# Supplementary material for: Rigorous packing of unit squares into a circle
Source: J Glob Optim. 2018 Oct 3;73(3):547–65. doi: 10.1007/s10898-018-0711-5 (PMC6394747; doi:10.1007/s10898-018-0711-5)
Supplement: Supplementary file 1 — Supplementary material 1 (zip 65514 KB) [file 10898_2018_711_MOESM1_ESM.zip]

Archive with 85 entries (81 files):
- n3/
- n3/box.h
- n3/constants.h
- n3/constraints.h
- n3/instance.h
- n3/intervals.h
- n3/main.cpp
- n3/outlevel.h
- n3/phase1/
- n3/phase1/T0.txt
- n3/phase1/T1.txt
- n3/phase1/T16.txt
- n3/phase1/T4.txt
- n3/phase1/T5.txt
- n3/phase1/T7.txt
- n3/phase1/discarded.txt
- n3/phase1/list.txt
- n3/phase1/triangulationData.txt
- n3/phase1/unprocessed.txt
- n3/phase2/
- n3/phase2/T0T10.txt
- n3/phase2/T0T11.txt
- n3/phase2/T0T12.txt
- n3/phase2/T0T13.txt
- n3/phase2/T0T15.txt
- n3/phase2/T0T17.txt
- n3/phase2/T0T18.txt
- n3/phase2/T0T21.txt
- n3/phase2/T0T24.txt
- n3/phase2/T0T3.txt
- n3/phase2/T0T30.txt
- n3/phase2/T0T4.txt
- n3/phase2/T0T6.txt
- n3/phase2/T0T7.txt
- n3/phase2/T4T13.txt
- n3/phase2/T4T16.txt
- n3/phase2/T4T17.txt
- n3/phase2/T4T21.txt
- n3/phase2/T4T22.txt
- n3/phase2/T4T6.txt
- n3/phase2/T4T7.txt
- n3/phase2/T7T17.txt
- n3/phase2/discarded.txt
- n3/phase2/instance_0_16.res
- n3/phase2/instance_0_19.res
- n3/phase2/instance_0_22.res
- n3/phase2/instance_0_23.res
- n3/phase2/instance_0_28.res
- n3/phase2/instance_0_29.res
- n3/phase2/instance_0_33.res
- n3/phase2/instance_0_34.res
- n3/phase2/instance_16_17.res
- n3/phase2/instance_16_18.res
- n3/phase2/instance_4_12.res
- n3/phase2/instance_4_15.res
- n3/phase2/instance_4_18.res
- n3/phase2/instance_4_19.res
- n3/phase2/instance_4_28.res
- n3/phase2/instance_4_29.res
- n3/phase2/instance_4_30.res
- n3/phase2/instance_7_12.res
- n3/phase2/instance_7_16.res
- n3/phase2/instance_7_19.res
- n3/phase2/instance_7_29.res
- n3/phase2/list.txt
- n3/phase2/triangulationData.txt
- n3/phase2/unprocessed.txt
- n3/phase3/
- n3/phase3/T0T16T19.txt
- n3/phase3/T0T16T29.txt
- n3/phase3/T16T17T18.txt
- n3/phase3/T7T12T16.txt
- n3/phase3/T7T12T16a.txt
- n3/phase3/T7T12T22.txt
- n3/phase3/T7T16T18.txt
- n3/phase3/T7T16T19.txt
- n3/phase3/T7T16T29.txt
- n3/phase3/T7T16aT18.txt
- n3/phase3/T7T16aT19.txt
- n3/phase3/T7T16aT29.txt
- n3/phase3/discarded.txt
- n3/phase3/list.txt
- n3/phase3/triangulationData.txt
- n3/phase3/unprocessed.txt
- n3/solver.h
