# Supplementary material for: Rigorous packing of unit squares into a circle
Source: J Glob Optim. 2018 Oct 3;73(3):547–65. doi: 10.1007/s10898-018-0711-5 (PMC6394747; doi:10.1007/s10898-018-0711-5)
Supplement: Supplementary file 1 — Supplementary material 1 (zip 65514 KB) [file 10898_2018_711_MOESM1_ESM.zip › n3/box.h]

//------------------------------------------------------------------------------
//  proof3 is part of the proof presented in Section 5 of [1].
//
//  Copyright (C) 2018:
//
//  Tiago de Morais Montanher
//
//  proof3 is free software; you can redistribute it and/or modify it under the
//  terms of the GNU Library General Public License as published by the Free
//  Software Foundation; either version 2 of the License, or (at your option)
//  any later version.
//
//  proof3 is distributed in the hope that it will be useful, but WITHOUT ANY
//  WARRANTY; without even the implied warranty of MERCHANTABILITY or FITNESS
//  FOR A PARTICULAR PURPOSE.  See the GNU Library General Public License for
//  more details.
//
//  You should have received a copy of the GNU Library General Public License
//  along with this library; if not, write to the Free Foundation, Inc., 59
//  Temple Place, Suite 330, Boston, MA  02111-1307 USA
//
//  Please set the parameters in constants.h before running this piece of code.
//
//  Compile this piece of software with:
//  g++ -std=c++11 box.h constraints.h constants.h instance.h intervals.h
//  outlevel.h solver.h main.cpp -Ipath/to/filib/include -Lpath/to/filib/lib/
//  -lprim -o proof3
//
//  This piece of software requires the Filib library [2] for interval
//  arithmetic.
//
//  [1] Rigorous packing of unit squares into a circle (2018). Tiago Montanher,
//  Arnold Neumaier, Miháli Csaba Markót, Ferenc Domes and Hermann Schichl.
//
//  [2] Fi_lib and FILIB++. A fast interval library by M. Lerch, G. Tischler,
//  J. Wolff von Gudenberg, W. Hofschuster, W. Krämer.
//  http://www2.math.uni-wuppertal.de/~xsc/software/filib.html
//------------------------------------------------------------------------------
#ifndef BOX_OPERATIONS_H
#define BOX_OPERATIONS_H

#include <ostream>
#include <iostream>
#include <algorithm>
#include "constants.h"
#include "intervals.h"
#include "outlevel.h"

/**
 * Define boxes and the properties available to boxes.
 */
namespace sqpacking {
/**
 * Boxes are N-dimension arrays of intervals.
 */
template<int N>
using BOX = std::array<I, N>;

/**
 * @brief box_empty checks if the box bx is empty.
 * @param bx the box to be checked.
 * @return true is bx is empty.
 */
template<int N>
bool box_empty(const BOX<N>& bx) {
  return std::any_of(bx.cbegin(), bx.cend(), [](I ival) {return empty(ival);});
}

/**
 * @brief box_max_wid computes the maximum width of the box bx and its index.
 * Stores the result in mxwid and mxid respectively.
 * @param mxwid the maximum width of bx. Any previous value is discarded.
 * @param mxid the index of the maximum width of bx. Any previous value is
 * discarded.
 * @param bx the box to be processed.
 */
template<int N>
void box_max_wid(double& mxwid, long& mxid, const BOX<N>& bx) {
  auto result = std::max_element(bx.cbegin(), bx.cend(),
        [](I ival1, I ival2) {return diam(ival1) < diam(ival2);});
  mxwid = diam(*result);
  mxid = std::distance(bx.cbegin(), result);
}

/**
 * @brief box_max_wid computes the maximum width of the box bx.
 * @param bx the box to be processed.
 * @return the maximum width of the bx.
 */
template<int N>
T box_max_wid(const BOX<N>& bx) {
  double mxwid;
  long mxid;
  box_max_wid<N>(mxwid, mxid, bx);
  return mxwid;
}

/**
 * @brief box_mid computes a box of maximum width radii containing the mid-point
 * of bx. we ensure that the returning box mid is contained in bx.
 * @param midbx the box containing the mid-point of bx. Any previous value is
 * discarded.
 * @param bx the box to be processed.
 * @param radii the maximum width of the mid-point box.
 */
template<int N>
void box_mid(BOX<N>& midbx, const BOX<N>& bx, double radii) {
  for(int i = 0; i < N; i++) {
    double md = mid(bx[i]);
    midbx[i] = intersect(bx[i], I(md - radii * 0.5, md + radii * 0.5));
  }
}

/**
 * @brief box_display prints the box bx in the ostream os.
 * @param os the output stream.
 * @param bx the box to be processed.
 * @param newline if true then breaks the current line.
 */
template<int N>
void box_display(std::ostream& os, const BOX<N>& bx, bool newline) {
  os << "{";
  for(unsigned long i = 0; i < N; i++) {
    auto symbol = i == N-1 ? "}" : ", ";
    os << bx[i] << symbol;
  }
  if(newline)
   os << std::endl;
}

/**
 * @brief box_split splits the box in the mid-point of the direction with the
 * largest width or in a preferential direction.
 * @param bx1 the first splitted box. Any previous value is discarded.
 * @param bx2 the second splitted box. Any previous value is discarded.
 * @param os the output stream.
 * @param bx the box to be processed.
 * @param split_priority the preferential direction for splitting.
 */
template<int N>
void box_split(BOX<N>& bx1, BOX<N>& bx2, std::ostream& os, const BOX<N>& bx,
               const long split_priority) {
  long dir;
  double p;

  if(split_priority > -1 && diam(bx[split_priority]) > split_prior_thr) {
   dir = split_priority;
   p = mid(bx[split_priority]);
  } else {
   double mxwid;
   box_max_wid<N>(mxwid, dir, bx);
   p = mid(bx[dir]);
  }

  std::copy(bx.begin(), bx.data() + N, bx1.data());
  bx1[dir] = I(inf(bx[dir]), p);

  std::copy(bx.data(), bx.data() + N, bx2.data());
  bx2[dir] = I(p, sup(bx[dir]));

  if(output_level != outlevel::low) {
   os << "split: " << dir << " " << p;
  }
}

/**
 * @brief box_distance_to computes the distance between two boxes as defined
 * on Section 2 of [1].
 * @param bx1 the first box.
 * @param bx2 the second box.
 * @return the distance between bx1 and bx2.
 */
template<int N>
double box_distance_to(const BOX<N>& bx1, const BOX<N>& bx2) {
  double distance = distance_to(bx1[0], bx2[0]);

  for(int i = 1; i < N; i++) {
    distance = std::max(distance, distance_to(bx1[i], bx2[i]));
  }
  return distance;
}

/**
 * @brief box_hull computes the hull between bx1 and bx2 and stores it in
 * bx1.
 * @param bx1 the first box. The original boxed is changed after this call.
 * @param bx2 the second box.
 */
template<int N>
void box_hull(BOX<N>& bx1, const BOX<N>& bx2) {
  for(int i = 0; i < N; i++) {
    bx1[i] = hull(bx1[i], bx2[i]);
  }
}

/**
 * @brief box_hull computes the hull between bx and the set of boxes contained
 * in vec. Stores the result in bx.
 * @param bx the first box. The original boxed is changed after this call.
 * @param vec the vector of boxes for which we want to compute the hull with bx.
 */
template<int N>
void box_hull(BOX<N>& bx, const std::vector<BOX<N>>& vec) {
  if(vec.empty()) {
   return;
  }

  bx = vec[0];
  for(const BOX<N>& b : vec) {
    box_hull<N>(bx, b);
  }
}

/**
 * @brief box_max_relative_gain computes the maximum relative gain of new_box
 * over old_box. We assume that both boxes are bounded and new_box is a subset
 * of old_box.
 * @param old_box the old box.
 * @param new_box the new box.
 * @return the maximum relative gain of new_box over old_box. It is 1.0 if
 * new_box is empty.
 */
template<int N>
double box_max_relative_gain(const BOX<N>& old_box, const BOX<N>& new_box) {
  double gain = 0.0;

  if(box_empty<N>(old_box))
   throw std::runtime_error("trying to compute the relative gain in an "
                            "empty old_box");

  if(box_empty<N>(new_box))
   return 1.0;

  for(int i = 0; i < N; i++) {
    if(relative_gain(old_box[i], new_box[i]) > gain)
     gain = relative_gain(old_box[i], new_box[i]);
  }
  
  return gain;
}
} // namespace sqpacking

#endif // BOX_OPERATIONS_H
