# Supplementary material for: Rigorous packing of unit squares into a circle
Source: J Glob Optim. 2018 Oct 3;73(3):547–65. doi: 10.1007/s10898-018-0711-5 (PMC6394747; doi:10.1007/s10898-018-0711-5)
Supplement: Supplementary file 1 — Supplementary material 1 (zip 65514 KB) [file 10898_2018_711_MOESM1_ESM.zip › n3/constants.h]

//------------------------------------------------------------------------------
//  proof3 is part of the proof presented in Section 5 of [1].
//
//  Copyright (C) 2018:
//
//  Tiago de Morais Montanher
//
//  proof3 is free software; you can redistribute it and/or modify it under the
//  terms of the GNU Library General Public License as published by the Free
//  Software Foundation; either version 2 of the License, or (at your option)
//  any later version.
//
//  proof3 is distributed in the hope that it will be useful, but WITHOUT ANY
//  WARRANTY; without even the implied warranty of MERCHANTABILITY or FITNESS
//  FOR A PARTICULAR PURPOSE.  See the GNU Library General Public License for
//  more details.
//
//  You should have received a copy of the GNU Library General Public License
//  along with this library; if not, write to the Free Foundation, Inc., 59
//  Temple Place, Suite 330, Boston, MA  02111-1307 USA
//
//  Please set the parameters in constants.h before running this piece of code.
//
//  Compile this piece of software with:
//  g++ -std=c++11 box.h constraints.h constants.h instance.h intervals.h
//  outlevel.h solver.h main.cpp -Ipath/to/filib/include -Lpath/to/filib/lib/
//  -lprim -o proof3
//
//  This piece of software requires the Filib library [2] for interval
//  arithmetic.
//
//  [1] Rigorous packing of unit squares into a circle (2018). Tiago Montanher,
//  Arnold Neumaier, Miháli Csaba Markót, Ferenc Domes and Hermann Schichl.
//
//  [2] Fi_lib and FILIB++. A fast interval library by M. Lerch, G. Tischler,
//  J. Wolff von Gudenberg, W. Hofschuster, W. Krämer.
//  http://www2.math.uni-wuppertal.de/~xsc/software/filib.html
//------------------------------------------------------------------------------
#ifndef DEFINITIONS_H
#define DEFINITIONS_H

#include <string>
#include <array>
#include <limits>
#include "outlevel.h"

/**
 * Define the parameters needed in the branch and bound procedure.
 */
namespace sqpacking {
/**
 * @brief run_phase1 runs the first phase of the proof.
 */
static const bool run_phase1 = true;

/**
 * @brief run_phase2 runs the second phase of the proof.
 */
static const bool run_phase2 = true;

/**
 * @brief run_phase3 run the third phase of the proof.
 */
static const bool run_phase3 = true;

/**
 * @brief output_level the output level of the algorithm.
 */
static const outlevel output_level = outlevel::standard;

/**
 * @brief path_to_phase1 folder where the output files from phase 1 are stored.
 */
const std::string path_to_phase1 = "phase1/";

/**
 * @brief path_to_phase2 folder where the output files from phase 2 are stored.
 */
const std::string path_to_phase2 = "phase2/";

/**
 * @brief path_to_phase3 folder where the output files from phase 3 are stored.
 */
const std::string path_to_phase3 = "phase3/";

/**
 * The floating point type.
 */
using T = double;

/**
 * @brief infinity set the infinity for the floating point type T.
 */
static const T infinity = std::numeric_limits<T>::infinity();

/**
 * @brief split_prior_thr if the split direction dir is defined in the split
 * function and the width of width(box[dir]) > split_prior_thr then splits bx
 * in dir.
 */
static const T split_prior_thr = 1e-4;

/**
 * @brief max_iter_cp the maximum number of constraint propagation iterations.
 */
static const int max_iter_cp = 10;

/**
 * @brief min_rel_gain_cp the minimum relative gain needed for a new round of
 * the constraint propagation. See the definition of the relative gain of a box
 * on page 5 of [1]. The quantity is equivalent to \epsilon_{T} in Section 2
 * of [1].
 */
static const T min_rel_gain_cp = 0.1;

/**
 * @brief min_rel_gain the minimum relative gain needed to accept the box x_new
 * as an improvement of the box x.
 */
static const T min_rel_gain = 0.01;

/**
 * @brief cluster_tolerance the cluster tolerance. See the description of the
 * cluster builder on page 5 of [1]. The quantity is equivalent to \epsilon_{C}
 * in Section 2 of [1].
 */
static const T cluster_tolerance = 1e-11;

/**
 * @brief acceptance_tolerance the acceptance tolerance for saving the current
 * box in the candidate list. The quantity is equivalent to \epsilon_{x} in
 * Section 2 of [1].
 */
static const T acceptance_tolerance = 1e-13;

/**
 * @brief max_time the maximum amount of time (in seconds) allowed for
 * processing the instance. Set max_time = -1 for running the instance until
 * completion.
 */
static const T max_time = infinity;
} // namespace sqpacking
#endif // DEFINITIONS_H
