# Supplementary material for: Rigorous packing of unit squares into a circle
Source: J Glob Optim. 2018 Oct 3;73(3):547–65. doi: 10.1007/s10898-018-0711-5 (PMC6394747; doi:10.1007/s10898-018-0711-5)
Supplement: Supplementary file 1 — Supplementary material 1 (zip 65514 KB) [file 10898_2018_711_MOESM1_ESM.zip › n3/constraints.h]

//------------------------------------------------------------------------------
//  proof3 is part of the proof presented in Section 5 of [1].
//
//  Copyright (C) 2018:
//
//  Tiago de Morais Montanher
//
//  proof3 is free software; you can redistribute it and/or modify it under the
//  terms of the GNU Library General Public License as published by the Free
//  Software Foundation; either version 2 of the License, or (at your option)
//  any later version.
//
//  proof3 is distributed in the hope that it will be useful, but WITHOUT ANY
//  WARRANTY; without even the implied warranty of MERCHANTABILITY or FITNESS
//  FOR A PARTICULAR PURPOSE.  See the GNU Library General Public License for
//  more details.
//
//  You should have received a copy of the GNU Library General Public License
//  along with this library; if not, write to the Free Foundation, Inc., 59
//  Temple Place, Suite 330, Boston, MA  02111-1307 USA
//
//  Please set the parameters in constants.h before running this piece of code.
//
//  Compile this piece of software with:
//  g++ -std=c++11 box.h constraints.h constants.h instance.h intervals.h
//  outlevel.h solver.h main.cpp -Ipath/to/filib/include -Lpath/to/filib/lib/
//  -lprim -o proof3
//
//  This piece of software requires the Filib library [2] for interval
//  arithmetic.
//
//  [1] Rigorous packing of unit squares into a circle (2018). Tiago Montanher,
//  Arnold Neumaier, Miháli Csaba Markót, Ferenc Domes and Hermann Schichl.
//
//  [2] Fi_lib and FILIB++. A fast interval library by M. Lerch, G. Tischler,
//  J. Wolff von Gudenberg, W. Hofschuster, W. Krämer.
//  http://www2.math.uni-wuppertal.de/~xsc/software/filib.html
//------------------------------------------------------------------------------
#ifndef CONSTRAINTS_H
#define CONSTRAINTS_H

#include "box.h"

/**
 * Define functions for the constraint propagation.
 */
namespace sqpacking {
/**
 * @brief triangle defines the constraint propagtion for triangle constraints.
 * See Section 4 in [1].
 * @param x the box to be processed.
 * @param is_interior returns true if x is in the interior of the triangle.
 * @param bounds the bounds defined for this instance.
 * @param lin_bounds the linear bounds that define the triangle.
 * @param id the index of this triangle.
 * @param backward true if the backward constraint propagation needs to be
 * applied.
 * @param os the output stream.
 * @return true if the x may contain at least one feasible point. False if x
 * is proved to be infeasible.
 */
template<int N>
bool triangle(BOX<3*N+1>& x, bool& is_interior, const BOX<3 * N>& bounds,
              const BOX<2 * N>& lin_bounds,  int id, bool backward,
              std::ostream& os) {
  // The string representation of cx and cy.
  std::string cxi = "cx" + std::to_string(id);
  std::string cyi = "cy" + std::to_string(id);

  // Set cx and cy.
  I cx = intersect(x[3 * id], bounds[3 * id], to_string(x[3 * id]),
          to_string(bounds[3 * id]), cxi, os);
  I cy = intersect(x[3 * id + 1], bounds[3 * id + 1], to_string(x[3 * id + 1]),
          to_string(bounds[3 * id + 1]), cyi, os);

  // The forward constraint propagation.
  I z1  = sum2(cy, cx, one, -one, cyi, cxi, "z1", os);
  I z2  = sum2(cy, cx, one, one, cyi, cxi, "z2", os);
  I z_3 = intersect(z1, lin_bounds[2 * id], "z1", to_string(lin_bounds[2 * id]),
          "z3", os);
  I z_4 = intersect(z2, lin_bounds[2 * id + 1], "z2",
          to_string(lin_bounds[2 * id + 1]), "z4",os);

  // The backward constraint propagation.
  if(backward) {
   sum2_inv(cy, cx, one, one, z_4, cyi, cxi, "z4", os);
   sum2_inv(cy, cx, one, -one, z_3, cyi, cxi, "z3", os);

   x[id * 3]     = intersect(x[3 * id], cx);
   x[id * 3 + 1] = intersect(x[3 * id + 1], cy);

   bool isempty = empty(cx) || empty(cy);
   if(isempty) {
    is_interior = false;
    return false;
   }

   // Run the forward mode.
   return triangle<N>(x, is_interior, bounds, lin_bounds, id, false, os);
  }

  bool isempty = empty(z_3) || empty(z_4);
  if(isempty) {
   is_interior = false;
   return false;
  }

  is_interior = interior(z_3, lin_bounds[id * 3]) &&
               interior(z_4, lin_bounds[id * 3 + 1]);
  return true;
}

/**
 * @brief containment defines the constraint propagtion for containment
 * constraints. See Section 3.1 in [1].
 * @param x the box to be processed.
 * @param is_interior returns true if x is in the interior of the triangle.
 * @param s the interval scaling factor.
 * @param radii the interval bounds for the radius for this instance.
 * @param bounds the bounds defined for this instance.
 * @param id the index of this triangle.
 * @param backward true if the backward constraint propagation needs to be
 * applied.
 * @param os the output stream.
 * @return true if the x may contain at least one feasible point. False if x
 * is proved to be infeasible.
 */
template<int N>
bool containment(BOX<3*N+1>& x, bool& is_interior, const I& s, const I& radii,
                 const BOX<3 * N>& bounds, int id, bool backward,
                 std::ostream& os) {
  // The string representation of cx and cy.
  std::string cxi = "cx" + std::to_string(id);
  std::string cyi = "cy" + std::to_string(id);
  std::string ti  = "t" + std::to_string(id);

  // Set the bounds of the variables.
  I cx  = intersect(x[3 * id], bounds[3 * id], to_string(x[3 * id]),
          to_string(bounds[3 * id]), cxi, os);
  I cy  = intersect(x[3 * id + 1], bounds[3 * id + 1], to_string(x[3 * id + 1]),
          to_string(bounds[3 * id + 1]), cyi, os);
  I t   = intersect(x[3 * id + 2], bounds[3 * id + 2], to_string(x[3 * id + 2]),
          to_string(bounds[3 * id + 2]), ti, os);
  I R   = intersect(x[3 * N], radii, to_string(x[3 * N]), to_string(radii), "R",
          os);

  // The forward constraint propagation.
  I z_6  = cos(t, ti, "z6", os);
  I z_7  = prod_const(z_6, s, "z6", "s", "z7", os);
  I z_8  = sin(t, ti, "z8", os);
  I z_9  = prod_const(z_8, s, "z8", "s", "z9", os);
  I z_10 = sum3(cx, z_7, z_9, one, one, -one, cxi, "z7", "z9", "z10", os);
  I z_16 = sqr(z_10, "z10", "z16", os);
  I z_15 = sum3(cy, z_9, z_7, one, one, one, cyi, "z9", "z7", "z15", os);
  I z_17 = sqr(z_15, "z15", "z17", os);
  I z_24 = sum3(cx, z_7, z_9, one, -one, -one, cxi, "z7", "z9", "z24", os);
  I z_30 = sqr(z_24, "z24", "z30", os);
  I z_29 = sum3(cy, z_9, z_7, one, -one, one, cyi, "z9", "z7", "z29", os);
  I z_31 = sqr(z_29, "z29", "z31", os);
  I z_38 = sum3(cx, z_7, z_9, one, -one, one, cxi, "z7", "z9", "z38", os);
  I z_44 = sqr(z_38, "z38", "z44", os);
  I z_43 = sum3(cy, z_9, z_7, one, -one, -one, cyi, "z9", "z7", "z43", os);
  I z_45 = sqr(z_43, "z43", "z45", os);
  I z_52 = sum3(cx, z_7, z_9, one, one, one, cxi, "z7", "z9", "z52", os);
  I z_58 = sqr(z_52, "z52", "z58", os);
  I z_57 = sum3(cy, z_9, z_7, one, one, -one, cyi, "z9", "z7", "z57", os);
  I z_59 = sqr(z_57, "z57", "z59", os);
  I z_18 = sqr(R, "R", "z18", os);
  I z_20 = sum3(z_16, z_17, z_18, one, one, -one, "z16", "z17", "z18", "z20",
                os);
  I z_19 = intersect(z_20, neg_numbers, "z20", "[-inf, 0]", "z33", os);
  I z_32 = sum3(z_30, z_31, z_18, one, one, -one, "z30", "z31", "z18", "z32",
                os);
  I z_33 = intersect(z_32, neg_numbers, "z32", "[-inf, 0]", "z33", os);
  I z_46 = sum3(z_44, z_45, z_18, one, one, -one, "z44", "z45", "z18", "z46",
                os);
  I z_47 = intersect(z_46, neg_numbers, "z46", "[-inf, 0]", "z47", os);
  I z_60 = sum3(z_58, z_59, z_18, one, one, -one, "z58", "z59", "z18", "z60",
                os);
  I z_61 = intersect(z_60, neg_numbers, "z60", "[-inf, 0]", "z61", os);

  // The backward constraint propagation.
  if(backward) {
   sum3_inv(z_58, z_59, z_18, one, one, -one, z_61, "z58", "z59", "z18", "z61",
            os);
   sum3_inv(z_44, z_45, z_18, one, one, -one, z_47, "z44", "z45", "z18", "z47",
            os);
   sum3_inv(z_30, z_31, z_18, one, one, -one, z_33, "z30", "z31", "z18", "z33",
            os);
   sum3_inv(z_16, z_17, z_18, one, one, -one, z_19, "z16", "z17", "z18", "z19",
            os);
   sqr_inv(R, z_18, "R", "z18", os);
   sqr_inv(z_57, z_59, "z57", "z59", os);
   sum3_inv(cy, z_9, z_7, one, one, -one, z_57, cyi, "z9", "z7", "z57", os);
   sqr_inv(z_52, z_58, "z52", "z58", os);
   sum3_inv(cx, z_7, z_9, one, one, one, z_52, cxi, "z7", "z9", "z52", os);
   sqr_inv(z_43, z_45, "z43", "z45", os);
   sum3_inv(cy, z_9, z_7, one, -one, -one, z_43, cyi, "z9", "z7", "z43", os);
   sqr_inv(z_38, z_44, "z38", "z44", os);
   sum3_inv(cx, z_7, z_9, one, -one, one, z_38, cxi, "z7", "z9", "z38", os);
   sqr_inv(z_29, z_31, "z29", "z31", os);
   sum3_inv(cy, z_9, z_7, one, -one, one, z_29, cyi, "z9", "z7", "z29", os);
   sqr_inv(z_24, z_30, "z24", "z30", os);
   sum3_inv(cx, z_7, z_9, one, -one, -one, z_24, cxi, "z7", "z9", "z24", os);
   sqr_inv(z_15, z_17, "z15", "z17", os);
   sum3_inv(cy, z_9, z_7, one, one, one, z_15, cyi, "z9", "z7", "z15", os);
   sqr_inv(z_10, z_16, "z10", "z16", os);
   sum3_inv(cx, z_7, z_9, one, one, -one, z_10, cxi, "z7", "z9", "z10", os);
   prod_const_inv(z_8, s,  z_9, "z8", "s", "z9", os);
   sin_inv(t, z_8, ti, "z8", os);
   prod_const_inv(z_6, s, z_7, "z6", "s", "z7", os);
   cos_inv(t, z_6, ti, "z6", os);

   x[3 * id]     = intersect(x[3 * id], cx);
   x[3 * id + 1] = intersect(x[3 * id + 1], cy);
   x[3 * id + 2] = intersect(x[3* id + 2], t);
   x[3 * N]      = intersect(x[3 * N], R);

   bool isempty = empty(cx) || empty(cy) || empty(t) || empty(R);
   if(isempty) {
    is_interior = false;
    return false;
   }

   // Run the forward mode.
   return containment<N>(x, is_interior, s, radii, bounds, id, false, os);
  }

  bool isempty = empty(z_19) || empty(z_33) || empty(z_47) || empty(z_61);
  if(isempty) {
   is_interior = false;
   return false;
  }

  is_interior = interior(z_19, neg_numbers) && interior(z_33, neg_numbers) &&
                interior(z_47, neg_numbers) && interior(z_61, neg_numbers);
  return true;
}

/**
 * @brief nonovlp defines the constraint propagtion for containment constraints.
 * See Section 3.2 in [1].
 * @param x the box to be processed.
 * @param is_interior returns true if x is in the interior of the triangle.
 * @param s the interval scaling factor.
 * @param bounds the bounds defined for this instance.
 * @param id0 the index for the first square.
 * @param id1 the index for the second square.
 * @param backward true if the backward constraint propagation needs to be
 * applied.
 * @param os the output stream.
 * @return true if the x may contain at least one feasible point. False if x
 * is proved to be infeasible.
 */
template<int N>
bool nonovlp(BOX<3*N+1>& x, bool& is_interior, const I& s,
             const BOX<3 * N>& bounds, int id0, int id1, bool backward,
             std::ostream& os) {
  // The string representation for the parameters.
  std::string ccx0 = "cx" + std::to_string(id0);
  std::string ccy0 = "cy" + std::to_string(id0);
  std::string cct0 = "t" + std::to_string(id0);
  std::string ccx1 = "cx" + std::to_string(id1);
  std::string ccy1 = "cy" + std::to_string(id1);
  std::string cct1 = "t" + std::to_string(id1);

  // Set the bounds of the variables.
  I cx0  = intersect(x[3 * id0], bounds[3 * id0], to_string(x[3 * id0]),
          to_string(bounds[3 * id0]), ccx0,  os);
  I cy0  = intersect(x[3 * id0 + 1], bounds[3 * id0 + 1],
          to_string(x[3 * id0 + 1]), to_string(bounds[3 * id0 + 1]), ccy0,  os);
  I t0   = intersect(x[3 * id0 + 2], bounds[3 * id0 + 2],
          to_string(x[3 * id0 + 2]), to_string(bounds[3 * id0 + 1]), cct0,  os);
  I cx1  = intersect(x[3 * id1],     bounds[3 * id1], to_string(x[3 * id1]),
          to_string(bounds[3 * id1]), ccx1,  os);
  I cy1  = intersect(x[3 * id1 + 1], bounds[3 * id1 + 1],
          to_string(x[3 * id1 + 1]), to_string(bounds[3 * id1 + 1]), ccy1,  os);
  I t1   = intersect(x[3 * id1 + 2], bounds[3 * id1 + 2],
          to_string(x[3 * id1 + 2]), to_string(bounds[3 * id1 + 1]), cct1,  os);

  // The forward constraint propagation.
  I z_8 = sum2(cx0, cx1, one, -one,  ccx0, ccx1, "z8", os);
  I z_9 = sum2(cy0, cy1, one, -one, ccy0, ccy1, "z9", os);
  I z_10 = cos(t1, cct1, "z10", os);
  I z_11 = prod2(z_10, z_8, "z10", "z8", "z11", os);
  I z_12 = sin(t1, cct1, "z12", os);
  I z_13 = prod2(z_12, z_9, "z12", "z9", "z13", os);
  I z_14 = sum2(z_11, z_13, one, one, "z11", "z13", "z14", os);
  I z_22 = abs(z_14, "z14", "z22", os);
  I z_18 = prod2(z_12, z_8, "z12", "z8", "z18", os);
  I z_20 = prod2(z_10, z_9, "z10", "z9", "z20", os);
  I z_21 = sum2(z_18, z_20, -one, one, "z18", "z20", "z21", os);
  I z_23 = abs(z_21, "z21", "z23", os);
  I z_24 = max(z_22, z_23, "z22", "z23", "z24", os);
  I z_28 = sum2(t1, t0, one, -one, cct1, cct0, "z28", os);
  I z_33 = sin(z_28, "z28", "z33", os);
  I z_34 = prod_const(z_33, s, "z33", "s", "z34", os);
  I z_35 = sum2(z_14, z_34, one, one, "z14", "z34", "z35", os);
  I z_46 = abs(z_35, "z35", "z46", os);
  I z_43 = cos(z_28, "z28", "z43", os);
  I z_44 = prod_const(z_43, s, "z43", "s", "z44", os);
  I z_45 = sum2(z_21, z_44, one, one, "z21", "z44", "z45", os);
  I z_47 = abs(z_45, "z45", "z47", os);
  I z_48 = max(z_46, z_47, "z46", "z47", "z48", os);
  I z_59 = sum2(z_14, z_44, one, -one, "z14", "z44", "z59", os);
  I z_70 = abs(z_59, "z59", "z70", os);
  I z_69 = sum2(z_21, z_34, one, one, "z21", "z34", "z69", os);
  I z_71 = abs(z_69, "z69", "z71", os);
  I z_72 = max(z_70, z_71, "z70", "z71", "z72", os);
  I z_83 = sum2(z_14, z_34, one, -one, "z14", "z34", "z83", os);
  I z_93 = sum2(z_21, z_44, one, -one, "z21", "z44", "z93", os);
  I z_94 = abs(z_83, "z83", "z94", os);
  I z_95 = abs(z_93, "z93", "z95", os);
  I z_96 = max(z_94, z_95, "z94", "z95", "z96", os);
  I z_107 = sum2(z_14, z_44, one, one, "z14", "z44", "z107", os);
  I z_118 = abs(z_107, "z107", "z118", os);
  I z_117 = sum2(z_21, z_34, one, -one, "z21", "z34", "z117", os);
  I z_119 = abs(z_117, "z117", "z119", os);
  I z_120 = max(z_118, z_119, "z118", "z119", "z120", os);
  I z_134 = sum2(z_59, z_34, one, one, "z59", "z34", "z134", os);
  I z_148 = abs(z_134, "z134", "z148", os);
  I z_147 = sum2(z_69, z_44, one, one, "z69", "z44", "z147", os);
  I z_149 = abs(z_147, "z147", "z149", os);
  I z_150 = max(z_148, z_149, "z148", "z149", "z150", os);
  I z_164 = sum2(z_107, z_34, one, one, "z107", "z34", "z164", os);
  I z_178 = abs(z_164, "z164", "z178", os);
  I z_177 = sum2(z_117, z_44, one, one, "z117", "z44", "z177", os);
  I z_179 = abs(z_177, "z177", "z179", os);
  I z_180 = max(z_178 , z_179, "z178", "z179", "z180", os);
  I z_194 = sum2(z_59, z_34, one, -one, "z59", "z34", "z194", os);
  I z_208 = abs(z_194, "z194", "z208", os);
  I z_207 = sum2(z_69, z_44, one, -one, "z69", "z44", "z207", os);
  I z_209 = abs(z_207, "z207", "z209", os);
  I z_210 = max(z_208, z_209, "z208", "z209", "z210", os);
  I z_224 = sum2(z_107, z_34, one, -one, "z107", "z34", "z224", os);
  I z_238 = abs(z_224, "z224", "z238", os);
  I z_237 = sum2(z_117, z_44, one, -one, "z117", "z44", "z237", os);
  I z_239 = abs(z_237, "z237", "z239", os);
  I z_240 = max(z_238, z_239, "z238", "z239", "z240", os);
  I z_26 = sum2(z_24, s, one, -one, "z24", "s", "z26", os);
  I z_25 = intersect(z_26, pos_numbers, "z26", "[0, inf]", "z25", os);
  I z_50 = sum2(z_48, s, one, -one, "z48", "s", "z50", os);
  I z_49 = intersect(z_50, pos_numbers, "z50", "[0, inf]", "z49", os);
  I z_74 = sum2(z_72, s, one, -one, "z72", "s", "z74", os);
  I z_73 = intersect(z_74, pos_numbers, "z74", "[0, inf]", "z73", os);
  I z_98 = sum2(z_96, s, one, -one, "z96", "s", "z98", os);
  I z_97 = intersect(z_98, pos_numbers, "z98", "[0, inf]", "z97", os);
  I z_122 = sum2(z_120, s, one, -one, "z120", "s", "z122", os);
  I z_121 = intersect(z_122, pos_numbers, "z122", "[0, inf]", "z121", os);
  I z_152 = sum2(z_150, s, one, -one, "z150", "s", "z152", os);
  I z_151 = intersect(z_152, pos_numbers, "z152", "[0, inf]", "z151", os);
  I z_182 = sum2(z_180, s, one, -one, "z180", "s", "z182", os);
  I z_181 = intersect(z_182, pos_numbers, "z182", "[0, inf]", "z181", os);
  I z_212 = sum2(z_210, s, one, -one, "z210", "s", "z212", os);
  I z_211 = intersect(z_212, pos_numbers, "z212", "[0, inf]", "z_211", os);
  I z_242 = sum2(z_240, s, one, -one, "z240", "s", "z242", os);
  I z_241 = intersect(z_242, pos_numbers, "z242", "[0, inf]", "z241", os);

  // The backward constraint propagation.
  if(backward) {
   sum2const_inv(z_240, s, one, -one, z_241, "z240", "s", "z241", os);
   sum2const_inv(z_210, s, one, -one, z_211, "z210", "s", "z211", os);
   sum2const_inv(z_180, s, one, -one, z_181, "z180", "s", "z181", os);
   sum2const_inv(z_150, s, one, -one, z_151, "z150", "s", "z151", os);
   sum2const_inv(z_120, s, one, -one, z_121, "z120", "s", "z121", os);
   sum2const_inv(z_96, s, one, -one, z_97, "z96", "s", "z97", os);
   sum2const_inv(z_72, s, one, -one, z_73, "z72", "s", "z73", os);
   sum2const_inv(z_48, s, one, -one, z_49, "z48", "s", "z49", os);
   sum2const_inv(z_24, s, one, -one, z_25, "z24", "s", "z25", os);
   max_inv(z_238, z_239, z_240, "z238", "z239", "z240", os);
   abs_inv(z_237, z_239, "z237", "z239", os);
   sum2_inv(z_117, z_44, one, -one, z_237, "z117", "z44", "z237", os);
   abs_inv(z_224, z_238, "z224", "z238", os);
   sum2_inv(z_107, z_34, one, -one, z_224, "z107", "z34", "z224", os);
   max_inv(z_208, z_209, z_210, "z208", "z209", "z210", os);
   abs_inv(z_207, z_209, "z207", "z209", os);
   sum2_inv(z_69, z_44, one, -one, z_207, "z69", "z44", "z207", os);
   abs_inv(z_194, z_208, "z194", "z208", os);
   sum2_inv(z_59, z_34, one, -one, z_194, "z59", "z34", "z194", os);
   max_inv(z_178 , z_179, z_180, "z178", "z179", "z180", os);
   abs_inv(z_177,z_179, "z177", "z179", os);
   sum2_inv(z_117, z_44, one, one, z_177, "z117", "z44", "z177", os);
   abs_inv(z_164, z_178, "z164", "z178", os);
   sum2_inv(z_107, z_34, one, one, z_164, "z107", "z34", "z164", os);
   max_inv(z_148, z_149, z_150, "z148", "z149", "z150", os);
   abs_inv(z_147, z_149, "z147", "z149", os);
   sum2_inv(z_69, z_44, one, one, z_147, "z69", "z44", "z147", os);
   abs_inv(z_134, z_148, "z134", "z148", os);
   sum2_inv(z_59, z_34, one, one, z_134, "z59", "z34", "z134", os);
   max_inv(z_118, z_119, z_120, "z118", "z119", "z120", os);
   abs_inv(z_117, z_119, "z117", "z119", os);
   sum2_inv(z_21, z_34, one, -one, z_117, "z21", "z34", "z117", os);
   abs_inv(z_107, z_118, "z107", "z118", os);
   sum2_inv(z_14, z_44, one, one, z_107, "z14", "z44", "z107", os);
   max_inv(z_94, z_95, z_96, "z94", "z95", "z96", os);
   abs_inv(z_93, z_95, "z93", "z95", os);
   abs_inv(z_83, z_94, "z83", "z94", os);
   sum2_inv(z_21, z_44, one, -one, z_93, "z21", "z44", "z93", os);
   sum2_inv(z_14, z_34, one, -one, z_83, "z14", "z34", "z83", os);
   max_inv(z_70, z_71, z_72, "z70", "z71", "z72", os);
   abs_inv(z_69, z_71, "z69", "z71", os);
   sum2_inv(z_21, z_34, one, one, z_69, "z21", "z34", "z69", os);
   abs_inv(z_59, z_70, "z59", "z70", os);
   sum2_inv(z_14, z_44, one, -one, z_59, "z14", "z44", "z59", os);
   max_inv(z_46, z_47, z_48, "z46", "z47", "z48", os);
   abs_inv(z_45, z_47, "z45", "z47", os);
   sum2_inv(z_21, z_44, one, one, z_45, "z21", "z44", "z45", os);
   prod_const_inv(z_43, s, z_44, "z43", "s", "z44", os);
   cos_inv(z_28, z_43, "z28", "z43", os);
   abs_inv(z_35, z_46, "z35", "z46", os);
   sum2_inv(z_14, z_34, one, one, z_35, "z14", "z34", "z35", os);
   prod_const_inv(z_33, s, z_34, "z33", "s", "z34", os);
   sin_inv(z_28, z_33, "z28", "z33", os);
   sum2_inv(t1, t0, one, -one, z_28, cct1, cct0, "z28", os);
   max_inv(z_22, z_23, z_24, "z22", "z23", "z24", os);
   abs_inv(z_21, z_23, "z21", "z23", os);
   sum2_inv(z_18, z_20, -one, one, z_21, "z18", "z20", "z21", os);
   prod2_inv(z_10, z_9, z_20, "z10", "z9", "z20", os);
   prod2_inv(z_12, z_8, z_18, "z12", "z8", "z18", os);
   abs_inv(z_14, z_22, "z14", "z22", os);
   sum2_inv(z_11, z_13, one, one, z_14, "z11", "z13", "z14", os);
   prod2_inv(z_12, z_9, z_13, "z12", "z9", "z13", os);
   sin_inv(t1, z_12, cct1, "z12", os);
   prod2_inv(z_10, z_8, z_11, "z10", "z8", "z11", os);
   cos_inv(t1, z_10,  cct1, "z10", os);
   sum2_inv(cy0, cy1, one, -one, z_9, ccy0, ccy1, "z9", os);
   sum2_inv(cx0, cx1, one, -one, z_8, ccx0, ccx1, "z8", os);

   x[id0 * 3]     = intersect(x[id0 * 3], cx0);
   x[id0 * 3 + 1] = intersect(x[id0 * 3 + 1], cy0);
   x[id0 * 3 + 2] = intersect(x[id0 * 3 + 2], t0);
   x[id1 * 3]     = intersect(x[id1 * 3], cx1);
   x[id1 * 3 + 1] = intersect(x[id1 * 3 + 1], cy1);
   x[id1 * 3 + 2] = intersect(x[id1 * 3 + 2], t1);

   bool isempty = empty(cx0) || empty(cy0) || empty(t0)
               || empty(cx1) || empty(cy1) || empty(t1);
   if(isempty) {
    is_interior = false;
    return false;
   }

   // Run the forward mode.
   return nonovlp<N>(x, is_interior, s, bounds, id0, id1, false, os);
  }

  bool isempty = empty(z_25) || empty(z_49)  || empty(z_73)  || empty(z_97)
             || empty(z_121) || empty(z_151) || empty(z_181) || empty(z_211)
             || empty(z_241);

  if(isempty) {
   is_interior = false;
   return false;
  }

  is_interior = interior(z_25, pos_numbers)  && interior(z_49, pos_numbers)  &&
                interior(z_73, pos_numbers)  && interior(z_97, pos_numbers)  &&
                interior(z_121, pos_numbers) && interior(z_151, pos_numbers) &&
                interior(z_181, pos_numbers) && interior(z_211, pos_numbers) &&
                interior(z_241, pos_numbers);
  return true;
}
} // namespace sqpacking
#endif // CONSTRAINTS_H
