# Supplementary material for: Rigorous packing of unit squares into a circle
Source: J Glob Optim. 2018 Oct 3;73(3):547–65. doi: 10.1007/s10898-018-0711-5 (PMC6394747; doi:10.1007/s10898-018-0711-5)
Supplement: Supplementary file 1 — Supplementary material 1 (zip 65514 KB) [file 10898_2018_711_MOESM1_ESM.zip › n3/instance.h]

//------------------------------------------------------------------------------
//  proof3 is part of the proof presented in Section 5 of [1].
//
//  Copyright (C) 2018:
//
//  Tiago de Morais Montanher
//
//  proof3 is free software; you can redistribute it and/or modify it under the
//  terms of the GNU Library General Public License as published by the Free
//  Software Foundation; either version 2 of the License, or (at your option)
//  any later version.
//
//  proof3 is distributed in the hope that it will be useful, but WITHOUT ANY
//  WARRANTY; without even the implied warranty of MERCHANTABILITY or FITNESS
//  FOR A PARTICULAR PURPOSE.  See the GNU Library General Public License for
//  more details.
//
//  You should have received a copy of the GNU Library General Public License
//  along with this library; if not, write to the Free Foundation, Inc., 59
//  Temple Place, Suite 330, Boston, MA  02111-1307 USA
//
//  Please set the parameters in constants.h before running this piece of code.
//
//  Compile this piece of software with:
//  g++ -std=c++11 box.h constraints.h constants.h instance.h intervals.h
//  outlevel.h solver.h main.cpp -Ipath/to/filib/include -Lpath/to/filib/lib/
//  -lprim -o proof3
//
//  This piece of software requires the Filib library [2] for interval
//  arithmetic.
//
//  [1] Rigorous packing of unit squares into a circle (2018). Tiago Montanher,
//  Arnold Neumaier, Miháli Csaba Markót, Ferenc Domes and Hermann Schichl.
//
//  [2] Fi_lib and FILIB++. A fast interval library by M. Lerch, G. Tischler,
//  J. Wolff von Gudenberg, W. Hofschuster, W. Krämer.
//  http://www2.math.uni-wuppertal.de/~xsc/software/filib.html
//------------------------------------------------------------------------------
#ifndef INSTANCE_H
#define INSTANCE_H

#include <string>
#include "constants.h"
#include "box.h"
#include "constraints.h"

namespace sqpacking {
/**
 * @brief The instance class defines the instances to be solve in [1]. An object
 * of instance contains the parameters needed to define a subproblem. It allows
 * the application of the constraint propagation as described in Section 2 of
 * the paper.
 */
template<int N>
class instance {
public:
  /**
   * @brief Constructs an instance.
   *
   * @param name the string representation of this instance.
   * @param max_run_time the maximum amount of time(in seconds) allowed to solve
   * this instance.
   * @param split_prior the index of the direction with splitting priority.
   * @param complete the boolean denoting complete or incomplete search.
   * @param scaling the interval scaling factor for this instance.
   * @param radii the bounds of the radius for this instance.
   * @param bounds the bounds for each square parameters for this instance.
   * @param linbounds the linear bounds for the center of each esquare for this
   * instance.
   */
  explicit instance(const std::string& name, T max_run_time, long split_prior,
                    const bool complete, const I& scaling, const I& radii,
                    const BOX<3 * N>& bounds, const BOX<2 * N> linbounds) :
        name(name), max_run_time(max_run_time), split_priority(split_prior),
        complete_search(complete), s(scaling), radii(radii), bounds(bounds),
        lin_bounds(linbounds)  {}

  /**
   * @brief instance_name returns the name of this instance.
   *
   * @return the name of this instance.
   */
  std::string instance_name() {
   return name;
  }

  /**
   * @brief max_exec_time returns the maximum amount of time(in seconds) allowed
   * to solve this instance.
   * @return the maximum amount of time(in seconds) allowed to solve this
   * instance.
   */
  T max_exec_time() {
   return max_run_time;
  }

  /**
   * @brief split_priority_direction
   * @return
   */
  long split_priority_direction() {
   return split_priority;
  }

  /**
   * @brief complete returns true if this instance needs to be solved up to
   * completion.
   *
   * @return true if this instance needs to be solved up to completion.
   */
  bool complete() {
   return complete_search;
  }

  /**
   * @brief scaling_factor returns the scaling factor for this instance.
   * @return the scaling factor for this instance.
   */
  I scaling_factor() {
   return s;
  }

  /**
   * @brief propagate runs the constraint propagation procedure defined by
   * constraints.
   *
   * @param x
   * @param interior_contains
   * @param n_iter
   * @param mx_iter
   * @param min_rel_gain
   * @param backward true if
   * @param os the output stream.
   * @return true if x may contain a feasible point. False if x is proved to be
   * infeasible.
   */
  bool propagate(BOX<3*N+1>& x, bool& interior_contains, int& n_iter,
                 int mx_iter, double min_rel_gain, bool backward,
                 std::ostream& os) {
    interior_contains = true;

    // Run one iteration of the constraint propagation.
    for(n_iter = 1; n_iter <= mx_iter; n_iter++) {
      BOX<3*N+1> xcopy = x;

      // Run the constraint propagation for each square.
      for(int i = 0; i < N; i++) {
        bool is_interior;

        // Triangle constraints.
        if(output_level == outlevel::proof)
         os << "Entering triangle constraints for S" << i << std::endl;
        if(!triangle<N>(x, is_interior, bounds, lin_bounds, i, backward, os)) {
         interior_contains = false;
         return  false;
        } else if(interior_contains) {
         interior_contains = is_interior;
        }

        // Containment constraints.
        if(output_level == outlevel::proof)
         os << "Entering containment constraints for S" << i << std::endl;
        if(!containment<N>(x, is_interior,s, radii, bounds, i, backward, os)) {
         interior_contains = false;
         return  false;
        } else if(interior_contains) {
         interior_contains = is_interior;
        }

        // Non-overlapping constraints.
        for(int j = 0; j < N; j++) {
          if(i != j) {
           if(output_level == outlevel::proof)
            os << "Entering non-overlapping constraints for S" << i
               << " and S" << j << std::endl;
           if(!nonovlp<N>(x, is_interior, s, bounds, i, j, backward, os)) {
            interior_contains = false;
            return  false;
           } else if(interior_contains) {
            interior_contains = is_interior;
           }
          }
        }
      }

      // Compute the relative gain.
      if(box_max_relative_gain<3*N+1>(xcopy, x) < min_rel_gain) {
       break;
      }
    }
    return true;
  }

  /**
   * @brief operator () computes f(x).
   * @param x the box to be processed.
   * @param os the output stream.
   * @return  true if x is strictly contained in the feasible domain.
   */
  bool operator()(BOX<3*N+1>& x, std::ostream& os) {
    bool interior_contains;
    int n_iter;
    propagate(x, interior_contains, n_iter, 1, 1.0, false, os);
    return interior_contains;
  }

private:
  const std::string name;
  const T max_run_time;
  const long split_priority;
  const bool complete_search;
  const I s;
  const I radii;
  const BOX<3 * N> bounds;
  const BOX<2 * N> lin_bounds;
};
} // namespace sqpacking

#endif // INSTANCE_H
