# Supplementary material for: Rigorous packing of unit squares into a circle
Source: J Glob Optim. 2018 Oct 3;73(3):547–65. doi: 10.1007/s10898-018-0711-5 (PMC6394747; doi:10.1007/s10898-018-0711-5)
Supplement: Supplementary file 1 — Supplementary material 1 (zip 65514 KB) [file 10898_2018_711_MOESM1_ESM.zip › n3/intervals.h]

//------------------------------------------------------------------------------
//  proof3 is part of the proof presented in Section 5 of [1].
//
//  Copyright (C) 2018:
//
//  Tiago de Morais Montanher
//
//  proof3 is free software; you can redistribute it and/or modify it under the
//  terms of the GNU Library General Public License as published by the Free
//  Software Foundation; either version 2 of the License, or (at your option)
//  any later version.
//
//  proof3 is distributed in the hope that it will be useful, but WITHOUT ANY
//  WARRANTY; without even the implied warranty of MERCHANTABILITY or FITNESS
//  FOR A PARTICULAR PURPOSE.  See the GNU Library General Public License for
//  more details.
//
//  You should have received a copy of the GNU Library General Public License
//  along with this library; if not, write to the Free Foundation, Inc., 59
//  Temple Place, Suite 330, Boston, MA  02111-1307 USA
//
//  Please set the parameters in constants.h before running this piece of code.
//
//  Compile this piece of software with:
//  g++ -std=c++11 box.h constraints.h constants.h instance.h intervals.h
//  outlevel.h solver.h main.cpp -Ipath/to/filib/include -Lpath/to/filib/lib/
//  -lprim -o proof3
//
//  This piece of software requires the Filib library [2] for interval
//  arithmetic.
//
//  [1] Rigorous packing of unit squares into a circle (2018). Tiago Montanher,
//  Arnold Neumaier, Miháli Csaba Markót, Ferenc Domes and Hermann Schichl.
//
//  [2] Fi_lib and FILIB++. A fast interval library by M. Lerch, G. Tischler,
//  J. Wolff von Gudenberg, W. Hofschuster, W. Krämer.
//  http://www2.math.uni-wuppertal.de/~xsc/software/filib.html
//------------------------------------------------------------------------------
#ifndef INTERVALS_H
#define INTERVALS_H

#include <array>
#include <limits>
#include <iomanip>
#include <sstream>
#include "constants.h"
#include "interval/interval.hpp"
#include "fp_traits/fp_traits.hpp"

namespace sqpacking {
/**
 * @brief Defines the interval type.
 */
using I = filib::interval<T, filib::rounding_strategy::native_directed,
                          filib::interval_mode::i_mode_extended>;

/**
 * @brief Defines the interval [1,1].
 */
static const I one = I::ONE();

/**
 * @brief Defines the empty interval
 */
static const I empty_interval = I::EMPTY();

/**
 * @brief Defines the interval [0, infinity].
 */
static const I pos_numbers(0.0, infinity);

/**
 * @brief Defines the interval [-infinity, 0].
 */
static const I neg_numbers(-infinity, 0.0);

/**
 * @brief Defines a rigorous enclosure for pi.
 */
static const I pi = I::PI();

/**
 * @brief interval_setup starts the interval engine and set the output precision.
 */
void interval_setup() {
  filib::fp_traits<T>::setup();
  I::precision(15);
}

/**
 * @brief to_string returns the string representation of the interval a.
 * @param a the interval to be processed.
 * @return the string representation of the interval a.
 */
std::string to_string(const I& a) {
  std::string sa = "[" + std::to_string(inf(a)) + ", "
          + std::to_string(sup(a)) + "]";
  return sa;
}

/**
 * @brief empty checks whether or not the interval a is empty.
 * @param a the interval to be checked.
 * @return true if and only if a is empty.
 */
bool empty(const I& a) {
  return filib::isEmpty(a);
}

/**
 * @brief distance_to computes the distance between the intervals a and b.
 * @param a the first interval.
 * @param b the second interval.
 * @return the distance d(a, b) between intervals a and b.
 */
T distance_to(const I& a, const I& b) {
  return inf(b) > sup(a) ? inf(b) - sup(a) :
                           inf(a) > sup(b) ? inf(a) - sup(b) : 0.0;
}

/**
 * @brief relative_gain computes the relative gain of the new_interval w.r.t the
 * old_interval. Throws an error if new_interval is not a subset of old_interval.
 * @param old_interval the original interval.
 * @param new_interval the processed interval.
 * @return the relative gain of new_interval w.r.t the old_interval.
 */
T relative_gain(const I& old_interval, const I& new_interval) {
  if(!filib::subset(new_interval, old_interval))
   throw std::runtime_error("new_interval is not a subset of old_interval");

  return 1.0 - diam(new_interval) / diam(old_interval);
}

/**
 * @brief interior checks whether or not the interval a is strictly contained in
 * the interval b.
 * @param a the interval which we want to check.
 * @param b the interval that must contain a.
 * @return true if and only if a is strictly contained in b.
 */
bool interior(const I& a, const I& b) {
  return filib::interior(a, b);
}

/**
 * @brief hull computes the interval hull between the intervals a and b.
 * @param a the first interval.
 * @param b the second interval.
 * @return the hull between a and b.
 */
I hull(const I& a, const I& b) {
  return filib::hull(a, b);
}

/**
 * @brief hull computes the interval hull between the intervals a and b and
 * displays the output in os.
 * @param a the first interval.
 * @param b the first interval.
 * @param sa the string representation of  the interval a.
 * @param sb the string representation of  the interval b.
 * @param c the string representation of  the result c = hull(sa, sb).
 * @param os the output console.
 * @return the hull between a and b.
 */
I hull(const I& a, const I& b, const std::string& sa, const std::string& sb,
       const std::string& c, std::ostream& os) {
  I h = hull(a, b);

  if(output_level == outlevel::proof) {
   os << c << ":= hull(" << sa << ", " << sb << ") in " << h << std::endl;
  }

  return h;
}

/**
 * @brief intersect computes the intersection between the intervals a and b.
 * @param a the first interval.
 * @param b the first interval.
 * @return the intersection between a and b.
 */
I intersect(const I& a, const I& b) {
  return filib::intersect(a, b);
}

/**
 * @brief intersect computes the intersection between the intervals a and b.
 * @param a the first interval.
 * @param b the second interval.
 * @param sa the string representation of  the interval a.
 * @param sb the string representation of  the interval b.
 * @param c  the string representation of  the result c = intersection(sa, sb).
 * @param os the output console.
 * @return the intersection between a and b.
 */
I intersect(const I& a, const I& b, const std::string& sa,
            const std::string& sb, const std::string& c, std::ostream& os) {
  I inter = intersect(a, b);

  if(output_level == outlevel::proof) {
   os << c << " := intersect(" << sa << ", " << sb << ") in "
      << inter << std::endl;
  }

  return inter;
}

/**
 * @brief diam computes the diameter of the interval a.
 * @param a the interval to be processed.
 * @return the diameter of the interval a.
 */
T diam(const I& a) {
  return filib::diam(a);
}

/**
 * @brief mid computes the mid-point of the interval a.
 * @param a the interval to be processed.
 * @return the mid-point of the interval a.
 */
T mid(const I& a) {
  return filib::mid(a);
}

/**
 * @brief inf computes the infimum of the interval a.
 * @param a the interval to be processed.
 * @return the infimum of the interval a.
 */
T inf(const I& a) {
  return filib::inf(a);
}

/**
 * @brief sup computes the supremum of the interval a.
 * @param a the interval to be processed.
 * @return the supremum of the interval a.
 */
T sup(const I& a) {
  return filib::sup(a);
}

/**
 * @brief sin computes the sinus of the interval a and displays the output in os.
 * @param x the interval to be processed.
 * @param sx the string representation of  the interval x.
 * @param c the string representation of  the result c = sin(x).
 * @param os the output console.
 * @return the sinus of the interval x.
 */
I sin(const I& x, const std::string& sx, const std::string& c,
      std::ostream& os) {
  I res = filib::sin(x);

  if(output_level == outlevel::proof) {
   os << c << " := sin(" << sx << ") in " << res << std::endl;
  }

  return res;
}

/**
 * @brief asin computes the arc-sinus of the interval z.
 * @param z the interval to be processed.
 * @return the arc-sinus of the interval z.
 */
I asin(const I& z) {
  return filib::asin(intersect(z, I(-1.0, 1.0)));
}

/**
 * @brief sin_inv computes the arc-sinus of the interval x and displays the
 * output in os.
 * @param x the interval to be processed.
 * @param z the argument of asin.
 * @param sx the string representation of  the interval x.
 * @param sz the string representation of  the argument of asin.
 * @param os the output console.
 */
void sin_inv(I& x, const I& z, const std::string& sx, const std::string& sz,
             std::ostream& os) {
  x = intersect(x, asin(z));

  if(output_level == outlevel::proof) {
   os << "sin_inv(" << sx << ", " << sz << ") =>" << std::endl;
   os << sx << " in " << x << std::endl;
  }
}

/**
 * @brief cis computes the cosinus of the interval a and displays the output in
 * os.
 * @param x the interval to be processed.
 * @param sx the string representation of  the interval x.
 * @param c the string representation of  the result c = cos(x).
 * @param os the output console.
 * @return the sinus of the interval x.
 */
I cos(const I& x, const std::string& sx, const std::string& c,
      std::ostream& os) {
  I res = filib::cos(x);

  if(output_level == outlevel::proof) {
   os << c << " := cos(" << sx << ") in " << res << std::endl;
  }

  return res;
}

/**
 * @brief acos computes the arc-cosinus of the interval z.
 * @param z the interval to be processed.
 * @return the arc-cosinus of the interval z.
 */
I acos(const I& z) {
  return filib::acos(z);
}

/**
 * @brief cos_inv computes the arc-sinus of the interval x and displays the
 * output in os.
 * @param x the interval to be processed.
 * @param z the argument of acos.
 * @param sx the string representation of  the interval x.
 * @param sz the string representation of  the argument of acos.
 * @param os the output console.
 */
void cos_inv(I& x, const I& z, const std::string& sx, const std::string& sz,
             std::ostream& os) {
  I arccos = acos(z);
  I res(-sup(arccos), sup(arccos));
  x = intersect(x, res);

  if(output_level == outlevel::proof) {
   os << "cos_inv(" << sx << ", " << sz << ") =>" << std::endl;
   os << sx << " in " << x << std::endl;
  }
}

/**
 * @brief sqr computes the square of the interval x and displays the output in
 * os.
 * @param x the interval to be processed.
 * @param sx the string representation of  the interval x.
 * @param c the string representation of  the result c = sqr(x).
 * @param os the output console.
 * @return the square of x.
 */
I sqr(const I& x, const std::string& sx, const std::string& c,
      std::ostream& os) {
  I sq = filib::sqr(x);

  if(output_level == outlevel::proof) {
   os << c << " := sqr(" << sx << ") in " << sq << std::endl;
  }
  return sq;
}

/**
 * @brief sqrt computes the square root of the interval z.
 * @param z the interval to be processed.
 * @return the square root of z.
 */
I sqrt(const I& z) {
  return filib::sqrt(intersect(z, pos_numbers));
}

/**
 * @brief sqr_inv computes the inverse of the square of the interval x and
 * displays the output in os.
 * @param x the interval to be processed.
 * @param z the argument of sqrt.
 * @param sx the string representation of  the interval x.
 * @param sz the string representation of  the argument of sqrt.
 * @param os the output console.
 */
void sqr_inv(I& x, const I& z, const std::string& sx, const std::string& sz,
             std::ostream& os) {
  I sq = sqrt(z);
  x = intersect(x, hull(-sq, sq));

  if(output_level == outlevel::proof) {
   os << "sqr_inv(" << sx << ", " << sz << ") =>" << std::endl;
   os << sx << " in " << x << std::endl;
  }
}

/**
 * @brief abs computes the absolute value of the interval x and display the
 * output in os.
 * @param x the interval to be processed.
 * @param sx the string representation of the interval x.
 * @param c the string representation of the result c = abs(x).
 * @param os the output console.
 * @return the absolute value of x.
 */
I abs(const I& x, const std::string& sx, const std::string& c,
      std::ostream& os) {
 I ab = filib::abs(x);

 if(output_level == outlevel::proof) {
  os << c << " := abs(" << sx << ") in " << ab << std::endl;
 }

 return ab;
}

/**
 * @brief abs_inv computes the inverse of the absolute value of the interval x
 * and displays the output in os.
 * @param x the interval to be processed.
 * @param z the argument of abs.
 * @param sx the string representation of the interval x.
 * @param sz the string representation of the argument of abs.
 * @param os the output console.
 */
void abs_inv(I& x, const I& z, const std::string& sx, const std::string& sz,
             std::ostream& os) {
  I ab = I(-1.0, 1.0) * z;

  if(sup(z) < 0.0) {
   x = empty_interval;
   return;
  }
  x = intersect(x, ab);

  if(output_level == outlevel::proof) {
   os << "abs_inv(" << sx << ", " << sz << ") =>" << std::endl;
   os << sx << " in " << x << std::endl;
  }
}

/**
 * @brief prod_const computes the product c * x considering c as a constant.
 * @param x the interval to be multiplied.
 * @param c the constant interval.
 * @param sx the string representation of the interval x.
 * @param sc the string representation of the interval c.
 * @param cc the string representation of the output interval.
 * @param os the output console.
 * @return the product c * x.
 */
I prod_const(const I& x, const I& c, const std::string& sx,
             const std::string& sc, const std::string& cc,  std::ostream& os) {
  I prod = c * x;

  if(output_level == outlevel::proof) {
   os << cc << " := " << sc << " * " << sx << " in " << prod << std::endl;
  }

  return prod;
}

/**
 * @brief prod_const_inv computes the inverse of z = c * x where c is a constant
 * and displays the output in os.
 * @param x the interval to be processed.
 * @param c the interval constant.
 * @param z the argument of the product.
 * @param sx the string representation of the interval x.
 * @param sc the string representation of the interval c.
 * @param sz the string representation of the interval z.
 * @param os the output console.
 */
void prod_const_inv(I& x, const I& c, const I& z, const std::string& sx,
                    const std::string& sc, const std::string& sz,
                    std::ostream& os) {
  I div = z / c;
  x = intersect(x, div);

  if(output_level == outlevel::proof) {
   os << "prod_const_inv(" << sx << ", " << sc << ", " << sz << ") =>"
      << std::endl;
   os << sx << " in " << x << std::endl;
  }
}

/**
 * @brief prod_const computes the product x * y
 * @param x the first interval.
 * @param y the second interval.
 * @param sx the string representation of the interval x.
 * @param sy the string representation of the interval y.
 * @param cc the string representation of the output interval.
 * @param os the output console.
 * @return the product x * y.
 */
I prod2(const I& x, const I& y, const std::string& sx, const std::string& sy,
        const std::string& c, std::ostream& os) {
  I prod = x * y;

  if(output_level == outlevel::proof) {
   os << c << " := " << sx << " * " << sy << " in " << prod << std::endl;
  }

  return prod;
}

/**
 * @brief prod2_inv computes the inverse of z = x * y and displays the output
 * in os.
 * @param x1 the first interval.
 * @param x2 the secont interval.
 * @param z the argument of the product.
 * @param sx the string representation of the interval x.
 * @param sy the string representation of the interval y.
 * @param sz the string representation of the interval z.
 * @param os the output console.
 */
void prod2_inv(I& x1, I& x2, const I& z, const std::string& sx,
               const std::string& sy, const std::string& sz, std::ostream& os) {
  I d1 = z / x2;
  x1 = intersect(x1, z / x2);
  I d2 = z / x1;
  x2 = intersect(x2, z / x1);

  if(output_level == outlevel::proof) {
   os << "prod2_inv(" << sx << ", " << sy << ", " << sz << ") =>" << std::endl;
   os << sx << " in " << x1 << std::endl;
   os << sy << " in " << x2 << std::endl;
  }
}

/**
 * @brief sum2 computes the sum c1 * x1 + c2 * x2 where c1 and c2 are interval
 * constants.
 * @param x1 the first interval.
 * @param x2 the second interval.
 * @param c1 the constant associated to the first interval.
 * @param c2 the constant associated to the second interval.
 * @param sx1 the string representation of the interval x1.
 * @param sx2 the string representation of the interval x2.
 * @param c the string representation of the output interval.
 * @param os the output console.
 * @return the sum c1 * x1 + c2 * x2.
 */
I sum2(const I& x1, const I& x2, const I& c1, const I& c2,
       const std::string& sx1, const std::string& sx2, const std::string& c,
       std::ostream& os) {
  I s = c1 * x1 + c2 * x2;

  if(output_level == outlevel::proof) {
   os << c << " := " << c1 << " * " << sx1 << " + " << c2 << " * " << sx2
      << " in " << s << std::endl;
  }

  return s;
}

/**
 * @brief sum2_inv computes the inverse of the sum c1 * x1 + c2 * x2 where c1
 * and c2 are interval constants.
 * @param x1 the first interval.
 * @param x2 the second interval.
 * @param c1 the constant associated to the first interval.
 * @param c2 the constant associated to the second interval.
 * @param z the argument of the sum.
 * @param sx1 the string representation of the interval x1.
 * @param sx2 the string representation of the interval x2.
 * @param sz the string representation of the interval z.
 * @param os the output console.
 */
void sum2_inv(I& x1, I&x2, const I& c1, const I& c2, const I& z,
              const std::string& sx1, const std::string& sx2,
              const std::string& sz, std::ostream& os) {
  I s1 = (z - c2 * x2) / c1;
  x1 = intersect(x1, s1);
  I s2 = (z - c1 * x1) / c2;
  x2 = intersect(x2, s2);

  if(output_level == outlevel::proof) {
   os << "sum2_inv(" << sx1 << ", " << sx2 << ", " << c1 << ", " << c2 << ", "
      << sz << ") =>" << std::endl;
   os << sx1 << " in " << x1 << std::endl;
   os << sx2 << " in " << x2 << std::endl;
  }
}

/**
 * @brief sum2const_inv computes the inverse of the sum c1 * x1 + c * c2 where
 * c1, c2 and c are interval constants.
 * @param x1 the first interval.
 * @param c the interval constant.
 * @param c1 the constant associated to the first interval.
 * @param c2 the constant associated with c.
 * @param z the argument of the sum.
 * @param sx1 the string representation of the interval x1.
 * @param sc the string representation of the interval c.
 * @param sz the string representation of the interval z.
 * @param os the output console.
 */
void sum2const_inv(I& x1, const I&c, const I& c1, const I& c2, const I& z,
                   const std::string& sx1, const std::string& sc,
                   const std::string& sz, std::ostream& os) {
  I s1 = (z - c2 * c) / c1;
  x1 = intersect(x1, s1);

  if(output_level == outlevel::proof) {
      os << "sum2const_inv(" << sx1 << ", " << sc << ", " << c1 << ", " << c2
         << ", " << sz << ") =>" << std::endl;
      os << sx1 << " in " << x1 << std::endl;
  }
}

/**
 * @brief sum3 computes the sum c1 * x1 + c2 * x2 + c3 * x3 where c1, c2 and c3
 * are interval constants.
 * @param x1 the first interval.
 * @param x2 the second interval.
 * @param x4 the third interval.
 * @param c1 the constant associated to the first interval.
 * @param c2 the constant associated to the second interval.
 * @param c3 the constant associated to the third interval.
 * @param sx1 the string representation of the interval x1.
 * @param sx2 the string representation of the interval x2.
 * @param sx3 the string representation of the interval x3.
 * @param c the string representation of the output interval.
 * @param os the output console.
 * @return the sum c1 * x1 + c2 * x2 + c3 * x3.
 */
I sum3(const I& x1, const I& x2, const I& x3, const I& c1, const I& c2,
       const I& c3,  const std::string& sx1, const std::string& sx2,
       const std::string& sx3, const std::string& c, std::ostream& os) {
  I s = c1 * x1 + c2 * x2 + c3 * x3;

  if(output_level == outlevel::proof) {
   os << c << " := " << c1 << " * " << sx1 << " + " << c2 << " * " << sx2
      << " + " << c3 << " * " << sx3 << " in " << s << std::endl;
  }

  return s;
}

/**
 * @brief sum3_inv computes the inverse of the sum c1 * x1 + c2 * x2 + c3 * x3
 * where c1, c2 and c3 are interval constants.
 * @param x1 the first interval.
 * @param x2 the second interval.
 * @param x3 the third interval.
 * @param c1 the constant associated to the first interval.
 * @param c2 the constant associated to the second interval.
 * @param c3 the constant associated to the third interval.
 * @param z the argument of the sum.
 * @param sx1 the string representation of the interval x1.
 * @param sx2 the string representation of the interval x2.
 * @param sx3 the string representation of the interval x3.
 * @param sz the string representation of the interval z.
 * @param os the output console.
 */
void sum3_inv(I& x1, I&x2, I& x3, const I& c1, const I& c2, const I& c3,
            const I& z, const std::string& sx1, const std::string& sx2,
            const std::string& sx3, const std::string& sz, std::ostream& os) {
  I s1 = (z - c2 * x2 - c3 * x3) / c1;
  x1 = intersect(x1, (z - c2 * x2 - c3 * x3) / c1);
  I s2 = (z - c1 * x1 - c3 * x3) / c2;
  x2 = intersect(x2, (z - c1 * x1 - c3 * x3) / c2);
  I s3 = (z - c1 * x1 - c2 * x2) / c3;
  x3 = intersect(x3, (z - c1 * x1 - c2 * x2) / c3);

  if(output_level == outlevel::proof) {
   os << "sum3_inv(" << sx1 << ", " << sx2 << ", " << sx3 << ", " << c1 << ", "
      << c2 << ", " << c3 << ", " << sz << ") =>" << std::endl;
   os << sx1 << " in " << x1 << std::endl;
   os << sx2 << " in " << x2 << std::endl;
   os << sx3 << " in " << x2 << std::endl;
  }
}

/**
 * @brief max computes the maximum between two intervals x1 and x2.
 * @param x1 the first interval.
 * @param x2 the second interval.
 * @param sx1 the string representation of the first interval.
 * @param sx2 the string representation of the second interval.
 * @param c the string representation of the output interval c = max(x1, x2).
 * @param os the output console.
 * @return the maximum max(x1, x2).
 */
I max(const I& x1, const I& x2, const std::string& sx1, const std::string& sx2,
      const std::string& c, std::ostream& os) {
  I mx = I(std::max(inf(x1), inf(x2)), std::max(sup(x1), sup(x2)));

  if(output_level == outlevel::proof) {
   os << c << " := max(" << sx1 << ", " << sx2 << ") in " << mx << std::endl;
  }

  return mx;
}

/**
 * @brief max1_inv computes the inverse of the maximum z = max(x1, x2) relative
 * to the first decision variable.
 * @param x1 the first interval.
 * @param x2 the second interval.
 * @param z the argument of the maximum.
 */
void max1_inv(I& x1, const I& x2, const I& z) {
  T maxL = inf(x2);
  T maxU = sup(x2);

  if(maxL > sup(z)) {
   x1 = empty_interval;
   return;
  }

  if(maxU < inf(z)) {
   x1 = intersect(x1, z);
   return;
  }
  x1 = intersect(x1, I(-infinity, sup(z)));
}

/**
 * @brief max_inv computes the inverse of the maximum z = max(x1, x2).
 * @param x1 the first interval.
 * @param x2 the second interval.
 * @param z the argument of the maximum.
 * @param sx1 the string representation of the interval x1.
 * @param sx2 the string representation of the interval x2.
 * @param sz the string representation of the interval z.
 * @param os the output console.
 */
void max_inv(I& x1, I& x2, const I& z, const std::string& sx1,
             const std::string& sx2, const std::string& sz, std::ostream& os) {
  max1_inv(x1, x2, z);
  max1_inv(x2, x1, z);

  if(output_level == outlevel::proof) {
   os << "max_inv(" << sx1 << ", " << sx2 << ", " << sz << ") =>" << std::endl;
   os << sx1 << " in " << x1 << std::endl;
   os << sx2 << " in " << x2 << std::endl;
  }
}
} // namespace sqpacking
#endif // INTERVALS_H
