# Supplementary material for: Rigorous packing of unit squares into a circle
Source: J Glob Optim. 2018 Oct 3;73(3):547–65. doi: 10.1007/s10898-018-0711-5 (PMC6394747; doi:10.1007/s10898-018-0711-5)
Supplement: Supplementary file 1 — Supplementary material 1 (zip 65514 KB) [file 10898_2018_711_MOESM1_ESM.zip › n3/main.cpp]

//------------------------------------------------------------------------------
//  proof3 is part of the proof presented in Section 5 of [1].
//
//  Copyright (C) 2018:
//
//  Tiago de Morais Montanher
//
//  proof3 is free software; you can redistribute it and/or modify it under the
//  terms of the GNU Library General Public License as published by the Free
//  Software Foundation; either version 2 of the License, or (at your option)
//  any later version.
//
//  proof3 is distributed in the hope that it will be useful, but WITHOUT ANY
//  WARRANTY; without even the implied warranty of MERCHANTABILITY or FITNESS
//  FOR A PARTICULAR PURPOSE.  See the GNU Library General Public License for
//  more details.
//
//  You should have received a copy of the GNU Library General Public License
//  along with this library; if not, write to the Free Foundation, Inc., 59
//  Temple Place, Suite 330, Boston, MA  02111-1307 USA
//
//  Please set the parameters in constants.h before running this piece of code.
//
//  Compile this piece of software with:
//  g++ -std=c++11 box.h constraints.h constants.h instance.h intervals.h
//  outlevel.h solver.h main.cpp -Ipath/to/filib/include -Lpath/to/filib/lib/
//  -lprim -o proof3
//
//  This piece of software requires the Filib library [2] for interval
//  arithmetic.
//
//  [1] Rigorous packing of unit squares into a circle (2018). Tiago Montanher,
//  Arnold Neumaier, Miháli Csaba Markót, Ferenc Domes and Hermann Schichl.
//
//  [2] Fi_lib and FILIB++. A fast interval library by M. Lerch, G. Tischler,
//  J. Wolff von Gudenberg, W. Hofschuster, W. Krämer.
//  http://www2.math.uni-wuppertal.de/~xsc/software/filib.html
//------------------------------------------------------------------------------
#include <iostream>
#include "solver.h"

using namespace std;
using namespace sqpacking;

int main() {
  // Start Filib.
  interval_setup();

  // Parameters defined on Section 5 of [1].
  I angle_bd("0.0", "1.5707963267948968");
  I R(0.0, 3.0);
  I s("1.1641710001743977", "1.1641710001743983");

  /**
   * Phase 1. See Section 5 of [1].
   */
  if(run_phase1) {
   // The vector of instances for the phase 1.
   vector<instance<1>> instances_pool_ph1;
   // Set T0.
   BOX<3> bds_ph1 = {I(-3.0, -1.0), I(-2.0, -1.0), angle_bd};
   BOX<2> lin_bounds_ph1 = {pos_numbers, I(-4.0, infinity)};
   instance<1> T0("T0", 300, 2, true, s, R, bds_ph1, lin_bounds_ph1);
   instances_pool_ph1.push_back(T0);
   // Set T1.
   bds_ph1 = {I(-3.0, -2.0), I(-3.0, -1.0), angle_bd};
   lin_bounds_ph1 = {pos_numbers, I(-infinity,-4.0)};
   instance<1> T1("T1", 300, 2, true, s, R, bds_ph1, lin_bounds_ph1);
   instances_pool_ph1.push_back(T1);
   // Set T4.
   bds_ph1 = {I(-3.0, -1.0), I(0.0, 1.0), angle_bd};
   lin_bounds_ph1 = {I(2.0, infinity), I(-2.0, infinity)};
   instance<1> T4("T4", 300, 2, true, s, R, bds_ph1, lin_bounds_ph1);
   instances_pool_ph1.push_back(T4);
   // Set T5.
   bds_ph1 = {I(-3.0, -2.0), I(-1.0, 1.0), angle_bd};
   lin_bounds_ph1 = {I(2.0, infinity), I(-infinity, -2.0)};
   instance<1> T5("T5", 300, 2, true, s, R, bds_ph1, lin_bounds_ph1);
   instances_pool_ph1.push_back(T5);
   // Set T7.
   bds_ph1 = {I(-2.0, -1.0), I(-1.0, 1.0), angle_bd};
   lin_bounds_ph1 = {I(-infinity, 2.0), I(-2.0, infinity)};
   instance<1> T7("T7", 300, 2, true, s, R, bds_ph1, lin_bounds_ph1);
   instances_pool_ph1.push_back(T7);
   // Set T16.
   bds_ph1 = {I(-1.0, 1.0), I(0.0, 1.0), angle_bd};
   lin_bounds_ph1 = {pos_numbers, pos_numbers};
   instance<1> T16("T16", 300, 2, true, s, R, bds_ph1, lin_bounds_ph1);
   instances_pool_ph1.push_back(T16);
   // Initial box for instances on the first phase.
   BOX<4> x0_ph1 = {I(-3.0, 3.0), I(-3.0, 3.0), angle_bd, R};
   // Run phase 1.
   for(auto prob : instances_pool_ph1) {
     cout << "Solving " << prob.instance_name() << endl;
     solve<1>(prob, x0_ph1, path_to_phase1);
   }
  }

  /**
   * Phase 2. See Section 5 of [1].
   */
  if(run_phase2) {
   // Set the maximum amount of time (in seconds) allowed for instances
   // on phase 2.
   double exec_time = 3600;
   // The vector of instances for the phase 2.
   vector<instance<2>> instances_pool_ph2;
   // Set T4_T6.
   BOX<6> bds_ph2 = {I(-3.0, -1.0), I(0.0, 1.0), angle_bd,
                     I(-3.0, -1.0), I(-1.0, 0.0), angle_bd};
   BOX<4> lin_bounds_ph2 = {I(2.0, infinity), I(-2.0, infinity),
                            I(-infinity, 2.0), I(-infinity, -2.0)};
   instance<2> T4T6("T4T6", exec_time, -1, false, s, R, bds_ph2, lin_bounds_ph2);
   instances_pool_ph2.push_back(T4T6);
   // Set T0_T21.
   bds_ph2 = {I(-3.0, -1.0), I(-2.0, -1.0), angle_bd,
              I(-1.0, 0.0), I(1.0, 3.0), angle_bd};
   lin_bounds_ph2 = {pos_numbers, I(-4.0, infinity),
                     I(2.0, infinity), I(-infinity, 2.0)};
   instance<2> T0T21("T0T21", exec_time, -1, false, s, R, bds_ph2, lin_bounds_ph2);
   instances_pool_ph2.push_back(T0T21);
   // Set T0_T15.
   bds_ph2 = {I(-3.0, -1.0), I(-2.0, -1.0), angle_bd,
              I(0.0, 1.0), I(-3.0, -1.0), angle_bd};
   lin_bounds_ph2 = {pos_numbers, I(-4.0, infinity),
                     I(-infinity, -2.0), I(-2.0, infinity)};
   instance<2> T0T15("T0T15", exec_time, -1, false, s, R, bds_ph2, lin_bounds_ph2);
   instances_pool_ph2.push_back(T0T15);
   // Set T0_T18.
   bds_ph2 = {I(-3.0, -1.0), I(-2.0, -1.0), angle_bd,
              I(-1.0, 1.0), I(-1.0, 0.0), angle_bd};
   lin_bounds_ph2 = {pos_numbers, I(-4.0, infinity),
                     neg_numbers, neg_numbers};
   instance<2> T0T18("T0T18", exec_time, -1, false, s, R, bds_ph2, lin_bounds_ph2);
   instances_pool_ph2.push_back(T0T18);
   // Set T0_T17.
   bds_ph2 = {I(-3.0, -1.0), I(-2.0, -1.0), angle_bd,
              I(-1.0, 0.0), I(-1.0, 1.0), angle_bd};
   lin_bounds_ph2 = {pos_numbers, I(-4.0, infinity),
                     pos_numbers, neg_numbers};
   instance<2> T0T17("T0T17", exec_time, -1, false, s, R, bds_ph2, lin_bounds_ph2);
   instances_pool_ph2.push_back(T0T17);
   // Set T0_T4.
   bds_ph2 = {I(-3.0, -1.0), I(-2.0, -1.0), angle_bd,
              I(-3.0, -1.0), I(0.0, 1.0), angle_bd};
   lin_bounds_ph2 = {pos_numbers, I(-4.0, infinity),
                     I(2.0, infinity), I(-2.0, infinity)};
   instance<2> T0T4("T0T4", exec_time, -1, false, s, R, bds_ph2, lin_bounds_ph2);
   instances_pool_ph2.push_back(T0T4);
   // Set T0_T6.
   bds_ph2 = {I(-3.0, -1.0), I(-2.0, -1.0), angle_bd,
              I(-3.0, -1.0), I(-1.0, 0.0), angle_bd};
   lin_bounds_ph2 = {pos_numbers, I(-4.0, infinity),
                     I(-infinity, 2.0), I(-infinity, -2.0)};
   instance<2> T0T6("T0T6", exec_time, -1, false, s, R, bds_ph2, lin_bounds_ph2);
   instances_pool_ph2.push_back(T0T6);
   // Set T0_T7.
   bds_ph2 = {I(-3.0, -1.0), I(-2.0, -1.0), angle_bd,
              I(-2.0, -1.0), I(-1.0, 1.0), angle_bd};
   lin_bounds_ph2 = {pos_numbers, I(-4.0, infinity),
                     I(-infinity, 2.0), I(-2.0, infinity)};
   instance<2> T0T7("T0T7", exec_time, -1, false, s, R, bds_ph2, lin_bounds_ph2);
   instances_pool_ph2.push_back(T0T7);
   // Set T0_T13.
   bds_ph2 = {I(-3.0, -1.0), I(-2.0, -1.0), angle_bd,
              I(-1.0, 0.0), I(-3.0, -1.0), angle_bd};
   lin_bounds_ph2 = {pos_numbers, I(-4.0, infinity),
                     I(-2.0, infinity), I(-infinity, -2.0)};
   instance<2> T0T13("T0T13", exec_time, -1, false, s, R, bds_ph2, lin_bounds_ph2);
   instances_pool_ph2.push_back(T0T13);
   // Set T0_T12.
   bds_ph2 = {I(-3.0, -1.0), I(-2.0, -1.0), angle_bd,
                     I(-1.0, 1.0), I(-2.0, -1.0), angle_bd};
   lin_bounds_ph2 = {pos_numbers, I(-4.0, infinity),
                            I(-2.0, infinity), I(-2.0, infinity)};
   instance<2> T0T12("T0T12", exec_time, -1, true, s, R, bds_ph2, lin_bounds_ph2);
   instances_pool_ph2.push_back(T0T12);
   // Set T0_T11.
   bds_ph2 = {I(-3.0, -1.0), I(-2.0, -1.0), angle_bd,
              I(-2.0, -1.0), I(1.0, 3.0), angle_bd};
   lin_bounds_ph2 = {pos_numbers, I(-4.0, infinity),
                     I(-infinity, 4.0), pos_numbers};
   instance<2> T0T11("T0T11", exec_time, -1, false, s, R, bds_ph2, lin_bounds_ph2);
   instances_pool_ph2.push_back(T0T11);
   // Set T0_T10.
   bds_ph2 = {I(-3.0, -1.0), I(-2.0, -1.0), angle_bd,
              I(-3.0, -1.0), I(1.0, 2.0), angle_bd};
   lin_bounds_ph2 = {pos_numbers, I(-4.0, infinity),
                     I(-infinity, 4.0), neg_numbers};
   instance<2> T0T10("T0T10", exec_time, -1, false, s, R, bds_ph2, lin_bounds_ph2);
   instances_pool_ph2.push_back(T0T10);
   // Set T0_T3.
   bds_ph2 = {I(-3.0, -1.0), I(-2.0, -1.0), angle_bd,
              I(-2.0, -1.0), I(-3.0, -1.0), angle_bd};
   lin_bounds_ph2 = {pos_numbers, I(-4.0, infinity),
                     neg_numbers, I(-4.0, infinity)};
   instance<2> T0T3("T0T3", exec_time, -1, false, s, R, bds_ph2, lin_bounds_ph2);
   instances_pool_ph2.push_back(T0T3);
   // Set T4_T7.
   bds_ph2 = {I(-3.0, -1.0), I(0.0, 1.0), angle_bd,
              I(-2.0, -1.0), I(-1.0, 1.0), angle_bd};
   lin_bounds_ph2 = {I(2.0, infinity), I(-2.0, infinity),
                     I(-infinity, 2.0), I(-2.0, infinity)};
   instance<2> T4T7("T4T7", exec_time, -1, false, s, R, bds_ph2, lin_bounds_ph2);
   instances_pool_ph2.push_back(T4T7);
   // Set T4_T17.
   bds_ph2 = {I(-3.0, -1.0), I(0.0, 1.0), angle_bd,
              I(-1.0, 0.0), I(-1.0, 1.0), angle_bd};
   lin_bounds_ph2 = {I(2.0, infinity), I(-2.0, infinity),
                     pos_numbers, neg_numbers};
   instance<2> T4T17("T4T17", exec_time, -1, false, s, R, bds_ph2, lin_bounds_ph2);
   instances_pool_ph2.push_back(T4T17);
   // Set T4_T21.
   bds_ph2 = {I(-3.0, -1.0), I(0.0, 1.0), angle_bd,
              I(-1.0, 0.0), I(1.0, 3.0), angle_bd};
   lin_bounds_ph2 = {I(2.0, infinity), I(-2.0, infinity),
                     I(2.0, infinity), I(-infinity, 2.0)};
   instance<2> T4T21("T4T21", exec_time, -1, false, s, R, bds_ph2, lin_bounds_ph2);
   instances_pool_ph2.push_back(T4T21);
   // Set T4_T22.
   bds_ph2 = {I(-3.0, -1.0), I(0.0, 1.0), angle_bd,
              I(-1.0, 1.0), I(1.0, 2.0), angle_bd};
   lin_bounds_ph2 = {I(2.0, infinity), I(-2.0, infinity),
                     I(-infinity, 2.0), I(-infinity, 2.0)};
   instance<2> T4T22("T4T22", exec_time, -1, false, s, R, bds_ph2, lin_bounds_ph2);
   instances_pool_ph2.push_back(T4T22);
   // Set T7_T17.
   bds_ph2 = {I(-2.0, -1.0), I(-1.0, 1.0), angle_bd,
              I(-1.0, 0.0), I(-1.0, 1.0), angle_bd};
   lin_bounds_ph2 = {I(-infinity, 2.0), I(-2.0, infinity),
                     pos_numbers, neg_numbers};
   instance<2> T7T17("T7T17", exec_time, -1, false, s, R, bds_ph2, lin_bounds_ph2);
   instances_pool_ph2.push_back(T7T17);
   // Set T0_T30.
   bds_ph2 = {I(-3.0, -1.0), I(-2.0, -1.0), angle_bd,
              I(1.0, 3.0), I(-1.0, 0.0), angle_bd};
   lin_bounds_ph2 = {pos_numbers, I(-4.0, infinity),
                     I(-infinity, -2.0), I(-infinity, 2.0)};
   instance<2> T0T30("T0T30", exec_time, -1, false, s, R, bds_ph2, lin_bounds_ph2);
   instances_pool_ph2.push_back(T0T30);
   // Set T4_T13.
   bds_ph2 = {I(-3.0, -1.0), I(0.0, 1.0), angle_bd,
              I(-1.0, 0.0), I(-3.0, -1.0), angle_bd};
   lin_bounds_ph2 = {I(2.0, infinity), I(-2.0, infinity),
                     I(-2.0, infinity), I(-infinity, -2.0)};
   instance<2> T4T13("T4T13", exec_time, -1, false, s, R, bds_ph2, lin_bounds_ph2);
   instances_pool_ph2.push_back(T4T13);
   // Set T4_T16.
   bds_ph2 = {I(-3.0, -1.0), I(0.0, 1.0), angle_bd,
              I(-1.0, 1.0), I(0.0, 1.0), angle_bd};
   lin_bounds_ph2 = {I(2.0, infinity), I(-2.0, infinity),
                     pos_numbers, pos_numbers};
   instance<2> T4T16("T4T16", exec_time, -1, false, s, R, bds_ph2, lin_bounds_ph2);
   instances_pool_ph2.push_back(T4T16);
   // Set T0_T24.
   bds_ph2 = {I(-3.0, -1.0), I(-2.0, -1.0), angle_bd,
              I(1.0, 3.0), I(-2.0, -1.0), angle_bd};
   lin_bounds_ph2 = {pos_numbers, I(-4.0, infinity),
                     I(-4.0, infinity), pos_numbers};
   instance<2> T0T24("T0T24", exec_time, -1, false, s, R, bds_ph2, lin_bounds_ph2);
   instances_pool_ph2.push_back(T0T24);
   // Initial box for instances on the second phase.
   BOX<7> x0_ph2 = {I(-3.0, 3.0), I(-3.0, 3.0), angle_bd, I(-3.0, 3.0),
                    I(-3.0, 3.0), angle_bd, R};
   // Run phase 2.
   for(auto prob : instances_pool_ph2) {
     cout << "Solving " << prob.instance_name() << endl;
     solve<2>(prob, x0_ph2, path_to_phase2);
   }
  }

  /**
   * Phase 3. See Section 5 of [1].
   */
  if(run_phase3) {
   // The vector of instances for the phase 2.
   vector<instance<3>> instances_pool_ph3;
   // Set T16_T17_T18.
   BOX<9> bds_ph3 = {I(-1.0, 1.0), I(0.0, 1.0), I::ZERO(),
                     I(-1.0, 0.0), I(-1.0, 1.0), angle_bd,
                     I(-1.0, 1.0), I(-1.0, 0.0), angle_bd};
   BOX<6> lin_bounds_ph3 = {pos_numbers, pos_numbers,
                            pos_numbers, neg_numbers,
                            neg_numbers, neg_numbers};
   instance<3> T16T17T18("T16T17T18", max_time, -1, true, s, R, bds_ph3,
                         lin_bounds_ph3);
   instances_pool_ph3.push_back(T16T17T18);
   // Set T7_T16a_T29.
   bds_ph3 = {I(-2.0, -1.0), I(-1.0, 1.0), angle_bd,
              I(-1.0, 1.0), I(0.0, 1.0), I::ZERO(),
              I(1.0, 2.0), I(-1.0, 1.0), angle_bd};
   lin_bounds_ph3 = {I(-infinity, 2.0), I(-2.0, infinity),
                     pos_numbers, pos_numbers,
                     I(-2.0, infinity), I(-infinity, 2.0)};
   instance<3> T7T16aT29("T7T16aT29", max_time, -1, true, s, R, bds_ph3,
                         lin_bounds_ph3);
   instances_pool_ph3.push_back(T7T16aT29);
   // Set T7_T16_T29.
   bds_ph3 = {I(-2.0, -1.0), I(-1.0, 1.0), I::ZERO(),
              I(-1.0, 1.0), I(0.0, 1.0),  angle_bd,
              I(1.0, 2.0), I(-1.0, 1.0), angle_bd};
   lin_bounds_ph3 = {I(-infinity, 2.0), I(-2.0, infinity),
                     pos_numbers, pos_numbers,
                     I(-2.0, infinity), I(-infinity, 2.0)};
   instance<3> T7T16T29("T7T16T29", max_time, -1, true, s, R, bds_ph3,
                         lin_bounds_ph3);
   instances_pool_ph3.push_back(T7T16T29);
   // Set T7_T16a_T19.
   bds_ph3 = {I(-2.0, -1.0), I(-1.0, 1.0), angle_bd,
              I(-1.0, 1.0), I(0.0, 1.0),  I::ZERO(),
              I(0.0, 1.0), I(-1.0, 1.0), angle_bd};
   lin_bounds_ph3 = {I(-infinity, 2.0), I(-2.0, infinity),
                     pos_numbers, pos_numbers,
                     neg_numbers, pos_numbers};
   instance<3> T7T16aT19("T7T16aT19", max_time, -1, true, s, R, bds_ph3,
                         lin_bounds_ph3);
   instances_pool_ph3.push_back(T7T16aT19);
   // Set T7_T16_T19.
   bds_ph3 = {I(-2.0, -1.0), I(-1.0, 1.0), I::ZERO(),
              I(-1.0, 1.0), I(0.0, 1.0),  angle_bd,
              I(0.0, 1.0), I(-1.0, 1.0), angle_bd};
   lin_bounds_ph3 = {I(-infinity, 2.0), I(-2.0, infinity),
                     pos_numbers, pos_numbers,
                     neg_numbers, pos_numbers};
   instance<3> T7T16T19("T7T16T19", max_time, -1, true, s, R, bds_ph3,
                         lin_bounds_ph3);
   instances_pool_ph3.push_back(T7T16T19);
   // Set T7_T16_T18.
   bds_ph3 = {I(-2.0, -1.0), I(-1.0, 1.0), I::ZERO(),
              I(-1.0, 1.0), I(0.0, 1.0),  angle_bd,
              I(-1.0, 1.0), I(-1.0, 0.0), angle_bd};
   lin_bounds_ph3 = {I(-infinity, 2.0), I(-2.0, infinity),
                     pos_numbers, pos_numbers,
                     neg_numbers, neg_numbers};
   instance<3> T7T16T18("T7T16T18", max_time, -1, true, s, R, bds_ph3,
                         lin_bounds_ph3);
   instances_pool_ph3.push_back(T7T16T18);
   // Set T7_T16a_T18.
   bds_ph3 = {I(-2.0, -1.0), I(-1.0, 1.0), angle_bd,
              I(-1.0, 1.0), I(0.0, 1.0),  I::ZERO(),
              I(-1.0, 1.0), I(-1.0, 0.0), angle_bd};
   lin_bounds_ph3 = {I(-infinity, 2.0), I(-2.0, infinity),
                     pos_numbers, pos_numbers,
                     neg_numbers, neg_numbers};
   instance<3> T7T16aT18("T7T16aT18", max_time, -1, true, s, R, bds_ph3,
                         lin_bounds_ph3);
   instances_pool_ph3.push_back(T7T16aT18);
   // Set T0_T16_T29.
   bds_ph3 = {I(-3.0, -1.0), I(-2.0, -1.0), angle_bd,
              I(-1.0, 1.0), I(0.0, 1.0),  I::ZERO(),
              I(1.0, 2.0), I(-1.0, 1.0), angle_bd};
   lin_bounds_ph3 = {pos_numbers, I(-4.0, infinity),
                     pos_numbers, pos_numbers,
                     I(-2.0, infinity), I(-infinity, 2.0)};
   instance<3> T0T16T29("T0T16T29", max_time, -1, true, s, R, bds_ph3,
                         lin_bounds_ph3);
   instances_pool_ph3.push_back(T0T16T29);
   // Set T0_T16_T19.
   bds_ph3 = {I(-3.0, -1.0), I(-2.0, -1.0), angle_bd,
              I(-1.0, 1.0), I(0.0, 1.0),  I::ZERO(),
              I(0.0, 1.0), I(-1.0, 1.0), angle_bd};
   lin_bounds_ph3 = {pos_numbers, I(-4.0, infinity),
                     pos_numbers, pos_numbers,
                     neg_numbers, pos_numbers};
   instance<3> T0T16T19("T0T16T19", max_time, -1, true, s, R, bds_ph3,
                         lin_bounds_ph3);
   instances_pool_ph3.push_back(T0T16T19);
   // Set T7_T12_T16.
   bds_ph3 = {I(-2.0, -1.0), I(-1.0, 1.0), I::ZERO(),
              I(-1.0, 1.0), I(-2.0, -1.0),  angle_bd,
              I(-1.0, 1.0), I(0.0, 1.0),  angle_bd};
   lin_bounds_ph3 = {I(-infinity, 2.0), I(-2.0, infinity),
                     I(-2.0, infinity), I(-2.0, infinity),
                     pos_numbers, pos_numbers};
   instance<3> T7T12T16("T7T12T16", max_time, -1, true, s, R, bds_ph3,
                         lin_bounds_ph3);
   instances_pool_ph3.push_back(T7T12T16);
   // Set T7_T12_T16a.
   bds_ph3 = {I(-2.0, -1.0), I(-1.0, 1.0), angle_bd,
              I(-1.0, 1.0), I(-2.0, -1.0),  angle_bd,
              I(-1.0, 1.0), I(0.0, 1.0),  I::ZERO()};
   lin_bounds_ph3 = {I(-infinity, 2.0), I(-2.0, infinity),
                     I(-2.0, infinity), I(-2.0, infinity),
                     pos_numbers, pos_numbers};
   instance<3> T7T12T16a("T7T12T16a", max_time, -1, true, s, R, bds_ph3,
                         lin_bounds_ph3);
   instances_pool_ph3.push_back(T7T12T16a);
   // Set T7_T12_T22.
   bds_ph3 = {I(-2.0, -1.0), I(-1.0, 1.0), I::ZERO(),
              I(-1.0, 1.0), I(-2.0, -1.0),  angle_bd,
              I(-1.0, 1.0), I(1.0, 2.0),  angle_bd};
   lin_bounds_ph3 = {I(-infinity, 2.0), I(-2.0, infinity),
                     I(-2.0, infinity), I(-2.0, infinity),
                     I(-infinity, 2.0), I(-infinity, 2.0)};
   instance<3> T7T12T22("T7T12T22", max_time, -1, true, s, R, bds_ph3,
                         lin_bounds_ph3);
   instances_pool_ph3.push_back(T7T12T22);
   // Initial box for instances on the third phase.
   BOX<10> x0_ph3 = {I(-3.0, 3.0), I(-3.0, 3.0), angle_bd,
                     I(-3.0, 3.0), I(-3.0, 3.0), angle_bd,
                     I(-3.0, 3.0), I(-3.0, 3.0), angle_bd, R};
   // Run phase 3.
   for(auto prob : instances_pool_ph3) {
     cout << "Solving " << prob.instance_name() << endl;
     solve<3>(prob, x0_ph3, path_to_phase3);
   }
  }
  return 0;
}
