# Supplementary material for: Rigorous packing of unit squares into a circle
Source: J Glob Optim. 2018 Oct 3;73(3):547–65. doi: 10.1007/s10898-018-0711-5 (PMC6394747; doi:10.1007/s10898-018-0711-5)
Supplement: Supplementary file 1 — Supplementary material 1 (zip 65514 KB) [file 10898_2018_711_MOESM1_ESM.zip › n3/outlevel.h]

//------------------------------------------------------------------------------
//  proof3 is part of the proof presented in Section 5 of [1].
//
//  Copyright (C) 2018:
//
//  Tiago de Morais Montanher
//
//  proof3 is free software; you can redistribute it and/or modify it under the
//  terms of the GNU Library General Public License as published by the Free
//  Software Foundation; either version 2 of the License, or (at your option)
//  any later version.
//
//  proof3 is distributed in the hope that it will be useful, but WITHOUT ANY
//  WARRANTY; without even the implied warranty of MERCHANTABILITY or FITNESS
//  FOR A PARTICULAR PURPOSE.  See the GNU Library General Public License for
//  more details.
//
//  You should have received a copy of the GNU Library General Public License
//  along with this library; if not, write to the Free Foundation, Inc., 59
//  Temple Place, Suite 330, Boston, MA  02111-1307 USA
//
//  Please set the parameters in constants.h before running this piece of code.
//
//  Compile this piece of software with:
//  g++ -std=c++11 box.h constraints.h constants.h instance.h intervals.h
//  outlevel.h solver.h main.cpp -Ipath/to/filib/include -Lpath/to/filib/lib/
//  -lprim -o proof3
//
//  This piece of software requires the Filib library [2] for interval
//  arithmetic.
//
//  [1] Rigorous packing of unit squares into a circle (2018). Tiago Montanher,
//  Arnold Neumaier, Miháli Csaba Markót, Ferenc Domes and Hermann Schichl.
//
//  [2] Fi_lib and FILIB++. A fast interval library by M. Lerch, G. Tischler,
//  J. Wolff von Gudenberg, W. Hofschuster, W. Krämer.
//  http://www2.math.uni-wuppertal.de/~xsc/software/filib.html
//------------------------------------------------------------------------------
#ifndef OUTLEVEL_H
#define OUTLEVEL_H

namespace sqpacking {

/**
 * @brief The outlevel enum allows the control of informations displayed during
 * the processing of each instance.
 */
enum class outlevel
{
  // No output throughtout the processing. Displays only the final statistics.
  low = 0,

  // Displays the processed box and statistics at each iteration.
  standard = 1,

  // Displays every step of the constraint propagation at each iteration.
  proof = 2
};
}

#endif // OUTLEVEL_H
