# Supplementary material for: Rigorous packing of unit squares into a circle
Source: J Glob Optim. 2018 Oct 3;73(3):547–65. doi: 10.1007/s10898-018-0711-5 (PMC6394747; doi:10.1007/s10898-018-0711-5)
Supplement: Supplementary file 1 — Supplementary material 1 (zip 65514 KB) [file 10898_2018_711_MOESM1_ESM.zip › n3/phase1/T1.txt]

x     := {[-3, 3], [-3, 3], [-4.94065645841247e-324, 1.5707963267949], [0, 3]};
CP(2) => [];


 **** SOLUTION STATISTICS ****

 # of steps:      1
 elapsed time:    0
 unprocessed boxes: 0
 candidate boxes: 0
 scaling factor: [2.32834200034879, 2.3283420003488]
 Problem has been found infeasible 
