# Supplementary material for: Rigorous packing of unit squares into a circle
Source: J Glob Optim. 2018 Oct 3;73(3):547–65. doi: 10.1007/s10898-018-0711-5 (PMC6394747; doi:10.1007/s10898-018-0711-5)
Supplement: Supplementary file 1 — Supplementary material 1 (zip 65514 KB) [file 10898_2018_711_MOESM1_ESM.zip › n3/phase1/T7.txt]

x := {[-3, 3], [-3, 3], [-4.94065645841247e-324, 1.5707963267949], [0, 3]}
CP(2) => {[-2, -1], [-1, 1], [-4.94065645841247e-324, 1.5707963267949], [0, 3]}
split: 2 0.785398 (2)
x := {[-2, -1], [-1, 1], [-4.94065645841247e-324, 0.785398163397449], [0, 3]}
split: 2 0.392699 (3)
x := {[-2, -1], [-1, 1], [0.785398163397449, 1.5707963267949], [0, 3]}
split: 2 1.1781 (4)
x := {[-2, -1], [-1, 1], [-4.94065645841247e-324, 0.392699081698724], [0, 3]}
CP(1) => {[-1.92444624059568, -1], [-1, 1], [-4.94065645841247e-324, 0.392699081698724], [0, 3]}
split: 2 0.19635 (5)
x := {[-2, -1], [-1, 1], [0.392699081698724, 0.785398163397449], [0, 3]}
CP(2) => {[-1.73129783710932, -1], [-1, 1], [0.392699081698724, 0.785398163397449], [0, 3]}
split: 2 0.589049 (6)
x := {[-2, -1], [-1, 1], [0.785398163397449, 1.17809724509617], [0, 3]}
CP(2) => {[-1.73129783710932, -1], [-1, 1], [0.785398163397449, 1.17809724509617], [0, 3]}
split: 2 0.981748 (7)
x := {[-2, -1], [-1, 1], [1.17809724509617, 1.5707963267949], [0, 3]}
CP(1) => {[-1.92444624059568, -1], [-1, 1], [1.17809724509617, 1.5707963267949], [0, 3]}
split: 2 1.37445 (8)
x := {[-1.92444624059568, -1], [-1, 1], [-4.94065645841247e-324, 0.196349540849362], [0, 3]}
CP(1) => {[-1.85819821915665, -1], [-1, 1], [-4.94065645841247e-324, 0.196349540849362], [0, 3]}
split: 2 0.0981748 (9)
x := {[-1.92444624059568, -1], [-1, 1], [0.196349540849362, 0.392699081698724], [0, 3]}
CP(2) => {[-1.69732774528982, -1], [-1, 1], [0.196349540849362, 0.392699081698724], [0, 3]}
split: 2 0.294524 (10)
x := {[-1.73129783710932, -1], [-1, 1], [0.392699081698724, 0.589048622548086], [0, 3]}
CP(2) => {[-1.58651823562449, -1], [-1, 1], [0.392699081698724, 0.589048622548086], [0, 3]}
split: 2 0.490874 (11)
x := {[-1.73129783710932, -1], [-1, 1], [0.589048622548086, 0.785398163397449], [0, 3]}
CP(2) => {[-1.53002803747441, -1], [-1, 1], [0.589048622548086, 0.785398163397449], [0, 3]}
split: 2 0.687223 (12)
x := {[-1.73129783710932, -1], [-1, 1], [0.785398163397449, 0.981747704246811], [0, 3]}
CP(2) => {[-1.53002803747441, -1], [-1, 1], [0.785398163397449, 0.981747704246811], [0, 3]}
split: 2 0.883573 (13)
x := {[-1.73129783710932, -1], [-1, 1], [0.981747704246811, 1.17809724509617], [0, 3]}
CP(2) => {[-1.58651823562449, -1], [-1, 1], [0.981747704246811, 1.17809724509617], [0, 3]}
split: 2 1.07992 (14)
x := {[-1.92444624059568, -1], [-1, 1], [1.17809724509617, 1.37444678594553], [0, 3]}
CP(2) => {[-1.69732774528982, -1], [-1, 1], [1.17809724509617, 1.37444678594553], [0, 3]}
split: 2 1.27627 (15)
x := {[-1.92444624059568, -1], [-1, 1], [1.37444678594553, 1.5707963267949], [0, 3]}
CP(1) => {[-1.85819821915665, -1], [-1, 1], [1.37444678594553, 1.5707963267949], [0, 3]}
split: 2 1.47262 (16)
x := {[-1.85819821915665, -1], [-1, 1], [-4.94065645841247e-324, 0.0981747704246811], [0, 3]}
CP(1) => {[-1.84110538677681, -1], [-1, 1], [-4.94065645841247e-324, 0.0981747704246811], [0, 3]}
split: 2 0.0490874 (17)
x := {[-1.85819821915665, -1], [-1, 1], [0.0981747704246811, 0.196349540849362], [0, 3]}
CP(2) => {[-1.74408950686495, -1], [-1, 1], [0.0981747704246811, 0.196349540849362], [0, 3]}
split: 2 0.147262 (18)
x := {[-1.69732774528982, -1], [-1, 1], [0.196349540849362, 0.294524311274043], [0, 3]}
CP(1) => {[-1.65883931693755, -1], [-1, 1], [0.196349540849362, 0.294524311274043], [0, 3]}
split: 2 0.245437 (19)
x := {[-1.69732774528982, -1], [-1, 1], [0.294524311274043, 0.392699081698724], [0, 3]}
CP(2) => {[-1.58650523754105, -1], [-1, 1], [0.294524311274043, 0.392699081698724], [0, 3]}
split: 2 0.343612 (20)
x := {[-1.58651823562449, -1], [-1, 1], [0.392699081698724, 0.490873852123405], [0, 3]}
CP(2) => {[-1.52778388540187, -1], [-1, 1], [0.392699081698724, 0.490873852123405], [0, 3]}
split: 2 0.441786 (21)
x := {[-1.58651823562449, -1], [-1, 1], [0.490873852123405, 0.589048622548086], [0, 3]}
CP(2) => {[-1.48324077924146, -1], [-1, 1], [0.490873852123405, 0.589048622548086], [0, 3]}
split: 2 0.539961 (22)
x := {[-1.53002803747441, -1], [-1, 1], [0.589048622548086, 0.687223392972767], [0, 3]}
CP(2) => {[-1.45330489352189, -1], [-1, 1], [0.589048622548086, 0.687223392972767], [0, 3]}
split: 2 0.638136 (23)
x := {[-1.53002803747441, -1], [-1, 1], [0.687223392972767, 0.785398163397449], [0, 3]}
CP(2) => {[-1.43826452718725, -1], [-1, 1], [0.687223392972767, 0.785398163397449], [0, 3]}
split: 2 0.736311 (24)
x := {[-1.53002803747441, -1], [-1, 1], [0.785398163397449, 0.88357293382213], [0, 3]}
CP(2) => {[-1.43826452718725, -1], [-1, 1], [0.785398163397449, 0.88357293382213], [0, 3]}
split: 2 0.834486 (25)
x := {[-1.53002803747441, -1], [-1, 1], [0.88357293382213, 0.981747704246811], [0, 3]}
CP(2) => {[-1.45330489352189, -1], [-1, 1], [0.88357293382213, 0.981747704246811], [0, 3]}
split: 2 0.93266 (26)
x := {[-1.58651823562449, -1], [-1, 1], [0.981747704246811, 1.07992247467149], [0, 3]}
CP(2) => {[-1.48324077924146, -1], [-1, 1], [0.981747704246811, 1.07992247467149], [0, 3]}
split: 2 1.03084 (27)
x := {[-1.58651823562449, -1], [-1, 1], [1.07992247467149, 1.17809724509617], [0, 3]}
CP(2) => {[-1.52778388540187, -1], [-1, 1], [1.07992247467149, 1.17809724509617], [0, 3]}
split: 2 1.12901 (28)
x := {[-1.69732774528982, -1], [-1, 1], [1.17809724509617, 1.27627201552085], [0, 3]}
CP(2) => {[-1.58650523754105, -1], [-1, 1], [1.17809724509617, 1.27627201552085], [0, 3]}
split: 2 1.22718 (29)
x := {[-1.69732774528982, -1], [-1, 1], [1.27627201552085, 1.37444678594553], [0, 3]}
CP(1) => {[-1.65883931693755, -1], [-1, 1], [1.27627201552085, 1.37444678594553], [0, 3]}
split: 2 1.32536 (30)
x := {[-1.85819821915665, -1], [-1, 1], [1.37444678594553, 1.47262155637022], [0, 3]}
CP(2) => {[-1.74408950686495, -1], [-1, 1], [1.37444678594553, 1.47262155637022], [0, 3]}
split: 2 1.42353 (31)
x := {[-1.85819821915665, -1], [-1, 1], [1.47262155637022, 1.5707963267949], [0, 3]}
CP(1) => {[-1.84110538677681, -1], [-1, 1], [1.47262155637022, 1.5707963267949], [0, 3]}
split: 2 1.52171 (32)
x := {[-1.84110538677681, -1], [-1, 1], [-4.94065645841247e-324, 0.0490873852123405], [0, 3]}
CP(1) => {[-1.83537055430651, -1], [-0.974111462834832, 0.973400279735716], [-4.94065645841247e-324, 0.0490873852123405], [0, 3]}
split: 2 0.0245437 (33)
x := {[-1.84110538677681, -1], [-1, 1], [0.0490873852123405, 0.0981747704246811], [0, 3]}
CP(1) => {[-1.78398222327883, -1], [-0.979806496816957, 0.978097612348544], [0.0490873852123405, 0.0981747704246811], [0, 3]}
split: 2 0.0736311 (34)
x := {[-1.74408950686495, -1], [-1, 1], [0.0981747704246811, 0.147262155637022], [0, 3]}
CP(1) => {[-1.73432068075358, -1], [-0.987457274565662, 0.985640686240411], [0.0981747704246811, 0.147262155637022], [0, 3]}
split: 2 0.122718 (35)
x := {[-1.74408950686495, -1], [-1, 1], [0.147262155637022, 0.196349540849362], [0, 3]}
CP(1) => {[-1.68737885595388, -1], [-0.996921649686739, 0.996280723571742], [0.147262155637022, 0.196349540849362], [0, 3]}
split: 2 0.171806 (36)
x := {[-1.65883931693755, -1], [-1, 1], [0.196349540849362, 0.245436926061703], [0, 3]}
CP(1) => {[-1.64359925046222, -1], [-1, 1], [0.196349540849362, 0.245436926061703], [0, 3]}
split: 2 0.220893 (37)
x := {[-1.65883931693755, -1], [-1, 1], [0.245436926061703, 0.294524311274043], [0, 3]}
CP(1) => {[-1.60308733318288, -1], [-1, 1], [0.245436926061703, 0.294524311274043], [0, 3]}
split: 2 0.269981 (38)
x := {[-1.58650523754105, -1], [-1, 1], [0.294524311274043, 0.343611696486384], [0, 3]}
CP(1) => {[-1.56594070087299, -1], [-1, 1], [0.294524311274043, 0.343611696486384], [0, 3]}
split: 2 0.319068 (39)
x := {[-1.58650523754105, -1], [-1, 1], [0.343611696486384, 0.392699081698724], [0, 3]}
CP(1) => {[-1.53224884302346, -1], [-1, 1], [0.343611696486384, 0.392699081698724], [0, 3]}
split: 2 0.368155 (40)
x := {[-1.52778388540187, -1], [-1, 1], [0.392699081698724, 0.441786466911065], [0, 3]}
CP(1) => {[-1.5020929262709, -1], [-1, 1], [0.392699081698724, 0.441786466911065], [0, 3]}
split: 2 0.417243 (41)
x := {[-1.52778388540187, -1], [-1, 1], [0.441786466911065, 0.490873852123405], [0, 3]}
CP(1) => {[-1.47554559886012, -1], [-1, 1], [0.441786466911065, 0.490873852123405], [0, 3]}
split: 2 0.46633 (42)
x := {[-1.48324077924146, -1], [-1, 1], [0.490873852123405, 0.539961237335746], [0, 3]}
CP(1) => {[-1.45267081562812, -1], [-1, 1], [0.490873852123405, 0.539961237335746], [0, 3]}
split: 2 0.515418 (43)
x := {[-1.48324077924146, -1], [-1, 1], [0.539961237335746, 0.589048622548086], [0, 3]}
CP(2) => {[-1.43352368393131, -1], [-1, 1], [0.539961237335746, 0.589048622548086], [0, 3]}
split: 2 0.564505 (44)
x := {[-1.45330489352189, -1], [-1, 1], [0.589048622548086, 0.638136007760427], [0, 3]}
CP(1) => {[-1.41815033088702, -1], [-1, 1], [0.589048622548086, 0.638136007760427], [0, 3]}
split: 2 0.613592 (45)
x := {[-1.45330489352189, -1], [-1, 1], [0.638136007760427, 0.687223392972767], [0, 3]}
CP(2) => {[-1.40658779224929, -1], [-1, 1], [0.638136007760427, 0.687223392972767], [0, 3]}
split: 2 0.66268 (46)
x := {[-1.43826452718725, -1], [-1, 1], [0.687223392972767, 0.736310778185108], [0, 3]}
CP(1) => {[-1.39886392318646, -1], [-1, 1], [0.687223392972767, 0.736310778185108], [0, 3]}
split: 2 0.711767 (47)
x := {[-1.43826452718725, -1], [-1, 1], [0.736310778185108, 0.785398163397449], [0, 3]}
CP(1) => {[-1.39499733117563, -1], [-1, 1], [0.736310778185108, 0.785398163397449], [0, 3]}
split: 2 0.760854 (48)
x := {[-1.43826452718725, -1], [-1, 1], [0.785398163397449, 0.834485548609789], [0, 3]}
CP(1) => {[-1.39499733117563, -1], [-1, 1], [0.785398163397449, 0.834485548609789], [0, 3]}
split: 2 0.809942 (49)
x := {[-1.43826452718725, -1], [-1, 1], [0.834485548609789, 0.88357293382213], [0, 3]}
CP(1) => {[-1.39886392318646, -1], [-1, 1], [0.834485548609789, 0.88357293382213], [0, 3]}
split: 2 0.859029 (50)
x := {[-1.45330489352189, -1], [-1, 1], [0.88357293382213, 0.93266031903447], [0, 3]}
CP(2) => {[-1.40658779224929, -1], [-1, 1], [0.88357293382213, 0.93266031903447], [0, 3]}
split: 2 0.908117 (51)
x := {[-1.45330489352189, -1], [-1, 1], [0.93266031903447, 0.981747704246811], [0, 3]}
CP(1) => {[-1.41815033088702, -1], [-1, 1], [0.93266031903447, 0.981747704246811], [0, 3]}
split: 2 0.957204 (52)
x := {[-1.48324077924146, -1], [-1, 1], [0.981747704246811, 1.03083508945915], [0, 3]}
CP(2) => {[-1.43352368393131, -1], [-1, 1], [0.981747704246811, 1.03083508945915], [0, 3]}
split: 2 1.00629 (53)
x := {[-1.48324077924146, -1], [-1, 1], [1.03083508945915, 1.07992247467149], [0, 3]}
CP(1) => {[-1.45267081562812, -1], [-1, 1], [1.03083508945915, 1.07992247467149], [0, 3]}
split: 2 1.05538 (54)
x := {[-1.52778388540187, -1], [-1, 1], [1.07992247467149, 1.12900985988383], [0, 3]}
CP(1) => {[-1.47554559886012, -1], [-1, 1], [1.07992247467149, 1.12900985988383], [0, 3]}
split: 2 1.10447 (55)
x := {[-1.52778388540187, -1], [-1, 1], [1.12900985988383, 1.17809724509617], [0, 3]}
CP(1) => {[-1.5020929262709, -1], [-1, 1], [1.12900985988383, 1.17809724509617], [0, 3]}
split: 2 1.15355 (56)
x := {[-1.58650523754105, -1], [-1, 1], [1.17809724509617, 1.22718463030851], [0, 3]}
CP(1) => {[-1.53224884302346, -1], [-1, 1], [1.17809724509617, 1.22718463030851], [0, 3]}
split: 2 1.20264 (57)
x := {[-1.58650523754105, -1], [-1, 1], [1.22718463030851, 1.27627201552085], [0, 3]}
CP(1) => {[-1.56594070087299, -1], [-1, 1], [1.22718463030851, 1.27627201552085], [0, 3]}
split: 2 1.25173 (58)
x := {[-1.65883931693755, -1], [-1, 1], [1.27627201552085, 1.32535940073319], [0, 3]}
CP(1) => {[-1.60308733318288, -1], [-1, 1], [1.27627201552085, 1.32535940073319], [0, 3]}
split: 2 1.30082 (59)
x := {[-1.65883931693755, -1], [-1, 1], [1.32535940073319, 1.37444678594553], [0, 3]}
CP(1) => {[-1.64359925046223, -1], [-1, 1], [1.32535940073319, 1.37444678594553], [0, 3]}
split: 2 1.3499 (60)
x := {[-1.74408950686495, -1], [-1, 1], [1.37444678594553, 1.42353417115788], [0, 3]}
CP(1) => {[-1.68737885595388, -1], [-0.996280723571742, 0.996921649686738], [1.37444678594553, 1.42353417115788], [0, 3]}
split: 2 1.39899 (61)
x := {[-1.74408950686495, -1], [-1, 1], [1.42353417115788, 1.47262155637022], [0, 3]}
CP(1) => {[-1.73432068075359, -1], [-0.985640686240411, 0.987457274565661], [1.42353417115788, 1.47262155637022], [0, 3]}
split: 2 1.44808 (62)
x := {[-1.84110538677681, -1], [-1, 1], [1.47262155637022, 1.52170894158256], [0, 3]}
CP(1) => {[-1.78398222327883, -1], [-0.978097612348543, 0.979806496816956], [1.47262155637022, 1.52170894158256], [0, 3]}
split: 2 1.49717 (63)
x := {[-1.84110538677681, -1], [-1, 1], [1.52170894158256, 1.5707963267949], [0, 3]}
CP(1) => {[-1.83537055430651, -1], [-0.973400279735715, 0.974111462834831], [1.52170894158256, 1.5707963267949], [0, 3]}
split: 2 1.54625 (64)
x := {[-1.83537055430651, -1], [-0.974111462834832, 0.973400279735716], [-4.94065645841247e-324, 0.0245436926061703], [0, 3]}
CP(1) => {[-1.83184888573767, -1], [-0.943478048178414, 0.942701061300136], [-4.94065645841247e-324, 0.0245436926061703], [0, 3]}
split: 2 0.0122718 (65)
x := {[-1.83537055430651, -1], [-0.974111462834832, 0.973400279735716], [0.0245436926061703, 0.0490873852123405], [0, 3]}
CP(1) => {[-1.8057761854436, -1], [-0.945541276279805, 0.943264866615558], [0.0245436926061703, 0.0490873852123405], [0, 3]}
split: 2 0.0368155 (66)
x := {[-1.78398222327883, -1], [-0.979806496816957, 0.978097612348544], [0.0490873852123405, 0.0736310778185108], [0, 3]}
CP(1) => {[-1.78033760185079, -1], [-0.948151748390839, 0.944490411431042], [0.0490873852123405, 0.0736310778185108], [0, 3]}
split: 2 0.0613592 (67)
x := {[-1.78398222327883, -1], [-0.979806496816957, 0.978097612348544], [0.0736310778185108, 0.0981747704246811], [0, 3]}
CP(1) => {[-1.75509638538995, -1], [-0.951287928731721, 0.946406455847113], [0.0736310778185108, 0.0981747704246811], [0, 3]}
split: 2 0.0859029 (68)
x := {[-1.73432068075358, -1], [-0.987457274565662, 0.985640686240411], [0.0981747704246811, 0.122718463030851], [0, 3]}
CP(1) => {[-1.73036742882218, -1], [-0.954929850256489, 0.949043682002217], [0.0981747704246811, 0.122718463030851], [0, 3]}
split: 2 0.110447 (69)
x := {[-1.73432068075358, -1], [-0.987457274565662, 0.985640686240411], [0.122718463030851, 0.147262155637022], [0, 3]}
CP(1) => {[-1.70592243486659, -1], [-0.959059028678665, 0.952434760012701], [0.122718463030851, 0.147262155637022], [0, 3]}
split: 2 0.13499 (70)
x := {[-1.68737885595388, -1], [-0.996921649686739, 0.996280723571742], [0.147262155637022, 0.171805848243192], [0, 3]}
CP(1) => {[-1.68214897840783, -1], [-0.963658379710219, 0.956614404971328], [0.147262155637022, 0.171805848243192], [0, 3]}
split: 2 0.159534 (71)
x := {[-1.68737885595388, -1], [-0.996921649686739, 0.996280723571742], [0.171805848243192, 0.196349540849362], [0, 3]}
CP(1) => {[-1.65916934612686, -1], [-0.968712139859717, 0.961619421886835], [0.171805848243192, 0.196349540849362], [0, 3]}
split: 2 0.184078 (72)
x := {[-1.64359925046222, -1], [-1, 1], [0.196349540849362, 0.220893233455532], [0, 3]}
CP(1) => {[-1.6369973800949, -1], [-0.974205791006581, 0.967488734911991], [0.196349540849362, 0.220893233455532], [0, 3]}
split: 2 0.208621 (73)
x := {[-1.64359925046222, -1], [-1, 1], [0.220893233455532, 0.245436926061703], [0, 3]}
CP(1) => {[-1.61564643587521, -1], [-0.98012598886536, 0.974263396638637], [0.220893233455532, 0.245436926061703], [0, 3]}
split: 2 0.233165 (74)
x := {[-1.60308733318288, -1], [-1, 1], [0.245436926061703, 0.269980618667873], [0, 3]}
CP(1) => {[-1.59512937447824, -1], [-0.986460495372928, 0.981986572652235], [0.245436926061703, 0.269980618667873], [0, 3]}
split: 2 0.257709 (75)
x := {[-1.60308733318288, -1], [-1, 1], [0.269980618667873, 0.294524311274043], [0, 3]}
CP(1) => {[-1.57545855461459, -1], [-0.993198114968497, 0.990703495959837], [0.269980618667873, 0.294524311274043], [0, 3]}
split: 2 0.282252 (76)
x := {[-1.56594070087299, -1], [-1, 1], [0.294524311274043, 0.319068003880214], [0, 3]}
CP(1) => {[-1.5566458252506, -1], [-1, 1], [0.294524311274043, 0.319068003880214], [0, 3]}
split: 2 0.306796 (77)
x := {[-1.56594070087299, -1], [-1, 1], [0.319068003880214, 0.343611696486384], [0, 3]}
CP(1) => {[-1.53870251847099, -1], [-1, 1], [0.319068003880214, 0.343611696486384], [0, 3]}
split: 2 0.33134 (78)
x := {[-1.53224884302346, -1], [-1, 1], [0.343611696486384, 0.368155389092554], [0, 3]}
CP(1) => {[-1.52163944265283, -1], [-1, 1], [0.343611696486384, 0.368155389092554], [0, 3]}
split: 2 0.355884 (79)
x := {[-1.53224884302346, -1], [-1, 1], [0.368155389092554, 0.392699081698724], [0, 3]}
CP(1) => {[-1.50546687595494, -1], [-1, 1], [0.368155389092554, 0.392699081698724], [0, 3]}
split: 2 0.380427 (80)
x := {[-1.5020929262709, -1], [-1, 1], [0.392699081698724, 0.417242774304895], [0, 3]}
CP(1) => {[-1.49019456012679, -1], [-1, 1], [0.392699081698724, 0.417242774304895], [0, 3]}
split: 2 0.404971 (81)
x := {[-1.5020929262709, -1], [-1, 1], [0.417242774304895, 0.441786466911065], [0, 3]}
CP(1) => {[-1.47583169464036, -1], [-1, 1], [0.417242774304895, 0.441786466911065], [0, 3]}
split: 2 0.429515 (82)
x := {[-1.47554559886012, -1], [-1, 1], [0.441786466911065, 0.466330159517235], [0, 3]}
CP(1) => {[-1.46238693114875, -1], [-1, 1], [0.441786466911065, 0.466330159517235], [0, 3]}
split: 2 0.454058 (83)
x := {[-1.47554559886012, -1], [-1, 1], [0.466330159517235, 0.490873852123405], [0, 3]}
CP(1) => {[-1.44986836827476, -1], [-1, 1], [0.466330159517235, 0.490873852123405], [0, 3]}
split: 2 0.478602 (84)
x := {[-1.45267081562812, -1], [-1, 1], [0.490873852123405, 0.515417544729576], [0, 3]}
CP(1) => {[-1.43828354673257, -1], [-1, 1], [0.490873852123405, 0.515417544729576], [0, 3]}
split: 2 0.503146 (85)
x := {[-1.45267081562812, -1], [-1, 1], [0.515417544729576, 0.539961237335746], [0, 3]}
CP(1) => {[-1.42763944478549, -1], [-1, 1], [0.515417544729576, 0.539961237335746], [0, 3]}
split: 2 0.527689 (86)
x := {[-1.43352368393131, -1], [-1, 1], [0.539961237335746, 0.564504929941916], [0, 3]}
CP(1) => {[-1.41794247404252, -1], [-1, 1], [0.539961237335746, 0.564504929941916], [0, 3]}
split: 2 0.552233 (87)
x := {[-1.43352368393131, -1], [-1, 1], [0.564504929941916, 0.589048622548086], [0, 3]}
CP(1) => {[-1.40919847559625, -1], [-1, 1], [0.564504929941916, 0.589048622548086], [0, 3]}
split: 2 0.576777 (88)
x := {[-1.41815033088702, -1], [-1, 1], [0.589048622548086, 0.613592315154257], [0, 3]}
CP(1) => {[-1.40141271650437, -1], [-1, 1], [0.589048622548086, 0.613592315154257], [0, 3]}
split: 2 0.60132 (89)
x := {[-1.41815033088702, -1], [-1, 1], [0.613592315154257, 0.638136007760427], [0, 3]}
CP(1) => {[-1.39458988661705, -1], [-1, 1], [0.613592315154257, 0.638136007760427], [0, 3]}
split: 2 0.625864 (90)
x := {[-1.40658779224929, -1], [-1, 1], [0.638136007760427, 0.662679700366597], [0, 3]}
CP(1) => {[-1.38873409575187, -1], [-1, 1], [0.638136007760427, 0.662679700366597], [0, 3]}
split: 2 0.650408 (91)
x := {[-1.40658779224929, -1], [-1, 1], [0.662679700366597, 0.687223392972767], [0, 3]}
CP(1) => {[-1.38384887121831, -1], [-1, 1], [0.662679700366597, 0.687223392972767], [0, 3]}
split: 2 0.674952 (92)
x := {[-1.39886392318646, -1], [-1, 1], [0.687223392972767, 0.711767085578938], [0, 3]}
CP(1) => {[-1.37993715569294, -1], [-1, 1], [0.687223392972767, 0.711767085578938], [0, 3]}
split: 2 0.699495 (93)
x := {[-1.39886392318646, -1], [-1, 1], [0.711767085578938, 0.736310778185108], [0, 3]}
CP(1) => {[-1.37700130544692, -1], [-1, 1], [0.711767085578938, 0.736310778185108], [0, 3]}
split: 2 0.724039 (94)
x := {[-1.39499733117563, -1], [-1, 1], [0.736310778185108, 0.760854470791278], [0, 3]}
CP(1) => {[-1.37504308892668, -1], [-1, 1], [0.736310778185108, 0.760854470791278], [0, 3]}
split: 2 0.748583 (95)
x := {[-1.39499733117563, -1], [-1, 1], [0.760854470791278, 0.785398163397449], [0, 3]}
CP(1) => {[-1.37406368568861, -1], [-1, 1], [0.760854470791278, 0.785398163397449], [0, 3]}
split: 2 0.773126 (96)
x := {[-1.39499733117563, -1], [-1, 1], [0.785398163397449, 0.809941856003619], [0, 3]}
CP(1) => {[-1.37406368568861, -1], [-1, 1], [0.785398163397449, 0.809941856003619], [0, 3]}
split: 2 0.79767 (97)
x := {[-1.39499733117563, -1], [-1, 1], [0.809941856003619, 0.834485548609789], [0, 3]}
CP(1) => {[-1.37504308892668, -1], [-1, 1], [0.809941856003619, 0.834485548609789], [0, 3]}
split: 2 0.822214 (98)
x := {[-1.39886392318646, -1], [-1, 1], [0.834485548609789, 0.859029241215959], [0, 3]}
CP(1) => {[-1.37700130544692, -1], [-1, 1], [0.834485548609789, 0.859029241215959], [0, 3]}
split: 2 0.846757 (99)
x := {[-1.39886392318646, -1], [-1, 1], [0.859029241215959, 0.88357293382213], [0, 3]}
CP(1) => {[-1.37993715569294, -1], [-1, 1], [0.859029241215959, 0.88357293382213], [0, 3]}
split: 2 0.871301 (100)
x := {[-1.40658779224929, -1], [-1, 1], [0.88357293382213, 0.9081166264283], [0, 3]}
CP(1) => {[-1.38384887121831, -1], [-1, 1], [0.88357293382213, 0.9081166264283], [0, 3]}
split: 2 0.895845 (101)
x := {[-1.40658779224929, -1], [-1, 1], [0.9081166264283, 0.93266031903447], [0, 3]}
CP(1) => {[-1.38873409575187, -1], [-1, 1], [0.9081166264283, 0.93266031903447], [0, 3]}
split: 2 0.920388 (102)
x := {[-1.41815033088702, -1], [-1, 1], [0.93266031903447, 0.957204011640641], [0, 3]}
CP(1) => {[-1.39458988661705, -1], [-1, 1], [0.93266031903447, 0.957204011640641], [0, 3]}
split: 2 0.944932 (103)
x := {[-1.41815033088702, -1], [-1, 1], [0.957204011640641, 0.981747704246811], [0, 3]}
CP(1) => {[-1.40141271650437, -1], [-1, 1], [0.957204011640641, 0.981747704246811], [0, 3]}
split: 2 0.969476 (104)
x := {[-1.43352368393131, -1], [-1, 1], [0.981747704246811, 1.00629139685298], [0, 3]}
CP(1) => {[-1.40919847559625, -1], [-1, 1], [0.981747704246811, 1.00629139685298], [0, 3]}
split: 2 0.99402 (105)
x := {[-1.43352368393131, -1], [-1, 1], [1.00629139685298, 1.03083508945915], [0, 3]}
CP(1) => {[-1.41794247404252, -1], [-1, 1], [1.00629139685298, 1.03083508945915], [0, 3]}
split: 2 1.01856 (106)
x := {[-1.45267081562812, -1], [-1, 1], [1.03083508945915, 1.05537878206532], [0, 3]}
CP(1) => {[-1.42763944478549, -1], [-1, 1], [1.03083508945915, 1.05537878206532], [0, 3]}
split: 2 1.04311 (107)
x := {[-1.45267081562812, -1], [-1, 1], [1.05537878206532, 1.07992247467149], [0, 3]}
CP(1) => {[-1.43828354673257, -1], [-1, 1], [1.05537878206532, 1.07992247467149], [0, 3]}
split: 2 1.06765 (108)
x := {[-1.47554559886012, -1], [-1, 1], [1.07992247467149, 1.10446616727766], [0, 3]}
CP(1) => {[-1.44986836827477, -1], [-1, 1], [1.07992247467149, 1.10446616727766], [0, 3]}
split: 2 1.09219 (109)
x := {[-1.47554559886012, -1], [-1, 1], [1.10446616727766, 1.12900985988383], [0, 3]}
CP(1) => {[-1.46238693114875, -1], [-1, 1], [1.10446616727766, 1.12900985988383], [0, 3]}
split: 2 1.11674 (110)
x := {[-1.5020929262709, -1], [-1, 1], [1.12900985988383, 1.15355355249], [0, 3]}
CP(1) => {[-1.47583169464036, -1], [-1, 1], [1.12900985988383, 1.15355355249], [0, 3]}
split: 2 1.14128 (111)
x := {[-1.5020929262709, -1], [-1, 1], [1.15355355249, 1.17809724509617], [0, 3]}
CP(1) => {[-1.49019456012679, -1], [-1, 1], [1.15355355249, 1.17809724509617], [0, 3]}
split: 2 1.16583 (112)
x := {[-1.53224884302346, -1], [-1, 1], [1.17809724509617, 1.20264093770234], [0, 3]}
CP(1) => {[-1.50546687595495, -1], [-1, 1], [1.17809724509617, 1.20264093770234], [0, 3]}
split: 2 1.19037 (113)
x := {[-1.53224884302346, -1], [-1, 1], [1.20264093770234, 1.22718463030851], [0, 3]}
CP(1) => {[-1.52163944265283, -1], [-1, 1], [1.20264093770234, 1.22718463030851], [0, 3]}
split: 2 1.21491 (114)
x := {[-1.56594070087299, -1], [-1, 1], [1.22718463030851, 1.25172832291468], [0, 3]}
CP(1) => {[-1.53870251847099, -1], [-1, 1], [1.22718463030851, 1.25172832291468], [0, 3]}
split: 2 1.23946 (115)
x := {[-1.56594070087299, -1], [-1, 1], [1.25172832291468, 1.27627201552085], [0, 3]}
CP(1) => {[-1.5566458252506, -1], [-1, 1], [1.25172832291468, 1.27627201552085], [0, 3]}
split: 2 1.264 (116)
x := {[-1.60308733318288, -1], [-1, 1], [1.27627201552085, 1.30081570812702], [0, 3]}
CP(1) => {[-1.57545855461459, -1], [-0.990703495959837, 0.993198114968497], [1.27627201552085, 1.30081570812702], [0, 3]}
split: 2 1.28854 (117)
x := {[-1.60308733318288, -1], [-1, 1], [1.30081570812702, 1.32535940073319], [0, 3]}
CP(1) => {[-1.59512937447824, -1], [-0.981986572652234, 0.986460495372928], [1.30081570812702, 1.32535940073319], [0, 3]}
split: 2 1.31309 (118)
x := {[-1.64359925046223, -1], [-1, 1], [1.32535940073319, 1.34990309333936], [0, 3]}
CP(1) => {[-1.61564643587521, -1], [-0.974263396638637, 0.98012598886536], [1.32535940073319, 1.34990309333936], [0, 3]}
split: 2 1.33763 (119)
x := {[-1.64359925046223, -1], [-1, 1], [1.34990309333936, 1.37444678594553], [0, 3]}
CP(1) => {[-1.6369973800949, -1], [-0.96748873491199, 0.97420579100658], [1.34990309333936, 1.37444678594553], [0, 3]}
split: 2 1.36217 (120)
x := {[-1.68737885595388, -1], [-0.996280723571742, 0.996921649686738], [1.37444678594553, 1.39899047855171], [0, 3]}
CP(1) => {[-1.65916934612686, -1], [-0.961619421886835, 0.968712139859717], [1.37444678594553, 1.39899047855171], [0, 3]}
split: 2 1.38672 (121)
x := {[-1.68737885595388, -1], [-0.996280723571742, 0.996921649686738], [1.39899047855171, 1.42353417115788], [0, 3]}
CP(1) => {[-1.68214897840783, -1], [-0.956614404971327, 0.963658379710218], [1.39899047855171, 1.42353417115788], [0, 3]}
split: 2 1.41126 (122)
x := {[-1.73432068075359, -1], [-0.985640686240411, 0.987457274565661], [1.42353417115788, 1.44807786376405], [0, 3]}
CP(1) => {[-1.70592243486659, -1], [-0.952434760012701, 0.959059028678666], [1.42353417115788, 1.44807786376405], [0, 3]}
split: 2 1.43581 (123)
x := {[-1.73432068075359, -1], [-0.985640686240411, 0.987457274565661], [1.44807786376405, 1.47262155637022], [0, 3]}
CP(1) => {[-1.73036742882218, -1], [-0.949043682002216, 0.954929850256488], [1.44807786376405, 1.47262155637022], [0, 3]}
split: 2 1.46035 (124)
x := {[-1.78398222327883, -1], [-0.978097612348543, 0.979806496816956], [1.47262155637022, 1.49716524897639], [0, 3]}
CP(1) => {[-1.75509638538995, -1], [-0.946406455847112, 0.95128792873172], [1.47262155637022, 1.49716524897639], [0, 3]}
split: 2 1.48489 (125)
x := {[-1.78398222327883, -1], [-0.978097612348543, 0.979806496816956], [1.49716524897639, 1.52170894158256], [0, 3]}
CP(1) => {[-1.78033760185079, -1], [-0.944490411431042, 0.948151748390839], [1.49716524897639, 1.52170894158256], [0, 3]}
split: 2 1.50944 (126)
x := {[-1.83537055430651, -1], [-0.973400279735715, 0.974111462834831], [1.52170894158256, 1.54625263418873], [0, 3]}
CP(1) => {[-1.8057761854436, -1], [-0.943264866615558, 0.945541276279804], [1.52170894158256, 1.54625263418873], [0, 3]}
split: 2 1.53398 (127)
x := {[-1.83537055430651, -1], [-0.973400279735715, 0.974111462834831], [1.54625263418873, 1.5707963267949], [0, 3]}
CP(1) => {[-1.83184888573767, -1], [-0.942701061300136, 0.943478048178414], [1.54625263418873, 1.5707963267949], [0, 3]}
split: 2 1.55852 (128)
x := {[-1.83184888573767, -1], [-0.943478048178414, 0.942701061300136], [-4.94065645841247e-324, 0.0122718463030851], [0, 3]}
CP(1) => {[-1.82881365422279, -1], [-0.928372662292575, 0.927880209033903], [-4.94065645841247e-324, 0.0122718463030851], [0, 3]}
split: 2 0.00613592 (129)
x := {[-1.83184888573767, -1], [-0.943478048178414, 0.942701061300136], [0.0122718463030851, 0.0245436926061703], [0, 3]}
CP(1) => {[-1.81575775735328, -1], [-0.929191879178649, 0.927721429044203], [0.0122718463030851, 0.0245436926061703], [0, 3]}
split: 2 0.0184078 (130)
x := {[-1.8057761854436, -1], [-0.945541276279805, 0.943264866615558], [0.0245436926061703, 0.0368155389092554], [0, 3]}
CP(1) => {[-1.8029396854201, -1], [-0.93015582949857, 0.927721895783706], [0.0245436926061703, 0.0368155389092554], [0, 3]}
split: 2 0.0306796 (131)
x := {[-1.8057761854436, -1], [-0.945541276279805, 0.943264866615558], [0.0368155389092554, 0.0490873852123405], [0, 3]}
CP(1) => {[-1.79010611760228, -1], [-0.931261561289548, 0.927885023942198], [0.0368155389092554, 0.0490873852123405], [0, 3]}
split: 2 0.0429515 (132)
x := {[-1.78033760185079, -1], [-0.948151748390839, 0.944490411431042], [0.0490873852123405, 0.0613592315154257], [0, 3]}
CP(1) => {[-1.7775132131099, -1], [-0.932506228662359, 0.928214346201458], [0.0490873852123405, 0.0613592315154257], [0, 3]}
split: 2 0.0552233 (133)
x := {[-1.78033760185079, -1], [-0.948151748390839, 0.944490411431042], [0.0613592315154257, 0.0736310778185108], [0, 3]}
CP(1) => {[-1.76489671313616, -1], [-0.933887088976448, 0.928713515810029], [0.0613592315154257, 0.0736310778185108], [0, 3]}
split: 2 0.0674952 (134)
x := {[-1.75509638538995, -1], [-0.951287928731721, 0.946406455847113], [0.0736310778185108, 0.0859029241215959], [0, 3]}
CP(1) => {[-1.75250981498292, -1], [-0.93540150004712, 0.929386309097802], [0.0736310778185108, 0.0859029241215959], [0, 3]}
split: 2 0.079767 (135)
x := {[-1.75509638538995, -1], [-0.951287928731721, 0.946406455847113], [0.0859029241215959, 0.0981747704246811], [0, 3]}
CP(1) => {[-1.74010497944075, -1], [-0.937046917390637, 0.930236627913442], [0.0859029241215959, 0.0981747704246811], [0, 3]}
split: 2 0.0920388 (136)
x := {[-1.73036742882218, -1], [-0.954929850256489, 0.949043682002217], [0.0981747704246811, 0.110446616727766], [0, 3]}
CP(1) => {[-1.72790499264249, -1], [-0.938820891512259, 0.931268501965836], [0.0981747704246811, 0.110446616727766], [0, 3]}
split: 2 0.104311 (137)
x := {[-1.73036742882218, -1], [-0.954929850256489, 0.949043682002217], [0.110446616727766, 0.122718463030851], [0, 3]}
CP(1) => {[-1.71570629555763, -1], [-0.940721065241438, 0.932486091048902], [0.110446616727766, 0.122718463030851], [0, 3]}
split: 2 0.116583 (138)
x := {[-1.70592243486659, -1], [-0.959059028678665, 0.952434760012701], [0.122718463030851, 0.134990309333936], [0, 3]}
CP(1) => {[-1.70367419862582, -1], [-0.942745171117743, 0.933893687127088], [0.122718463030851, 0.134990309333936], [0, 3]}
split: 2 0.128854 (139)
x := {[-1.70592243486659, -1], [-0.959059028678665, 0.952434760012701], [0.134990309333936, 0.147262155637022], [0, 3]}
CP(1) => {[-1.69167600862745, -1], [-0.94489102883044, 0.935495716256751], [0.134990309333936, 0.147262155637022], [0, 3]}
split: 2 0.141126 (140)
x := {[-1.68214897840783, -1], [-0.963658379710219, 0.956614404971328], [0.147262155637022, 0.159534001940107], [0, 3]}
CP(1) => {[-1.67979285299909, -1], [-0.947156542714104, 0.937296740316407], [0.147262155637022, 0.159534001940107], [0, 3]}
split: 2 0.153398 (141)
x := {[-1.68214897840783, -1], [-0.963658379710219, 0.956614404971328], [0.159534001940107, 0.171805848243192], [0, 3]}
CP(1) => {[-1.66803029799977, -1], [-0.949539699302151, 0.939301458516535], [0.159534001940107, 0.171805848243192], [0, 3]}
split: 2 0.16567 (142)
x := {[-1.65916934612686, -1], [-0.968712139859717, 0.961619421886835], [0.171805848243192, 0.184077694546277], [0, 3]}
CP(1) => {[-1.65646822839048, -1], [-0.952038564939725, 0.941514708657172], [0.171805848243192, 0.184077694546277], [0, 3]}
split: 2 0.177942 (143)
x := {[-1.65916934612686, -1], [-0.968712139859717, 0.961619421886835], [0.184077694546277, 0.196349540849362], [0, 3]}
CP(1) => {[-1.6451084897241, -1], [-0.954651283456955, 0.943941468099049], [0.184077694546277, 0.196349540849362], [0, 3]}
split: 2 0.190214 (144)
x := {[-1.6369973800949, -1], [-0.974205791006581, 0.967488734911991], [0.196349540849362, 0.208621387152447], [0, 3]}
CP(1) => {[-1.63395279273549, -1], [-0.957376073903287, 0.946586854411509], [0.196349540849362, 0.208621387152447], [0, 3]}
split: 2 0.202485 (145)
x := {[-1.6369973800949, -1], [-0.974205791006581, 0.967488734911991], [0.208621387152447, 0.220893233455532], [0, 3]}
CP(1) => {[-1.62300281743157, -1], [-0.960211228343251, 0.94945612565779], [0.208621387152447, 0.220893233455532], [0, 3]}
split: 2 0.214757 (146)
x := {[-1.61564643587521, -1], [-0.98012598886536, 0.974263396638637], [0.220893233455532, 0.233165079758618], [0, 3]}
CP(1) => {[-1.61226021283835, -1], [-0.963155109713748, 0.952554680275727], [0.220893233455532, 0.233165079758618], [0, 3]}
split: 2 0.227029 (147)
x := {[-1.61564643587521, -1], [-0.98012598886536, 0.974263396638637], [0.233165079758618, 0.245436926061703], [0, 3]}
CP(1) => {[-1.60172659675257, -1], [-0.966206149742721, 0.955888056509248], [0.233165079758618, 0.245436926061703], [0, 3]}
split: 2 0.239301 (148)
x := {[-1.59512937447824, -1], [-0.986460495372928, 0.981986572652235], [0.245436926061703, 0.257708772364788], [0, 3]}
CP(1) => {[-1.59140355549807, -1], [-0.969362846928823, 0.959461931343594], [0.245436926061703, 0.257708772364788], [0, 3]}
split: 2 0.251573 (149)
x := {[-1.59512937447824, -1], [-0.986460495372928, 0.981986572652235], [0.257708772364788, 0.269980618667873], [0, 3]}
CP(1) => {[-1.58129264368688, -1], [-0.972623764581571, 0.963282118894695], [0.257708772364788, 0.269980618667873], [0, 3]}
split: 2 0.263845 (150)
x := {[-1.57545855461459, -1], [-0.993198114968497, 0.990703495959837], [0.269980618667873, 0.282252464970958], [0, 3]}
CP(1) => {[-1.57139538398514, -1], [-0.975987528921237, 0.967354568200844], [0.269980618667873, 0.282252464970958], [0, 3]}
split: 2 0.276117 (151)
x := {[-1.57545855461459, -1], [-0.993198114968497, 0.990703495959837], [0.282252464970958, 0.294524311274043], [0, 3]}
CP(1) => {[-1.56171326688375, -1], [-0.979452827237661, 0.971685360362772], [0.282252464970958, 0.294524311274043], [0, 3]}
split: 2 0.288388 (152)
x := {[-1.5566458252506, -1], [-1, 1], [0.294524311274043, 0.306796157577128], [0, 3]}
CP(1) => {[-1.55224775047394, -1], [-0.983018406107011, 0.97628070497632], [0.294524311274043, 0.306796157577128], [0, 3]}
split: 2 0.30066 (153)
x := {[-1.5566458252506, -1], [-1, 1], [0.306796157577128, 0.319068003880214], [0, 3]}
CP(1) => {[-1.54300026022765, -1], [-0.986683069665422, 0.981146935800492], [0.306796157577128, 0.319068003880214], [0, 3]}
split: 2 0.312932 (154)
x := {[-1.53870251847099, -1], [-1, 1], [0.319068003880214, 0.331339850183299], [0, 3]}
CP(1) => {[-1.5339721887829, -1], [-0.990445677938382, 0.986290505602573], [0.319068003880214, 0.331339850183299], [0, 3]}
split: 2 0.325204 (155)
x := {[-1.53870251847099, -1], [-1, 1], [0.331339850183299, 0.343611696486384], [0, 3]}
CP(1) => {[-1.52516489573405, -1], [-0.994305145224634, 0.991717980121394], [0.331339850183299, 0.343611696486384], [0, 3]}
split: 2 0.337476 (156)
x := {[-1.52163944265283, -1], [-1, 1], [0.343611696486384, 0.355883542789469], [0, 3]}
split: 2 0.349748 (157)
x := {[-1.52163944265283, -1], [-1, 1], [0.355883542789469, 0.368155389092554], [0, 3]}
CP(1) => {[-1.50821791675963, -1], [-1, 1], [0.355883542789469, 0.368155389092554], [0, 3]}
split: 2 0.362019 (158)
x := {[-1.50546687595494, -1], [-1, 1], [0.368155389092554, 0.380427235395639], [0, 3]}
CP(1) => {[-1.50008078298675, -1], [-1, 1], [0.368155389092554, 0.380427235395639], [0, 3]}
split: 2 0.374291 (159)
x := {[-1.50546687595494, -1], [-1, 1], [0.380427235395639, 0.392699081698724], [0, 3]}
CP(1) => {[-1.49216953153082, -1], [-1, 1], [0.380427235395639, 0.392699081698724], [0, 3]}
split: 2 0.386563 (160)
x := {[-1.49019456012679, -1], [-1, 1], [0.392699081698724, 0.404970928001809], [0, 3]}
CP(1) => {[-1.48448535379721, -1], [-1, 1], [0.392699081698724, 0.404970928001809], [0, 3]}
split: 2 0.398835 (161)
x := {[-1.49019456012679, -1], [-1, 1], [0.404970928001809, 0.417242774304895], [0, 3]}
CP(1) => {[-1.47702940699481, -1], [-1, 1], [0.404970928001809, 0.417242774304895], [0, 3]}
split: 2 0.411107 (162)
x := {[-1.47583169464036, -1], [-1, 1], [0.417242774304895, 0.42951462060798], [0, 3]}
CP(1) => {[-1.46980281396179, -1], [-1, 1], [0.417242774304895, 0.42951462060798], [0, 3]}
split: 2 0.423379 (163)
x := {[-1.47583169464036, -1], [-1, 1], [0.42951462060798, 0.441786466911065], [0, 3]}
CP(1) => {[-1.46280666299649, -1], [-1, 1], [0.42951462060798, 0.441786466911065], [0, 3]}
split: 2 0.435651 (164)
x := {[-1.46238693114875, -1], [-1, 1], [0.441786466911065, 0.45405831321415], [0, 3]}
CP(1) => {[-1.45604200769349, -1], [-1, 1], [0.441786466911065, 0.45405831321415], [0, 3]}
split: 2 0.447922 (165)
x := {[-1.46238693114875, -1], [-1, 1], [0.45405831321415, 0.466330159517235], [0, 3]}
CP(1) => {[-1.44950986678501, -1], [-1, 1], [0.45405831321415, 0.466330159517235], [0, 3]}
split: 2 0.460194 (166)
x := {[-1.44986836827476, -1], [-1, 1], [0.466330159517235, 0.47860200582032], [0, 3]}
CP(1) => {[-1.44321122398745, -1], [-1, 1], [0.466330159517235, 0.47860200582032], [0, 3]}
split: 2 0.472466 (167)
x := {[-1.44986836827476, -1], [-1, 1], [0.47860200582032, 0.490873852123405], [0, 3]}
CP(1) => {[-1.43714702785323, -1], [-1, 1], [0.47860200582032, 0.490873852123405], [0, 3]}
split: 2 0.484738 (168)
x := {[-1.43828354673257, -1], [-1, 1], [0.490873852123405, 0.503145698426491], [0, 3]}
CP(1) => {[-1.43131819162799, -1], [-1, 1], [0.490873852123405, 0.503145698426491], [0, 3]}
split: 2 0.49701 (169)
x := {[-1.43828354673257, -1], [-1, 1], [0.503145698426491, 0.515417544729576], [0, 3]}
CP(1) => {[-1.42572559311303, -1], [-1, 1], [0.503145698426491, 0.515417544729576], [0, 3]}
split: 2 0.509282 (170)
x := {[-1.42763944478549, -1], [-1, 1], [0.515417544729576, 0.527689391032661], [0, 3]}
CP(1) => {[-1.4203700745331, -1], [-1, 1], [0.515417544729576, 0.527689391032661], [0, 3]}
split: 2 0.521553 (171)
x := {[-1.42763944478549, -1], [-1, 1], [0.527689391032661, 0.539961237335746], [0, 3]}
CP(1) => {[-1.41525244240962, -1], [-1, 1], [0.527689391032661, 0.539961237335746], [0, 3]}
split: 2 0.533825 (172)
x := {[-1.41794247404252, -1], [-1, 1], [0.539961237335746, 0.552233083638831], [0, 3]}
CP(1) => {[-1.41037346743915, -1], [-1, 1], [0.539961237335746, 0.552233083638831], [0, 3]}
split: 2 0.546097 (173)
x := {[-1.41794247404252, -1], [-1, 1], [0.552233083638831, 0.564504929941916], [0, 3]}
CP(1) => {[-1.40573388437738, -1], [-1, 1], [0.552233083638831, 0.564504929941916], [0, 3]}
split: 2 0.558369 (174)
x := {[-1.40919847559625, -1], [-1, 1], [0.564504929941916, 0.576776776245001], [0, 3]}
CP(1) => {[-1.40133439192845, -1], [-1, 1], [0.564504929941916, 0.576776776245001], [0, 3]}
split: 2 0.570641 (175)
x := {[-1.40919847559625, -1], [-1, 1], [0.576776776245001, 0.589048622548086], [0, 3]}
CP(1) => {[-1.39717565263974, -1], [-1, 1], [0.576776776245001, 0.589048622548086], [0, 3]}
split: 2 0.582913 (176)
x := {[-1.40141271650437, -1], [-1, 1], [0.589048622548086, 0.601320468851172], [0, 3]}
CP(1) => {[-1.3932582928021, -1], [-1, 1], [0.589048622548086, 0.601320468851172], [0, 3]}
split: 2 0.595185 (177)
x := {[-1.40141271650437, -1], [-1, 1], [0.601320468851172, 0.613592315154257], [0, 3]}
CP(1) => {[-1.38958290235549, -1], [-1, 1], [0.601320468851172, 0.613592315154257], [0, 3]}
split: 2 0.607456 (178)
x := {[-1.39458988661705, -1], [-1, 1], [0.613592315154257, 0.625864161457342], [0, 3]}
CP(1) => {[-1.38615003480022, -1], [-1, 1], [0.613592315154257, 0.625864161457342], [0, 3]}
split: 2 0.619728 (179)
x := {[-1.39458988661705, -1], [-1, 1], [0.625864161457342, 0.638136007760427], [0, 3]}
CP(1) => {[-1.38296020711349, -1], [-1, 1], [0.625864161457342, 0.638136007760427], [0, 3]}
split: 2 0.632 (180)
x := {[-1.38873409575187, -1], [-1, 1], [0.638136007760427, 0.650407854063512], [0, 3]}
CP(1) => {[-1.38001389967163, -1], [-1, 1], [0.638136007760427, 0.650407854063512], [0, 3]}
split: 2 0.644272 (181)
x := {[-1.38873409575187, -1], [-1, 1], [0.650407854063512, 0.662679700366597], [0, 3]}
CP(1) => {[-1.37731155617771, -1], [-1, 1], [0.650407854063512, 0.662679700366597], [0, 3]}
split: 2 0.656544 (182)
x := {[-1.38384887121831, -1], [-1, 1], [0.662679700366597, 0.674951546669682], [0, 3]}
CP(1) => {[-1.37485358359471, -1], [-1, 1], [0.662679700366597, 0.674951546669682], [0, 3]}
split: 2 0.668816 (183)
x := {[-1.38384887121831, -1], [-1, 1], [0.674951546669682, 0.687223392972767], [0, 3]}
CP(1) => {[-1.37264035208426, -1], [-1, 1], [0.674951546669682, 0.687223392972767], [0, 3]}
split: 2 0.681087 (184)
x := {[-1.37993715569294, -1], [-1, 1], [0.687223392972767, 0.699495239275853], [0, 3]}
CP(1) => {[-1.37067219495088, -1], [-1, 1], [0.687223392972767, 0.699495239275853], [0, 3]}
split: 2 0.693359 (185)
x := {[-1.37993715569294, -1], [-1, 1], [0.699495239275853, 0.711767085578938], [0, 3]}
CP(1) => {[-1.36894940859181, -1], [-1, 1], [0.699495239275853, 0.711767085578938], [0, 3]}
split: 2 0.705631 (186)
x := {[-1.37700130544692, -1], [-1, 1], [0.711767085578938, 0.724038931882023], [0, 3]}
CP(1) => {[-1.36747225245233, -1], [-1, 1], [0.711767085578938, 0.724038931882023], [0, 3]}
split: 2 0.717903 (187)
x := {[-1.37700130544692, -1], [-1, 1], [0.724038931882023, 0.736310778185108], [0, 3]}
CP(1) => {[-1.36624094898672, -1], [-1, 1], [0.724038931882023, 0.736310778185108], [0, 3]}
split: 2 0.730175 (188)
x := {[-1.37504308892668, -1], [-1, 1], [0.736310778185108, 0.748582624488193], [0, 3]}
CP(1) => {[-1.36525568362476, -1], [-1, 1], [0.736310778185108, 0.748582624488193], [0, 3]}
split: 2 0.742447 (189)
x := {[-1.37504308892668, -1], [-1, 1], [0.748582624488193, 0.760854470791278], [0, 3]}
CP(1) => {[-1.36451660474378, -1], [-1, 1], [0.748582624488193, 0.760854470791278], [0, 3]}
split: 2 0.754719 (190)
x := {[-1.37406368568861, -1], [-1, 1], [0.760854470791278, 0.773126317094363], [0, 3]}
CP(1) => {[-1.36402382364634, -1], [-1, 1], [0.760854470791278, 0.773126317094363], [0, 3]}
split: 2 0.76699 (191)
x := {[-1.37406368568861, -1], [-1, 1], [0.773126317094363, 0.785398163397449], [0, 3]}
CP(1) => {[-1.36377741454347, -1], [-1, 1], [0.773126317094363, 0.785398163397449], [0, 3]}
split: 2 0.779262 (192)
x := {[-1.37406368568861, -1], [-1, 1], [0.785398163397449, 0.797670009700534], [0, 3]}
CP(1) => {[-1.36377741454347, -1], [-1, 1], [0.785398163397449, 0.797670009700534], [0, 3]}
split: 2 0.791534 (193)
x := {[-1.37406368568861, -1], [-1, 1], [0.797670009700534, 0.809941856003619], [0, 3]}
CP(1) => {[-1.36402382364634, -1], [-1, 1], [0.797670009700534, 0.809941856003619], [0, 3]}
split: 2 0.803806 (194)
x := {[-1.37504308892668, -1], [-1, 1], [0.809941856003619, 0.822213702306704], [0, 3]}
CP(1) => {[-1.36451660474378, -1], [-1, 1], [0.809941856003619, 0.822213702306704], [0, 3]}
split: 2 0.816078 (195)
x := {[-1.37504308892668, -1], [-1, 1], [0.822213702306704, 0.834485548609789], [0, 3]}
CP(1) => {[-1.36525568362476, -1], [-1, 1], [0.822213702306704, 0.834485548609789], [0, 3]}
split: 2 0.82835 (196)
x := {[-1.37700130544692, -1], [-1, 1], [0.834485548609789, 0.846757394912874], [0, 3]}
CP(1) => {[-1.36624094898672, -1], [-1, 1], [0.834485548609789, 0.846757394912874], [0, 3]}
split: 2 0.840621 (197)
x := {[-1.37700130544692, -1], [-1, 1], [0.846757394912874, 0.859029241215959], [0, 3]}
CP(1) => {[-1.36747225245233, -1], [-1, 1], [0.846757394912874, 0.859029241215959], [0, 3]}
split: 2 0.852893 (198)
x := {[-1.37993715569294, -1], [-1, 1], [0.859029241215959, 0.871301087519045], [0, 3]}
CP(1) => {[-1.36894940859181, -1], [-1, 1], [0.859029241215959, 0.871301087519045], [0, 3]}
split: 2 0.865165 (199)
x := {[-1.37993715569294, -1], [-1, 1], [0.871301087519045, 0.88357293382213], [0, 3]}
CP(1) => {[-1.37067219495088, -1], [-1, 1], [0.871301087519045, 0.88357293382213], [0, 3]}
split: 2 0.877437 (200)
x := {[-1.38384887121831, -1], [-1, 1], [0.88357293382213, 0.895844780125215], [0, 3]}
CP(1) => {[-1.37264035208426, -1], [-1, 1], [0.88357293382213, 0.895844780125215], [0, 3]}
split: 2 0.889709 (201)
x := {[-1.38384887121831, -1], [-1, 1], [0.895844780125215, 0.9081166264283], [0, 3]}
CP(1) => {[-1.37485358359471, -1], [-1, 1], [0.895844780125215, 0.9081166264283], [0, 3]}
split: 2 0.901981 (202)
x := {[-1.38873409575187, -1], [-1, 1], [0.9081166264283, 0.920388472731385], [0, 3]}
CP(1) => {[-1.37731155617771, -1], [-1, 1], [0.9081166264283, 0.920388472731385], [0, 3]}
split: 2 0.914253 (203)
x := {[-1.38873409575187, -1], [-1, 1], [0.920388472731385, 0.93266031903447], [0, 3]}
CP(1) => {[-1.38001389967163, -1], [-1, 1], [0.920388472731385, 0.93266031903447], [0, 3]}
split: 2 0.926524 (204)
x := {[-1.39458988661705, -1], [-1, 1], [0.93266031903447, 0.944932165337555], [0, 3]}
CP(1) => {[-1.38296020711349, -1], [-1, 1], [0.93266031903447, 0.944932165337555], [0, 3]}
split: 2 0.938796 (205)
x := {[-1.39458988661705, -1], [-1, 1], [0.944932165337555, 0.957204011640641], [0, 3]}
CP(1) => {[-1.38615003480022, -1], [-1, 1], [0.944932165337555, 0.957204011640641], [0, 3]}
split: 2 0.951068 (206)
x := {[-1.40141271650437, -1], [-1, 1], [0.957204011640641, 0.969475857943726], [0, 3]}
CP(1) => {[-1.38958290235549, -1], [-1, 1], [0.957204011640641, 0.969475857943726], [0, 3]}
split: 2 0.96334 (207)
x := {[-1.40141271650437, -1], [-1, 1], [0.969475857943726, 0.981747704246811], [0, 3]}
CP(1) => {[-1.3932582928021, -1], [-1, 1], [0.969475857943726, 0.981747704246811], [0, 3]}
split: 2 0.975612 (208)
x := {[-1.40919847559625, -1], [-1, 1], [0.981747704246811, 0.994019550549896], [0, 3]}
CP(1) => {[-1.39717565263975, -1], [-1, 1], [0.981747704246811, 0.994019550549896], [0, 3]}
split: 2 0.987884 (209)
x := {[-1.40919847559625, -1], [-1, 1], [0.994019550549896, 1.00629139685298], [0, 3]}
CP(1) => {[-1.40133439192845, -1], [-1, 1], [0.994019550549896, 1.00629139685298], [0, 3]}
split: 2 1.00016 (210)
x := {[-1.41794247404252, -1], [-1, 1], [1.00629139685298, 1.01856324315607], [0, 3]}
CP(1) => {[-1.40573388437738, -1], [-1, 1], [1.00629139685298, 1.01856324315607], [0, 3]}
split: 2 1.01243 (211)
x := {[-1.41794247404252, -1], [-1, 1], [1.01856324315607, 1.03083508945915], [0, 3]}
CP(1) => {[-1.41037346743915, -1], [-1, 1], [1.01856324315607, 1.03083508945915], [0, 3]}
split: 2 1.0247 (212)
x := {[-1.42763944478549, -1], [-1, 1], [1.03083508945915, 1.04310693576224], [0, 3]}
CP(1) => {[-1.41525244240962, -1], [-1, 1], [1.03083508945915, 1.04310693576224], [0, 3]}
split: 2 1.03697 (213)
x := {[-1.42763944478549, -1], [-1, 1], [1.04310693576224, 1.05537878206532], [0, 3]}
CP(1) => {[-1.4203700745331, -1], [-1, 1], [1.04310693576224, 1.05537878206532], [0, 3]}
split: 2 1.04924 (214)
x := {[-1.43828354673257, -1], [-1, 1], [1.05537878206532, 1.06765062836841], [0, 3]}
CP(1) => {[-1.42572559311303, -1], [-1, 1], [1.05537878206532, 1.06765062836841], [0, 3]}
split: 2 1.06151 (215)
x := {[-1.43828354673257, -1], [-1, 1], [1.06765062836841, 1.07992247467149], [0, 3]}
CP(1) => {[-1.43131819162799, -1], [-1, 1], [1.06765062836841, 1.07992247467149], [0, 3]}
split: 2 1.07379 (216)
x := {[-1.44986836827477, -1], [-1, 1], [1.07992247467149, 1.09219432097458], [0, 3]}
CP(1) => {[-1.43714702785323, -1], [-1, 1], [1.07992247467149, 1.09219432097458], [0, 3]}
split: 2 1.08606 (217)
x := {[-1.44986836827477, -1], [-1, 1], [1.09219432097458, 1.10446616727766], [0, 3]}
CP(1) => {[-1.44321122398745, -1], [-1, 1], [1.09219432097458, 1.10446616727766], [0, 3]}
split: 2 1.09833 (218)
x := {[-1.46238693114875, -1], [-1, 1], [1.10446616727766, 1.11673801358075], [0, 3]}
CP(1) => {[-1.44950986678501, -1], [-1, 1], [1.10446616727766, 1.11673801358075], [0, 3]}
split: 2 1.1106 (219)
x := {[-1.46238693114875, -1], [-1, 1], [1.11673801358075, 1.12900985988383], [0, 3]}
CP(1) => {[-1.45604200769349, -1], [-1, 1], [1.11673801358075, 1.12900985988383], [0, 3]}
split: 2 1.12287 (220)
x := {[-1.47583169464036, -1], [-1, 1], [1.12900985988383, 1.14128170618692], [0, 3]}
CP(1) => {[-1.46280666299649, -1], [-1, 1], [1.12900985988383, 1.14128170618692], [0, 3]}
split: 2 1.13515 (221)
x := {[-1.47583169464036, -1], [-1, 1], [1.14128170618692, 1.15355355249], [0, 3]}
CP(1) => {[-1.46980281396179, -1], [-1, 1], [1.14128170618692, 1.15355355249], [0, 3]}
split: 2 1.14742 (222)
x := {[-1.49019456012679, -1], [-1, 1], [1.15355355249, 1.16582539879309], [0, 3]}
CP(1) => {[-1.47702940699481, -1], [-1, 1], [1.15355355249, 1.16582539879309], [0, 3]}
split: 2 1.15969 (223)
x := {[-1.49019456012679, -1], [-1, 1], [1.16582539879309, 1.17809724509617], [0, 3]}
CP(1) => {[-1.48448535379721, -1], [-1, 1], [1.16582539879309, 1.17809724509617], [0, 3]}
split: 2 1.17196 (224)
x := {[-1.50546687595495, -1], [-1, 1], [1.17809724509617, 1.19036909139926], [0, 3]}
CP(1) => {[-1.49216953153082, -1], [-1, 1], [1.17809724509617, 1.19036909139926], [0, 3]}
split: 2 1.18423 (225)
x := {[-1.50546687595495, -1], [-1, 1], [1.19036909139926, 1.20264093770234], [0, 3]}
CP(1) => {[-1.50008078298675, -1], [-1, 1], [1.19036909139926, 1.20264093770234], [0, 3]}
split: 2 1.19651 (226)
x := {[-1.52163944265283, -1], [-1, 1], [1.20264093770234, 1.21491278400543], [0, 3]}
CP(1) => {[-1.50821791675963, -1], [-1, 1], [1.20264093770234, 1.21491278400543], [0, 3]}
split: 2 1.20878 (227)
x := {[-1.52163944265283, -1], [-1, 1], [1.21491278400543, 1.22718463030851], [0, 3]}
split: 2 1.22105 (228)
x := {[-1.53870251847099, -1], [-1, 1], [1.22718463030851, 1.2394564766116], [0, 3]}
CP(1) => {[-1.52516489573405, -1], [-0.991717980121393, 0.994305145224634], [1.22718463030851, 1.2394564766116], [0, 3]}
split: 2 1.23332 (229)
x := {[-1.53870251847099, -1], [-1, 1], [1.2394564766116, 1.25172832291468], [0, 3]}
CP(1) => {[-1.5339721887829, -1], [-0.986290505602571, 0.990445677938381], [1.2394564766116, 1.25172832291468], [0, 3]}
split: 2 1.24559 (230)
x := {[-1.5566458252506, -1], [-1, 1], [1.25172832291468, 1.26400016921777], [0, 3]}
CP(1) => {[-1.54300026022765, -1], [-0.981146935800492, 0.986683069665422], [1.25172832291468, 1.26400016921777], [0, 3]}
split: 2 1.25786 (231)
x := {[-1.5566458252506, -1], [-1, 1], [1.26400016921777, 1.27627201552085], [0, 3]}
CP(1) => {[-1.55224775047394, -1], [-0.976280704976319, 0.983018406107011], [1.26400016921777, 1.27627201552085], [0, 3]}
split: 2 1.27014 (232)
x := {[-1.57545855461459, -1], [-0.990703495959837, 0.993198114968497], [1.27627201552085, 1.28854386182394], [0, 3]}
CP(1) => {[-1.56171326688375, -1], [-0.971685360362772, 0.979452827237661], [1.27627201552085, 1.28854386182394], [0, 3]}
split: 2 1.28241 (233)
x := {[-1.57545855461459, -1], [-0.990703495959837, 0.993198114968497], [1.28854386182394, 1.30081570812702], [0, 3]}
CP(1) => {[-1.57139538398514, -1], [-0.967354568200844, 0.975987528921236], [1.28854386182394, 1.30081570812702], [0, 3]}
split: 2 1.29468 (234)
x := {[-1.59512937447824, -1], [-0.981986572652234, 0.986460495372928], [1.30081570812702, 1.31308755443011], [0, 3]}
CP(1) => {[-1.58129264368688, -1], [-0.963282118894693, 0.972623764581571], [1.30081570812702, 1.31308755443011], [0, 3]}
split: 2 1.30695 (235)
x := {[-1.59512937447824, -1], [-0.981986572652234, 0.986460495372928], [1.31308755443011, 1.32535940073319], [0, 3]}
CP(1) => {[-1.59140355549807, -1], [-0.959461931343594, 0.969362846928823], [1.31308755443011, 1.32535940073319], [0, 3]}
split: 2 1.31922 (236)
x := {[-1.61564643587521, -1], [-0.974263396638637, 0.98012598886536], [1.32535940073319, 1.33763124703628], [0, 3]}
CP(1) => {[-1.60172659675257, -1], [-0.955888056509247, 0.966206149742721], [1.32535940073319, 1.33763124703628], [0, 3]}
split: 2 1.3315 (237)
x := {[-1.61564643587521, -1], [-0.974263396638637, 0.98012598886536], [1.33763124703628, 1.34990309333936], [0, 3]}
CP(1) => {[-1.61226021283835, -1], [-0.952554680275727, 0.963155109713749], [1.33763124703628, 1.34990309333936], [0, 3]}
split: 2 1.34377 (238)
x := {[-1.6369973800949, -1], [-0.96748873491199, 0.97420579100658], [1.34990309333936, 1.36217493964245], [0, 3]}
CP(1) => {[-1.62300281743157, -1], [-0.949456125657789, 0.96021122834325], [1.34990309333936, 1.36217493964245], [0, 3]}
split: 2 1.35604 (239)
x := {[-1.6369973800949, -1], [-0.96748873491199, 0.97420579100658], [1.36217493964245, 1.37444678594553], [0, 3]}
CP(1) => {[-1.63395279273549, -1], [-0.946586854411508, 0.957376073903286], [1.36217493964245, 1.37444678594553], [0, 3]}
split: 2 1.36831 (240)
x := {[-1.65916934612686, -1], [-0.961619421886835, 0.968712139859717], [1.37444678594553, 1.38671863224862], [0, 3]}
CP(1) => {[-1.6451084897241, -1], [-0.94394146809905, 0.954651283456955], [1.37444678594553, 1.38671863224862], [0, 3]}
split: 2 1.38058 (241)
x := {[-1.65916934612686, -1], [-0.961619421886835, 0.968712139859717], [1.38671863224862, 1.39899047855171], [0, 3]}
CP(1) => {[-1.65646822839048, -1], [-0.941514708657172, 0.952038564939725], [1.38671863224862, 1.39899047855171], [0, 3]}
split: 2 1.39285 (242)
x := {[-1.68214897840783, -1], [-0.956614404971327, 0.963658379710218], [1.39899047855171, 1.41126232485479], [0, 3]}
CP(1) => {[-1.66803029799977, -1], [-0.939301458516535, 0.949539699302151], [1.39899047855171, 1.41126232485479], [0, 3]}
split: 2 1.40513 (243)
x := {[-1.68214897840783, -1], [-0.956614404971327, 0.963658379710218], [1.41126232485479, 1.42353417115788], [0, 3]}
CP(1) => {[-1.67979285299909, -1], [-0.937296740316406, 0.947156542714103], [1.41126232485479, 1.42353417115788], [0, 3]}
split: 2 1.4174 (244)
x := {[-1.70592243486659, -1], [-0.952434760012701, 0.959059028678666], [1.42353417115788, 1.43580601746096], [0, 3]}
CP(1) => {[-1.69167600862745, -1], [-0.935495716256751, 0.94489102883044], [1.42353417115788, 1.43580601746096], [0, 3]}
split: 2 1.42967 (245)
x := {[-1.70592243486659, -1], [-0.952434760012701, 0.959059028678666], [1.43580601746096, 1.44807786376405], [0, 3]}
CP(1) => {[-1.70367419862582, -1], [-0.933893687127089, 0.942745171117743], [1.43580601746096, 1.44807786376405], [0, 3]}
split: 2 1.44194 (246)
x := {[-1.73036742882218, -1], [-0.949043682002216, 0.954929850256488], [1.44807786376405, 1.46034971006713], [0, 3]}
CP(1) => {[-1.71570629555763, -1], [-0.932486091048902, 0.940721065241438], [1.44807786376405, 1.46034971006713], [0, 3]}
split: 2 1.45421 (247)
x := {[-1.73036742882218, -1], [-0.949043682002216, 0.954929850256488], [1.46034971006713, 1.47262155637022], [0, 3]}
CP(1) => {[-1.72790499264249, -1], [-0.931268501965834, 0.938820891512258], [1.46034971006713, 1.47262155637022], [0, 3]}
split: 2 1.46649 (248)
x := {[-1.75509638538995, -1], [-0.946406455847112, 0.95128792873172], [1.47262155637022, 1.4848934026733], [0, 3]}
CP(1) => {[-1.74010497944075, -1], [-0.930236627913442, 0.937046917390637], [1.47262155637022, 1.4848934026733], [0, 3]}
split: 2 1.47876 (249)
x := {[-1.75509638538995, -1], [-0.946406455847112, 0.95128792873172], [1.4848934026733, 1.49716524897639], [0, 3]}
CP(1) => {[-1.75250981498292, -1], [-0.929386309097802, 0.93540150004712], [1.4848934026733, 1.49716524897639], [0, 3]}
split: 2 1.49103 (250)
x := {[-1.78033760185079, -1], [-0.944490411431042, 0.948151748390839], [1.49716524897639, 1.50943709527947], [0, 3]}
CP(1) => {[-1.76489671313616, -1], [-0.928713515810029, 0.933887088976448], [1.49716524897639, 1.50943709527947], [0, 3]}
split: 2 1.5033 (251)
x := {[-1.78033760185079, -1], [-0.944490411431042, 0.948151748390839], [1.50943709527947, 1.52170894158256], [0, 3]}
CP(1) => {[-1.7775132131099, -1], [-0.928214346201458, 0.932506228662358], [1.50943709527947, 1.52170894158256], [0, 3]}
split: 2 1.51557 (252)
x := {[-1.8057761854436, -1], [-0.943264866615558, 0.945541276279804], [1.52170894158256, 1.53398078788564], [0, 3]}
CP(1) => {[-1.79010611760228, -1], [-0.927885023942197, 0.931261561289548], [1.52170894158256, 1.53398078788564], [0, 3]}
split: 2 1.52784 (253)
x := {[-1.8057761854436, -1], [-0.943264866615558, 0.945541276279804], [1.53398078788564, 1.54625263418873], [0, 3]}
CP(1) => {[-1.8029396854201, -1], [-0.927721895783707, 0.93015582949857], [1.53398078788564, 1.54625263418873], [0, 3]}
split: 2 1.54012 (254)
x := {[-1.83184888573767, -1], [-0.942701061300136, 0.943478048178414], [1.54625263418873, 1.55852448049181], [0, 3]}
CP(1) => {[-1.81575775735328, -1], [-0.927721429044203, 0.929191879178649], [1.54625263418873, 1.55852448049181], [0, 3]}
split: 2 1.55239 (255)
x := {[-1.83184888573767, -1], [-0.942701061300136, 0.943478048178414], [1.55852448049181, 1.5707963267949], [0, 3]}
CP(1) => {[-1.82881365422279, -1], [-0.927880209033903, 0.928372662292575], [1.55852448049181, 1.5707963267949], [0, 3]}
split: 2 1.56466 (256)
x := {[-1.82881365422279, -1], [-0.928372662292575, 0.927880209033903], [-4.94065645841247e-324, 0.00613592315154257], [0, 3]}
split: 2 0.00306796 (257)
x := {[-1.82881365422279, -1], [-0.928372662292575, 0.927880209033903], [0.00613592315154257, 0.0122718463030851], [0, 3]}
split: 2 0.00920388 (258)
x := {[-1.81575775735328, -1], [-0.929191879178649, 0.927721429044203], [0.0122718463030851, 0.0184077694546277], [0, 3]}
split: 2 0.0153398 (259)
x := {[-1.81575775735328, -1], [-0.929191879178649, 0.927721429044203], [0.0184077694546277, 0.0245436926061703], [0, 3]}
split: 2 0.0214757 (260)
x := {[-1.8029396854201, -1], [-0.93015582949857, 0.927721895783706], [0.0245436926061703, 0.0306796157577128], [0, 3]}
split: 2 0.0276117 (261)
x := {[-1.8029396854201, -1], [-0.93015582949857, 0.927721895783706], [0.0306796157577128, 0.0368155389092554], [0, 3]}
CP(1) => {[-1.79486052062214, -1], [-0.9230152997593, 0.920053611175271], [0.0306796157577128, 0.0368155389092554], [0, 3]}
split: 2 0.0337476 (262)
x := {[-1.79010611760228, -1], [-0.931261561289548, 0.927885023942198], [0.0368155389092554, 0.042951462060798], [0, 3]}
split: 2 0.0398835 (263)
x := {[-1.79010611760228, -1], [-0.931261561289548, 0.927885023942198], [0.042951462060798, 0.0490873852123405], [0, 3]}
CP(1) => {[-1.78217123730171, -1], [-0.924123989313137, 0.920116066523214], [0.042951462060798, 0.0490873852123405], [0, 3]}
split: 2 0.0460194 (264)
x := {[-1.7775132131099, -1], [-0.932506228662359, 0.928214346201458], [0.0490873852123405, 0.0552233083638831], [0, 3]}
split: 2 0.0521553 (265)
x := {[-1.7775132131099, -1], [-0.932506228662359, 0.928214346201458], [0.0552233083638831, 0.0613592315154257], [0, 3]}
CP(1) => {[-1.76959503684547, -1], [-0.925372689340892, 0.920345109845746], [0.0552233083638831, 0.0613592315154257], [0, 3]}
split: 2 0.0582913 (266)
x := {[-1.76489671313616, -1], [-0.933887088976448, 0.928713515810029], [0.0613592315154257, 0.0674951546669682], [0, 3]}
split: 2 0.0644272 (267)
x := {[-1.76489671313616, -1], [-0.933887088976448, 0.928713515810029], [0.0674951546669682, 0.0736310778185108], [0, 3]}
CP(1) => {[-1.75712879225999, -1], [-0.926758656594708, 0.920744454002979], [0.0674951546669682, 0.0736310778185108], [0, 3]}
split: 2 0.0705631 (268)
x := {[-1.75250981498292, -1], [-0.93540150004712, 0.929386309097802], [0.0736310778185108, 0.0797670009700534], [0, 3]}
split: 2 0.076699 (269)
x := {[-1.75250981498292, -1], [-0.93540150004712, 0.929386309097802], [0.0797670009700534, 0.0859029241215959], [0, 3]}
CP(1) => {[-1.744769371875, -1], [-0.928279248120804, 0.921317937591966], [0.0797670009700534, 0.0859029241215959], [0, 3]}
split: 2 0.082835 (270)
x := {[-1.74010497944075, -1], [-0.937046917390637, 0.930236627913442], [0.0859029241215959, 0.0920388472731385], [0, 3]}
split: 2 0.0889709 (271)
x := {[-1.74010497944075, -1], [-0.937046917390637, 0.930236627913442], [0.0920388472731385, 0.0981747704246811], [0, 3]}
CP(1) => {[-1.73251364040847, -1], [-0.929931918504687, 0.922069527496193], [0.0920388472731385, 0.0981747704246811], [0, 3]}
split: 2 0.0951068 (272)
x := {[-1.72790499264249, -1], [-0.938820891512259, 0.931268501965836], [0.0981747704246811, 0.104310693576224], [0, 3]}
split: 2 0.101243 (273)
x := {[-1.72790499264249, -1], [-0.938820891512259, 0.931268501965836], [0.104310693576224, 0.110446616727766], [0, 3]}
CP(1) => {[-1.72035845984977, -1], [-0.931714217159336, 0.923003321340065], [0.104310693576224, 0.110446616727766], [0, 3]}
split: 2 0.107379 (274)
x := {[-1.71570629555763, -1], [-0.940721065241438, 0.932486091048902], [0.110446616727766, 0.116582539879309], [0, 3]}
split: 2 0.113515 (275)
x := {[-1.71570629555763, -1], [-0.940721065241438, 0.932486091048902], [0.116582539879309, 0.122718463030851], [0, 3]}
CP(1) => {[-1.70830069017083, -1], [-0.933623785660559, 0.924123549827133], [0.116582539879309, 0.122718463030851], [0, 3]}
split: 2 0.119651 (276)
x := {[-1.70367419862582, -1], [-0.942745171117743, 0.933893687127088], [0.122718463030851, 0.128854386182394], [0, 3]}
split: 2 0.125786 (277)
x := {[-1.70367419862582, -1], [-0.942745171117743, 0.933893687127088], [0.128854386182394, 0.134990309333936], [0, 3]}
CP(1) => {[-1.69633718987412, -1], [-0.935658355133107, 0.925434578938686], [0.128854386182394, 0.134990309333936], [0, 3]}
split: 2 0.131922 (278)
x := {[-1.69167600862745, -1], [-0.94489102883044, 0.935495716256751], [0.134990309333936, 0.141126232485479], [0, 3]}
split: 2 0.138058 (279)
x := {[-1.69167600862745, -1], [-0.94489102883044, 0.935495716256751], [0.141126232485479, 0.147262155637022], [0, 3]}
CP(1) => {[-1.68446481638621, -1], [-0.937815743690467, 0.926940911967135], [0.141126232485479, 0.147262155637022], [0, 3]}
split: 2 0.144194 (280)
x := {[-1.67979285299909, -1], [-0.947156542714104, 0.937296740316407], [0.147262155637022, 0.153398078788564], [0, 3]}
split: 2 0.15033 (281)
x := {[-1.67979285299909, -1], [-0.947156542714104, 0.937296740316407], [0.153398078788564, 0.159534001940107], [0, 3]}
CP(1) => {[-1.6726804263044, -1], [-0.940093853930712, 0.928647191356268], [0.153398078788564, 0.159534001940107], [0, 3]}
split: 2 0.156466 (282)
x := {[-1.66803029799977, -1], [-0.949539699302151, 0.939301458516535], [0.159534001940107, 0.165669925091649], [0, 3]}
split: 2 0.162602 (283)
x := {[-1.66803029799977, -1], [-0.949539699302151, 0.939301458516535], [0.165669925091649, 0.171805848243192], [0, 3]}
CP(1) => {[-1.66098126918791, -1], [-0.942490670490292, 0.930558200318031], [0.165669925091649, 0.171805848243192], [0, 3]}
split: 2 0.168738 (284)
x := {[-1.65646822839048, -1], [-0.952038564939725, 0.941514708657172], [0.171805848243192, 0.177941771394734], [0, 3]}
split: 2 0.174874 (285)
x := {[-1.65646822839048, -1], [-0.952038564939725, 0.941514708657172], [0.177941771394734, 0.184077694546277], [0, 3]}
CP(1) => {[-1.64943392110796, -1], [-0.945004257657209, 0.932678864192936], [0.177941771394734, 0.184077694546277], [0, 3]}
split: 2 0.18101 (286)
x := {[-1.6451084897241, -1], [-0.954651283456955, 0.943941468099049], [0.184077694546277, 0.19021361769782], [0, 3]}
split: 2 0.187146 (287)
x := {[-1.6451084897241, -1], [-0.954651283456955, 0.943941468099049], [0.19021361769782, 0.196349540849362], [0, 3]}
CP(1) => {[-1.63808996331173, -1], [-0.947632757044584, 0.935014251518557], [0.19021361769782, 0.196349540849362], [0, 3]}
split: 2 0.193282 (288)
x := {[-1.63395279273549, -1], [-0.957376073903287, 0.946586854411509], [0.196349540849362, 0.202485464000905], [0, 3]}
split: 2 0.199418 (289)
x := {[-1.63395279273549, -1], [-0.957376073903287, 0.946586854411509], [0.202485464000905, 0.208621387152447], [0, 3]}
CP(1) => {[-1.62695110415752, -1], [-0.950374385325323, 0.937569574767922], [0.202485464000905, 0.208621387152447], [0, 3]}
split: 2 0.205553 (290)
x := {[-1.62300281743157, -1], [-0.960211228343251, 0.94945612565779], [0.208621387152447, 0.21475731030399], [0, 3]}
split: 2 0.211689 (291)
x := {[-1.62300281743157, -1], [-0.960211228343251, 0.94945612565779], [0.21475731030399, 0.220893233455532], [0, 3]}
CP(1) => {[-1.61601902111656, -1], [-0.95322743202824, 0.940350190716799], [0.21475731030399, 0.220893233455532], [0, 3]}
split: 2 0.217825 (292)
x := {[-1.61226021283835, -1], [-0.963155109713748, 0.952554680275727], [0.220893233455532, 0.227029156607075], [0, 3]}
CP(1) => {[-1.61063103634034, -1], [-0.954695222158832, 0.941826696901319], [0.220893233455532, 0.227029156607075], [0, 3]}
split: 2 0.223961 (293)
x := {[-1.61226021283835, -1], [-0.963155109713748, 0.952554680275727], [0.227029156607075, 0.233165079758618], [0, 3]}
CP(1) => {[-1.60529536052033, -1], [-0.956190257395727, 0.943361600396185], [0.227029156607075, 0.233165079758618], [0, 3]}
split: 2 0.230097 (294)
x := {[-1.60172659675257, -1], [-0.966206149742721, 0.955888056509248], [0.233165079758618, 0.23930100291016], [0, 3]}
CP(1) => {[-1.60001219454171, -1], [-0.95771234347682, 0.944955611286824], [0.233165079758618, 0.23930100291016], [0, 3]}
split: 2 0.236233 (295)
x := {[-1.60172659675257, -1], [-0.966206149742721, 0.955888056509248], [0.23930100291016, 0.245436926061703], [0, 3]}
CP(1) => {[-1.59478173731268, -1], [-0.95926129030283, 0.94660944858349], [0.23930100291016, 0.245436926061703], [0, 3]}
split: 2 0.242369 (296)
x := {[-1.59140355549807, -1], [-0.969362846928823, 0.959461931343594], [0.245436926061703, 0.251572849213245], [0, 3]}
CP(1) => {[-1.58960418575701, -1], [-0.960836911875601, 0.948323840176665], [0.245436926061703, 0.251572849213245], [0, 3]}
split: 2 0.248505 (297)
x := {[-1.59140355549807, -1], [-0.969362846928823, 0.959461931343594], [0.251572849213245, 0.257708772364788], [0, 3]}
CP(1) => {[-1.58447973480659, -1], [-0.962439026237348, 0.950099522783243], [0.251572849213245, 0.257708772364788], [0, 3]}
split: 2 0.254641 (298)
x := {[-1.58129264368688, -1], [-0.972623764581571, 0.963282118894695], [0.257708772364788, 0.26384469551633], [0, 3]}
CP(1) => {[-1.5794085773941, -1], [-0.964067455410826, 0.951937241883089], [0.257708772364788, 0.26384469551633], [0, 3]}
split: 2 0.260777 (299)
x := {[-1.58129264368688, -1], [-0.972623764581571, 0.963282118894695], [0.26384469551633, 0.269980618667873], [0, 3]}
CP(1) => {[-1.57439090444575, -1], [-0.96572202534044, 0.953837751645546], [0.26384469551633, 0.269980618667873], [0, 3]}
split: 2 0.266913 (300)
x := {[-1.57139538398514, -1], [-0.975987528921237, 0.967354568200844], [0.269980618667873, 0.276116541819416], [0, 3]}
CP(1) => {[-1.56942690487409, -1], [-0.967402565834266, 0.955801814845421], [0.269980618667873, 0.276116541819416], [0, 3]}
split: 2 0.273049 (301)
x := {[-1.57139538398514, -1], [-0.975987528921237, 0.967354568200844], [0.276116541819416, 0.282252464970958], [0, 3]}
CP(1) => {[-1.5645167655709, -1], [-0.969108910506994, 0.957830202768014], [0.276116541819416, 0.282252464970958], [0, 3]}
split: 2 0.279185 (302)
x := {[-1.56171326688375, -1], [-0.979452827237661, 0.971685360362772], [0.282252464970958, 0.288388388122501], [0, 3]}
CP(1) => {[-1.55966067140015, -1], [-0.970840896723769, 0.959923695102716], [0.282252464970958, 0.288388388122501], [0, 3]}
split: 2 0.28532 (303)
x := {[-1.56171326688375, -1], [-0.979452827237661, 0.971685360362772], [0.288388388122501, 0.294524311274043], [0, 3]}
CP(1) => {[-1.55485880519103, -1], [-0.972598365544937, 0.962083079824725], [0.288388388122501, 0.294524311274043], [0, 3]}
split: 2 0.291456 (304)
x := {[-1.55224775047394, -1], [-0.983018406107011, 0.97628070497632], [0.294524311274043, 0.300660234425586], [0, 3]}
CP(1) => {[-1.5501113477311, -1], [-0.974381161671681, 0.964309153064389], [0.294524311274043, 0.300660234425586], [0, 3]}
split: 2 0.297592 (305)
x := {[-1.55224775047394, -1], [-0.983018406107011, 0.97628070497632], [0.300660234425586, 0.306796157577128], [0, 3]}
CP(1) => {[-1.54541847775945, -1], [-0.976189133392525, 0.966602718963715], [0.300660234425586, 0.306796157577128], [0, 3]}
split: 2 0.303728 (306)
x := {[-1.54300026022765, -1], [-0.986683069665422, 0.981146935800492], [0.306796157577128, 0.312932080728671], [0, 3]}
CP(1) => {[-1.54078037195998, -1], [-0.978022132530727, 0.968964589519544], [0.306796157577128, 0.312932080728671], [0, 3]}
split: 2 0.309864 (307)
x := {[-1.54300026022765, -1], [-0.986683069665422, 0.981146935800492], [0.312932080728671, 0.319068003880214], [0, 3]}
CP(1) => {[-1.53619720495475, -1], [-0.979880014392524, 0.971395584412938], [0.312932080728671, 0.319068003880214], [0, 3]}
split: 2 0.316 (308)
x := {[-1.5339721887829, -1], [-0.990445677938382, 0.986290505602573], [0.319068003880214, 0.325203927031756], [0, 3]}
CP(1) => {[-1.53166914929741, -1], [-0.981762637716229, 0.97389653082425], [0.319068003880214, 0.325203927031756], [0, 3]}
split: 2 0.322136 (309)
x := {[-1.5339721887829, -1], [-0.990445677938382, 0.986290505602573], [0.325203927031756, 0.331339850183299], [0, 3]}
CP(1) => {[-1.52719637546669, -1], [-0.983669864622173, 0.976468263233436], [0.325203927031756, 0.331339850183299], [0, 3]}
split: 2 0.328272 (310)
x := {[-1.52516489573405, -1], [-0.994305145224634, 0.991717980121394], [0.331339850183299, 0.337475773334841], [0, 3]}
CP(1) => {[-1.52277905186001, -1], [-0.985601560563483, 0.9791116232051], [0.331339850183299, 0.337475773334841], [0, 3]}
split: 2 0.334408 (311)
x := {[-1.52516489573405, -1], [-0.994305145224634, 0.991717980121394], [0.337475773334841, 0.343611696486384], [0, 3]}
CP(1) => {[-1.51841734478709, -1], [-0.987557594277676, 0.981827459157788], [0.337475773334841, 0.343611696486384], [0, 3]}
split: 2 0.340544 (312)
x := {[-1.52163944265283, -1], [-1, 1], [0.343611696486384, 0.349747619637926], [0, 3]}
CP(1) => {[-1.51411141846375, -1], [-0.989537837739072, 0.984616626117068], [0.343611696486384, 0.349747619637926], [0, 3]}
split: 2 0.34668 (313)
x := {[-1.52163944265283, -1], [-1, 1], [0.349747619637926, 0.355883542789469], [0, 3]}
CP(1) => {[-1.50986143500568, -1], [-0.991542166111995, 0.987479985451909], [0.349747619637926, 0.355883542789469], [0, 3]}
split: 2 0.352816 (314)
x := {[-1.50821791675963, -1], [-1, 1], [0.355883542789469, 0.362019465941011], [0, 3]}
split: 2 0.358952 (315)
x := {[-1.50821791675963, -1], [-1, 1], [0.362019465941011, 0.368155389092554], [0, 3]}
CP(1) => {[-1.50152993461099, -1], [-0.995622593924575, 0.993432756738935], [0.362019465941011, 0.368155389092554], [0, 3]}
split: 2 0.365087 (316)
x := {[-1.50008078298675, -1], [-1, 1], [0.368155389092554, 0.374291312244097], [0, 3]}
split: 2 0.371223 (317)
x := {[-1.50008078298675, -1], [-1, 1], [0.374291312244097, 0.380427235395639], [0, 3]}
CP(1) => {[-1.49342409829635, -1], [-0.999797941101714, 0.999692779725516], [0.374291312244097, 0.380427235395639], [0, 3]}
split: 2 0.377359 (318)
x := {[-1.49216953153082, -1], [-1, 1], [0.380427235395639, 0.386563158547182], [0, 3]}
split: 2 0.383495 (319)
x := {[-1.49216953153082, -1], [-1, 1], [0.386563158547182, 0.392699081698724], [0, 3]}
CP(1) => {[-1.48554514677088, -1], [-1, 1], [0.386563158547182, 0.392699081698724], [0, 3]}
split: 2 0.389631 (320)
x := {[-1.48448535379721, -1], [-1, 1], [0.392699081698724, 0.398835004850267], [0, 3]}
split: 2 0.395767 (321)
x := {[-1.48448535379721, -1], [-1, 1], [0.398835004850267, 0.404970928001809], [0, 3]}
CP(1) => {[-1.4778942665757, -1], [-1, 1], [0.398835004850267, 0.404970928001809], [0, 3]}
split: 2 0.401903 (322)
x := {[-1.47702940699481, -1], [-1, 1], [0.404970928001809, 0.411106851153352], [0, 3]}
split: 2 0.408039 (323)
x := {[-1.47702940699481, -1], [-1, 1], [0.411106851153352, 0.417242774304895], [0, 3]}
CP(1) => {[-1.47047260990523, -1], [-1, 1], [0.411106851153352, 0.417242774304895], [0, 3]}
split: 2 0.414175 (324)
x := {[-1.46980281396179, -1], [-1, 1], [0.417242774304895, 0.423378697456437], [0, 3]}
split: 2 0.420311 (325)
x := {[-1.46980281396179, -1], [-1, 1], [0.423378697456437, 0.42951462060798], [0, 3]}
CP(1) => {[-1.46328129443367, -1], [-1, 1], [0.423378697456437, 0.42951462060798], [0, 3]}
split: 2 0.426447 (326)
x := {[-1.46280666299649, -1], [-1, 1], [0.42951462060798, 0.435650543759522], [0, 3]}
split: 2 0.432583 (327)
x := {[-1.46280666299649, -1], [-1, 1], [0.435650543759522, 0.441786466911065], [0, 3]}
CP(1) => {[-1.45632140314667, -1], [-1, 1], [0.435650543759522, 0.441786466911065], [0, 3]}
split: 2 0.438719 (328)
x := {[-1.45604200769349, -1], [-1, 1], [0.441786466911065, 0.447922390062607], [0, 3]}
split: 2 0.444854 (329)
x := {[-1.45604200769349, -1], [-1, 1], [0.447922390062607, 0.45405831321415], [0, 3]}
CP(1) => {[-1.44959398417826, -1], [-1, 1], [0.447922390062607, 0.45405831321415], [0, 3]}
split: 2 0.45099 (330)
x := {[-1.44950986678501, -1], [-1, 1], [0.45405831321415, 0.460194236365693], [0, 3]}
split: 2 0.457126 (331)
x := {[-1.44950986678501, -1], [-1, 1], [0.460194236365693, 0.466330159517235], [0, 3]}
CP(1) => {[-1.44310005065299, -1], [-1, 1], [0.460194236365693, 0.466330159517235], [0, 3]}
split: 2 0.463262 (332)
x := {[-1.44321122398745, -1], [-1, 1], [0.466330159517235, 0.472466082668778], [0, 3]}
split: 2 0.469398 (333)
x := {[-1.44321122398745, -1], [-1, 1], [0.472466082668778, 0.47860200582032], [0, 3]}
CP(1) => {[-1.43684058053336, -1], [-1, 1], [0.472466082668778, 0.47860200582032], [0, 3]}
split: 2 0.475534 (334)
x := {[-1.43714702785323, -1], [-1, 1], [0.47860200582032, 0.484737928971863], [0, 3]}
split: 2 0.48167 (335)
x := {[-1.43714702785323, -1], [-1, 1], [0.484737928971863, 0.490873852123405], [0, 3]}
CP(1) => {[-1.43081651647256, -1], [-1, 1], [0.484737928971863, 0.490873852123405], [0, 3]}
split: 2 0.487806 (336)
x := {[-1.43131819162799, -1], [-1, 1], [0.490873852123405, 0.497009775274948], [0, 3]}
split: 2 0.493942 (337)
x := {[-1.43131819162799, -1], [-1, 1], [0.497009775274948, 0.503145698426491], [0, 3]}
CP(1) => {[-1.42502876567246, -1], [-1, 1], [0.497009775274948, 0.503145698426491], [0, 3]}
split: 2 0.500078 (338)
x := {[-1.42572559311303, -1], [-1, 1], [0.503145698426491, 0.509281621578033], [0, 3]}
split: 2 0.506214 (339)
x := {[-1.42572559311303, -1], [-1, 1], [0.509281621578033, 0.515417544729576], [0, 3]}
CP(1) => {[-1.41947819974705, -1], [-1, 1], [0.509281621578033, 0.515417544729576], [0, 3]}
split: 2 0.51235 (340)
x := {[-1.4203700745331, -1], [-1, 1], [0.515417544729576, 0.521553467881118], [0, 3]}
split: 2 0.518486 (341)
x := {[-1.4203700745331, -1], [-1, 1], [0.521553467881118, 0.527689391032661], [0, 3]}
CP(1) => {[-1.41416565459114, -1], [-1, 1], [0.521553467881118, 0.527689391032661], [0, 3]}
split: 2 0.524621 (342)
x := {[-1.41525244240962, -1], [-1, 1], [0.527689391032661, 0.533825314184203], [0, 3]}
split: 2 0.530757 (343)
x := {[-1.41525244240962, -1], [-1, 1], [0.533825314184203, 0.539961237335746], [0, 3]}
CP(1) => {[-1.4090919302545, -1], [-1, 1], [0.533825314184203, 0.539961237335746], [0, 3]}
split: 2 0.536893 (344)
x := {[-1.41037346743915, -1], [-1, 1], [0.539961237335746, 0.546097160487289], [0, 3]}
split: 2 0.543029 (345)
x := {[-1.41037346743915, -1], [-1, 1], [0.546097160487289, 0.552233083638831], [0, 3]}
CP(1) => {[-1.40425779082134, -1], [-1, 1], [0.546097160487289, 0.552233083638831], [0, 3]}
split: 2 0.549165 (346)
x := {[-1.40573388437738, -1], [-1, 1], [0.552233083638831, 0.558369006790374], [0, 3]}
split: 2 0.555301 (347)
x := {[-1.40573388437738, -1], [-1, 1], [0.558369006790374, 0.564504929941916], [0, 3]}
CP(1) => {[-1.39966396429528, -1], [-1, 1], [0.558369006790374, 0.564504929941916], [0, 3]}
split: 2 0.561437 (348)
x := {[-1.40133439192845, -1], [-1, 1], [0.564504929941916, 0.570640853093459], [0, 3]}
split: 2 0.567573 (349)
x := {[-1.40133439192845, -1], [-1, 1], [0.570640853093459, 0.576776776245001], [0, 3]}
CP(1) => {[-1.3953111424897, -1], [-1, 1], [0.570640853093459, 0.576776776245001], [0, 3]}
split: 2 0.573709 (350)
x := {[-1.39717565263974, -1], [-1, 1], [0.576776776245001, 0.582912699396544], [0, 3]}
split: 2 0.579845 (351)
x := {[-1.39717565263974, -1], [-1, 1], [0.582912699396544, 0.589048622548086], [0, 3]}
CP(1) => {[-1.39119998092355, -1], [-1, 1], [0.582912699396544, 0.589048622548086], [0, 3]}
split: 2 0.585981 (352)
x := {[-1.3932582928021, -1], [-1, 1], [0.589048622548086, 0.595184545699629], [0, 3]}
CP(1) => {[-1.38923521763127, -1], [-1, 1], [0.589048622548086, 0.595184545699629], [0, 3]}
split: 2 0.592117 (353)
x := {[-1.3932582928021, -1], [-1, 1], [0.595184545699629, 0.601320468851172], [0, 3]}
CP(1) => {[-1.38733109872264, -1], [-1, 1], [0.595184545699629, 0.601320468851172], [0, 3]}
split: 2 0.598253 (354)
x := {[-1.38958290235549, -1], [-1, 1], [0.601320468851172, 0.607456392002714], [0, 3]}
CP(1) => {[-1.38548769588666, -1], [-1, 1], [0.601320468851172, 0.607456392002714], [0, 3]}
split: 2 0.604388 (355)
x := {[-1.38958290235549, -1], [-1, 1], [0.607456392002714, 0.613592315154257], [0, 3]}
CP(1) => {[-1.38370507852641, -1], [-1, 1], [0.607456392002714, 0.613592315154257], [0, 3]}
split: 2 0.610524 (356)
x := {[-1.38615003480022, -1], [-1, 1], [0.613592315154257, 0.619728238305799], [0, 3]}
CP(1) => {[-1.38198331375641, -1], [-1, 1], [0.613592315154257, 0.619728238305799], [0, 3]}
split: 2 0.61666 (357)
x := {[-1.38615003480022, -1], [-1, 1], [0.619728238305799, 0.625864161457342], [0, 3]}
CP(1) => {[-1.38032246640014, -1], [-1, 1], [0.619728238305799, 0.625864161457342], [0, 3]}
split: 2 0.622796 (358)
x := {[-1.38296020711349, -1], [-1, 1], [0.625864161457342, 0.632000084608884], [0, 3]}
CP(1) => {[-1.37872259898757, -1], [-1, 1], [0.625864161457342, 0.632000084608884], [0, 3]}
split: 2 0.628932 (359)
x := {[-1.38296020711349, -1], [-1, 1], [0.632000084608884, 0.638136007760427], [0, 3]}
CP(1) => {[-1.3771837717528, -1], [-1, 1], [0.632000084608884, 0.638136007760427], [0, 3]}
split: 2 0.635068 (360)
x := {[-1.38001389967163, -1], [-1, 1], [0.638136007760427, 0.64427193091197], [0, 3]}
CP(1) => {[-1.3757060426318, -1], [-1, 1], [0.638136007760427, 0.64427193091197], [0, 3]}
split: 2 0.641204 (361)
x := {[-1.38001389967163, -1], [-1, 1], [0.64427193091197, 0.650407854063512], [0, 3]}
CP(1) => {[-1.37428946726024, -1], [-1, 1], [0.64427193091197, 0.650407854063512], [0, 3]}
split: 2 0.64734 (362)
x := {[-1.37731155617771, -1], [-1, 1], [0.650407854063512, 0.656543777215055], [0, 3]}
CP(1) => {[-1.37293409897138, -1], [-1, 1], [0.650407854063512, 0.656543777215055], [0, 3]}
split: 2 0.653476 (363)
x := {[-1.37731155617771, -1], [-1, 1], [0.656543777215055, 0.662679700366597], [0, 3]}
CP(1) => {[-1.37163998879408, -1], [-1, 1], [0.656543777215055, 0.662679700366597], [0, 3]}
split: 2 0.659612 (364)
x := {[-1.37485358359471, -1], [-1, 1], [0.662679700366597, 0.66881562351814], [0, 3]}
CP(1) => {[-1.37040718545084, -1], [-1, 1], [0.662679700366597, 0.66881562351814], [0, 3]}
split: 2 0.665748 (365)
x := {[-1.37485358359471, -1], [-1, 1], [0.66881562351814, 0.674951546669682], [0, 3]}
CP(1) => {[-1.36923573535602, -1], [-1, 1], [0.66881562351814, 0.674951546669682], [0, 3]}
split: 2 0.671884 (366)
x := {[-1.37264035208426, -1], [-1, 1], [0.674951546669682, 0.681087469821225], [0, 3]}
CP(1) => {[-1.36812568261406, -1], [-1, 1], [0.674951546669682, 0.681087469821225], [0, 3]}
split: 2 0.67802 (367)
x := {[-1.37264035208426, -1], [-1, 1], [0.681087469821225, 0.687223392972767], [0, 3]}
CP(1) => {[-1.3670770690178, -1], [-1, 1], [0.681087469821225, 0.687223392972767], [0, 3]}
split: 2 0.684155 (368)
x := {[-1.37067219495088, -1], [-1, 1], [0.687223392972767, 0.69335931612431], [0, 3]}
CP(1) => {[-1.36608993404697, -1], [-1, 1], [0.687223392972767, 0.69335931612431], [0, 3]}
split: 2 0.690291 (369)
x := {[-1.37067219495088, -1], [-1, 1], [0.69335931612431, 0.699495239275853], [0, 3]}
CP(1) => {[-1.36516431486663, -1], [-1, 1], [0.69335931612431, 0.699495239275853], [0, 3]}
split: 2 0.696427 (370)
x := {[-1.36894940859181, -1], [-1, 1], [0.699495239275853, 0.705631162427395], [0, 3]}
CP(1) => {[-1.36430024632582, -1], [-1, 1], [0.699495239275853, 0.705631162427395], [0, 3]}
split: 2 0.702563 (371)
x := {[-1.36894940859181, -1], [-1, 1], [0.705631162427395, 0.711767085578938], [0, 3]}
CP(1) => {[-1.36349776095623, -1], [-1, 1], [0.705631162427395, 0.711767085578938], [0, 3]}
split: 2 0.708699 (372)
x := {[-1.36747225245233, -1], [-1, 1], [0.711767085578938, 0.71790300873048], [0, 3]}
CP(1) => {[-1.36275688897099, -1], [-1, 1], [0.711767085578938, 0.71790300873048], [0, 3]}
split: 2 0.714835 (373)
x := {[-1.36747225245233, -1], [-1, 1], [0.71790300873048, 0.724038931882023], [0, 3]}
CP(1) => {[-1.36207765826351, -1], [-1, 1], [0.71790300873048, 0.724038931882023], [0, 3]}
split: 2 0.720971 (374)
x := {[-1.36624094898672, -1], [-1, 1], [0.724038931882023, 0.730174855033565], [0, 3]}
CP(1) => {[-1.36146009440644, -1], [-1, 1], [0.724038931882023, 0.730174855033565], [0, 3]}
split: 2 0.727107 (375)
x := {[-1.36624094898672, -1], [-1, 1], [0.730174855033565, 0.736310778185108], [0, 3]}
CP(1) => {[-1.3609042206507, -1], [-1, 1], [0.730174855033565, 0.736310778185108], [0, 3]}
split: 2 0.733243 (376)
x := {[-1.36525568362476, -1], [-1, 1], [0.736310778185108, 0.742446701336651], [0, 3]}
CP(1) => {[-1.36041005792464, -1], [-1, 1], [0.736310778185108, 0.742446701336651], [0, 3]}
split: 2 0.739379 (377)
x := {[-1.36525568362476, -1], [-1, 1], [0.742446701336651, 0.748582624488193], [0, 3]}
CP(1) => {[-1.3599776248332, -1], [-1, 1], [0.742446701336651, 0.748582624488193], [0, 3]}
split: 2 0.745515 (378)
x := {[-1.36451660474378, -1], [-1, 1], [0.748582624488193, 0.754718547639736], [0, 3]}
CP(1) => {[-1.35960693765723, -1], [-1, 1], [0.748582624488193, 0.754718547639736], [0, 3]}
split: 2 0.751651 (379)
x := {[-1.36451660474378, -1], [-1, 1], [0.754718547639736, 0.760854470791278], [0, 3]}
CP(1) => {[-1.35929801035291, -1], [-1, 1], [0.754718547639736, 0.760854470791278], [0, 3]}
split: 2 0.757787 (380)
x := {[-1.36402382364634, -1], [-1, 1], [0.760854470791278, 0.766990393942821], [0, 3]}
CP(1) => {[-1.35905085455118, -1], [-1, 1], [0.760854470791278, 0.766990393942821], [0, 3]}
split: 2 0.763922 (381)
x := {[-1.36402382364634, -1], [-1, 1], [0.766990393942821, 0.773126317094363], [0, 3]}
CP(1) => {[-1.3588654795573, -1], [-1, 1], [0.766990393942821, 0.773126317094363], [0, 3]}
split: 2 0.770058 (382)
x := {[-1.36377741454347, -1], [-1, 1], [0.773126317094363, 0.779262240245906], [0, 3]}
CP(1) => {[-1.35874189235054, -1], [-1, 1], [0.773126317094363, 0.779262240245906], [0, 3]}
split: 2 0.776194 (383)
x := {[-1.36377741454347, -1], [-1, 1], [0.779262240245906, 0.785398163397449], [0, 3]}
CP(1) => {[-1.35868009758389, -1], [-1, 1], [0.779262240245906, 0.785398163397449], [0, 3]}
split: 2 0.78233 (384)
x := {[-1.36377741454347, -1], [-1, 1], [0.785398163397449, 0.791534086548991], [0, 3]}
CP(1) => {[-1.35868009758389, -1], [-1, 1], [0.785398163397449, 0.791534086548991], [0, 3]}
split: 2 0.788466 (385)
x := {[-1.36377741454347, -1], [-1, 1], [0.791534086548991, 0.797670009700534], [0, 3]}
CP(1) => {[-1.35874189235054, -1], [-1, 1], [0.791534086548991, 0.797670009700534], [0, 3]}
split: 2 0.794602 (386)
x := {[-1.36402382364634, -1], [-1, 1], [0.797670009700534, 0.803805932852076], [0, 3]}
CP(1) => {[-1.3588654795573, -1], [-1, 1], [0.797670009700534, 0.803805932852076], [0, 3]}
split: 2 0.800738 (387)
x := {[-1.36402382364634, -1], [-1, 1], [0.803805932852076, 0.809941856003619], [0, 3]}
CP(1) => {[-1.35905085455118, -1], [-1, 1], [0.803805932852076, 0.809941856003619], [0, 3]}
split: 2 0.806874 (388)
x := {[-1.36451660474378, -1], [-1, 1], [0.809941856003619, 0.816077779155161], [0, 3]}
CP(1) => {[-1.35929801035292, -1], [-1, 1], [0.809941856003619, 0.816077779155161], [0, 3]}
split: 2 0.81301 (389)
x := {[-1.36451660474378, -1], [-1, 1], [0.816077779155161, 0.822213702306704], [0, 3]}
CP(1) => {[-1.35960693765723, -1], [-1, 1], [0.816077779155161, 0.822213702306704], [0, 3]}
split: 2 0.819146 (390)
x := {[-1.36525568362476, -1], [-1, 1], [0.822213702306704, 0.828349625458247], [0, 3]}
CP(1) => {[-1.3599776248332, -1], [-1, 1], [0.822213702306704, 0.828349625458247], [0, 3]}
split: 2 0.825282 (391)
x := {[-1.36525568362476, -1], [-1, 1], [0.828349625458247, 0.834485548609789], [0, 3]}
CP(1) => {[-1.36041005792464, -1], [-1, 1], [0.828349625458247, 0.834485548609789], [0, 3]}
split: 2 0.831418 (392)
x := {[-1.36624094898672, -1], [-1, 1], [0.834485548609789, 0.840621471761332], [0, 3]}
CP(1) => {[-1.3609042206507, -1], [-1, 1], [0.834485548609789, 0.840621471761332], [0, 3]}
split: 2 0.837554 (393)
x := {[-1.36624094898672, -1], [-1, 1], [0.840621471761332, 0.846757394912874], [0, 3]}
CP(1) => {[-1.36146009440644, -1], [-1, 1], [0.840621471761332, 0.846757394912874], [0, 3]}
split: 2 0.843689 (394)
x := {[-1.36747225245233, -1], [-1, 1], [0.846757394912874, 0.852893318064417], [0, 3]}
CP(1) => {[-1.36207765826351, -1], [-1, 1], [0.846757394912874, 0.852893318064417], [0, 3]}
split: 2 0.849825 (395)
x := {[-1.36747225245233, -1], [-1, 1], [0.852893318064417, 0.859029241215959], [0, 3]}
CP(1) => {[-1.36275688897099, -1], [-1, 1], [0.852893318064417, 0.859029241215959], [0, 3]}
split: 2 0.855961 (396)
x := {[-1.36894940859181, -1], [-1, 1], [0.859029241215959, 0.865165164367502], [0, 3]}
CP(1) => {[-1.36349776095623, -1], [-1, 1], [0.859029241215959, 0.865165164367502], [0, 3]}
split: 2 0.862097 (397)
x := {[-1.36894940859181, -1], [-1, 1], [0.865165164367502, 0.871301087519045], [0, 3]}
CP(1) => {[-1.36430024632582, -1], [-1, 1], [0.865165164367502, 0.871301087519045], [0, 3]}
split: 2 0.868233 (398)
x := {[-1.37067219495088, -1], [-1, 1], [0.871301087519045, 0.877437010670587], [0, 3]}
CP(1) => {[-1.36516431486663, -1], [-1, 1], [0.871301087519045, 0.877437010670587], [0, 3]}
split: 2 0.874369 (399)
x := {[-1.37067219495088, -1], [-1, 1], [0.877437010670587, 0.88357293382213], [0, 3]}
CP(1) => {[-1.36608993404697, -1], [-1, 1], [0.877437010670587, 0.88357293382213], [0, 3]}
split: 2 0.880505 (400)
x := {[-1.37264035208426, -1], [-1, 1], [0.88357293382213, 0.889708856973672], [0, 3]}
CP(1) => {[-1.3670770690178, -1], [-1, 1], [0.88357293382213, 0.889708856973672], [0, 3]}
split: 2 0.886641 (401)
x := {[-1.37264035208426, -1], [-1, 1], [0.889708856973672, 0.895844780125215], [0, 3]}
CP(1) => {[-1.36812568261406, -1], [-1, 1], [0.889708856973672, 0.895844780125215], [0, 3]}
split: 2 0.892777 (402)
x := {[-1.37485358359471, -1], [-1, 1], [0.895844780125215, 0.901980703276757], [0, 3]}
CP(1) => {[-1.36923573535602, -1], [-1, 1], [0.895844780125215, 0.901980703276757], [0, 3]}
split: 2 0.898913 (403)
x := {[-1.37485358359471, -1], [-1, 1], [0.901980703276757, 0.9081166264283], [0, 3]}
CP(1) => {[-1.37040718545084, -1], [-1, 1], [0.901980703276757, 0.9081166264283], [0, 3]}
split: 2 0.905049 (404)
x := {[-1.37731155617771, -1], [-1, 1], [0.9081166264283, 0.914252549579843], [0, 3]}
CP(1) => {[-1.37163998879408, -1], [-1, 1], [0.9081166264283, 0.914252549579843], [0, 3]}
split: 2 0.911185 (405)
x := {[-1.37731155617771, -1], [-1, 1], [0.914252549579843, 0.920388472731385], [0, 3]}
CP(1) => {[-1.37293409897138, -1], [-1, 1], [0.914252549579843, 0.920388472731385], [0, 3]}
split: 2 0.917321 (406)
x := {[-1.38001389967163, -1], [-1, 1], [0.920388472731385, 0.926524395882928], [0, 3]}
CP(1) => {[-1.37428946726024, -1], [-1, 1], [0.920388472731385, 0.926524395882928], [0, 3]}
split: 2 0.923456 (407)
x := {[-1.38001389967163, -1], [-1, 1], [0.926524395882928, 0.93266031903447], [0, 3]}
CP(1) => {[-1.3757060426318, -1], [-1, 1], [0.926524395882928, 0.93266031903447], [0, 3]}
split: 2 0.929592 (408)
x := {[-1.38296020711349, -1], [-1, 1], [0.93266031903447, 0.938796242186013], [0, 3]}
CP(1) => {[-1.3771837717528, -1], [-1, 1], [0.93266031903447, 0.938796242186013], [0, 3]}
split: 2 0.935728 (409)
x := {[-1.38296020711349, -1], [-1, 1], [0.938796242186013, 0.944932165337555], [0, 3]}
CP(1) => {[-1.37872259898757, -1], [-1, 1], [0.938796242186013, 0.944932165337555], [0, 3]}
split: 2 0.941864 (410)
x := {[-1.38615003480022, -1], [-1, 1], [0.944932165337555, 0.951068088489098], [0, 3]}
CP(1) => {[-1.38032246640014, -1], [-1, 1], [0.944932165337555, 0.951068088489098], [0, 3]}
split: 2 0.948 (411)
x := {[-1.38615003480022, -1], [-1, 1], [0.951068088489098, 0.957204011640641], [0, 3]}
CP(1) => {[-1.38198331375641, -1], [-1, 1], [0.951068088489098, 0.957204011640641], [0, 3]}
split: 2 0.954136 (412)
x := {[-1.38958290235549, -1], [-1, 1], [0.957204011640641, 0.963339934792183], [0, 3]}
CP(1) => {[-1.38370507852641, -1], [-1, 1], [0.957204011640641, 0.963339934792183], [0, 3]}
split: 2 0.960272 (413)
x := {[-1.38958290235549, -1], [-1, 1], [0.963339934792183, 0.969475857943726], [0, 3]}
CP(1) => {[-1.38548769588666, -1], [-1, 1], [0.963339934792183, 0.969475857943726], [0, 3]}
split: 2 0.966408 (414)
x := {[-1.3932582928021, -1], [-1, 1], [0.969475857943726, 0.975611781095268], [0, 3]}
CP(1) => {[-1.38733109872264, -1], [-1, 1], [0.969475857943726, 0.975611781095268], [0, 3]}
split: 2 0.972544 (415)
x := {[-1.3932582928021, -1], [-1, 1], [0.975611781095268, 0.981747704246811], [0, 3]}
CP(1) => {[-1.38923521763127, -1], [-1, 1], [0.975611781095268, 0.981747704246811], [0, 3]}
split: 2 0.97868 (416)
x := {[-1.39717565263975, -1], [-1, 1], [0.981747704246811, 0.987883627398353], [0, 3]}
CP(1) => {[-1.39119998092355, -1], [-1, 1], [0.981747704246811, 0.987883627398353], [0, 3]}
split: 2 0.984816 (417)
x := {[-1.39717565263975, -1], [-1, 1], [0.987883627398353, 0.994019550549896], [0, 3]}
split: 2 0.990952 (418)
x := {[-1.40133439192845, -1], [-1, 1], [0.994019550549896, 1.00015547370144], [0, 3]}
CP(1) => {[-1.3953111424897, -1], [-1, 1], [0.994019550549896, 1.00015547370144], [0, 3]}
split: 2 0.997088 (419)
x := {[-1.40133439192845, -1], [-1, 1], [1.00015547370144, 1.00629139685298], [0, 3]}
split: 2 1.00322 (420)
x := {[-1.40573388437738, -1], [-1, 1], [1.00629139685298, 1.01242732000452], [0, 3]}
CP(1) => {[-1.39966396429528, -1], [-1, 1], [1.00629139685298, 1.01242732000452], [0, 3]}
split: 2 1.00936 (421)
x := {[-1.40573388437738, -1], [-1, 1], [1.01242732000452, 1.01856324315607], [0, 3]}
split: 2 1.0155 (422)
x := {[-1.41037346743915, -1], [-1, 1], [1.01856324315607, 1.02469916630761], [0, 3]}
CP(1) => {[-1.40425779082134, -1], [-1, 1], [1.01856324315607, 1.02469916630761], [0, 3]}
split: 2 1.02163 (423)
x := {[-1.41037346743915, -1], [-1, 1], [1.02469916630761, 1.03083508945915], [0, 3]}
split: 2 1.02777 (424)
x := {[-1.41525244240962, -1], [-1, 1], [1.03083508945915, 1.03697101261069], [0, 3]}
CP(1) => {[-1.4090919302545, -1], [-1, 1], [1.03083508945915, 1.03697101261069], [0, 3]}
split: 2 1.0339 (425)
x := {[-1.41525244240962, -1], [-1, 1], [1.03697101261069, 1.04310693576224], [0, 3]}
split: 2 1.04004 (426)
x := {[-1.4203700745331, -1], [-1, 1], [1.04310693576224, 1.04924285891378], [0, 3]}
CP(1) => {[-1.41416565459114, -1], [-1, 1], [1.04310693576224, 1.04924285891378], [0, 3]}
split: 2 1.04617 (427)
x := {[-1.4203700745331, -1], [-1, 1], [1.04924285891378, 1.05537878206532], [0, 3]}
split: 2 1.05231 (428)
x := {[-1.42572559311303, -1], [-1, 1], [1.05537878206532, 1.06151470521686], [0, 3]}
CP(1) => {[-1.41947819974705, -1], [-1, 1], [1.05537878206532, 1.06151470521686], [0, 3]}
split: 2 1.05845 (429)
x := {[-1.42572559311303, -1], [-1, 1], [1.06151470521686, 1.06765062836841], [0, 3]}
split: 2 1.06458 (430)
x := {[-1.43131819162799, -1], [-1, 1], [1.06765062836841, 1.07378655151995], [0, 3]}
CP(1) => {[-1.42502876567246, -1], [-1, 1], [1.06765062836841, 1.07378655151995], [0, 3]}
split: 2 1.07072 (431)
x := {[-1.43131819162799, -1], [-1, 1], [1.07378655151995, 1.07992247467149], [0, 3]}
split: 2 1.07685 (432)
x := {[-1.43714702785323, -1], [-1, 1], [1.07992247467149, 1.08605839782303], [0, 3]}
CP(1) => {[-1.43081651647256, -1], [-1, 1], [1.07992247467149, 1.08605839782303], [0, 3]}
split: 2 1.08299 (433)
x := {[-1.43714702785323, -1], [-1, 1], [1.08605839782303, 1.09219432097458], [0, 3]}
split: 2 1.08913 (434)
x := {[-1.44321122398745, -1], [-1, 1], [1.09219432097458, 1.09833024412612], [0, 3]}
CP(1) => {[-1.43684058053336, -1], [-1, 1], [1.09219432097458, 1.09833024412612], [0, 3]}
split: 2 1.09526 (435)
x := {[-1.44321122398745, -1], [-1, 1], [1.09833024412612, 1.10446616727766], [0, 3]}
split: 2 1.1014 (436)
x := {[-1.44950986678501, -1], [-1, 1], [1.10446616727766, 1.1106020904292], [0, 3]}
CP(1) => {[-1.44310005065299, -1], [-1, 1], [1.10446616727766, 1.1106020904292], [0, 3]}
split: 2 1.10753 (437)
x := {[-1.44950986678501, -1], [-1, 1], [1.1106020904292, 1.11673801358075], [0, 3]}
split: 2 1.11367 (438)
x := {[-1.45604200769349, -1], [-1, 1], [1.11673801358075, 1.12287393673229], [0, 3]}
CP(1) => {[-1.44959398417826, -1], [-1, 1], [1.11673801358075, 1.12287393673229], [0, 3]}
split: 2 1.11981 (439)
x := {[-1.45604200769349, -1], [-1, 1], [1.12287393673229, 1.12900985988383], [0, 3]}
split: 2 1.12594 (440)
x := {[-1.46280666299649, -1], [-1, 1], [1.12900985988383, 1.13514578303538], [0, 3]}
CP(1) => {[-1.45632140314667, -1], [-1, 1], [1.12900985988383, 1.13514578303538], [0, 3]}
split: 2 1.13208 (441)
x := {[-1.46280666299649, -1], [-1, 1], [1.13514578303538, 1.14128170618692], [0, 3]}
split: 2 1.13821 (442)
x := {[-1.46980281396179, -1], [-1, 1], [1.14128170618692, 1.14741762933846], [0, 3]}
CP(1) => {[-1.46328129443367, -1], [-1, 1], [1.14128170618692, 1.14741762933846], [0, 3]}
split: 2 1.14435 (443)
x := {[-1.46980281396179, -1], [-1, 1], [1.14741762933846, 1.15355355249], [0, 3]}
split: 2 1.15049 (444)
x := {[-1.47702940699481, -1], [-1, 1], [1.15355355249, 1.15968947564155], [0, 3]}
CP(1) => {[-1.47047260990523, -1], [-1, 1], [1.15355355249, 1.15968947564155], [0, 3]}
split: 2 1.15662 (445)
x := {[-1.47702940699481, -1], [-1, 1], [1.15968947564155, 1.16582539879309], [0, 3]}
split: 2 1.16276 (446)
x := {[-1.48448535379721, -1], [-1, 1], [1.16582539879309, 1.17196132194463], [0, 3]}
CP(1) => {[-1.4778942665757, -1], [-1, 1], [1.16582539879309, 1.17196132194463], [0, 3]}
split: 2 1.16889 (447)
x := {[-1.48448535379721, -1], [-1, 1], [1.17196132194463, 1.17809724509617], [0, 3]}
split: 2 1.17503 (448)
x := {[-1.49216953153082, -1], [-1, 1], [1.17809724509617, 1.18423316824772], [0, 3]}
CP(1) => {[-1.48554514677088, -1], [-1, 1], [1.17809724509617, 1.18423316824772], [0, 3]}
split: 2 1.18117 (449)
x := {[-1.49216953153082, -1], [-1, 1], [1.18423316824772, 1.19036909139926], [0, 3]}
split: 2 1.1873 (450)
x := {[-1.50008078298675, -1], [-1, 1], [1.19036909139926, 1.1965050145508], [0, 3]}
CP(1) => {[-1.49342409829635, -1], [-0.999692779725516, 0.999797941101714], [1.19036909139926, 1.1965050145508], [0, 3]}
split: 2 1.19344 (451)
x := {[-1.50008078298675, -1], [-1, 1], [1.1965050145508, 1.20264093770234], [0, 3]}
split: 2 1.19957 (452)
x := {[-1.50821791675963, -1], [-1, 1], [1.20264093770234, 1.20877686085389], [0, 3]}
CP(1) => {[-1.50152993461099, -1], [-0.993432756738935, 0.995622593924575], [1.20264093770234, 1.20877686085389], [0, 3]}
split: 2 1.20571 (453)
x := {[-1.50821791675963, -1], [-1, 1], [1.20877686085389, 1.21491278400543], [0, 3]}
split: 2 1.21184 (454)
x := {[-1.52163944265283, -1], [-1, 1], [1.21491278400543, 1.22104870715697], [0, 3]}
CP(1) => {[-1.50986143500568, -1], [-0.987479985451908, 0.991542166111994], [1.21491278400543, 1.22104870715697], [0, 3]}
split: 2 1.21798 (455)
x := {[-1.52163944265283, -1], [-1, 1], [1.22104870715697, 1.22718463030851], [0, 3]}
CP(1) => {[-1.51411141846375, -1], [-0.984616626117067, 0.989537837739071], [1.22104870715697, 1.22718463030851], [0, 3]}
split: 2 1.22412 (456)
x := {[-1.52516489573405, -1], [-0.991717980121393, 0.994305145224634], [1.22718463030851, 1.23332055346006], [0, 3]}
CP(1) => {[-1.51841734478709, -1], [-0.981827459157787, 0.987557594277676], [1.22718463030851, 1.23332055346006], [0, 3]}
split: 2 1.23025 (457)
x := {[-1.52516489573405, -1], [-0.991717980121393, 0.994305145224634], [1.23332055346006, 1.2394564766116], [0, 3]}
CP(1) => {[-1.52277905186001, -1], [-0.9791116232051, 0.985601560563482], [1.23332055346006, 1.2394564766116], [0, 3]}
split: 2 1.23639 (458)
x := {[-1.5339721887829, -1], [-0.986290505602571, 0.990445677938381], [1.2394564766116, 1.24559239976314], [0, 3]}
CP(1) => {[-1.52719637546669, -1], [-0.976468263233435, 0.983669864622172], [1.2394564766116, 1.24559239976314], [0, 3]}
split: 2 1.24252 (459)
x := {[-1.5339721887829, -1], [-0.986290505602571, 0.990445677938381], [1.24559239976314, 1.25172832291468], [0, 3]}
CP(1) => {[-1.53166914929741, -1], [-0.973896530824248, 0.981762637716228], [1.24559239976314, 1.25172832291468], [0, 3]}
split: 2 1.24866 (460)
x := {[-1.54300026022765, -1], [-0.981146935800492, 0.986683069665422], [1.25172832291468, 1.25786424606623], [0, 3]}
CP(1) => {[-1.53619720495475, -1], [-0.971395584412938, 0.979880014392524], [1.25172832291468, 1.25786424606623], [0, 3]}
split: 2 1.2548 (461)
x := {[-1.54300026022765, -1], [-0.981146935800492, 0.986683069665422], [1.25786424606623, 1.26400016921777], [0, 3]}
CP(1) => {[-1.54078037195998, -1], [-0.968964589519544, 0.978022132530727], [1.25786424606623, 1.26400016921777], [0, 3]}
split: 2 1.26093 (462)
x := {[-1.55224775047394, -1], [-0.976280704976319, 0.983018406107011], [1.26400016921777, 1.27013609236931], [0, 3]}
CP(1) => {[-1.54541847775945, -1], [-0.966602718963713, 0.976189133392524], [1.26400016921777, 1.27013609236931], [0, 3]}
split: 2 1.26707 (463)
x := {[-1.55224775047394, -1], [-0.976280704976319, 0.983018406107011], [1.27013609236931, 1.27627201552085], [0, 3]}
CP(1) => {[-1.5501113477311, -1], [-0.964309153064389, 0.974381161671681], [1.27013609236931, 1.27627201552085], [0, 3]}
split: 2 1.2732 (464)
x := {[-1.56171326688375, -1], [-0.971685360362772, 0.979452827237661], [1.27627201552085, 1.2824079386724], [0, 3]}
CP(1) => {[-1.55485880519103, -1], [-0.962083079824725, 0.972598365544937], [1.27627201552085, 1.2824079386724], [0, 3]}
split: 2 1.27934 (465)
x := {[-1.56171326688375, -1], [-0.971685360362772, 0.979452827237661], [1.2824079386724, 1.28854386182394], [0, 3]}
CP(1) => {[-1.55966067140015, -1], [-0.959923695102716, 0.970840896723768], [1.2824079386724, 1.28854386182394], [0, 3]}
split: 2 1.28548 (466)
x := {[-1.57139538398514, -1], [-0.967354568200844, 0.975987528921236], [1.28854386182394, 1.29467978497548], [0, 3]}
CP(1) => {[-1.5645167655709, -1], [-0.957830202768014, 0.969108910506993], [1.28854386182394, 1.29467978497548], [0, 3]}
split: 2 1.29161 (467)
x := {[-1.57139538398514, -1], [-0.967354568200844, 0.975987528921236], [1.29467978497548, 1.30081570812702], [0, 3]}
CP(1) => {[-1.56942690487409, -1], [-0.955801814845421, 0.967402565834266], [1.29467978497548, 1.30081570812702], [0, 3]}
split: 2 1.29775 (468)
x := {[-1.58129264368688, -1], [-0.963282118894693, 0.972623764581571], [1.30081570812702, 1.30695163127857], [0, 3]}
CP(1) => {[-1.57439090444575, -1], [-0.953837751645545, 0.96572202534044], [1.30081570812702, 1.30695163127857], [0, 3]}
split: 2 1.30388 (469)
x := {[-1.58129264368688, -1], [-0.963282118894693, 0.972623764581571], [1.30695163127857, 1.31308755443011], [0, 3]}
CP(1) => {[-1.5794085773941, -1], [-0.951937241883088, 0.964067455410826], [1.30695163127857, 1.31308755443011], [0, 3]}
split: 2 1.31002 (470)
x := {[-1.59140355549807, -1], [-0.959461931343594, 0.969362846928823], [1.31308755443011, 1.31922347758165], [0, 3]}
CP(1) => {[-1.5844797348066, -1], [-0.950099522783242, 0.962439026237347], [1.31308755443011, 1.31922347758165], [0, 3]}
split: 2 1.31616 (471)
x := {[-1.59140355549807, -1], [-0.959461931343594, 0.969362846928823], [1.31922347758165, 1.32535940073319], [0, 3]}
CP(1) => {[-1.58960418575701, -1], [-0.948323840176665, 0.9608369118756], [1.31922347758165, 1.32535940073319], [0, 3]}
split: 2 1.32229 (472)
x := {[-1.60172659675257, -1], [-0.955888056509247, 0.966206149742721], [1.32535940073319, 1.33149532388474], [0, 3]}
CP(1) => {[-1.59478173731268, -1], [-0.946609448583489, 0.959261290302829], [1.32535940073319, 1.33149532388474], [0, 3]}
split: 2 1.32843 (473)
x := {[-1.60172659675257, -1], [-0.955888056509247, 0.966206149742721], [1.33149532388474, 1.33763124703628], [0, 3]}
CP(1) => {[-1.60001219454171, -1], [-0.944955611286823, 0.957712343476819], [1.33149532388474, 1.33763124703628], [0, 3]}
split: 2 1.33456 (474)
x := {[-1.61226021283835, -1], [-0.952554680275727, 0.963155109713749], [1.33763124703628, 1.34376717018782], [0, 3]}
CP(1) => {[-1.60529536052033, -1], [-0.943361600396186, 0.956190257395727], [1.33763124703628, 1.34376717018782], [0, 3]}
split: 2 1.3407 (475)
x := {[-1.61226021283835, -1], [-0.952554680275727, 0.963155109713749], [1.34376717018782, 1.34990309333936], [0, 3]}
CP(1) => {[-1.61063103634034, -1], [-0.941826696901319, 0.954695222158832], [1.34376717018782, 1.34990309333936], [0, 3]}
split: 2 1.34684 (476)
x := {[-1.62300281743157, -1], [-0.949456125657789, 0.96021122834325], [1.34990309333936, 1.35603901649091], [0, 3]}
CP(1) => {[-1.61601902111656, -1], [-0.940350190716799, 0.953227432028239], [1.34990309333936, 1.35603901649091], [0, 3]}
split: 2 1.35297 (477)
x := {[-1.62300281743157, -1], [-0.949456125657789, 0.96021122834325], [1.35603901649091, 1.36217493964245], [0, 3]}
split: 2 1.35911 (478)
x := {[-1.63395279273549, -1], [-0.946586854411508, 0.957376073903286], [1.36217493964245, 1.36831086279399], [0, 3]}
CP(1) => {[-1.62695110415752, -1], [-0.937569574767921, 0.950374385325323], [1.36217493964245, 1.36831086279399], [0, 3]}
split: 2 1.36524 (479)
x := {[-1.63395279273549, -1], [-0.946586854411508, 0.957376073903286], [1.36831086279399, 1.37444678594553], [0, 3]}
split: 2 1.37138 (480)
x := {[-1.6451084897241, -1], [-0.94394146809905, 0.954651283456955], [1.37444678594553, 1.38058270909708], [0, 3]}
CP(1) => {[-1.63808996331173, -1], [-0.935014251518557, 0.947632757044584], [1.37444678594553, 1.38058270909708], [0, 3]}
split: 2 1.37751 (481)
x := {[-1.6451084897241, -1], [-0.94394146809905, 0.954651283456955], [1.38058270909708, 1.38671863224862], [0, 3]}
split: 2 1.38365 (482)
x := {[-1.65646822839048, -1], [-0.941514708657172, 0.952038564939725], [1.38671863224862, 1.39285455540016], [0, 3]}
CP(1) => {[-1.64943392110796, -1], [-0.932678864192935, 0.945004257657208], [1.38671863224862, 1.39285455540016], [0, 3]}
split: 2 1.38979 (483)
x := {[-1.65646822839048, -1], [-0.941514708657172, 0.952038564939725], [1.39285455540016, 1.39899047855171], [0, 3]}
split: 2 1.39592 (484)
x := {[-1.66803029799977, -1], [-0.939301458516535, 0.949539699302151], [1.39899047855171, 1.40512640170325], [0, 3]}
CP(1) => {[-1.66098126918791, -1], [-0.93055820031803, 0.942490670490291], [1.39899047855171, 1.40512640170325], [0, 3]}
split: 2 1.40206 (485)
x := {[-1.66803029799977, -1], [-0.939301458516535, 0.949539699302151], [1.40512640170325, 1.41126232485479], [0, 3]}
split: 2 1.40819 (486)
x := {[-1.67979285299909, -1], [-0.937296740316406, 0.947156542714103], [1.41126232485479, 1.41739824800633], [0, 3]}
CP(1) => {[-1.6726804263044, -1], [-0.928647191356267, 0.940093853930711], [1.41126232485479, 1.41739824800633], [0, 3]}
split: 2 1.41433 (487)
x := {[-1.67979285299909, -1], [-0.937296740316406, 0.947156542714103], [1.41739824800633, 1.42353417115788], [0, 3]}
split: 2 1.42047 (488)
x := {[-1.69167600862745, -1], [-0.935495716256751, 0.94489102883044], [1.42353417115788, 1.42967009430942], [0, 3]}
CP(1) => {[-1.68446481638621, -1], [-0.926940911967136, 0.937815743690468], [1.42353417115788, 1.42967009430942], [0, 3]}
split: 2 1.4266 (489)
x := {[-1.69167600862745, -1], [-0.935495716256751, 0.94489102883044], [1.42967009430942, 1.43580601746096], [0, 3]}
split: 2 1.43274 (490)
x := {[-1.70367419862582, -1], [-0.933893687127089, 0.942745171117743], [1.43580601746096, 1.4419419406125], [0, 3]}
CP(1) => {[-1.69633718987412, -1], [-0.925434578938686, 0.935658355133107], [1.43580601746096, 1.4419419406125], [0, 3]}
split: 2 1.43887 (491)
x := {[-1.70367419862582, -1], [-0.933893687127089, 0.942745171117743], [1.4419419406125, 1.44807786376405], [0, 3]}
split: 2 1.44501 (492)
x := {[-1.71570629555763, -1], [-0.932486091048902, 0.940721065241438], [1.44807786376405, 1.45421378691559], [0, 3]}
CP(1) => {[-1.70830069017083, -1], [-0.924123549827133, 0.933623785660558], [1.44807786376405, 1.45421378691559], [0, 3]}
split: 2 1.45115 (493)
x := {[-1.71570629555763, -1], [-0.932486091048902, 0.940721065241438], [1.45421378691559, 1.46034971006713], [0, 3]}
split: 2 1.45728 (494)
x := {[-1.72790499264249, -1], [-0.931268501965834, 0.938820891512258], [1.46034971006713, 1.46648563321867], [0, 3]}
CP(1) => {[-1.72035845984978, -1], [-0.923003321340064, 0.931714217159335], [1.46034971006713, 1.46648563321867], [0, 3]}
split: 2 1.46342 (495)
x := {[-1.72790499264249, -1], [-0.931268501965834, 0.938820891512258], [1.46648563321867, 1.47262155637022], [0, 3]}
split: 2 1.46955 (496)
x := {[-1.74010497944075, -1], [-0.930236627913442, 0.937046917390637], [1.47262155637022, 1.47875747952176], [0, 3]}
CP(1) => {[-1.73251364040847, -1], [-0.922069527496193, 0.929931918504686], [1.47262155637022, 1.47875747952176], [0, 3]}
split: 2 1.47569 (497)
x := {[-1.74010497944075, -1], [-0.930236627913442, 0.937046917390637], [1.47875747952176, 1.4848934026733], [0, 3]}
split: 2 1.48183 (498)
x := {[-1.75250981498292, -1], [-0.929386309097802, 0.93540150004712], [1.4848934026733, 1.49102932582484], [0, 3]}
CP(1) => {[-1.744769371875, -1], [-0.921317937591966, 0.928279248120803], [1.4848934026733, 1.49102932582484], [0, 3]}
split: 2 1.48796 (499)
x := {[-1.75250981498292, -1], [-0.929386309097802, 0.93540150004712], [1.49102932582484, 1.49716524897639], [0, 3]}
split: 2 1.4941 (500)
x := {[-1.76489671313616, -1], [-0.928713515810029, 0.933887088976448], [1.49716524897639, 1.50330117212793], [0, 3]}
CP(1) => {[-1.75712879225999, -1], [-0.920744454002979, 0.926758656594708], [1.49716524897639, 1.50330117212793], [0, 3]}
split: 2 1.50023 (501)
x := {[-1.76489671313616, -1], [-0.928713515810029, 0.933887088976448], [1.50330117212793, 1.50943709527947], [0, 3]}
split: 2 1.50637 (502)
x := {[-1.7775132131099, -1], [-0.928214346201458, 0.932506228662358], [1.50943709527947, 1.51557301843101], [0, 3]}
CP(1) => {[-1.76959503684547, -1], [-0.920345109845747, 0.925372689340891], [1.50943709527947, 1.51557301843101], [0, 3]}
split: 2 1.51251 (503)
x := {[-1.7775132131099, -1], [-0.928214346201458, 0.932506228662358], [1.51557301843101, 1.52170894158256], [0, 3]}
split: 2 1.51864 (504)
x := {[-1.79010611760228, -1], [-0.927885023942197, 0.931261561289548], [1.52170894158256, 1.5278448647341], [0, 3]}
CP(1) => {[-1.78217123730171, -1], [-0.920116066523214, 0.924123989313136], [1.52170894158256, 1.5278448647341], [0, 3]}
split: 2 1.52478 (505)
x := {[-1.79010611760228, -1], [-0.927885023942197, 0.931261561289548], [1.5278448647341, 1.53398078788564], [0, 3]}
split: 2 1.53091 (506)
x := {[-1.8029396854201, -1], [-0.927721895783707, 0.93015582949857], [1.53398078788564, 1.54011671103718], [0, 3]}
CP(1) => {[-1.79486052062214, -1], [-0.92005361117527, 0.9230152997593], [1.53398078788564, 1.54011671103718], [0, 3]}
split: 2 1.53705 (507)
x := {[-1.8029396854201, -1], [-0.927721895783707, 0.93015582949857], [1.54011671103718, 1.54625263418873], [0, 3]}
split: 2 1.54318 (508)
x := {[-1.81575775735328, -1], [-0.927721429044203, 0.929191879178649], [1.54625263418873, 1.55238855734027], [0, 3]}
split: 2 1.54932 (509)
x := {[-1.81575775735328, -1], [-0.927721429044203, 0.929191879178649], [1.55238855734027, 1.55852448049181], [0, 3]}
split: 2 1.55546 (510)
x := {[-1.82881365422279, -1], [-0.927880209033903, 0.928372662292575], [1.55852448049181, 1.56466040364335], [0, 3]}
split: 2 1.56159 (511)
x := {[-1.82881365422279, -1], [-0.927880209033903, 0.928372662292575], [1.56466040364335, 1.5707963267949], [0, 3]}
split: 2 1.56773 (512)
x := {[-1.82881365422279, -1], [-0.928372662292575, 0.927880209033903], [-4.94065645841247e-324, 0.00306796157577128], [0, 3]}
CP(1) => {[-1.82683319128151, -1], [-0.917140323672497, 0.916997882959614], [-4.94065645841247e-324, 0.00306796157577128], [0, 3]}
split: 2 0.00153398 (513)
x := {[-1.82881365422279, -1], [-0.928372662292575, 0.927880209033903], [0.00306796157577128, 0.00613592315154257], [0, 3]}
CP(1) => {[-1.82355441116697, -1], [-0.917303435818923, 0.916876222700968], [0.00306796157577128, 0.00613592315154257], [0, 3]}
split: 2 0.00460194 (514)
x := {[-1.82881365422279, -1], [-0.928372662292575, 0.927880209033903], [0.00613592315154257, 0.00920388472731385], [0, 3]}
CP(1) => {[-1.82028311232115, -1], [-0.917475983671295, 0.916764227280633], [0.00613592315154257, 0.00920388472731385], [0, 3]}
split: 2 0.0076699 (515)
x := {[-1.82881365422279, -1], [-0.928372662292575, 0.927880209033903], [0.00920388472731385, 0.0122718463030851], [0, 3]}
CP(1) => {[-1.8170192872567, -1], [-0.917657917882584, 0.91666194788355], [0.00920388472731385, 0.0122718463030851], [0, 3]}
split: 2 0.0107379 (516)
x := {[-1.81575775735328, -1], [-0.929191879178649, 0.927721429044203], [0.0122718463030851, 0.0153398078788564], [0, 3]}
CP(1) => {[-1.81382244926602, -1], [-0.917849189544304, 0.916569436145347], [0.0122718463030851, 0.0153398078788564], [0, 3]}
split: 2 0.0138058 (517)
x := {[-1.81575775735328, -1], [-0.929191879178649, 0.927721429044203], [0.0153398078788564, 0.0184077694546277], [0, 3]}
CP(1) => {[-1.81057254968557, -1], [-0.918049750183698, 0.916486744155083], [0.0153398078788564, 0.0184077694546277], [0, 3]}
split: 2 0.0168738 (518)
x := {[-1.81575775735328, -1], [-0.929191879178649, 0.927721429044203], [0.0184077694546277, 0.021475731030399], [0, 3]}
CP(1) => {[-1.80733009834628, -1], [-0.918259551760932, 0.916413924458012], [0.0184077694546277, 0.021475731030399], [0, 3]}
split: 2 0.0199418 (519)
x := {[-1.81575775735328, -1], [-0.929191879178649, 0.927721429044203], [0.021475731030399, 0.0245436926061703], [0, 3]}
CP(1) => {[-1.80409508751831, -1], [-0.918478546666295, 0.916351030058318], [0.021475731030399, 0.0245436926061703], [0, 3]}
split: 2 0.0230097 (520)
x := {[-1.8029396854201, -1], [-0.93015582949857, 0.927721895783706], [0.0245436926061703, 0.0276116541819416], [0, 3]}
CP(1) => {[-1.80093253482345, -1], [-0.918706687717397, 0.916298114421863], [0.0245436926061703, 0.0276116541819416], [0, 3]}
split: 2 0.0260777 (521)
x := {[-1.8029396854201, -1], [-0.93015582949857, 0.927721895783706], [0.0276116541819416, 0.0306796157577128], [0, 3]}
CP(1) => {[-1.79771119308859, -1], [-0.918943928156369, 0.916255231478924], [0.0276116541819416, 0.0306796157577128], [0, 3]}
split: 2 0.0291456 (522)
x := {[-1.79486052062214, -1], [-0.9230152997593, 0.920053611175271], [0.0306796157577128, 0.0337475773334841], [0, 3]}
split: 2 0.0322136 (523)
x := {[-1.79486052062214, -1], [-0.9230152997593, 0.920053611175271], [0.0337475773334841, 0.0368155389092554], [0, 3]}
split: 2 0.0352816 (524)
x := {[-1.79010611760228, -1], [-0.931261561289548, 0.927885023942198], [0.0368155389092554, 0.0398835004850267], [0, 3]}
CP(1) => {[-1.78816035006431, -1], [-0.919709784531081, 0.916187325137421], [0.0368155389092554, 0.0398835004850267], [0, 3]}
split: 2 0.0383495 (525)
x := {[-1.79010611760228, -1], [-0.931261561289548, 0.927885023942198], [0.0398835004850267, 0.042951462060798], [0, 3]}
CP(1) => {[-1.78496723808426, -1], [-0.919982963335705, 0.916185121654937], [0.0398835004850267, 0.042951462060798], [0, 3]}
split: 2 0.0414175 (526)
x := {[-1.78217123730171, -1], [-0.924123989313137, 0.920116066523214], [0.042951462060798, 0.0460194236365693], [0, 3]}
split: 2 0.0444854 (527)
x := {[-1.78217123730171, -1], [-0.924123989313137, 0.920116066523214], [0.0460194236365693, 0.0490873852123405], [0, 3]}
split: 2 0.0475534 (528)
x := {[-1.7775132131099, -1], [-0.932506228662359, 0.928214346201458], [0.0490873852123405, 0.0521553467881118], [0, 3]}
CP(1) => {[-1.77550278850861, -1], [-0.920855554290971, 0.916240595224073], [0.0490873852123405, 0.0521553467881118], [0, 3]}
split: 2 0.0506214 (529)
x := {[-1.7775132131099, -1], [-0.932506228662359, 0.928214346201458], [0.0521553467881118, 0.0552233083638831], [0, 3]}
CP(1) => {[-1.77233757316501, -1], [-0.921163956573503, 0.916279971945718], [0.0521553467881118, 0.0552233083638831], [0, 3]}
split: 2 0.0536893 (530)
x := {[-1.76959503684547, -1], [-0.925372689340892, 0.920345109845746], [0.0552233083638831, 0.0582912699396544], [0, 3]}
split: 2 0.0567573 (531)
x := {[-1.76959503684547, -1], [-0.925372689340892, 0.920345109845746], [0.0582912699396544, 0.0613592315154257], [0, 3]}
split: 2 0.0598253 (532)
x := {[-1.76489671313616, -1], [-0.933887088976448, 0.928713515810029], [0.0613592315154257, 0.064427193091197], [0, 3]}
CP(1) => {[-1.76295673661011, -1], [-0.92214117642449, 0.916461573969471], [0.0613592315154257, 0.064427193091197], [0, 3]}
split: 2 0.0628932 (533)
x := {[-1.76489671313616, -1], [-0.933887088976448, 0.928713515810029], [0.064427193091197, 0.0674951546669682], [0, 3]}
CP(1) => {[-1.75981908011052, -1], [-0.922484113136217, 0.916543462655969], [0.064427193091197, 0.0674951546669682], [0, 3]}
split: 2 0.0659612 (534)
x := {[-1.75712879225999, -1], [-0.926758656594708, 0.920744454002979], [0.0674951546669682, 0.0705631162427395], [0, 3]}
split: 2 0.0690291 (535)
x := {[-1.75712879225999, -1], [-0.926758656594708, 0.920744454002979], [0.0705631162427395, 0.0736310778185108], [0, 3]}
split: 2 0.0720971 (536)
x := {[-1.75250981498292, -1], [-0.93540150004712, 0.929386309097802], [0.0736310778185108, 0.0766990393942821], [0, 3]}
CP(1) => {[-1.75051907507583, -1], [-0.923563932663516, 0.916854035743524], [0.0736310778185108, 0.0766990393942821], [0, 3]}
split: 2 0.0751651 (537)
x := {[-1.75250981498292, -1], [-0.93540150004712, 0.929386309097802], [0.0766990393942821, 0.0797670009700534], [0, 3]}
CP(1) => {[-1.74740863528658, -1], [-0.923940739895436, 0.916979399845381], [0.0766990393942821, 0.0797670009700534], [0, 3]}
split: 2 0.078233 (538)
x := {[-1.744769371875, -1], [-0.928279248120804, 0.921317937591966], [0.0797670009700534, 0.0828349625458247], [0, 3]}
split: 2 0.081301 (539)
x := {[-1.744769371875, -1], [-0.928279248120804, 0.921317937591966], [0.0828349625458247, 0.0859029241215959], [0, 3]}
split: 2 0.0843689 (540)
x := {[-1.74010497944075, -1], [-0.937046917390637, 0.930236627913442], [0.0859029241215959, 0.0889708856973672], [0, 3]}
CP(1) => {[-1.7381866799919, -1], [-0.925121204260673, 0.917421882663573], [0.0859029241215959, 0.0889708856973672], [0, 3]}
split: 2 0.0874369 (541)
x := {[-1.74010497944075, -1], [-0.937046917390637, 0.930236627913442], [0.0889708856973672, 0.0920388472731385], [0, 3]}
CP(1) => {[-1.73510311075056, -1], [-0.92553124255352, 0.917591717975689], [0.0889708856973672, 0.0920388472731385], [0, 3]}
split: 2 0.0905049 (542)
x := {[-1.73251364040847, -1], [-0.929931918504687, 0.922069527496193], [0.0920388472731385, 0.0951068088489098], [0, 3]}
split: 2 0.0935728 (543)
x := {[-1.73251364040847, -1], [-0.929931918504687, 0.922069527496193], [0.0951068088489098, 0.0981747704246811], [0, 3]}
split: 2 0.0966408 (544)
x := {[-1.72790499264249, -1], [-0.938820891512259, 0.931268501965836], [0.0981747704246811, 0.101242732000452], [0, 3]}
CP(1) => {[-1.72595642376617, -1], [-0.926810469244936, 0.918169147179983], [0.0981747704246811, 0.101242732000452], [0, 3]}
split: 2 0.0997088 (545)
x := {[-1.72790499264249, -1], [-0.938820891512259, 0.931268501965836], [0.101242732000452, 0.104310693576224], [0, 3]}
CP(1) => {[-1.72289937517432, -1], [-0.927253122909778, 0.918384482473296], [0.101242732000452, 0.104310693576224], [0, 3]}
split: 2 0.102777 (546)
x := {[-1.72035845984977, -1], [-0.931714217159336, 0.923003321340065], [0.104310693576224, 0.107378655151995], [0, 3]}
split: 2 0.105845 (547)
x := {[-1.72035845984977, -1], [-0.931714217159336, 0.923003321340065], [0.107378655151995, 0.110446616727766], [0, 3]}
split: 2 0.108913 (548)
x := {[-1.71570629555763, -1], [-0.940721065241438, 0.932486091048902], [0.110446616727766, 0.113514578303537], [0, 3]}
CP(1) => {[-1.71382517589755, -1], [-0.928629299721293, 0.919099994562071], [0.110446616727766, 0.113514578303537], [0, 3]}
split: 2 0.111981 (549)
x := {[-1.71570629555763, -1], [-0.940721065241438, 0.932486091048902], [0.113514578303537, 0.116582539879309], [0, 3]}
CP(1) => {[-1.71079429459403, -1], [-0.929103976171848, 0.919361892186945], [0.113514578303537, 0.116582539879309], [0, 3]}
split: 2 0.115049 (550)
x := {[-1.70830069017083, -1], [-0.933623785660559, 0.924123549827133], [0.116582539879309, 0.11965050145508], [0, 3]}
split: 2 0.118117 (551)
x := {[-1.70830069017083, -1], [-0.933623785660559, 0.924123549827133], [0.11965050145508, 0.122718463030851], [0, 3]}
split: 2 0.121184 (552)
x := {[-1.70367419862582, -1], [-0.942745171117743, 0.933893687127088], [0.122718463030851, 0.125786424606623], [0, 3]}
CP(1) => {[-1.70178980358092, -1], [-0.93057535921859, 0.920218725262329], [0.122718463030851, 0.125786424606623], [0, 3]}
split: 2 0.124252 (553)
x := {[-1.70367419862582, -1], [-0.942745171117743, 0.933893687127088], [0.125786424606623, 0.128854386182394], [0, 3]}
CP(1) => {[-1.69878473299618, -1], [-0.931081488316111, 0.920528281717776], [0.125786424606623, 0.128854386182394], [0, 3]}
split: 2 0.12732 (554)
x := {[-1.69633718987412, -1], [-0.935658355133107, 0.925434578938686], [0.128854386182394, 0.131922347758165], [0, 3]}
split: 2 0.130388 (555)
x := {[-1.69633718987412, -1], [-0.935658355133107, 0.925434578938686], [0.131922347758165, 0.134990309333936], [0, 3]}
split: 2 0.133456 (556)
x := {[-1.69167600862745, -1], [-0.94489102883044, 0.935495716256751], [0.134990309333936, 0.138058270909708], [0, 3]}
CP(1) => {[-1.68984717215619, -1], [-0.932646400088903, 0.921529777134611], [0.134990309333936, 0.138058270909708], [0, 3]}
split: 2 0.136524 (557)
x := {[-1.69167600862745, -1], [-0.94489102883044, 0.935495716256751], [0.138058270909708, 0.141126232485479], [0, 3]}
CP(1) => {[-1.68686755274811, -1], [-0.93318343350042, 0.921888123596979], [0.138058270909708, 0.141126232485479], [0, 3]}
split: 2 0.139592 (558)
x := {[-1.68446481638621, -1], [-0.937815743690467, 0.926940911967135], [0.141126232485479, 0.14419419406125], [0, 3]}
split: 2 0.14266 (559)
x := {[-1.68446481638621, -1], [-0.937815743690467, 0.926940911967135], [0.14419419406125, 0.147262155637022], [0, 3]}
split: 2 0.145728 (560)
x := {[-1.67979285299909, -1], [-0.947156542714104, 0.937296740316407], [0.147262155637022, 0.150330117212793], [0, 3]}
CP(1) => {[-1.67799414540939, -1], [-0.934840260961262, 0.923037727479771], [0.147262155637022, 0.150330117212793], [0, 3]}
split: 2 0.148796 (561)
x := {[-1.67979285299909, -1], [-0.947156542714104, 0.937296740316407], [0.150330117212793, 0.153398078788564], [0, 3]}
CP(1) => {[-1.67503961488094, -1], [-0.935407671531773, 0.923446030283835], [0.150330117212793, 0.153398078788564], [0, 3]}
split: 2 0.151864 (562)
x := {[-1.6726804263044, -1], [-0.940093853930712, 0.928647191356268], [0.153398078788564, 0.156466040364335], [0, 3]}
split: 2 0.154932 (563)
x := {[-1.6726804263044, -1], [-0.940093853930712, 0.928647191356268], [0.156466040364335, 0.159534001940107], [0, 3]}
split: 2 0.158 (564)
x := {[-1.66803029799977, -1], [-0.949539699302151, 0.939301458516535], [0.159534001940107, 0.162601963515878], [0, 3]}
CP(1) => {[-1.66622758573291, -1], [-0.937154864251956, 0.924747294889722], [0.159534001940107, 0.162601963515878], [0, 3]}
split: 2 0.161068 (565)
x := {[-1.66803029799977, -1], [-0.949539699302151, 0.939301458516535], [0.162601963515878, 0.165669925091649], [0, 3]}
CP(1) => {[-1.66329777923209, -1], [-0.937752145391068, 0.925206755954574], [0.162601963515878, 0.165669925091649], [0, 3]}
split: 2 0.164136 (566)
x := {[-1.66098126918791, -1], [-0.942490670490292, 0.930558200318031], [0.165669925091649, 0.168737886667421], [0, 3]}
split: 2 0.167204 (567)
x := {[-1.66098126918791, -1], [-0.942490670490292, 0.930558200318031], [0.168737886667421, 0.171805848243192], [0, 3]}
split: 2 0.170272 (568)
x := {[-1.65646822839048, -1], [-0.952038564939725, 0.941514708657172], [0.171805848243192, 0.174873809818963], [0, 3]}
CP(1) => {[-1.65455547870726, -1], [-0.939588213733189, 0.926663340858418], [0.171805848243192, 0.174873809818963], [0, 3]}
split: 2 0.17334 (569)
x := {[-1.65646822839048, -1], [-0.952038564939725, 0.941514708657172], [0.174873809818963, 0.177941771394734], [0, 3]}
CP(1) => {[-1.65166417246848, -1], [-0.940214878816559, 0.927175198049844], [0.174873809818963, 0.177941771394734], [0, 3]}
split: 2 0.176408 (570)
x := {[-1.64943392110796, -1], [-0.945004257657209, 0.932678864192936], [0.177941771394734, 0.181009732970506], [0, 3]}
split: 2 0.179476 (571)
x := {[-1.64943392110796, -1], [-0.945004257657209, 0.932678864192936], [0.181009732970506, 0.184077694546277], [0, 3]}
split: 2 0.182544 (572)
x := {[-1.6451084897241, -1], [-0.954651283456955, 0.943941468099049], [0.184077694546277, 0.187145656122048], [0, 3]}
CP(1) => {[-1.64306650831283, -1], [-0.942138392161418, 0.928790871125586], [0.184077694546277, 0.187145656122048], [0, 3]}
split: 2 0.185612 (573)
x := {[-1.6451084897241, -1], [-0.954651283456955, 0.943941468099049], [0.187145656122048, 0.19021361769782], [0, 3]}
CP(1) => {[-1.64022612836398, -1], [-0.942793973947281, 0.929356398545989], [0.187145656122048, 0.19021361769782], [0, 3]}
split: 2 0.18868 (574)
x := {[-1.63808996331173, -1], [-0.947632757044584, 0.935014251518557], [0.19021361769782, 0.193281579273591], [0, 3]}
split: 2 0.191748 (575)
x := {[-1.63808996331173, -1], [-0.947632757044584, 0.935014251518557], [0.193281579273591, 0.196349540849362], [0, 3]}
split: 2 0.194816 (576)
x := {[-1.63395279273549, -1], [-0.957376073903287, 0.946586854411509], [0.196349540849362, 0.199417502425133], [0, 3]}
CP(1) => {[-1.63178188711106, -1], [-0.944803558966308, 0.931135036716358], [0.196349540849362, 0.199417502425133], [0, 3]}
split: 2 0.197884 (577)
x := {[-1.63395279273549, -1], [-0.957376073903287, 0.946586854411509], [0.199417502425133, 0.202485464000905], [0, 3]}
CP(1) => {[-1.6289928612029, -1], [-0.945487609027269, 0.931755544912561], [0.199417502425133, 0.202485464000905], [0, 3]}
split: 2 0.200951 (578)
x := {[-1.62695110415752, -1], [-0.950374385325323, 0.937569574767922], [0.202485464000905, 0.205553425576676], [0, 3]}
split: 2 0.204019 (579)
x := {[-1.62695110415752, -1], [-0.950374385325323, 0.937569574767922], [0.205553425576676, 0.208621387152447], [0, 3]}
split: 2 0.207087 (580)
x := {[-1.62300281743157, -1], [-0.960211228343251, 0.94945612565779], [0.208621387152447, 0.211689348728219], [0, 3]}
CP(1) => {[-1.62070331452439, -1], [-0.947581948000915, 0.933701134637123], [0.208621387152447, 0.211689348728219], [0, 3]}
split: 2 0.210155 (581)
x := {[-1.62300281743157, -1], [-0.960211228343251, 0.94945612565779], [0.211689348728219, 0.21475731030399], [0, 3]}
CP(1) => {[-1.61796606267397, -1], [-0.948294036171099, 0.934377970715697], [0.211689348728219, 0.21475731030399], [0, 3]}
split: 2 0.213223 (582)
x := {[-1.61601902111656, -1], [-0.95322743202824, 0.940350190716799], [0.21475731030399, 0.217825271879761], [0, 3]}
split: 2 0.216291 (583)
x := {[-1.61601902111656, -1], [-0.95322743202824, 0.940350190716799], [0.217825271879761, 0.220893233455532], [0, 3]}
split: 2 0.219359 (584)
x := {[-1.61063103634034, -1], [-0.954695222158832, 0.941826696901319], [0.220893233455532, 0.223961195031304], [0, 3]}
split: 2 0.222427 (585)
x := {[-1.61063103634034, -1], [-0.954695222158832, 0.941826696901319], [0.223961195031304, 0.227029156607075], [0, 3]}
split: 2 0.225495 (586)
x := {[-1.60529536052033, -1], [-0.956190257395727, 0.943361600396185], [0.227029156607075, 0.230097118182846], [0, 3]}
split: 2 0.228563 (587)
x := {[-1.60529536052033, -1], [-0.956190257395727, 0.943361600396185], [0.230097118182846, 0.233165079758618], [0, 3]}
split: 2 0.231631 (588)
x := {[-1.60001219454171, -1], [-0.95771234347682, 0.944955611286824], [0.233165079758618, 0.236233041334389], [0, 3]}
split: 2 0.234699 (589)
x := {[-1.60001219454171, -1], [-0.95771234347682, 0.944955611286824], [0.236233041334389, 0.23930100291016], [0, 3]}
split: 2 0.237767 (590)
x := {[-1.59478173731268, -1], [-0.95926129030283, 0.94660944858349], [0.23930100291016, 0.242368964485931], [0, 3]}
split: 2 0.240835 (591)
x := {[-1.59478173731268, -1], [-0.95926129030283, 0.94660944858349], [0.242368964485931, 0.245436926061703], [0, 3]}
split: 2 0.243903 (592)
x := {[-1.58960418575701, -1], [-0.960836911875601, 0.948323840176665], [0.245436926061703, 0.248504887637474], [0, 3]}
split: 2 0.246971 (593)
x := {[-1.58960418575701, -1], [-0.960836911875601, 0.948323840176665], [0.248504887637474, 0.251572849213245], [0, 3]}
split: 2 0.250039 (594)
x := {[-1.58447973480659, -1], [-0.962439026237348, 0.950099522783243], [0.251572849213245, 0.254640810789017], [0, 3]}
split: 2 0.253107 (595)
x := {[-1.58447973480659, -1], [-0.962439026237348, 0.950099522783243], [0.254640810789017, 0.257708772364788], [0, 3]}
split: 2 0.256175 (596)
x := {[-1.5794085773941, -1], [-0.964067455410826, 0.951937241883089], [0.257708772364788, 0.260776733940559], [0, 3]}
split: 2 0.259243 (597)
x := {[-1.5794085773941, -1], [-0.964067455410826, 0.951937241883089], [0.260776733940559, 0.26384469551633], [0, 3]}
split: 2 0.262311 (598)
x := {[-1.57439090444575, -1], [-0.96572202534044, 0.953837751645546], [0.26384469551633, 0.266912657092102], [0, 3]}
split: 2 0.265379 (599)
x := {[-1.57439090444575, -1], [-0.96572202534044, 0.953837751645546], [0.266912657092102, 0.269980618667873], [0, 3]}
split: 2 0.268447 (600)
x := {[-1.56942690487409, -1], [-0.967402565834266, 0.955801814845421], [0.269980618667873, 0.273048580243644], [0, 3]}
split: 2 0.271515 (601)
x := {[-1.56942690487409, -1], [-0.967402565834266, 0.955801814845421], [0.273048580243644, 0.276116541819416], [0, 3]}
split: 2 0.274583 (602)
x := {[-1.5645167655709, -1], [-0.969108910506994, 0.957830202768014], [0.276116541819416, 0.279184503395187], [0, 3]}
split: 2 0.277651 (603)
x := {[-1.5645167655709, -1], [-0.969108910506994, 0.957830202768014], [0.279184503395187, 0.282252464970958], [0, 3]}
split: 2 0.280718 (604)
x := {[-1.55966067140015, -1], [-0.970840896723769, 0.959923695102716], [0.282252464970958, 0.285320426546729], [0, 3]}
split: 2 0.283786 (605)
x := {[-1.55966067140015, -1], [-0.970840896723769, 0.959923695102716], [0.285320426546729, 0.288388388122501], [0, 3]}
split: 2 0.286854 (606)
x := {[-1.55485880519103, -1], [-0.972598365544937, 0.962083079824725], [0.288388388122501, 0.291456349698272], [0, 3]}
split: 2 0.289922 (607)
x := {[-1.55485880519103, -1], [-0.972598365544937, 0.962083079824725], [0.291456349698272, 0.294524311274043], [0, 3]}
split: 2 0.29299 (608)
x := {[-1.5501113477311, -1], [-0.974381161671681, 0.964309153064389], [0.294524311274043, 0.297592272849815], [0, 3]}
split: 2 0.296058 (609)
x := {[-1.5501113477311, -1], [-0.974381161671681, 0.964309153064389], [0.297592272849815, 0.300660234425586], [0, 3]}
split: 2 0.299126 (610)
x := {[-1.54541847775945, -1], [-0.976189133392525, 0.966602718963715], [0.300660234425586, 0.303728196001357], [0, 3]}
split: 2 0.302194 (611)
x := {[-1.54541847775945, -1], [-0.976189133392525, 0.966602718963715], [0.303728196001357, 0.306796157577128], [0, 3]}
split: 2 0.305262 (612)
x := {[-1.54078037195998, -1], [-0.978022132530727, 0.968964589519544], [0.306796157577128, 0.3098641191529], [0, 3]}
split: 2 0.30833 (613)
x := {[-1.54078037195998, -1], [-0.978022132530727, 0.968964589519544], [0.3098641191529, 0.312932080728671], [0, 3]}
split: 2 0.311398 (614)
x := {[-1.53619720495475, -1], [-0.979880014392524, 0.971395584412938], [0.312932080728671, 0.316000042304442], [0, 3]}
split: 2 0.314466 (615)
x := {[-1.53619720495475, -1], [-0.979880014392524, 0.971395584412938], [0.316000042304442, 0.319068003880214], [0, 3]}
split: 2 0.317534 (616)
x := {[-1.53166914929741, -1], [-0.981762637716229, 0.97389653082425], [0.319068003880214, 0.322135965455985], [0, 3]}
split: 2 0.320602 (617)
x := {[-1.53166914929741, -1], [-0.981762637716229, 0.97389653082425], [0.322135965455985, 0.325203927031756], [0, 3]}
split: 2 0.32367 (618)
x := {[-1.52719637546669, -1], [-0.983669864622173, 0.976468263233436], [0.325203927031756, 0.328271888607527], [0, 3]}
split: 2 0.326738 (619)
x := {[-1.52719637546669, -1], [-0.983669864622173, 0.976468263233436], [0.328271888607527, 0.331339850183299], [0, 3]}
split: 2 0.329806 (620)
x := {[-1.52277905186001, -1], [-0.985601560563483, 0.9791116232051], [0.331339850183299, 0.33440781175907], [0, 3]}
split: 2 0.332874 (621)
x := {[-1.52277905186001, -1], [-0.985601560563483, 0.9791116232051], [0.33440781175907, 0.337475773334841], [0, 3]}
split: 2 0.335942 (622)
x := {[-1.51841734478709, -1], [-0.987557594277676, 0.981827459157788], [0.337475773334841, 0.340543734910612], [0, 3]}
split: 2 0.33901 (623)
x := {[-1.51841734478709, -1], [-0.987557594277676, 0.981827459157788], [0.340543734910612, 0.343611696486384], [0, 3]}
split: 2 0.342078 (624)
x := {[-1.51411141846375, -1], [-0.989537837739072, 0.984616626117068], [0.343611696486384, 0.346679658062155], [0, 3]}
split: 2 0.345146 (625)
x := {[-1.51411141846375, -1], [-0.989537837739072, 0.984616626117068], [0.346679658062155, 0.349747619637926], [0, 3]}
split: 2 0.348214 (626)
x := {[-1.50986143500568, -1], [-0.991542166111995, 0.987479985451909], [0.349747619637926, 0.352815581213698], [0, 3]}
split: 2 0.351282 (627)
x := {[-1.50986143500568, -1], [-0.991542166111995, 0.987479985451909], [0.352815581213698, 0.355883542789469], [0, 3]}
split: 2 0.35435 (628)
x := {[-1.50821791675963, -1], [-1, 1], [0.355883542789469, 0.35895150436524], [0, 3]}
CP(1) => {[-1.504407738356, -1], [-0.98920359040955, 0.98392971718535], [0.355883542789469, 0.35895150436524], [0, 3]}
split: 2 0.357418 (629)
x := {[-1.50821791675963, -1], [-1, 1], [0.35895150436524, 0.362019465941011], [0, 3]}
CP(1) => {[-1.50232163868162, -1], [-0.990224541964057, 0.985400473209282], [0.35895150436524, 0.362019465941011], [0, 3]}
split: 2 0.360485 (630)
x := {[-1.50152993461099, -1], [-0.995622593924575, 0.993432756738935], [0.362019465941011, 0.365087427516783], [0, 3]}
split: 2 0.363553 (631)
x := {[-1.50152993461099, -1], [-0.995622593924575, 0.993432756738935], [0.365087427516783, 0.368155389092554], [0, 3]}
split: 2 0.366621 (632)
x := {[-1.50008078298675, -1], [-1, 1], [0.368155389092554, 0.371223350668325], [0, 3]}
split: 2 0.369689 (633)
x := {[-1.50008078298675, -1], [-1, 1], [0.371223350668325, 0.374291312244097], [0, 3]}
CP(1) => {[-1.49411840153562, -1], [-0.9943681294178, 0.991475377998489], [0.371223350668325, 0.374291312244097], [0, 3]}
split: 2 0.372757 (634)
x := {[-1.49342409829635, -1], [-0.999797941101714, 0.999692779725516], [0.374291312244097, 0.377359273819868], [0, 3]}
split: 2 0.375825 (635)
x := {[-1.49342409829635, -1], [-0.999797941101714, 0.999692779725516], [0.377359273819868, 0.380427235395639], [0, 3]}
split: 2 0.378893 (636)
x := {[-1.49216953153082, -1], [-1, 1], [0.380427235395639, 0.38349519697141], [0, 3]}
split: 2 0.381961 (637)
x := {[-1.49216953153082, -1], [-1, 1], [0.38349519697141, 0.386563158547182], [0, 3]}
CP(1) => {[-1.48614194461928, -1], [-0.998606687617096, 0.99786264750281], [0.38349519697141, 0.386563158547182], [0, 3]}
split: 2 0.385029 (638)
x := {[-1.48554514677088, -1], [-1, 1], [0.386563158547182, 0.389631120122953], [0, 3]}
split: 2 0.388097 (639)
x := {[-1.48554514677088, -1], [-1, 1], [0.389631120122953, 0.392699081698724], [0, 3]}
split: 2 0.391165 (640)
x := {[-1.48448535379721, -1], [-1, 1], [0.392699081698724, 0.395767043274496], [0, 3]}
split: 2 0.394233 (641)
x := {[-1.48448535379721, -1], [-1, 1], [0.395767043274496, 0.398835004850267], [0, 3]}
CP(1) => {[-1.47839346915767, -1], [-1, 1], [0.395767043274496, 0.398835004850267], [0, 3]}
split: 2 0.397301 (642)
x := {[-1.4778942665757, -1], [-1, 1], [0.398835004850267, 0.401902966426038], [0, 3]}
split: 2 0.400369 (643)
x := {[-1.4778942665757, -1], [-1, 1], [0.401902966426038, 0.404970928001809], [0, 3]}
split: 2 0.403437 (644)
x := {[-1.47702940699481, -1], [-1, 1], [0.404970928001809, 0.408038889577581], [0, 3]}
split: 2 0.406505 (645)
x := {[-1.47702940699481, -1], [-1, 1], [0.408038889577581, 0.411106851153352], [0, 3]}
CP(1) => {[-1.47087414204269, -1], [-1, 1], [0.408038889577581, 0.411106851153352], [0, 3]}
split: 2 0.409573 (646)
x := {[-1.47047260990523, -1], [-1, 1], [0.411106851153352, 0.414174812729123], [0, 3]}
split: 2 0.412641 (647)
x := {[-1.47047260990523, -1], [-1, 1], [0.414174812729123, 0.417242774304895], [0, 3]}
split: 2 0.415709 (648)
x := {[-1.46980281396179, -1], [-1, 1], [0.417242774304895, 0.420310735880666], [0, 3]}
split: 2 0.418777 (649)
x := {[-1.46980281396179, -1], [-1, 1], [0.420310735880666, 0.423378697456437], [0, 3]}
CP(1) => {[-1.46358509565736, -1], [-1, 1], [0.420310735880666, 0.423378697456437], [0, 3]}
split: 2 0.421845 (650)
x := {[-1.46328129443367, -1], [-1, 1], [0.423378697456437, 0.426446659032208], [0, 3]}
split: 2 0.424913 (651)
x := {[-1.46328129443367, -1], [-1, 1], [0.426446659032208, 0.42951462060798], [0, 3]}
split: 2 0.427981 (652)
x := {[-1.46280666299649, -1], [-1, 1], [0.42951462060798, 0.432582582183751], [0, 3]}
split: 2 0.431049 (653)
x := {[-1.46280666299649, -1], [-1, 1], [0.432582582183751, 0.435650543759522], [0, 3]}
CP(1) => {[-1.45652742770525, -1], [-1, 1], [0.432582582183751, 0.435650543759522], [0, 3]}
split: 2 0.434117 (654)
x := {[-1.45632140314667, -1], [-1, 1], [0.435650543759522, 0.438718505335294], [0, 3]}
split: 2 0.437185 (655)
x := {[-1.45632140314667, -1], [-1, 1], [0.438718505335294, 0.441786466911065], [0, 3]}
split: 2 0.440252 (656)
x := {[-1.45604200769349, -1], [-1, 1], [0.441786466911065, 0.444854428486836], [0, 3]}
CP(1) => {[-1.4513866595286, -1], [-1, 1], [0.441786466911065, 0.444854428486836], [0, 3]}
split: 2 0.44332 (657)
x := {[-1.45604200769349, -1], [-1, 1], [0.444854428486836, 0.447922390062607], [0, 3]}
CP(1) => {[-1.44970220104518, -1], [-1, 1], [0.444854428486836, 0.447922390062607], [0, 3]}
split: 2 0.446388 (658)
x := {[-1.44959398417826, -1], [-1, 1], [0.447922390062607, 0.450990351638379], [0, 3]}
split: 2 0.449456 (659)
x := {[-1.44959398417826, -1], [-1, 1], [0.450990351638379, 0.45405831321415], [0, 3]}
split: 2 0.452524 (660)
x := {[-1.44950986678501, -1], [-1, 1], [0.45405831321415, 0.457126274789921], [0, 3]}
CP(1) => {[-1.44473644028697, -1], [-1, 1], [0.45405831321415, 0.457126274789921], [0, 3]}
split: 2 0.455592 (661)
x := {[-1.44950986678501, -1], [-1, 1], [0.457126274789921, 0.460194236365693], [0, 3]}
CP(1) => {[-1.4431104435312, -1], [-1, 1], [0.457126274789921, 0.460194236365693], [0, 3]}
split: 2 0.45866 (662)
x := {[-1.44310005065299, -1], [-1, 1], [0.460194236365693, 0.463262197941464], [0, 3]}
split: 2 0.461728 (663)
x := {[-1.44310005065299, -1], [-1, 1], [0.463262197941464, 0.466330159517235], [0, 3]}
split: 2 0.464796 (664)
x := {[-1.44321122398745, -1], [-1, 1], [0.466330159517235, 0.469398121093006], [0, 3]}
CP(1) => {[-1.43832043801673, -1], [-1, 1], [0.466330159517235, 0.469398121093006], [0, 3]}
split: 2 0.467864 (665)
x := {[-1.44321122398745, -1], [-1, 1], [0.469398121093006, 0.472466082668778], [0, 3]}
CP(1) => {[-1.43675314785772, -1], [-1, 1], [0.469398121093006, 0.472466082668778], [0, 3]}
split: 2 0.470932 (666)
x := {[-1.43684058053336, -1], [-1, 1], [0.472466082668778, 0.475534044244549], [0, 3]}
split: 2 0.474 (667)
x := {[-1.43684058053336, -1], [-1, 1], [0.475534044244549, 0.47860200582032], [0, 3]}
split: 2 0.477068 (668)
x := {[-1.43714702785323, -1], [-1, 1], [0.47860200582032, 0.481669967396092], [0, 3]}
CP(1) => {[-1.43213961894421, -1], [-1, 1], [0.47860200582032, 0.481669967396092], [0, 3]}
split: 2 0.480136 (669)
x := {[-1.43714702785323, -1], [-1, 1], [0.481669967396092, 0.484737928971863], [0, 3]}
CP(1) => {[-1.43063127141011, -1], [-1, 1], [0.481669967396092, 0.484737928971863], [0, 3]}
split: 2 0.483204 (670)
x := {[-1.43081651647256, -1], [-1, 1], [0.484737928971863, 0.487805890547634], [0, 3]}
split: 2 0.486272 (671)
x := {[-1.43081651647256, -1], [-1, 1], [0.487805890547634, 0.490873852123405], [0, 3]}
split: 2 0.48934 (672)
x := {[-1.43131819162799, -1], [-1, 1], [0.490873852123405, 0.493941813699177], [0, 3]}
CP(1) => {[-1.42619491387804, -1], [-1, 1], [0.490873852123405, 0.493941813699177], [0, 3]}
split: 2 0.492408 (673)
x := {[-1.43131819162799, -1], [-1, 1], [0.493941813699177, 0.497009775274948], [0, 3]}
CP(1) => {[-1.42474573612043, -1], [-1, 1], [0.493941813699177, 0.497009775274948], [0, 3]}
split: 2 0.495476 (674)
x := {[-1.42502876567246, -1], [-1, 1], [0.497009775274948, 0.500077736850719], [0, 3]}
split: 2 0.498544 (675)
x := {[-1.42502876567246, -1], [-1, 1], [0.500077736850719, 0.503145698426491], [0, 3]}
split: 2 0.501612 (676)
x := {[-1.42572559311303, -1], [-1, 1], [0.503145698426491, 0.506213660002262], [0, 3]}
CP(1) => {[-1.42048721806892, -1], [-1, 1], [0.503145698426491, 0.506213660002262], [0, 3]}
split: 2 0.50468 (677)
x := {[-1.42572559311303, -1], [-1, 1], [0.506213660002262, 0.509281621578033], [0, 3]}
CP(1) => {[-1.41909742832865, -1], [-1, 1], [0.506213660002262, 0.509281621578033], [0, 3]}
split: 2 0.507748 (678)
x := {[-1.41947819974705, -1], [-1, 1], [0.509281621578033, 0.512349583153804], [0, 3]}
split: 2 0.510816 (679)
x := {[-1.41947819974705, -1], [-1, 1], [0.512349583153804, 0.515417544729576], [0, 3]}
split: 2 0.513884 (680)
x := {[-1.4203700745331, -1], [-1, 1], [0.515417544729576, 0.518485506305347], [0, 3]}
CP(1) => {[-1.41501739107486, -1], [-1, 1], [0.515417544729576, 0.518485506305347], [0, 3]}
split: 2 0.516952 (681)
x := {[-1.4203700745331, -1], [-1, 1], [0.518485506305347, 0.521553467881118], [0, 3]}
CP(1) => {[-1.41368719864915, -1], [-1, 1], [0.518485506305347, 0.521553467881118], [0, 3]}
split: 2 0.520019 (682)
x := {[-1.41416565459114, -1], [-1, 1], [0.521553467881118, 0.52462142945689], [0, 3]}
split: 2 0.523087 (683)
x := {[-1.41416565459114, -1], [-1, 1], [0.52462142945689, 0.527689391032661], [0, 3]}
split: 2 0.526155 (684)
x := {[-1.41525244240962, -1], [-1, 1], [0.527689391032661, 0.530757352608432], [0, 3]}
CP(1) => {[-1.40978625663168, -1], [-1, 1], [0.527689391032661, 0.530757352608432], [0, 3]}
split: 2 0.529223 (685)
x := {[-1.41525244240962, -1], [-1, 1], [0.530757352608432, 0.533825314184203], [0, 3]}
CP(1) => {[-1.40851586184261, -1], [-1, 1], [0.530757352608432, 0.533825314184203], [0, 3]}
split: 2 0.532291 (686)
x := {[-1.4090919302545, -1], [-1, 1], [0.533825314184203, 0.536893275759975], [0, 3]}
split: 2 0.535359 (687)
x := {[-1.4090919302545, -1], [-1, 1], [0.536893275759975, 0.539961237335746], [0, 3]}
split: 2 0.538427 (688)
x := {[-1.41037346743915, -1], [-1, 1], [0.539961237335746, 0.543029198911517], [0, 3]}
CP(1) => {[-1.40479460252899, -1], [-1, 1], [0.539961237335746, 0.543029198911517], [0, 3]}
split: 2 0.541495 (689)
x := {[-1.41037346743915, -1], [-1, 1], [0.543029198911517, 0.546097160487289], [0, 3]}
CP(1) => {[-1.40358419669334, -1], [-1, 1], [0.543029198911517, 0.546097160487289], [0, 3]}
split: 2 0.544563 (690)
x := {[-1.40425779082134, -1], [-1, 1], [0.546097160487289, 0.54916512206306], [0, 3]}
split: 2 0.547631 (691)
x := {[-1.40425779082134, -1], [-1, 1], [0.54916512206306, 0.552233083638831], [0, 3]}
split: 2 0.550699 (692)
x := {[-1.40573388437738, -1], [-1, 1], [0.552233083638831, 0.555301045214602], [0, 3]}
CP(1) => {[-1.40004318049153, -1], [-1, 1], [0.552233083638831, 0.555301045214602], [0, 3]}
split: 2 0.553767 (693)
x := {[-1.40573388437738, -1], [-1, 1], [0.555301045214602, 0.558369006790374], [0, 3]}
CP(1) => {[-1.39889294589197, -1], [-1, 1], [0.555301045214602, 0.558369006790374], [0, 3]}
split: 2 0.556835 (694)
x := {[-1.39966396429528, -1], [-1, 1], [0.558369006790374, 0.561436968366145], [0, 3]}
split: 2 0.559903 (695)
x := {[-1.39966396429528, -1], [-1, 1], [0.561436968366145, 0.564504929941916], [0, 3]}
split: 2 0.562971 (696)
x := {[-1.40133439192845, -1], [-1, 1], [0.564504929941916, 0.567572891517688], [0, 3]}
CP(1) => {[-1.39553270606598, -1], [-1, 1], [0.564504929941916, 0.567572891517688], [0, 3]}
split: 2 0.566039 (697)
x := {[-1.40133439192845, -1], [-1, 1], [0.567572891517688, 0.570640853093459], [0, 3]}
CP(1) => {[-1.39444281592361, -1], [-1, 1], [0.567572891517688, 0.570640853093459], [0, 3]}
split: 2 0.569107 (698)
x := {[-1.3953111424897, -1], [-1, 1], [0.570640853093459, 0.57370881466923], [0, 3]}
split: 2 0.572175 (699)
x := {[-1.3953111424897, -1], [-1, 1], [0.57370881466923, 0.576776776245001], [0, 3]}
split: 2 0.575243 (700)
x := {[-1.39717565263974, -1], [-1, 1], [0.576776776245001, 0.579844737820773], [0, 3]}
CP(1) => {[-1.3912638585132, -1], [-1, 1], [0.576776776245001, 0.579844737820773], [0, 3]}
split: 2 0.578311 (701)
x := {[-1.39717565263974, -1], [-1, 1], [0.579844737820773, 0.582912699396544], [0, 3]}
CP(1) => {[-1.39023447696148, -1], [-1, 1], [0.579844737820773, 0.582912699396544], [0, 3]}
split: 2 0.581379 (702)
x := {[-1.39119998092355, -1], [-1, 1], [0.582912699396544, 0.585980660972315], [0, 3]}
split: 2 0.584447 (703)
x := {[-1.39119998092355, -1], [-1, 1], [0.585980660972315, 0.589048622548086], [0, 3]}
split: 2 0.587515 (704)
x := {[-1.38923521763127, -1], [-1, 1], [0.589048622548086, 0.592116584123858], [0, 3]}
split: 2 0.590583 (705)
x := {[-1.38923521763127, -1], [-1, 1], [0.592116584123858, 0.595184545699629], [0, 3]}
split: 2 0.593651 (706)
x := {[-1.38733109872264, -1], [-1, 1], [0.595184545699629, 0.5982525072754], [0, 3]}
split: 2 0.596719 (707)
x := {[-1.38733109872264, -1], [-1, 1], [0.5982525072754, 0.601320468851172], [0, 3]}
split: 2 0.599786 (708)
x := {[-1.38548769588666, -1], [-1, 1], [0.601320468851172, 0.604388430426943], [0, 3]}
split: 2 0.602854 (709)
x := {[-1.38548769588666, -1], [-1, 1], [0.604388430426943, 0.607456392002714], [0, 3]}
split: 2 0.605922 (710)
x := {[-1.38370507852641, -1], [-1, 1], [0.607456392002714, 0.610524353578485], [0, 3]}
split: 2 0.60899 (711)
x := {[-1.38370507852641, -1], [-1, 1], [0.610524353578485, 0.613592315154257], [0, 3]}
split: 2 0.612058 (712)
x := {[-1.38198331375641, -1], [-1, 1], [0.613592315154257, 0.616660276730028], [0, 3]}
split: 2 0.615126 (713)
x := {[-1.38198331375641, -1], [-1, 1], [0.616660276730028, 0.619728238305799], [0, 3]}
split: 2 0.618194 (714)
x := {[-1.38032246640014, -1], [-1, 1], [0.619728238305799, 0.622796199881571], [0, 3]}
split: 2 0.621262 (715)
x := {[-1.38032246640014, -1], [-1, 1], [0.622796199881571, 0.625864161457342], [0, 3]}
split: 2 0.62433 (716)
x := {[-1.37872259898757, -1], [-1, 1], [0.625864161457342, 0.628932123033113], [0, 3]}
split: 2 0.627398 (717)
x := {[-1.37872259898757, -1], [-1, 1], [0.628932123033113, 0.632000084608884], [0, 3]}
split: 2 0.630466 (718)
x := {[-1.3771837717528, -1], [-1, 1], [0.632000084608884, 0.635068046184656], [0, 3]}
split: 2 0.633534 (719)
x := {[-1.3771837717528, -1], [-1, 1], [0.635068046184656, 0.638136007760427], [0, 3]}
split: 2 0.636602 (720)
x := {[-1.3757060426318, -1], [-1, 1], [0.638136007760427, 0.641203969336198], [0, 3]}
split: 2 0.63967 (721)
x := {[-1.3757060426318, -1], [-1, 1], [0.641203969336198, 0.64427193091197], [0, 3]}
split: 2 0.642738 (722)
x := {[-1.37428946726024, -1], [-1, 1], [0.64427193091197, 0.647339892487741], [0, 3]}
split: 2 0.645806 (723)
x := {[-1.37428946726024, -1], [-1, 1], [0.647339892487741, 0.650407854063512], [0, 3]}
split: 2 0.648874 (724)
x := {[-1.37293409897138, -1], [-1, 1], [0.650407854063512, 0.653475815639283], [0, 3]}
split: 2 0.651942 (725)
x := {[-1.37293409897138, -1], [-1, 1], [0.653475815639283, 0.656543777215055], [0, 3]}
split: 2 0.65501 (726)
x := {[-1.37163998879408, -1], [-1, 1], [0.656543777215055, 0.659611738790826], [0, 3]}
split: 2 0.658078 (727)
x := {[-1.37163998879408, -1], [-1, 1], [0.659611738790826, 0.662679700366597], [0, 3]}
split: 2 0.661146 (728)
x := {[-1.37040718545084, -1], [-1, 1], [0.662679700366597, 0.665747661942369], [0, 3]}
split: 2 0.664214 (729)
x := {[-1.37040718545084, -1], [-1, 1], [0.665747661942369, 0.66881562351814], [0, 3]}
split: 2 0.667282 (730)
x := {[-1.36923573535602, -1], [-1, 1], [0.66881562351814, 0.671883585093911], [0, 3]}
split: 2 0.67035 (731)
x := {[-1.36923573535602, -1], [-1, 1], [0.671883585093911, 0.674951546669682], [0, 3]}
split: 2 0.673418 (732)
x := {[-1.36812568261406, -1], [-1, 1], [0.674951546669682, 0.678019508245454], [0, 3]}
split: 2 0.676486 (733)
x := {[-1.36812568261406, -1], [-1, 1], [0.678019508245454, 0.681087469821225], [0, 3]}
split: 2 0.679553 (734)
x := {[-1.3670770690178, -1], [-1, 1], [0.681087469821225, 0.684155431396996], [0, 3]}
split: 2 0.682621 (735)
x := {[-1.3670770690178, -1], [-1, 1], [0.684155431396996, 0.687223392972767], [0, 3]}
split: 2 0.685689 (736)
x := {[-1.36608993404697, -1], [-1, 1], [0.687223392972767, 0.690291354548539], [0, 3]}
split: 2 0.688757 (737)
x := {[-1.36608993404697, -1], [-1, 1], [0.690291354548539, 0.69335931612431], [0, 3]}
split: 2 0.691825 (738)
x := {[-1.36516431486663, -1], [-1, 1], [0.69335931612431, 0.696427277700081], [0, 3]}
split: 2 0.694893 (739)
x := {[-1.36516431486663, -1], [-1, 1], [0.696427277700081, 0.699495239275853], [0, 3]}
split: 2 0.697961 (740)
x := {[-1.36430024632582, -1], [-1, 1], [0.699495239275853, 0.702563200851624], [0, 3]}
split: 2 0.701029 (741)
x := {[-1.36430024632582, -1], [-1, 1], [0.702563200851624, 0.705631162427395], [0, 3]}
split: 2 0.704097 (742)
x := {[-1.36349776095623, -1], [-1, 1], [0.705631162427395, 0.708699124003166], [0, 3]}
split: 2 0.707165 (743)
x := {[-1.36349776095623, -1], [-1, 1], [0.708699124003166, 0.711767085578938], [0, 3]}
split: 2 0.710233 (744)
x := {[-1.36275688897099, -1], [-1, 1], [0.711767085578938, 0.714835047154709], [0, 3]}
split: 2 0.713301 (745)
x := {[-1.36275688897099, -1], [-1, 1], [0.714835047154709, 0.71790300873048], [0, 3]}
split: 2 0.716369 (746)
x := {[-1.36207765826351, -1], [-1, 1], [0.71790300873048, 0.720970970306252], [0, 3]}
split: 2 0.719437 (747)
x := {[-1.36207765826351, -1], [-1, 1], [0.720970970306252, 0.724038931882023], [0, 3]}
split: 2 0.722505 (748)
x := {[-1.36146009440644, -1], [-1, 1], [0.724038931882023, 0.727106893457794], [0, 3]}
split: 2 0.725573 (749)
x := {[-1.36146009440644, -1], [-1, 1], [0.727106893457794, 0.730174855033565], [0, 3]}
split: 2 0.728641 (750)
x := {[-1.3609042206507, -1], [-1, 1], [0.730174855033565, 0.733242816609337], [0, 3]}
[truncated: 998,000+ more rows]
