# Supplementary material for: Rigorous packing of unit squares into a circle
Source: J Glob Optim. 2018 Oct 3;73(3):547–65. doi: 10.1007/s10898-018-0711-5 (PMC6394747; doi:10.1007/s10898-018-0711-5)
Supplement: Supplementary file 1 — Supplementary material 1 (zip 65514 KB) [file 10898_2018_711_MOESM1_ESM.zip › n3/phase1/discarded.txt]

2 2  REFID  Unp1
3 3  REFID  Unp0
6 6  REFX  Unp4
8 8  REFX  Disc2
9 9  ROT90  Disc2
10 10  ROT90  Disc3
11 11  REFX  Disc3
12 12  ROT270  Unp7
13 13  REFID  Disc6
14 14  ROT270  Unp5
15 15  ROT270  Disc6
17 17  ROT270  Unp16
18 18  ROT270  Disc17
19 19  ROT180  Disc17
20 20  ROT180  Disc14
21 21  ROT90  Disc6
22 22  ROT180  Disc12
23 23  REFMID  Disc6
24 24  ROT270  Disc3
25 25  REFY  Disc3
26 26  REFY  Disc2
27 27  ROT270  Disc2
28 28  ROT180  Disc6
29 29  ROT270  Disc12
30 30  REFY  Disc6
31 31  ROT270  Disc14
32 32  ROT180  Disc2
33 33  ROT180  Disc3
34 34  REFMID  Disc3
35 35  REFMID  Disc2
