# Supplementary material for: Rigorous packing of unit squares into a circle
Source: J Glob Optim. 2018 Oct 3;73(3):547–65. doi: 10.1007/s10898-018-0711-5 (PMC6394747; doi:10.1007/s10898-018-0711-5)
Supplement: Supplementary file 1 — Supplementary material 1 (zip 65514 KB) [file 10898_2018_711_MOESM1_ESM.zip › n3/phase1/list.txt]

java -jar dist/GloptLab.jar -o=3 -md=2000 -linRelT=LowAndHigh -locSear=true -locsPrec=1e-12 -locsMaxIt=100 -maxtim=300 -nbam=1e-9 -nbrm=0.0  -solDir=solutions data/instances/instance_0.mod
java -jar dist/GloptLab.jar -o=3 -md=2000 -linRelT=LowAndHigh -locSear=true -locsPrec=1e-12 -locsMaxIt=100 -maxtim=300 -nbam=1e-9 -nbrm=0.0  -solDir=solutions data/instances/instance_1.mod
java -jar dist/GloptLab.jar -o=3 -md=2000 -linRelT=LowAndHigh -locSear=true -locsPrec=1e-12 -locsMaxIt=100 -maxtim=300 -nbam=1e-9 -nbrm=0.0  -solDir=solutions data/instances/instance_4.mod
java -jar dist/GloptLab.jar -o=3 -md=2000 -linRelT=LowAndHigh -locSear=true -locsPrec=1e-12 -locsMaxIt=100 -maxtim=300 -nbam=1e-9 -nbrm=0.0  -solDir=solutions data/instances/instance_5.mod
java -jar dist/GloptLab.jar -o=3 -md=2000 -linRelT=LowAndHigh -locSear=true -locsPrec=1e-12 -locsMaxIt=100 -maxtim=300 -nbam=1e-9 -nbrm=0.0  -solDir=solutions data/instances/instance_7.mod
java -jar dist/GloptLab.jar -o=3 -md=2000 -linRelT=LowAndHigh -locSear=true -locsPrec=1e-12 -locsMaxIt=100 -maxtim=300 -nbam=1e-9 -nbrm=0.0  -solDir=solutions data/instances/instance_16.mod
