# Supplementary material for: Rigorous packing of unit squares into a circle
Source: J Glob Optim. 2018 Oct 3;73(3):547–65. doi: 10.1007/s10898-018-0711-5 (PMC6394747; doi:10.1007/s10898-018-0711-5)
Supplement: Supplementary file 1 — Supplementary material 1 (zip 65514 KB) [file 10898_2018_711_MOESM1_ESM.zip › n3/phase1/triangulationData.txt]

R 1.288470508005519
scaledR 3
nSquares 3
triangLength 2
scalingFactor [2.32834,2.32835]
0 (-2 , -2)
1 (-3 , -3)
2 (-1 , -3)
3 (-3 , -1)
4 (-1 , -1)
5 (-2 , 0)
6 (-3 , 1)
7 (-1 , 1)
8 (-2 , 2)
9 (-3 , 3)
10 (-1 , 3)
11 (0 , -2)
12 (1 , -3)
13 (1 , -1)
14 (0 , 0)
15 (1 , 1)
16 (0 , 2)
17 (1 , 3)
18 (2 , -2)
19 (3 , -3)
20 (3 , -1)
21 (2 , 0)
22 (3 , 1)
23 (2 , 2)
24 (3 , 3)
0 [3, 4, 0]
1 [3, 1, 0]
2 [1, 2, 0]
3 [4, 2, 0]
4 [6, 7, 5]
5 [6, 3, 5]
6 [3, 4, 5]
7 [7, 4, 5]
8 [9, 10, 8]
9 [9, 6, 8]
10 [6, 7, 8]
11 [10, 7, 8]
12 [4, 13, 11]
13 [4, 2, 11]
14 [2, 12, 11]
15 [13, 12, 11]
16 [7, 15, 14]
17 [7, 4, 14]
18 [4, 13, 14]
19 [15, 13, 14]
20 [10, 17, 16]
21 [10, 7, 16]
22 [7, 15, 16]
23 [17, 15, 16]
24 [13, 20, 18]
25 [13, 12, 18]
26 [12, 19, 18]
27 [20, 19, 18]
28 [15, 22, 21]
29 [15, 13, 21]
30 [13, 20, 21]
31 [22, 20, 21]
32 [17, 24, 23]
33 [17, 15, 23]
34 [15, 22, 23]
35 [24, 22, 23]
