# Supplementary material for: Rigorous packing of unit squares into a circle
Source: J Glob Optim. 2018 Oct 3;73(3):547–65. doi: 10.1007/s10898-018-0711-5 (PMC6394747; doi:10.1007/s10898-018-0711-5)
Supplement: Supplementary file 1 — Supplementary material 1 (zip 65514 KB) [file 10898_2018_711_MOESM1_ESM.zip › n3/phase1/unprocessed.txt]

0 0  UNPROCESSED  Unprocessed
1 1  UNPROCESSED  Unprocessed
4 4  UNPROCESSED  Unprocessed
5 5  UNPROCESSED  Unprocessed
7 7  UNPROCESSED  Unprocessed
16 16  UNPROCESSED  Unprocessed
