# Supplementary material for: Rigorous packing of unit squares into a circle
Source: J Glob Optim. 2018 Oct 3;73(3):547–65. doi: 10.1007/s10898-018-0711-5 (PMC6394747; doi:10.1007/s10898-018-0711-5)
Supplement: Supplementary file 1 — Supplementary material 1 (zip 65514 KB) [file 10898_2018_711_MOESM1_ESM.zip › n3/phase2/T0T10.txt]

x := {[-3, 3], [-3, 3], [-4.94065645841247e-324, 1.5707963267949], [-3, 3], [-3, 3], [-4.94065645841247e-324, 1.5707963267949], [0, 3]}
CP(2) => {[-3, -1], [-2, -1], [-4.94065645841247e-324, 1.5707963267949], [-3, -1], [1, 2], [-4.94065645841247e-324, 1.5707963267949], [0, 3]}
split: 6 1.5 (2)
x := {[-3, -1], [-2, -1], [-4.94065645841247e-324, 1.5707963267949], [-3, -1], [1, 2], [-4.94065645841247e-324, 1.5707963267949], [0, 1.5]}
CP(1) => []
x := {[-3, -1], [-2, -1], [-4.94065645841247e-324, 1.5707963267949], [-3, -1], [1, 2], [-4.94065645841247e-324, 1.5707963267949], [1.5, 3]}
split: 0 -2 (2)
x := {[-3, -2], [-2, -1], [-4.94065645841247e-324, 1.5707963267949], [-3, -1], [1, 2], [-4.94065645841247e-324, 1.5707963267949], [1.5, 3]}
CP(2) => []
x := {[-2, -1], [-2, -1], [-4.94065645841247e-324, 1.5707963267949], [-3, -1], [1, 2], [-4.94065645841247e-324, 1.5707963267949], [1.5, 3]}
split: 3 -2 (2)
x := {[-2, -1], [-2, -1], [-4.94065645841247e-324, 1.5707963267949], [-3, -2], [1, 2], [-4.94065645841247e-324, 1.5707963267949], [1.5, 3]}
CP(2) => []
x := {[-2, -1], [-2, -1], [-4.94065645841247e-324, 1.5707963267949], [-2, -1], [1, 2], [-4.94065645841247e-324, 1.5707963267949], [1.5, 3]}
split: 2 0.785398 (2)
x := {[-2, -1], [-2, -1], [-4.94065645841247e-324, 0.785398163397449], [-2, -1], [1, 2], [-4.94065645841247e-324, 1.5707963267949], [1.5, 3]}
split: 5 0.785398 (3)
x := {[-2, -1], [-2, -1], [0.785398163397449, 1.5707963267949], [-2, -1], [1, 2], [-4.94065645841247e-324, 1.5707963267949], [1.5, 3]}
split: 5 0.785398 (4)
x := {[-2, -1], [-2, -1], [-4.94065645841247e-324, 0.785398163397449], [-2, -1], [1, 2], [-4.94065645841247e-324, 0.785398163397449], [1.5, 3]}
split: 6 2.25 (5)
x := {[-2, -1], [-2, -1], [-4.94065645841247e-324, 0.785398163397449], [-2, -1], [1, 2], [0.785398163397449, 1.5707963267949], [1.5, 3]}
split: 6 2.25 (6)
x := {[-2, -1], [-2, -1], [0.785398163397449, 1.5707963267949], [-2, -1], [1, 2], [-4.94065645841247e-324, 0.785398163397449], [1.5, 3]}
split: 6 2.25 (7)
x := {[-2, -1], [-2, -1], [0.785398163397449, 1.5707963267949], [-2, -1], [1, 2], [0.785398163397449, 1.5707963267949], [1.5, 3]}
split: 6 2.25 (8)
x := {[-2, -1], [-2, -1], [-4.94065645841247e-324, 0.785398163397449], [-2, -1], [1, 2], [-4.94065645841247e-324, 0.785398163397449], [1.5, 2.25]}
CP(1) => []
x := {[-2, -1], [-2, -1], [-4.94065645841247e-324, 0.785398163397449], [-2, -1], [1, 2], [-4.94065645841247e-324, 0.785398163397449], [2.25, 3]}
split: 0 -1.5 (8)
x := {[-2, -1], [-2, -1], [-4.94065645841247e-324, 0.785398163397449], [-2, -1], [1, 2], [0.785398163397449, 1.5707963267949], [1.5, 2.25]}
CP(1) => []
x := {[-2, -1], [-2, -1], [-4.94065645841247e-324, 0.785398163397449], [-2, -1], [1, 2], [0.785398163397449, 1.5707963267949], [2.25, 3]}
split: 0 -1.5 (8)
x := {[-2, -1], [-2, -1], [0.785398163397449, 1.5707963267949], [-2, -1], [1, 2], [-4.94065645841247e-324, 0.785398163397449], [1.5, 2.25]}
CP(1) => []
x := {[-2, -1], [-2, -1], [0.785398163397449, 1.5707963267949], [-2, -1], [1, 2], [-4.94065645841247e-324, 0.785398163397449], [2.25, 3]}
split: 0 -1.5 (8)
x := {[-2, -1], [-2, -1], [0.785398163397449, 1.5707963267949], [-2, -1], [1, 2], [0.785398163397449, 1.5707963267949], [1.5, 2.25]}
CP(1) => []
x := {[-2, -1], [-2, -1], [0.785398163397449, 1.5707963267949], [-2, -1], [1, 2], [0.785398163397449, 1.5707963267949], [2.25, 3]}
split: 0 -1.5 (8)
x := {[-2, -1.5], [-2, -1], [-4.94065645841247e-324, 0.785398163397449], [-2, -1], [1, 2], [-4.94065645841247e-324, 0.785398163397449], [2.25, 3]}
CP(2) => []
x := {[-1.5, -1], [-2, -1], [-4.94065645841247e-324, 0.785398163397449], [-2, -1], [1, 2], [-4.94065645841247e-324, 0.785398163397449], [2.25, 3]}
CP(2) => {[-1.5, -1], [-1.5, -1], [-4.94065645841247e-324, 0.785398163397449], [-2, -1], [1, 2], [-4.94065645841247e-324, 0.785398163397449], [2.25, 3]}
split: 3 -1.5 (8)
x := {[-2, -1.5], [-2, -1], [-4.94065645841247e-324, 0.785398163397449], [-2, -1], [1, 2], [0.785398163397449, 1.5707963267949], [2.25, 3]}
CP(2) => []
x := {[-1.5, -1], [-2, -1], [-4.94065645841247e-324, 0.785398163397449], [-2, -1], [1, 2], [0.785398163397449, 1.5707963267949], [2.25, 3]}
CP(2) => {[-1.5, -1], [-1.5, -1], [-4.94065645841247e-324, 0.785398163397449], [-2, -1], [1, 2], [0.785398163397449, 1.5707963267949], [2.25, 3]}
split: 3 -1.5 (8)
x := {[-2, -1.5], [-2, -1], [0.785398163397449, 1.5707963267949], [-2, -1], [1, 2], [-4.94065645841247e-324, 0.785398163397449], [2.25, 3]}
CP(2) => {[-2, -1.5], [-1.89809728810838, -1], [0.785398163397449, 1.5707963267949], [-2, -1], [1, 2], [-4.94065645841247e-324, 0.785398163397449], [2.25, 3]}
split: 3 -1.5 (9)
x := {[-1.5, -1], [-2, -1], [0.785398163397449, 1.5707963267949], [-2, -1], [1, 2], [-4.94065645841247e-324, 0.785398163397449], [2.25, 3]}
CP(2) => {[-1.5, -1], [-1.5, -1], [0.785398163397449, 1.5707963267949], [-2, -1], [1, 2], [-4.94065645841247e-324, 0.785398163397449], [2.25, 3]}
split: 3 -1.5 (10)
x := {[-2, -1.5], [-2, -1], [0.785398163397449, 1.5707963267949], [-2, -1], [1, 2], [0.785398163397449, 1.5707963267949], [2.25, 3]}
CP(2) => {[-2, -1.5], [-1.89809728810838, -1], [0.785398163397449, 1.5707963267949], [-2, -1], [1, 2], [0.785398163397449, 1.5707963267949], [2.25, 3]}
split: 3 -1.5 (11)
x := {[-1.5, -1], [-2, -1], [0.785398163397449, 1.5707963267949], [-2, -1], [1, 2], [0.785398163397449, 1.5707963267949], [2.25, 3]}
CP(2) => {[-1.5, -1], [-1.5, -1], [0.785398163397449, 1.5707963267949], [-2, -1], [1, 2], [0.785398163397449, 1.5707963267949], [2.25, 3]}
split: 3 -1.5 (12)
x := {[-1.5, -1], [-1.5, -1], [-4.94065645841247e-324, 0.785398163397449], [-2, -1.5], [1, 2], [-4.94065645841247e-324, 0.785398163397449], [2.25, 3]}
CP(2) => []
x := {[-1.5, -1], [-1.5, -1], [-4.94065645841247e-324, 0.785398163397449], [-1.5, -1], [1, 2], [-4.94065645841247e-324, 0.785398163397449], [2.25, 3]}
CP(2) => {[-1.5, -1], [-1.5, -1], [-4.94065645841247e-324, 0.785398163397449], [-1.5, -1], [1, 1.5], [-4.94065645841247e-324, 0.785398163397449], [2.25, 3]}
split: 2 0.392699 (12)
x := {[-1.5, -1], [-1.5, -1], [-4.94065645841247e-324, 0.785398163397449], [-2, -1.5], [1, 2], [0.785398163397449, 1.5707963267949], [2.25, 3]}
CP(2) => {[-1.5, -1], [-1.5, -1], [-4.94065645841247e-324, 0.785398163397449], [-2, -1.5], [1, 1.77488300266928], [0.785398163397449, 1.5707963267949], [2.25, 3]}
split: 2 0.392699 (13)
x := {[-1.5, -1], [-1.5, -1], [-4.94065645841247e-324, 0.785398163397449], [-1.5, -1], [1, 2], [0.785398163397449, 1.5707963267949], [2.25, 3]}
CP(2) => {[-1.5, -1], [-1.5, -1], [-4.94065645841247e-324, 0.785398163397449], [-1.5, -1], [1, 1.5], [0.785398163397449, 1.5707963267949], [2.25, 3]}
split: 2 0.392699 (14)
x := {[-2, -1.5], [-1.89809728810838, -1], [0.785398163397449, 1.5707963267949], [-2, -1.5], [1, 2], [-4.94065645841247e-324, 0.785398163397449], [2.25, 3]}
CP(2) => []
x := {[-2, -1.5], [-1.89809728810838, -1], [0.785398163397449, 1.5707963267949], [-1.5, -1], [1, 2], [-4.94065645841247e-324, 0.785398163397449], [2.25, 3]}
CP(2) => {[-2, -1.5], [-1.89809728810838, -1], [0.785398163397449, 1.5707963267949], [-1.5, -1], [1, 1.5], [-4.94065645841247e-324, 0.785398163397449], [2.25, 3]}
split: 1 -1.44905 (14)
x := {[-1.5, -1], [-1.5, -1], [0.785398163397449, 1.5707963267949], [-2, -1.5], [1, 2], [-4.94065645841247e-324, 0.785398163397449], [2.25, 3]}
CP(2) => []
x := {[-1.5, -1], [-1.5, -1], [0.785398163397449, 1.5707963267949], [-1.5, -1], [1, 2], [-4.94065645841247e-324, 0.785398163397449], [2.25, 3]}
CP(2) => {[-1.5, -1], [-1.5, -1], [0.785398163397449, 1.5707963267949], [-1.5, -1], [1, 1.5], [-4.94065645841247e-324, 0.785398163397449], [2.25, 3]}
split: 5 0.392699 (14)
x := {[-2, -1.5], [-1.89809728810838, -1], [0.785398163397449, 1.5707963267949], [-2, -1.5], [1, 2], [0.785398163397449, 1.5707963267949], [2.25, 3]}
CP(2) => {[-2, -1.5], [-1.89809728810838, -1], [0.785398163397449, 1.5707963267949], [-2, -1.5], [1, 1.77488300266928], [0.785398163397449, 1.5707963267949], [2.25, 3]}
split: 1 -1.44905 (15)
x := {[-2, -1.5], [-1.89809728810838, -1], [0.785398163397449, 1.5707963267949], [-1.5, -1], [1, 2], [0.785398163397449, 1.5707963267949], [2.25, 3]}
CP(2) => {[-2, -1.5], [-1.89809728810838, -1], [0.785398163397449, 1.5707963267949], [-1.5, -1], [1, 1.5], [0.785398163397449, 1.5707963267949], [2.25, 3]}
split: 1 -1.44905 (16)
x := {[-1.5, -1], [-1.5, -1], [0.785398163397449, 1.5707963267949], [-2, -1.5], [1, 2], [0.785398163397449, 1.5707963267949], [2.25, 3]}
CP(2) => {[-1.5, -1], [-1.5, -1], [0.785398163397449, 1.5707963267949], [-2, -1.5], [1, 1.77488300266928], [0.785398163397449, 1.5707963267949], [2.25, 3]}
split: 2 1.1781 (17)
x := {[-1.5, -1], [-1.5, -1], [0.785398163397449, 1.5707963267949], [-1.5, -1], [1, 2], [0.785398163397449, 1.5707963267949], [2.25, 3]}
CP(2) => {[-1.5, -1], [-1.5, -1], [0.785398163397449, 1.5707963267949], [-1.5, -1], [1, 1.5], [0.785398163397449, 1.5707963267949], [2.25, 3]}
split: 2 1.1781 (18)
x := {[-1.5, -1], [-1.5, -1], [-4.94065645841247e-324, 0.392699081698724], [-1.5, -1], [1, 1.5], [-4.94065645841247e-324, 0.785398163397449], [2.25, 3]}
CP(2) => {[-1.5, -1], [-1.43959285297413, -1], [-4.94065645841247e-324, 0.387204789493637], [-1.5, -1], [1, 1.5], [-4.94065645841247e-324, 0.785398163397449], [2.25, 3]}
split: 5 0.392699 (19)
x := {[-1.5, -1], [-1.5, -1], [0.392699081698724, 0.785398163397449], [-1.5, -1], [1, 1.5], [-4.94065645841247e-324, 0.785398163397449], [2.25, 3]}
split: 5 0.392699 (20)
x := {[-1.5, -1], [-1.5, -1], [-4.94065645841247e-324, 0.392699081698724], [-2, -1.5], [1, 1.77488300266928], [0.785398163397449, 1.5707963267949], [2.25, 3]}
CP(2) => {[-1.5, -1], [-1.43959285297413, -1], [-4.94065645841247e-324, 0.387204789493637], [-2, -1.5], [1, 1.77488300266928], [0.785398163397449, 1.5707963267949], [2.25, 3]}
split: 5 1.1781 (21)
x := {[-1.5, -1], [-1.5, -1], [0.392699081698724, 0.785398163397449], [-2, -1.5], [1, 1.77488300266928], [0.785398163397449, 1.5707963267949], [2.25, 3]}
split: 5 1.1781 (22)
x := {[-1.5, -1], [-1.5, -1], [-4.94065645841247e-324, 0.392699081698724], [-1.5, -1], [1, 1.5], [0.785398163397449, 1.5707963267949], [2.25, 3]}
CP(2) => {[-1.5, -1], [-1.43959285297413, -1], [-4.94065645841247e-324, 0.387204789493637], [-1.5, -1], [1, 1.5], [0.785398163397449, 1.5707963267949], [2.25, 3]}
split: 5 1.1781 (23)
x := {[-1.5, -1], [-1.5, -1], [0.392699081698724, 0.785398163397449], [-1.5, -1], [1, 1.5], [0.785398163397449, 1.5707963267949], [2.25, 3]}
split: 5 1.1781 (24)
x := {[-2, -1.5], [-1.89809728810838, -1.44904864405419], [0.785398163397449, 1.5707963267949], [-1.5, -1], [1, 1.5], [-4.94065645841247e-324, 0.785398163397449], [2.25, 3]}
CP(1) => []
x := {[-2, -1.5], [-1.44904864405419, -1], [0.785398163397449, 1.5707963267949], [-1.5, -1], [1, 1.5], [-4.94065645841247e-324, 0.785398163397449], [2.25, 3]}
split: 5 0.392699 (24)
x := {[-1.5, -1], [-1.5, -1], [0.785398163397449, 1.5707963267949], [-1.5, -1], [1, 1.5], [-4.94065645841247e-324, 0.392699081698724], [2.25, 3]}
CP(3) => {[-1.5, -1], [-1.5, -1], [0.785398163397449, 1.5707963267949], [-1.43511446776916, -1], [1, 1.43959285297413], [-4.94065645841247e-324, 0.383053887716666], [2.25, 3]}
split: 2 1.1781 (25)
x := {[-1.5, -1], [-1.5, -1], [0.785398163397449, 1.5707963267949], [-1.5, -1], [1, 1.5], [0.392699081698724, 0.785398163397449], [2.25, 3]}
split: 2 1.1781 (26)
x := {[-2, -1.5], [-1.89809728810838, -1.44904864405419], [0.785398163397449, 1.5707963267949], [-2, -1.5], [1, 1.77488300266928], [0.785398163397449, 1.5707963267949], [2.25, 3]}
CP(1) => []
x := {[-2, -1.5], [-1.44904864405419, -1], [0.785398163397449, 1.5707963267949], [-2, -1.5], [1, 1.77488300266928], [0.785398163397449, 1.5707963267949], [2.25, 3]}
split: 2 1.1781 (26)
x := {[-2, -1.5], [-1.89809728810838, -1.44904864405419], [0.785398163397449, 1.5707963267949], [-1.5, -1], [1, 1.5], [0.785398163397449, 1.5707963267949], [2.25, 3]}
CP(1) => []
x := {[-2, -1.5], [-1.44904864405419, -1], [0.785398163397449, 1.5707963267949], [-1.5, -1], [1, 1.5], [0.785398163397449, 1.5707963267949], [2.25, 3]}
split: 2 1.1781 (26)
x := {[-1.5, -1], [-1.5, -1], [0.785398163397449, 1.17809724509617], [-2, -1.5], [1, 1.77488300266928], [0.785398163397449, 1.5707963267949], [2.25, 3]}
split: 5 1.1781 (27)
x := {[-1.5, -1], [-1.5, -1], [1.17809724509617, 1.5707963267949], [-2, -1.5], [1, 1.77488300266928], [0.785398163397449, 1.5707963267949], [2.25, 3]}
CP(3) => {[-1.44296841303095, -1], [-1.44296841303095, -1], [1.17809724509617, 1.5707963267949], [-2, -1.5], [1, 1.77488300266928], [0.785398163397449, 1.5707963267949], [2.25, 3]}
split: 5 1.1781 (28)
x := {[-1.5, -1], [-1.5, -1], [0.785398163397449, 1.17809724509617], [-1.5, -1], [1, 1.5], [0.785398163397449, 1.5707963267949], [2.25, 3]}
split: 5 1.1781 (29)
x := {[-1.5, -1], [-1.5, -1], [1.17809724509617, 1.5707963267949], [-1.5, -1], [1, 1.5], [0.785398163397449, 1.5707963267949], [2.25, 3]}
CP(3) => {[-1.44296841303095, -1], [-1.44296841303095, -1], [1.17809724509617, 1.5707963267949], [-1.5, -1], [1, 1.5], [0.785398163397449, 1.5707963267949], [2.25, 3]}
split: 5 1.1781 (30)
x := {[-1.5, -1], [-1.43959285297413, -1], [-4.94065645841247e-324, 0.387204789493637], [-1.5, -1], [1, 1.5], [-4.94065645841247e-324, 0.392699081698724], [2.25, 3]}
CP(3) => {[-1.49894185730548, -1], [-1.42135325375596, -1], [-4.94065645841247e-324, 0.370341886128094], [-1.43511446776916, -1], [1, 1.43959285297413], [-4.94065645841247e-324, 0.383053887716666], [2.25, 3]}
split: 6 2.625 (31)
x := {[-1.5, -1], [-1.43959285297413, -1], [-4.94065645841247e-324, 0.387204789493637], [-1.5, -1], [1, 1.5], [0.392699081698724, 0.785398163397449], [2.25, 3]}
CP(1) => {[-1.5, -1], [-1.43511446776916, -1], [-4.94065645841247e-324, 0.383053887716666], [-1.5, -1], [1, 1.5], [0.392699081698724, 0.785398163397449], [2.25, 3]}
split: 6 2.625 (32)
x := {[-1.5, -1], [-1.5, -1], [0.392699081698724, 0.785398163397449], [-1.5, -1], [1, 1.5], [-4.94065645841247e-324, 0.392699081698724], [2.25, 3]}
CP(3) => {[-1.5, -1], [-1.5, -1], [0.392699081698724, 0.785398163397449], [-1.43511446776916, -1], [1, 1.43959285297413], [-4.94065645841247e-324, 0.383053887716666], [2.25, 3]}
split: 6 2.625 (33)
x := {[-1.5, -1], [-1.5, -1], [0.392699081698724, 0.785398163397449], [-1.5, -1], [1, 1.5], [0.392699081698724, 0.785398163397449], [2.25, 3]}
split: 6 2.625 (34)
x := {[-1.5, -1], [-1.43959285297413, -1], [-4.94065645841247e-324, 0.387204789493637], [-2, -1.5], [1, 1.77488300266928], [0.785398163397449, 1.17809724509617], [2.25, 3]}
CP(2) => []
x := {[-1.5, -1], [-1.43959285297413, -1], [-4.94065645841247e-324, 0.387204789493637], [-2, -1.5], [1, 1.77488300266928], [1.17809724509617, 1.5707963267949], [2.25, 3]}
CP(1) => []
x := {[-1.5, -1], [-1.5, -1], [0.392699081698724, 0.785398163397449], [-2, -1.5], [1, 1.77488300266928], [0.785398163397449, 1.17809724509617], [2.25, 3]}
CP(2) => []
x := {[-1.5, -1], [-1.5, -1], [0.392699081698724, 0.785398163397449], [-2, -1.5], [1, 1.77488300266928], [1.17809724509617, 1.5707963267949], [2.25, 3]}
CP(1) => []
x := {[-1.5, -1], [-1.43959285297413, -1], [-4.94065645841247e-324, 0.387204789493637], [-1.5, -1], [1, 1.5], [0.785398163397449, 1.17809724509617], [2.25, 3]}
CP(1) => {[-1.5, -1], [-1.43511446776916, -1], [-4.94065645841247e-324, 0.383053887716666], [-1.5, -1], [1, 1.5], [0.785398163397449, 1.17809724509617], [2.25, 3]}
split: 6 2.625 (31)
x := {[-1.5, -1], [-1.43959285297413, -1], [-4.94065645841247e-324, 0.387204789493637], [-1.5, -1], [1, 1.5], [1.17809724509617, 1.5707963267949], [2.25, 3]}
CP(2) => {[-1.5, -1], [-1.4291846185739, -1], [-4.94065645841247e-324, 0.377568308419987], [-1.5, -1], [1, 1.44296841303095], [1.17809724509617, 1.5707963267949], [2.25, 3]}
split: 6 2.625 (32)
x := {[-1.5, -1], [-1.5, -1], [0.392699081698724, 0.785398163397449], [-1.5, -1], [1, 1.5], [0.785398163397449, 1.17809724509617], [2.25, 3]}
split: 6 2.625 (33)
x := {[-1.5, -1], [-1.5, -1], [0.392699081698724, 0.785398163397449], [-1.5, -1], [1, 1.5], [1.17809724509617, 1.5707963267949], [2.25, 3]}
CP(2) => {[-1.5, -1], [-1.5, -1], [0.392699081698724, 0.785398163397449], [-1.5, -1], [1, 1.44296841303095], [1.17809724509617, 1.5707963267949], [2.25, 3]}
split: 6 2.625 (34)
x := {[-2, -1.5], [-1.44904864405419, -1], [0.785398163397449, 1.5707963267949], [-1.5, -1], [1, 1.5], [-4.94065645841247e-324, 0.392699081698724], [2.25, 3]}
CP(3) => {[-2, -1.5], [-1.44904864405419, -1], [0.785398163397449, 1.5707963267949], [-1.43511446776916, -1], [1, 1.43959285297413], [-4.94065645841247e-324, 0.383053887716666], [2.25, 3]}
split: 2 1.1781 (35)
x := {[-2, -1.5], [-1.44904864405419, -1], [0.785398163397449, 1.5707963267949], [-1.5, -1], [1, 1.5], [0.392699081698724, 0.785398163397449], [2.25, 3]}
split: 2 1.1781 (36)
x := {[-1.5, -1], [-1.5, -1], [0.785398163397449, 1.17809724509617], [-1.43511446776916, -1], [1, 1.43959285297413], [-4.94065645841247e-324, 0.383053887716666], [2.25, 3]}
CP(1) => {[-1.5, -1], [-1.5, -1], [0.785398163397449, 1.17809724509617], [-1.4291846185739, -1], [1, 1.43511446776916], [-4.94065645841247e-324, 0.377568308419987], [2.25, 3]}
split: 6 2.625 (37)
x := {[-1.5, -1], [-1.5, -1], [1.17809724509617, 1.5707963267949], [-1.43511446776916, -1], [1, 1.43959285297413], [-4.94065645841247e-324, 0.383053887716666], [2.25, 3]}
CP(3) => {[-1.44296841303095, -1], [-1.44296841303095, -1], [1.17809724509617, 1.5707963267949], [-1.41104598691907, -1], [1, 1.42135325375596], [-4.94065645841247e-324, 0.360861546483578], [2.25, 3]}
split: 6 2.625 (38)
x := {[-1.5, -1], [-1.5, -1], [0.785398163397449, 1.17809724509617], [-1.5, -1], [1, 1.5], [0.392699081698724, 0.785398163397449], [2.25, 3]}
split: 6 2.625 (39)
x := {[-1.5, -1], [-1.5, -1], [1.17809724509617, 1.5707963267949], [-1.5, -1], [1, 1.5], [0.392699081698724, 0.785398163397449], [2.25, 3]}
CP(3) => {[-1.44296841303095, -1], [-1.44296841303095, -1], [1.17809724509617, 1.5707963267949], [-1.5, -1], [1, 1.5], [0.392699081698724, 0.785398163397449], [2.25, 3]}
split: 6 2.625 (40)
x := {[-2, -1.5], [-1.44904864405419, -1], [0.785398163397449, 1.17809724509617], [-2, -1.5], [1, 1.77488300266928], [0.785398163397449, 1.5707963267949], [2.25, 3]}
CP(1) => []
x := {[-2, -1.5], [-1.44904864405419, -1], [1.17809724509617, 1.5707963267949], [-2, -1.5], [1, 1.77488300266928], [0.785398163397449, 1.5707963267949], [2.25, 3]}
CP(1) => []
x := {[-2, -1.5], [-1.44904864405419, -1], [0.785398163397449, 1.17809724509617], [-1.5, -1], [1, 1.5], [0.785398163397449, 1.5707963267949], [2.25, 3]}
CP(1) => []
x := {[-2, -1.5], [-1.44904864405419, -1], [1.17809724509617, 1.5707963267949], [-1.5, -1], [1, 1.5], [0.785398163397449, 1.5707963267949], [2.25, 3]}
CP(1) => []
x := {[-1.5, -1], [-1.5, -1], [0.785398163397449, 1.17809724509617], [-2, -1.5], [1, 1.77488300266928], [0.785398163397449, 1.17809724509617], [2.25, 3]}
CP(2) => []
x := {[-1.5, -1], [-1.5, -1], [0.785398163397449, 1.17809724509617], [-2, -1.5], [1, 1.77488300266928], [1.17809724509617, 1.5707963267949], [2.25, 3]}
CP(1) => []
x := {[-1.44296841303095, -1], [-1.44296841303095, -1], [1.17809724509617, 1.5707963267949], [-2, -1.5], [1, 1.77488300266928], [0.785398163397449, 1.17809724509617], [2.25, 3]}
CP(2) => []
x := {[-1.44296841303095, -1], [-1.44296841303095, -1], [1.17809724509617, 1.5707963267949], [-2, -1.5], [1, 1.77488300266928], [1.17809724509617, 1.5707963267949], [2.25, 3]}
CP(1) => []
x := {[-1.5, -1], [-1.5, -1], [0.785398163397449, 1.17809724509617], [-1.5, -1], [1, 1.5], [0.785398163397449, 1.17809724509617], [2.25, 3]}
split: 6 2.625 (33)
x := {[-1.5, -1], [-1.5, -1], [0.785398163397449, 1.17809724509617], [-1.5, -1], [1, 1.5], [1.17809724509617, 1.5707963267949], [2.25, 3]}
CP(2) => {[-1.5, -1], [-1.5, -1], [0.785398163397449, 1.17809724509617], [-1.5, -1], [1, 1.44296841303095], [1.17809724509617, 1.5707963267949], [2.25, 3]}
split: 6 2.625 (34)
x := {[-1.44296841303095, -1], [-1.44296841303095, -1], [1.17809724509617, 1.5707963267949], [-1.5, -1], [1, 1.5], [0.785398163397449, 1.17809724509617], [2.25, 3]}
split: 6 2.625 (35)
x := {[-1.44296841303095, -1], [-1.44296841303095, -1], [1.17809724509617, 1.5707963267949], [-1.5, -1], [1, 1.5], [1.17809724509617, 1.5707963267949], [2.25, 3]}
CP(2) => {[-1.44296841303095, -1], [-1.44296841303095, -1], [1.17809724509617, 1.5707963267949], [-1.5, -1], [1, 1.44296841303095], [1.17809724509617, 1.5707963267949], [2.25, 3]}
split: 6 2.625 (36)
x := {[-1.49894185730548, -1], [-1.42135325375596, -1], [-4.94065645841247e-324, 0.370341886128094], [-1.43511446776916, -1], [1, 1.43959285297413], [-4.94065645841247e-324, 0.383053887716666], [2.25, 2.625]}
CP(1) => []
x := {[-1.49894185730548, -1], [-1.42135325375596, -1], [-4.94065645841247e-324, 0.370341886128094], [-1.43511446776916, -1], [1, 1.43959285297413], [-4.94065645841247e-324, 0.383053887716666], [2.625, 3]}
CP(1) => {[-1.48259439654884, -1], [-1.41104598691907, -1], [-4.94065645841247e-324, 0.360861546483578], [-1.4291846185739, -1], [1, 1.43511446776916], [-4.94065645841247e-324, 0.377568308419987], [2.625, 3]}
split: 0 -1.2413 (36)
x := {[-1.5, -1], [-1.43511446776916, -1], [-4.94065645841247e-324, 0.383053887716666], [-1.5, -1], [1, 1.5], [0.392699081698724, 0.785398163397449], [2.25, 2.625]}
CP(1) => []
x := {[-1.5, -1], [-1.43511446776916, -1], [-4.94065645841247e-324, 0.383053887716666], [-1.5, -1], [1, 1.5], [0.392699081698724, 0.785398163397449], [2.625, 3]}
CP(1) => {[-1.5, -1], [-1.4291846185739, -1], [-4.94065645841247e-324, 0.377568308419987], [-1.5, -1], [1, 1.5], [0.392699081698724, 0.785398163397449], [2.625, 3]}
split: 0 -1.25 (36)
x := {[-1.5, -1], [-1.5, -1], [0.392699081698724, 0.785398163397449], [-1.43511446776916, -1], [1, 1.43959285297413], [-4.94065645841247e-324, 0.383053887716666], [2.25, 2.625]}
CP(1) => []
x := {[-1.5, -1], [-1.5, -1], [0.392699081698724, 0.785398163397449], [-1.43511446776916, -1], [1, 1.43959285297413], [-4.94065645841247e-324, 0.383053887716666], [2.625, 3]}
CP(1) => {[-1.5, -1], [-1.5, -1], [0.392699081698724, 0.785398163397449], [-1.4291846185739, -1], [1, 1.43511446776916], [-4.94065645841247e-324, 0.377568308419987], [2.625, 3]}
split: 0 -1.25 (36)
x := {[-1.5, -1], [-1.5, -1], [0.392699081698724, 0.785398163397449], [-1.5, -1], [1, 1.5], [0.392699081698724, 0.785398163397449], [2.25, 2.625]}
CP(1) => []
x := {[-1.5, -1], [-1.5, -1], [0.392699081698724, 0.785398163397449], [-1.5, -1], [1, 1.5], [0.392699081698724, 0.785398163397449], [2.625, 3]}
split: 0 -1.25 (36)
x := {[-1.5, -1], [-1.43511446776916, -1], [-4.94065645841247e-324, 0.383053887716666], [-1.5, -1], [1, 1.5], [0.785398163397449, 1.17809724509617], [2.25, 2.625]}
CP(1) => []
x := {[-1.5, -1], [-1.43511446776916, -1], [-4.94065645841247e-324, 0.383053887716666], [-1.5, -1], [1, 1.5], [0.785398163397449, 1.17809724509617], [2.625, 3]}
CP(1) => {[-1.5, -1], [-1.4291846185739, -1], [-4.94065645841247e-324, 0.377568308419987], [-1.5, -1], [1, 1.5], [0.785398163397449, 1.17809724509617], [2.625, 3]}
split: 0 -1.25 (36)
x := {[-1.5, -1], [-1.4291846185739, -1], [-4.94065645841247e-324, 0.377568308419987], [-1.5, -1], [1, 1.44296841303095], [1.17809724509617, 1.5707963267949], [2.25, 2.625]}
CP(1) => []
x := {[-1.5, -1], [-1.4291846185739, -1], [-4.94065645841247e-324, 0.377568308419987], [-1.5, -1], [1, 1.44296841303095], [1.17809724509617, 1.5707963267949], [2.625, 3]}
CP(1) => {[-1.49894185730548, -1], [-1.42135325375596, -1], [-4.94065645841247e-324, 0.370341886128094], [-1.5, -1], [1, 1.44296841303095], [1.17809724509617, 1.5707963267949], [2.625, 3]}
split: 3 -1.25 (36)
x := {[-1.5, -1], [-1.5, -1], [0.392699081698724, 0.785398163397449], [-1.5, -1], [1, 1.5], [0.785398163397449, 1.17809724509617], [2.25, 2.625]}
CP(1) => []
x := {[-1.5, -1], [-1.5, -1], [0.392699081698724, 0.785398163397449], [-1.5, -1], [1, 1.5], [0.785398163397449, 1.17809724509617], [2.625, 3]}
split: 0 -1.25 (36)
x := {[-1.5, -1], [-1.5, -1], [0.392699081698724, 0.785398163397449], [-1.5, -1], [1, 1.44296841303095], [1.17809724509617, 1.5707963267949], [2.25, 2.625]}
CP(1) => []
x := {[-1.5, -1], [-1.5, -1], [0.392699081698724, 0.785398163397449], [-1.5, -1], [1, 1.44296841303095], [1.17809724509617, 1.5707963267949], [2.625, 3]}
split: 0 -1.25 (36)
x := {[-2, -1.5], [-1.44904864405419, -1], [0.785398163397449, 1.17809724509617], [-1.43511446776916, -1], [1, 1.43959285297413], [-4.94065645841247e-324, 0.383053887716666], [2.25, 3]}
CP(1) => []
x := {[-2, -1.5], [-1.44904864405419, -1], [1.17809724509617, 1.5707963267949], [-1.43511446776916, -1], [1, 1.43959285297413], [-4.94065645841247e-324, 0.383053887716666], [2.25, 3]}
CP(1) => []
x := {[-2, -1.5], [-1.44904864405419, -1], [0.785398163397449, 1.17809724509617], [-1.5, -1], [1, 1.5], [0.392699081698724, 0.785398163397449], [2.25, 3]}
CP(1) => []
x := {[-2, -1.5], [-1.44904864405419, -1], [1.17809724509617, 1.5707963267949], [-1.5, -1], [1, 1.5], [0.392699081698724, 0.785398163397449], [2.25, 3]}
CP(1) => []
x := {[-1.5, -1], [-1.5, -1], [0.785398163397449, 1.17809724509617], [-1.4291846185739, -1], [1, 1.43511446776916], [-4.94065645841247e-324, 0.377568308419987], [2.25, 2.625]}
CP(1) => []
x := {[-1.5, -1], [-1.5, -1], [0.785398163397449, 1.17809724509617], [-1.4291846185739, -1], [1, 1.43511446776916], [-4.94065645841247e-324, 0.377568308419987], [2.625, 3]}
CP(1) => {[-1.5, -1], [-1.5, -1], [0.785398163397449, 1.17809724509617], [-1.42135325375596, -1], [1, 1.4291846185739], [-4.94065645841247e-324, 0.370341886128094], [2.625, 3]}
split: 0 -1.25 (32)
x := {[-1.44296841303095, -1], [-1.44296841303095, -1], [1.17809724509617, 1.5707963267949], [-1.41104598691907, -1], [1, 1.42135325375596], [-4.94065645841247e-324, 0.360861546483578], [2.25, 2.625]}
CP(1) => []
x := {[-1.44296841303095, -1], [-1.44296841303095, -1], [1.17809724509617, 1.5707963267949], [-1.41104598691907, -1], [1, 1.42135325375596], [-4.94065645841247e-324, 0.360861546483578], [2.625, 3]}
CP(1) => {[-1.44296841303095, -1], [-1.44296841303095, -1], [1.17809724509617, 1.5707963267949], [-1.39754097043911, -1], [1, 1.41104598691907], [-4.94065645841247e-324, 0.348490971545964], [2.625, 3]}
split: 0 -1.22148 (32)
x := {[-1.5, -1], [-1.5, -1], [0.785398163397449, 1.17809724509617], [-1.5, -1], [1, 1.5], [0.392699081698724, 0.785398163397449], [2.25, 2.625]}
CP(1) => []
x := {[-1.5, -1], [-1.5, -1], [0.785398163397449, 1.17809724509617], [-1.5, -1], [1, 1.5], [0.392699081698724, 0.785398163397449], [2.625, 3]}
split: 0 -1.25 (32)
x := {[-1.44296841303095, -1], [-1.44296841303095, -1], [1.17809724509617, 1.5707963267949], [-1.5, -1], [1, 1.5], [0.392699081698724, 0.785398163397449], [2.25, 2.625]}
CP(1) => []
x := {[-1.44296841303095, -1], [-1.44296841303095, -1], [1.17809724509617, 1.5707963267949], [-1.5, -1], [1, 1.5], [0.392699081698724, 0.785398163397449], [2.625, 3]}
split: 3 -1.25 (32)
x := {[-1.5, -1], [-1.5, -1], [0.785398163397449, 1.17809724509617], [-1.5, -1], [1, 1.5], [0.785398163397449, 1.17809724509617], [2.25, 2.625]}
CP(1) => []
x := {[-1.5, -1], [-1.5, -1], [0.785398163397449, 1.17809724509617], [-1.5, -1], [1, 1.5], [0.785398163397449, 1.17809724509617], [2.625, 3]}
split: 0 -1.25 (32)
x := {[-1.5, -1], [-1.5, -1], [0.785398163397449, 1.17809724509617], [-1.5, -1], [1, 1.44296841303095], [1.17809724509617, 1.5707963267949], [2.25, 2.625]}
CP(1) => []
x := {[-1.5, -1], [-1.5, -1], [0.785398163397449, 1.17809724509617], [-1.5, -1], [1, 1.44296841303095], [1.17809724509617, 1.5707963267949], [2.625, 3]}
split: 0 -1.25 (32)
x := {[-1.44296841303095, -1], [-1.44296841303095, -1], [1.17809724509617, 1.5707963267949], [-1.5, -1], [1, 1.5], [0.785398163397449, 1.17809724509617], [2.25, 2.625]}
CP(1) => []
x := {[-1.44296841303095, -1], [-1.44296841303095, -1], [1.17809724509617, 1.5707963267949], [-1.5, -1], [1, 1.5], [0.785398163397449, 1.17809724509617], [2.625, 3]}
split: 3 -1.25 (32)
x := {[-1.44296841303095, -1], [-1.44296841303095, -1], [1.17809724509617, 1.5707963267949], [-1.5, -1], [1, 1.44296841303095], [1.17809724509617, 1.5707963267949], [2.25, 2.625]}
CP(1) => []
x := {[-1.44296841303095, -1], [-1.44296841303095, -1], [1.17809724509617, 1.5707963267949], [-1.5, -1], [1, 1.44296841303095], [1.17809724509617, 1.5707963267949], [2.625, 3]}
split: 3 -1.25 (32)
x := {[-1.48259439654884, -1.24129719827442], [-1.41104598691907, -1], [-4.94065645841247e-324, 0.360861546483578], [-1.4291846185739, -1], [1, 1.43511446776916], [-4.94065645841247e-324, 0.377568308419987], [2.625, 3]}
CP(1) => []
x := {[-1.24129719827442, -1], [-1.41104598691907, -1], [-4.94065645841247e-324, 0.360861546483578], [-1.4291846185739, -1], [1, 1.43511446776916], [-4.94065645841247e-324, 0.377568308419987], [2.625, 3]}
CP(2) => {[-1.24129719827442, -1], [-1.24129719827442, -1], [-4.94065645841247e-324, 0.332460256848249], [-1.41104598691907, -1], [1, 1.42135325375596], [-4.94065645841247e-324, 0.360861546483578], [2.625, 3]}
split: 4 1.21068 (32)
x := {[-1.5, -1.25], [-1.4291846185739, -1], [-4.94065645841247e-324, 0.377568308419987], [-1.5, -1], [1, 1.5], [0.392699081698724, 0.785398163397449], [2.625, 3]}
CP(1) => []
x := {[-1.25, -1], [-1.4291846185739, -1], [-4.94065645841247e-324, 0.377568308419987], [-1.5, -1], [1, 1.5], [0.392699081698724, 0.785398163397449], [2.625, 3]}
CP(2) => {[-1.25, -1], [-1.25, -1], [-4.94065645841247e-324, 0.360861546483578], [-1.5, -1], [1, 1.5], [0.392699081698724, 0.785398163397449], [2.625, 3]}
split: 3 -1.25 (32)
x := {[-1.5, -1.25], [-1.5, -1], [0.392699081698724, 0.785398163397449], [-1.4291846185739, -1], [1, 1.43511446776916], [-4.94065645841247e-324, 0.377568308419987], [2.625, 3]}
CP(1) => {[-1.5, -1.25], [-1.45847586576825, -1], [0.392699081698724, 0.785398163397449], [-1.42135325375596, -1], [1, 1.4291846185739], [-4.94065645841247e-324, 0.370341886128094], [2.625, 3]}
split: 1 -1.22924 (33)
x := {[-1.25, -1], [-1.5, -1], [0.392699081698724, 0.785398163397449], [-1.4291846185739, -1], [1, 1.43511446776916], [-4.94065645841247e-324, 0.377568308419987], [2.625, 3]}
CP(2) => {[-1.25, -1], [-1.25, -1], [0.392699081698724, 0.785398163397449], [-1.41104598691907, -1], [1, 1.42135325375596], [-4.94065645841247e-324, 0.360861546483578], [2.625, 3]}
split: 4 1.21068 (34)
x := {[-1.5, -1.25], [-1.5, -1], [0.392699081698724, 0.785398163397449], [-1.5, -1], [1, 1.5], [0.392699081698724, 0.785398163397449], [2.625, 3]}
CP(1) => {[-1.5, -1.25], [-1.45847586576825, -1], [0.392699081698724, 0.785398163397449], [-1.5, -1], [1, 1.5], [0.392699081698724, 0.785398163397449], [2.625, 3]}
split: 3 -1.25 (35)
x := {[-1.25, -1], [-1.5, -1], [0.392699081698724, 0.785398163397449], [-1.5, -1], [1, 1.5], [0.392699081698724, 0.785398163397449], [2.625, 3]}
CP(2) => {[-1.25, -1], [-1.25, -1], [0.392699081698724, 0.785398163397449], [-1.5, -1], [1, 1.5], [0.392699081698724, 0.785398163397449], [2.625, 3]}
split: 3 -1.25 (36)
x := {[-1.5, -1.25], [-1.4291846185739, -1], [-4.94065645841247e-324, 0.377568308419987], [-1.5, -1], [1, 1.5], [0.785398163397449, 1.17809724509617], [2.625, 3]}
CP(1) => []
x := {[-1.25, -1], [-1.4291846185739, -1], [-4.94065645841247e-324, 0.377568308419987], [-1.5, -1], [1, 1.5], [0.785398163397449, 1.17809724509617], [2.625, 3]}
CP(2) => {[-1.25, -1], [-1.25, -1], [-4.94065645841247e-324, 0.360861546483578], [-1.5, -1], [1, 1.5], [0.785398163397449, 1.17809724509617], [2.625, 3]}
split: 3 -1.25 (36)
x := {[-1.49894185730548, -1], [-1.42135325375596, -1], [-4.94065645841247e-324, 0.370341886128094], [-1.5, -1.25], [1, 1.44296841303095], [1.17809724509617, 1.5707963267949], [2.625, 3]}
CP(2) => []
x := {[-1.49894185730548, -1], [-1.42135325375596, -1], [-4.94065645841247e-324, 0.370341886128094], [-1.25, -1], [1, 1.44296841303095], [1.17809724509617, 1.5707963267949], [2.625, 3]}
CP(2) => {[-1.46132179220352, -1], [-1.39754097043911, -1], [-4.94065645841247e-324, 0.348490971545964], [-1.25, -1], [1, 1.25], [1.17809724509617, 1.5707963267949], [2.625, 3]}
split: 0 -1.23066 (36)
x := {[-1.5, -1.25], [-1.5, -1], [0.392699081698724, 0.785398163397449], [-1.5, -1], [1, 1.5], [0.785398163397449, 1.17809724509617], [2.625, 3]}
CP(1) => {[-1.5, -1.25], [-1.45847586576825, -1], [0.392699081698724, 0.785398163397449], [-1.5, -1], [1, 1.5], [0.785398163397449, 1.17809724509617], [2.625, 3]}
split: 3 -1.25 (37)
x := {[-1.25, -1], [-1.5, -1], [0.392699081698724, 0.785398163397449], [-1.5, -1], [1, 1.5], [0.785398163397449, 1.17809724509617], [2.625, 3]}
CP(2) => {[-1.25, -1], [-1.25, -1], [0.392699081698724, 0.785398163397449], [-1.5, -1], [1, 1.5], [0.785398163397449, 1.17809724509617], [2.625, 3]}
split: 3 -1.25 (38)
x := {[-1.5, -1.25], [-1.5, -1], [0.392699081698724, 0.785398163397449], [-1.5, -1], [1, 1.44296841303095], [1.17809724509617, 1.5707963267949], [2.625, 3]}
CP(1) => {[-1.5, -1.25], [-1.45847586576825, -1], [0.392699081698724, 0.785398163397449], [-1.5, -1], [1, 1.44296841303095], [1.17809724509617, 1.5707963267949], [2.625, 3]}
split: 3 -1.25 (39)
x := {[-1.25, -1], [-1.5, -1], [0.392699081698724, 0.785398163397449], [-1.5, -1], [1, 1.44296841303095], [1.17809724509617, 1.5707963267949], [2.625, 3]}
CP(2) => {[-1.25, -1], [-1.25, -1], [0.392699081698724, 0.785398163397449], [-1.5, -1], [1, 1.44296841303095], [1.17809724509617, 1.5707963267949], [2.625, 3]}
split: 3 -1.25 (40)
x := {[-1.5, -1.25], [-1.5, -1], [0.785398163397449, 1.17809724509617], [-1.42135325375596, -1], [1, 1.4291846185739], [-4.94065645841247e-324, 0.370341886128094], [2.625, 3]}
CP(1) => {[-1.5, -1.25], [-1.5, -1], [0.785398163397449, 1.17809724509617], [-1.41104598691907, -1], [1, 1.42135325375596], [-4.94065645841247e-324, 0.360861546483578], [2.625, 3]}
split: 1 -1.25 (41)
x := {[-1.25, -1], [-1.5, -1], [0.785398163397449, 1.17809724509617], [-1.42135325375596, -1], [1, 1.4291846185739], [-4.94065645841247e-324, 0.370341886128094], [2.625, 3]}
CP(2) => {[-1.25, -1], [-1.25, -1], [0.785398163397449, 1.17809724509617], [-1.39754097043911, -1], [1, 1.41104598691907], [-4.94065645841247e-324, 0.348490971545964], [2.625, 3]}
split: 4 1.20552 (42)
x := {[-1.44296841303095, -1.22148420651548], [-1.44296841303095, -1], [1.17809724509617, 1.5707963267949], [-1.39754097043911, -1], [1, 1.41104598691907], [-4.94065645841247e-324, 0.348490971545964], [2.625, 3]}
CP(2) => []
x := {[-1.22148420651548, -1], [-1.44296841303095, -1], [1.17809724509617, 1.5707963267949], [-1.39754097043911, -1], [1, 1.41104598691907], [-4.94065645841247e-324, 0.348490971545964], [2.625, 3]}
CP(2) => {[-1.22148420651548, -1], [-1.22148420651548, -1], [1.17809724509617, 1.5707963267949], [-1.35721150960308, -1], [1, 1.37994996836924], [-4.94065645841247e-324, 0.311868631689158], [2.625, 3]}
split: 2 1.37445 (42)
x := {[-1.5, -1.25], [-1.5, -1], [0.785398163397449, 1.17809724509617], [-1.5, -1], [1, 1.5], [0.392699081698724, 0.785398163397449], [2.625, 3]}
split: 1 -1.25 (43)
x := {[-1.25, -1], [-1.5, -1], [0.785398163397449, 1.17809724509617], [-1.5, -1], [1, 1.5], [0.392699081698724, 0.785398163397449], [2.625, 3]}
CP(2) => {[-1.25, -1], [-1.25, -1], [0.785398163397449, 1.17809724509617], [-1.5, -1], [1, 1.5], [0.392699081698724, 0.785398163397449], [2.625, 3]}
split: 3 -1.25 (44)
x := {[-1.44296841303095, -1], [-1.44296841303095, -1], [1.17809724509617, 1.5707963267949], [-1.5, -1.25], [1, 1.5], [0.392699081698724, 0.785398163397449], [2.625, 3]}
CP(3) => []
x := {[-1.44296841303095, -1], [-1.44296841303095, -1], [1.17809724509617, 1.5707963267949], [-1.25, -1], [1, 1.5], [0.392699081698724, 0.785398163397449], [2.625, 3]}
CP(2) => {[-1.44296841303095, -1], [-1.44296841303095, -1], [1.17809724509617, 1.5707963267949], [-1.25, -1], [1, 1.25], [0.392699081698724, 0.785398163397449], [2.625, 3]}
split: 0 -1.22148 (44)
x := {[-1.5, -1.25], [-1.5, -1], [0.785398163397449, 1.17809724509617], [-1.5, -1], [1, 1.5], [0.785398163397449, 1.17809724509617], [2.625, 3]}
split: 1 -1.25 (45)
x := {[-1.25, -1], [-1.5, -1], [0.785398163397449, 1.17809724509617], [-1.5, -1], [1, 1.5], [0.785398163397449, 1.17809724509617], [2.625, 3]}
CP(2) => {[-1.25, -1], [-1.25, -1], [0.785398163397449, 1.17809724509617], [-1.5, -1], [1, 1.5], [0.785398163397449, 1.17809724509617], [2.625, 3]}
split: 3 -1.25 (46)
x := {[-1.5, -1.25], [-1.5, -1], [0.785398163397449, 1.17809724509617], [-1.5, -1], [1, 1.44296841303095], [1.17809724509617, 1.5707963267949], [2.625, 3]}
split: 1 -1.25 (47)
x := {[-1.25, -1], [-1.5, -1], [0.785398163397449, 1.17809724509617], [-1.5, -1], [1, 1.44296841303095], [1.17809724509617, 1.5707963267949], [2.625, 3]}
CP(2) => {[-1.25, -1], [-1.25, -1], [0.785398163397449, 1.17809724509617], [-1.5, -1], [1, 1.44296841303095], [1.17809724509617, 1.5707963267949], [2.625, 3]}
split: 3 -1.25 (48)
x := {[-1.44296841303095, -1], [-1.44296841303095, -1], [1.17809724509617, 1.5707963267949], [-1.5, -1.25], [1, 1.5], [0.785398163397449, 1.17809724509617], [2.625, 3]}
CP(1) => {[-1.44296841303095, -1], [-1.44296841303095, -1], [1.17809724509617, 1.5707963267949], [-1.5, -1.25], [1, 1.45847586576825], [0.785398163397449, 1.17809724509617], [2.625, 3]}
split: 4 1.22924 (49)
x := {[-1.44296841303095, -1], [-1.44296841303095, -1], [1.17809724509617, 1.5707963267949], [-1.25, -1], [1, 1.5], [0.785398163397449, 1.17809724509617], [2.625, 3]}
CP(2) => {[-1.44296841303095, -1], [-1.44296841303095, -1], [1.17809724509617, 1.5707963267949], [-1.25, -1], [1, 1.25], [0.785398163397449, 1.17809724509617], [2.625, 3]}
split: 0 -1.22148 (50)
x := {[-1.44296841303095, -1], [-1.44296841303095, -1], [1.17809724509617, 1.5707963267949], [-1.5, -1.25], [1, 1.44296841303095], [1.17809724509617, 1.5707963267949], [2.625, 3]}
CP(2) => []
x := {[-1.44296841303095, -1], [-1.44296841303095, -1], [1.17809724509617, 1.5707963267949], [-1.25, -1], [1, 1.44296841303095], [1.17809724509617, 1.5707963267949], [2.625, 3]}
CP(2) => {[-1.44296841303095, -1], [-1.44296841303095, -1], [1.17809724509617, 1.5707963267949], [-1.25, -1], [1, 1.25], [1.17809724509617, 1.5707963267949], [2.625, 3]}
split: 0 -1.22148 (50)
x := {[-1.24129719827442, -1], [-1.24129719827442, -1], [-4.94065645841247e-324, 0.332460256848249], [-1.41104598691907, -1], [1, 1.21067662687798], [-4.94065645841247e-324, 0.360861546483578], [2.625, 3]}
CP(1) => {[-1.24129719827442, -1], [-1.24129719827442, -1], [-4.94065645841247e-324, 0.311868631689158], [-1.39754097043911, -1], [1, 1.21067662687798], [-4.94065645841247e-324, 0.348490971545964], [2.625, 3]}
split: 3 -1.19877 (51)
x := {[-1.24129719827442, -1], [-1.24129719827442, -1], [-4.94065645841247e-324, 0.332460256848249], [-1.41104598691907, -1], [1.21067662687798, 1.42135325375596], [-4.94065645841247e-324, 0.360861546483578], [2.625, 3]}
CP(1) => []
x := {[-1.25, -1], [-1.25, -1], [-4.94065645841247e-324, 0.360861546483578], [-1.5, -1.25], [1, 1.5], [0.392699081698724, 0.785398163397449], [2.625, 3]}
CP(3) => []
x := {[-1.25, -1], [-1.25, -1], [-4.94065645841247e-324, 0.360861546483578], [-1.25, -1], [1, 1.5], [0.392699081698724, 0.785398163397449], [2.625, 3]}
CP(2) => {[-1.25, -1], [-1.25, -1], [-4.94065645841247e-324, 0.332460256848249], [-1.25, -1], [1, 1.25], [0.392699081698724, 0.785398163397449], [2.625, 3]}
split: 5 0.589049 (50)
x := {[-1.5, -1.25], [-1.45847586576825, -1.22923793288413], [0.392699081698724, 0.785398163397449], [-1.42135325375596, -1], [1, 1.4291846185739], [-4.94065645841247e-324, 0.370341886128094], [2.625, 3]}
CP(1) => []
x := {[-1.5, -1.25], [-1.22923793288413, -1], [0.392699081698724, 0.785398163397449], [-1.42135325375596, -1], [1, 1.4291846185739], [-4.94065645841247e-324, 0.370341886128094], [2.625, 3]}
CP(1) => {[-1.5, -1.25], [-1.22923793288413, -1], [0.392699081698724, 0.785398163397449], [-1.41104598691907, -1], [1, 1.42135325375596], [-4.94065645841247e-324, 0.360861546483578], [2.625, 3]}
split: 4 1.21068 (50)
x := {[-1.25, -1], [-1.25, -1], [0.392699081698724, 0.785398163397449], [-1.41104598691907, -1], [1, 1.21067662687798], [-4.94065645841247e-324, 0.360861546483578], [2.625, 3]}
CP(1) => {[-1.25, -1], [-1.25, -1], [0.392699081698724, 0.785398163397449], [-1.39754097043911, -1], [1, 1.21067662687798], [-4.94065645841247e-324, 0.348490971545964], [2.625, 3]}
split: 3 -1.19877 (51)
x := {[-1.25, -1], [-1.25, -1], [0.392699081698724, 0.785398163397449], [-1.41104598691907, -1], [1.21067662687798, 1.42135325375596], [-4.94065645841247e-324, 0.360861546483578], [2.625, 3]}
CP(1) => []
x := {[-1.5, -1.25], [-1.45847586576825, -1], [0.392699081698724, 0.785398163397449], [-1.5, -1.25], [1, 1.5], [0.392699081698724, 0.785398163397449], [2.625, 3]}
CP(3) => []
x := {[-1.5, -1.25], [-1.45847586576825, -1], [0.392699081698724, 0.785398163397449], [-1.25, -1], [1, 1.5], [0.392699081698724, 0.785398163397449], [2.625, 3]}
CP(2) => {[-1.5, -1.25], [-1.45847586576825, -1], [0.392699081698724, 0.785398163397449], [-1.25, -1], [1, 1.25], [0.392699081698724, 0.785398163397449], [2.625, 3]}
split: 1 -1.22924 (50)
x := {[-1.25, -1], [-1.25, -1], [0.392699081698724, 0.785398163397449], [-1.5, -1.25], [1, 1.5], [0.392699081698724, 0.785398163397449], [2.625, 3]}
CP(3) => []
x := {[-1.25, -1], [-1.25, -1], [0.392699081698724, 0.785398163397449], [-1.25, -1], [1, 1.5], [0.392699081698724, 0.785398163397449], [2.625, 3]}
CP(2) => {[-1.25, -1], [-1.25, -1], [0.392699081698724, 0.785398163397449], [-1.25, -1], [1, 1.25], [0.392699081698724, 0.785398163397449], [2.625, 3]}
split: 2 0.589049 (50)
x := {[-1.25, -1], [-1.25, -1], [-4.94065645841247e-324, 0.360861546483578], [-1.5, -1.25], [1, 1.5], [0.785398163397449, 1.17809724509617], [2.625, 3]}
CP(1) => {[-1.25, -1], [-1.25, -1], [-4.94065645841247e-324, 0.348490971545964], [-1.5, -1.25], [1, 1.45847586576825], [0.785398163397449, 1.17809724509617], [2.625, 3]}
split: 4 1.22924 (51)
x := {[-1.25, -1], [-1.25, -1], [-4.94065645841247e-324, 0.360861546483578], [-1.25, -1], [1, 1.5], [0.785398163397449, 1.17809724509617], [2.625, 3]}
CP(2) => {[-1.25, -1], [-1.25, -1], [-4.94065645841247e-324, 0.332460256848249], [-1.25, -1], [1, 1.25], [0.785398163397449, 1.17809724509617], [2.625, 3]}
split: 5 0.981748 (52)
x := {[-1.46132179220352, -1.23066089610176], [-1.39754097043911, -1], [-4.94065645841247e-324, 0.348490971545964], [-1.25, -1], [1, 1.25], [1.17809724509617, 1.5707963267949], [2.625, 3]}
CP(1) => []
x := {[-1.23066089610176, -1], [-1.39754097043911, -1], [-4.94065645841247e-324, 0.348490971545964], [-1.25, -1], [1, 1.25], [1.17809724509617, 1.5707963267949], [2.625, 3]}
CP(2) => {[-1.23066089610176, -1], [-1.23066089610176, -1], [-4.94065645841247e-324, 0.311868631689158], [-1.25, -1], [1, 1.25], [1.17809724509617, 1.5707963267949], [2.625, 3]}
split: 5 1.37445 (52)
x := {[-1.5, -1.25], [-1.45847586576825, -1], [0.392699081698724, 0.785398163397449], [-1.5, -1.25], [1, 1.5], [0.785398163397449, 1.17809724509617], [2.625, 3]}
CP(1) => {[-1.5, -1.25], [-1.45847586576825, -1], [0.392699081698724, 0.785398163397449], [-1.5, -1.25], [1, 1.45847586576825], [0.785398163397449, 1.17809724509617], [2.625, 3]}
split: 1 -1.22924 (53)
x := {[-1.5, -1.25], [-1.45847586576825, -1], [0.392699081698724, 0.785398163397449], [-1.25, -1], [1, 1.5], [0.785398163397449, 1.17809724509617], [2.625, 3]}
CP(2) => {[-1.5, -1.25], [-1.45847586576825, -1], [0.392699081698724, 0.785398163397449], [-1.25, -1], [1, 1.25], [0.785398163397449, 1.17809724509617], [2.625, 3]}
split: 1 -1.22924 (54)
x := {[-1.25, -1], [-1.25, -1], [0.392699081698724, 0.785398163397449], [-1.5, -1.25], [1, 1.5], [0.785398163397449, 1.17809724509617], [2.625, 3]}
CP(1) => {[-1.25, -1], [-1.25, -1], [0.392699081698724, 0.785398163397449], [-1.5, -1.25], [1, 1.45847586576825], [0.785398163397449, 1.17809724509617], [2.625, 3]}
split: 4 1.22924 (55)
x := {[-1.25, -1], [-1.25, -1], [0.392699081698724, 0.785398163397449], [-1.25, -1], [1, 1.5], [0.785398163397449, 1.17809724509617], [2.625, 3]}
CP(2) => {[-1.25, -1], [-1.25, -1], [0.392699081698724, 0.785398163397449], [-1.25, -1], [1, 1.25], [0.785398163397449, 1.17809724509617], [2.625, 3]}
split: 5 0.981748 (56)
x := {[-1.5, -1.25], [-1.45847586576825, -1], [0.392699081698724, 0.785398163397449], [-1.5, -1.25], [1, 1.44296841303095], [1.17809724509617, 1.5707963267949], [2.625, 3]}
CP(2) => []
x := {[-1.5, -1.25], [-1.45847586576825, -1], [0.392699081698724, 0.785398163397449], [-1.25, -1], [1, 1.44296841303095], [1.17809724509617, 1.5707963267949], [2.625, 3]}
CP(2) => {[-1.5, -1.25], [-1.45847586576825, -1], [0.392699081698724, 0.785398163397449], [-1.25, -1], [1, 1.25], [1.17809724509617, 1.5707963267949], [2.625, 3]}
split: 1 -1.22924 (56)
x := {[-1.25, -1], [-1.25, -1], [0.392699081698724, 0.785398163397449], [-1.5, -1.25], [1, 1.44296841303095], [1.17809724509617, 1.5707963267949], [2.625, 3]}
CP(2) => []
x := {[-1.25, -1], [-1.25, -1], [0.392699081698724, 0.785398163397449], [-1.25, -1], [1, 1.44296841303095], [1.17809724509617, 1.5707963267949], [2.625, 3]}
CP(2) => {[-1.25, -1], [-1.25, -1], [0.392699081698724, 0.785398163397449], [-1.25, -1], [1, 1.25], [1.17809724509617, 1.5707963267949], [2.625, 3]}
split: 2 0.589049 (56)
x := {[-1.5, -1.25], [-1.5, -1.25], [0.785398163397449, 1.17809724509617], [-1.41104598691907, -1], [1, 1.42135325375596], [-4.94065645841247e-324, 0.360861546483578], [2.625, 3]}
CP(2) => []
x := {[-1.5, -1.25], [-1.25, -1], [0.785398163397449, 1.17809724509617], [-1.41104598691907, -1], [1, 1.42135325375596], [-4.94065645841247e-324, 0.360861546483578], [2.625, 3]}
CP(1) => {[-1.5, -1.25], [-1.25, -1], [0.785398163397449, 1.17809724509617], [-1.39754097043911, -1], [1, 1.41104598691907], [-4.94065645841247e-324, 0.348490971545964], [2.625, 3]}
split: 4 1.20552 (56)
x := {[-1.25, -1], [-1.25, -1], [0.785398163397449, 1.17809724509617], [-1.39754097043911, -1], [1, 1.20552299345954], [-4.94065645841247e-324, 0.348490971545964], [2.625, 3]}
CP(1) => {[-1.25, -1], [-1.25, -1], [0.785398163397449, 1.17809724509617], [-1.37994996836924, -1], [1, 1.20552299345954], [-4.94065645841247e-324, 0.332460256848249], [2.625, 3]}
split: 2 0.981748 (57)
x := {[-1.25, -1], [-1.25, -1], [0.785398163397449, 1.17809724509617], [-1.39754097043911, -1], [1.20552299345954, 1.41104598691907], [-4.94065645841247e-324, 0.348490971545964], [2.625, 3]}
CP(1) => []
x := {[-1.22148420651548, -1], [-1.22148420651548, -1], [1.17809724509617, 1.37444678594553], [-1.35721150960308, -1], [1, 1.37994996836924], [-4.94065645841247e-324, 0.311868631689158], [2.625, 3]}
CP(1) => {[-1.21584991772509, -1], [-1.22148420651548, -1], [1.17809724509617, 1.37444678594553], [-1.32810880104684, -1], [1, 1.35721150960308], [-4.94065645841247e-324, 0.285710280259466], [2.625, 3]}
split: 6 2.8125 (57)
x := {[-1.22148420651548, -1], [-1.22148420651548, -1], [1.37444678594553, 1.5707963267949], [-1.35721150960308, -1], [1, 1.37994996836924], [-4.94065645841247e-324, 0.311868631689158], [2.625, 3]}
CP(4) => []
x := {[-1.5, -1.25], [-1.5, -1.25], [0.785398163397449, 1.17809724509617], [-1.5, -1], [1, 1.5], [0.392699081698724, 0.785398163397449], [2.625, 3]}
CP(2) => []
x := {[-1.5, -1.25], [-1.25, -1], [0.785398163397449, 1.17809724509617], [-1.5, -1], [1, 1.5], [0.392699081698724, 0.785398163397449], [2.625, 3]}
split: 3 -1.25 (56)
x := {[-1.25, -1], [-1.25, -1], [0.785398163397449, 1.17809724509617], [-1.5, -1.25], [1, 1.5], [0.392699081698724, 0.785398163397449], [2.625, 3]}
CP(3) => []
x := {[-1.25, -1], [-1.25, -1], [0.785398163397449, 1.17809724509617], [-1.25, -1], [1, 1.5], [0.392699081698724, 0.785398163397449], [2.625, 3]}
CP(2) => {[-1.25, -1], [-1.25, -1], [0.785398163397449, 1.17809724509617], [-1.25, -1], [1, 1.25], [0.392699081698724, 0.785398163397449], [2.625, 3]}
split: 2 0.981748 (56)
x := {[-1.44296841303095, -1.22148420651548], [-1.44296841303095, -1], [1.17809724509617, 1.5707963267949], [-1.25, -1], [1, 1.25], [0.392699081698724, 0.785398163397449], [2.625, 3]}
CP(2) => []
x := {[-1.22148420651548, -1], [-1.44296841303095, -1], [1.17809724509617, 1.5707963267949], [-1.25, -1], [1, 1.25], [0.392699081698724, 0.785398163397449], [2.625, 3]}
CP(2) => {[-1.22148420651548, -1], [-1.22148420651548, -1], [1.17809724509617, 1.5707963267949], [-1.25, -1], [1, 1.25], [0.392699081698724, 0.785398163397449], [2.625, 3]}
split: 5 0.589049 (56)
x := {[-1.5, -1.25], [-1.5, -1.25], [0.785398163397449, 1.17809724509617], [-1.5, -1], [1, 1.5], [0.785398163397449, 1.17809724509617], [2.625, 3]}
CP(2) => []
x := {[-1.5, -1.25], [-1.25, -1], [0.785398163397449, 1.17809724509617], [-1.5, -1], [1, 1.5], [0.785398163397449, 1.17809724509617], [2.625, 3]}
split: 3 -1.25 (56)
x := {[-1.25, -1], [-1.25, -1], [0.785398163397449, 1.17809724509617], [-1.5, -1.25], [1, 1.5], [0.785398163397449, 1.17809724509617], [2.625, 3]}
CP(1) => {[-1.25, -1], [-1.25, -1], [0.785398163397449, 1.17809724509617], [-1.5, -1.25], [1, 1.45847586576825], [0.785398163397449, 1.17809724509617], [2.625, 3]}
split: 4 1.22924 (57)
x := {[-1.25, -1], [-1.25, -1], [0.785398163397449, 1.17809724509617], [-1.25, -1], [1, 1.5], [0.785398163397449, 1.17809724509617], [2.625, 3]}
CP(2) => {[-1.25, -1], [-1.25, -1], [0.785398163397449, 1.17809724509617], [-1.25, -1], [1, 1.25], [0.785398163397449, 1.17809724509617], [2.625, 3]}
split: 2 0.981748 (58)
x := {[-1.5, -1.25], [-1.5, -1.25], [0.785398163397449, 1.17809724509617], [-1.5, -1], [1, 1.44296841303095], [1.17809724509617, 1.5707963267949], [2.625, 3]}
CP(2) => []
x := {[-1.5, -1.25], [-1.25, -1], [0.785398163397449, 1.17809724509617], [-1.5, -1], [1, 1.44296841303095], [1.17809724509617, 1.5707963267949], [2.625, 3]}
split: 3 -1.25 (58)
x := {[-1.25, -1], [-1.25, -1], [0.785398163397449, 1.17809724509617], [-1.5, -1.25], [1, 1.44296841303095], [1.17809724509617, 1.5707963267949], [2.625, 3]}
CP(2) => []
x := {[-1.25, -1], [-1.25, -1], [0.785398163397449, 1.17809724509617], [-1.25, -1], [1, 1.44296841303095], [1.17809724509617, 1.5707963267949], [2.625, 3]}
CP(2) => {[-1.25, -1], [-1.25, -1], [0.785398163397449, 1.17809724509617], [-1.25, -1], [1, 1.25], [1.17809724509617, 1.5707963267949], [2.625, 3]}
split: 2 0.981748 (58)
x := {[-1.44296841303095, -1], [-1.44296841303095, -1], [1.17809724509617, 1.5707963267949], [-1.5, -1.25], [1, 1.22923793288413], [0.785398163397449, 1.17809724509617], [2.625, 3]}
split: 0 -1.22148 (59)
x := {[-1.44296841303095, -1], [-1.44296841303095, -1], [1.17809724509617, 1.5707963267949], [-1.5, -1.25], [1.22923793288413, 1.45847586576825], [0.785398163397449, 1.17809724509617], [2.625, 3]}
CP(3) => []
x := {[-1.44296841303095, -1.22148420651548], [-1.44296841303095, -1], [1.17809724509617, 1.5707963267949], [-1.25, -1], [1, 1.25], [0.785398163397449, 1.17809724509617], [2.625, 3]}
CP(2) => []
x := {[-1.22148420651548, -1], [-1.44296841303095, -1], [1.17809724509617, 1.5707963267949], [-1.25, -1], [1, 1.25], [0.785398163397449, 1.17809724509617], [2.625, 3]}
CP(2) => {[-1.22148420651548, -1], [-1.22148420651548, -1], [1.17809724509617, 1.5707963267949], [-1.25, -1], [1, 1.25], [0.785398163397449, 1.17809724509617], [2.625, 3]}
split: 5 0.981748 (58)
x := {[-1.44296841303095, -1.22148420651548], [-1.44296841303095, -1], [1.17809724509617, 1.5707963267949], [-1.25, -1], [1, 1.25], [1.17809724509617, 1.5707963267949], [2.625, 3]}
CP(2) => []
x := {[-1.22148420651548, -1], [-1.44296841303095, -1], [1.17809724509617, 1.5707963267949], [-1.25, -1], [1, 1.25], [1.17809724509617, 1.5707963267949], [2.625, 3]}
CP(2) => {[-1.22148420651548, -1], [-1.22148420651548, -1], [1.17809724509617, 1.5707963267949], [-1.25, -1], [1, 1.25], [1.17809724509617, 1.5707963267949], [2.625, 3]}
split: 2 1.37445 (58)
x := {[-1.24129719827442, -1], [-1.24129719827442, -1], [-4.94065645841247e-324, 0.311868631689158], [-1.39754097043911, -1.19877048521955], [1, 1.21067662687798], [-4.94065645841247e-324, 0.348490971545964], [2.625, 3]}
CP(1) => []
x := {[-1.24129719827442, -1], [-1.24129719827442, -1], [-4.94065645841247e-324, 0.311868631689158], [-1.19877048521955, -1], [1, 1.21067662687798], [-4.94065645841247e-324, 0.348490971545964], [2.625, 3]}
CP(1) => {[-1.24129719827442, -1], [-1.24129719827442, -1], [-4.94065645841247e-324, 0.285710280259467], [-1.19877048521955, -1], [1, 1.19877048521955], [-4.94065645841247e-324, 0.332460256848249], [2.625, 3]}
split: 6 2.8125 (58)
x := {[-1.25, -1], [-1.25, -1], [-4.94065645841247e-324, 0.332460256848249], [-1.25, -1], [1, 1.25], [0.392699081698724, 0.589048622548086], [2.625, 3]}
CP(1) => {[-1.25, -1], [-1.25, -1], [-4.94065645841247e-324, 0.311868631689158], [-1.25, -1], [1, 1.25], [0.392699081698724, 0.589048622548086], [2.625, 3]}
split: 6 2.8125 (59)
x := {[-1.25, -1], [-1.25, -1], [-4.94065645841247e-324, 0.332460256848249], [-1.25, -1], [1, 1.25], [0.589048622548086, 0.785398163397449], [2.625, 3]}
CP(1) => {[-1.25, -1], [-1.25, -1], [-4.94065645841247e-324, 0.311868631689158], [-1.25, -1], [1, 1.25], [0.589048622548086, 0.785398163397449], [2.625, 3]}
split: 6 2.8125 (60)
x := {[-1.5, -1.25], [-1.22923793288413, -1], [0.392699081698724, 0.785398163397449], [-1.41104598691907, -1], [1, 1.21067662687798], [-4.94065645841247e-324, 0.360861546483578], [2.625, 3]}
CP(1) => {[-1.5, -1.25], [-1.22923793288413, -1], [0.392699081698724, 0.785398163397449], [-1.39754097043911, -1], [1, 1.21067662687798], [-4.94065645841247e-324, 0.348490971545964], [2.625, 3]}
split: 3 -1.19877 (61)
x := {[-1.5, -1.25], [-1.22923793288413, -1], [0.392699081698724, 0.785398163397449], [-1.41104598691907, -1], [1.21067662687798, 1.42135325375596], [-4.94065645841247e-324, 0.360861546483578], [2.625, 3]}
CP(1) => []
x := {[-1.25, -1], [-1.25, -1], [0.392699081698724, 0.785398163397449], [-1.39754097043911, -1.19877048521955], [1, 1.21067662687798], [-4.94065645841247e-324, 0.348490971545964], [2.625, 3]}
CP(1) => []
x := {[-1.25, -1], [-1.25, -1], [0.392699081698724, 0.785398163397449], [-1.19877048521955, -1], [1, 1.21067662687798], [-4.94065645841247e-324, 0.348490971545964], [2.625, 3]}
CP(1) => {[-1.25, -1], [-1.25, -1], [0.392699081698724, 0.785398163397449], [-1.19877048521955, -1], [1, 1.19877048521955], [-4.94065645841247e-324, 0.332460256848249], [2.625, 3]}
split: 2 0.589049 (60)
x := {[-1.5, -1.25], [-1.45847586576825, -1.22923793288413], [0.392699081698724, 0.785398163397449], [-1.25, -1], [1, 1.25], [0.392699081698724, 0.785398163397449], [2.625, 3]}
CP(1) => []
x := {[-1.5, -1.25], [-1.22923793288413, -1], [0.392699081698724, 0.785398163397449], [-1.25, -1], [1, 1.25], [0.392699081698724, 0.785398163397449], [2.625, 3]}
split: 2 0.589049 (60)
x := {[-1.25, -1], [-1.25, -1], [0.392699081698724, 0.589048622548086], [-1.25, -1], [1, 1.25], [0.392699081698724, 0.785398163397449], [2.625, 3]}
split: 5 0.589049 (61)
x := {[-1.25, -1], [-1.25, -1], [0.589048622548086, 0.785398163397449], [-1.25, -1], [1, 1.25], [0.392699081698724, 0.785398163397449], [2.625, 3]}
split: 5 0.589049 (62)
x := {[-1.25, -1], [-1.25, -1], [-4.94065645841247e-324, 0.348490971545964], [-1.5, -1.25], [1, 1.22923793288413], [0.785398163397449, 1.17809724509617], [2.625, 3]}
CP(1) => {[-1.25, -1], [-1.25, -1], [-4.94065645841247e-324, 0.332460256848249], [-1.5, -1.25], [1, 1.22923793288413], [0.785398163397449, 1.17809724509617], [2.625, 3]}
split: 5 0.981748 (63)
x := {[-1.25, -1], [-1.25, -1], [-4.94065645841247e-324, 0.348490971545964], [-1.5, -1.25], [1.22923793288413, 1.45847586576825], [0.785398163397449, 1.17809724509617], [2.625, 3]}
CP(3) => []
x := {[-1.25, -1], [-1.25, -1], [-4.94065645841247e-324, 0.332460256848249], [-1.25, -1], [1, 1.25], [0.785398163397449, 0.981747704246811], [2.625, 3]}
CP(1) => {[-1.25, -1], [-1.25, -1], [-4.94065645841247e-324, 0.311868631689158], [-1.25, -1], [1, 1.25], [0.785398163397449, 0.981747704246811], [2.625, 3]}
split: 6 2.8125 (63)
x := {[-1.25, -1], [-1.25, -1], [-4.94065645841247e-324, 0.332460256848249], [-1.25, -1], [1, 1.25], [0.981747704246811, 1.17809724509617], [2.625, 3]}
CP(1) => {[-1.25, -1], [-1.25, -1], [-4.94065645841247e-324, 0.311868631689158], [-1.25, -1], [1, 1.25], [0.981747704246811, 1.17809724509617], [2.625, 3]}
split: 6 2.8125 (64)
x := {[-1.23066089610176, -1], [-1.23066089610176, -1], [-4.94065645841247e-324, 0.311868631689158], [-1.25, -1], [1, 1.25], [1.17809724509617, 1.37444678594553], [2.625, 3]}
CP(5) => []
x := {[-1.23066089610176, -1], [-1.23066089610176, -1], [-4.94065645841247e-324, 0.311868631689158], [-1.25, -1], [1, 1.25], [1.37444678594553, 1.5707963267949], [2.625, 3]}
CP(4) => []
x := {[-1.5, -1.25], [-1.45847586576825, -1.22923793288413], [0.392699081698724, 0.785398163397449], [-1.5, -1.25], [1, 1.45847586576825], [0.785398163397449, 1.17809724509617], [2.625, 3]}
CP(1) => []
x := {[-1.5, -1.25], [-1.22923793288413, -1], [0.392699081698724, 0.785398163397449], [-1.5, -1.25], [1, 1.45847586576825], [0.785398163397449, 1.17809724509617], [2.625, 3]}
split: 4 1.22924 (62)
x := {[-1.5, -1.25], [-1.45847586576825, -1.22923793288413], [0.392699081698724, 0.785398163397449], [-1.25, -1], [1, 1.25], [0.785398163397449, 1.17809724509617], [2.625, 3]}
CP(1) => []
x := {[-1.5, -1.25], [-1.22923793288413, -1], [0.392699081698724, 0.785398163397449], [-1.25, -1], [1, 1.25], [0.785398163397449, 1.17809724509617], [2.625, 3]}
split: 5 0.981748 (62)
x := {[-1.25, -1], [-1.25, -1], [0.392699081698724, 0.785398163397449], [-1.5, -1.25], [1, 1.22923793288413], [0.785398163397449, 1.17809724509617], [2.625, 3]}
split: 5 0.981748 (63)
x := {[-1.25, -1], [-1.25, -1], [0.392699081698724, 0.785398163397449], [-1.5, -1.25], [1.22923793288413, 1.45847586576825], [0.785398163397449, 1.17809724509617], [2.625, 3]}
CP(3) => []
x := {[-1.25, -1], [-1.25, -1], [0.392699081698724, 0.785398163397449], [-1.25, -1], [1, 1.25], [0.785398163397449, 0.981747704246811], [2.625, 3]}
split: 2 0.589049 (63)
x := {[-1.25, -1], [-1.25, -1], [0.392699081698724, 0.785398163397449], [-1.25, -1], [1, 1.25], [0.981747704246811, 1.17809724509617], [2.625, 3]}
split: 2 0.589049 (64)
x := {[-1.5, -1.25], [-1.45847586576825, -1.22923793288413], [0.392699081698724, 0.785398163397449], [-1.25, -1], [1, 1.25], [1.17809724509617, 1.5707963267949], [2.625, 3]}
CP(1) => []
x := {[-1.5, -1.25], [-1.22923793288413, -1], [0.392699081698724, 0.785398163397449], [-1.25, -1], [1, 1.25], [1.17809724509617, 1.5707963267949], [2.625, 3]}
split: 2 0.589049 (64)
x := {[-1.25, -1], [-1.25, -1], [0.392699081698724, 0.589048622548086], [-1.25, -1], [1, 1.25], [1.17809724509617, 1.5707963267949], [2.625, 3]}
split: 5 1.37445 (65)
x := {[-1.25, -1], [-1.25, -1], [0.589048622548086, 0.785398163397449], [-1.25, -1], [1, 1.25], [1.17809724509617, 1.5707963267949], [2.625, 3]}
split: 5 1.37445 (66)
x := {[-1.5, -1.25], [-1.25, -1], [0.785398163397449, 1.17809724509617], [-1.39754097043911, -1], [1, 1.20552299345954], [-4.94065645841247e-324, 0.348490971545964], [2.625, 3]}
CP(1) => {[-1.5, -1.25], [-1.25, -1], [0.785398163397449, 1.17809724509617], [-1.37994996836924, -1], [1, 1.20552299345954], [-4.94065645841247e-324, 0.332460256848249], [2.625, 3]}
split: 2 0.981748 (67)
x := {[-1.5, -1.25], [-1.25, -1], [0.785398163397449, 1.17809724509617], [-1.39754097043911, -1], [1.20552299345954, 1.41104598691907], [-4.94065645841247e-324, 0.348490971545964], [2.625, 3]}
CP(1) => []
x := {[-1.25, -1], [-1.25, -1], [0.785398163397449, 0.981747704246811], [-1.37994996836924, -1], [1, 1.20552299345954], [-4.94065645841247e-324, 0.332460256848249], [2.625, 3]}
CP(1) => {[-1.25, -1], [-1.25, -1], [0.785398163397449, 0.981747704246811], [-1.35721150960308, -1], [1, 1.20552299345954], [-4.94065645841247e-324, 0.311868631689158], [2.625, 3]}
split: 6 2.8125 (67)
x := {[-1.25, -1], [-1.25, -1], [0.981747704246811, 1.17809724509617], [-1.37994996836924, -1], [1, 1.20552299345954], [-4.94065645841247e-324, 0.332460256848249], [2.625, 3]}
CP(1) => {[-1.25, -1], [-1.25, -1], [0.981747704246811, 1.17809724509617], [-1.35721150960308, -1], [1, 1.20552299345954], [-4.94065645841247e-324, 0.311868631689158], [2.625, 3]}
split: 6 2.8125 (68)
x := {[-1.21584991772509, -1], [-1.22148420651548, -1], [1.17809724509617, 1.37444678594553], [-1.32810880104684, -1], [1, 1.35721150960308], [-4.94065645841247e-324, 0.285710280259466], [2.625, 2.8125]}
CP(1) => []
x := {[-1.21584991772509, -1], [-1.22148420651548, -1], [1.17809724509617, 1.37444678594553], [-1.32810880104684, -1], [1, 1.35721150960308], [-4.94065645841247e-324, 0.285710280259466], [2.8125, 3]}
CP(4) => []
x := {[-1.5, -1.25], [-1.25, -1], [0.785398163397449, 1.17809724509617], [-1.5, -1.25], [1, 1.5], [0.392699081698724, 0.785398163397449], [2.625, 3]}
CP(3) => []
x := {[-1.5, -1.25], [-1.25, -1], [0.785398163397449, 1.17809724509617], [-1.25, -1], [1, 1.5], [0.392699081698724, 0.785398163397449], [2.625, 3]}
CP(2) => {[-1.5, -1.25], [-1.25, -1], [0.785398163397449, 1.17809724509617], [-1.25, -1], [1, 1.25], [0.392699081698724, 0.785398163397449], [2.625, 3]}
split: 2 0.981748 (66)
x := {[-1.25, -1], [-1.25, -1], [0.785398163397449, 0.981747704246811], [-1.25, -1], [1, 1.25], [0.392699081698724, 0.785398163397449], [2.625, 3]}
split: 5 0.589049 (67)
x := {[-1.25, -1], [-1.25, -1], [0.981747704246811, 1.17809724509617], [-1.25, -1], [1, 1.25], [0.392699081698724, 0.785398163397449], [2.625, 3]}
split: 5 0.589049 (68)
x := {[-1.22148420651548, -1], [-1.22148420651548, -1], [1.17809724509617, 1.5707963267949], [-1.25, -1], [1, 1.25], [0.392699081698724, 0.589048622548086], [2.625, 3]}
split: 2 1.37445 (69)
x := {[-1.22148420651548, -1], [-1.22148420651548, -1], [1.17809724509617, 1.5707963267949], [-1.25, -1], [1, 1.25], [0.589048622548086, 0.785398163397449], [2.625, 3]}
split: 2 1.37445 (70)
x := {[-1.5, -1.25], [-1.25, -1], [0.785398163397449, 1.17809724509617], [-1.5, -1.25], [1, 1.5], [0.785398163397449, 1.17809724509617], [2.625, 3]}
CP(1) => {[-1.5, -1.25], [-1.25, -1], [0.785398163397449, 1.17809724509617], [-1.5, -1.25], [1, 1.45847586576825], [0.785398163397449, 1.17809724509617], [2.625, 3]}
split: 4 1.22924 (71)
x := {[-1.5, -1.25], [-1.25, -1], [0.785398163397449, 1.17809724509617], [-1.25, -1], [1, 1.5], [0.785398163397449, 1.17809724509617], [2.625, 3]}
CP(2) => {[-1.5, -1.25], [-1.25, -1], [0.785398163397449, 1.17809724509617], [-1.25, -1], [1, 1.25], [0.785398163397449, 1.17809724509617], [2.625, 3]}
split: 2 0.981748 (72)
x := {[-1.25, -1], [-1.25, -1], [0.785398163397449, 1.17809724509617], [-1.5, -1.25], [1, 1.22923793288413], [0.785398163397449, 1.17809724509617], [2.625, 3]}
split: 2 0.981748 (73)
x := {[-1.25, -1], [-1.25, -1], [0.785398163397449, 1.17809724509617], [-1.5, -1.25], [1.22923793288413, 1.45847586576825], [0.785398163397449, 1.17809724509617], [2.625, 3]}
CP(3) => []
x := {[-1.25, -1], [-1.25, -1], [0.785398163397449, 0.981747704246811], [-1.25, -1], [1, 1.25], [0.785398163397449, 1.17809724509617], [2.625, 3]}
split: 5 0.981748 (73)
x := {[-1.25, -1], [-1.25, -1], [0.981747704246811, 1.17809724509617], [-1.25, -1], [1, 1.25], [0.785398163397449, 1.17809724509617], [2.625, 3]}
split: 5 0.981748 (74)
x := {[-1.5, -1.25], [-1.25, -1], [0.785398163397449, 1.17809724509617], [-1.5, -1.25], [1, 1.44296841303095], [1.17809724509617, 1.5707963267949], [2.625, 3]}
CP(2) => []
x := {[-1.5, -1.25], [-1.25, -1], [0.785398163397449, 1.17809724509617], [-1.25, -1], [1, 1.44296841303095], [1.17809724509617, 1.5707963267949], [2.625, 3]}
CP(2) => {[-1.5, -1.25], [-1.25, -1], [0.785398163397449, 1.17809724509617], [-1.25, -1], [1, 1.25], [1.17809724509617, 1.5707963267949], [2.625, 3]}
split: 2 0.981748 (74)
x := {[-1.25, -1], [-1.25, -1], [0.785398163397449, 0.981747704246811], [-1.25, -1], [1, 1.25], [1.17809724509617, 1.5707963267949], [2.625, 3]}
split: 5 1.37445 (75)
x := {[-1.25, -1], [-1.25, -1], [0.981747704246811, 1.17809724509617], [-1.25, -1], [1, 1.25], [1.17809724509617, 1.5707963267949], [2.625, 3]}
split: 5 1.37445 (76)
x := {[-1.44296841303095, -1.22148420651548], [-1.44296841303095, -1], [1.17809724509617, 1.5707963267949], [-1.5, -1.25], [1, 1.22923793288413], [0.785398163397449, 1.17809724509617], [2.625, 3]}
CP(2) => []
x := {[-1.22148420651548, -1], [-1.44296841303095, -1], [1.17809724509617, 1.5707963267949], [-1.5, -1.25], [1, 1.22923793288413], [0.785398163397449, 1.17809724509617], [2.625, 3]}
CP(2) => {[-1.22148420651548, -1], [-1.22148420651548, -1], [1.17809724509617, 1.5707963267949], [-1.5, -1.25], [1, 1.22923793288413], [0.785398163397449, 1.17809724509617], [2.625, 3]}
split: 5 0.981748 (76)
x := {[-1.22148420651548, -1], [-1.22148420651548, -1], [1.17809724509617, 1.5707963267949], [-1.25, -1], [1, 1.25], [0.785398163397449, 0.981747704246811], [2.625, 3]}
split: 2 1.37445 (77)
x := {[-1.22148420651548, -1], [-1.22148420651548, -1], [1.17809724509617, 1.5707963267949], [-1.25, -1], [1, 1.25], [0.981747704246811, 1.17809724509617], [2.625, 3]}
split: 2 1.37445 (78)
x := {[-1.22148420651548, -1], [-1.22148420651548, -1], [1.17809724509617, 1.37444678594553], [-1.25, -1], [1, 1.25], [1.17809724509617, 1.5707963267949], [2.625, 3]}
CP(1) => {[-1.21584991772509, -1], [-1.22148420651548, -1], [1.17809724509617, 1.37444678594553], [-1.25, -1], [1, 1.25], [1.17809724509617, 1.5707963267949], [2.625, 3]}
split: 5 1.37445 (79)
x := {[-1.22148420651548, -1], [-1.22148420651548, -1], [1.37444678594553, 1.5707963267949], [-1.25, -1], [1, 1.25], [1.17809724509617, 1.5707963267949], [2.625, 3]}
CP(4) => []
x := {[-1.24129719827442, -1], [-1.24129719827442, -1], [-4.94065645841247e-324, 0.285710280259467], [-1.19877048521955, -1], [1, 1.19877048521955], [-4.94065645841247e-324, 0.332460256848249], [2.625, 2.8125]}
CP(1) => []
x := {[-1.24129719827442, -1], [-1.24129719827442, -1], [-4.94065645841247e-324, 0.285710280259467], [-1.19877048521955, -1], [1, 1.19877048521955], [-4.94065645841247e-324, 0.332460256848249], [2.8125, 3]}
CP(4) => []
x := {[-1.25, -1], [-1.25, -1], [-4.94065645841247e-324, 0.311868631689158], [-1.25, -1], [1, 1.25], [0.392699081698724, 0.589048622548086], [2.625, 2.8125]}
CP(1) => []
x := {[-1.25, -1], [-1.25, -1], [-4.94065645841247e-324, 0.311868631689158], [-1.25, -1], [1, 1.25], [0.392699081698724, 0.589048622548086], [2.8125, 3]}
CP(1) => {[-1.25, -1], [-1.25, -1], [-4.94065645841247e-324, 0.285710280259467], [-1.25, -1], [1, 1.25], [0.392699081698724, 0.589048622548086], [2.8125, 3]}
split: 2 0.142855 (76)
x := {[-1.25, -1], [-1.25, -1], [-4.94065645841247e-324, 0.311868631689158], [-1.25, -1], [1, 1.25], [0.589048622548086, 0.785398163397449], [2.625, 2.8125]}
CP(1) => []
x := {[-1.25, -1], [-1.25, -1], [-4.94065645841247e-324, 0.311868631689158], [-1.25, -1], [1, 1.25], [0.589048622548086, 0.785398163397449], [2.8125, 3]}
CP(1) => {[-1.25, -1], [-1.25, -1], [-4.94065645841247e-324, 0.285710280259467], [-1.25, -1], [1, 1.25], [0.589048622548086, 0.785398163397449], [2.8125, 3]}
split: 2 0.142855 (76)
x := {[-1.5, -1.25], [-1.22923793288413, -1], [0.392699081698724, 0.785398163397449], [-1.39754097043911, -1.19877048521955], [1, 1.21067662687798], [-4.94065645841247e-324, 0.348490971545964], [2.625, 3]}
CP(1) => []
x := {[-1.5, -1.25], [-1.22923793288413, -1], [0.392699081698724, 0.785398163397449], [-1.19877048521955, -1], [1, 1.21067662687798], [-4.94065645841247e-324, 0.348490971545964], [2.625, 3]}
CP(1) => {[-1.5, -1.25], [-1.22923793288413, -1], [0.392699081698724, 0.785398163397449], [-1.19877048521955, -1], [1, 1.19877048521955], [-4.94065645841247e-324, 0.332460256848249], [2.625, 3]}
split: 2 0.589049 (76)
x := {[-1.25, -1], [-1.25, -1], [0.392699081698724, 0.589048622548086], [-1.19877048521955, -1], [1, 1.19877048521955], [-4.94065645841247e-324, 0.332460256848249], [2.625, 3]}
CP(1) => {[-1.25, -1], [-1.25, -1], [0.392699081698724, 0.589048622548086], [-1.19877048521955, -1], [1, 1.19877048521955], [-4.94065645841247e-324, 0.311868631689158], [2.625, 3]}
split: 6 2.8125 (77)
x := {[-1.25, -1], [-1.25, -1], [0.589048622548086, 0.785398163397449], [-1.19877048521955, -1], [1, 1.19877048521955], [-4.94065645841247e-324, 0.332460256848249], [2.625, 3]}
CP(1) => {[-1.25, -1], [-1.25, -1], [0.589048622548086, 0.785398163397449], [-1.19877048521955, -1], [1, 1.19877048521955], [-4.94065645841247e-324, 0.311868631689158], [2.625, 3]}
split: 6 2.8125 (78)
x := {[-1.5, -1.25], [-1.22923793288413, -1], [0.392699081698724, 0.589048622548086], [-1.25, -1], [1, 1.25], [0.392699081698724, 0.785398163397449], [2.625, 3]}
CP(2) => []
x := {[-1.5, -1.25], [-1.22923793288413, -1], [0.589048622548086, 0.785398163397449], [-1.25, -1], [1, 1.25], [0.392699081698724, 0.785398163397449], [2.625, 3]}
CP(2) => {[-1.45222284460734, -1.25], [-1.22923793288413, -1], [0.589048622548086, 0.785398163397449], [-1.25, -1], [1, 1.25], [0.392699081698724, 0.785398163397449], [2.625, 3]}
split: 5 0.589049 (78)
x := {[-1.25, -1], [-1.25, -1], [0.392699081698724, 0.589048622548086], [-1.25, -1], [1, 1.25], [0.392699081698724, 0.589048622548086], [2.625, 3]}
split: 6 2.8125 (79)
x := {[-1.25, -1], [-1.25, -1], [0.392699081698724, 0.589048622548086], [-1.25, -1], [1, 1.25], [0.589048622548086, 0.785398163397449], [2.625, 3]}
split: 6 2.8125 (80)
x := {[-1.25, -1], [-1.25, -1], [0.589048622548086, 0.785398163397449], [-1.25, -1], [1, 1.25], [0.392699081698724, 0.589048622548086], [2.625, 3]}
split: 6 2.8125 (81)
x := {[-1.25, -1], [-1.25, -1], [0.589048622548086, 0.785398163397449], [-1.25, -1], [1, 1.25], [0.589048622548086, 0.785398163397449], [2.625, 3]}
split: 6 2.8125 (82)
x := {[-1.25, -1], [-1.25, -1], [-4.94065645841247e-324, 0.332460256848249], [-1.5, -1.25], [1, 1.22923793288413], [0.785398163397449, 0.981747704246811], [2.625, 3]}
CP(2) => {[-1.25, -1], [-1.25, -1], [-4.94065645841247e-324, 0.285710280259467], [-1.45222284460734, -1.25], [1, 1.22923793288413], [0.785398163397449, 0.981747704246811], [2.625, 3]}
split: 6 2.8125 (83)
x := {[-1.25, -1], [-1.25, -1], [-4.94065645841247e-324, 0.332460256848249], [-1.5, -1.25], [1, 1.22923793288413], [0.981747704246811, 1.17809724509617], [2.625, 3]}
CP(2) => {[-1.25, -1], [-1.25, -1], [-4.94065645841247e-324, 0.285710280259467], [-1.40158748105363, -1.25], [1, 1.14216868851544], [0.981747704246811, 1.17809724509617], [2.625, 3]}
split: 6 2.8125 (84)
x := {[-1.25, -1], [-1.25, -1], [-4.94065645841247e-324, 0.311868631689158], [-1.25, -1], [1, 1.25], [0.785398163397449, 0.981747704246811], [2.625, 2.8125]}
CP(1) => []
x := {[-1.25, -1], [-1.25, -1], [-4.94065645841247e-324, 0.311868631689158], [-1.25, -1], [1, 1.25], [0.785398163397449, 0.981747704246811], [2.8125, 3]}
CP(1) => {[-1.25, -1], [-1.25, -1], [-4.94065645841247e-324, 0.285710280259467], [-1.25, -1], [1, 1.25], [0.785398163397449, 0.981747704246811], [2.8125, 3]}
split: 2 0.142855 (84)
x := {[-1.25, -1], [-1.25, -1], [-4.94065645841247e-324, 0.311868631689158], [-1.25, -1], [1, 1.25], [0.981747704246811, 1.17809724509617], [2.625, 2.8125]}
CP(1) => []
x := {[-1.25, -1], [-1.25, -1], [-4.94065645841247e-324, 0.311868631689158], [-1.25, -1], [1, 1.25], [0.981747704246811, 1.17809724509617], [2.8125, 3]}
CP(1) => {[-1.25, -1], [-1.25, -1], [-4.94065645841247e-324, 0.285710280259467], [-1.25, -1], [1, 1.25], [0.981747704246811, 1.17809724509617], [2.8125, 3]}
split: 2 0.142855 (84)
x := {[-1.5, -1.25], [-1.22923793288413, -1], [0.392699081698724, 0.785398163397449], [-1.5, -1.25], [1, 1.22923793288413], [0.785398163397449, 1.17809724509617], [2.625, 3]}
split: 5 0.981748 (85)
x := {[-1.5, -1.25], [-1.22923793288413, -1], [0.392699081698724, 0.785398163397449], [-1.5, -1.25], [1.22923793288413, 1.45847586576825], [0.785398163397449, 1.17809724509617], [2.625, 3]}
CP(3) => []
x := {[-1.5, -1.25], [-1.22923793288413, -1], [0.392699081698724, 0.785398163397449], [-1.25, -1], [1, 1.25], [0.785398163397449, 0.981747704246811], [2.625, 3]}
split: 2 0.589049 (85)
x := {[-1.5, -1.25], [-1.22923793288413, -1], [0.392699081698724, 0.785398163397449], [-1.25, -1], [1, 1.25], [0.981747704246811, 1.17809724509617], [2.625, 3]}
split: 2 0.589049 (86)
x := {[-1.25, -1], [-1.25, -1], [0.392699081698724, 0.785398163397449], [-1.5, -1.25], [1, 1.22923793288413], [0.785398163397449, 0.981747704246811], [2.625, 3]}
CP(2) => {[-1.25, -1], [-1.25, -1], [0.392699081698724, 0.785398163397449], [-1.45222284460734, -1.25], [1, 1.22923793288413], [0.785398163397449, 0.981747704246811], [2.625, 3]}
split: 2 0.589049 (87)
x := {[-1.25, -1], [-1.25, -1], [0.392699081698724, 0.785398163397449], [-1.5, -1.25], [1, 1.22923793288413], [0.981747704246811, 1.17809724509617], [2.625, 3]}
CP(2) => {[-1.25, -1], [-1.25, -1], [0.392699081698724, 0.785398163397449], [-1.40158748105363, -1.25], [1, 1.14216868851544], [0.981747704246811, 1.17809724509617], [2.625, 3]}
split: 2 0.589049 (88)
x := {[-1.25, -1], [-1.25, -1], [0.392699081698724, 0.589048622548086], [-1.25, -1], [1, 1.25], [0.785398163397449, 0.981747704246811], [2.625, 3]}
split: 6 2.8125 (89)
x := {[-1.25, -1], [-1.25, -1], [0.589048622548086, 0.785398163397449], [-1.25, -1], [1, 1.25], [0.785398163397449, 0.981747704246811], [2.625, 3]}
split: 6 2.8125 (90)
x := {[-1.25, -1], [-1.25, -1], [0.392699081698724, 0.589048622548086], [-1.25, -1], [1, 1.25], [0.981747704246811, 1.17809724509617], [2.625, 3]}
split: 6 2.8125 (91)
x := {[-1.25, -1], [-1.25, -1], [0.589048622548086, 0.785398163397449], [-1.25, -1], [1, 1.25], [0.981747704246811, 1.17809724509617], [2.625, 3]}
split: 6 2.8125 (92)
x := {[-1.5, -1.25], [-1.22923793288413, -1], [0.392699081698724, 0.589048622548086], [-1.25, -1], [1, 1.25], [1.17809724509617, 1.5707963267949], [2.625, 3]}
CP(2) => []
x := {[-1.5, -1.25], [-1.22923793288413, -1], [0.589048622548086, 0.785398163397449], [-1.25, -1], [1, 1.25], [1.17809724509617, 1.5707963267949], [2.625, 3]}
CP(2) => {[-1.45222284460734, -1.25], [-1.22923793288413, -1], [0.589048622548086, 0.785398163397449], [-1.25, -1], [1, 1.25], [1.17809724509617, 1.5707963267949], [2.625, 3]}
split: 5 1.37445 (92)
x := {[-1.25, -1], [-1.25, -1], [0.392699081698724, 0.589048622548086], [-1.25, -1], [1, 1.25], [1.17809724509617, 1.37444678594553], [2.625, 3]}
CP(2) => {[-1.25, -1], [-1.25, -1], [0.392699081698724, 0.589048622548086], [-1.25, -1], [1, 1.21584991772509], [1.17809724509617, 1.37444678594553], [2.625, 3]}
split: 6 2.8125 (93)
x := {[-1.25, -1], [-1.25, -1], [0.392699081698724, 0.589048622548086], [-1.25, -1], [1, 1.25], [1.37444678594553, 1.5707963267949], [2.625, 3]}
CP(3) => []
x := {[-1.25, -1], [-1.25, -1], [0.589048622548086, 0.785398163397449], [-1.25, -1], [1, 1.25], [1.17809724509617, 1.37444678594553], [2.625, 3]}
CP(2) => {[-1.25, -1], [-1.25, -1], [0.589048622548086, 0.785398163397449], [-1.25, -1], [1, 1.21584991772509], [1.17809724509617, 1.37444678594553], [2.625, 3]}
split: 6 2.8125 (93)
x := {[-1.25, -1], [-1.25, -1], [0.589048622548086, 0.785398163397449], [-1.25, -1], [1, 1.25], [1.37444678594553, 1.5707963267949], [2.625, 3]}
CP(2) => []
x := {[-1.5, -1.25], [-1.25, -1], [0.785398163397449, 0.981747704246811], [-1.37994996836924, -1], [1, 1.20552299345954], [-4.94065645841247e-324, 0.332460256848249], [2.625, 3]}
CP(2) => []
x := {[-1.5, -1.25], [-1.25, -1], [0.981747704246811, 1.17809724509617], [-1.37994996836924, -1], [1, 1.20552299345954], [-4.94065645841247e-324, 0.332460256848249], [2.625, 3]}
CP(1) => []
x := {[-1.25, -1], [-1.25, -1], [0.785398163397449, 0.981747704246811], [-1.35721150960308, -1], [1, 1.20552299345954], [-4.94065645841247e-324, 0.311868631689158], [2.625, 2.8125]}
CP(1) => []
x := {[-1.25, -1], [-1.25, -1], [0.785398163397449, 0.981747704246811], [-1.35721150960308, -1], [1, 1.20552299345954], [-4.94065645841247e-324, 0.311868631689158], [2.8125, 3]}
CP(1) => {[-1.25, -1], [-1.25, -1], [0.785398163397449, 0.981747704246811], [-1.32810880104684, -1], [1, 1.20552299345954], [-4.94065645841247e-324, 0.285710280259466], [2.8125, 3]}
split: 3 -1.16405 (90)
x := {[-1.25, -1], [-1.25, -1], [0.981747704246811, 1.17809724509617], [-1.35721150960308, -1], [1, 1.20552299345954], [-4.94065645841247e-324, 0.311868631689158], [2.625, 2.8125]}
CP(1) => []
x := {[-1.25, -1], [-1.25, -1], [0.981747704246811, 1.17809724509617], [-1.35721150960308, -1], [1, 1.20552299345954], [-4.94065645841247e-324, 0.311868631689158], [2.8125, 3]}
CP(1) => {[-1.25, -1], [-1.25, -1], [0.981747704246811, 1.17809724509617], [-1.32810880104684, -1], [1, 1.20552299345954], [-4.94065645841247e-324, 0.285710280259466], [2.8125, 3]}
split: 3 -1.16405 (90)
x := {[-1.5, -1.25], [-1.25, -1], [0.785398163397449, 0.981747704246811], [-1.25, -1], [1, 1.25], [0.392699081698724, 0.785398163397449], [2.625, 3]}
CP(2) => []
x := {[-1.5, -1.25], [-1.25, -1], [0.981747704246811, 1.17809724509617], [-1.25, -1], [1, 1.25], [0.392699081698724, 0.785398163397449], [2.625, 3]}
CP(1) => []
x := {[-1.25, -1], [-1.25, -1], [0.785398163397449, 0.981747704246811], [-1.25, -1], [1, 1.25], [0.392699081698724, 0.589048622548086], [2.625, 3]}
split: 6 2.8125 (89)
x := {[-1.25, -1], [-1.25, -1], [0.785398163397449, 0.981747704246811], [-1.25, -1], [1, 1.25], [0.589048622548086, 0.785398163397449], [2.625, 3]}
split: 6 2.8125 (90)
x := {[-1.25, -1], [-1.25, -1], [0.981747704246811, 1.17809724509617], [-1.25, -1], [1, 1.25], [0.392699081698724, 0.589048622548086], [2.625, 3]}
split: 6 2.8125 (91)
x := {[-1.25, -1], [-1.25, -1], [0.981747704246811, 1.17809724509617], [-1.25, -1], [1, 1.25], [0.589048622548086, 0.785398163397449], [2.625, 3]}
split: 6 2.8125 (92)
x := {[-1.22148420651548, -1], [-1.22148420651548, -1], [1.17809724509617, 1.37444678594553], [-1.25, -1], [1, 1.25], [0.392699081698724, 0.589048622548086], [2.625, 3]}
CP(1) => {[-1.21584991772509, -1], [-1.22148420651548, -1], [1.17809724509617, 1.37444678594553], [-1.25, -1], [1, 1.25], [0.392699081698724, 0.589048622548086], [2.625, 3]}
split: 6 2.8125 (93)
x := {[-1.22148420651548, -1], [-1.22148420651548, -1], [1.37444678594553, 1.5707963267949], [-1.25, -1], [1, 1.25], [0.392699081698724, 0.589048622548086], [2.625, 3]}
CP(3) => []
x := {[-1.22148420651548, -1], [-1.22148420651548, -1], [1.17809724509617, 1.37444678594553], [-1.25, -1], [1, 1.25], [0.589048622548086, 0.785398163397449], [2.625, 3]}
CP(1) => {[-1.21584991772509, -1], [-1.22148420651548, -1], [1.17809724509617, 1.37444678594553], [-1.25, -1], [1, 1.25], [0.589048622548086, 0.785398163397449], [2.625, 3]}
split: 6 2.8125 (93)
x := {[-1.22148420651548, -1], [-1.22148420651548, -1], [1.37444678594553, 1.5707963267949], [-1.25, -1], [1, 1.25], [0.589048622548086, 0.785398163397449], [2.625, 3]}
CP(1) => []
x := {[-1.5, -1.25], [-1.25, -1], [0.785398163397449, 1.17809724509617], [-1.5, -1.25], [1, 1.22923793288413], [0.785398163397449, 1.17809724509617], [2.625, 3]}
split: 2 0.981748 (93)
x := {[-1.5, -1.25], [-1.25, -1], [0.785398163397449, 1.17809724509617], [-1.5, -1.25], [1.22923793288413, 1.45847586576825], [0.785398163397449, 1.17809724509617], [2.625, 3]}
CP(3) => []
x := {[-1.5, -1.25], [-1.25, -1], [0.785398163397449, 0.981747704246811], [-1.25, -1], [1, 1.25], [0.785398163397449, 1.17809724509617], [2.625, 3]}
CP(2) => []
x := {[-1.5, -1.25], [-1.25, -1], [0.981747704246811, 1.17809724509617], [-1.25, -1], [1, 1.25], [0.785398163397449, 1.17809724509617], [2.625, 3]}
CP(1) => []
x := {[-1.25, -1], [-1.25, -1], [0.785398163397449, 0.981747704246811], [-1.5, -1.25], [1, 1.22923793288413], [0.785398163397449, 1.17809724509617], [2.625, 3]}
split: 5 0.981748 (91)
x := {[-1.25, -1], [-1.25, -1], [0.981747704246811, 1.17809724509617], [-1.5, -1.25], [1, 1.22923793288413], [0.785398163397449, 1.17809724509617], [2.625, 3]}
split: 5 0.981748 (92)
x := {[-1.25, -1], [-1.25, -1], [0.785398163397449, 0.981747704246811], [-1.25, -1], [1, 1.25], [0.785398163397449, 0.981747704246811], [2.625, 3]}
split: 6 2.8125 (93)
x := {[-1.25, -1], [-1.25, -1], [0.785398163397449, 0.981747704246811], [-1.25, -1], [1, 1.25], [0.981747704246811, 1.17809724509617], [2.625, 3]}
split: 6 2.8125 (94)
x := {[-1.25, -1], [-1.25, -1], [0.981747704246811, 1.17809724509617], [-1.25, -1], [1, 1.25], [0.785398163397449, 0.981747704246811], [2.625, 3]}
split: 6 2.8125 (95)
x := {[-1.25, -1], [-1.25, -1], [0.981747704246811, 1.17809724509617], [-1.25, -1], [1, 1.25], [0.981747704246811, 1.17809724509617], [2.625, 3]}
split: 6 2.8125 (96)
x := {[-1.5, -1.25], [-1.25, -1], [0.785398163397449, 0.981747704246811], [-1.25, -1], [1, 1.25], [1.17809724509617, 1.5707963267949], [2.625, 3]}
CP(2) => []
x := {[-1.5, -1.25], [-1.25, -1], [0.981747704246811, 1.17809724509617], [-1.25, -1], [1, 1.25], [1.17809724509617, 1.5707963267949], [2.625, 3]}
CP(1) => []
x := {[-1.25, -1], [-1.25, -1], [0.785398163397449, 0.981747704246811], [-1.25, -1], [1, 1.25], [1.17809724509617, 1.37444678594553], [2.625, 3]}
CP(2) => {[-1.25, -1], [-1.25, -1], [0.785398163397449, 0.981747704246811], [-1.25, -1], [1, 1.21584991772509], [1.17809724509617, 1.37444678594553], [2.625, 3]}
split: 6 2.8125 (95)
x := {[-1.25, -1], [-1.25, -1], [0.785398163397449, 0.981747704246811], [-1.25, -1], [1, 1.25], [1.37444678594553, 1.5707963267949], [2.625, 3]}
CP(3) => []
x := {[-1.25, -1], [-1.25, -1], [0.981747704246811, 1.17809724509617], [-1.25, -1], [1, 1.25], [1.17809724509617, 1.37444678594553], [2.625, 3]}
CP(2) => {[-1.25, -1], [-1.25, -1], [0.981747704246811, 1.17809724509617], [-1.25, -1], [1, 1.21584991772509], [1.17809724509617, 1.37444678594553], [2.625, 3]}
split: 6 2.8125 (95)
x := {[-1.25, -1], [-1.25, -1], [0.981747704246811, 1.17809724509617], [-1.25, -1], [1, 1.25], [1.37444678594553, 1.5707963267949], [2.625, 3]}
CP(4) => []
x := {[-1.22148420651548, -1], [-1.22148420651548, -1], [1.17809724509617, 1.5707963267949], [-1.5, -1.25], [1, 1.22923793288413], [0.785398163397449, 0.981747704246811], [2.625, 3]}
CP(2) => {[-1.22148420651548, -1], [-1.22148420651548, -1], [1.17809724509617, 1.5707963267949], [-1.45222284460734, -1.25], [1, 1.22923793288413], [0.785398163397449, 0.981747704246811], [2.625, 3]}
split: 2 1.37445 (95)
x := {[-1.22148420651548, -1], [-1.22148420651548, -1], [1.17809724509617, 1.5707963267949], [-1.5, -1.25], [1, 1.22923793288413], [0.981747704246811, 1.17809724509617], [2.625, 3]}
CP(2) => {[-1.22148420651548, -1], [-1.22148420651548, -1], [1.17809724509617, 1.5707963267949], [-1.40158748105363, -1.25], [1, 1.14216868851544], [0.981747704246811, 1.17809724509617], [2.625, 3]}
split: 2 1.37445 (96)
x := {[-1.22148420651548, -1], [-1.22148420651548, -1], [1.17809724509617, 1.37444678594553], [-1.25, -1], [1, 1.25], [0.785398163397449, 0.981747704246811], [2.625, 3]}
CP(1) => {[-1.21584991772509, -1], [-1.22148420651548, -1], [1.17809724509617, 1.37444678594553], [-1.25, -1], [1, 1.25], [0.785398163397449, 0.981747704246811], [2.625, 3]}
split: 6 2.8125 (97)
x := {[-1.22148420651548, -1], [-1.22148420651548, -1], [1.37444678594553, 1.5707963267949], [-1.25, -1], [1, 1.25], [0.785398163397449, 0.981747704246811], [2.625, 3]}
CP(1) => []
x := {[-1.22148420651548, -1], [-1.22148420651548, -1], [1.17809724509617, 1.37444678594553], [-1.25, -1], [1, 1.25], [0.981747704246811, 1.17809724509617], [2.625, 3]}
CP(1) => {[-1.21584991772509, -1], [-1.22148420651548, -1], [1.17809724509617, 1.37444678594553], [-1.25, -1], [1, 1.25], [0.981747704246811, 1.17809724509617], [2.625, 3]}
split: 6 2.8125 (97)
x := {[-1.22148420651548, -1], [-1.22148420651548, -1], [1.37444678594553, 1.5707963267949], [-1.25, -1], [1, 1.25], [0.981747704246811, 1.17809724509617], [2.625, 3]}
CP(2) => []
x := {[-1.21584991772509, -1], [-1.22148420651548, -1], [1.17809724509617, 1.37444678594553], [-1.25, -1], [1, 1.25], [1.17809724509617, 1.37444678594553], [2.625, 3]}
CP(2) => {[-1.21584991772509, -1], [-1.21584991772509, -1], [1.17809724509617, 1.37444678594553], [-1.25, -1], [1, 1.21584991772509], [1.17809724509617, 1.37444678594553], [2.625, 3]}
split: 6 2.8125 (97)
x := {[-1.21584991772509, -1], [-1.22148420651548, -1], [1.17809724509617, 1.37444678594553], [-1.25, -1], [1, 1.25], [1.37444678594553, 1.5707963267949], [2.625, 3]}
CP(4) => []
x := {[-1.25, -1], [-1.25, -1], [-4.94065645841247e-324, 0.142855140129733], [-1.25, -1], [1, 1.25], [0.392699081698724, 0.589048622548086], [2.8125, 3]}
CP(1) => []
x := {[-1.25, -1], [-1.25, -1], [0.142855140129733, 0.285710280259467], [-1.25, -1], [1, 1.25], [0.392699081698724, 0.589048622548086], [2.8125, 3]}
CP(2) => []
x := {[-1.25, -1], [-1.25, -1], [-4.94065645841247e-324, 0.142855140129733], [-1.25, -1], [1, 1.25], [0.589048622548086, 0.785398163397449], [2.8125, 3]}
CP(1) => []
x := {[-1.25, -1], [-1.25, -1], [0.142855140129733, 0.285710280259467], [-1.25, -1], [1, 1.25], [0.589048622548086, 0.785398163397449], [2.8125, 3]}
CP(1) => []
x := {[-1.5, -1.25], [-1.22923793288413, -1], [0.392699081698724, 0.589048622548086], [-1.19877048521955, -1], [1, 1.19877048521955], [-4.94065645841247e-324, 0.332460256848249], [2.625, 3]}
CP(2) => []
x := {[-1.5, -1.25], [-1.22923793288413, -1], [0.589048622548086, 0.785398163397449], [-1.19877048521955, -1], [1, 1.19877048521955], [-4.94065645841247e-324, 0.332460256848249], [2.625, 3]}
CP(2) => {[-1.45222284460734, -1.25], [-1.22923793288413, -1], [0.589048622548086, 0.785398163397449], [-1.19877048521955, -1], [1, 1.19877048521955], [-4.94065645841247e-324, 0.285710280259466], [2.625, 3]}
split: 6 2.8125 (92)
x := {[-1.25, -1], [-1.25, -1], [0.392699081698724, 0.589048622548086], [-1.19877048521955, -1], [1, 1.19877048521955], [-4.94065645841247e-324, 0.311868631689158], [2.625, 2.8125]}
CP(1) => []
x := {[-1.25, -1], [-1.25, -1], [0.392699081698724, 0.589048622548086], [-1.19877048521955, -1], [1, 1.19877048521955], [-4.94065645841247e-324, 0.311868631689158], [2.8125, 3]}
CP(1) => {[-1.25, -1], [-1.25, -1], [0.392699081698724, 0.589048622548086], [-1.19877048521955, -1], [1, 1.19877048521955], [-4.94065645841247e-324, 0.285710280259466], [2.8125, 3]}
split: 5 0.142855 (92)
x := {[-1.25, -1], [-1.25, -1], [0.589048622548086, 0.785398163397449], [-1.19877048521955, -1], [1, 1.19877048521955], [-4.94065645841247e-324, 0.311868631689158], [2.625, 2.8125]}
CP(1) => []
x := {[-1.25, -1], [-1.25, -1], [0.589048622548086, 0.785398163397449], [-1.19877048521955, -1], [1, 1.19877048521955], [-4.94065645841247e-324, 0.311868631689158], [2.8125, 3]}
CP(1) => {[-1.25, -1], [-1.25, -1], [0.589048622548086, 0.785398163397449], [-1.19877048521955, -1], [1, 1.19877048521955], [-4.94065645841247e-324, 0.285710280259466], [2.8125, 3]}
split: 5 0.142855 (92)
x := {[-1.45222284460734, -1.25], [-1.22923793288413, -1], [0.589048622548086, 0.785398163397449], [-1.25, -1], [1, 1.25], [0.392699081698724, 0.589048622548086], [2.625, 3]}
split: 6 2.8125 (93)
x := {[-1.45222284460734, -1.25], [-1.22923793288413, -1], [0.589048622548086, 0.785398163397449], [-1.25, -1], [1, 1.25], [0.589048622548086, 0.785398163397449], [2.625, 3]}
split: 6 2.8125 (94)
x := {[-1.25, -1], [-1.25, -1], [0.392699081698724, 0.589048622548086], [-1.25, -1], [1, 1.25], [0.392699081698724, 0.589048622548086], [2.625, 2.8125]}
CP(1) => []
x := {[-1.25, -1], [-1.25, -1], [0.392699081698724, 0.589048622548086], [-1.25, -1], [1, 1.25], [0.392699081698724, 0.589048622548086], [2.8125, 3]}
split: 0 -1.125 (94)
x := {[-1.25, -1], [-1.25, -1], [0.392699081698724, 0.589048622548086], [-1.25, -1], [1, 1.25], [0.589048622548086, 0.785398163397449], [2.625, 2.8125]}
CP(1) => []
x := {[-1.25, -1], [-1.25, -1], [0.392699081698724, 0.589048622548086], [-1.25, -1], [1, 1.25], [0.589048622548086, 0.785398163397449], [2.8125, 3]}
split: 0 -1.125 (94)
x := {[-1.25, -1], [-1.25, -1], [0.589048622548086, 0.785398163397449], [-1.25, -1], [1, 1.25], [0.392699081698724, 0.589048622548086], [2.625, 2.8125]}
CP(1) => []
x := {[-1.25, -1], [-1.25, -1], [0.589048622548086, 0.785398163397449], [-1.25, -1], [1, 1.25], [0.392699081698724, 0.589048622548086], [2.8125, 3]}
split: 0 -1.125 (94)
x := {[-1.25, -1], [-1.25, -1], [0.589048622548086, 0.785398163397449], [-1.25, -1], [1, 1.25], [0.589048622548086, 0.785398163397449], [2.625, 2.8125]}
CP(2) => []
x := {[-1.25, -1], [-1.25, -1], [0.589048622548086, 0.785398163397449], [-1.25, -1], [1, 1.25], [0.589048622548086, 0.785398163397449], [2.8125, 3]}
split: 0 -1.125 (94)
x := {[-1.25, -1], [-1.25, -1], [-4.94065645841247e-324, 0.285710280259467], [-1.45222284460734, -1.25], [1, 1.22923793288413], [0.785398163397449, 0.981747704246811], [2.625, 2.8125]}
CP(1) => []
x := {[-1.25, -1], [-1.25, -1], [-4.94065645841247e-324, 0.285710280259467], [-1.45222284460734, -1.25], [1, 1.22923793288413], [0.785398163397449, 0.981747704246811], [2.8125, 3]}
CP(3) => []
x := {[-1.25, -1], [-1.25, -1], [-4.94065645841247e-324, 0.285710280259467], [-1.40158748105363, -1.25], [1, 1.14216868851544], [0.981747704246811, 1.17809724509617], [2.625, 2.8125]}
CP(1) => []
x := {[-1.25, -1], [-1.25, -1], [-4.94065645841247e-324, 0.285710280259467], [-1.40158748105363, -1.25], [1, 1.14216868851544], [0.981747704246811, 1.17809724509617], [2.8125, 3]}
CP(3) => []
x := {[-1.25, -1], [-1.25, -1], [-4.94065645841247e-324, 0.142855140129733], [-1.25, -1], [1, 1.25], [0.785398163397449, 0.981747704246811], [2.8125, 3]}
CP(1) => []
x := {[-1.25, -1], [-1.25, -1], [0.142855140129733, 0.285710280259467], [-1.25, -1], [1, 1.25], [0.785398163397449, 0.981747704246811], [2.8125, 3]}
CP(1) => []
x := {[-1.25, -1], [-1.25, -1], [-4.94065645841247e-324, 0.142855140129733], [-1.25, -1], [1, 1.25], [0.981747704246811, 1.17809724509617], [2.8125, 3]}
CP(1) => []
x := {[-1.25, -1], [-1.25, -1], [0.142855140129733, 0.285710280259467], [-1.25, -1], [1, 1.25], [0.981747704246811, 1.17809724509617], [2.8125, 3]}
CP(1) => []
x := {[-1.5, -1.25], [-1.22923793288413, -1], [0.392699081698724, 0.785398163397449], [-1.5, -1.25], [1, 1.22923793288413], [0.785398163397449, 0.981747704246811], [2.625, 3]}
CP(2) => {[-1.5, -1.25], [-1.22923793288413, -1], [0.392699081698724, 0.785398163397449], [-1.45222284460734, -1.25], [1, 1.22923793288413], [0.785398163397449, 0.981747704246811], [2.625, 3]}
split: 2 0.589049 (87)
x := {[-1.5, -1.25], [-1.22923793288413, -1], [0.392699081698724, 0.785398163397449], [-1.5, -1.25], [1, 1.22923793288413], [0.981747704246811, 1.17809724509617], [2.625, 3]}
CP(2) => {[-1.5, -1.25], [-1.22923793288413, -1], [0.392699081698724, 0.785398163397449], [-1.40158748105363, -1.25], [1, 1.14216868851544], [0.981747704246811, 1.17809724509617], [2.625, 3]}
split: 2 0.589049 (88)
x := {[-1.5, -1.25], [-1.22923793288413, -1], [0.392699081698724, 0.589048622548086], [-1.25, -1], [1, 1.25], [0.785398163397449, 0.981747704246811], [2.625, 3]}
CP(2) => []
x := {[-1.5, -1.25], [-1.22923793288413, -1], [0.589048622548086, 0.785398163397449], [-1.25, -1], [1, 1.25], [0.785398163397449, 0.981747704246811], [2.625, 3]}
CP(2) => {[-1.45222284460734, -1.25], [-1.22923793288413, -1], [0.589048622548086, 0.785398163397449], [-1.25, -1], [1, 1.25], [0.785398163397449, 0.981747704246811], [2.625, 3]}
split: 6 2.8125 (88)
x := {[-1.5, -1.25], [-1.22923793288413, -1], [0.392699081698724, 0.589048622548086], [-1.25, -1], [1, 1.25], [0.981747704246811, 1.17809724509617], [2.625, 3]}
CP(2) => []
x := {[-1.5, -1.25], [-1.22923793288413, -1], [0.589048622548086, 0.785398163397449], [-1.25, -1], [1, 1.25], [0.981747704246811, 1.17809724509617], [2.625, 3]}
CP(2) => {[-1.45222284460734, -1.25], [-1.22923793288413, -1], [0.589048622548086, 0.785398163397449], [-1.25, -1], [1, 1.25], [0.981747704246811, 1.17809724509617], [2.625, 3]}
split: 6 2.8125 (88)
x := {[-1.25, -1], [-1.25, -1], [0.392699081698724, 0.589048622548086], [-1.45222284460734, -1.25], [1, 1.22923793288413], [0.785398163397449, 0.981747704246811], [2.625, 3]}
split: 6 2.8125 (89)
x := {[-1.25, -1], [-1.25, -1], [0.589048622548086, 0.785398163397449], [-1.45222284460734, -1.25], [1, 1.22923793288413], [0.785398163397449, 0.981747704246811], [2.625, 3]}
split: 6 2.8125 (90)
x := {[-1.25, -1], [-1.25, -1], [0.392699081698724, 0.589048622548086], [-1.40158748105363, -1.25], [1, 1.14216868851544], [0.981747704246811, 1.17809724509617], [2.625, 3]}
split: 6 2.8125 (91)
x := {[-1.25, -1], [-1.25, -1], [0.589048622548086, 0.785398163397449], [-1.40158748105363, -1.25], [1, 1.14216868851544], [0.981747704246811, 1.17809724509617], [2.625, 3]}
split: 6 2.8125 (92)
x := {[-1.25, -1], [-1.25, -1], [0.392699081698724, 0.589048622548086], [-1.25, -1], [1, 1.25], [0.785398163397449, 0.981747704246811], [2.625, 2.8125]}
CP(1) => []
x := {[-1.25, -1], [-1.25, -1], [0.392699081698724, 0.589048622548086], [-1.25, -1], [1, 1.25], [0.785398163397449, 0.981747704246811], [2.8125, 3]}
split: 0 -1.125 (92)
x := {[-1.25, -1], [-1.25, -1], [0.589048622548086, 0.785398163397449], [-1.25, -1], [1, 1.25], [0.785398163397449, 0.981747704246811], [2.625, 2.8125]}
CP(2) => []
x := {[-1.25, -1], [-1.25, -1], [0.589048622548086, 0.785398163397449], [-1.25, -1], [1, 1.25], [0.785398163397449, 0.981747704246811], [2.8125, 3]}
split: 0 -1.125 (92)
x := {[-1.25, -1], [-1.25, -1], [0.392699081698724, 0.589048622548086], [-1.25, -1], [1, 1.25], [0.981747704246811, 1.17809724509617], [2.625, 2.8125]}
CP(1) => []
x := {[-1.25, -1], [-1.25, -1], [0.392699081698724, 0.589048622548086], [-1.25, -1], [1, 1.25], [0.981747704246811, 1.17809724509617], [2.8125, 3]}
split: 0 -1.125 (92)
x := {[-1.25, -1], [-1.25, -1], [0.589048622548086, 0.785398163397449], [-1.25, -1], [1, 1.25], [0.981747704246811, 1.17809724509617], [2.625, 2.8125]}
CP(1) => []
x := {[-1.25, -1], [-1.25, -1], [0.589048622548086, 0.785398163397449], [-1.25, -1], [1, 1.25], [0.981747704246811, 1.17809724509617], [2.8125, 3]}
split: 0 -1.125 (92)
x := {[-1.45222284460734, -1.25], [-1.22923793288413, -1], [0.589048622548086, 0.785398163397449], [-1.25, -1], [1, 1.25], [1.17809724509617, 1.37444678594553], [2.625, 3]}
CP(2) => {[-1.45222284460734, -1.25], [-1.22923793288413, -1], [0.589048622548086, 0.785398163397449], [-1.25, -1], [1, 1.21584991772509], [1.17809724509617, 1.37444678594553], [2.625, 3]}
split: 6 2.8125 (93)
x := {[-1.45222284460734, -1.25], [-1.22923793288413, -1], [0.589048622548086, 0.785398163397449], [-1.25, -1], [1, 1.25], [1.37444678594553, 1.5707963267949], [2.625, 3]}
CP(2) => []
x := {[-1.25, -1], [-1.25, -1], [0.392699081698724, 0.589048622548086], [-1.25, -1], [1, 1.21584991772509], [1.17809724509617, 1.37444678594553], [2.625, 2.8125]}
CP(1) => []
x := {[-1.25, -1], [-1.25, -1], [0.392699081698724, 0.589048622548086], [-1.25, -1], [1, 1.21584991772509], [1.17809724509617, 1.37444678594553], [2.8125, 3]}
split: 0 -1.125 (92)
x := {[-1.25, -1], [-1.25, -1], [0.589048622548086, 0.785398163397449], [-1.25, -1], [1, 1.21584991772509], [1.17809724509617, 1.37444678594553], [2.625, 2.8125]}
CP(1) => []
x := {[-1.25, -1], [-1.25, -1], [0.589048622548086, 0.785398163397449], [-1.25, -1], [1, 1.21584991772509], [1.17809724509617, 1.37444678594553], [2.8125, 3]}
split: 0 -1.125 (92)
x := {[-1.25, -1], [-1.25, -1], [0.785398163397449, 0.981747704246811], [-1.32810880104684, -1.16405440052342], [1, 1.20552299345954], [-4.94065645841247e-324, 0.285710280259466], [2.8125, 3]}
CP(1) => []
x := {[-1.25, -1], [-1.25, -1], [0.785398163397449, 0.981747704246811], [-1.16405440052342, -1], [1, 1.20552299345954], [-4.94065645841247e-324, 0.285710280259466], [2.8125, 3]}
CP(3) => []
x := {[-1.25, -1], [-1.25, -1], [0.981747704246811, 1.17809724509617], [-1.32810880104684, -1.16405440052342], [1, 1.20552299345954], [-4.94065645841247e-324, 0.285710280259466], [2.8125, 3]}
CP(1) => []
x := {[-1.25, -1], [-1.25, -1], [0.981747704246811, 1.17809724509617], [-1.16405440052342, -1], [1, 1.20552299345954], [-4.94065645841247e-324, 0.285710280259466], [2.8125, 3]}
CP(4) => []
x := {[-1.25, -1], [-1.25, -1], [0.785398163397449, 0.981747704246811], [-1.25, -1], [1, 1.25], [0.392699081698724, 0.589048622548086], [2.625, 2.8125]}
CP(1) => []
x := {[-1.25, -1], [-1.25, -1], [0.785398163397449, 0.981747704246811], [-1.25, -1], [1, 1.25], [0.392699081698724, 0.589048622548086], [2.8125, 3]}
split: 0 -1.125 (88)
x := {[-1.25, -1], [-1.25, -1], [0.785398163397449, 0.981747704246811], [-1.25, -1], [1, 1.25], [0.589048622548086, 0.785398163397449], [2.625, 2.8125]}
CP(2) => []
x := {[-1.25, -1], [-1.25, -1], [0.785398163397449, 0.981747704246811], [-1.25, -1], [1, 1.25], [0.589048622548086, 0.785398163397449], [2.8125, 3]}
split: 0 -1.125 (88)
x := {[-1.25, -1], [-1.25, -1], [0.981747704246811, 1.17809724509617], [-1.25, -1], [1, 1.25], [0.392699081698724, 0.589048622548086], [2.625, 2.8125]}
CP(1) => []
x := {[-1.25, -1], [-1.25, -1], [0.981747704246811, 1.17809724509617], [-1.25, -1], [1, 1.25], [0.392699081698724, 0.589048622548086], [2.8125, 3]}
split: 0 -1.125 (88)
x := {[-1.25, -1], [-1.25, -1], [0.981747704246811, 1.17809724509617], [-1.25, -1], [1, 1.25], [0.589048622548086, 0.785398163397449], [2.625, 2.8125]}
CP(1) => []
x := {[-1.25, -1], [-1.25, -1], [0.981747704246811, 1.17809724509617], [-1.25, -1], [1, 1.25], [0.589048622548086, 0.785398163397449], [2.8125, 3]}
split: 0 -1.125 (88)
x := {[-1.21584991772509, -1], [-1.22148420651548, -1], [1.17809724509617, 1.37444678594553], [-1.25, -1], [1, 1.25], [0.392699081698724, 0.589048622548086], [2.625, 2.8125]}
CP(1) => []
x := {[-1.21584991772509, -1], [-1.22148420651548, -1], [1.17809724509617, 1.37444678594553], [-1.25, -1], [1, 1.25], [0.392699081698724, 0.589048622548086], [2.8125, 3]}
CP(1) => {[-1.21584991772509, -1], [-1.21584991772509, -1], [1.17809724509617, 1.37444678594553], [-1.25, -1], [1, 1.25], [0.392699081698724, 0.589048622548086], [2.8125, 3]}
split: 3 -1.125 (88)
x := {[-1.21584991772509, -1], [-1.22148420651548, -1], [1.17809724509617, 1.37444678594553], [-1.25, -1], [1, 1.25], [0.589048622548086, 0.785398163397449], [2.625, 2.8125]}
CP(1) => []
x := {[-1.21584991772509, -1], [-1.22148420651548, -1], [1.17809724509617, 1.37444678594553], [-1.25, -1], [1, 1.25], [0.589048622548086, 0.785398163397449], [2.8125, 3]}
CP(1) => {[-1.21584991772509, -1], [-1.21584991772509, -1], [1.17809724509617, 1.37444678594553], [-1.25, -1], [1, 1.25], [0.589048622548086, 0.785398163397449], [2.8125, 3]}
split: 3 -1.125 (88)
x := {[-1.5, -1.25], [-1.25, -1], [0.785398163397449, 0.981747704246811], [-1.5, -1.25], [1, 1.22923793288413], [0.785398163397449, 1.17809724509617], [2.625, 3]}
CP(2) => []
x := {[-1.5, -1.25], [-1.25, -1], [0.981747704246811, 1.17809724509617], [-1.5, -1.25], [1, 1.22923793288413], [0.785398163397449, 1.17809724509617], [2.625, 3]}
CP(1) => []
x := {[-1.25, -1], [-1.25, -1], [0.785398163397449, 0.981747704246811], [-1.5, -1.25], [1, 1.22923793288413], [0.785398163397449, 0.981747704246811], [2.625, 3]}
CP(2) => {[-1.25, -1], [-1.25, -1], [0.785398163397449, 0.981747704246811], [-1.45222284460734, -1.25], [1, 1.22923793288413], [0.785398163397449, 0.981747704246811], [2.625, 3]}
split: 6 2.8125 (87)
x := {[-1.25, -1], [-1.25, -1], [0.785398163397449, 0.981747704246811], [-1.5, -1.25], [1, 1.22923793288413], [0.981747704246811, 1.17809724509617], [2.625, 3]}
CP(2) => []
x := {[-1.25, -1], [-1.25, -1], [0.981747704246811, 1.17809724509617], [-1.5, -1.25], [1, 1.22923793288413], [0.785398163397449, 0.981747704246811], [2.625, 3]}
CP(2) => {[-1.25, -1], [-1.25, -1], [0.981747704246811, 1.17809724509617], [-1.45222284460734, -1.25], [1, 1.22923793288413], [0.785398163397449, 0.981747704246811], [2.625, 3]}
split: 6 2.8125 (87)
x := {[-1.25, -1], [-1.25, -1], [0.981747704246811, 1.17809724509617], [-1.5, -1.25], [1, 1.22923793288413], [0.981747704246811, 1.17809724509617], [2.625, 3]}
CP(2) => {[-1.25, -1], [-1.25, -1], [0.981747704246811, 1.17809724509617], [-1.40158748105363, -1.25], [1, 1.14216868851544], [0.981747704246811, 1.17809724509617], [2.625, 3]}
split: 6 2.8125 (88)
x := {[-1.25, -1], [-1.25, -1], [0.785398163397449, 0.981747704246811], [-1.25, -1], [1, 1.25], [0.785398163397449, 0.981747704246811], [2.625, 2.8125]}
CP(2) => []
x := {[-1.25, -1], [-1.25, -1], [0.785398163397449, 0.981747704246811], [-1.25, -1], [1, 1.25], [0.785398163397449, 0.981747704246811], [2.8125, 3]}
split: 0 -1.125 (88)
x := {[-1.25, -1], [-1.25, -1], [0.785398163397449, 0.981747704246811], [-1.25, -1], [1, 1.25], [0.981747704246811, 1.17809724509617], [2.625, 2.8125]}
CP(1) => []
x := {[-1.25, -1], [-1.25, -1], [0.785398163397449, 0.981747704246811], [-1.25, -1], [1, 1.25], [0.981747704246811, 1.17809724509617], [2.8125, 3]}
split: 0 -1.125 (88)
x := {[-1.25, -1], [-1.25, -1], [0.981747704246811, 1.17809724509617], [-1.25, -1], [1, 1.25], [0.785398163397449, 0.981747704246811], [2.625, 2.8125]}
CP(1) => []
x := {[-1.25, -1], [-1.25, -1], [0.981747704246811, 1.17809724509617], [-1.25, -1], [1, 1.25], [0.785398163397449, 0.981747704246811], [2.8125, 3]}
split: 0 -1.125 (88)
x := {[-1.25, -1], [-1.25, -1], [0.981747704246811, 1.17809724509617], [-1.25, -1], [1, 1.25], [0.981747704246811, 1.17809724509617], [2.625, 2.8125]}
CP(1) => []
x := {[-1.25, -1], [-1.25, -1], [0.981747704246811, 1.17809724509617], [-1.25, -1], [1, 1.25], [0.981747704246811, 1.17809724509617], [2.8125, 3]}
split: 0 -1.125 (88)
x := {[-1.25, -1], [-1.25, -1], [0.785398163397449, 0.981747704246811], [-1.25, -1], [1, 1.21584991772509], [1.17809724509617, 1.37444678594553], [2.625, 2.8125]}
CP(1) => []
x := {[-1.25, -1], [-1.25, -1], [0.785398163397449, 0.981747704246811], [-1.25, -1], [1, 1.21584991772509], [1.17809724509617, 1.37444678594553], [2.8125, 3]}
split: 0 -1.125 (88)
x := {[-1.25, -1], [-1.25, -1], [0.981747704246811, 1.17809724509617], [-1.25, -1], [1, 1.21584991772509], [1.17809724509617, 1.37444678594553], [2.625, 2.8125]}
CP(1) => []
x := {[-1.25, -1], [-1.25, -1], [0.981747704246811, 1.17809724509617], [-1.25, -1], [1, 1.21584991772509], [1.17809724509617, 1.37444678594553], [2.8125, 3]}
split: 0 -1.125 (88)
x := {[-1.22148420651548, -1], [-1.22148420651548, -1], [1.17809724509617, 1.37444678594553], [-1.45222284460734, -1.25], [1, 1.22923793288413], [0.785398163397449, 0.981747704246811], [2.625, 3]}
CP(1) => {[-1.21584991772509, -1], [-1.22148420651548, -1], [1.17809724509617, 1.37444678594553], [-1.45222284460734, -1.25], [1, 1.22923793288413], [0.785398163397449, 0.981747704246811], [2.625, 3]}
split: 6 2.8125 (89)
x := {[-1.22148420651548, -1], [-1.22148420651548, -1], [1.37444678594553, 1.5707963267949], [-1.45222284460734, -1.25], [1, 1.22923793288413], [0.785398163397449, 0.981747704246811], [2.625, 3]}
CP(1) => []
x := {[-1.22148420651548, -1], [-1.22148420651548, -1], [1.17809724509617, 1.37444678594553], [-1.40158748105363, -1.25], [1, 1.14216868851544], [0.981747704246811, 1.17809724509617], [2.625, 3]}
CP(1) => {[-1.21584991772509, -1], [-1.22148420651548, -1], [1.17809724509617, 1.37444678594553], [-1.40158748105363, -1.25], [1, 1.14216868851544], [0.981747704246811, 1.17809724509617], [2.625, 3]}
split: 6 2.8125 (89)
x := {[-1.22148420651548, -1], [-1.22148420651548, -1], [1.37444678594553, 1.5707963267949], [-1.40158748105363, -1.25], [1, 1.14216868851544], [0.981747704246811, 1.17809724509617], [2.625, 3]}
CP(1) => []
x := {[-1.21584991772509, -1], [-1.22148420651548, -1], [1.17809724509617, 1.37444678594553], [-1.25, -1], [1, 1.25], [0.785398163397449, 0.981747704246811], [2.625, 2.8125]}
CP(1) => []
x := {[-1.21584991772509, -1], [-1.22148420651548, -1], [1.17809724509617, 1.37444678594553], [-1.25, -1], [1, 1.25], [0.785398163397449, 0.981747704246811], [2.8125, 3]}
CP(1) => {[-1.21584991772509, -1], [-1.21584991772509, -1], [1.17809724509617, 1.37444678594553], [-1.25, -1], [1, 1.25], [0.785398163397449, 0.981747704246811], [2.8125, 3]}
split: 3 -1.125 (88)
x := {[-1.21584991772509, -1], [-1.22148420651548, -1], [1.17809724509617, 1.37444678594553], [-1.25, -1], [1, 1.25], [0.981747704246811, 1.17809724509617], [2.625, 2.8125]}
CP(1) => []
x := {[-1.21584991772509, -1], [-1.22148420651548, -1], [1.17809724509617, 1.37444678594553], [-1.25, -1], [1, 1.25], [0.981747704246811, 1.17809724509617], [2.8125, 3]}
CP(1) => {[-1.21584991772509, -1], [-1.21584991772509, -1], [1.17809724509617, 1.37444678594553], [-1.25, -1], [1, 1.25], [0.981747704246811, 1.17809724509617], [2.8125, 3]}
split: 3 -1.125 (88)
x := {[-1.21584991772509, -1], [-1.21584991772509, -1], [1.17809724509617, 1.37444678594553], [-1.25, -1], [1, 1.21584991772509], [1.17809724509617, 1.37444678594553], [2.625, 2.8125]}
CP(1) => []
x := {[-1.21584991772509, -1], [-1.21584991772509, -1], [1.17809724509617, 1.37444678594553], [-1.25, -1], [1, 1.21584991772509], [1.17809724509617, 1.37444678594553], [2.8125, 3]}
split: 3 -1.125 (88)
x := {[-1.45222284460734, -1.25], [-1.22923793288413, -1], [0.589048622548086, 0.785398163397449], [-1.19877048521955, -1], [1, 1.19877048521955], [-4.94065645841247e-324, 0.285710280259466], [2.625, 2.8125]}
CP(1) => []
x := {[-1.45222284460734, -1.25], [-1.22923793288413, -1], [0.589048622548086, 0.785398163397449], [-1.19877048521955, -1], [1, 1.19877048521955], [-4.94065645841247e-324, 0.285710280259466], [2.8125, 3]}
CP(4) => []
x := {[-1.25, -1], [-1.25, -1], [0.392699081698724, 0.589048622548086], [-1.19877048521955, -1], [1, 1.19877048521955], [-4.94065645841247e-324, 0.142855140129733], [2.8125, 3]}
CP(1) => []
x := {[-1.25, -1], [-1.25, -1], [0.392699081698724, 0.589048622548086], [-1.19877048521955, -1], [1, 1.19877048521955], [0.142855140129733, 0.285710280259466], [2.8125, 3]}
CP(2) => []
x := {[-1.25, -1], [-1.25, -1], [0.589048622548086, 0.785398163397449], [-1.19877048521955, -1], [1, 1.19877048521955], [-4.94065645841247e-324, 0.142855140129733], [2.8125, 3]}
CP(1) => []
x := {[-1.25, -1], [-1.25, -1], [0.589048622548086, 0.785398163397449], [-1.19877048521955, -1], [1, 1.19877048521955], [0.142855140129733, 0.285710280259466], [2.8125, 3]}
CP(2) => []
x := {[-1.45222284460734, -1.25], [-1.22923793288413, -1], [0.589048622548086, 0.785398163397449], [-1.25, -1], [1, 1.25], [0.392699081698724, 0.589048622548086], [2.625, 2.8125]}
CP(1) => []
x := {[-1.45222284460734, -1.25], [-1.22923793288413, -1], [0.589048622548086, 0.785398163397449], [-1.25, -1], [1, 1.25], [0.392699081698724, 0.589048622548086], [2.8125, 3]}
split: 3 -1.125 (82)
x := {[-1.45222284460734, -1.25], [-1.22923793288413, -1], [0.589048622548086, 0.785398163397449], [-1.25, -1], [1, 1.25], [0.589048622548086, 0.785398163397449], [2.625, 2.8125]}
CP(1) => []
x := {[-1.45222284460734, -1.25], [-1.22923793288413, -1], [0.589048622548086, 0.785398163397449], [-1.25, -1], [1, 1.25], [0.589048622548086, 0.785398163397449], [2.8125, 3]}
split: 3 -1.125 (82)
x := {[-1.25, -1.125], [-1.25, -1], [0.392699081698724, 0.589048622548086], [-1.25, -1], [1, 1.25], [0.392699081698724, 0.589048622548086], [2.8125, 3]}
CP(2) => {[-1.25, -1.125], [-1.21492512030646, -1], [0.392699081698724, 0.589048622548086], [-1.25, -1], [1, 1.25], [0.392699081698724, 0.589048622548086], [2.8125, 3]}
split: 3 -1.125 (83)
x := {[-1.125, -1], [-1.25, -1], [0.392699081698724, 0.589048622548086], [-1.25, -1], [1, 1.25], [0.392699081698724, 0.589048622548086], [2.8125, 3]}
CP(2) => {[-1.125, -1], [-1.125, -1], [0.392699081698724, 0.589048622548086], [-1.25, -1], [1, 1.25], [0.392699081698724, 0.589048622548086], [2.8125, 3]}
split: 3 -1.125 (84)
x := {[-1.25, -1.125], [-1.25, -1], [0.392699081698724, 0.589048622548086], [-1.25, -1], [1, 1.25], [0.589048622548086, 0.785398163397449], [2.8125, 3]}
CP(2) => {[-1.25, -1.125], [-1.21492512030646, -1], [0.392699081698724, 0.589048622548086], [-1.25, -1], [1, 1.25], [0.589048622548086, 0.785398163397449], [2.8125, 3]}
split: 3 -1.125 (85)
x := {[-1.125, -1], [-1.25, -1], [0.392699081698724, 0.589048622548086], [-1.25, -1], [1, 1.25], [0.589048622548086, 0.785398163397449], [2.8125, 3]}
CP(2) => {[-1.125, -1], [-1.125, -1], [0.392699081698724, 0.589048622548086], [-1.25, -1], [1, 1.25], [0.589048622548086, 0.785398163397449], [2.8125, 3]}
split: 3 -1.125 (86)
x := {[-1.25, -1.125], [-1.25, -1], [0.589048622548086, 0.785398163397449], [-1.25, -1], [1, 1.25], [0.392699081698724, 0.589048622548086], [2.8125, 3]}
split: 1 -1.125 (87)
x := {[-1.125, -1], [-1.25, -1], [0.589048622548086, 0.785398163397449], [-1.25, -1], [1, 1.25], [0.392699081698724, 0.589048622548086], [2.8125, 3]}
CP(2) => {[-1.125, -1], [-1.125, -1], [0.589048622548086, 0.785398163397449], [-1.25, -1], [1, 1.25], [0.392699081698724, 0.589048622548086], [2.8125, 3]}
split: 3 -1.125 (88)
x := {[-1.25, -1.125], [-1.25, -1], [0.589048622548086, 0.785398163397449], [-1.25, -1], [1, 1.25], [0.589048622548086, 0.785398163397449], [2.8125, 3]}
split: 1 -1.125 (89)
x := {[-1.125, -1], [-1.25, -1], [0.589048622548086, 0.785398163397449], [-1.25, -1], [1, 1.25], [0.589048622548086, 0.785398163397449], [2.8125, 3]}
CP(2) => {[-1.125, -1], [-1.125, -1], [0.589048622548086, 0.785398163397449], [-1.25, -1], [1, 1.25], [0.589048622548086, 0.785398163397449], [2.8125, 3]}
split: 3 -1.125 (90)
x := {[-1.5, -1.25], [-1.22923793288413, -1], [0.392699081698724, 0.589048622548086], [-1.45222284460734, -1.25], [1, 1.22923793288413], [0.785398163397449, 0.981747704246811], [2.625, 3]}
CP(1) => []
x := {[-1.5, -1.25], [-1.22923793288413, -1], [0.589048622548086, 0.785398163397449], [-1.45222284460734, -1.25], [1, 1.22923793288413], [0.785398163397449, 0.981747704246811], [2.625, 3]}
CP(2) => {[-1.45222284460734, -1.25], [-1.22923793288413, -1], [0.589048622548086, 0.785398163397449], [-1.45222284460734, -1.25], [1, 1.22923793288413], [0.785398163397449, 0.981747704246811], [2.625, 3]}
split: 6 2.8125 (90)
x := {[-1.5, -1.25], [-1.22923793288413, -1], [0.392699081698724, 0.589048622548086], [-1.40158748105363, -1.25], [1, 1.14216868851544], [0.981747704246811, 1.17809724509617], [2.625, 3]}
CP(2) => []
x := {[-1.5, -1.25], [-1.22923793288413, -1], [0.589048622548086, 0.785398163397449], [-1.40158748105363, -1.25], [1, 1.14216868851544], [0.981747704246811, 1.17809724509617], [2.625, 3]}
CP(1) => []
x := {[-1.45222284460734, -1.25], [-1.22923793288413, -1], [0.589048622548086, 0.785398163397449], [-1.25, -1], [1, 1.25], [0.785398163397449, 0.981747704246811], [2.625, 2.8125]}
CP(1) => []
x := {[-1.45222284460734, -1.25], [-1.22923793288413, -1], [0.589048622548086, 0.785398163397449], [-1.25, -1], [1, 1.25], [0.785398163397449, 0.981747704246811], [2.8125, 3]}
split: 3 -1.125 (88)
x := {[-1.45222284460734, -1.25], [-1.22923793288413, -1], [0.589048622548086, 0.785398163397449], [-1.25, -1], [1, 1.25], [0.981747704246811, 1.17809724509617], [2.625, 2.8125]}
CP(1) => []
x := {[-1.45222284460734, -1.25], [-1.22923793288413, -1], [0.589048622548086, 0.785398163397449], [-1.25, -1], [1, 1.25], [0.981747704246811, 1.17809724509617], [2.8125, 3]}
split: 3 -1.125 (88)
x := {[-1.25, -1], [-1.25, -1], [0.392699081698724, 0.589048622548086], [-1.45222284460734, -1.25], [1, 1.22923793288413], [0.785398163397449, 0.981747704246811], [2.625, 2.8125]}
CP(1) => []
x := {[-1.25, -1], [-1.25, -1], [0.392699081698724, 0.589048622548086], [-1.45222284460734, -1.25], [1, 1.22923793288413], [0.785398163397449, 0.981747704246811], [2.8125, 3]}
split: 0 -1.125 (88)
x := {[-1.25, -1], [-1.25, -1], [0.589048622548086, 0.785398163397449], [-1.45222284460734, -1.25], [1, 1.22923793288413], [0.785398163397449, 0.981747704246811], [2.625, 2.8125]}
CP(1) => []
x := {[-1.25, -1], [-1.25, -1], [0.589048622548086, 0.785398163397449], [-1.45222284460734, -1.25], [1, 1.22923793288413], [0.785398163397449, 0.981747704246811], [2.8125, 3]}
split: 0 -1.125 (88)
x := {[-1.25, -1], [-1.25, -1], [0.392699081698724, 0.589048622548086], [-1.40158748105363, -1.25], [1, 1.14216868851544], [0.981747704246811, 1.17809724509617], [2.625, 2.8125]}
CP(1) => []
x := {[-1.25, -1], [-1.25, -1], [0.392699081698724, 0.589048622548086], [-1.40158748105363, -1.25], [1, 1.14216868851544], [0.981747704246811, 1.17809724509617], [2.8125, 3]}
split: 0 -1.125 (88)
x := {[-1.25, -1], [-1.25, -1], [0.589048622548086, 0.785398163397449], [-1.40158748105363, -1.25], [1, 1.14216868851544], [0.981747704246811, 1.17809724509617], [2.625, 2.8125]}
CP(1) => []
x := {[-1.25, -1], [-1.25, -1], [0.589048622548086, 0.785398163397449], [-1.40158748105363, -1.25], [1, 1.14216868851544], [0.981747704246811, 1.17809724509617], [2.8125, 3]}
split: 0 -1.125 (88)
x := {[-1.25, -1.125], [-1.25, -1], [0.392699081698724, 0.589048622548086], [-1.25, -1], [1, 1.25], [0.785398163397449, 0.981747704246811], [2.8125, 3]}
CP(2) => {[-1.25, -1.125], [-1.21492512030646, -1], [0.392699081698724, 0.589048622548086], [-1.25, -1], [1, 1.25], [0.785398163397449, 0.981747704246811], [2.8125, 3]}
split: 3 -1.125 (89)
x := {[-1.125, -1], [-1.25, -1], [0.392699081698724, 0.589048622548086], [-1.25, -1], [1, 1.25], [0.785398163397449, 0.981747704246811], [2.8125, 3]}
CP(1) => []
x := {[-1.25, -1.125], [-1.25, -1], [0.589048622548086, 0.785398163397449], [-1.25, -1], [1, 1.25], [0.785398163397449, 0.981747704246811], [2.8125, 3]}
split: 1 -1.125 (89)
x := {[-1.125, -1], [-1.25, -1], [0.589048622548086, 0.785398163397449], [-1.25, -1], [1, 1.25], [0.785398163397449, 0.981747704246811], [2.8125, 3]}
CP(1) => []
x := {[-1.25, -1.125], [-1.25, -1], [0.392699081698724, 0.589048622548086], [-1.25, -1], [1, 1.25], [0.981747704246811, 1.17809724509617], [2.8125, 3]}
CP(2) => {[-1.25, -1.125], [-1.21492512030646, -1], [0.392699081698724, 0.589048622548086], [-1.25, -1], [1, 1.25], [0.981747704246811, 1.17809724509617], [2.8125, 3]}
split: 3 -1.125 (89)
x := {[-1.125, -1], [-1.25, -1], [0.392699081698724, 0.589048622548086], [-1.25, -1], [1, 1.25], [0.981747704246811, 1.17809724509617], [2.8125, 3]}
CP(2) => {[-1.125, -1], [-1.125, -1], [0.392699081698724, 0.589048622548086], [-1.25, -1], [1, 1.25], [0.981747704246811, 1.17809724509617], [2.8125, 3]}
split: 3 -1.125 (90)
x := {[-1.25, -1.125], [-1.25, -1], [0.589048622548086, 0.785398163397449], [-1.25, -1], [1, 1.25], [0.981747704246811, 1.17809724509617], [2.8125, 3]}
split: 1 -1.125 (91)
x := {[-1.125, -1], [-1.25, -1], [0.589048622548086, 0.785398163397449], [-1.25, -1], [1, 1.25], [0.981747704246811, 1.17809724509617], [2.8125, 3]}
CP(2) => {[-1.125, -1], [-1.125, -1], [0.589048622548086, 0.785398163397449], [-1.25, -1], [1, 1.25], [0.981747704246811, 1.17809724509617], [2.8125, 3]}
split: 3 -1.125 (92)
x := {[-1.45222284460734, -1.25], [-1.22923793288413, -1], [0.589048622548086, 0.785398163397449], [-1.25, -1], [1, 1.21584991772509], [1.17809724509617, 1.37444678594553], [2.625, 2.8125]}
CP(1) => []
x := {[-1.45222284460734, -1.25], [-1.22923793288413, -1], [0.589048622548086, 0.785398163397449], [-1.25, -1], [1, 1.21584991772509], [1.17809724509617, 1.37444678594553], [2.8125, 3]}
split: 3 -1.125 (92)
x := {[-1.25, -1.125], [-1.25, -1], [0.392699081698724, 0.589048622548086], [-1.25, -1], [1, 1.21584991772509], [1.17809724509617, 1.37444678594553], [2.8125, 3]}
CP(2) => {[-1.25, -1.125], [-1.21492512030646, -1], [0.392699081698724, 0.589048622548086], [-1.25, -1], [1, 1.21584991772509], [1.17809724509617, 1.37444678594553], [2.8125, 3]}
split: 3 -1.125 (93)
x := {[-1.125, -1], [-1.25, -1], [0.392699081698724, 0.589048622548086], [-1.25, -1], [1, 1.21584991772509], [1.17809724509617, 1.37444678594553], [2.8125, 3]}
CP(2) => {[-1.125, -1], [-1.125, -1], [0.392699081698724, 0.589048622548086], [-1.25, -1], [1, 1.21584991772509], [1.17809724509617, 1.37444678594553], [2.8125, 3]}
split: 3 -1.125 (94)
x := {[-1.25, -1.125], [-1.25, -1], [0.589048622548086, 0.785398163397449], [-1.25, -1], [1, 1.21584991772509], [1.17809724509617, 1.37444678594553], [2.8125, 3]}
split: 1 -1.125 (95)
x := {[-1.125, -1], [-1.25, -1], [0.589048622548086, 0.785398163397449], [-1.25, -1], [1, 1.21584991772509], [1.17809724509617, 1.37444678594553], [2.8125, 3]}
CP(1) => []
x := {[-1.25, -1.125], [-1.25, -1], [0.785398163397449, 0.981747704246811], [-1.25, -1], [1, 1.25], [0.392699081698724, 0.589048622548086], [2.8125, 3]}
split: 1 -1.125 (95)
x := {[-1.125, -1], [-1.25, -1], [0.785398163397449, 0.981747704246811], [-1.25, -1], [1, 1.25], [0.392699081698724, 0.589048622548086], [2.8125, 3]}
CP(1) => []
x := {[-1.25, -1.125], [-1.25, -1], [0.785398163397449, 0.981747704246811], [-1.25, -1], [1, 1.25], [0.589048622548086, 0.785398163397449], [2.8125, 3]}
split: 1 -1.125 (95)
x := {[-1.125, -1], [-1.25, -1], [0.785398163397449, 0.981747704246811], [-1.25, -1], [1, 1.25], [0.589048622548086, 0.785398163397449], [2.8125, 3]}
CP(1) => []
x := {[-1.25, -1.125], [-1.25, -1], [0.981747704246811, 1.17809724509617], [-1.25, -1], [1, 1.25], [0.392699081698724, 0.589048622548086], [2.8125, 3]}
split: 1 -1.125 (95)
x := {[-1.125, -1], [-1.25, -1], [0.981747704246811, 1.17809724509617], [-1.25, -1], [1, 1.25], [0.392699081698724, 0.589048622548086], [2.8125, 3]}
CP(2) => {[-1.125, -1], [-1.125, -1], [0.981747704246811, 1.17809724509617], [-1.25, -1], [1, 1.25], [0.392699081698724, 0.589048622548086], [2.8125, 3]}
split: 3 -1.125 (96)
x := {[-1.25, -1.125], [-1.25, -1], [0.981747704246811, 1.17809724509617], [-1.25, -1], [1, 1.25], [0.589048622548086, 0.785398163397449], [2.8125, 3]}
split: 1 -1.125 (97)
x := {[-1.125, -1], [-1.25, -1], [0.981747704246811, 1.17809724509617], [-1.25, -1], [1, 1.25], [0.589048622548086, 0.785398163397449], [2.8125, 3]}
CP(2) => {[-1.125, -1], [-1.125, -1], [0.981747704246811, 1.17809724509617], [-1.25, -1], [1, 1.25], [0.589048622548086, 0.785398163397449], [2.8125, 3]}
split: 3 -1.125 (98)
x := {[-1.21584991772509, -1], [-1.21584991772509, -1], [1.17809724509617, 1.37444678594553], [-1.25, -1.125], [1, 1.25], [0.392699081698724, 0.589048622548086], [2.8125, 3]}
CP(2) => []
x := {[-1.21584991772509, -1], [-1.21584991772509, -1], [1.17809724509617, 1.37444678594553], [-1.125, -1], [1, 1.25], [0.392699081698724, 0.589048622548086], [2.8125, 3]}
CP(2) => {[-1.21584991772509, -1], [-1.21584991772509, -1], [1.17809724509617, 1.37444678594553], [-1.125, -1], [1, 1.125], [0.392699081698724, 0.589048622548086], [2.8125, 3]}
split: 0 -1.10792 (98)
x := {[-1.21584991772509, -1], [-1.21584991772509, -1], [1.17809724509617, 1.37444678594553], [-1.25, -1.125], [1, 1.25], [0.589048622548086, 0.785398163397449], [2.8125, 3]}
split: 4 1.125 (99)
x := {[-1.21584991772509, -1], [-1.21584991772509, -1], [1.17809724509617, 1.37444678594553], [-1.125, -1], [1, 1.25], [0.589048622548086, 0.785398163397449], [2.8125, 3]}
CP(1) => []
x := {[-1.25, -1], [-1.25, -1], [0.785398163397449, 0.981747704246811], [-1.45222284460734, -1.25], [1, 1.22923793288413], [0.785398163397449, 0.981747704246811], [2.625, 2.8125]}
CP(1) => []
x := {[-1.25, -1], [-1.25, -1], [0.785398163397449, 0.981747704246811], [-1.45222284460734, -1.25], [1, 1.22923793288413], [0.785398163397449, 0.981747704246811], [2.8125, 3]}
split: 0 -1.125 (98)
x := {[-1.25, -1], [-1.25, -1], [0.981747704246811, 1.17809724509617], [-1.45222284460734, -1.25], [1, 1.22923793288413], [0.785398163397449, 0.981747704246811], [2.625, 2.8125]}
CP(1) => []
x := {[-1.25, -1], [-1.25, -1], [0.981747704246811, 1.17809724509617], [-1.45222284460734, -1.25], [1, 1.22923793288413], [0.785398163397449, 0.981747704246811], [2.8125, 3]}
split: 0 -1.125 (98)
x := {[-1.25, -1], [-1.25, -1], [0.981747704246811, 1.17809724509617], [-1.40158748105363, -1.25], [1, 1.14216868851544], [0.981747704246811, 1.17809724509617], [2.625, 2.8125]}
CP(1) => []
x := {[-1.25, -1], [-1.25, -1], [0.981747704246811, 1.17809724509617], [-1.40158748105363, -1.25], [1, 1.14216868851544], [0.981747704246811, 1.17809724509617], [2.8125, 3]}
split: 0 -1.125 (98)
x := {[-1.25, -1.125], [-1.25, -1], [0.785398163397449, 0.981747704246811], [-1.25, -1], [1, 1.25], [0.785398163397449, 0.981747704246811], [2.8125, 3]}
split: 1 -1.125 (99)
x := {[-1.125, -1], [-1.25, -1], [0.785398163397449, 0.981747704246811], [-1.25, -1], [1, 1.25], [0.785398163397449, 0.981747704246811], [2.8125, 3]}
CP(1) => []
x := {[-1.25, -1.125], [-1.25, -1], [0.785398163397449, 0.981747704246811], [-1.25, -1], [1, 1.25], [0.981747704246811, 1.17809724509617], [2.8125, 3]}
split: 1 -1.125 (99)
x := {[-1.125, -1], [-1.25, -1], [0.785398163397449, 0.981747704246811], [-1.25, -1], [1, 1.25], [0.981747704246811, 1.17809724509617], [2.8125, 3]}
CP(2) => {[-1.125, -1], [-1.125, -1], [0.785398163397449, 0.981747704246811], [-1.25, -1], [1, 1.25], [0.981747704246811, 1.17809724509617], [2.8125, 3]}
split: 3 -1.125 (100)
x := {[-1.25, -1.125], [-1.25, -1], [0.981747704246811, 1.17809724509617], [-1.25, -1], [1, 1.25], [0.785398163397449, 0.981747704246811], [2.8125, 3]}
split: 1 -1.125 (101)
x := {[-1.125, -1], [-1.25, -1], [0.981747704246811, 1.17809724509617], [-1.25, -1], [1, 1.25], [0.785398163397449, 0.981747704246811], [2.8125, 3]}
CP(2) => {[-1.125, -1], [-1.125, -1], [0.981747704246811, 1.17809724509617], [-1.25, -1], [1, 1.25], [0.785398163397449, 0.981747704246811], [2.8125, 3]}
split: 3 -1.125 (102)
x := {[-1.25, -1.125], [-1.25, -1], [0.981747704246811, 1.17809724509617], [-1.25, -1], [1, 1.25], [0.981747704246811, 1.17809724509617], [2.8125, 3]}
split: 1 -1.125 (103)
x := {[-1.125, -1], [-1.25, -1], [0.981747704246811, 1.17809724509617], [-1.25, -1], [1, 1.25], [0.981747704246811, 1.17809724509617], [2.8125, 3]}
CP(2) => {[-1.125, -1], [-1.125, -1], [0.981747704246811, 1.17809724509617], [-1.25, -1], [1, 1.25], [0.981747704246811, 1.17809724509617], [2.8125, 3]}
split: 3 -1.125 (104)
x := {[-1.25, -1.125], [-1.25, -1], [0.785398163397449, 0.981747704246811], [-1.25, -1], [1, 1.21584991772509], [1.17809724509617, 1.37444678594553], [2.8125, 3]}
split: 1 -1.125 (105)
x := {[-1.125, -1], [-1.25, -1], [0.785398163397449, 0.981747704246811], [-1.25, -1], [1, 1.21584991772509], [1.17809724509617, 1.37444678594553], [2.8125, 3]}
CP(1) => []
x := {[-1.25, -1.125], [-1.25, -1], [0.981747704246811, 1.17809724509617], [-1.25, -1], [1, 1.21584991772509], [1.17809724509617, 1.37444678594553], [2.8125, 3]}
split: 1 -1.125 (105)
x := {[-1.125, -1], [-1.25, -1], [0.981747704246811, 1.17809724509617], [-1.25, -1], [1, 1.21584991772509], [1.17809724509617, 1.37444678594553], [2.8125, 3]}
CP(2) => {[-1.125, -1], [-1.125, -1], [0.981747704246811, 1.17809724509617], [-1.25, -1], [1, 1.21584991772509], [1.17809724509617, 1.37444678594553], [2.8125, 3]}
split: 3 -1.125 (106)
x := {[-1.21584991772509, -1], [-1.22148420651548, -1], [1.17809724509617, 1.37444678594553], [-1.45222284460734, -1.25], [1, 1.22923793288413], [0.785398163397449, 0.981747704246811], [2.625, 2.8125]}
CP(1) => []
x := {[-1.21584991772509, -1], [-1.22148420651548, -1], [1.17809724509617, 1.37444678594553], [-1.45222284460734, -1.25], [1, 1.22923793288413], [0.785398163397449, 0.981747704246811], [2.8125, 3]}
CP(1) => {[-1.21584991772509, -1], [-1.21584991772509, -1], [1.17809724509617, 1.37444678594553], [-1.45222284460734, -1.25], [1, 1.22923793288413], [0.785398163397449, 0.981747704246811], [2.8125, 3]}
split: 4 1.11462 (106)
x := {[-1.21584991772509, -1], [-1.22148420651548, -1], [1.17809724509617, 1.37444678594553], [-1.40158748105363, -1.25], [1, 1.14216868851544], [0.981747704246811, 1.17809724509617], [2.625, 2.8125]}
CP(1) => []
x := {[-1.21584991772509, -1], [-1.22148420651548, -1], [1.17809724509617, 1.37444678594553], [-1.40158748105363, -1.25], [1, 1.14216868851544], [0.981747704246811, 1.17809724509617], [2.8125, 3]}
CP(1) => {[-1.21584991772509, -1], [-1.21584991772509, -1], [1.17809724509617, 1.37444678594553], [-1.40158748105363, -1.25], [1, 1.14216868851544], [0.981747704246811, 1.17809724509617], [2.8125, 3]}
split: 0 -1.10792 (106)
x := {[-1.21584991772509, -1], [-1.21584991772509, -1], [1.17809724509617, 1.37444678594553], [-1.25, -1.125], [1, 1.25], [0.785398163397449, 0.981747704246811], [2.8125, 3]}
split: 4 1.125 (107)
x := {[-1.21584991772509, -1], [-1.21584991772509, -1], [1.17809724509617, 1.37444678594553], [-1.125, -1], [1, 1.25], [0.785398163397449, 0.981747704246811], [2.8125, 3]}
CP(2) => {[-1.21584991772509, -1], [-1.21584991772509, -1], [1.17809724509617, 1.37444678594553], [-1.125, -1], [1, 1.125], [0.785398163397449, 0.981747704246811], [2.8125, 3]}
split: 0 -1.10792 (108)
x := {[-1.21584991772509, -1], [-1.21584991772509, -1], [1.17809724509617, 1.37444678594553], [-1.25, -1.125], [1, 1.25], [0.981747704246811, 1.17809724509617], [2.8125, 3]}
CP(2) => {[-1.21584991772509, -1], [-1.21584991772509, -1], [1.17809724509617, 1.37444678594553], [-1.25, -1.125], [1, 1.21492512030646], [0.981747704246811, 1.17809724509617], [2.8125, 3]}
split: 0 -1.10792 (109)
x := {[-1.21584991772509, -1], [-1.21584991772509, -1], [1.17809724509617, 1.37444678594553], [-1.125, -1], [1, 1.25], [0.981747704246811, 1.17809724509617], [2.8125, 3]}
CP(2) => {[-1.21584991772509, -1], [-1.21584991772509, -1], [1.17809724509617, 1.37444678594553], [-1.125, -1], [1, 1.125], [0.981747704246811, 1.17809724509617], [2.8125, 3]}
split: 0 -1.10792 (110)
x := {[-1.21584991772509, -1], [-1.21584991772509, -1], [1.17809724509617, 1.37444678594553], [-1.25, -1.125], [1, 1.21584991772509], [1.17809724509617, 1.37444678594553], [2.8125, 3]}
CP(2) => []
x := {[-1.21584991772509, -1], [-1.21584991772509, -1], [1.17809724509617, 1.37444678594553], [-1.125, -1], [1, 1.21584991772509], [1.17809724509617, 1.37444678594553], [2.8125, 3]}
CP(2) => {[-1.21584991772509, -1], [-1.21584991772509, -1], [1.17809724509617, 1.37444678594553], [-1.125, -1], [1, 1.125], [1.17809724509617, 1.37444678594553], [2.8125, 3]}
split: 0 -1.10792 (110)
x := {[-1.45222284460734, -1.25], [-1.22923793288413, -1], [0.589048622548086, 0.785398163397449], [-1.25, -1.125], [1, 1.25], [0.392699081698724, 0.589048622548086], [2.8125, 3]}
CP(2) => []
x := {[-1.45222284460734, -1.25], [-1.22923793288413, -1], [0.589048622548086, 0.785398163397449], [-1.125, -1], [1, 1.25], [0.392699081698724, 0.589048622548086], [2.8125, 3]}
CP(2) => []
x := {[-1.45222284460734, -1.25], [-1.22923793288413, -1], [0.589048622548086, 0.785398163397449], [-1.25, -1.125], [1, 1.25], [0.589048622548086, 0.785398163397449], [2.8125, 3]}
CP(1) => []
x := {[-1.45222284460734, -1.25], [-1.22923793288413, -1], [0.589048622548086, 0.785398163397449], [-1.125, -1], [1, 1.25], [0.589048622548086, 0.785398163397449], [2.8125, 3]}
CP(1) => []
x := {[-1.25, -1.125], [-1.21492512030646, -1], [0.392699081698724, 0.589048622548086], [-1.25, -1.125], [1, 1.25], [0.392699081698724, 0.589048622548086], [2.8125, 3]}
CP(2) => []
x := {[-1.25, -1.125], [-1.21492512030646, -1], [0.392699081698724, 0.589048622548086], [-1.125, -1], [1, 1.25], [0.392699081698724, 0.589048622548086], [2.8125, 3]}
CP(2) => {[-1.25, -1.125], [-1.21492512030646, -1], [0.392699081698724, 0.589048622548086], [-1.125, -1], [1, 1.125], [0.392699081698724, 0.589048622548086], [2.8125, 3]}
split: 1 -1.10746 (106)
x := {[-1.125, -1], [-1.125, -1], [0.392699081698724, 0.589048622548086], [-1.25, -1.125], [1, 1.25], [0.392699081698724, 0.589048622548086], [2.8125, 3]}
CP(2) => []
x := {[-1.125, -1], [-1.125, -1], [0.392699081698724, 0.589048622548086], [-1.125, -1], [1, 1.25], [0.392699081698724, 0.589048622548086], [2.8125, 3]}
CP(2) => {[-1.125, -1], [-1.125, -1], [0.392699081698724, 0.589048622548086], [-1.125, -1], [1, 1.125], [0.392699081698724, 0.589048622548086], [2.8125, 3]}
split: 2 0.490874 (106)
x := {[-1.25, -1.125], [-1.21492512030646, -1], [0.392699081698724, 0.589048622548086], [-1.25, -1.125], [1, 1.25], [0.589048622548086, 0.785398163397449], [2.8125, 3]}
split: 4 1.125 (107)
x := {[-1.25, -1.125], [-1.21492512030646, -1], [0.392699081698724, 0.589048622548086], [-1.125, -1], [1, 1.25], [0.589048622548086, 0.785398163397449], [2.8125, 3]}
CP(1) => []
x := {[-1.125, -1], [-1.125, -1], [0.392699081698724, 0.589048622548086], [-1.25, -1.125], [1, 1.25], [0.589048622548086, 0.785398163397449], [2.8125, 3]}
split: 4 1.125 (107)
x := {[-1.125, -1], [-1.125, -1], [0.392699081698724, 0.589048622548086], [-1.125, -1], [1, 1.25], [0.589048622548086, 0.785398163397449], [2.8125, 3]}
CP(1) => []
x := {[-1.25, -1.125], [-1.25, -1.125], [0.589048622548086, 0.785398163397449], [-1.25, -1], [1, 1.25], [0.392699081698724, 0.589048622548086], [2.8125, 3]}
split: 3 -1.125 (107)
x := {[-1.25, -1.125], [-1.125, -1], [0.589048622548086, 0.785398163397449], [-1.25, -1], [1, 1.25], [0.392699081698724, 0.589048622548086], [2.8125, 3]}
split: 3 -1.125 (108)
x := {[-1.125, -1], [-1.125, -1], [0.589048622548086, 0.785398163397449], [-1.25, -1.125], [1, 1.25], [0.392699081698724, 0.589048622548086], [2.8125, 3]}
CP(2) => []
x := {[-1.125, -1], [-1.125, -1], [0.589048622548086, 0.785398163397449], [-1.125, -1], [1, 1.25], [0.392699081698724, 0.589048622548086], [2.8125, 3]}
CP(2) => []
x := {[-1.25, -1.125], [-1.25, -1.125], [0.589048622548086, 0.785398163397449], [-1.25, -1], [1, 1.25], [0.589048622548086, 0.785398163397449], [2.8125, 3]}
split: 3 -1.125 (107)
x := {[-1.25, -1.125], [-1.125, -1], [0.589048622548086, 0.785398163397449], [-1.25, -1], [1, 1.25], [0.589048622548086, 0.785398163397449], [2.8125, 3]}
CP(1) => []
x := {[-1.125, -1], [-1.125, -1], [0.589048622548086, 0.785398163397449], [-1.25, -1.125], [1, 1.25], [0.589048622548086, 0.785398163397449], [2.8125, 3]}
split: 4 1.125 (107)
x := {[-1.125, -1], [-1.125, -1], [0.589048622548086, 0.785398163397449], [-1.125, -1], [1, 1.25], [0.589048622548086, 0.785398163397449], [2.8125, 3]}
CP(1) => []
x := {[-1.45222284460734, -1.25], [-1.22923793288413, -1], [0.589048622548086, 0.785398163397449], [-1.45222284460734, -1.25], [1, 1.22923793288413], [0.785398163397449, 0.981747704246811], [2.625, 2.8125]}
CP(1) => []
x := {[-1.45222284460734, -1.25], [-1.22923793288413, -1], [0.589048622548086, 0.785398163397449], [-1.45222284460734, -1.25], [1, 1.22923793288413], [0.785398163397449, 0.981747704246811], [2.8125, 3]}
split: 1 -1.11462 (106)
x := {[-1.45222284460734, -1.25], [-1.22923793288413, -1], [0.589048622548086, 0.785398163397449], [-1.25, -1.125], [1, 1.25], [0.785398163397449, 0.981747704246811], [2.8125, 3]}
split: 4 1.125 (107)
x := {[-1.45222284460734, -1.25], [-1.22923793288413, -1], [0.589048622548086, 0.785398163397449], [-1.125, -1], [1, 1.25], [0.785398163397449, 0.981747704246811], [2.8125, 3]}
CP(2) => {[-1.45222284460734, -1.25], [-1.22923793288413, -1], [0.589048622548086, 0.785398163397449], [-1.125, -1], [1, 1.125], [0.785398163397449, 0.981747704246811], [2.8125, 3]}
split: 1 -1.11462 (108)
x := {[-1.45222284460734, -1.25], [-1.22923793288413, -1], [0.589048622548086, 0.785398163397449], [-1.25, -1.125], [1, 1.25], [0.981747704246811, 1.17809724509617], [2.8125, 3]}
CP(2) => {[-1.45222284460734, -1.25], [-1.22923793288413, -1], [0.589048622548086, 0.785398163397449], [-1.25, -1.125], [1, 1.21492512030646], [0.981747704246811, 1.17809724509617], [2.8125, 3]}
split: 1 -1.11462 (109)
x := {[-1.45222284460734, -1.25], [-1.22923793288413, -1], [0.589048622548086, 0.785398163397449], [-1.125, -1], [1, 1.25], [0.981747704246811, 1.17809724509617], [2.8125, 3]}
CP(2) => {[-1.45222284460734, -1.25], [-1.22923793288413, -1], [0.589048622548086, 0.785398163397449], [-1.125, -1], [1, 1.125], [0.981747704246811, 1.17809724509617], [2.8125, 3]}
split: 1 -1.11462 (110)
x := {[-1.25, -1.125], [-1.25, -1], [0.392699081698724, 0.589048622548086], [-1.45222284460734, -1.25], [1, 1.22923793288413], [0.785398163397449, 0.981747704246811], [2.8125, 3]}
CP(2) => {[-1.25, -1.125], [-1.21492512030646, -1], [0.392699081698724, 0.589048622548086], [-1.45222284460734, -1.25], [1, 1.22923793288413], [0.785398163397449, 0.981747704246811], [2.8125, 3]}
split: 4 1.11462 (111)
x := {[-1.125, -1], [-1.25, -1], [0.392699081698724, 0.589048622548086], [-1.45222284460734, -1.25], [1, 1.22923793288413], [0.785398163397449, 0.981747704246811], [2.8125, 3]}
CP(2) => {[-1.125, -1], [-1.125, -1], [0.392699081698724, 0.589048622548086], [-1.45222284460734, -1.25], [1, 1.22923793288413], [0.785398163397449, 0.981747704246811], [2.8125, 3]}
split: 4 1.11462 (112)
x := {[-1.25, -1.125], [-1.25, -1], [0.589048622548086, 0.785398163397449], [-1.45222284460734, -1.25], [1, 1.22923793288413], [0.785398163397449, 0.981747704246811], [2.8125, 3]}
split: 1 -1.125 (113)
x := {[-1.125, -1], [-1.25, -1], [0.589048622548086, 0.785398163397449], [-1.45222284460734, -1.25], [1, 1.22923793288413], [0.785398163397449, 0.981747704246811], [2.8125, 3]}
CP(2) => {[-1.125, -1], [-1.125, -1], [0.589048622548086, 0.785398163397449], [-1.45222284460734, -1.25], [1, 1.22923793288413], [0.785398163397449, 0.981747704246811], [2.8125, 3]}
split: 4 1.11462 (114)
x := {[-1.25, -1.125], [-1.25, -1], [0.392699081698724, 0.589048622548086], [-1.40158748105363, -1.25], [1, 1.14216868851544], [0.981747704246811, 1.17809724509617], [2.8125, 3]}
CP(2) => {[-1.25, -1.125], [-1.21492512030646, -1], [0.392699081698724, 0.589048622548086], [-1.40158748105363, -1.25], [1, 1.14216868851544], [0.981747704246811, 1.17809724509617], [2.8125, 3]}
split: 1 -1.10746 (115)
x := {[-1.125, -1], [-1.25, -1], [0.392699081698724, 0.589048622548086], [-1.40158748105363, -1.25], [1, 1.14216868851544], [0.981747704246811, 1.17809724509617], [2.8125, 3]}
CP(1) => []
x := {[-1.25, -1.125], [-1.25, -1], [0.589048622548086, 0.785398163397449], [-1.40158748105363, -1.25], [1, 1.14216868851544], [0.981747704246811, 1.17809724509617], [2.8125, 3]}
split: 1 -1.125 (115)
x := {[-1.125, -1], [-1.25, -1], [0.589048622548086, 0.785398163397449], [-1.40158748105363, -1.25], [1, 1.14216868851544], [0.981747704246811, 1.17809724509617], [2.8125, 3]}
CP(2) => {[-1.125, -1], [-1.125, -1], [0.589048622548086, 0.785398163397449], [-1.40158748105363, -1.25], [1, 1.14216868851544], [0.981747704246811, 1.17809724509617], [2.8125, 3]}
split: 5 1.07992 (116)
x := {[-1.25, -1.125], [-1.21492512030646, -1], [0.392699081698724, 0.589048622548086], [-1.25, -1.125], [1, 1.25], [0.785398163397449, 0.981747704246811], [2.8125, 3]}
CP(1) => []
x := {[-1.25, -1.125], [-1.21492512030646, -1], [0.392699081698724, 0.589048622548086], [-1.125, -1], [1, 1.25], [0.785398163397449, 0.981747704246811], [2.8125, 3]}
CP(2) => {[-1.25, -1.125], [-1.21492512030646, -1], [0.392699081698724, 0.589048622548086], [-1.125, -1], [1, 1.125], [0.785398163397449, 0.981747704246811], [2.8125, 3]}
split: 1 -1.10746 (116)
x := {[-1.25, -1.125], [-1.25, -1.125], [0.589048622548086, 0.785398163397449], [-1.25, -1], [1, 1.25], [0.785398163397449, 0.981747704246811], [2.8125, 3]}
split: 3 -1.125 (117)
x := {[-1.25, -1.125], [-1.125, -1], [0.589048622548086, 0.785398163397449], [-1.25, -1], [1, 1.25], [0.785398163397449, 0.981747704246811], [2.8125, 3]}
CP(1) => []
x := {[-1.25, -1.125], [-1.21492512030646, -1], [0.392699081698724, 0.589048622548086], [-1.25, -1.125], [1, 1.25], [0.981747704246811, 1.17809724509617], [2.8125, 3]}
CP(2) => {[-1.25, -1.125], [-1.21492512030646, -1], [0.392699081698724, 0.589048622548086], [-1.25, -1.125], [1, 1.21492512030646], [0.981747704246811, 1.17809724509617], [2.8125, 3]}
split: 1 -1.10746 (117)
x := {[-1.25, -1.125], [-1.21492512030646, -1], [0.392699081698724, 0.589048622548086], [-1.125, -1], [1, 1.25], [0.981747704246811, 1.17809724509617], [2.8125, 3]}
CP(2) => {[-1.25, -1.125], [-1.21492512030646, -1], [0.392699081698724, 0.589048622548086], [-1.125, -1], [1, 1.125], [0.981747704246811, 1.17809724509617], [2.8125, 3]}
split: 1 -1.10746 (118)
x := {[-1.125, -1], [-1.125, -1], [0.392699081698724, 0.589048622548086], [-1.25, -1.125], [1, 1.25], [0.981747704246811, 1.17809724509617], [2.8125, 3]}
CP(2) => {[-1.125, -1], [-1.125, -1], [0.392699081698724, 0.589048622548086], [-1.25, -1.125], [1, 1.21492512030646], [0.981747704246811, 1.17809724509617], [2.8125, 3]}
split: 4 1.10746 (119)
x := {[-1.125, -1], [-1.125, -1], [0.392699081698724, 0.589048622548086], [-1.125, -1], [1, 1.25], [0.981747704246811, 1.17809724509617], [2.8125, 3]}
CP(2) => {[-1.125, -1], [-1.125, -1], [0.392699081698724, 0.589048622548086], [-1.125, -1], [1, 1.125], [0.981747704246811, 1.17809724509617], [2.8125, 3]}
split: 2 0.490874 (120)
x := {[-1.25, -1.125], [-1.25, -1.125], [0.589048622548086, 0.785398163397449], [-1.25, -1], [1, 1.25], [0.981747704246811, 1.17809724509617], [2.8125, 3]}
split: 3 -1.125 (121)
x := {[-1.25, -1.125], [-1.125, -1], [0.589048622548086, 0.785398163397449], [-1.25, -1], [1, 1.25], [0.981747704246811, 1.17809724509617], [2.8125, 3]}
CP(1) => []
x := {[-1.125, -1], [-1.125, -1], [0.589048622548086, 0.785398163397449], [-1.25, -1.125], [1, 1.25], [0.981747704246811, 1.17809724509617], [2.8125, 3]}
CP(2) => {[-1.125, -1], [-1.125, -1], [0.589048622548086, 0.785398163397449], [-1.25, -1.125], [1, 1.21492512030646], [0.981747704246811, 1.17809724509617], [2.8125, 3]}
split: 4 1.10746 (121)
x := {[-1.125, -1], [-1.125, -1], [0.589048622548086, 0.785398163397449], [-1.125, -1], [1, 1.25], [0.981747704246811, 1.17809724509617], [2.8125, 3]}
CP(1) => []
x := {[-1.45222284460734, -1.25], [-1.22923793288413, -1], [0.589048622548086, 0.785398163397449], [-1.25, -1.125], [1, 1.21584991772509], [1.17809724509617, 1.37444678594553], [2.8125, 3]}
CP(2) => []
x := {[-1.45222284460734, -1.25], [-1.22923793288413, -1], [0.589048622548086, 0.785398163397449], [-1.125, -1], [1, 1.21584991772509], [1.17809724509617, 1.37444678594553], [2.8125, 3]}
CP(2) => {[-1.45222284460734, -1.25], [-1.22923793288413, -1], [0.589048622548086, 0.785398163397449], [-1.125, -1], [1, 1.125], [1.17809724509617, 1.37444678594553], [2.8125, 3]}
split: 1 -1.11462 (120)
x := {[-1.25, -1.125], [-1.21492512030646, -1], [0.392699081698724, 0.589048622548086], [-1.25, -1.125], [1, 1.21584991772509], [1.17809724509617, 1.37444678594553], [2.8125, 3]}
CP(2) => []
x := {[-1.25, -1.125], [-1.21492512030646, -1], [0.392699081698724, 0.589048622548086], [-1.125, -1], [1, 1.21584991772509], [1.17809724509617, 1.37444678594553], [2.8125, 3]}
CP(2) => {[-1.25, -1.125], [-1.21492512030646, -1], [0.392699081698724, 0.589048622548086], [-1.125, -1], [1, 1.125], [1.17809724509617, 1.37444678594553], [2.8125, 3]}
split: 1 -1.10746 (120)
x := {[-1.125, -1], [-1.125, -1], [0.392699081698724, 0.589048622548086], [-1.25, -1.125], [1, 1.21584991772509], [1.17809724509617, 1.37444678594553], [2.8125, 3]}
CP(2) => []
x := {[-1.125, -1], [-1.125, -1], [0.392699081698724, 0.589048622548086], [-1.125, -1], [1, 1.21584991772509], [1.17809724509617, 1.37444678594553], [2.8125, 3]}
CP(2) => {[-1.125, -1], [-1.125, -1], [0.392699081698724, 0.589048622548086], [-1.125, -1], [1, 1.125], [1.17809724509617, 1.37444678594553], [2.8125, 3]}
split: 2 0.490874 (120)
x := {[-1.25, -1.125], [-1.25, -1.125], [0.589048622548086, 0.785398163397449], [-1.25, -1], [1, 1.21584991772509], [1.17809724509617, 1.37444678594553], [2.8125, 3]}
split: 3 -1.125 (121)
x := {[-1.25, -1.125], [-1.125, -1], [0.589048622548086, 0.785398163397449], [-1.25, -1], [1, 1.21584991772509], [1.17809724509617, 1.37444678594553], [2.8125, 3]}
CP(1) => []
x := {[-1.25, -1.125], [-1.25, -1.125], [0.785398163397449, 0.981747704246811], [-1.25, -1], [1, 1.25], [0.392699081698724, 0.589048622548086], [2.8125, 3]}
split: 3 -1.125 (121)
x := {[-1.25, -1.125], [-1.125, -1], [0.785398163397449, 0.981747704246811], [-1.25, -1], [1, 1.25], [0.392699081698724, 0.589048622548086], [2.8125, 3]}
split: 3 -1.125 (122)
x := {[-1.25, -1.125], [-1.25, -1.125], [0.785398163397449, 0.981747704246811], [-1.25, -1], [1, 1.25], [0.589048622548086, 0.785398163397449], [2.8125, 3]}
split: 3 -1.125 (123)
x := {[-1.25, -1.125], [-1.125, -1], [0.785398163397449, 0.981747704246811], [-1.25, -1], [1, 1.25], [0.589048622548086, 0.785398163397449], [2.8125, 3]}
CP(1) => []
x := {[-1.25, -1.125], [-1.25, -1.125], [0.981747704246811, 1.17809724509617], [-1.25, -1], [1, 1.25], [0.392699081698724, 0.589048622548086], [2.8125, 3]}
CP(1) => []
x := {[-1.25, -1.125], [-1.125, -1], [0.981747704246811, 1.17809724509617], [-1.25, -1], [1, 1.25], [0.392699081698724, 0.589048622548086], [2.8125, 3]}
split: 3 -1.125 (122)
x := {[-1.125, -1], [-1.125, -1], [0.981747704246811, 1.17809724509617], [-1.25, -1.125], [1, 1.25], [0.392699081698724, 0.589048622548086], [2.8125, 3]}
CP(2) => []
x := {[-1.125, -1], [-1.125, -1], [0.981747704246811, 1.17809724509617], [-1.125, -1], [1, 1.25], [0.392699081698724, 0.589048622548086], [2.8125, 3]}
CP(2) => {[-1.125, -1], [-1.125, -1], [0.981747704246811, 1.17809724509617], [-1.125, -1], [1, 1.125], [0.392699081698724, 0.589048622548086], [2.8125, 3]}
split: 2 1.07992 (122)
x := {[-1.25, -1.125], [-1.25, -1.125], [0.981747704246811, 1.17809724509617], [-1.25, -1], [1, 1.25], [0.589048622548086, 0.785398163397449], [2.8125, 3]}
CP(1) => []
x := {[-1.25, -1.125], [-1.125, -1], [0.981747704246811, 1.17809724509617], [-1.25, -1], [1, 1.25], [0.589048622548086, 0.785398163397449], [2.8125, 3]}
CP(1) => []
x := {[-1.125, -1], [-1.125, -1], [0.981747704246811, 1.17809724509617], [-1.25, -1.125], [1, 1.25], [0.589048622548086, 0.785398163397449], [2.8125, 3]}
split: 4 1.125 (121)
x := {[-1.125, -1], [-1.125, -1], [0.981747704246811, 1.17809724509617], [-1.125, -1], [1, 1.25], [0.589048622548086, 0.785398163397449], [2.8125, 3]}
CP(1) => []
x := {[-1.21584991772509, -1.10792495886255], [-1.21584991772509, -1], [1.17809724509617, 1.37444678594553], [-1.125, -1], [1, 1.125], [0.392699081698724, 0.589048622548086], [2.8125, 3]}
CP(1) => []
x := {[-1.10792495886255, -1], [-1.21584991772509, -1], [1.17809724509617, 1.37444678594553], [-1.125, -1], [1, 1.125], [0.392699081698724, 0.589048622548086], [2.8125, 3]}
CP(2) => {[-1.10792495886255, -1], [-1.10792495886255, -1], [1.17809724509617, 1.37444678594553], [-1.125, -1], [1, 1.125], [0.392699081698724, 0.589048622548086], [2.8125, 3]}
split: 5 0.490874 (120)
x := {[-1.21584991772509, -1], [-1.21584991772509, -1], [1.17809724509617, 1.37444678594553], [-1.25, -1.125], [1, 1.125], [0.589048622548086, 0.785398163397449], [2.8125, 3]}
CP(1) => []
x := {[-1.21584991772509, -1], [-1.21584991772509, -1], [1.17809724509617, 1.37444678594553], [-1.25, -1.125], [1.125, 1.25], [0.589048622548086, 0.785398163397449], [2.8125, 3]}
split: 0 -1.10792 (120)
x := {[-1.25, -1.125], [-1.25, -1], [0.785398163397449, 0.981747704246811], [-1.45222284460734, -1.25], [1, 1.22923793288413], [0.785398163397449, 0.981747704246811], [2.8125, 3]}
CP(1) => []
x := {[-1.125, -1], [-1.25, -1], [0.785398163397449, 0.981747704246811], [-1.45222284460734, -1.25], [1, 1.22923793288413], [0.785398163397449, 0.981747704246811], [2.8125, 3]}
CP(1) => []
x := {[-1.25, -1.125], [-1.25, -1], [0.981747704246811, 1.17809724509617], [-1.45222284460734, -1.25], [1, 1.22923793288413], [0.785398163397449, 0.981747704246811], [2.8125, 3]}
split: 1 -1.125 (119)
x := {[-1.125, -1], [-1.25, -1], [0.981747704246811, 1.17809724509617], [-1.45222284460734, -1.25], [1, 1.22923793288413], [0.785398163397449, 0.981747704246811], [2.8125, 3]}
CP(1) => []
x := {[-1.25, -1.125], [-1.25, -1], [0.981747704246811, 1.17809724509617], [-1.40158748105363, -1.25], [1, 1.14216868851544], [0.981747704246811, 1.17809724509617], [2.8125, 3]}
split: 1 -1.125 (119)
x := {[-1.125, -1], [-1.25, -1], [0.981747704246811, 1.17809724509617], [-1.40158748105363, -1.25], [1, 1.14216868851544], [0.981747704246811, 1.17809724509617], [2.8125, 3]}
CP(1) => []
x := {[-1.25, -1.125], [-1.25, -1.125], [0.785398163397449, 0.981747704246811], [-1.25, -1], [1, 1.25], [0.785398163397449, 0.981747704246811], [2.8125, 3]}
split: 3 -1.125 (119)
x := {[-1.25, -1.125], [-1.125, -1], [0.785398163397449, 0.981747704246811], [-1.25, -1], [1, 1.25], [0.785398163397449, 0.981747704246811], [2.8125, 3]}
split: 3 -1.125 (120)
x := {[-1.25, -1.125], [-1.25, -1.125], [0.785398163397449, 0.981747704246811], [-1.25, -1], [1, 1.25], [0.981747704246811, 1.17809724509617], [2.8125, 3]}
split: 3 -1.125 (121)
x := {[-1.25, -1.125], [-1.125, -1], [0.785398163397449, 0.981747704246811], [-1.25, -1], [1, 1.25], [0.981747704246811, 1.17809724509617], [2.8125, 3]}
split: 3 -1.125 (122)
x := {[-1.125, -1], [-1.125, -1], [0.785398163397449, 0.981747704246811], [-1.25, -1.125], [1, 1.25], [0.981747704246811, 1.17809724509617], [2.8125, 3]}
CP(1) => []
x := {[-1.125, -1], [-1.125, -1], [0.785398163397449, 0.981747704246811], [-1.125, -1], [1, 1.25], [0.981747704246811, 1.17809724509617], [2.8125, 3]}
CP(2) => []
x := {[-1.25, -1.125], [-1.25, -1.125], [0.981747704246811, 1.17809724509617], [-1.25, -1], [1, 1.25], [0.785398163397449, 0.981747704246811], [2.8125, 3]}
CP(1) => []
x := {[-1.25, -1.125], [-1.125, -1], [0.981747704246811, 1.17809724509617], [-1.25, -1], [1, 1.25], [0.785398163397449, 0.981747704246811], [2.8125, 3]}
split: 3 -1.125 (120)
x := {[-1.125, -1], [-1.125, -1], [0.981747704246811, 1.17809724509617], [-1.25, -1.125], [1, 1.25], [0.785398163397449, 0.981747704246811], [2.8125, 3]}
CP(1) => []
x := {[-1.125, -1], [-1.125, -1], [0.981747704246811, 1.17809724509617], [-1.125, -1], [1, 1.25], [0.785398163397449, 0.981747704246811], [2.8125, 3]}
CP(1) => []
x := {[-1.25, -1.125], [-1.25, -1.125], [0.981747704246811, 1.17809724509617], [-1.25, -1], [1, 1.25], [0.981747704246811, 1.17809724509617], [2.8125, 3]}
CP(1) => []
x := {[-1.25, -1.125], [-1.125, -1], [0.981747704246811, 1.17809724509617], [-1.25, -1], [1, 1.25], [0.981747704246811, 1.17809724509617], [2.8125, 3]}
split: 3 -1.125 (118)
x := {[-1.125, -1], [-1.125, -1], [0.981747704246811, 1.17809724509617], [-1.25, -1.125], [1, 1.25], [0.981747704246811, 1.17809724509617], [2.8125, 3]}
CP(2) => {[-1.125, -1], [-1.125, -1], [0.981747704246811, 1.17809724509617], [-1.25, -1.125], [1, 1.21492512030646], [0.981747704246811, 1.17809724509617], [2.8125, 3]}
split: 4 1.10746 (119)
x := {[-1.125, -1], [-1.125, -1], [0.981747704246811, 1.17809724509617], [-1.125, -1], [1, 1.25], [0.981747704246811, 1.17809724509617], [2.8125, 3]}
CP(2) => {[-1.125, -1], [-1.125, -1], [0.981747704246811, 1.17809724509617], [-1.125, -1], [1, 1.125], [0.981747704246811, 1.17809724509617], [2.8125, 3]}
split: 2 1.07992 (120)
x := {[-1.25, -1.125], [-1.25, -1.125], [0.785398163397449, 0.981747704246811], [-1.25, -1], [1, 1.21584991772509], [1.17809724509617, 1.37444678594553], [2.8125, 3]}
split: 3 -1.125 (121)
x := {[-1.25, -1.125], [-1.125, -1], [0.785398163397449, 0.981747704246811], [-1.25, -1], [1, 1.21584991772509], [1.17809724509617, 1.37444678594553], [2.8125, 3]}
split: 3 -1.125 (122)
x := {[-1.25, -1.125], [-1.25, -1.125], [0.981747704246811, 1.17809724509617], [-1.25, -1], [1, 1.21584991772509], [1.17809724509617, 1.37444678594553], [2.8125, 3]}
CP(1) => []
x := {[-1.25, -1.125], [-1.125, -1], [0.981747704246811, 1.17809724509617], [-1.25, -1], [1, 1.21584991772509], [1.17809724509617, 1.37444678594553], [2.8125, 3]}
split: 3 -1.125 (122)
x := {[-1.125, -1], [-1.125, -1], [0.981747704246811, 1.17809724509617], [-1.25, -1.125], [1, 1.21584991772509], [1.17809724509617, 1.37444678594553], [2.8125, 3]}
CP(2) => []
x := {[-1.125, -1], [-1.125, -1], [0.981747704246811, 1.17809724509617], [-1.125, -1], [1, 1.21584991772509], [1.17809724509617, 1.37444678594553], [2.8125, 3]}
CP(2) => {[-1.125, -1], [-1.125, -1], [0.981747704246811, 1.17809724509617], [-1.125, -1], [1, 1.125], [1.17809724509617, 1.37444678594553], [2.8125, 3]}
split: 2 1.07992 (122)
x := {[-1.21584991772509, -1], [-1.21584991772509, -1], [1.17809724509617, 1.37444678594553], [-1.45222284460734, -1.25], [1, 1.11461896644206], [0.785398163397449, 0.981747704246811], [2.8125, 3]}
CP(1) => []
x := {[-1.21584991772509, -1], [-1.21584991772509, -1], [1.17809724509617, 1.37444678594553], [-1.45222284460734, -1.25], [1.11461896644206, 1.22923793288413], [0.785398163397449, 0.981747704246811], [2.8125, 3]}
CP(2) => {[-1.21584991772509, -1], [-1.21584991772509, -1], [1.17809724509617, 1.37444678594553], [-1.41843295617031, -1.25], [1.11461896644206, 1.22923793288413], [0.785398163397449, 0.973355635376374], [2.8125, 3]}
split: 0 -1.10792 (122)
x := {[-1.21584991772509, -1.10792495886255], [-1.21584991772509, -1], [1.17809724509617, 1.37444678594553], [-1.40158748105363, -1.25], [1, 1.14216868851544], [0.981747704246811, 1.17809724509617], [2.8125, 3]}
CP(1) => []
x := {[-1.10792495886255, -1], [-1.21584991772509, -1], [1.17809724509617, 1.37444678594553], [-1.40158748105363, -1.25], [1, 1.14216868851544], [0.981747704246811, 1.17809724509617], [2.8125, 3]}
CP(1) => []
x := {[-1.21584991772509, -1], [-1.21584991772509, -1], [1.17809724509617, 1.37444678594553], [-1.25, -1.125], [1, 1.125], [0.785398163397449, 0.981747704246811], [2.8125, 3]}
CP(1) => []
x := {[-1.21584991772509, -1], [-1.21584991772509, -1], [1.17809724509617, 1.37444678594553], [-1.25, -1.125], [1.125, 1.25], [0.785398163397449, 0.981747704246811], [2.8125, 3]}
split: 0 -1.10792 (120)
x := {[-1.21584991772509, -1.10792495886255], [-1.21584991772509, -1], [1.17809724509617, 1.37444678594553], [-1.125, -1], [1, 1.125], [0.785398163397449, 0.981747704246811], [2.8125, 3]}
CP(1) => []
x := {[-1.10792495886255, -1], [-1.21584991772509, -1], [1.17809724509617, 1.37444678594553], [-1.125, -1], [1, 1.125], [0.785398163397449, 0.981747704246811], [2.8125, 3]}
CP(1) => []
x := {[-1.21584991772509, -1.10792495886255], [-1.21584991772509, -1], [1.17809724509617, 1.37444678594553], [-1.25, -1.125], [1, 1.21492512030646], [0.981747704246811, 1.17809724509617], [2.8125, 3]}
CP(2) => []
x := {[-1.10792495886255, -1], [-1.21584991772509, -1], [1.17809724509617, 1.37444678594553], [-1.25, -1.125], [1, 1.21492512030646], [0.981747704246811, 1.17809724509617], [2.8125, 3]}
CP(2) => {[-1.10792495886255, -1], [-1.10792495886255, -1], [1.17809724509617, 1.37444678594553], [-1.25, -1.125], [1, 1.21492512030646], [0.981747704246811, 1.17809724509617], [2.8125, 3]}
split: 4 1.10746 (118)
x := {[-1.21584991772509, -1.10792495886255], [-1.21584991772509, -1], [1.17809724509617, 1.37444678594553], [-1.125, -1], [1, 1.125], [0.981747704246811, 1.17809724509617], [2.8125, 3]}
CP(1) => []
x := {[-1.10792495886255, -1], [-1.21584991772509, -1], [1.17809724509617, 1.37444678594553], [-1.125, -1], [1, 1.125], [0.981747704246811, 1.17809724509617], [2.8125, 3]}
CP(1) => []
x := {[-1.21584991772509, -1.10792495886255], [-1.21584991772509, -1], [1.17809724509617, 1.37444678594553], [-1.125, -1], [1, 1.125], [1.17809724509617, 1.37444678594553], [2.8125, 3]}
CP(1) => []
x := {[-1.10792495886255, -1], [-1.21584991772509, -1], [1.17809724509617, 1.37444678594553], [-1.125, -1], [1, 1.125], [1.17809724509617, 1.37444678594553], [2.8125, 3]}
CP(2) => {[-1.10792495886255, -1], [-1.10792495886255, -1], [1.17809724509617, 1.37444678594553], [-1.125, -1], [1, 1.125], [1.17809724509617, 1.37444678594553], [2.8125, 3]}
split: 2 1.27627 (116)
x := {[-1.25, -1.125], [-1.21492512030646, -1.10746256015323], [0.392699081698724, 0.589048622548086], [-1.125, -1], [1, 1.125], [0.392699081698724, 0.589048622548086], [2.8125, 3]}
CP(1) => []
x := {[-1.25, -1.125], [-1.10746256015323, -1], [0.392699081698724, 0.589048622548086], [-1.125, -1], [1, 1.125], [0.392699081698724, 0.589048622548086], [2.8125, 3]}
CP(1) => []
x := {[-1.125, -1], [-1.125, -1], [0.392699081698724, 0.490873852123405], [-1.125, -1], [1, 1.125], [0.392699081698724, 0.589048622548086], [2.8125, 3]}
CP(1) => []
x := {[-1.125, -1], [-1.125, -1], [0.490873852123405, 0.589048622548086], [-1.125, -1], [1, 1.125], [0.392699081698724, 0.589048622548086], [2.8125, 3]}
CP(1) => []
x := {[-1.25, -1.125], [-1.21492512030646, -1], [0.392699081698724, 0.589048622548086], [-1.25, -1.125], [1, 1.125], [0.589048622548086, 0.785398163397449], [2.8125, 3]}
CP(1) => []
x := {[-1.25, -1.125], [-1.21492512030646, -1], [0.392699081698724, 0.589048622548086], [-1.25, -1.125], [1.125, 1.25], [0.589048622548086, 0.785398163397449], [2.8125, 3]}
split: 1 -1.10746 (112)
x := {[-1.125, -1], [-1.125, -1], [0.392699081698724, 0.589048622548086], [-1.25, -1.125], [1, 1.125], [0.589048622548086, 0.785398163397449], [2.8125, 3]}
CP(1) => []
x := {[-1.125, -1], [-1.125, -1], [0.392699081698724, 0.589048622548086], [-1.25, -1.125], [1.125, 1.25], [0.589048622548086, 0.785398163397449], [2.8125, 3]}
split: 2 0.490874 (112)
x := {[-1.25, -1.125], [-1.25, -1.125], [0.589048622548086, 0.785398163397449], [-1.25, -1.125], [1, 1.25], [0.392699081698724, 0.589048622548086], [2.8125, 3]}
CP(2) => []
x := {[-1.25, -1.125], [-1.25, -1.125], [0.589048622548086, 0.785398163397449], [-1.125, -1], [1, 1.25], [0.392699081698724, 0.589048622548086], [2.8125, 3]}
CP(2) => []
x := {[-1.25, -1.125], [-1.125, -1], [0.589048622548086, 0.785398163397449], [-1.25, -1.125], [1, 1.25], [0.392699081698724, 0.589048622548086], [2.8125, 3]}
CP(2) => []
x := {[-1.25, -1.125], [-1.125, -1], [0.589048622548086, 0.785398163397449], [-1.125, -1], [1, 1.25], [0.392699081698724, 0.589048622548086], [2.8125, 3]}
CP(1) => []
x := {[-1.25, -1.125], [-1.25, -1.125], [0.589048622548086, 0.785398163397449], [-1.25, -1.125], [1, 1.25], [0.589048622548086, 0.785398163397449], [2.8125, 3]}
split: 4 1.125 (109)
x := {[-1.25, -1.125], [-1.25, -1.125], [0.589048622548086, 0.785398163397449], [-1.125, -1], [1, 1.25], [0.589048622548086, 0.785398163397449], [2.8125, 3]}
CP(1) => []
x := {[-1.125, -1], [-1.125, -1], [0.589048622548086, 0.785398163397449], [-1.25, -1.125], [1, 1.125], [0.589048622548086, 0.785398163397449], [2.8125, 3]}
CP(1) => []
x := {[-1.125, -1], [-1.125, -1], [0.589048622548086, 0.785398163397449], [-1.25, -1.125], [1.125, 1.25], [0.589048622548086, 0.785398163397449], [2.8125, 3]}
split: 2 0.687223 (108)
x := {[-1.45222284460734, -1.25], [-1.22923793288413, -1.11461896644206], [0.589048622548086, 0.785398163397449], [-1.45222284460734, -1.25], [1, 1.22923793288413], [0.785398163397449, 0.981747704246811], [2.8125, 3]}
CP(2) => []
x := {[-1.45222284460734, -1.25], [-1.11461896644206, -1], [0.589048622548086, 0.785398163397449], [-1.45222284460734, -1.25], [1, 1.22923793288413], [0.785398163397449, 0.981747704246811], [2.8125, 3]}
split: 4 1.11462 (108)
x := {[-1.45222284460734, -1.25], [-1.22923793288413, -1], [0.589048622548086, 0.785398163397449], [-1.25, -1.125], [1, 1.125], [0.785398163397449, 0.981747704246811], [2.8125, 3]}
CP(1) => []
x := {[-1.45222284460734, -1.25], [-1.22923793288413, -1], [0.589048622548086, 0.785398163397449], [-1.25, -1.125], [1.125, 1.25], [0.785398163397449, 0.981747704246811], [2.8125, 3]}
split: 1 -1.11462 (108)
x := {[-1.45222284460734, -1.25], [-1.22923793288413, -1.11461896644206], [0.589048622548086, 0.785398163397449], [-1.125, -1], [1, 1.125], [0.785398163397449, 0.981747704246811], [2.8125, 3]}
CP(1) => []
x := {[-1.45222284460734, -1.25], [-1.11461896644206, -1], [0.589048622548086, 0.785398163397449], [-1.125, -1], [1, 1.125], [0.785398163397449, 0.981747704246811], [2.8125, 3]}
CP(1) => []
x := {[-1.45222284460734, -1.25], [-1.22923793288413, -1.11461896644206], [0.589048622548086, 0.785398163397449], [-1.25, -1.125], [1, 1.21492512030646], [0.981747704246811, 1.17809724509617], [2.8125, 3]}
CP(2) => []
x := {[-1.45222284460734, -1.25], [-1.11461896644206, -1], [0.589048622548086, 0.785398163397449], [-1.25, -1.125], [1, 1.21492512030646], [0.981747704246811, 1.17809724509617], [2.8125, 3]}
CP(1) => []
x := {[-1.45222284460734, -1.25], [-1.22923793288413, -1.11461896644206], [0.589048622548086, 0.785398163397449], [-1.125, -1], [1, 1.125], [0.981747704246811, 1.17809724509617], [2.8125, 3]}
CP(2) => []
x := {[-1.45222284460734, -1.25], [-1.11461896644206, -1], [0.589048622548086, 0.785398163397449], [-1.125, -1], [1, 1.125], [0.981747704246811, 1.17809724509617], [2.8125, 3]}
CP(1) => []
x := {[-1.25, -1.125], [-1.21492512030646, -1], [0.392699081698724, 0.589048622548086], [-1.45222284460734, -1.25], [1, 1.11461896644206], [0.785398163397449, 0.981747704246811], [2.8125, 3]}
CP(1) => []
x := {[-1.25, -1.125], [-1.21492512030646, -1], [0.392699081698724, 0.589048622548086], [-1.45222284460734, -1.25], [1.11461896644206, 1.22923793288413], [0.785398163397449, 0.981747704246811], [2.8125, 3]}
CP(2) => {[-1.25, -1.125], [-1.21492512030646, -1], [0.392699081698724, 0.589048622548086], [-1.41843295617031, -1.25], [1.11461896644206, 1.22923793288413], [0.785398163397449, 0.973355635376374], [2.8125, 3]}
split: 1 -1.10746 (102)
x := {[-1.125, -1], [-1.125, -1], [0.392699081698724, 0.589048622548086], [-1.45222284460734, -1.25], [1, 1.11461896644206], [0.785398163397449, 0.981747704246811], [2.8125, 3]}
CP(1) => []
x := {[-1.125, -1], [-1.125, -1], [0.392699081698724, 0.589048622548086], [-1.45222284460734, -1.25], [1.11461896644206, 1.22923793288413], [0.785398163397449, 0.981747704246811], [2.8125, 3]}
CP(2) => {[-1.125, -1], [-1.125, -1], [0.392699081698724, 0.589048622548086], [-1.41843295617031, -1.25], [1.11461896644206, 1.22923793288413], [0.785398163397449, 0.973355635376374], [2.8125, 3]}
split: 2 0.490874 (102)
x := {[-1.25, -1.125], [-1.25, -1.125], [0.589048622548086, 0.785398163397449], [-1.45222284460734, -1.25], [1, 1.22923793288413], [0.785398163397449, 0.981747704246811], [2.8125, 3]}
split: 4 1.11462 (103)
x := {[-1.25, -1.125], [-1.125, -1], [0.589048622548086, 0.785398163397449], [-1.45222284460734, -1.25], [1, 1.22923793288413], [0.785398163397449, 0.981747704246811], [2.8125, 3]}
CP(1) => []
x := {[-1.125, -1], [-1.125, -1], [0.589048622548086, 0.785398163397449], [-1.45222284460734, -1.25], [1, 1.11461896644206], [0.785398163397449, 0.981747704246811], [2.8125, 3]}
CP(1) => []
x := {[-1.125, -1], [-1.125, -1], [0.589048622548086, 0.785398163397449], [-1.45222284460734, -1.25], [1.11461896644206, 1.22923793288413], [0.785398163397449, 0.981747704246811], [2.8125, 3]}
CP(2) => {[-1.125, -1], [-1.125, -1], [0.589048622548086, 0.785398163397449], [-1.41843295617031, -1.25], [1.11461896644206, 1.22923793288413], [0.785398163397449, 0.973355635376374], [2.8125, 3]}
split: 2 0.687223 (102)
x := {[-1.25, -1.125], [-1.21492512030646, -1.10746256015323], [0.392699081698724, 0.589048622548086], [-1.40158748105363, -1.25], [1, 1.14216868851544], [0.981747704246811, 1.17809724509617], [2.8125, 3]}
CP(1) => []
x := {[-1.25, -1.125], [-1.10746256015323, -1], [0.392699081698724, 0.589048622548086], [-1.40158748105363, -1.25], [1, 1.14216868851544], [0.981747704246811, 1.17809724509617], [2.8125, 3]}
split: 2 0.490874 (102)
x := {[-1.25, -1.125], [-1.25, -1.125], [0.589048622548086, 0.785398163397449], [-1.40158748105363, -1.25], [1, 1.14216868851544], [0.981747704246811, 1.17809724509617], [2.8125, 3]}
split: 5 1.07992 (103)
x := {[-1.25, -1.125], [-1.125, -1], [0.589048622548086, 0.785398163397449], [-1.40158748105363, -1.25], [1, 1.14216868851544], [0.981747704246811, 1.17809724509617], [2.8125, 3]}
split: 5 1.07992 (104)
x := {[-1.125, -1], [-1.125, -1], [0.589048622548086, 0.785398163397449], [-1.40158748105363, -1.25], [1, 1.14216868851544], [0.981747704246811, 1.07992247467149], [2.8125, 3]}
CP(1) => []
x := {[-1.125, -1], [-1.125, -1], [0.589048622548086, 0.785398163397449], [-1.40158748105363, -1.25], [1, 1.14216868851544], [1.07992247467149, 1.17809724509617], [2.8125, 3]}
CP(1) => []
x := {[-1.25, -1.125], [-1.21492512030646, -1.10746256015323], [0.392699081698724, 0.589048622548086], [-1.125, -1], [1, 1.125], [0.785398163397449, 0.981747704246811], [2.8125, 3]}
CP(1) => []
x := {[-1.25, -1.125], [-1.10746256015323, -1], [0.392699081698724, 0.589048622548086], [-1.125, -1], [1, 1.125], [0.785398163397449, 0.981747704246811], [2.8125, 3]}
CP(1) => []
x := {[-1.25, -1.125], [-1.25, -1.125], [0.589048622548086, 0.785398163397449], [-1.25, -1.125], [1, 1.25], [0.785398163397449, 0.981747704246811], [2.8125, 3]}
split: 4 1.125 (101)
x := {[-1.25, -1.125], [-1.25, -1.125], [0.589048622548086, 0.785398163397449], [-1.125, -1], [1, 1.25], [0.785398163397449, 0.981747704246811], [2.8125, 3]}
CP(2) => []
x := {[-1.25, -1.125], [-1.21492512030646, -1.10746256015323], [0.392699081698724, 0.589048622548086], [-1.25, -1.125], [1, 1.21492512030646], [0.981747704246811, 1.17809724509617], [2.8125, 3]}
CP(1) => []
x := {[-1.25, -1.125], [-1.10746256015323, -1], [0.392699081698724, 0.589048622548086], [-1.25, -1.125], [1, 1.21492512030646], [0.981747704246811, 1.17809724509617], [2.8125, 3]}
split: 4 1.10746 (100)
x := {[-1.25, -1.125], [-1.21492512030646, -1.10746256015323], [0.392699081698724, 0.589048622548086], [-1.125, -1], [1, 1.125], [0.981747704246811, 1.17809724509617], [2.8125, 3]}
CP(1) => []
x := {[-1.25, -1.125], [-1.10746256015323, -1], [0.392699081698724, 0.589048622548086], [-1.125, -1], [1, 1.125], [0.981747704246811, 1.17809724509617], [2.8125, 3]}
split: 2 0.490874 (100)
x := {[-1.125, -1], [-1.125, -1], [0.392699081698724, 0.589048622548086], [-1.25, -1.125], [1, 1.10746256015323], [0.981747704246811, 1.17809724509617], [2.8125, 3]}
split: 2 0.490874 (101)
x := {[-1.125, -1], [-1.125, -1], [0.392699081698724, 0.589048622548086], [-1.25, -1.125], [1.10746256015323, 1.21492512030646], [0.981747704246811, 1.17809724509617], [2.8125, 3]}
CP(2) => []
x := {[-1.125, -1], [-1.125, -1], [0.392699081698724, 0.490873852123405], [-1.125, -1], [1, 1.125], [0.981747704246811, 1.17809724509617], [2.8125, 3]}
split: 5 1.07992 (101)
x := {[-1.125, -1], [-1.125, -1], [0.490873852123405, 0.589048622548086], [-1.125, -1], [1, 1.125], [0.981747704246811, 1.17809724509617], [2.8125, 3]}
split: 5 1.07992 (102)
x := {[-1.25, -1.125], [-1.25, -1.125], [0.589048622548086, 0.785398163397449], [-1.25, -1.125], [1, 1.25], [0.981747704246811, 1.17809724509617], [2.8125, 3]}
CP(2) => []
x := {[-1.25, -1.125], [-1.25, -1.125], [0.589048622548086, 0.785398163397449], [-1.125, -1], [1, 1.25], [0.981747704246811, 1.17809724509617], [2.8125, 3]}
CP(2) => []
x := {[-1.125, -1], [-1.125, -1], [0.589048622548086, 0.785398163397449], [-1.25, -1.125], [1, 1.10746256015323], [0.981747704246811, 1.17809724509617], [2.8125, 3]}
CP(1) => []
x := {[-1.125, -1], [-1.125, -1], [0.589048622548086, 0.785398163397449], [-1.25, -1.125], [1.10746256015323, 1.21492512030646], [0.981747704246811, 1.17809724509617], [2.8125, 3]}
CP(2) => []
x := {[-1.45222284460734, -1.25], [-1.22923793288413, -1.11461896644206], [0.589048622548086, 0.785398163397449], [-1.125, -1], [1, 1.125], [1.17809724509617, 1.37444678594553], [2.8125, 3]}
CP(1) => []
x := {[-1.45222284460734, -1.25], [-1.11461896644206, -1], [0.589048622548086, 0.785398163397449], [-1.125, -1], [1, 1.125], [1.17809724509617, 1.37444678594553], [2.8125, 3]}
CP(1) => []
x := {[-1.25, -1.125], [-1.21492512030646, -1.10746256015323], [0.392699081698724, 0.589048622548086], [-1.125, -1], [1, 1.125], [1.17809724509617, 1.37444678594553], [2.8125, 3]}
CP(1) => []
x := {[-1.25, -1.125], [-1.10746256015323, -1], [0.392699081698724, 0.589048622548086], [-1.125, -1], [1, 1.125], [1.17809724509617, 1.37444678594553], [2.8125, 3]}
split: 2 0.490874 (96)
x := {[-1.125, -1], [-1.125, -1], [0.392699081698724, 0.490873852123405], [-1.125, -1], [1, 1.125], [1.17809724509617, 1.37444678594553], [2.8125, 3]}
split: 5 1.27627 (97)
x := {[-1.125, -1], [-1.125, -1], [0.490873852123405, 0.589048622548086], [-1.125, -1], [1, 1.125], [1.17809724509617, 1.37444678594553], [2.8125, 3]}
CP(1) => []
x := {[-1.25, -1.125], [-1.25, -1.125], [0.589048622548086, 0.785398163397449], [-1.25, -1.125], [1, 1.21584991772509], [1.17809724509617, 1.37444678594553], [2.8125, 3]}
CP(2) => []
x := {[-1.25, -1.125], [-1.25, -1.125], [0.589048622548086, 0.785398163397449], [-1.125, -1], [1, 1.21584991772509], [1.17809724509617, 1.37444678594553], [2.8125, 3]}
CP(2) => []
x := {[-1.25, -1.125], [-1.25, -1.125], [0.785398163397449, 0.981747704246811], [-1.25, -1.125], [1, 1.25], [0.392699081698724, 0.589048622548086], [2.8125, 3]}
CP(2) => []
x := {[-1.25, -1.125], [-1.25, -1.125], [0.785398163397449, 0.981747704246811], [-1.125, -1], [1, 1.25], [0.392699081698724, 0.589048622548086], [2.8125, 3]}
CP(2) => {[-1.25, -1.125], [-1.25, -1.125], [0.785398163397449, 0.981747704246811], [-1.125, -1], [1, 1.125], [0.392699081698724, 0.589048622548086], [2.8125, 3]}
split: 2 0.883573 (94)
x := {[-1.25, -1.125], [-1.125, -1], [0.785398163397449, 0.981747704246811], [-1.25, -1.125], [1, 1.25], [0.392699081698724, 0.589048622548086], [2.8125, 3]}
CP(1) => []
x := {[-1.25, -1.125], [-1.125, -1], [0.785398163397449, 0.981747704246811], [-1.125, -1], [1, 1.25], [0.392699081698724, 0.589048622548086], [2.8125, 3]}
CP(2) => []
x := {[-1.25, -1.125], [-1.25, -1.125], [0.785398163397449, 0.981747704246811], [-1.25, -1.125], [1, 1.25], [0.589048622548086, 0.785398163397449], [2.8125, 3]}
split: 4 1.125 (93)
x := {[-1.25, -1.125], [-1.25, -1.125], [0.785398163397449, 0.981747704246811], [-1.125, -1], [1, 1.25], [0.589048622548086, 0.785398163397449], [2.8125, 3]}
CP(1) => []
x := {[-1.25, -1.125], [-1.125, -1], [0.981747704246811, 1.17809724509617], [-1.25, -1.125], [1, 1.25], [0.392699081698724, 0.589048622548086], [2.8125, 3]}
CP(2) => []
x := {[-1.25, -1.125], [-1.125, -1], [0.981747704246811, 1.17809724509617], [-1.125, -1], [1, 1.25], [0.392699081698724, 0.589048622548086], [2.8125, 3]}
CP(2) => {[-1.25, -1.125], [-1.125, -1], [0.981747704246811, 1.17809724509617], [-1.125, -1], [1, 1.125], [0.392699081698724, 0.589048622548086], [2.8125, 3]}
split: 2 1.07992 (92)
x := {[-1.125, -1], [-1.125, -1], [0.981747704246811, 1.07992247467149], [-1.125, -1], [1, 1.125], [0.392699081698724, 0.589048622548086], [2.8125, 3]}
split: 5 0.490874 (93)
x := {[-1.125, -1], [-1.125, -1], [1.07992247467149, 1.17809724509617], [-1.125, -1], [1, 1.125], [0.392699081698724, 0.589048622548086], [2.8125, 3]}
split: 5 0.490874 (94)
x := {[-1.125, -1], [-1.125, -1], [0.981747704246811, 1.17809724509617], [-1.25, -1.125], [1, 1.125], [0.589048622548086, 0.785398163397449], [2.8125, 3]}
CP(1) => []
x := {[-1.125, -1], [-1.125, -1], [0.981747704246811, 1.17809724509617], [-1.25, -1.125], [1.125, 1.25], [0.589048622548086, 0.785398163397449], [2.8125, 3]}
split: 2 1.07992 (94)
x := {[-1.10792495886255, -1], [-1.10792495886255, -1], [1.17809724509617, 1.37444678594553], [-1.125, -1], [1, 1.125], [0.392699081698724, 0.490873852123405], [2.8125, 3]}
split: 2 1.27627 (95)
x := {[-1.10792495886255, -1], [-1.10792495886255, -1], [1.17809724509617, 1.37444678594553], [-1.125, -1], [1, 1.125], [0.490873852123405, 0.589048622548086], [2.8125, 3]}
CP(1) => []
x := {[-1.21584991772509, -1.10792495886255], [-1.21584991772509, -1], [1.17809724509617, 1.37444678594553], [-1.25, -1.125], [1.125, 1.25], [0.589048622548086, 0.785398163397449], [2.8125, 3]}
CP(1) => []
x := {[-1.10792495886255, -1], [-1.21584991772509, -1], [1.17809724509617, 1.37444678594553], [-1.25, -1.125], [1.125, 1.25], [0.589048622548086, 0.785398163397449], [2.8125, 3]}
CP(1) => []
x := {[-1.25, -1.125], [-1.25, -1.125], [0.981747704246811, 1.17809724509617], [-1.45222284460734, -1.25], [1, 1.22923793288413], [0.785398163397449, 0.981747704246811], [2.8125, 3]}
CP(1) => []
x := {[-1.25, -1.125], [-1.125, -1], [0.981747704246811, 1.17809724509617], [-1.45222284460734, -1.25], [1, 1.22923793288413], [0.785398163397449, 0.981747704246811], [2.8125, 3]}
CP(1) => []
x := {[-1.25, -1.125], [-1.25, -1.125], [0.981747704246811, 1.17809724509617], [-1.40158748105363, -1.25], [1, 1.14216868851544], [0.981747704246811, 1.17809724509617], [2.8125, 3]}
CP(1) => []
x := {[-1.25, -1.125], [-1.125, -1], [0.981747704246811, 1.17809724509617], [-1.40158748105363, -1.25], [1, 1.14216868851544], [0.981747704246811, 1.17809724509617], [2.8125, 3]}
split: 2 1.07992 (90)
x := {[-1.25, -1.125], [-1.25, -1.125], [0.785398163397449, 0.981747704246811], [-1.25, -1.125], [1, 1.25], [0.785398163397449, 0.981747704246811], [2.8125, 3]}
split: 4 1.125 (91)
x := {[-1.25, -1.125], [-1.25, -1.125], [0.785398163397449, 0.981747704246811], [-1.125, -1], [1, 1.25], [0.785398163397449, 0.981747704246811], [2.8125, 3]}
CP(2) => {[-1.25, -1.125], [-1.25, -1.125], [0.785398163397449, 0.981747704246811], [-1.125, -1], [1, 1.125], [0.785398163397449, 0.981747704246811], [2.8125, 3]}
split: 2 0.883573 (92)
x := {[-1.25, -1.125], [-1.125, -1], [0.785398163397449, 0.981747704246811], [-1.25, -1.125], [1, 1.25], [0.785398163397449, 0.981747704246811], [2.8125, 3]}
CP(1) => []
x := {[-1.25, -1.125], [-1.125, -1], [0.785398163397449, 0.981747704246811], [-1.125, -1], [1, 1.25], [0.785398163397449, 0.981747704246811], [2.8125, 3]}
CP(1) => []
x := {[-1.25, -1.125], [-1.25, -1.125], [0.785398163397449, 0.981747704246811], [-1.25, -1.125], [1, 1.25], [0.981747704246811, 1.17809724509617], [2.8125, 3]}
CP(2) => {[-1.25, -1.125], [-1.25, -1.125], [0.785398163397449, 0.981747704246811], [-1.25, -1.125], [1, 1.21492512030646], [0.981747704246811, 1.17809724509617], [2.8125, 3]}
split: 4 1.10746 (91)
x := {[-1.25, -1.125], [-1.25, -1.125], [0.785398163397449, 0.981747704246811], [-1.125, -1], [1, 1.25], [0.981747704246811, 1.17809724509617], [2.8125, 3]}
CP(2) => {[-1.25, -1.125], [-1.25, -1.125], [0.785398163397449, 0.981747704246811], [-1.125, -1], [1, 1.125], [0.981747704246811, 1.17809724509617], [2.8125, 3]}
split: 2 0.883573 (92)
x := {[-1.25, -1.125], [-1.125, -1], [0.785398163397449, 0.981747704246811], [-1.25, -1.125], [1, 1.25], [0.981747704246811, 1.17809724509617], [2.8125, 3]}
CP(2) => []
x := {[-1.25, -1.125], [-1.125, -1], [0.785398163397449, 0.981747704246811], [-1.125, -1], [1, 1.25], [0.981747704246811, 1.17809724509617], [2.8125, 3]}
CP(2) => []
x := {[-1.25, -1.125], [-1.125, -1], [0.981747704246811, 1.17809724509617], [-1.25, -1.125], [1, 1.25], [0.785398163397449, 0.981747704246811], [2.8125, 3]}
split: 4 1.125 (91)
x := {[-1.25, -1.125], [-1.125, -1], [0.981747704246811, 1.17809724509617], [-1.125, -1], [1, 1.25], [0.785398163397449, 0.981747704246811], [2.8125, 3]}
CP(1) => []
x := {[-1.25, -1.125], [-1.125, -1], [0.981747704246811, 1.17809724509617], [-1.25, -1.125], [1, 1.25], [0.981747704246811, 1.17809724509617], [2.8125, 3]}
CP(2) => {[-1.25, -1.125], [-1.125, -1], [0.981747704246811, 1.17809724509617], [-1.25, -1.125], [1, 1.21492512030646], [0.981747704246811, 1.17809724509617], [2.8125, 3]}
split: 4 1.10746 (91)
x := {[-1.25, -1.125], [-1.125, -1], [0.981747704246811, 1.17809724509617], [-1.125, -1], [1, 1.25], [0.981747704246811, 1.17809724509617], [2.8125, 3]}
CP(2) => {[-1.25, -1.125], [-1.125, -1], [0.981747704246811, 1.17809724509617], [-1.125, -1], [1, 1.125], [0.981747704246811, 1.17809724509617], [2.8125, 3]}
split: 2 1.07992 (92)
x := {[-1.125, -1], [-1.125, -1], [0.981747704246811, 1.17809724509617], [-1.25, -1.125], [1, 1.10746256015323], [0.981747704246811, 1.17809724509617], [2.8125, 3]}
CP(1) => []
x := {[-1.125, -1], [-1.125, -1], [0.981747704246811, 1.17809724509617], [-1.25, -1.125], [1.10746256015323, 1.21492512030646], [0.981747704246811, 1.17809724509617], [2.8125, 3]}
CP(2) => []
x := {[-1.125, -1], [-1.125, -1], [0.981747704246811, 1.07992247467149], [-1.125, -1], [1, 1.125], [0.981747704246811, 1.17809724509617], [2.8125, 3]}
CP(1) => []
x := {[-1.125, -1], [-1.125, -1], [1.07992247467149, 1.17809724509617], [-1.125, -1], [1, 1.125], [0.981747704246811, 1.17809724509617], [2.8125, 3]}
CP(1) => []
x := {[-1.25, -1.125], [-1.25, -1.125], [0.785398163397449, 0.981747704246811], [-1.25, -1.125], [1, 1.21584991772509], [1.17809724509617, 1.37444678594553], [2.8125, 3]}
CP(2) => []
x := {[-1.25, -1.125], [-1.25, -1.125], [0.785398163397449, 0.981747704246811], [-1.125, -1], [1, 1.21584991772509], [1.17809724509617, 1.37444678594553], [2.8125, 3]}
CP(2) => {[-1.25, -1.125], [-1.25, -1.125], [0.785398163397449, 0.981747704246811], [-1.125, -1], [1, 1.125], [1.17809724509617, 1.37444678594553], [2.8125, 3]}
split: 2 0.883573 (88)
x := {[-1.25, -1.125], [-1.125, -1], [0.785398163397449, 0.981747704246811], [-1.25, -1.125], [1, 1.21584991772509], [1.17809724509617, 1.37444678594553], [2.8125, 3]}
CP(1) => []
x := {[-1.25, -1.125], [-1.125, -1], [0.785398163397449, 0.981747704246811], [-1.125, -1], [1, 1.21584991772509], [1.17809724509617, 1.37444678594553], [2.8125, 3]}
CP(2) => []
x := {[-1.25, -1.125], [-1.125, -1], [0.981747704246811, 1.17809724509617], [-1.25, -1.125], [1, 1.21584991772509], [1.17809724509617, 1.37444678594553], [2.8125, 3]}
CP(2) => []
x := {[-1.25, -1.125], [-1.125, -1], [0.981747704246811, 1.17809724509617], [-1.125, -1], [1, 1.21584991772509], [1.17809724509617, 1.37444678594553], [2.8125, 3]}
CP(2) => {[-1.25, -1.125], [-1.125, -1], [0.981747704246811, 1.17809724509617], [-1.125, -1], [1, 1.125], [1.17809724509617, 1.37444678594553], [2.8125, 3]}
split: 2 1.07992 (86)
x := {[-1.125, -1], [-1.125, -1], [0.981747704246811, 1.07992247467149], [-1.125, -1], [1, 1.125], [1.17809724509617, 1.37444678594553], [2.8125, 3]}
CP(1) => []
x := {[-1.125, -1], [-1.125, -1], [1.07992247467149, 1.17809724509617], [-1.125, -1], [1, 1.125], [1.17809724509617, 1.37444678594553], [2.8125, 3]}
CP(1) => []
x := {[-1.21584991772509, -1.10792495886255], [-1.21584991772509, -1], [1.17809724509617, 1.37444678594553], [-1.41843295617031, -1.25], [1.11461896644206, 1.22923793288413], [0.785398163397449, 0.973355635376374], [2.8125, 3]}
CP(1) => []
x := {[-1.10792495886255, -1], [-1.21584991772509, -1], [1.17809724509617, 1.37444678594553], [-1.41843295617031, -1.25], [1.11461896644206, 1.22923793288413], [0.785398163397449, 0.973355635376374], [2.8125, 3]}
CP(1) => []
x := {[-1.21584991772509, -1.10792495886255], [-1.21584991772509, -1], [1.17809724509617, 1.37444678594553], [-1.25, -1.125], [1.125, 1.25], [0.785398163397449, 0.981747704246811], [2.8125, 3]}
CP(1) => []
x := {[-1.10792495886255, -1], [-1.21584991772509, -1], [1.17809724509617, 1.37444678594553], [-1.25, -1.125], [1.125, 1.25], [0.785398163397449, 0.981747704246811], [2.8125, 3]}
CP(1) => []
x := {[-1.10792495886255, -1], [-1.10792495886255, -1], [1.17809724509617, 1.37444678594553], [-1.25, -1.125], [1, 1.10746256015323], [0.981747704246811, 1.17809724509617], [2.8125, 3]}
CP(1) => []
x := {[-1.10792495886255, -1], [-1.10792495886255, -1], [1.17809724509617, 1.37444678594553], [-1.25, -1.125], [1.10746256015323, 1.21492512030646], [0.981747704246811, 1.17809724509617], [2.8125, 3]}
CP(1) => []
x := {[-1.10792495886255, -1], [-1.10792495886255, -1], [1.17809724509617, 1.27627201552085], [-1.125, -1], [1, 1.125], [1.17809724509617, 1.37444678594553], [2.8125, 3]}
CP(1) => []
x := {[-1.10792495886255, -1], [-1.10792495886255, -1], [1.27627201552085, 1.37444678594553], [-1.125, -1], [1, 1.125], [1.17809724509617, 1.37444678594553], [2.8125, 3]}
CP(1) => []
x := {[-1.25, -1.125], [-1.21492512030646, -1.10746256015323], [0.392699081698724, 0.589048622548086], [-1.25, -1.125], [1.125, 1.25], [0.589048622548086, 0.785398163397449], [2.8125, 3]}
CP(1) => []
x := {[-1.25, -1.125], [-1.10746256015323, -1], [0.392699081698724, 0.589048622548086], [-1.25, -1.125], [1.125, 1.25], [0.589048622548086, 0.785398163397449], [2.8125, 3]}
split: 2 0.490874 (76)
x := {[-1.125, -1], [-1.125, -1], [0.392699081698724, 0.490873852123405], [-1.25, -1.125], [1.125, 1.25], [0.589048622548086, 0.785398163397449], [2.8125, 3]}
CP(1) => []
x := {[-1.125, -1], [-1.125, -1], [0.490873852123405, 0.589048622548086], [-1.25, -1.125], [1.125, 1.25], [0.589048622548086, 0.785398163397449], [2.8125, 3]}
CP(1) => []
x := {[-1.25, -1.125], [-1.25, -1.125], [0.589048622548086, 0.785398163397449], [-1.25, -1.125], [1, 1.125], [0.589048622548086, 0.785398163397449], [2.8125, 3]}
CP(1) => []
x := {[-1.25, -1.125], [-1.25, -1.125], [0.589048622548086, 0.785398163397449], [-1.25, -1.125], [1.125, 1.25], [0.589048622548086, 0.785398163397449], [2.8125, 3]}
split: 2 0.687223 (74)
x := {[-1.125, -1], [-1.125, -1], [0.589048622548086, 0.687223392972767], [-1.25, -1.125], [1.125, 1.25], [0.589048622548086, 0.785398163397449], [2.8125, 3]}
CP(1) => []
x := {[-1.125, -1], [-1.125, -1], [0.687223392972767, 0.785398163397449], [-1.25, -1.125], [1.125, 1.25], [0.589048622548086, 0.785398163397449], [2.8125, 3]}
CP(1) => []
x := {[-1.45222284460734, -1.25], [-1.11461896644206, -1], [0.589048622548086, 0.785398163397449], [-1.45222284460734, -1.25], [1, 1.11461896644206], [0.785398163397449, 0.981747704246811], [2.8125, 3]}
CP(1) => []
x := {[-1.45222284460734, -1.25], [-1.11461896644206, -1], [0.589048622548086, 0.785398163397449], [-1.45222284460734, -1.25], [1.11461896644206, 1.22923793288413], [0.785398163397449, 0.981747704246811], [2.8125, 3]}
CP(2) => {[-1.45222284460734, -1.25], [-1.11461896644206, -1], [0.589048622548086, 0.785398163397449], [-1.41843295617031, -1.25], [1.11461896644206, 1.22923793288413], [0.785398163397449, 0.973355635376374], [2.8125, 3]}
split: 0 -1.35111 (72)
x := {[-1.45222284460734, -1.25], [-1.22923793288413, -1.11461896644206], [0.589048622548086, 0.785398163397449], [-1.25, -1.125], [1.125, 1.25], [0.785398163397449, 0.981747704246811], [2.8125, 3]}
CP(1) => []
x := {[-1.45222284460734, -1.25], [-1.11461896644206, -1], [0.589048622548086, 0.785398163397449], [-1.25, -1.125], [1.125, 1.25], [0.785398163397449, 0.981747704246811], [2.8125, 3]}
CP(1) => []
x := {[-1.25, -1.125], [-1.21492512030646, -1.10746256015323], [0.392699081698724, 0.589048622548086], [-1.41843295617031, -1.25], [1.11461896644206, 1.22923793288413], [0.785398163397449, 0.973355635376374], [2.8125, 3]}
CP(1) => []
x := {[-1.25, -1.125], [-1.10746256015323, -1], [0.392699081698724, 0.589048622548086], [-1.41843295617031, -1.25], [1.11461896644206, 1.22923793288413], [0.785398163397449, 0.973355635376374], [2.8125, 3]}
CP(1) => []
x := {[-1.125, -1], [-1.125, -1], [0.392699081698724, 0.490873852123405], [-1.41843295617031, -1.25], [1.11461896644206, 1.22923793288413], [0.785398163397449, 0.973355635376374], [2.8125, 3]}
CP(1) => []
x := {[-1.125, -1], [-1.125, -1], [0.490873852123405, 0.589048622548086], [-1.41843295617031, -1.25], [1.11461896644206, 1.22923793288413], [0.785398163397449, 0.973355635376374], [2.8125, 3]}
CP(1) => []
x := {[-1.25, -1.125], [-1.25, -1.125], [0.589048622548086, 0.785398163397449], [-1.45222284460734, -1.25], [1, 1.11461896644206], [0.785398163397449, 0.981747704246811], [2.8125, 3]}
CP(1) => []
x := {[-1.25, -1.125], [-1.25, -1.125], [0.589048622548086, 0.785398163397449], [-1.45222284460734, -1.25], [1.11461896644206, 1.22923793288413], [0.785398163397449, 0.981747704246811], [2.8125, 3]}
CP(2) => {[-1.25, -1.125], [-1.25, -1.125], [0.589048622548086, 0.785398163397449], [-1.41843295617031, -1.25], [1.11461896644206, 1.22923793288413], [0.785398163397449, 0.973355635376374], [2.8125, 3]}
split: 2 0.687223 (66)
x := {[-1.125, -1], [-1.125, -1], [0.589048622548086, 0.687223392972767], [-1.41843295617031, -1.25], [1.11461896644206, 1.22923793288413], [0.785398163397449, 0.973355635376374], [2.8125, 3]}
CP(1) => []
x := {[-1.125, -1], [-1.125, -1], [0.687223392972767, 0.785398163397449], [-1.41843295617031, -1.25], [1.11461896644206, 1.22923793288413], [0.785398163397449, 0.973355635376374], [2.8125, 3]}
CP(1) => []
x := {[-1.25, -1.125], [-1.10746256015323, -1], [0.392699081698724, 0.490873852123405], [-1.40158748105363, -1.25], [1, 1.14216868851544], [0.981747704246811, 1.17809724509617], [2.8125, 3]}
CP(1) => []
x := {[-1.25, -1.125], [-1.10746256015323, -1], [0.490873852123405, 0.589048622548086], [-1.40158748105363, -1.25], [1, 1.14216868851544], [0.981747704246811, 1.17809724509617], [2.8125, 3]}
CP(1) => []
x := {[-1.25, -1.125], [-1.25, -1.125], [0.589048622548086, 0.785398163397449], [-1.40158748105363, -1.25], [1, 1.14216868851544], [0.981747704246811, 1.07992247467149], [2.8125, 3]}
CP(1) => []
x := {[-1.25, -1.125], [-1.25, -1.125], [0.589048622548086, 0.785398163397449], [-1.40158748105363, -1.25], [1, 1.14216868851544], [1.07992247467149, 1.17809724509617], [2.8125, 3]}
CP(1) => []
x := {[-1.25, -1.125], [-1.125, -1], [0.589048622548086, 0.785398163397449], [-1.40158748105363, -1.25], [1, 1.14216868851544], [0.981747704246811, 1.07992247467149], [2.8125, 3]}
CP(1) => []
x := {[-1.25, -1.125], [-1.125, -1], [0.589048622548086, 0.785398163397449], [-1.40158748105363, -1.25], [1, 1.14216868851544], [1.07992247467149, 1.17809724509617], [2.8125, 3]}
CP(1) => []
x := {[-1.25, -1.125], [-1.25, -1.125], [0.589048622548086, 0.785398163397449], [-1.25, -1.125], [1, 1.125], [0.785398163397449, 0.981747704246811], [2.8125, 3]}
CP(1) => []
x := {[-1.25, -1.125], [-1.25, -1.125], [0.589048622548086, 0.785398163397449], [-1.25, -1.125], [1.125, 1.25], [0.785398163397449, 0.981747704246811], [2.8125, 3]}
split: 5 0.883573 (58)
x := {[-1.25, -1.125], [-1.10746256015323, -1], [0.392699081698724, 0.589048622548086], [-1.25, -1.125], [1, 1.10746256015323], [0.981747704246811, 1.17809724509617], [2.8125, 3]}
split: 2 0.490874 (59)
x := {[-1.25, -1.125], [-1.10746256015323, -1], [0.392699081698724, 0.589048622548086], [-1.25, -1.125], [1.10746256015323, 1.21492512030646], [0.981747704246811, 1.17809724509617], [2.8125, 3]}
CP(2) => []
x := {[-1.25, -1.125], [-1.10746256015323, -1], [0.392699081698724, 0.490873852123405], [-1.125, -1], [1, 1.125], [0.981747704246811, 1.17809724509617], [2.8125, 3]}
CP(1) => []
x := {[-1.25, -1.125], [-1.10746256015323, -1], [0.490873852123405, 0.589048622548086], [-1.125, -1], [1, 1.125], [0.981747704246811, 1.17809724509617], [2.8125, 3]}
CP(1) => []
x := {[-1.125, -1], [-1.125, -1], [0.392699081698724, 0.490873852123405], [-1.25, -1.125], [1, 1.10746256015323], [0.981747704246811, 1.17809724509617], [2.8125, 3]}
CP(1) => []
x := {[-1.125, -1], [-1.125, -1], [0.490873852123405, 0.589048622548086], [-1.25, -1.125], [1, 1.10746256015323], [0.981747704246811, 1.17809724509617], [2.8125, 3]}
CP(1) => []
x := {[-1.125, -1], [-1.125, -1], [0.392699081698724, 0.490873852123405], [-1.125, -1], [1, 1.125], [0.981747704246811, 1.07992247467149], [2.8125, 3]}
CP(1) => []
x := {[-1.125, -1], [-1.125, -1], [0.392699081698724, 0.490873852123405], [-1.125, -1], [1, 1.125], [1.07992247467149, 1.17809724509617], [2.8125, 3]}
split: 6 2.90625 (54)
x := {[-1.125, -1], [-1.125, -1], [0.490873852123405, 0.589048622548086], [-1.125, -1], [1, 1.125], [0.981747704246811, 1.07992247467149], [2.8125, 3]}
CP(1) => []
x := {[-1.125, -1], [-1.125, -1], [0.490873852123405, 0.589048622548086], [-1.125, -1], [1, 1.125], [1.07992247467149, 1.17809724509617], [2.8125, 3]}
CP(1) => []
x := {[-1.25, -1.125], [-1.10746256015323, -1], [0.392699081698724, 0.490873852123405], [-1.125, -1], [1, 1.125], [1.17809724509617, 1.37444678594553], [2.8125, 3]}
CP(1) => []
x := {[-1.25, -1.125], [-1.10746256015323, -1], [0.490873852123405, 0.589048622548086], [-1.125, -1], [1, 1.125], [1.17809724509617, 1.37444678594553], [2.8125, 3]}
CP(1) => []
x := {[-1.125, -1], [-1.125, -1], [0.392699081698724, 0.490873852123405], [-1.125, -1], [1, 1.125], [1.17809724509617, 1.27627201552085], [2.8125, 3]}
CP(1) => []
x := {[-1.125, -1], [-1.125, -1], [0.392699081698724, 0.490873852123405], [-1.125, -1], [1, 1.125], [1.27627201552085, 1.37444678594553], [2.8125, 3]}
CP(1) => []
x := {[-1.25, -1.125], [-1.25, -1.125], [0.785398163397449, 0.88357293382213], [-1.125, -1], [1, 1.125], [0.392699081698724, 0.589048622548086], [2.8125, 3]}
CP(1) => []
x := {[-1.25, -1.125], [-1.25, -1.125], [0.88357293382213, 0.981747704246811], [-1.125, -1], [1, 1.125], [0.392699081698724, 0.589048622548086], [2.8125, 3]}
CP(1) => []
x := {[-1.25, -1.125], [-1.25, -1.125], [0.785398163397449, 0.981747704246811], [-1.25, -1.125], [1, 1.125], [0.589048622548086, 0.785398163397449], [2.8125, 3]}
CP(1) => []
x := {[-1.25, -1.125], [-1.25, -1.125], [0.785398163397449, 0.981747704246811], [-1.25, -1.125], [1.125, 1.25], [0.589048622548086, 0.785398163397449], [2.8125, 3]}
split: 2 0.883573 (46)
x := {[-1.25, -1.125], [-1.125, -1], [0.981747704246811, 1.07992247467149], [-1.125, -1], [1, 1.125], [0.392699081698724, 0.589048622548086], [2.8125, 3]}
CP(1) => []
x := {[-1.25, -1.125], [-1.125, -1], [1.07992247467149, 1.17809724509617], [-1.125, -1], [1, 1.125], [0.392699081698724, 0.589048622548086], [2.8125, 3]}
CP(1) => []
x := {[-1.125, -1], [-1.125, -1], [0.981747704246811, 1.07992247467149], [-1.125, -1], [1, 1.125], [0.392699081698724, 0.490873852123405], [2.8125, 3]}
CP(1) => []
x := {[-1.125, -1], [-1.125, -1], [0.981747704246811, 1.07992247467149], [-1.125, -1], [1, 1.125], [0.490873852123405, 0.589048622548086], [2.8125, 3]}
CP(1) => []
x := {[-1.125, -1], [-1.125, -1], [1.07992247467149, 1.17809724509617], [-1.125, -1], [1, 1.125], [0.392699081698724, 0.490873852123405], [2.8125, 3]}
split: 6 2.90625 (43)
x := {[-1.125, -1], [-1.125, -1], [1.07992247467149, 1.17809724509617], [-1.125, -1], [1, 1.125], [0.490873852123405, 0.589048622548086], [2.8125, 3]}
CP(1) => []
x := {[-1.125, -1], [-1.125, -1], [0.981747704246811, 1.07992247467149], [-1.25, -1.125], [1.125, 1.25], [0.589048622548086, 0.785398163397449], [2.8125, 3]}
CP(1) => []
x := {[-1.125, -1], [-1.125, -1], [1.07992247467149, 1.17809724509617], [-1.25, -1.125], [1.125, 1.25], [0.589048622548086, 0.785398163397449], [2.8125, 3]}
CP(1) => []
x := {[-1.10792495886255, -1], [-1.10792495886255, -1], [1.17809724509617, 1.27627201552085], [-1.125, -1], [1, 1.125], [0.392699081698724, 0.490873852123405], [2.8125, 3]}
CP(1) => []
x := {[-1.10792495886255, -1], [-1.10792495886255, -1], [1.27627201552085, 1.37444678594553], [-1.125, -1], [1, 1.125], [0.392699081698724, 0.490873852123405], [2.8125, 3]}
CP(1) => []
x := {[-1.25, -1.125], [-1.125, -1], [0.981747704246811, 1.07992247467149], [-1.40158748105363, -1.25], [1, 1.14216868851544], [0.981747704246811, 1.17809724509617], [2.8125, 3]}
CP(1) => []
x := {[-1.25, -1.125], [-1.125, -1], [1.07992247467149, 1.17809724509617], [-1.40158748105363, -1.25], [1, 1.14216868851544], [0.981747704246811, 1.17809724509617], [2.8125, 3]}
CP(1) => []
x := {[-1.25, -1.125], [-1.25, -1.125], [0.785398163397449, 0.981747704246811], [-1.25, -1.125], [1, 1.125], [0.785398163397449, 0.981747704246811], [2.8125, 3]}
CP(1) => []
x := {[-1.25, -1.125], [-1.25, -1.125], [0.785398163397449, 0.981747704246811], [-1.25, -1.125], [1.125, 1.25], [0.785398163397449, 0.981747704246811], [2.8125, 3]}
split: 2 0.883573 (36)
x := {[-1.25, -1.125], [-1.25, -1.125], [0.785398163397449, 0.88357293382213], [-1.125, -1], [1, 1.125], [0.785398163397449, 0.981747704246811], [2.8125, 3]}
CP(1) => []
x := {[-1.25, -1.125], [-1.25, -1.125], [0.88357293382213, 0.981747704246811], [-1.125, -1], [1, 1.125], [0.785398163397449, 0.981747704246811], [2.8125, 3]}
CP(1) => []
x := {[-1.25, -1.125], [-1.25, -1.125], [0.785398163397449, 0.981747704246811], [-1.25, -1.125], [1, 1.10746256015323], [0.981747704246811, 1.17809724509617], [2.8125, 3]}
split: 2 0.883573 (35)
x := {[-1.25, -1.125], [-1.25, -1.125], [0.785398163397449, 0.981747704246811], [-1.25, -1.125], [1.10746256015323, 1.21492512030646], [0.981747704246811, 1.17809724509617], [2.8125, 3]}
CP(2) => []
x := {[-1.25, -1.125], [-1.25, -1.125], [0.785398163397449, 0.88357293382213], [-1.125, -1], [1, 1.125], [0.981747704246811, 1.17809724509617], [2.8125, 3]}
CP(1) => []
x := {[-1.25, -1.125], [-1.25, -1.125], [0.88357293382213, 0.981747704246811], [-1.125, -1], [1, 1.125], [0.981747704246811, 1.17809724509617], [2.8125, 3]}
CP(1) => []
x := {[-1.25, -1.125], [-1.125, -1], [0.981747704246811, 1.17809724509617], [-1.25, -1.125], [1, 1.125], [0.785398163397449, 0.981747704246811], [2.8125, 3]}
CP(1) => []
x := {[-1.25, -1.125], [-1.125, -1], [0.981747704246811, 1.17809724509617], [-1.25, -1.125], [1.125, 1.25], [0.785398163397449, 0.981747704246811], [2.8125, 3]}
split: 2 1.07992 (32)
x := {[-1.25, -1.125], [-1.125, -1], [0.981747704246811, 1.17809724509617], [-1.25, -1.125], [1, 1.10746256015323], [0.981747704246811, 1.17809724509617], [2.8125, 3]}
split: 2 1.07992 (33)
x := {[-1.25, -1.125], [-1.125, -1], [0.981747704246811, 1.17809724509617], [-1.25, -1.125], [1.10746256015323, 1.21492512030646], [0.981747704246811, 1.17809724509617], [2.8125, 3]}
CP(2) => []
x := {[-1.25, -1.125], [-1.125, -1], [0.981747704246811, 1.07992247467149], [-1.125, -1], [1, 1.125], [0.981747704246811, 1.17809724509617], [2.8125, 3]}
CP(1) => []
x := {[-1.25, -1.125], [-1.125, -1], [1.07992247467149, 1.17809724509617], [-1.125, -1], [1, 1.125], [0.981747704246811, 1.17809724509617], [2.8125, 3]}
CP(1) => []
x := {[-1.25, -1.125], [-1.25, -1.125], [0.785398163397449, 0.88357293382213], [-1.125, -1], [1, 1.125], [1.17809724509617, 1.37444678594553], [2.8125, 3]}
CP(1) => []
x := {[-1.25, -1.125], [-1.25, -1.125], [0.88357293382213, 0.981747704246811], [-1.125, -1], [1, 1.125], [1.17809724509617, 1.37444678594553], [2.8125, 3]}
CP(1) => []
x := {[-1.25, -1.125], [-1.125, -1], [0.981747704246811, 1.07992247467149], [-1.125, -1], [1, 1.125], [1.17809724509617, 1.37444678594553], [2.8125, 3]}
CP(1) => []
x := {[-1.25, -1.125], [-1.125, -1], [1.07992247467149, 1.17809724509617], [-1.125, -1], [1, 1.125], [1.17809724509617, 1.37444678594553], [2.8125, 3]}
CP(1) => []
x := {[-1.25, -1.125], [-1.10746256015323, -1], [0.392699081698724, 0.490873852123405], [-1.25, -1.125], [1.125, 1.25], [0.589048622548086, 0.785398163397449], [2.8125, 3]}
CP(1) => []
x := {[-1.25, -1.125], [-1.10746256015323, -1], [0.490873852123405, 0.589048622548086], [-1.25, -1.125], [1.125, 1.25], [0.589048622548086, 0.785398163397449], [2.8125, 3]}
CP(1) => []
x := {[-1.25, -1.125], [-1.25, -1.125], [0.589048622548086, 0.687223392972767], [-1.25, -1.125], [1.125, 1.25], [0.589048622548086, 0.785398163397449], [2.8125, 3]}
CP(1) => []
x := {[-1.25, -1.125], [-1.25, -1.125], [0.687223392972767, 0.785398163397449], [-1.25, -1.125], [1.125, 1.25], [0.589048622548086, 0.785398163397449], [2.8125, 3]}
CP(1) => []
x := {[-1.45222284460734, -1.35111142230367], [-1.11461896644206, -1], [0.589048622548086, 0.785398163397449], [-1.41843295617031, -1.25], [1.11461896644206, 1.22923793288413], [0.785398163397449, 0.973355635376374], [2.8125, 3]}
CP(1) => []
x := {[-1.35111142230367, -1.25], [-1.11461896644206, -1], [0.589048622548086, 0.785398163397449], [-1.41843295617031, -1.25], [1.11461896644206, 1.22923793288413], [0.785398163397449, 0.973355635376374], [2.8125, 3]}
CP(1) => []
x := {[-1.25, -1.125], [-1.25, -1.125], [0.589048622548086, 0.687223392972767], [-1.41843295617031, -1.25], [1.11461896644206, 1.22923793288413], [0.785398163397449, 0.973355635376374], [2.8125, 3]}
CP(1) => []
x := {[-1.25, -1.125], [-1.25, -1.125], [0.687223392972767, 0.785398163397449], [-1.41843295617031, -1.25], [1.11461896644206, 1.22923793288413], [0.785398163397449, 0.973355635376374], [2.8125, 3]}
CP(1) => []
x := {[-1.25, -1.125], [-1.25, -1.125], [0.589048622548086, 0.785398163397449], [-1.25, -1.125], [1.125, 1.25], [0.785398163397449, 0.88357293382213], [2.8125, 3]}
CP(1) => []
x := {[-1.25, -1.125], [-1.25, -1.125], [0.589048622548086, 0.785398163397449], [-1.25, -1.125], [1.125, 1.25], [0.88357293382213, 0.981747704246811], [2.8125, 3]}
CP(1) => []
x := {[-1.25, -1.125], [-1.10746256015323, -1], [0.392699081698724, 0.490873852123405], [-1.25, -1.125], [1, 1.10746256015323], [0.981747704246811, 1.17809724509617], [2.8125, 3]}
CP(1) => []
x := {[-1.25, -1.125], [-1.10746256015323, -1], [0.490873852123405, 0.589048622548086], [-1.25, -1.125], [1, 1.10746256015323], [0.981747704246811, 1.17809724509617], [2.8125, 3]}
split: 5 1.07992 (16)
x := {[-1.125, -1], [-1.125, -1], [0.392699081698724, 0.490873852123405], [-1.125, -1], [1, 1.125], [1.07992247467149, 1.17809724509617], [2.8125, 2.90625]}
CP(1) => []
x := {[-1.125, -1], [-1.125, -1], [0.392699081698724, 0.490873852123405], [-1.125, -1], [1, 1.125], [1.07992247467149, 1.17809724509617], [2.90625, 3]}
split: 0 -1.0625 (16)
x := {[-1.25, -1.125], [-1.25, -1.125], [0.785398163397449, 0.88357293382213], [-1.25, -1.125], [1.125, 1.25], [0.589048622548086, 0.785398163397449], [2.8125, 3]}
CP(1) => []
x := {[-1.25, -1.125], [-1.25, -1.125], [0.88357293382213, 0.981747704246811], [-1.25, -1.125], [1.125, 1.25], [0.589048622548086, 0.785398163397449], [2.8125, 3]}
CP(1) => []
x := {[-1.125, -1], [-1.125, -1], [1.07992247467149, 1.17809724509617], [-1.125, -1], [1, 1.125], [0.392699081698724, 0.490873852123405], [2.8125, 2.90625]}
CP(1) => []
x := {[-1.125, -1], [-1.125, -1], [1.07992247467149, 1.17809724509617], [-1.125, -1], [1, 1.125], [0.392699081698724, 0.490873852123405], [2.90625, 3]}
split: 0 -1.0625 (14)
x := {[-1.25, -1.125], [-1.25, -1.125], [0.785398163397449, 0.88357293382213], [-1.25, -1.125], [1.125, 1.25], [0.785398163397449, 0.981747704246811], [2.8125, 3]}
CP(1) => []
x := {[-1.25, -1.125], [-1.25, -1.125], [0.88357293382213, 0.981747704246811], [-1.25, -1.125], [1.125, 1.25], [0.785398163397449, 0.981747704246811], [2.8125, 3]}
CP(1) => []
x := {[-1.25, -1.125], [-1.25, -1.125], [0.785398163397449, 0.88357293382213], [-1.25, -1.125], [1, 1.10746256015323], [0.981747704246811, 1.17809724509617], [2.8125, 3]}
CP(1) => []
x := {[-1.25, -1.125], [-1.25, -1.125], [0.88357293382213, 0.981747704246811], [-1.25, -1.125], [1, 1.10746256015323], [0.981747704246811, 1.17809724509617], [2.8125, 3]}
CP(1) => []
x := {[-1.25, -1.125], [-1.125, -1], [0.981747704246811, 1.07992247467149], [-1.25, -1.125], [1.125, 1.25], [0.785398163397449, 0.981747704246811], [2.8125, 3]}
CP(1) => []
x := {[-1.25, -1.125], [-1.125, -1], [1.07992247467149, 1.17809724509617], [-1.25, -1.125], [1.125, 1.25], [0.785398163397449, 0.981747704246811], [2.8125, 3]}
CP(1) => []
x := {[-1.25, -1.125], [-1.125, -1], [0.981747704246811, 1.07992247467149], [-1.25, -1.125], [1, 1.10746256015323], [0.981747704246811, 1.17809724509617], [2.8125, 3]}
CP(1) => []
x := {[-1.25, -1.125], [-1.125, -1], [1.07992247467149, 1.17809724509617], [-1.25, -1.125], [1, 1.10746256015323], [0.981747704246811, 1.17809724509617], [2.8125, 3]}
CP(1) => []
x := {[-1.25, -1.125], [-1.10746256015323, -1], [0.490873852123405, 0.589048622548086], [-1.25, -1.125], [1, 1.10746256015323], [0.981747704246811, 1.07992247467149], [2.8125, 3]}
CP(1) => []
x := {[-1.25, -1.125], [-1.10746256015323, -1], [0.490873852123405, 0.589048622548086], [-1.25, -1.125], [1, 1.10746256015323], [1.07992247467149, 1.17809724509617], [2.8125, 3]}
CP(1) => []
x := {[-1.125, -1.0625], [-1.125, -1], [0.392699081698724, 0.490873852123405], [-1.125, -1], [1, 1.125], [1.07992247467149, 1.17809724509617], [2.90625, 3]}
CP(1) => []
x := {[-1.0625, -1], [-1.125, -1], [0.392699081698724, 0.490873852123405], [-1.125, -1], [1, 1.125], [1.07992247467149, 1.17809724509617], [2.90625, 3]}
CP(1) => []
x := {[-1.125, -1.0625], [-1.125, -1], [1.07992247467149, 1.17809724509617], [-1.125, -1], [1, 1.125], [0.392699081698724, 0.490873852123405], [2.90625, 3]}
CP(1) => []
x := {[-1.0625, -1], [-1.125, -1], [1.07992247467149, 1.17809724509617], [-1.125, -1], [1, 1.125], [0.392699081698724, 0.490873852123405], [2.90625, 3]}
CP(1) => []
**** SOLUTION STATISTICS ****
# of steps: 861
elapsed time: 0
unprocessed boxes: 0
candidate boxes: 0
scaling factor: [2.32834200034879, 2.3283420003488]
Problem has been found infeasible
