# Supplementary material for: Rigorous packing of unit squares into a circle
Source: J Glob Optim. 2018 Oct 3;73(3):547–65. doi: 10.1007/s10898-018-0711-5 (PMC6394747; doi:10.1007/s10898-018-0711-5)
Supplement: Supplementary file 1 — Supplementary material 1 (zip 65514 KB) [file 10898_2018_711_MOESM1_ESM.zip › n3/phase2/T0T11.txt]

x := {[-3, 3], [-3, 3], [-4.94065645841247e-324, 1.5707963267949], [-3, 3], [-3, 3], [-4.94065645841247e-324, 1.5707963267949], [0, 3]}
CP(2) => {[-3, -1], [-2, -1], [-4.94065645841247e-324, 1.5707963267949], [-2, -1], [1, 3], [-4.94065645841247e-324, 1.5707963267949], [0, 3]}
split: 6 1.5 (2)
x := {[-3, -1], [-2, -1], [-4.94065645841247e-324, 1.5707963267949], [-2, -1], [1, 3], [-4.94065645841247e-324, 1.5707963267949], [0, 1.5]}
CP(1) => []
x := {[-3, -1], [-2, -1], [-4.94065645841247e-324, 1.5707963267949], [-2, -1], [1, 3], [-4.94065645841247e-324, 1.5707963267949], [1.5, 3]}
split: 0 -2 (2)
x := {[-3, -2], [-2, -1], [-4.94065645841247e-324, 1.5707963267949], [-2, -1], [1, 3], [-4.94065645841247e-324, 1.5707963267949], [1.5, 3]}
CP(2) => []
x := {[-2, -1], [-2, -1], [-4.94065645841247e-324, 1.5707963267949], [-2, -1], [1, 3], [-4.94065645841247e-324, 1.5707963267949], [1.5, 3]}
split: 4 2 (2)
x := {[-2, -1], [-2, -1], [-4.94065645841247e-324, 1.5707963267949], [-2, -1], [1, 2], [-4.94065645841247e-324, 1.5707963267949], [1.5, 3]}
split: 2 0.785398 (3)
x := {[-2, -1], [-2, -1], [-4.94065645841247e-324, 1.5707963267949], [-2, -1], [2, 3], [-4.94065645841247e-324, 1.5707963267949], [1.5, 3]}
CP(2) => []
x := {[-2, -1], [-2, -1], [-4.94065645841247e-324, 0.785398163397449], [-2, -1], [1, 2], [-4.94065645841247e-324, 1.5707963267949], [1.5, 3]}
split: 5 0.785398 (3)
x := {[-2, -1], [-2, -1], [0.785398163397449, 1.5707963267949], [-2, -1], [1, 2], [-4.94065645841247e-324, 1.5707963267949], [1.5, 3]}
split: 5 0.785398 (4)
x := {[-2, -1], [-2, -1], [-4.94065645841247e-324, 0.785398163397449], [-2, -1], [1, 2], [-4.94065645841247e-324, 0.785398163397449], [1.5, 3]}
split: 6 2.25 (5)
x := {[-2, -1], [-2, -1], [-4.94065645841247e-324, 0.785398163397449], [-2, -1], [1, 2], [0.785398163397449, 1.5707963267949], [1.5, 3]}
split: 6 2.25 (6)
x := {[-2, -1], [-2, -1], [0.785398163397449, 1.5707963267949], [-2, -1], [1, 2], [-4.94065645841247e-324, 0.785398163397449], [1.5, 3]}
split: 6 2.25 (7)
x := {[-2, -1], [-2, -1], [0.785398163397449, 1.5707963267949], [-2, -1], [1, 2], [0.785398163397449, 1.5707963267949], [1.5, 3]}
split: 6 2.25 (8)
x := {[-2, -1], [-2, -1], [-4.94065645841247e-324, 0.785398163397449], [-2, -1], [1, 2], [-4.94065645841247e-324, 0.785398163397449], [1.5, 2.25]}
CP(1) => []
x := {[-2, -1], [-2, -1], [-4.94065645841247e-324, 0.785398163397449], [-2, -1], [1, 2], [-4.94065645841247e-324, 0.785398163397449], [2.25, 3]}
split: 0 -1.5 (8)
x := {[-2, -1], [-2, -1], [-4.94065645841247e-324, 0.785398163397449], [-2, -1], [1, 2], [0.785398163397449, 1.5707963267949], [1.5, 2.25]}
CP(1) => []
x := {[-2, -1], [-2, -1], [-4.94065645841247e-324, 0.785398163397449], [-2, -1], [1, 2], [0.785398163397449, 1.5707963267949], [2.25, 3]}
split: 0 -1.5 (8)
x := {[-2, -1], [-2, -1], [0.785398163397449, 1.5707963267949], [-2, -1], [1, 2], [-4.94065645841247e-324, 0.785398163397449], [1.5, 2.25]}
CP(1) => []
x := {[-2, -1], [-2, -1], [0.785398163397449, 1.5707963267949], [-2, -1], [1, 2], [-4.94065645841247e-324, 0.785398163397449], [2.25, 3]}
split: 0 -1.5 (8)
x := {[-2, -1], [-2, -1], [0.785398163397449, 1.5707963267949], [-2, -1], [1, 2], [0.785398163397449, 1.5707963267949], [1.5, 2.25]}
CP(1) => []
x := {[-2, -1], [-2, -1], [0.785398163397449, 1.5707963267949], [-2, -1], [1, 2], [0.785398163397449, 1.5707963267949], [2.25, 3]}
split: 0 -1.5 (8)
x := {[-2, -1.5], [-2, -1], [-4.94065645841247e-324, 0.785398163397449], [-2, -1], [1, 2], [-4.94065645841247e-324, 0.785398163397449], [2.25, 3]}
CP(2) => []
x := {[-1.5, -1], [-2, -1], [-4.94065645841247e-324, 0.785398163397449], [-2, -1], [1, 2], [-4.94065645841247e-324, 0.785398163397449], [2.25, 3]}
CP(2) => {[-1.5, -1], [-1.5, -1], [-4.94065645841247e-324, 0.785398163397449], [-2, -1], [1, 2], [-4.94065645841247e-324, 0.785398163397449], [2.25, 3]}
split: 3 -1.5 (8)
x := {[-2, -1.5], [-2, -1], [-4.94065645841247e-324, 0.785398163397449], [-2, -1], [1, 2], [0.785398163397449, 1.5707963267949], [2.25, 3]}
CP(2) => []
x := {[-1.5, -1], [-2, -1], [-4.94065645841247e-324, 0.785398163397449], [-2, -1], [1, 2], [0.785398163397449, 1.5707963267949], [2.25, 3]}
CP(2) => {[-1.5, -1], [-1.5, -1], [-4.94065645841247e-324, 0.785398163397449], [-2, -1], [1, 2], [0.785398163397449, 1.5707963267949], [2.25, 3]}
split: 3 -1.5 (8)
x := {[-2, -1.5], [-2, -1], [0.785398163397449, 1.5707963267949], [-2, -1], [1, 2], [-4.94065645841247e-324, 0.785398163397449], [2.25, 3]}
CP(2) => {[-2, -1.5], [-1.89809728810838, -1], [0.785398163397449, 1.5707963267949], [-2, -1], [1, 2], [-4.94065645841247e-324, 0.785398163397449], [2.25, 3]}
split: 3 -1.5 (9)
x := {[-1.5, -1], [-2, -1], [0.785398163397449, 1.5707963267949], [-2, -1], [1, 2], [-4.94065645841247e-324, 0.785398163397449], [2.25, 3]}
CP(2) => {[-1.5, -1], [-1.5, -1], [0.785398163397449, 1.5707963267949], [-2, -1], [1, 2], [-4.94065645841247e-324, 0.785398163397449], [2.25, 3]}
split: 3 -1.5 (10)
x := {[-2, -1.5], [-2, -1], [0.785398163397449, 1.5707963267949], [-2, -1], [1, 2], [0.785398163397449, 1.5707963267949], [2.25, 3]}
CP(2) => {[-2, -1.5], [-1.89809728810838, -1], [0.785398163397449, 1.5707963267949], [-2, -1], [1, 2], [0.785398163397449, 1.5707963267949], [2.25, 3]}
split: 3 -1.5 (11)
x := {[-1.5, -1], [-2, -1], [0.785398163397449, 1.5707963267949], [-2, -1], [1, 2], [0.785398163397449, 1.5707963267949], [2.25, 3]}
CP(2) => {[-1.5, -1], [-1.5, -1], [0.785398163397449, 1.5707963267949], [-2, -1], [1, 2], [0.785398163397449, 1.5707963267949], [2.25, 3]}
split: 3 -1.5 (12)
x := {[-1.5, -1], [-1.5, -1], [-4.94065645841247e-324, 0.785398163397449], [-2, -1.5], [1, 2], [-4.94065645841247e-324, 0.785398163397449], [2.25, 3]}
CP(1) => []
x := {[-1.5, -1], [-1.5, -1], [-4.94065645841247e-324, 0.785398163397449], [-1.5, -1], [1, 2], [-4.94065645841247e-324, 0.785398163397449], [2.25, 3]}
split: 4 1.5 (12)
x := {[-1.5, -1], [-1.5, -1], [-4.94065645841247e-324, 0.785398163397449], [-2, -1.5], [1, 2], [0.785398163397449, 1.5707963267949], [2.25, 3]}
CP(1) => []
x := {[-1.5, -1], [-1.5, -1], [-4.94065645841247e-324, 0.785398163397449], [-1.5, -1], [1, 2], [0.785398163397449, 1.5707963267949], [2.25, 3]}
split: 4 1.5 (12)
x := {[-2, -1.5], [-1.89809728810838, -1], [0.785398163397449, 1.5707963267949], [-2, -1.5], [1, 2], [-4.94065645841247e-324, 0.785398163397449], [2.25, 3]}
CP(1) => []
x := {[-2, -1.5], [-1.89809728810838, -1], [0.785398163397449, 1.5707963267949], [-1.5, -1], [1, 2], [-4.94065645841247e-324, 0.785398163397449], [2.25, 3]}
split: 4 1.5 (12)
x := {[-1.5, -1], [-1.5, -1], [0.785398163397449, 1.5707963267949], [-2, -1.5], [1, 2], [-4.94065645841247e-324, 0.785398163397449], [2.25, 3]}
CP(1) => []
x := {[-1.5, -1], [-1.5, -1], [0.785398163397449, 1.5707963267949], [-1.5, -1], [1, 2], [-4.94065645841247e-324, 0.785398163397449], [2.25, 3]}
split: 4 1.5 (12)
x := {[-2, -1.5], [-1.89809728810838, -1], [0.785398163397449, 1.5707963267949], [-2, -1.5], [1, 2], [0.785398163397449, 1.5707963267949], [2.25, 3]}
CP(1) => []
x := {[-2, -1.5], [-1.89809728810838, -1], [0.785398163397449, 1.5707963267949], [-1.5, -1], [1, 2], [0.785398163397449, 1.5707963267949], [2.25, 3]}
split: 4 1.5 (12)
x := {[-1.5, -1], [-1.5, -1], [0.785398163397449, 1.5707963267949], [-2, -1.5], [1, 2], [0.785398163397449, 1.5707963267949], [2.25, 3]}
CP(1) => []
x := {[-1.5, -1], [-1.5, -1], [0.785398163397449, 1.5707963267949], [-1.5, -1], [1, 2], [0.785398163397449, 1.5707963267949], [2.25, 3]}
split: 4 1.5 (12)
x := {[-1.5, -1], [-1.5, -1], [-4.94065645841247e-324, 0.785398163397449], [-1.5, -1], [1, 1.5], [-4.94065645841247e-324, 0.785398163397449], [2.25, 3]}
split: 2 0.392699 (13)
x := {[-1.5, -1], [-1.5, -1], [-4.94065645841247e-324, 0.785398163397449], [-1.5, -1], [1.5, 2], [-4.94065645841247e-324, 0.785398163397449], [2.25, 3]}
CP(2) => []
x := {[-1.5, -1], [-1.5, -1], [-4.94065645841247e-324, 0.785398163397449], [-1.5, -1], [1, 1.5], [0.785398163397449, 1.5707963267949], [2.25, 3]}
split: 2 0.392699 (13)
x := {[-1.5, -1], [-1.5, -1], [-4.94065645841247e-324, 0.785398163397449], [-1.5, -1], [1.5, 2], [0.785398163397449, 1.5707963267949], [2.25, 3]}
split: 2 0.392699 (14)
x := {[-2, -1.5], [-1.89809728810838, -1], [0.785398163397449, 1.5707963267949], [-1.5, -1], [1, 1.5], [-4.94065645841247e-324, 0.785398163397449], [2.25, 3]}
split: 1 -1.44905 (15)
x := {[-2, -1.5], [-1.89809728810838, -1], [0.785398163397449, 1.5707963267949], [-1.5, -1], [1.5, 2], [-4.94065645841247e-324, 0.785398163397449], [2.25, 3]}
CP(2) => []
x := {[-1.5, -1], [-1.5, -1], [0.785398163397449, 1.5707963267949], [-1.5, -1], [1, 1.5], [-4.94065645841247e-324, 0.785398163397449], [2.25, 3]}
split: 5 0.392699 (15)
x := {[-1.5, -1], [-1.5, -1], [0.785398163397449, 1.5707963267949], [-1.5, -1], [1.5, 2], [-4.94065645841247e-324, 0.785398163397449], [2.25, 3]}
CP(2) => []
x := {[-2, -1.5], [-1.89809728810838, -1], [0.785398163397449, 1.5707963267949], [-1.5, -1], [1, 1.5], [0.785398163397449, 1.5707963267949], [2.25, 3]}
split: 1 -1.44905 (15)
x := {[-2, -1.5], [-1.89809728810838, -1], [0.785398163397449, 1.5707963267949], [-1.5, -1], [1.5, 2], [0.785398163397449, 1.5707963267949], [2.25, 3]}
split: 1 -1.44905 (16)
x := {[-1.5, -1], [-1.5, -1], [0.785398163397449, 1.5707963267949], [-1.5, -1], [1, 1.5], [0.785398163397449, 1.5707963267949], [2.25, 3]}
split: 2 1.1781 (17)
x := {[-1.5, -1], [-1.5, -1], [0.785398163397449, 1.5707963267949], [-1.5, -1], [1.5, 2], [0.785398163397449, 1.5707963267949], [2.25, 3]}
split: 2 1.1781 (18)
x := {[-1.5, -1], [-1.5, -1], [-4.94065645841247e-324, 0.392699081698724], [-1.5, -1], [1, 1.5], [-4.94065645841247e-324, 0.785398163397449], [2.25, 3]}
CP(2) => {[-1.5, -1], [-1.43959285297413, -1], [-4.94065645841247e-324, 0.387204789493637], [-1.5, -1], [1, 1.5], [-4.94065645841247e-324, 0.785398163397449], [2.25, 3]}
split: 5 0.392699 (19)
x := {[-1.5, -1], [-1.5, -1], [0.392699081698724, 0.785398163397449], [-1.5, -1], [1, 1.5], [-4.94065645841247e-324, 0.785398163397449], [2.25, 3]}
split: 5 0.392699 (20)
x := {[-1.5, -1], [-1.5, -1], [-4.94065645841247e-324, 0.392699081698724], [-1.5, -1], [1, 1.5], [0.785398163397449, 1.5707963267949], [2.25, 3]}
CP(2) => {[-1.5, -1], [-1.43959285297413, -1], [-4.94065645841247e-324, 0.387204789493637], [-1.5, -1], [1, 1.5], [0.785398163397449, 1.5707963267949], [2.25, 3]}
split: 5 1.1781 (21)
x := {[-1.5, -1], [-1.5, -1], [0.392699081698724, 0.785398163397449], [-1.5, -1], [1, 1.5], [0.785398163397449, 1.5707963267949], [2.25, 3]}
split: 5 1.1781 (22)
x := {[-1.5, -1], [-1.5, -1], [-4.94065645841247e-324, 0.392699081698724], [-1.5, -1], [1.5, 2], [0.785398163397449, 1.5707963267949], [2.25, 3]}
CP(2) => {[-1.5, -1], [-1.43959285297413, -1], [-4.94065645841247e-324, 0.387204789493637], [-1.5, -1], [1.5, 2], [0.785398163397449, 1.5707963267949], [2.25, 3]}
split: 5 1.1781 (23)
x := {[-1.5, -1], [-1.5, -1], [0.392699081698724, 0.785398163397449], [-1.5, -1], [1.5, 2], [0.785398163397449, 1.5707963267949], [2.25, 3]}
split: 5 1.1781 (24)
x := {[-2, -1.5], [-1.89809728810838, -1.44904864405419], [0.785398163397449, 1.5707963267949], [-1.5, -1], [1, 1.5], [-4.94065645841247e-324, 0.785398163397449], [2.25, 3]}
CP(1) => []
x := {[-2, -1.5], [-1.44904864405419, -1], [0.785398163397449, 1.5707963267949], [-1.5, -1], [1, 1.5], [-4.94065645841247e-324, 0.785398163397449], [2.25, 3]}
split: 5 0.392699 (24)
x := {[-1.5, -1], [-1.5, -1], [0.785398163397449, 1.5707963267949], [-1.5, -1], [1, 1.5], [-4.94065645841247e-324, 0.392699081698724], [2.25, 3]}
CP(2) => {[-1.5, -1], [-1.5, -1], [0.785398163397449, 1.5707963267949], [-1.43959285297413, -1], [1, 1.5], [-4.94065645841247e-324, 0.387204789493637], [2.25, 3]}
split: 2 1.1781 (25)
x := {[-1.5, -1], [-1.5, -1], [0.785398163397449, 1.5707963267949], [-1.5, -1], [1, 1.5], [0.392699081698724, 0.785398163397449], [2.25, 3]}
split: 2 1.1781 (26)
x := {[-2, -1.5], [-1.89809728810838, -1.44904864405419], [0.785398163397449, 1.5707963267949], [-1.5, -1], [1, 1.5], [0.785398163397449, 1.5707963267949], [2.25, 3]}
CP(1) => []
x := {[-2, -1.5], [-1.44904864405419, -1], [0.785398163397449, 1.5707963267949], [-1.5, -1], [1, 1.5], [0.785398163397449, 1.5707963267949], [2.25, 3]}
split: 2 1.1781 (26)
x := {[-2, -1.5], [-1.89809728810838, -1.44904864405419], [0.785398163397449, 1.5707963267949], [-1.5, -1], [1.5, 2], [0.785398163397449, 1.5707963267949], [2.25, 3]}
CP(1) => []
x := {[-2, -1.5], [-1.44904864405419, -1], [0.785398163397449, 1.5707963267949], [-1.5, -1], [1.5, 2], [0.785398163397449, 1.5707963267949], [2.25, 3]}
split: 2 1.1781 (26)
x := {[-1.5, -1], [-1.5, -1], [0.785398163397449, 1.17809724509617], [-1.5, -1], [1, 1.5], [0.785398163397449, 1.5707963267949], [2.25, 3]}
split: 5 1.1781 (27)
x := {[-1.5, -1], [-1.5, -1], [1.17809724509617, 1.5707963267949], [-1.5, -1], [1, 1.5], [0.785398163397449, 1.5707963267949], [2.25, 3]}
CP(3) => {[-1.44296841303095, -1], [-1.44296841303095, -1], [1.17809724509617, 1.5707963267949], [-1.5, -1], [1, 1.5], [0.785398163397449, 1.5707963267949], [2.25, 3]}
split: 5 1.1781 (28)
x := {[-1.5, -1], [-1.5, -1], [0.785398163397449, 1.17809724509617], [-1.5, -1], [1.5, 2], [0.785398163397449, 1.5707963267949], [2.25, 3]}
split: 5 1.1781 (29)
x := {[-1.5, -1], [-1.5, -1], [1.17809724509617, 1.5707963267949], [-1.5, -1], [1.5, 2], [0.785398163397449, 1.5707963267949], [2.25, 3]}
CP(3) => {[-1.44296841303095, -1], [-1.44296841303095, -1], [1.17809724509617, 1.5707963267949], [-1.5, -1], [1.5, 2], [0.785398163397449, 1.5707963267949], [2.25, 3]}
split: 5 1.1781 (30)
x := {[-1.5, -1], [-1.43959285297413, -1], [-4.94065645841247e-324, 0.387204789493637], [-1.5, -1], [1, 1.5], [-4.94065645841247e-324, 0.392699081698724], [2.25, 3]}
CP(2) => {[-1.5, -1], [-1.4291846185739, -1], [-4.94065645841247e-324, 0.377568308419987], [-1.43959285297413, -1], [1, 1.5], [-4.94065645841247e-324, 0.387204789493637], [2.25, 3]}
split: 6 2.625 (31)
x := {[-1.5, -1], [-1.43959285297413, -1], [-4.94065645841247e-324, 0.387204789493637], [-1.5, -1], [1, 1.5], [0.392699081698724, 0.785398163397449], [2.25, 3]}
CP(1) => {[-1.5, -1], [-1.43511446776916, -1], [-4.94065645841247e-324, 0.383053887716666], [-1.5, -1], [1, 1.5], [0.392699081698724, 0.785398163397449], [2.25, 3]}
split: 6 2.625 (32)
x := {[-1.5, -1], [-1.5, -1], [0.392699081698724, 0.785398163397449], [-1.5, -1], [1, 1.5], [-4.94065645841247e-324, 0.392699081698724], [2.25, 3]}
CP(2) => {[-1.5, -1], [-1.5, -1], [0.392699081698724, 0.785398163397449], [-1.43959285297413, -1], [1, 1.5], [-4.94065645841247e-324, 0.387204789493637], [2.25, 3]}
split: 6 2.625 (33)
x := {[-1.5, -1], [-1.5, -1], [0.392699081698724, 0.785398163397449], [-1.5, -1], [1, 1.5], [0.392699081698724, 0.785398163397449], [2.25, 3]}
split: 6 2.625 (34)
x := {[-1.5, -1], [-1.43959285297413, -1], [-4.94065645841247e-324, 0.387204789493637], [-1.5, -1], [1, 1.5], [0.785398163397449, 1.17809724509617], [2.25, 3]}
CP(1) => {[-1.5, -1], [-1.43511446776916, -1], [-4.94065645841247e-324, 0.383053887716666], [-1.5, -1], [1, 1.5], [0.785398163397449, 1.17809724509617], [2.25, 3]}
split: 6 2.625 (35)
x := {[-1.5, -1], [-1.43959285297413, -1], [-4.94065645841247e-324, 0.387204789493637], [-1.5, -1], [1, 1.5], [1.17809724509617, 1.5707963267949], [2.25, 3]}
CP(3) => {[-1.49894185730548, -1], [-1.42135325375596, -1], [-4.94065645841247e-324, 0.370341886128094], [-1.44296841303095, -1], [1, 1.44296841303095], [1.17809724509617, 1.5707963267949], [2.25, 3]}
split: 6 2.625 (36)
x := {[-1.5, -1], [-1.5, -1], [0.392699081698724, 0.785398163397449], [-1.5, -1], [1, 1.5], [0.785398163397449, 1.17809724509617], [2.25, 3]}
split: 6 2.625 (37)
x := {[-1.5, -1], [-1.5, -1], [0.392699081698724, 0.785398163397449], [-1.5, -1], [1, 1.5], [1.17809724509617, 1.5707963267949], [2.25, 3]}
CP(3) => {[-1.5, -1], [-1.5, -1], [0.392699081698724, 0.785398163397449], [-1.44296841303095, -1], [1, 1.44296841303095], [1.17809724509617, 1.5707963267949], [2.25, 3]}
split: 6 2.625 (38)
x := {[-1.5, -1], [-1.43959285297413, -1], [-4.94065645841247e-324, 0.387204789493637], [-1.5, -1], [1.5, 2], [0.785398163397449, 1.17809724509617], [2.25, 3]}
CP(1) => []
x := {[-1.5, -1], [-1.43959285297413, -1], [-4.94065645841247e-324, 0.387204789493637], [-1.5, -1], [1.5, 2], [1.17809724509617, 1.5707963267949], [2.25, 3]}
CP(1) => []
x := {[-1.5, -1], [-1.5, -1], [0.392699081698724, 0.785398163397449], [-1.5, -1], [1.5, 2], [0.785398163397449, 1.17809724509617], [2.25, 3]}
CP(1) => []
x := {[-1.5, -1], [-1.5, -1], [0.392699081698724, 0.785398163397449], [-1.5, -1], [1.5, 2], [1.17809724509617, 1.5707963267949], [2.25, 3]}
CP(1) => []
x := {[-2, -1.5], [-1.44904864405419, -1], [0.785398163397449, 1.5707963267949], [-1.5, -1], [1, 1.5], [-4.94065645841247e-324, 0.392699081698724], [2.25, 3]}
CP(2) => {[-2, -1.5], [-1.44904864405419, -1], [0.785398163397449, 1.5707963267949], [-1.43959285297413, -1], [1, 1.5], [-4.94065645841247e-324, 0.387204789493637], [2.25, 3]}
split: 2 1.1781 (35)
x := {[-2, -1.5], [-1.44904864405419, -1], [0.785398163397449, 1.5707963267949], [-1.5, -1], [1, 1.5], [0.392699081698724, 0.785398163397449], [2.25, 3]}
split: 2 1.1781 (36)
x := {[-1.5, -1], [-1.5, -1], [0.785398163397449, 1.17809724509617], [-1.43959285297413, -1], [1, 1.5], [-4.94065645841247e-324, 0.387204789493637], [2.25, 3]}
CP(1) => {[-1.5, -1], [-1.5, -1], [0.785398163397449, 1.17809724509617], [-1.43511446776916, -1], [1, 1.5], [-4.94065645841247e-324, 0.383053887716666], [2.25, 3]}
split: 6 2.625 (37)
x := {[-1.5, -1], [-1.5, -1], [1.17809724509617, 1.5707963267949], [-1.43959285297413, -1], [1, 1.5], [-4.94065645841247e-324, 0.387204789493637], [2.25, 3]}
CP(3) => {[-1.44296841303095, -1], [-1.44296841303095, -1], [1.17809724509617, 1.5707963267949], [-1.42135325375596, -1], [1, 1.5], [-4.94065645841247e-324, 0.370341886128094], [2.25, 3]}
split: 6 2.625 (38)
x := {[-1.5, -1], [-1.5, -1], [0.785398163397449, 1.17809724509617], [-1.5, -1], [1, 1.5], [0.392699081698724, 0.785398163397449], [2.25, 3]}
split: 6 2.625 (39)
x := {[-1.5, -1], [-1.5, -1], [1.17809724509617, 1.5707963267949], [-1.5, -1], [1, 1.5], [0.392699081698724, 0.785398163397449], [2.25, 3]}
CP(3) => {[-1.44296841303095, -1], [-1.44296841303095, -1], [1.17809724509617, 1.5707963267949], [-1.5, -1], [1, 1.5], [0.392699081698724, 0.785398163397449], [2.25, 3]}
split: 6 2.625 (40)
x := {[-2, -1.5], [-1.44904864405419, -1], [0.785398163397449, 1.17809724509617], [-1.5, -1], [1, 1.5], [0.785398163397449, 1.5707963267949], [2.25, 3]}
CP(1) => []
x := {[-2, -1.5], [-1.44904864405419, -1], [1.17809724509617, 1.5707963267949], [-1.5, -1], [1, 1.5], [0.785398163397449, 1.5707963267949], [2.25, 3]}
CP(1) => []
x := {[-2, -1.5], [-1.44904864405419, -1], [0.785398163397449, 1.17809724509617], [-1.5, -1], [1.5, 2], [0.785398163397449, 1.5707963267949], [2.25, 3]}
CP(1) => []
x := {[-2, -1.5], [-1.44904864405419, -1], [1.17809724509617, 1.5707963267949], [-1.5, -1], [1.5, 2], [0.785398163397449, 1.5707963267949], [2.25, 3]}
CP(1) => []
x := {[-1.5, -1], [-1.5, -1], [0.785398163397449, 1.17809724509617], [-1.5, -1], [1, 1.5], [0.785398163397449, 1.17809724509617], [2.25, 3]}
split: 6 2.625 (37)
x := {[-1.5, -1], [-1.5, -1], [0.785398163397449, 1.17809724509617], [-1.5, -1], [1, 1.5], [1.17809724509617, 1.5707963267949], [2.25, 3]}
CP(3) => {[-1.5, -1], [-1.5, -1], [0.785398163397449, 1.17809724509617], [-1.44296841303095, -1], [1, 1.44296841303095], [1.17809724509617, 1.5707963267949], [2.25, 3]}
split: 6 2.625 (38)
x := {[-1.44296841303095, -1], [-1.44296841303095, -1], [1.17809724509617, 1.5707963267949], [-1.5, -1], [1, 1.5], [0.785398163397449, 1.17809724509617], [2.25, 3]}
split: 6 2.625 (39)
x := {[-1.44296841303095, -1], [-1.44296841303095, -1], [1.17809724509617, 1.5707963267949], [-1.5, -1], [1, 1.5], [1.17809724509617, 1.5707963267949], [2.25, 3]}
CP(3) => {[-1.44296841303095, -1], [-1.44296841303095, -1], [1.17809724509617, 1.5707963267949], [-1.44296841303095, -1], [1, 1.44296841303095], [1.17809724509617, 1.5707963267949], [2.25, 3]}
split: 6 2.625 (40)
x := {[-1.5, -1], [-1.5, -1], [0.785398163397449, 1.17809724509617], [-1.5, -1], [1.5, 2], [0.785398163397449, 1.17809724509617], [2.25, 3]}
CP(1) => []
x := {[-1.5, -1], [-1.5, -1], [0.785398163397449, 1.17809724509617], [-1.5, -1], [1.5, 2], [1.17809724509617, 1.5707963267949], [2.25, 3]}
CP(1) => []
x := {[-1.44296841303095, -1], [-1.44296841303095, -1], [1.17809724509617, 1.5707963267949], [-1.5, -1], [1.5, 2], [0.785398163397449, 1.17809724509617], [2.25, 3]}
CP(1) => []
x := {[-1.44296841303095, -1], [-1.44296841303095, -1], [1.17809724509617, 1.5707963267949], [-1.5, -1], [1.5, 2], [1.17809724509617, 1.5707963267949], [2.25, 3]}
CP(1) => []
x := {[-1.5, -1], [-1.4291846185739, -1], [-4.94065645841247e-324, 0.377568308419987], [-1.43959285297413, -1], [1, 1.5], [-4.94065645841247e-324, 0.387204789493637], [2.25, 2.625]}
CP(1) => []
x := {[-1.5, -1], [-1.4291846185739, -1], [-4.94065645841247e-324, 0.377568308419987], [-1.43959285297413, -1], [1, 1.5], [-4.94065645841247e-324, 0.387204789493637], [2.625, 3]}
CP(1) => {[-1.49894185730548, -1], [-1.42135325375596, -1], [-4.94065645841247e-324, 0.370341886128094], [-1.43511446776916, -1], [1, 1.5], [-4.94065645841247e-324, 0.383053887716666], [2.625, 3]}
split: 4 1.25 (36)
x := {[-1.5, -1], [-1.43511446776916, -1], [-4.94065645841247e-324, 0.383053887716666], [-1.5, -1], [1, 1.5], [0.392699081698724, 0.785398163397449], [2.25, 2.625]}
CP(1) => []
x := {[-1.5, -1], [-1.43511446776916, -1], [-4.94065645841247e-324, 0.383053887716666], [-1.5, -1], [1, 1.5], [0.392699081698724, 0.785398163397449], [2.625, 3]}
CP(1) => {[-1.5, -1], [-1.4291846185739, -1], [-4.94065645841247e-324, 0.377568308419987], [-1.5, -1], [1, 1.5], [0.392699081698724, 0.785398163397449], [2.625, 3]}
split: 0 -1.25 (36)
x := {[-1.5, -1], [-1.5, -1], [0.392699081698724, 0.785398163397449], [-1.43959285297413, -1], [1, 1.5], [-4.94065645841247e-324, 0.387204789493637], [2.25, 2.625]}
CP(1) => []
x := {[-1.5, -1], [-1.5, -1], [0.392699081698724, 0.785398163397449], [-1.43959285297413, -1], [1, 1.5], [-4.94065645841247e-324, 0.387204789493637], [2.625, 3]}
CP(1) => {[-1.5, -1], [-1.5, -1], [0.392699081698724, 0.785398163397449], [-1.43511446776916, -1], [1, 1.5], [-4.94065645841247e-324, 0.383053887716666], [2.625, 3]}
split: 0 -1.25 (36)
x := {[-1.5, -1], [-1.5, -1], [0.392699081698724, 0.785398163397449], [-1.5, -1], [1, 1.5], [0.392699081698724, 0.785398163397449], [2.25, 2.625]}
CP(1) => []
x := {[-1.5, -1], [-1.5, -1], [0.392699081698724, 0.785398163397449], [-1.5, -1], [1, 1.5], [0.392699081698724, 0.785398163397449], [2.625, 3]}
split: 0 -1.25 (36)
x := {[-1.5, -1], [-1.43511446776916, -1], [-4.94065645841247e-324, 0.383053887716666], [-1.5, -1], [1, 1.5], [0.785398163397449, 1.17809724509617], [2.25, 2.625]}
CP(1) => []
x := {[-1.5, -1], [-1.43511446776916, -1], [-4.94065645841247e-324, 0.383053887716666], [-1.5, -1], [1, 1.5], [0.785398163397449, 1.17809724509617], [2.625, 3]}
CP(1) => {[-1.5, -1], [-1.4291846185739, -1], [-4.94065645841247e-324, 0.377568308419987], [-1.5, -1], [1, 1.5], [0.785398163397449, 1.17809724509617], [2.625, 3]}
split: 0 -1.25 (36)
x := {[-1.49894185730548, -1], [-1.42135325375596, -1], [-4.94065645841247e-324, 0.370341886128094], [-1.44296841303095, -1], [1, 1.44296841303095], [1.17809724509617, 1.5707963267949], [2.25, 2.625]}
CP(1) => []
x := {[-1.49894185730548, -1], [-1.42135325375596, -1], [-4.94065645841247e-324, 0.370341886128094], [-1.44296841303095, -1], [1, 1.44296841303095], [1.17809724509617, 1.5707963267949], [2.625, 3]}
CP(1) => {[-1.48259439654884, -1], [-1.41104598691907, -1], [-4.94065645841247e-324, 0.360861546483578], [-1.44296841303095, -1], [1, 1.44296841303095], [1.17809724509617, 1.5707963267949], [2.625, 3]}
split: 0 -1.2413 (36)
x := {[-1.5, -1], [-1.5, -1], [0.392699081698724, 0.785398163397449], [-1.5, -1], [1, 1.5], [0.785398163397449, 1.17809724509617], [2.25, 2.625]}
CP(1) => []
x := {[-1.5, -1], [-1.5, -1], [0.392699081698724, 0.785398163397449], [-1.5, -1], [1, 1.5], [0.785398163397449, 1.17809724509617], [2.625, 3]}
split: 0 -1.25 (36)
x := {[-1.5, -1], [-1.5, -1], [0.392699081698724, 0.785398163397449], [-1.44296841303095, -1], [1, 1.44296841303095], [1.17809724509617, 1.5707963267949], [2.25, 2.625]}
CP(1) => []
x := {[-1.5, -1], [-1.5, -1], [0.392699081698724, 0.785398163397449], [-1.44296841303095, -1], [1, 1.44296841303095], [1.17809724509617, 1.5707963267949], [2.625, 3]}
split: 0 -1.25 (36)
x := {[-2, -1.5], [-1.44904864405419, -1], [0.785398163397449, 1.17809724509617], [-1.43959285297413, -1], [1, 1.5], [-4.94065645841247e-324, 0.387204789493637], [2.25, 3]}
CP(1) => []
x := {[-2, -1.5], [-1.44904864405419, -1], [1.17809724509617, 1.5707963267949], [-1.43959285297413, -1], [1, 1.5], [-4.94065645841247e-324, 0.387204789493637], [2.25, 3]}
CP(1) => []
x := {[-2, -1.5], [-1.44904864405419, -1], [0.785398163397449, 1.17809724509617], [-1.5, -1], [1, 1.5], [0.392699081698724, 0.785398163397449], [2.25, 3]}
CP(1) => []
x := {[-2, -1.5], [-1.44904864405419, -1], [1.17809724509617, 1.5707963267949], [-1.5, -1], [1, 1.5], [0.392699081698724, 0.785398163397449], [2.25, 3]}
CP(1) => []
x := {[-1.5, -1], [-1.5, -1], [0.785398163397449, 1.17809724509617], [-1.43511446776916, -1], [1, 1.5], [-4.94065645841247e-324, 0.383053887716666], [2.25, 2.625]}
CP(1) => []
x := {[-1.5, -1], [-1.5, -1], [0.785398163397449, 1.17809724509617], [-1.43511446776916, -1], [1, 1.5], [-4.94065645841247e-324, 0.383053887716666], [2.625, 3]}
CP(1) => {[-1.5, -1], [-1.5, -1], [0.785398163397449, 1.17809724509617], [-1.4291846185739, -1], [1, 1.5], [-4.94065645841247e-324, 0.377568308419987], [2.625, 3]}
split: 0 -1.25 (32)
x := {[-1.44296841303095, -1], [-1.44296841303095, -1], [1.17809724509617, 1.5707963267949], [-1.42135325375596, -1], [1, 1.5], [-4.94065645841247e-324, 0.370341886128094], [2.25, 2.625]}
CP(1) => []
x := {[-1.44296841303095, -1], [-1.44296841303095, -1], [1.17809724509617, 1.5707963267949], [-1.42135325375596, -1], [1, 1.5], [-4.94065645841247e-324, 0.370341886128094], [2.625, 3]}
CP(1) => {[-1.44296841303095, -1], [-1.44296841303095, -1], [1.17809724509617, 1.5707963267949], [-1.41104598691907, -1], [1, 1.49290166338573], [-4.94065645841247e-324, 0.360861546483578], [2.625, 3]}
split: 4 1.24645 (32)
x := {[-1.5, -1], [-1.5, -1], [0.785398163397449, 1.17809724509617], [-1.5, -1], [1, 1.5], [0.392699081698724, 0.785398163397449], [2.25, 2.625]}
CP(1) => []
x := {[-1.5, -1], [-1.5, -1], [0.785398163397449, 1.17809724509617], [-1.5, -1], [1, 1.5], [0.392699081698724, 0.785398163397449], [2.625, 3]}
split: 0 -1.25 (32)
x := {[-1.44296841303095, -1], [-1.44296841303095, -1], [1.17809724509617, 1.5707963267949], [-1.5, -1], [1, 1.5], [0.392699081698724, 0.785398163397449], [2.25, 2.625]}
CP(1) => []
x := {[-1.44296841303095, -1], [-1.44296841303095, -1], [1.17809724509617, 1.5707963267949], [-1.5, -1], [1, 1.5], [0.392699081698724, 0.785398163397449], [2.625, 3]}
split: 3 -1.25 (32)
x := {[-1.5, -1], [-1.5, -1], [0.785398163397449, 1.17809724509617], [-1.5, -1], [1, 1.5], [0.785398163397449, 1.17809724509617], [2.25, 2.625]}
CP(1) => []
x := {[-1.5, -1], [-1.5, -1], [0.785398163397449, 1.17809724509617], [-1.5, -1], [1, 1.5], [0.785398163397449, 1.17809724509617], [2.625, 3]}
split: 0 -1.25 (32)
x := {[-1.5, -1], [-1.5, -1], [0.785398163397449, 1.17809724509617], [-1.44296841303095, -1], [1, 1.44296841303095], [1.17809724509617, 1.5707963267949], [2.25, 2.625]}
CP(1) => []
x := {[-1.5, -1], [-1.5, -1], [0.785398163397449, 1.17809724509617], [-1.44296841303095, -1], [1, 1.44296841303095], [1.17809724509617, 1.5707963267949], [2.625, 3]}
split: 0 -1.25 (32)
x := {[-1.44296841303095, -1], [-1.44296841303095, -1], [1.17809724509617, 1.5707963267949], [-1.5, -1], [1, 1.5], [0.785398163397449, 1.17809724509617], [2.25, 2.625]}
CP(1) => []
x := {[-1.44296841303095, -1], [-1.44296841303095, -1], [1.17809724509617, 1.5707963267949], [-1.5, -1], [1, 1.5], [0.785398163397449, 1.17809724509617], [2.625, 3]}
split: 3 -1.25 (32)
x := {[-1.44296841303095, -1], [-1.44296841303095, -1], [1.17809724509617, 1.5707963267949], [-1.44296841303095, -1], [1, 1.44296841303095], [1.17809724509617, 1.5707963267949], [2.25, 2.625]}
CP(1) => []
x := {[-1.44296841303095, -1], [-1.44296841303095, -1], [1.17809724509617, 1.5707963267949], [-1.44296841303095, -1], [1, 1.44296841303095], [1.17809724509617, 1.5707963267949], [2.625, 3]}
split: 0 -1.22148 (32)
x := {[-1.49894185730548, -1], [-1.42135325375596, -1], [-4.94065645841247e-324, 0.370341886128094], [-1.43511446776916, -1], [1, 1.25], [-4.94065645841247e-324, 0.383053887716666], [2.625, 3]}
CP(2) => {[-1.46132179220352, -1], [-1.39754097043911, -1], [-4.94065645841247e-324, 0.348490971545964], [-1.25, -1], [1, 1.25], [-4.94065645841247e-324, 0.370341886128094], [2.625, 3]}
split: 0 -1.23066 (33)
x := {[-1.49894185730548, -1], [-1.42135325375596, -1], [-4.94065645841247e-324, 0.370341886128094], [-1.43511446776916, -1], [1.25, 1.5], [-4.94065645841247e-324, 0.383053887716666], [2.625, 3]}
CP(1) => []
x := {[-1.5, -1.25], [-1.4291846185739, -1], [-4.94065645841247e-324, 0.377568308419987], [-1.5, -1], [1, 1.5], [0.392699081698724, 0.785398163397449], [2.625, 3]}
CP(1) => []
x := {[-1.25, -1], [-1.4291846185739, -1], [-4.94065645841247e-324, 0.377568308419987], [-1.5, -1], [1, 1.5], [0.392699081698724, 0.785398163397449], [2.625, 3]}
CP(2) => {[-1.25, -1], [-1.25, -1], [-4.94065645841247e-324, 0.360861546483578], [-1.5, -1], [1, 1.5], [0.392699081698724, 0.785398163397449], [2.625, 3]}
split: 3 -1.25 (32)
x := {[-1.5, -1.25], [-1.5, -1], [0.392699081698724, 0.785398163397449], [-1.43511446776916, -1], [1, 1.5], [-4.94065645841247e-324, 0.383053887716666], [2.625, 3]}
CP(1) => {[-1.5, -1.25], [-1.45847586576825, -1], [0.392699081698724, 0.785398163397449], [-1.4291846185739, -1], [1, 1.5], [-4.94065645841247e-324, 0.377568308419987], [2.625, 3]}
split: 4 1.25 (33)
x := {[-1.25, -1], [-1.5, -1], [0.392699081698724, 0.785398163397449], [-1.43511446776916, -1], [1, 1.5], [-4.94065645841247e-324, 0.383053887716666], [2.625, 3]}
CP(2) => {[-1.25, -1], [-1.25, -1], [0.392699081698724, 0.785398163397449], [-1.42135325375596, -1], [1, 1.5], [-4.94065645841247e-324, 0.370341886128094], [2.625, 3]}
split: 4 1.25 (34)
x := {[-1.5, -1.25], [-1.5, -1], [0.392699081698724, 0.785398163397449], [-1.5, -1], [1, 1.5], [0.392699081698724, 0.785398163397449], [2.625, 3]}
CP(1) => {[-1.5, -1.25], [-1.45847586576825, -1], [0.392699081698724, 0.785398163397449], [-1.5, -1], [1, 1.5], [0.392699081698724, 0.785398163397449], [2.625, 3]}
split: 3 -1.25 (35)
x := {[-1.25, -1], [-1.5, -1], [0.392699081698724, 0.785398163397449], [-1.5, -1], [1, 1.5], [0.392699081698724, 0.785398163397449], [2.625, 3]}
CP(2) => {[-1.25, -1], [-1.25, -1], [0.392699081698724, 0.785398163397449], [-1.5, -1], [1, 1.5], [0.392699081698724, 0.785398163397449], [2.625, 3]}
split: 3 -1.25 (36)
x := {[-1.5, -1.25], [-1.4291846185739, -1], [-4.94065645841247e-324, 0.377568308419987], [-1.5, -1], [1, 1.5], [0.785398163397449, 1.17809724509617], [2.625, 3]}
CP(1) => []
x := {[-1.25, -1], [-1.4291846185739, -1], [-4.94065645841247e-324, 0.377568308419987], [-1.5, -1], [1, 1.5], [0.785398163397449, 1.17809724509617], [2.625, 3]}
CP(2) => {[-1.25, -1], [-1.25, -1], [-4.94065645841247e-324, 0.360861546483578], [-1.5, -1], [1, 1.5], [0.785398163397449, 1.17809724509617], [2.625, 3]}
split: 3 -1.25 (36)
x := {[-1.48259439654884, -1.24129719827442], [-1.41104598691907, -1], [-4.94065645841247e-324, 0.360861546483578], [-1.44296841303095, -1], [1, 1.44296841303095], [1.17809724509617, 1.5707963267949], [2.625, 3]}
CP(1) => []
x := {[-1.24129719827442, -1], [-1.41104598691907, -1], [-4.94065645841247e-324, 0.360861546483578], [-1.44296841303095, -1], [1, 1.44296841303095], [1.17809724509617, 1.5707963267949], [2.625, 3]}
CP(2) => {[-1.24129719827442, -1], [-1.24129719827442, -1], [-4.94065645841247e-324, 0.332460256848249], [-1.44296841303095, -1], [1, 1.44296841303095], [1.17809724509617, 1.5707963267949], [2.625, 3]}
split: 3 -1.22148 (36)
x := {[-1.5, -1.25], [-1.5, -1], [0.392699081698724, 0.785398163397449], [-1.5, -1], [1, 1.5], [0.785398163397449, 1.17809724509617], [2.625, 3]}
CP(1) => {[-1.5, -1.25], [-1.45847586576825, -1], [0.392699081698724, 0.785398163397449], [-1.5, -1], [1, 1.5], [0.785398163397449, 1.17809724509617], [2.625, 3]}
split: 3 -1.25 (37)
x := {[-1.25, -1], [-1.5, -1], [0.392699081698724, 0.785398163397449], [-1.5, -1], [1, 1.5], [0.785398163397449, 1.17809724509617], [2.625, 3]}
CP(2) => {[-1.25, -1], [-1.25, -1], [0.392699081698724, 0.785398163397449], [-1.5, -1], [1, 1.5], [0.785398163397449, 1.17809724509617], [2.625, 3]}
split: 3 -1.25 (38)
x := {[-1.5, -1.25], [-1.5, -1], [0.392699081698724, 0.785398163397449], [-1.44296841303095, -1], [1, 1.44296841303095], [1.17809724509617, 1.5707963267949], [2.625, 3]}
CP(1) => {[-1.5, -1.25], [-1.45847586576825, -1], [0.392699081698724, 0.785398163397449], [-1.44296841303095, -1], [1, 1.44296841303095], [1.17809724509617, 1.5707963267949], [2.625, 3]}
split: 1 -1.22924 (39)
x := {[-1.25, -1], [-1.5, -1], [0.392699081698724, 0.785398163397449], [-1.44296841303095, -1], [1, 1.44296841303095], [1.17809724509617, 1.5707963267949], [2.625, 3]}
CP(2) => {[-1.25, -1], [-1.25, -1], [0.392699081698724, 0.785398163397449], [-1.44296841303095, -1], [1, 1.44296841303095], [1.17809724509617, 1.5707963267949], [2.625, 3]}
split: 3 -1.22148 (40)
x := {[-1.5, -1.25], [-1.5, -1], [0.785398163397449, 1.17809724509617], [-1.4291846185739, -1], [1, 1.5], [-4.94065645841247e-324, 0.377568308419987], [2.625, 3]}
CP(1) => {[-1.5, -1.25], [-1.5, -1], [0.785398163397449, 1.17809724509617], [-1.42135325375596, -1], [1, 1.5], [-4.94065645841247e-324, 0.370341886128094], [2.625, 3]}
split: 1 -1.25 (41)
x := {[-1.25, -1], [-1.5, -1], [0.785398163397449, 1.17809724509617], [-1.4291846185739, -1], [1, 1.5], [-4.94065645841247e-324, 0.377568308419987], [2.625, 3]}
CP(2) => {[-1.25, -1], [-1.25, -1], [0.785398163397449, 1.17809724509617], [-1.41104598691907, -1], [1, 1.49290166338573], [-4.94065645841247e-324, 0.360861546483578], [2.625, 3]}
split: 4 1.24645 (42)
x := {[-1.44296841303095, -1], [-1.44296841303095, -1], [1.17809724509617, 1.5707963267949], [-1.41104598691907, -1], [1, 1.24645083169286], [-4.94065645841247e-324, 0.360861546483578], [2.625, 3]}
CP(2) => {[-1.44296841303095, -1], [-1.44296841303095, -1], [1.17809724509617, 1.5707963267949], [-1.24645083169286, -1], [1, 1.24645083169286], [-4.94065645841247e-324, 0.332460256848249], [2.625, 3]}
split: 0 -1.22148 (43)
x := {[-1.44296841303095, -1], [-1.44296841303095, -1], [1.17809724509617, 1.5707963267949], [-1.41104598691907, -1], [1.24645083169286, 1.49290166338573], [-4.94065645841247e-324, 0.360861546483578], [2.625, 3]}
CP(1) => []
x := {[-1.5, -1.25], [-1.5, -1], [0.785398163397449, 1.17809724509617], [-1.5, -1], [1, 1.5], [0.392699081698724, 0.785398163397449], [2.625, 3]}
split: 1 -1.25 (43)
x := {[-1.25, -1], [-1.5, -1], [0.785398163397449, 1.17809724509617], [-1.5, -1], [1, 1.5], [0.392699081698724, 0.785398163397449], [2.625, 3]}
CP(2) => {[-1.25, -1], [-1.25, -1], [0.785398163397449, 1.17809724509617], [-1.5, -1], [1, 1.5], [0.392699081698724, 0.785398163397449], [2.625, 3]}
split: 3 -1.25 (44)
x := {[-1.44296841303095, -1], [-1.44296841303095, -1], [1.17809724509617, 1.5707963267949], [-1.5, -1.25], [1, 1.5], [0.392699081698724, 0.785398163397449], [2.625, 3]}
CP(1) => []
x := {[-1.44296841303095, -1], [-1.44296841303095, -1], [1.17809724509617, 1.5707963267949], [-1.25, -1], [1, 1.5], [0.392699081698724, 0.785398163397449], [2.625, 3]}
split: 4 1.25 (44)
x := {[-1.5, -1.25], [-1.5, -1], [0.785398163397449, 1.17809724509617], [-1.5, -1], [1, 1.5], [0.785398163397449, 1.17809724509617], [2.625, 3]}
split: 1 -1.25 (45)
x := {[-1.25, -1], [-1.5, -1], [0.785398163397449, 1.17809724509617], [-1.5, -1], [1, 1.5], [0.785398163397449, 1.17809724509617], [2.625, 3]}
CP(2) => {[-1.25, -1], [-1.25, -1], [0.785398163397449, 1.17809724509617], [-1.5, -1], [1, 1.5], [0.785398163397449, 1.17809724509617], [2.625, 3]}
split: 3 -1.25 (46)
x := {[-1.5, -1.25], [-1.5, -1], [0.785398163397449, 1.17809724509617], [-1.44296841303095, -1], [1, 1.44296841303095], [1.17809724509617, 1.5707963267949], [2.625, 3]}
split: 1 -1.25 (47)
x := {[-1.25, -1], [-1.5, -1], [0.785398163397449, 1.17809724509617], [-1.44296841303095, -1], [1, 1.44296841303095], [1.17809724509617, 1.5707963267949], [2.625, 3]}
CP(2) => {[-1.25, -1], [-1.25, -1], [0.785398163397449, 1.17809724509617], [-1.44296841303095, -1], [1, 1.44296841303095], [1.17809724509617, 1.5707963267949], [2.625, 3]}
split: 3 -1.22148 (48)
x := {[-1.44296841303095, -1], [-1.44296841303095, -1], [1.17809724509617, 1.5707963267949], [-1.5, -1.25], [1, 1.5], [0.785398163397449, 1.17809724509617], [2.625, 3]}
CP(2) => []
x := {[-1.44296841303095, -1], [-1.44296841303095, -1], [1.17809724509617, 1.5707963267949], [-1.25, -1], [1, 1.5], [0.785398163397449, 1.17809724509617], [2.625, 3]}
split: 4 1.25 (48)
x := {[-1.44296841303095, -1.22148420651548], [-1.44296841303095, -1], [1.17809724509617, 1.5707963267949], [-1.44296841303095, -1], [1, 1.44296841303095], [1.17809724509617, 1.5707963267949], [2.625, 3]}
CP(2) => []
x := {[-1.22148420651548, -1], [-1.44296841303095, -1], [1.17809724509617, 1.5707963267949], [-1.44296841303095, -1], [1, 1.44296841303095], [1.17809724509617, 1.5707963267949], [2.625, 3]}
CP(2) => {[-1.22148420651548, -1], [-1.22148420651548, -1], [1.17809724509617, 1.5707963267949], [-1.44296841303095, -1], [1, 1.44296841303095], [1.17809724509617, 1.5707963267949], [2.625, 3]}
split: 3 -1.22148 (48)
x := {[-1.46132179220352, -1.23066089610176], [-1.39754097043911, -1], [-4.94065645841247e-324, 0.348490971545964], [-1.25, -1], [1, 1.25], [-4.94065645841247e-324, 0.370341886128094], [2.625, 3]}
CP(1) => []
x := {[-1.23066089610176, -1], [-1.39754097043911, -1], [-4.94065645841247e-324, 0.348490971545964], [-1.25, -1], [1, 1.25], [-4.94065645841247e-324, 0.370341886128094], [2.625, 3]}
CP(2) => {[-1.23066089610176, -1], [-1.23066089610176, -1], [-4.94065645841247e-324, 0.311868631689158], [-1.25, -1], [1, 1.25], [-4.94065645841247e-324, 0.348490971545964], [2.625, 3]}
split: 6 2.8125 (48)
x := {[-1.25, -1], [-1.25, -1], [-4.94065645841247e-324, 0.360861546483578], [-1.5, -1.25], [1, 1.5], [0.392699081698724, 0.785398163397449], [2.625, 3]}
CP(1) => []
x := {[-1.25, -1], [-1.25, -1], [-4.94065645841247e-324, 0.360861546483578], [-1.25, -1], [1, 1.5], [0.392699081698724, 0.785398163397449], [2.625, 3]}
CP(1) => {[-1.25, -1], [-1.25, -1], [-4.94065645841247e-324, 0.348490971545964], [-1.25, -1], [1, 1.5], [0.392699081698724, 0.785398163397449], [2.625, 3]}
split: 4 1.25 (48)
x := {[-1.5, -1.25], [-1.45847586576825, -1], [0.392699081698724, 0.785398163397449], [-1.4291846185739, -1], [1, 1.25], [-4.94065645841247e-324, 0.377568308419987], [2.625, 3]}
CP(2) => {[-1.5, -1.25], [-1.45847586576825, -1], [0.392699081698724, 0.785398163397449], [-1.25, -1], [1, 1.25], [-4.94065645841247e-324, 0.360861546483578], [2.625, 3]}
split: 1 -1.22924 (49)
x := {[-1.5, -1.25], [-1.45847586576825, -1], [0.392699081698724, 0.785398163397449], [-1.4291846185739, -1], [1.25, 1.5], [-4.94065645841247e-324, 0.377568308419987], [2.625, 3]}
CP(1) => []
x := {[-1.25, -1], [-1.25, -1], [0.392699081698724, 0.785398163397449], [-1.42135325375596, -1], [1, 1.25], [-4.94065645841247e-324, 0.370341886128094], [2.625, 3]}
CP(2) => {[-1.25, -1], [-1.25, -1], [0.392699081698724, 0.785398163397449], [-1.25, -1], [1, 1.25], [-4.94065645841247e-324, 0.348490971545964], [2.625, 3]}
split: 2 0.589049 (49)
x := {[-1.25, -1], [-1.25, -1], [0.392699081698724, 0.785398163397449], [-1.42135325375596, -1], [1.25, 1.5], [-4.94065645841247e-324, 0.370341886128094], [2.625, 3]}
CP(1) => []
x := {[-1.5, -1.25], [-1.45847586576825, -1], [0.392699081698724, 0.785398163397449], [-1.5, -1.25], [1, 1.5], [0.392699081698724, 0.785398163397449], [2.625, 3]}
CP(1) => []
x := {[-1.5, -1.25], [-1.45847586576825, -1], [0.392699081698724, 0.785398163397449], [-1.25, -1], [1, 1.5], [0.392699081698724, 0.785398163397449], [2.625, 3]}
split: 4 1.25 (48)
x := {[-1.25, -1], [-1.25, -1], [0.392699081698724, 0.785398163397449], [-1.5, -1.25], [1, 1.5], [0.392699081698724, 0.785398163397449], [2.625, 3]}
CP(1) => []
x := {[-1.25, -1], [-1.25, -1], [0.392699081698724, 0.785398163397449], [-1.25, -1], [1, 1.5], [0.392699081698724, 0.785398163397449], [2.625, 3]}
split: 4 1.25 (48)
x := {[-1.25, -1], [-1.25, -1], [-4.94065645841247e-324, 0.360861546483578], [-1.5, -1.25], [1, 1.5], [0.785398163397449, 1.17809724509617], [2.625, 3]}
CP(2) => []
x := {[-1.25, -1], [-1.25, -1], [-4.94065645841247e-324, 0.360861546483578], [-1.25, -1], [1, 1.5], [0.785398163397449, 1.17809724509617], [2.625, 3]}
CP(1) => {[-1.25, -1], [-1.25, -1], [-4.94065645841247e-324, 0.348490971545964], [-1.25, -1], [1, 1.5], [0.785398163397449, 1.17809724509617], [2.625, 3]}
split: 4 1.25 (48)
x := {[-1.24129719827442, -1], [-1.24129719827442, -1], [-4.94065645841247e-324, 0.332460256848249], [-1.44296841303095, -1.22148420651548], [1, 1.44296841303095], [1.17809724509617, 1.5707963267949], [2.625, 3]}
CP(1) => []
x := {[-1.24129719827442, -1], [-1.24129719827442, -1], [-4.94065645841247e-324, 0.332460256848249], [-1.22148420651548, -1], [1, 1.44296841303095], [1.17809724509617, 1.5707963267949], [2.625, 3]}
CP(1) => {[-1.24129719827442, -1], [-1.24129719827442, -1], [-4.94065645841247e-324, 0.311868631689158], [-1.22148420651548, -1], [1, 1.44296841303095], [1.17809724509617, 1.5707963267949], [2.625, 3]}
split: 4 1.22148 (48)
x := {[-1.5, -1.25], [-1.45847586576825, -1], [0.392699081698724, 0.785398163397449], [-1.5, -1.25], [1, 1.5], [0.785398163397449, 1.17809724509617], [2.625, 3]}
CP(2) => []
x := {[-1.5, -1.25], [-1.45847586576825, -1], [0.392699081698724, 0.785398163397449], [-1.25, -1], [1, 1.5], [0.785398163397449, 1.17809724509617], [2.625, 3]}
split: 4 1.25 (48)
x := {[-1.25, -1], [-1.25, -1], [0.392699081698724, 0.785398163397449], [-1.5, -1.25], [1, 1.5], [0.785398163397449, 1.17809724509617], [2.625, 3]}
CP(2) => []
x := {[-1.25, -1], [-1.25, -1], [0.392699081698724, 0.785398163397449], [-1.25, -1], [1, 1.5], [0.785398163397449, 1.17809724509617], [2.625, 3]}
split: 4 1.25 (48)
x := {[-1.5, -1.25], [-1.45847586576825, -1.22923793288413], [0.392699081698724, 0.785398163397449], [-1.44296841303095, -1], [1, 1.44296841303095], [1.17809724509617, 1.5707963267949], [2.625, 3]}
CP(1) => []
x := {[-1.5, -1.25], [-1.22923793288413, -1], [0.392699081698724, 0.785398163397449], [-1.44296841303095, -1], [1, 1.44296841303095], [1.17809724509617, 1.5707963267949], [2.625, 3]}
split: 3 -1.22148 (48)
x := {[-1.25, -1], [-1.25, -1], [0.392699081698724, 0.785398163397449], [-1.44296841303095, -1.22148420651548], [1, 1.44296841303095], [1.17809724509617, 1.5707963267949], [2.625, 3]}
CP(1) => []
x := {[-1.25, -1], [-1.25, -1], [0.392699081698724, 0.785398163397449], [-1.22148420651548, -1], [1, 1.44296841303095], [1.17809724509617, 1.5707963267949], [2.625, 3]}
split: 4 1.22148 (48)
x := {[-1.5, -1.25], [-1.5, -1.25], [0.785398163397449, 1.17809724509617], [-1.42135325375596, -1], [1, 1.5], [-4.94065645841247e-324, 0.370341886128094], [2.625, 3]}
CP(2) => []
x := {[-1.5, -1.25], [-1.25, -1], [0.785398163397449, 1.17809724509617], [-1.42135325375596, -1], [1, 1.5], [-4.94065645841247e-324, 0.370341886128094], [2.625, 3]}
CP(1) => {[-1.5, -1.25], [-1.25, -1], [0.785398163397449, 1.17809724509617], [-1.41104598691907, -1], [1, 1.49290166338573], [-4.94065645841247e-324, 0.360861546483578], [2.625, 3]}
split: 4 1.24645 (48)
x := {[-1.25, -1], [-1.25, -1], [0.785398163397449, 1.17809724509617], [-1.41104598691907, -1], [1, 1.24645083169286], [-4.94065645841247e-324, 0.360861546483578], [2.625, 3]}
CP(2) => {[-1.25, -1], [-1.25, -1], [0.785398163397449, 1.17809724509617], [-1.24645083169286, -1], [1, 1.24645083169286], [-4.94065645841247e-324, 0.332460256848249], [2.625, 3]}
split: 2 0.981748 (49)
x := {[-1.25, -1], [-1.25, -1], [0.785398163397449, 1.17809724509617], [-1.41104598691907, -1], [1.24645083169286, 1.49290166338573], [-4.94065645841247e-324, 0.360861546483578], [2.625, 3]}
CP(1) => []
x := {[-1.44296841303095, -1.22148420651548], [-1.44296841303095, -1], [1.17809724509617, 1.5707963267949], [-1.24645083169286, -1], [1, 1.24645083169286], [-4.94065645841247e-324, 0.332460256848249], [2.625, 3]}
CP(2) => []
x := {[-1.22148420651548, -1], [-1.44296841303095, -1], [1.17809724509617, 1.5707963267949], [-1.24645083169286, -1], [1, 1.24645083169286], [-4.94065645841247e-324, 0.332460256848249], [2.625, 3]}
CP(2) => {[-1.22148420651548, -1], [-1.22148420651548, -1], [1.17809724509617, 1.5707963267949], [-1.24645083169286, -1], [1, 1.24645083169286], [-4.94065645841247e-324, 0.285710280259466], [2.625, 3]}
split: 2 1.37445 (48)
x := {[-1.5, -1.25], [-1.5, -1.25], [0.785398163397449, 1.17809724509617], [-1.5, -1], [1, 1.5], [0.392699081698724, 0.785398163397449], [2.625, 3]}
CP(2) => []
x := {[-1.5, -1.25], [-1.25, -1], [0.785398163397449, 1.17809724509617], [-1.5, -1], [1, 1.5], [0.392699081698724, 0.785398163397449], [2.625, 3]}
split: 3 -1.25 (48)
x := {[-1.25, -1], [-1.25, -1], [0.785398163397449, 1.17809724509617], [-1.5, -1.25], [1, 1.5], [0.392699081698724, 0.785398163397449], [2.625, 3]}
CP(1) => []
x := {[-1.25, -1], [-1.25, -1], [0.785398163397449, 1.17809724509617], [-1.25, -1], [1, 1.5], [0.392699081698724, 0.785398163397449], [2.625, 3]}
split: 4 1.25 (48)
x := {[-1.44296841303095, -1], [-1.44296841303095, -1], [1.17809724509617, 1.5707963267949], [-1.25, -1], [1, 1.25], [0.392699081698724, 0.785398163397449], [2.625, 3]}
split: 0 -1.22148 (49)
x := {[-1.44296841303095, -1], [-1.44296841303095, -1], [1.17809724509617, 1.5707963267949], [-1.25, -1], [1.25, 1.5], [0.392699081698724, 0.785398163397449], [2.625, 3]}
split: 0 -1.22148 (50)
x := {[-1.5, -1.25], [-1.5, -1.25], [0.785398163397449, 1.17809724509617], [-1.5, -1], [1, 1.5], [0.785398163397449, 1.17809724509617], [2.625, 3]}
CP(2) => []
x := {[-1.5, -1.25], [-1.25, -1], [0.785398163397449, 1.17809724509617], [-1.5, -1], [1, 1.5], [0.785398163397449, 1.17809724509617], [2.625, 3]}
split: 3 -1.25 (50)
x := {[-1.25, -1], [-1.25, -1], [0.785398163397449, 1.17809724509617], [-1.5, -1.25], [1, 1.5], [0.785398163397449, 1.17809724509617], [2.625, 3]}
CP(2) => []
x := {[-1.25, -1], [-1.25, -1], [0.785398163397449, 1.17809724509617], [-1.25, -1], [1, 1.5], [0.785398163397449, 1.17809724509617], [2.625, 3]}
split: 4 1.25 (50)
x := {[-1.5, -1.25], [-1.5, -1.25], [0.785398163397449, 1.17809724509617], [-1.44296841303095, -1], [1, 1.44296841303095], [1.17809724509617, 1.5707963267949], [2.625, 3]}
CP(2) => []
x := {[-1.5, -1.25], [-1.25, -1], [0.785398163397449, 1.17809724509617], [-1.44296841303095, -1], [1, 1.44296841303095], [1.17809724509617, 1.5707963267949], [2.625, 3]}
split: 3 -1.22148 (50)
x := {[-1.25, -1], [-1.25, -1], [0.785398163397449, 1.17809724509617], [-1.44296841303095, -1.22148420651548], [1, 1.44296841303095], [1.17809724509617, 1.5707963267949], [2.625, 3]}
CP(1) => []
x := {[-1.25, -1], [-1.25, -1], [0.785398163397449, 1.17809724509617], [-1.22148420651548, -1], [1, 1.44296841303095], [1.17809724509617, 1.5707963267949], [2.625, 3]}
split: 4 1.22148 (50)
x := {[-1.44296841303095, -1], [-1.44296841303095, -1], [1.17809724509617, 1.5707963267949], [-1.25, -1], [1, 1.25], [0.785398163397449, 1.17809724509617], [2.625, 3]}
split: 0 -1.22148 (51)
x := {[-1.44296841303095, -1], [-1.44296841303095, -1], [1.17809724509617, 1.5707963267949], [-1.25, -1], [1.25, 1.5], [0.785398163397449, 1.17809724509617], [2.625, 3]}
split: 0 -1.22148 (52)
x := {[-1.22148420651548, -1], [-1.22148420651548, -1], [1.17809724509617, 1.5707963267949], [-1.44296841303095, -1.22148420651548], [1, 1.44296841303095], [1.17809724509617, 1.5707963267949], [2.625, 3]}
CP(1) => []
x := {[-1.22148420651548, -1], [-1.22148420651548, -1], [1.17809724509617, 1.5707963267949], [-1.22148420651548, -1], [1, 1.44296841303095], [1.17809724509617, 1.5707963267949], [2.625, 3]}
split: 4 1.22148 (52)
x := {[-1.23066089610176, -1], [-1.23066089610176, -1], [-4.94065645841247e-324, 0.311868631689158], [-1.25, -1], [1, 1.25], [-4.94065645841247e-324, 0.348490971545964], [2.625, 2.8125]}
CP(1) => []
x := {[-1.23066089610176, -1], [-1.23066089610176, -1], [-4.94065645841247e-324, 0.311868631689158], [-1.25, -1], [1, 1.25], [-4.94065645841247e-324, 0.348490971545964], [2.8125, 3]}
CP(1) => {[-1.23066089610176, -1], [-1.23066089610176, -1], [-4.94065645841247e-324, 0.285710280259467], [-1.25, -1], [1, 1.25], [-4.94065645841247e-324, 0.332460256848249], [2.8125, 3]}
split: 5 0.16623 (52)
x := {[-1.25, -1], [-1.25, -1], [-4.94065645841247e-324, 0.348490971545964], [-1.25, -1], [1, 1.25], [0.392699081698724, 0.785398163397449], [2.625, 3]}
CP(1) => {[-1.25, -1], [-1.25, -1], [-4.94065645841247e-324, 0.332460256848249], [-1.25, -1], [1, 1.25], [0.392699081698724, 0.785398163397449], [2.625, 3]}
split: 5 0.589049 (53)
x := {[-1.25, -1], [-1.25, -1], [-4.94065645841247e-324, 0.348490971545964], [-1.25, -1], [1.25, 1.5], [0.392699081698724, 0.785398163397449], [2.625, 3]}
CP(1) => {[-1.25, -1], [-1.25, -1], [-4.94065645841247e-324, 0.332460256848249], [-1.25, -1], [1.25, 1.5], [0.392699081698724, 0.785398163397449], [2.625, 3]}
split: 5 0.589049 (54)
x := {[-1.5, -1.25], [-1.45847586576825, -1.22923793288413], [0.392699081698724, 0.785398163397449], [-1.25, -1], [1, 1.25], [-4.94065645841247e-324, 0.360861546483578], [2.625, 3]}
CP(1) => []
x := {[-1.5, -1.25], [-1.22923793288413, -1], [0.392699081698724, 0.785398163397449], [-1.25, -1], [1, 1.25], [-4.94065645841247e-324, 0.360861546483578], [2.625, 3]}
CP(1) => {[-1.5, -1.25], [-1.22923793288413, -1], [0.392699081698724, 0.785398163397449], [-1.25, -1], [1, 1.25], [-4.94065645841247e-324, 0.348490971545964], [2.625, 3]}
split: 2 0.589049 (54)
x := {[-1.25, -1], [-1.25, -1], [0.392699081698724, 0.589048622548086], [-1.25, -1], [1, 1.25], [-4.94065645841247e-324, 0.348490971545964], [2.625, 3]}
CP(1) => {[-1.25, -1], [-1.25, -1], [0.392699081698724, 0.589048622548086], [-1.25, -1], [1, 1.25], [-4.94065645841247e-324, 0.332460256848249], [2.625, 3]}
split: 6 2.8125 (55)
x := {[-1.25, -1], [-1.25, -1], [0.589048622548086, 0.785398163397449], [-1.25, -1], [1, 1.25], [-4.94065645841247e-324, 0.348490971545964], [2.625, 3]}
CP(1) => {[-1.25, -1], [-1.25, -1], [0.589048622548086, 0.785398163397449], [-1.25, -1], [1, 1.25], [-4.94065645841247e-324, 0.332460256848249], [2.625, 3]}
split: 6 2.8125 (56)
x := {[-1.5, -1.25], [-1.45847586576825, -1], [0.392699081698724, 0.785398163397449], [-1.25, -1], [1, 1.25], [0.392699081698724, 0.785398163397449], [2.625, 3]}
split: 1 -1.22924 (57)
x := {[-1.5, -1.25], [-1.45847586576825, -1], [0.392699081698724, 0.785398163397449], [-1.25, -1], [1.25, 1.5], [0.392699081698724, 0.785398163397449], [2.625, 3]}
split: 1 -1.22924 (58)
x := {[-1.25, -1], [-1.25, -1], [0.392699081698724, 0.785398163397449], [-1.25, -1], [1, 1.25], [0.392699081698724, 0.785398163397449], [2.625, 3]}
split: 2 0.589049 (59)
x := {[-1.25, -1], [-1.25, -1], [0.392699081698724, 0.785398163397449], [-1.25, -1], [1.25, 1.5], [0.392699081698724, 0.785398163397449], [2.625, 3]}
split: 2 0.589049 (60)
x := {[-1.25, -1], [-1.25, -1], [-4.94065645841247e-324, 0.348490971545964], [-1.25, -1], [1, 1.25], [0.785398163397449, 1.17809724509617], [2.625, 3]}
CP(1) => {[-1.25, -1], [-1.25, -1], [-4.94065645841247e-324, 0.332460256848249], [-1.25, -1], [1, 1.25], [0.785398163397449, 1.17809724509617], [2.625, 3]}
split: 5 0.981748 (61)
x := {[-1.25, -1], [-1.25, -1], [-4.94065645841247e-324, 0.348490971545964], [-1.25, -1], [1.25, 1.5], [0.785398163397449, 1.17809724509617], [2.625, 3]}
CP(1) => {[-1.25, -1], [-1.25, -1], [-4.94065645841247e-324, 0.332460256848249], [-1.25, -1], [1.25, 1.5], [0.785398163397449, 1.17809724509617], [2.625, 3]}
split: 5 0.981748 (62)
x := {[-1.24129719827442, -1], [-1.24129719827442, -1], [-4.94065645841247e-324, 0.311868631689158], [-1.22148420651548, -1], [1, 1.22148420651548], [1.17809724509617, 1.5707963267949], [2.625, 3]}
CP(1) => {[-1.24129719827442, -1], [-1.24129719827442, -1], [-4.94065645841247e-324, 0.285710280259467], [-1.22148420651548, -1], [1, 1.22148420651548], [1.17809724509617, 1.5707963267949], [2.625, 3]}
split: 5 1.37445 (63)
x := {[-1.24129719827442, -1], [-1.24129719827442, -1], [-4.94065645841247e-324, 0.311868631689158], [-1.22148420651548, -1], [1.22148420651548, 1.44296841303095], [1.17809724509617, 1.5707963267949], [2.625, 3]}
CP(2) => []
x := {[-1.5, -1.25], [-1.45847586576825, -1], [0.392699081698724, 0.785398163397449], [-1.25, -1], [1, 1.25], [0.785398163397449, 1.17809724509617], [2.625, 3]}
split: 1 -1.22924 (63)
x := {[-1.5, -1.25], [-1.45847586576825, -1], [0.392699081698724, 0.785398163397449], [-1.25, -1], [1.25, 1.5], [0.785398163397449, 1.17809724509617], [2.625, 3]}
split: 1 -1.22924 (64)
x := {[-1.25, -1], [-1.25, -1], [0.392699081698724, 0.785398163397449], [-1.25, -1], [1, 1.25], [0.785398163397449, 1.17809724509617], [2.625, 3]}
split: 5 0.981748 (65)
x := {[-1.25, -1], [-1.25, -1], [0.392699081698724, 0.785398163397449], [-1.25, -1], [1.25, 1.5], [0.785398163397449, 1.17809724509617], [2.625, 3]}
split: 5 0.981748 (66)
x := {[-1.5, -1.25], [-1.22923793288413, -1], [0.392699081698724, 0.785398163397449], [-1.44296841303095, -1.22148420651548], [1, 1.44296841303095], [1.17809724509617, 1.5707963267949], [2.625, 3]}
CP(1) => []
x := {[-1.5, -1.25], [-1.22923793288413, -1], [0.392699081698724, 0.785398163397449], [-1.22148420651548, -1], [1, 1.44296841303095], [1.17809724509617, 1.5707963267949], [2.625, 3]}
split: 4 1.22148 (66)
x := {[-1.25, -1], [-1.25, -1], [0.392699081698724, 0.785398163397449], [-1.22148420651548, -1], [1, 1.22148420651548], [1.17809724509617, 1.5707963267949], [2.625, 3]}
split: 2 0.589049 (67)
x := {[-1.25, -1], [-1.25, -1], [0.392699081698724, 0.785398163397449], [-1.22148420651548, -1], [1.22148420651548, 1.44296841303095], [1.17809724509617, 1.5707963267949], [2.625, 3]}
CP(2) => []
x := {[-1.5, -1.25], [-1.25, -1], [0.785398163397449, 1.17809724509617], [-1.41104598691907, -1], [1, 1.24645083169286], [-4.94065645841247e-324, 0.360861546483578], [2.625, 3]}
CP(2) => {[-1.5, -1.25], [-1.25, -1], [0.785398163397449, 1.17809724509617], [-1.24645083169286, -1], [1, 1.24645083169286], [-4.94065645841247e-324, 0.332460256848249], [2.625, 3]}
split: 2 0.981748 (67)
x := {[-1.5, -1.25], [-1.25, -1], [0.785398163397449, 1.17809724509617], [-1.41104598691907, -1], [1.24645083169286, 1.49290166338573], [-4.94065645841247e-324, 0.360861546483578], [2.625, 3]}
CP(1) => []
x := {[-1.25, -1], [-1.25, -1], [0.785398163397449, 0.981747704246811], [-1.24645083169286, -1], [1, 1.24645083169286], [-4.94065645841247e-324, 0.332460256848249], [2.625, 3]}
CP(1) => {[-1.25, -1], [-1.25, -1], [0.785398163397449, 0.981747704246811], [-1.24645083169286, -1], [1, 1.24645083169286], [-4.94065645841247e-324, 0.311868631689158], [2.625, 3]}
split: 6 2.8125 (67)
x := {[-1.25, -1], [-1.25, -1], [0.981747704246811, 1.17809724509617], [-1.24645083169286, -1], [1, 1.24645083169286], [-4.94065645841247e-324, 0.332460256848249], [2.625, 3]}
CP(1) => {[-1.25, -1], [-1.25, -1], [0.981747704246811, 1.17809724509617], [-1.24645083169286, -1], [1, 1.24645083169286], [-4.94065645841247e-324, 0.311868631689158], [2.625, 3]}
split: 6 2.8125 (68)
x := {[-1.22148420651548, -1], [-1.22148420651548, -1], [1.17809724509617, 1.37444678594553], [-1.24645083169286, -1], [1, 1.24645083169286], [-4.94065645841247e-324, 0.285710280259466], [2.625, 3]}
CP(4) => []
x := {[-1.22148420651548, -1], [-1.22148420651548, -1], [1.37444678594553, 1.5707963267949], [-1.24645083169286, -1], [1, 1.24645083169286], [-4.94065645841247e-324, 0.285710280259466], [2.625, 3]}
CP(4) => []
x := {[-1.5, -1.25], [-1.25, -1], [0.785398163397449, 1.17809724509617], [-1.5, -1.25], [1, 1.5], [0.392699081698724, 0.785398163397449], [2.625, 3]}
CP(1) => []
x := {[-1.5, -1.25], [-1.25, -1], [0.785398163397449, 1.17809724509617], [-1.25, -1], [1, 1.5], [0.392699081698724, 0.785398163397449], [2.625, 3]}
split: 4 1.25 (66)
x := {[-1.25, -1], [-1.25, -1], [0.785398163397449, 1.17809724509617], [-1.25, -1], [1, 1.25], [0.392699081698724, 0.785398163397449], [2.625, 3]}
split: 2 0.981748 (67)
x := {[-1.25, -1], [-1.25, -1], [0.785398163397449, 1.17809724509617], [-1.25, -1], [1.25, 1.5], [0.392699081698724, 0.785398163397449], [2.625, 3]}
split: 2 0.981748 (68)
x := {[-1.44296841303095, -1.22148420651548], [-1.44296841303095, -1], [1.17809724509617, 1.5707963267949], [-1.25, -1], [1, 1.25], [0.392699081698724, 0.785398163397449], [2.625, 3]}
CP(2) => []
x := {[-1.22148420651548, -1], [-1.44296841303095, -1], [1.17809724509617, 1.5707963267949], [-1.25, -1], [1, 1.25], [0.392699081698724, 0.785398163397449], [2.625, 3]}
CP(2) => {[-1.22148420651548, -1], [-1.22148420651548, -1], [1.17809724509617, 1.5707963267949], [-1.25, -1], [1, 1.25], [0.392699081698724, 0.785398163397449], [2.625, 3]}
split: 5 0.589049 (68)
x := {[-1.44296841303095, -1.22148420651548], [-1.44296841303095, -1], [1.17809724509617, 1.5707963267949], [-1.25, -1], [1.25, 1.5], [0.392699081698724, 0.785398163397449], [2.625, 3]}
CP(2) => []
x := {[-1.22148420651548, -1], [-1.44296841303095, -1], [1.17809724509617, 1.5707963267949], [-1.25, -1], [1.25, 1.5], [0.392699081698724, 0.785398163397449], [2.625, 3]}
CP(2) => {[-1.22148420651548, -1], [-1.22148420651548, -1], [1.17809724509617, 1.5707963267949], [-1.25, -1], [1.25, 1.5], [0.392699081698724, 0.785398163397449], [2.625, 3]}
split: 5 0.589049 (68)
x := {[-1.5, -1.25], [-1.25, -1], [0.785398163397449, 1.17809724509617], [-1.5, -1.25], [1, 1.5], [0.785398163397449, 1.17809724509617], [2.625, 3]}
CP(2) => []
x := {[-1.5, -1.25], [-1.25, -1], [0.785398163397449, 1.17809724509617], [-1.25, -1], [1, 1.5], [0.785398163397449, 1.17809724509617], [2.625, 3]}
split: 4 1.25 (68)
x := {[-1.25, -1], [-1.25, -1], [0.785398163397449, 1.17809724509617], [-1.25, -1], [1, 1.25], [0.785398163397449, 1.17809724509617], [2.625, 3]}
split: 2 0.981748 (69)
x := {[-1.25, -1], [-1.25, -1], [0.785398163397449, 1.17809724509617], [-1.25, -1], [1.25, 1.5], [0.785398163397449, 1.17809724509617], [2.625, 3]}
split: 2 0.981748 (70)
x := {[-1.5, -1.25], [-1.25, -1], [0.785398163397449, 1.17809724509617], [-1.44296841303095, -1.22148420651548], [1, 1.44296841303095], [1.17809724509617, 1.5707963267949], [2.625, 3]}
CP(1) => []
x := {[-1.5, -1.25], [-1.25, -1], [0.785398163397449, 1.17809724509617], [-1.22148420651548, -1], [1, 1.44296841303095], [1.17809724509617, 1.5707963267949], [2.625, 3]}
split: 4 1.22148 (70)
x := {[-1.25, -1], [-1.25, -1], [0.785398163397449, 1.17809724509617], [-1.22148420651548, -1], [1, 1.22148420651548], [1.17809724509617, 1.5707963267949], [2.625, 3]}
split: 2 0.981748 (71)
x := {[-1.25, -1], [-1.25, -1], [0.785398163397449, 1.17809724509617], [-1.22148420651548, -1], [1.22148420651548, 1.44296841303095], [1.17809724509617, 1.5707963267949], [2.625, 3]}
CP(2) => []
x := {[-1.44296841303095, -1.22148420651548], [-1.44296841303095, -1], [1.17809724509617, 1.5707963267949], [-1.25, -1], [1, 1.25], [0.785398163397449, 1.17809724509617], [2.625, 3]}
CP(2) => []
x := {[-1.22148420651548, -1], [-1.44296841303095, -1], [1.17809724509617, 1.5707963267949], [-1.25, -1], [1, 1.25], [0.785398163397449, 1.17809724509617], [2.625, 3]}
CP(2) => {[-1.22148420651548, -1], [-1.22148420651548, -1], [1.17809724509617, 1.5707963267949], [-1.25, -1], [1, 1.25], [0.785398163397449, 1.17809724509617], [2.625, 3]}
split: 5 0.981748 (70)
x := {[-1.44296841303095, -1.22148420651548], [-1.44296841303095, -1], [1.17809724509617, 1.5707963267949], [-1.25, -1], [1.25, 1.5], [0.785398163397449, 1.17809724509617], [2.625, 3]}
CP(2) => []
x := {[-1.22148420651548, -1], [-1.44296841303095, -1], [1.17809724509617, 1.5707963267949], [-1.25, -1], [1.25, 1.5], [0.785398163397449, 1.17809724509617], [2.625, 3]}
CP(2) => {[-1.22148420651548, -1], [-1.22148420651548, -1], [1.17809724509617, 1.5707963267949], [-1.25, -1], [1.25, 1.5], [0.785398163397449, 1.17809724509617], [2.625, 3]}
split: 5 0.981748 (70)
x := {[-1.22148420651548, -1], [-1.22148420651548, -1], [1.17809724509617, 1.5707963267949], [-1.22148420651548, -1], [1, 1.22148420651548], [1.17809724509617, 1.5707963267949], [2.625, 3]}
split: 2 1.37445 (71)
x := {[-1.22148420651548, -1], [-1.22148420651548, -1], [1.17809724509617, 1.5707963267949], [-1.22148420651548, -1], [1.22148420651548, 1.44296841303095], [1.17809724509617, 1.5707963267949], [2.625, 3]}
CP(2) => []
x := {[-1.23066089610176, -1], [-1.23066089610176, -1], [-4.94065645841247e-324, 0.285710280259467], [-1.25, -1], [1, 1.25], [-4.94065645841247e-324, 0.166230128424124], [2.8125, 3]}
CP(1) => []
x := {[-1.23066089610176, -1], [-1.23066089610176, -1], [-4.94065645841247e-324, 0.285710280259467], [-1.25, -1], [1, 1.25], [0.166230128424124, 0.332460256848249], [2.8125, 3]}
CP(4) => []
x := {[-1.25, -1], [-1.25, -1], [-4.94065645841247e-324, 0.332460256848249], [-1.25, -1], [1, 1.25], [0.392699081698724, 0.589048622548086], [2.625, 3]}
CP(1) => {[-1.25, -1], [-1.25, -1], [-4.94065645841247e-324, 0.311868631689158], [-1.25, -1], [1, 1.25], [0.392699081698724, 0.589048622548086], [2.625, 3]}
split: 6 2.8125 (69)
x := {[-1.25, -1], [-1.25, -1], [-4.94065645841247e-324, 0.332460256848249], [-1.25, -1], [1, 1.25], [0.589048622548086, 0.785398163397449], [2.625, 3]}
CP(1) => {[-1.25, -1], [-1.25, -1], [-4.94065645841247e-324, 0.311868631689158], [-1.25, -1], [1, 1.25], [0.589048622548086, 0.785398163397449], [2.625, 3]}
split: 6 2.8125 (70)
x := {[-1.25, -1], [-1.25, -1], [-4.94065645841247e-324, 0.332460256848249], [-1.25, -1], [1.25, 1.5], [0.392699081698724, 0.589048622548086], [2.625, 3]}
CP(2) => []
x := {[-1.25, -1], [-1.25, -1], [-4.94065645841247e-324, 0.332460256848249], [-1.25, -1], [1.25, 1.5], [0.589048622548086, 0.785398163397449], [2.625, 3]}
CP(2) => {[-1.25, -1], [-1.25, -1], [-4.94065645841247e-324, 0.285710280259467], [-1.25, -1], [1.25, 1.45222284460733], [0.589048622548086, 0.785398163397449], [2.625, 3]}
split: 6 2.8125 (70)
x := {[-1.5, -1.25], [-1.22923793288413, -1], [0.392699081698724, 0.589048622548086], [-1.25, -1], [1, 1.25], [-4.94065645841247e-324, 0.348490971545964], [2.625, 3]}
CP(2) => []
x := {[-1.5, -1.25], [-1.22923793288413, -1], [0.589048622548086, 0.785398163397449], [-1.25, -1], [1, 1.25], [-4.94065645841247e-324, 0.348490971545964], [2.625, 3]}
CP(2) => {[-1.45222284460734, -1.25], [-1.22923793288413, -1], [0.589048622548086, 0.785398163397449], [-1.25, -1], [1, 1.25], [-4.94065645841247e-324, 0.311868631689158], [2.625, 3]}
split: 6 2.8125 (70)
x := {[-1.25, -1], [-1.25, -1], [0.392699081698724, 0.589048622548086], [-1.25, -1], [1, 1.25], [-4.94065645841247e-324, 0.332460256848249], [2.625, 2.8125]}
CP(1) => []
x := {[-1.25, -1], [-1.25, -1], [0.392699081698724, 0.589048622548086], [-1.25, -1], [1, 1.25], [-4.94065645841247e-324, 0.332460256848249], [2.8125, 3]}
CP(1) => {[-1.25, -1], [-1.25, -1], [0.392699081698724, 0.589048622548086], [-1.25, -1], [1, 1.25], [-4.94065645841247e-324, 0.311868631689158], [2.8125, 3]}
split: 5 0.155934 (70)
x := {[-1.25, -1], [-1.25, -1], [0.589048622548086, 0.785398163397449], [-1.25, -1], [1, 1.25], [-4.94065645841247e-324, 0.332460256848249], [2.625, 2.8125]}
CP(1) => []
x := {[-1.25, -1], [-1.25, -1], [0.589048622548086, 0.785398163397449], [-1.25, -1], [1, 1.25], [-4.94065645841247e-324, 0.332460256848249], [2.8125, 3]}
CP(1) => {[-1.25, -1], [-1.25, -1], [0.589048622548086, 0.785398163397449], [-1.25, -1], [1, 1.25], [-4.94065645841247e-324, 0.311868631689158], [2.8125, 3]}
split: 5 0.155934 (70)
x := {[-1.5, -1.25], [-1.45847586576825, -1.22923793288413], [0.392699081698724, 0.785398163397449], [-1.25, -1], [1, 1.25], [0.392699081698724, 0.785398163397449], [2.625, 3]}
CP(1) => []
x := {[-1.5, -1.25], [-1.22923793288413, -1], [0.392699081698724, 0.785398163397449], [-1.25, -1], [1, 1.25], [0.392699081698724, 0.785398163397449], [2.625, 3]}
split: 2 0.589049 (70)
x := {[-1.5, -1.25], [-1.45847586576825, -1.22923793288413], [0.392699081698724, 0.785398163397449], [-1.25, -1], [1.25, 1.5], [0.392699081698724, 0.785398163397449], [2.625, 3]}
CP(1) => []
x := {[-1.5, -1.25], [-1.22923793288413, -1], [0.392699081698724, 0.785398163397449], [-1.25, -1], [1.25, 1.5], [0.392699081698724, 0.785398163397449], [2.625, 3]}
split: 2 0.589049 (70)
x := {[-1.25, -1], [-1.25, -1], [0.392699081698724, 0.589048622548086], [-1.25, -1], [1, 1.25], [0.392699081698724, 0.785398163397449], [2.625, 3]}
split: 5 0.589049 (71)
x := {[-1.25, -1], [-1.25, -1], [0.589048622548086, 0.785398163397449], [-1.25, -1], [1, 1.25], [0.392699081698724, 0.785398163397449], [2.625, 3]}
split: 5 0.589049 (72)
x := {[-1.25, -1], [-1.25, -1], [0.392699081698724, 0.589048622548086], [-1.25, -1], [1.25, 1.5], [0.392699081698724, 0.785398163397449], [2.625, 3]}
split: 5 0.589049 (73)
x := {[-1.25, -1], [-1.25, -1], [0.589048622548086, 0.785398163397449], [-1.25, -1], [1.25, 1.5], [0.392699081698724, 0.785398163397449], [2.625, 3]}
split: 5 0.589049 (74)
x := {[-1.25, -1], [-1.25, -1], [-4.94065645841247e-324, 0.332460256848249], [-1.25, -1], [1, 1.25], [0.785398163397449, 0.981747704246811], [2.625, 3]}
CP(1) => {[-1.25, -1], [-1.25, -1], [-4.94065645841247e-324, 0.311868631689158], [-1.25, -1], [1, 1.25], [0.785398163397449, 0.981747704246811], [2.625, 3]}
split: 6 2.8125 (75)
x := {[-1.25, -1], [-1.25, -1], [-4.94065645841247e-324, 0.332460256848249], [-1.25, -1], [1, 1.25], [0.981747704246811, 1.17809724509617], [2.625, 3]}
CP(1) => {[-1.25, -1], [-1.25, -1], [-4.94065645841247e-324, 0.311868631689158], [-1.25, -1], [1, 1.25], [0.981747704246811, 1.17809724509617], [2.625, 3]}
split: 6 2.8125 (76)
x := {[-1.25, -1], [-1.25, -1], [-4.94065645841247e-324, 0.332460256848249], [-1.25, -1], [1.25, 1.5], [0.785398163397449, 0.981747704246811], [2.625, 3]}
CP(2) => []
x := {[-1.25, -1], [-1.25, -1], [-4.94065645841247e-324, 0.332460256848249], [-1.25, -1], [1.25, 1.5], [0.981747704246811, 1.17809724509617], [2.625, 3]}
CP(1) => []
x := {[-1.24129719827442, -1], [-1.24129719827442, -1], [-4.94065645841247e-324, 0.285710280259467], [-1.22148420651548, -1], [1, 1.22148420651548], [1.17809724509617, 1.37444678594553], [2.625, 3]}
CP(4) => []
x := {[-1.24129719827442, -1], [-1.24129719827442, -1], [-4.94065645841247e-324, 0.285710280259467], [-1.22148420651548, -1], [1, 1.22148420651548], [1.37444678594553, 1.5707963267949], [2.625, 3]}
CP(4) => []
x := {[-1.5, -1.25], [-1.45847586576825, -1.22923793288413], [0.392699081698724, 0.785398163397449], [-1.25, -1], [1, 1.25], [0.785398163397449, 1.17809724509617], [2.625, 3]}
CP(1) => []
x := {[-1.5, -1.25], [-1.22923793288413, -1], [0.392699081698724, 0.785398163397449], [-1.25, -1], [1, 1.25], [0.785398163397449, 1.17809724509617], [2.625, 3]}
split: 5 0.981748 (72)
x := {[-1.5, -1.25], [-1.45847586576825, -1.22923793288413], [0.392699081698724, 0.785398163397449], [-1.25, -1], [1.25, 1.5], [0.785398163397449, 1.17809724509617], [2.625, 3]}
CP(1) => []
x := {[-1.5, -1.25], [-1.22923793288413, -1], [0.392699081698724, 0.785398163397449], [-1.25, -1], [1.25, 1.5], [0.785398163397449, 1.17809724509617], [2.625, 3]}
split: 5 0.981748 (72)
x := {[-1.25, -1], [-1.25, -1], [0.392699081698724, 0.785398163397449], [-1.25, -1], [1, 1.25], [0.785398163397449, 0.981747704246811], [2.625, 3]}
split: 2 0.589049 (73)
x := {[-1.25, -1], [-1.25, -1], [0.392699081698724, 0.785398163397449], [-1.25, -1], [1, 1.25], [0.981747704246811, 1.17809724509617], [2.625, 3]}
split: 2 0.589049 (74)
x := {[-1.25, -1], [-1.25, -1], [0.392699081698724, 0.785398163397449], [-1.25, -1], [1.25, 1.5], [0.785398163397449, 0.981747704246811], [2.625, 3]}
CP(2) => []
x := {[-1.25, -1], [-1.25, -1], [0.392699081698724, 0.785398163397449], [-1.25, -1], [1.25, 1.5], [0.981747704246811, 1.17809724509617], [2.625, 3]}
CP(1) => []
x := {[-1.5, -1.25], [-1.22923793288413, -1], [0.392699081698724, 0.785398163397449], [-1.22148420651548, -1], [1, 1.22148420651548], [1.17809724509617, 1.5707963267949], [2.625, 3]}
split: 2 0.589049 (73)
x := {[-1.5, -1.25], [-1.22923793288413, -1], [0.392699081698724, 0.785398163397449], [-1.22148420651548, -1], [1.22148420651548, 1.44296841303095], [1.17809724509617, 1.5707963267949], [2.625, 3]}
CP(2) => []
x := {[-1.25, -1], [-1.25, -1], [0.392699081698724, 0.589048622548086], [-1.22148420651548, -1], [1, 1.22148420651548], [1.17809724509617, 1.5707963267949], [2.625, 3]}
split: 5 1.37445 (73)
x := {[-1.25, -1], [-1.25, -1], [0.589048622548086, 0.785398163397449], [-1.22148420651548, -1], [1, 1.22148420651548], [1.17809724509617, 1.5707963267949], [2.625, 3]}
split: 5 1.37445 (74)
x := {[-1.5, -1.25], [-1.25, -1], [0.785398163397449, 0.981747704246811], [-1.24645083169286, -1], [1, 1.24645083169286], [-4.94065645841247e-324, 0.332460256848249], [2.625, 3]}
CP(2) => []
x := {[-1.5, -1.25], [-1.25, -1], [0.981747704246811, 1.17809724509617], [-1.24645083169286, -1], [1, 1.24645083169286], [-4.94065645841247e-324, 0.332460256848249], [2.625, 3]}
CP(1) => []
x := {[-1.25, -1], [-1.25, -1], [0.785398163397449, 0.981747704246811], [-1.24645083169286, -1], [1, 1.24645083169286], [-4.94065645841247e-324, 0.311868631689158], [2.625, 2.8125]}
CP(1) => []
x := {[-1.25, -1], [-1.25, -1], [0.785398163397449, 0.981747704246811], [-1.24645083169286, -1], [1, 1.24645083169286], [-4.94065645841247e-324, 0.311868631689158], [2.8125, 3]}
CP(1) => {[-1.25, -1], [-1.25, -1], [0.785398163397449, 0.981747704246811], [-1.24645083169286, -1], [1, 1.24645083169286], [-4.94065645841247e-324, 0.285710280259466], [2.8125, 3]}
split: 5 0.142855 (72)
x := {[-1.25, -1], [-1.25, -1], [0.981747704246811, 1.17809724509617], [-1.24645083169286, -1], [1, 1.24645083169286], [-4.94065645841247e-324, 0.311868631689158], [2.625, 2.8125]}
CP(1) => []
x := {[-1.25, -1], [-1.25, -1], [0.981747704246811, 1.17809724509617], [-1.24645083169286, -1], [1, 1.24645083169286], [-4.94065645841247e-324, 0.311868631689158], [2.8125, 3]}
CP(1) => {[-1.25, -1], [-1.25, -1], [0.981747704246811, 1.17809724509617], [-1.24645083169286, -1], [1, 1.24645083169286], [-4.94065645841247e-324, 0.285710280259466], [2.8125, 3]}
split: 5 0.142855 (72)
x := {[-1.5, -1.25], [-1.25, -1], [0.785398163397449, 1.17809724509617], [-1.25, -1], [1, 1.25], [0.392699081698724, 0.785398163397449], [2.625, 3]}
split: 2 0.981748 (73)
x := {[-1.5, -1.25], [-1.25, -1], [0.785398163397449, 1.17809724509617], [-1.25, -1], [1.25, 1.5], [0.392699081698724, 0.785398163397449], [2.625, 3]}
split: 2 0.981748 (74)
x := {[-1.25, -1], [-1.25, -1], [0.785398163397449, 0.981747704246811], [-1.25, -1], [1, 1.25], [0.392699081698724, 0.785398163397449], [2.625, 3]}
split: 5 0.589049 (75)
x := {[-1.25, -1], [-1.25, -1], [0.981747704246811, 1.17809724509617], [-1.25, -1], [1, 1.25], [0.392699081698724, 0.785398163397449], [2.625, 3]}
split: 5 0.589049 (76)
x := {[-1.25, -1], [-1.25, -1], [0.785398163397449, 0.981747704246811], [-1.25, -1], [1.25, 1.5], [0.392699081698724, 0.785398163397449], [2.625, 3]}
split: 5 0.589049 (77)
x := {[-1.25, -1], [-1.25, -1], [0.981747704246811, 1.17809724509617], [-1.25, -1], [1.25, 1.5], [0.392699081698724, 0.785398163397449], [2.625, 3]}
split: 5 0.589049 (78)
x := {[-1.22148420651548, -1], [-1.22148420651548, -1], [1.17809724509617, 1.5707963267949], [-1.25, -1], [1, 1.25], [0.392699081698724, 0.589048622548086], [2.625, 3]}
split: 2 1.37445 (79)
x := {[-1.22148420651548, -1], [-1.22148420651548, -1], [1.17809724509617, 1.5707963267949], [-1.25, -1], [1, 1.25], [0.589048622548086, 0.785398163397449], [2.625, 3]}
split: 2 1.37445 (80)
x := {[-1.22148420651548, -1], [-1.22148420651548, -1], [1.17809724509617, 1.5707963267949], [-1.25, -1], [1.25, 1.5], [0.392699081698724, 0.589048622548086], [2.625, 3]}
CP(2) => []
x := {[-1.22148420651548, -1], [-1.22148420651548, -1], [1.17809724509617, 1.5707963267949], [-1.25, -1], [1.25, 1.5], [0.589048622548086, 0.785398163397449], [2.625, 3]}
CP(2) => {[-1.22148420651548, -1], [-1.22148420651548, -1], [1.17809724509617, 1.5707963267949], [-1.25, -1], [1.25, 1.45222284460733], [0.589048622548086, 0.785398163397449], [2.625, 3]}
split: 2 1.37445 (80)
x := {[-1.5, -1.25], [-1.25, -1], [0.785398163397449, 1.17809724509617], [-1.25, -1], [1, 1.25], [0.785398163397449, 1.17809724509617], [2.625, 3]}
split: 2 0.981748 (81)
x := {[-1.5, -1.25], [-1.25, -1], [0.785398163397449, 1.17809724509617], [-1.25, -1], [1.25, 1.5], [0.785398163397449, 1.17809724509617], [2.625, 3]}
split: 2 0.981748 (82)
x := {[-1.25, -1], [-1.25, -1], [0.785398163397449, 0.981747704246811], [-1.25, -1], [1, 1.25], [0.785398163397449, 1.17809724509617], [2.625, 3]}
split: 5 0.981748 (83)
x := {[-1.25, -1], [-1.25, -1], [0.981747704246811, 1.17809724509617], [-1.25, -1], [1, 1.25], [0.785398163397449, 1.17809724509617], [2.625, 3]}
split: 5 0.981748 (84)
x := {[-1.25, -1], [-1.25, -1], [0.785398163397449, 0.981747704246811], [-1.25, -1], [1.25, 1.5], [0.785398163397449, 1.17809724509617], [2.625, 3]}
split: 5 0.981748 (85)
x := {[-1.25, -1], [-1.25, -1], [0.981747704246811, 1.17809724509617], [-1.25, -1], [1.25, 1.5], [0.785398163397449, 1.17809724509617], [2.625, 3]}
split: 5 0.981748 (86)
x := {[-1.5, -1.25], [-1.25, -1], [0.785398163397449, 1.17809724509617], [-1.22148420651548, -1], [1, 1.22148420651548], [1.17809724509617, 1.5707963267949], [2.625, 3]}
split: 2 0.981748 (87)
x := {[-1.5, -1.25], [-1.25, -1], [0.785398163397449, 1.17809724509617], [-1.22148420651548, -1], [1.22148420651548, 1.44296841303095], [1.17809724509617, 1.5707963267949], [2.625, 3]}
CP(2) => []
x := {[-1.25, -1], [-1.25, -1], [0.785398163397449, 0.981747704246811], [-1.22148420651548, -1], [1, 1.22148420651548], [1.17809724509617, 1.5707963267949], [2.625, 3]}
split: 5 1.37445 (87)
x := {[-1.25, -1], [-1.25, -1], [0.981747704246811, 1.17809724509617], [-1.22148420651548, -1], [1, 1.22148420651548], [1.17809724509617, 1.5707963267949], [2.625, 3]}
split: 5 1.37445 (88)
x := {[-1.22148420651548, -1], [-1.22148420651548, -1], [1.17809724509617, 1.5707963267949], [-1.25, -1], [1, 1.25], [0.785398163397449, 0.981747704246811], [2.625, 3]}
split: 2 1.37445 (89)
x := {[-1.22148420651548, -1], [-1.22148420651548, -1], [1.17809724509617, 1.5707963267949], [-1.25, -1], [1, 1.25], [0.981747704246811, 1.17809724509617], [2.625, 3]}
split: 2 1.37445 (90)
x := {[-1.22148420651548, -1], [-1.22148420651548, -1], [1.17809724509617, 1.5707963267949], [-1.25, -1], [1.25, 1.5], [0.785398163397449, 0.981747704246811], [2.625, 3]}
CP(2) => []
x := {[-1.22148420651548, -1], [-1.22148420651548, -1], [1.17809724509617, 1.5707963267949], [-1.25, -1], [1.25, 1.5], [0.981747704246811, 1.17809724509617], [2.625, 3]}
CP(1) => []
x := {[-1.22148420651548, -1], [-1.22148420651548, -1], [1.17809724509617, 1.37444678594553], [-1.22148420651548, -1], [1, 1.22148420651548], [1.17809724509617, 1.5707963267949], [2.625, 3]}
CP(1) => {[-1.21584991772509, -1], [-1.22148420651548, -1], [1.17809724509617, 1.37444678594553], [-1.22148420651548, -1], [1, 1.22148420651548], [1.17809724509617, 1.5707963267949], [2.625, 3]}
split: 5 1.37445 (89)
x := {[-1.22148420651548, -1], [-1.22148420651548, -1], [1.37444678594553, 1.5707963267949], [-1.22148420651548, -1], [1, 1.22148420651548], [1.17809724509617, 1.5707963267949], [2.625, 3]}
CP(4) => []
x := {[-1.25, -1], [-1.25, -1], [-4.94065645841247e-324, 0.311868631689158], [-1.25, -1], [1, 1.25], [0.392699081698724, 0.589048622548086], [2.625, 2.8125]}
CP(1) => []
x := {[-1.25, -1], [-1.25, -1], [-4.94065645841247e-324, 0.311868631689158], [-1.25, -1], [1, 1.25], [0.392699081698724, 0.589048622548086], [2.8125, 3]}
CP(1) => {[-1.25, -1], [-1.25, -1], [-4.94065645841247e-324, 0.285710280259467], [-1.25, -1], [1, 1.25], [0.392699081698724, 0.589048622548086], [2.8125, 3]}
split: 2 0.142855 (88)
x := {[-1.25, -1], [-1.25, -1], [-4.94065645841247e-324, 0.311868631689158], [-1.25, -1], [1, 1.25], [0.589048622548086, 0.785398163397449], [2.625, 2.8125]}
CP(1) => []
x := {[-1.25, -1], [-1.25, -1], [-4.94065645841247e-324, 0.311868631689158], [-1.25, -1], [1, 1.25], [0.589048622548086, 0.785398163397449], [2.8125, 3]}
CP(1) => {[-1.25, -1], [-1.25, -1], [-4.94065645841247e-324, 0.285710280259467], [-1.25, -1], [1, 1.25], [0.589048622548086, 0.785398163397449], [2.8125, 3]}
split: 2 0.142855 (88)
x := {[-1.25, -1], [-1.25, -1], [-4.94065645841247e-324, 0.285710280259467], [-1.25, -1], [1.25, 1.45222284460733], [0.589048622548086, 0.785398163397449], [2.625, 2.8125]}
CP(1) => []
x := {[-1.25, -1], [-1.25, -1], [-4.94065645841247e-324, 0.285710280259467], [-1.25, -1], [1.25, 1.45222284460733], [0.589048622548086, 0.785398163397449], [2.8125, 3]}
CP(4) => []
x := {[-1.45222284460734, -1.25], [-1.22923793288413, -1], [0.589048622548086, 0.785398163397449], [-1.25, -1], [1, 1.25], [-4.94065645841247e-324, 0.311868631689158], [2.625, 2.8125]}
CP(1) => []
x := {[-1.45222284460734, -1.25], [-1.22923793288413, -1], [0.589048622548086, 0.785398163397449], [-1.25, -1], [1, 1.25], [-4.94065645841247e-324, 0.311868631689158], [2.8125, 3]}
CP(1) => {[-1.45222284460734, -1.25], [-1.22923793288413, -1], [0.589048622548086, 0.785398163397449], [-1.25, -1], [1, 1.25], [-4.94065645841247e-324, 0.285710280259466], [2.8125, 3]}
split: 5 0.142855 (86)
x := {[-1.25, -1], [-1.25, -1], [0.392699081698724, 0.589048622548086], [-1.25, -1], [1, 1.25], [-4.94065645841247e-324, 0.155934315844579], [2.8125, 3]}
CP(1) => []
x := {[-1.25, -1], [-1.25, -1], [0.392699081698724, 0.589048622548086], [-1.25, -1], [1, 1.25], [0.155934315844579, 0.311868631689158], [2.8125, 3]}
CP(3) => []
x := {[-1.25, -1], [-1.25, -1], [0.589048622548086, 0.785398163397449], [-1.25, -1], [1, 1.25], [-4.94065645841247e-324, 0.155934315844579], [2.8125, 3]}
CP(1) => []
x := {[-1.25, -1], [-1.25, -1], [0.589048622548086, 0.785398163397449], [-1.25, -1], [1, 1.25], [0.155934315844579, 0.311868631689158], [2.8125, 3]}
CP(2) => []
x := {[-1.5, -1.25], [-1.22923793288413, -1], [0.392699081698724, 0.589048622548086], [-1.25, -1], [1, 1.25], [0.392699081698724, 0.785398163397449], [2.625, 3]}
CP(2) => []
x := {[-1.5, -1.25], [-1.22923793288413, -1], [0.589048622548086, 0.785398163397449], [-1.25, -1], [1, 1.25], [0.392699081698724, 0.785398163397449], [2.625, 3]}
CP(2) => {[-1.45222284460734, -1.25], [-1.22923793288413, -1], [0.589048622548086, 0.785398163397449], [-1.25, -1], [1, 1.25], [0.392699081698724, 0.785398163397449], [2.625, 3]}
split: 5 0.589049 (82)
x := {[-1.5, -1.25], [-1.22923793288413, -1], [0.392699081698724, 0.589048622548086], [-1.25, -1], [1.25, 1.5], [0.392699081698724, 0.785398163397449], [2.625, 3]}
CP(2) => []
x := {[-1.5, -1.25], [-1.22923793288413, -1], [0.589048622548086, 0.785398163397449], [-1.25, -1], [1.25, 1.5], [0.392699081698724, 0.785398163397449], [2.625, 3]}
CP(2) => {[-1.45222284460734, -1.25], [-1.22923793288413, -1], [0.589048622548086, 0.785398163397449], [-1.25, -1], [1.25, 1.5], [0.392699081698724, 0.785398163397449], [2.625, 3]}
split: 5 0.589049 (82)
x := {[-1.25, -1], [-1.25, -1], [0.392699081698724, 0.589048622548086], [-1.25, -1], [1, 1.25], [0.392699081698724, 0.589048622548086], [2.625, 3]}
split: 6 2.8125 (83)
x := {[-1.25, -1], [-1.25, -1], [0.392699081698724, 0.589048622548086], [-1.25, -1], [1, 1.25], [0.589048622548086, 0.785398163397449], [2.625, 3]}
split: 6 2.8125 (84)
x := {[-1.25, -1], [-1.25, -1], [0.589048622548086, 0.785398163397449], [-1.25, -1], [1, 1.25], [0.392699081698724, 0.589048622548086], [2.625, 3]}
split: 6 2.8125 (85)
x := {[-1.25, -1], [-1.25, -1], [0.589048622548086, 0.785398163397449], [-1.25, -1], [1, 1.25], [0.589048622548086, 0.785398163397449], [2.625, 3]}
split: 6 2.8125 (86)
x := {[-1.25, -1], [-1.25, -1], [0.392699081698724, 0.589048622548086], [-1.25, -1], [1.25, 1.5], [0.392699081698724, 0.589048622548086], [2.625, 3]}
CP(2) => []
x := {[-1.25, -1], [-1.25, -1], [0.392699081698724, 0.589048622548086], [-1.25, -1], [1.25, 1.5], [0.589048622548086, 0.785398163397449], [2.625, 3]}
CP(2) => {[-1.25, -1], [-1.25, -1], [0.392699081698724, 0.589048622548086], [-1.25, -1], [1.25, 1.45222284460733], [0.589048622548086, 0.785398163397449], [2.625, 3]}
split: 6 2.8125 (86)
x := {[-1.25, -1], [-1.25, -1], [0.589048622548086, 0.785398163397449], [-1.25, -1], [1.25, 1.5], [0.392699081698724, 0.589048622548086], [2.625, 3]}
CP(2) => []
x := {[-1.25, -1], [-1.25, -1], [0.589048622548086, 0.785398163397449], [-1.25, -1], [1.25, 1.5], [0.589048622548086, 0.785398163397449], [2.625, 3]}
CP(2) => {[-1.25, -1], [-1.25, -1], [0.589048622548086, 0.785398163397449], [-1.25, -1], [1.25, 1.45222284460733], [0.589048622548086, 0.785398163397449], [2.625, 3]}
split: 6 2.8125 (86)
x := {[-1.25, -1], [-1.25, -1], [-4.94065645841247e-324, 0.311868631689158], [-1.25, -1], [1, 1.25], [0.785398163397449, 0.981747704246811], [2.625, 2.8125]}
CP(1) => []
x := {[-1.25, -1], [-1.25, -1], [-4.94065645841247e-324, 0.311868631689158], [-1.25, -1], [1, 1.25], [0.785398163397449, 0.981747704246811], [2.8125, 3]}
CP(1) => {[-1.25, -1], [-1.25, -1], [-4.94065645841247e-324, 0.285710280259467], [-1.25, -1], [1, 1.25], [0.785398163397449, 0.981747704246811], [2.8125, 3]}
split: 2 0.142855 (86)
x := {[-1.25, -1], [-1.25, -1], [-4.94065645841247e-324, 0.311868631689158], [-1.25, -1], [1, 1.25], [0.981747704246811, 1.17809724509617], [2.625, 2.8125]}
CP(1) => []
x := {[-1.25, -1], [-1.25, -1], [-4.94065645841247e-324, 0.311868631689158], [-1.25, -1], [1, 1.25], [0.981747704246811, 1.17809724509617], [2.8125, 3]}
CP(1) => {[-1.25, -1], [-1.25, -1], [-4.94065645841247e-324, 0.285710280259467], [-1.25, -1], [1, 1.25], [0.981747704246811, 1.17809724509617], [2.8125, 3]}
split: 2 0.142855 (86)
x := {[-1.5, -1.25], [-1.22923793288413, -1], [0.392699081698724, 0.785398163397449], [-1.25, -1], [1, 1.25], [0.785398163397449, 0.981747704246811], [2.625, 3]}
split: 2 0.589049 (87)
x := {[-1.5, -1.25], [-1.22923793288413, -1], [0.392699081698724, 0.785398163397449], [-1.25, -1], [1, 1.25], [0.981747704246811, 1.17809724509617], [2.625, 3]}
split: 2 0.589049 (88)
x := {[-1.5, -1.25], [-1.22923793288413, -1], [0.392699081698724, 0.785398163397449], [-1.25, -1], [1.25, 1.5], [0.785398163397449, 0.981747704246811], [2.625, 3]}
CP(2) => []
x := {[-1.5, -1.25], [-1.22923793288413, -1], [0.392699081698724, 0.785398163397449], [-1.25, -1], [1.25, 1.5], [0.981747704246811, 1.17809724509617], [2.625, 3]}
CP(1) => []
x := {[-1.25, -1], [-1.25, -1], [0.392699081698724, 0.589048622548086], [-1.25, -1], [1, 1.25], [0.785398163397449, 0.981747704246811], [2.625, 3]}
split: 6 2.8125 (87)
x := {[-1.25, -1], [-1.25, -1], [0.589048622548086, 0.785398163397449], [-1.25, -1], [1, 1.25], [0.785398163397449, 0.981747704246811], [2.625, 3]}
split: 6 2.8125 (88)
x := {[-1.25, -1], [-1.25, -1], [0.392699081698724, 0.589048622548086], [-1.25, -1], [1, 1.25], [0.981747704246811, 1.17809724509617], [2.625, 3]}
split: 6 2.8125 (89)
x := {[-1.25, -1], [-1.25, -1], [0.589048622548086, 0.785398163397449], [-1.25, -1], [1, 1.25], [0.981747704246811, 1.17809724509617], [2.625, 3]}
split: 6 2.8125 (90)
x := {[-1.5, -1.25], [-1.22923793288413, -1], [0.392699081698724, 0.589048622548086], [-1.22148420651548, -1], [1, 1.22148420651548], [1.17809724509617, 1.5707963267949], [2.625, 3]}
CP(2) => []
x := {[-1.5, -1.25], [-1.22923793288413, -1], [0.589048622548086, 0.785398163397449], [-1.22148420651548, -1], [1, 1.22148420651548], [1.17809724509617, 1.5707963267949], [2.625, 3]}
CP(2) => {[-1.45222284460734, -1.25], [-1.22923793288413, -1], [0.589048622548086, 0.785398163397449], [-1.22148420651548, -1], [1, 1.22148420651548], [1.17809724509617, 1.5707963267949], [2.625, 3]}
split: 5 1.37445 (90)
x := {[-1.25, -1], [-1.25, -1], [0.392699081698724, 0.589048622548086], [-1.22148420651548, -1], [1, 1.22148420651548], [1.17809724509617, 1.37444678594553], [2.625, 3]}
CP(1) => {[-1.25, -1], [-1.25, -1], [0.392699081698724, 0.589048622548086], [-1.22148420651548, -1], [1, 1.21584991772509], [1.17809724509617, 1.37444678594553], [2.625, 3]}
split: 6 2.8125 (91)
x := {[-1.25, -1], [-1.25, -1], [0.392699081698724, 0.589048622548086], [-1.22148420651548, -1], [1, 1.22148420651548], [1.37444678594553, 1.5707963267949], [2.625, 3]}
CP(3) => []
x := {[-1.25, -1], [-1.25, -1], [0.589048622548086, 0.785398163397449], [-1.22148420651548, -1], [1, 1.22148420651548], [1.17809724509617, 1.37444678594553], [2.625, 3]}
CP(1) => {[-1.25, -1], [-1.25, -1], [0.589048622548086, 0.785398163397449], [-1.22148420651548, -1], [1, 1.21584991772509], [1.17809724509617, 1.37444678594553], [2.625, 3]}
split: 6 2.8125 (91)
x := {[-1.25, -1], [-1.25, -1], [0.589048622548086, 0.785398163397449], [-1.22148420651548, -1], [1, 1.22148420651548], [1.37444678594553, 1.5707963267949], [2.625, 3]}
CP(2) => []
x := {[-1.25, -1], [-1.25, -1], [0.785398163397449, 0.981747704246811], [-1.24645083169286, -1], [1, 1.24645083169286], [-4.94065645841247e-324, 0.142855140129733], [2.8125, 3]}
CP(1) => []
x := {[-1.25, -1], [-1.25, -1], [0.785398163397449, 0.981747704246811], [-1.24645083169286, -1], [1, 1.24645083169286], [0.142855140129733, 0.285710280259466], [2.8125, 3]}
CP(2) => []
x := {[-1.25, -1], [-1.25, -1], [0.981747704246811, 1.17809724509617], [-1.24645083169286, -1], [1, 1.24645083169286], [-4.94065645841247e-324, 0.142855140129733], [2.8125, 3]}
CP(1) => []
x := {[-1.25, -1], [-1.25, -1], [0.981747704246811, 1.17809724509617], [-1.24645083169286, -1], [1, 1.24645083169286], [0.142855140129733, 0.285710280259466], [2.8125, 3]}
CP(2) => []
x := {[-1.5, -1.25], [-1.25, -1], [0.785398163397449, 0.981747704246811], [-1.25, -1], [1, 1.25], [0.392699081698724, 0.785398163397449], [2.625, 3]}
CP(2) => []
x := {[-1.5, -1.25], [-1.25, -1], [0.981747704246811, 1.17809724509617], [-1.25, -1], [1, 1.25], [0.392699081698724, 0.785398163397449], [2.625, 3]}
CP(1) => []
x := {[-1.5, -1.25], [-1.25, -1], [0.785398163397449, 0.981747704246811], [-1.25, -1], [1.25, 1.5], [0.392699081698724, 0.785398163397449], [2.625, 3]}
CP(2) => []
x := {[-1.5, -1.25], [-1.25, -1], [0.981747704246811, 1.17809724509617], [-1.25, -1], [1.25, 1.5], [0.392699081698724, 0.785398163397449], [2.625, 3]}
CP(1) => []
x := {[-1.25, -1], [-1.25, -1], [0.785398163397449, 0.981747704246811], [-1.25, -1], [1, 1.25], [0.392699081698724, 0.589048622548086], [2.625, 3]}
split: 6 2.8125 (83)
x := {[-1.25, -1], [-1.25, -1], [0.785398163397449, 0.981747704246811], [-1.25, -1], [1, 1.25], [0.589048622548086, 0.785398163397449], [2.625, 3]}
split: 6 2.8125 (84)
x := {[-1.25, -1], [-1.25, -1], [0.981747704246811, 1.17809724509617], [-1.25, -1], [1, 1.25], [0.392699081698724, 0.589048622548086], [2.625, 3]}
split: 6 2.8125 (85)
x := {[-1.25, -1], [-1.25, -1], [0.981747704246811, 1.17809724509617], [-1.25, -1], [1, 1.25], [0.589048622548086, 0.785398163397449], [2.625, 3]}
split: 6 2.8125 (86)
x := {[-1.25, -1], [-1.25, -1], [0.785398163397449, 0.981747704246811], [-1.25, -1], [1.25, 1.5], [0.392699081698724, 0.589048622548086], [2.625, 3]}
CP(2) => []
x := {[-1.25, -1], [-1.25, -1], [0.785398163397449, 0.981747704246811], [-1.25, -1], [1.25, 1.5], [0.589048622548086, 0.785398163397449], [2.625, 3]}
CP(2) => {[-1.25, -1], [-1.25, -1], [0.785398163397449, 0.981747704246811], [-1.25, -1], [1.25, 1.45222284460733], [0.589048622548086, 0.785398163397449], [2.625, 3]}
split: 6 2.8125 (86)
x := {[-1.25, -1], [-1.25, -1], [0.981747704246811, 1.17809724509617], [-1.25, -1], [1.25, 1.5], [0.392699081698724, 0.589048622548086], [2.625, 3]}
CP(2) => []
x := {[-1.25, -1], [-1.25, -1], [0.981747704246811, 1.17809724509617], [-1.25, -1], [1.25, 1.5], [0.589048622548086, 0.785398163397449], [2.625, 3]}
CP(2) => {[-1.25, -1], [-1.25, -1], [0.981747704246811, 1.17809724509617], [-1.25, -1], [1.25, 1.45222284460733], [0.589048622548086, 0.785398163397449], [2.625, 3]}
split: 6 2.8125 (86)
x := {[-1.22148420651548, -1], [-1.22148420651548, -1], [1.17809724509617, 1.37444678594553], [-1.25, -1], [1, 1.25], [0.392699081698724, 0.589048622548086], [2.625, 3]}
CP(1) => {[-1.21584991772509, -1], [-1.22148420651548, -1], [1.17809724509617, 1.37444678594553], [-1.25, -1], [1, 1.25], [0.392699081698724, 0.589048622548086], [2.625, 3]}
split: 6 2.8125 (87)
x := {[-1.22148420651548, -1], [-1.22148420651548, -1], [1.37444678594553, 1.5707963267949], [-1.25, -1], [1, 1.25], [0.392699081698724, 0.589048622548086], [2.625, 3]}
CP(3) => []
x := {[-1.22148420651548, -1], [-1.22148420651548, -1], [1.17809724509617, 1.37444678594553], [-1.25, -1], [1, 1.25], [0.589048622548086, 0.785398163397449], [2.625, 3]}
CP(1) => {[-1.21584991772509, -1], [-1.22148420651548, -1], [1.17809724509617, 1.37444678594553], [-1.25, -1], [1, 1.25], [0.589048622548086, 0.785398163397449], [2.625, 3]}
split: 6 2.8125 (87)
x := {[-1.22148420651548, -1], [-1.22148420651548, -1], [1.37444678594553, 1.5707963267949], [-1.25, -1], [1, 1.25], [0.589048622548086, 0.785398163397449], [2.625, 3]}
CP(1) => []
x := {[-1.22148420651548, -1], [-1.22148420651548, -1], [1.17809724509617, 1.37444678594553], [-1.25, -1], [1.25, 1.45222284460733], [0.589048622548086, 0.785398163397449], [2.625, 3]}
CP(1) => {[-1.21584991772509, -1], [-1.22148420651548, -1], [1.17809724509617, 1.37444678594553], [-1.25, -1], [1.25, 1.45222284460733], [0.589048622548086, 0.785398163397449], [2.625, 3]}
split: 6 2.8125 (87)
x := {[-1.22148420651548, -1], [-1.22148420651548, -1], [1.37444678594553, 1.5707963267949], [-1.25, -1], [1.25, 1.45222284460733], [0.589048622548086, 0.785398163397449], [2.625, 3]}
CP(3) => []
x := {[-1.5, -1.25], [-1.25, -1], [0.785398163397449, 0.981747704246811], [-1.25, -1], [1, 1.25], [0.785398163397449, 1.17809724509617], [2.625, 3]}
CP(2) => []
x := {[-1.5, -1.25], [-1.25, -1], [0.981747704246811, 1.17809724509617], [-1.25, -1], [1, 1.25], [0.785398163397449, 1.17809724509617], [2.625, 3]}
CP(1) => []
x := {[-1.5, -1.25], [-1.25, -1], [0.785398163397449, 0.981747704246811], [-1.25, -1], [1.25, 1.5], [0.785398163397449, 1.17809724509617], [2.625, 3]}
CP(2) => []
x := {[-1.5, -1.25], [-1.25, -1], [0.981747704246811, 1.17809724509617], [-1.25, -1], [1.25, 1.5], [0.785398163397449, 1.17809724509617], [2.625, 3]}
CP(1) => []
x := {[-1.25, -1], [-1.25, -1], [0.785398163397449, 0.981747704246811], [-1.25, -1], [1, 1.25], [0.785398163397449, 0.981747704246811], [2.625, 3]}
split: 6 2.8125 (83)
x := {[-1.25, -1], [-1.25, -1], [0.785398163397449, 0.981747704246811], [-1.25, -1], [1, 1.25], [0.981747704246811, 1.17809724509617], [2.625, 3]}
split: 6 2.8125 (84)
x := {[-1.25, -1], [-1.25, -1], [0.981747704246811, 1.17809724509617], [-1.25, -1], [1, 1.25], [0.785398163397449, 0.981747704246811], [2.625, 3]}
split: 6 2.8125 (85)
x := {[-1.25, -1], [-1.25, -1], [0.981747704246811, 1.17809724509617], [-1.25, -1], [1, 1.25], [0.981747704246811, 1.17809724509617], [2.625, 3]}
split: 6 2.8125 (86)
x := {[-1.25, -1], [-1.25, -1], [0.785398163397449, 0.981747704246811], [-1.25, -1], [1.25, 1.5], [0.785398163397449, 0.981747704246811], [2.625, 3]}
CP(2) => []
x := {[-1.25, -1], [-1.25, -1], [0.785398163397449, 0.981747704246811], [-1.25, -1], [1.25, 1.5], [0.981747704246811, 1.17809724509617], [2.625, 3]}
CP(1) => []
x := {[-1.25, -1], [-1.25, -1], [0.981747704246811, 1.17809724509617], [-1.25, -1], [1.25, 1.5], [0.785398163397449, 0.981747704246811], [2.625, 3]}
CP(2) => []
x := {[-1.25, -1], [-1.25, -1], [0.981747704246811, 1.17809724509617], [-1.25, -1], [1.25, 1.5], [0.981747704246811, 1.17809724509617], [2.625, 3]}
CP(1) => []
x := {[-1.5, -1.25], [-1.25, -1], [0.785398163397449, 0.981747704246811], [-1.22148420651548, -1], [1, 1.22148420651548], [1.17809724509617, 1.5707963267949], [2.625, 3]}
CP(2) => []
x := {[-1.5, -1.25], [-1.25, -1], [0.981747704246811, 1.17809724509617], [-1.22148420651548, -1], [1, 1.22148420651548], [1.17809724509617, 1.5707963267949], [2.625, 3]}
CP(1) => []
x := {[-1.25, -1], [-1.25, -1], [0.785398163397449, 0.981747704246811], [-1.22148420651548, -1], [1, 1.22148420651548], [1.17809724509617, 1.37444678594553], [2.625, 3]}
CP(1) => {[-1.25, -1], [-1.25, -1], [0.785398163397449, 0.981747704246811], [-1.22148420651548, -1], [1, 1.21584991772509], [1.17809724509617, 1.37444678594553], [2.625, 3]}
split: 6 2.8125 (81)
x := {[-1.25, -1], [-1.25, -1], [0.785398163397449, 0.981747704246811], [-1.22148420651548, -1], [1, 1.22148420651548], [1.37444678594553, 1.5707963267949], [2.625, 3]}
CP(3) => []
x := {[-1.25, -1], [-1.25, -1], [0.981747704246811, 1.17809724509617], [-1.22148420651548, -1], [1, 1.22148420651548], [1.17809724509617, 1.37444678594553], [2.625, 3]}
CP(1) => {[-1.25, -1], [-1.25, -1], [0.981747704246811, 1.17809724509617], [-1.22148420651548, -1], [1, 1.21584991772509], [1.17809724509617, 1.37444678594553], [2.625, 3]}
split: 6 2.8125 (81)
x := {[-1.25, -1], [-1.25, -1], [0.981747704246811, 1.17809724509617], [-1.22148420651548, -1], [1, 1.22148420651548], [1.37444678594553, 1.5707963267949], [2.625, 3]}
CP(4) => []
x := {[-1.22148420651548, -1], [-1.22148420651548, -1], [1.17809724509617, 1.37444678594553], [-1.25, -1], [1, 1.25], [0.785398163397449, 0.981747704246811], [2.625, 3]}
CP(1) => {[-1.21584991772509, -1], [-1.22148420651548, -1], [1.17809724509617, 1.37444678594553], [-1.25, -1], [1, 1.25], [0.785398163397449, 0.981747704246811], [2.625, 3]}
split: 6 2.8125 (81)
x := {[-1.22148420651548, -1], [-1.22148420651548, -1], [1.37444678594553, 1.5707963267949], [-1.25, -1], [1, 1.25], [0.785398163397449, 0.981747704246811], [2.625, 3]}
CP(1) => []
x := {[-1.22148420651548, -1], [-1.22148420651548, -1], [1.17809724509617, 1.37444678594553], [-1.25, -1], [1, 1.25], [0.981747704246811, 1.17809724509617], [2.625, 3]}
CP(1) => {[-1.21584991772509, -1], [-1.22148420651548, -1], [1.17809724509617, 1.37444678594553], [-1.25, -1], [1, 1.25], [0.981747704246811, 1.17809724509617], [2.625, 3]}
split: 6 2.8125 (81)
x := {[-1.22148420651548, -1], [-1.22148420651548, -1], [1.37444678594553, 1.5707963267949], [-1.25, -1], [1, 1.25], [0.981747704246811, 1.17809724509617], [2.625, 3]}
CP(2) => []
x := {[-1.21584991772509, -1], [-1.22148420651548, -1], [1.17809724509617, 1.37444678594553], [-1.22148420651548, -1], [1, 1.22148420651548], [1.17809724509617, 1.37444678594553], [2.625, 3]}
CP(1) => {[-1.21584991772509, -1], [-1.21584991772509, -1], [1.17809724509617, 1.37444678594553], [-1.22148420651548, -1], [1, 1.21584991772509], [1.17809724509617, 1.37444678594553], [2.625, 3]}
split: 6 2.8125 (81)
x := {[-1.21584991772509, -1], [-1.22148420651548, -1], [1.17809724509617, 1.37444678594553], [-1.22148420651548, -1], [1, 1.22148420651548], [1.37444678594553, 1.5707963267949], [2.625, 3]}
CP(4) => []
x := {[-1.25, -1], [-1.25, -1], [-4.94065645841247e-324, 0.142855140129733], [-1.25, -1], [1, 1.25], [0.392699081698724, 0.589048622548086], [2.8125, 3]}
CP(1) => []
x := {[-1.25, -1], [-1.25, -1], [0.142855140129733, 0.285710280259467], [-1.25, -1], [1, 1.25], [0.392699081698724, 0.589048622548086], [2.8125, 3]}
CP(2) => []
x := {[-1.25, -1], [-1.25, -1], [-4.94065645841247e-324, 0.142855140129733], [-1.25, -1], [1, 1.25], [0.589048622548086, 0.785398163397449], [2.8125, 3]}
CP(1) => []
x := {[-1.25, -1], [-1.25, -1], [0.142855140129733, 0.285710280259467], [-1.25, -1], [1, 1.25], [0.589048622548086, 0.785398163397449], [2.8125, 3]}
CP(1) => []
x := {[-1.45222284460734, -1.25], [-1.22923793288413, -1], [0.589048622548086, 0.785398163397449], [-1.25, -1], [1, 1.25], [-4.94065645841247e-324, 0.142855140129733], [2.8125, 3]}
CP(1) => []
x := {[-1.45222284460734, -1.25], [-1.22923793288413, -1], [0.589048622548086, 0.785398163397449], [-1.25, -1], [1, 1.25], [0.142855140129733, 0.285710280259466], [2.8125, 3]}
CP(2) => []
x := {[-1.45222284460734, -1.25], [-1.22923793288413, -1], [0.589048622548086, 0.785398163397449], [-1.25, -1], [1, 1.25], [0.392699081698724, 0.589048622548086], [2.625, 3]}
split: 6 2.8125 (75)
x := {[-1.45222284460734, -1.25], [-1.22923793288413, -1], [0.589048622548086, 0.785398163397449], [-1.25, -1], [1, 1.25], [0.589048622548086, 0.785398163397449], [2.625, 3]}
split: 6 2.8125 (76)
x := {[-1.45222284460734, -1.25], [-1.22923793288413, -1], [0.589048622548086, 0.785398163397449], [-1.25, -1], [1.25, 1.5], [0.392699081698724, 0.589048622548086], [2.625, 3]}
CP(2) => []
x := {[-1.45222284460734, -1.25], [-1.22923793288413, -1], [0.589048622548086, 0.785398163397449], [-1.25, -1], [1.25, 1.5], [0.589048622548086, 0.785398163397449], [2.625, 3]}
CP(2) => {[-1.45222284460734, -1.25], [-1.22923793288413, -1], [0.589048622548086, 0.785398163397449], [-1.25, -1], [1.25, 1.45222284460733], [0.589048622548086, 0.785398163397449], [2.625, 3]}
split: 6 2.8125 (76)
x := {[-1.25, -1], [-1.25, -1], [0.392699081698724, 0.589048622548086], [-1.25, -1], [1, 1.25], [0.392699081698724, 0.589048622548086], [2.625, 2.8125]}
CP(1) => []
x := {[-1.25, -1], [-1.25, -1], [0.392699081698724, 0.589048622548086], [-1.25, -1], [1, 1.25], [0.392699081698724, 0.589048622548086], [2.8125, 3]}
split: 0 -1.125 (76)
x := {[-1.25, -1], [-1.25, -1], [0.392699081698724, 0.589048622548086], [-1.25, -1], [1, 1.25], [0.589048622548086, 0.785398163397449], [2.625, 2.8125]}
CP(1) => []
x := {[-1.25, -1], [-1.25, -1], [0.392699081698724, 0.589048622548086], [-1.25, -1], [1, 1.25], [0.589048622548086, 0.785398163397449], [2.8125, 3]}
split: 0 -1.125 (76)
x := {[-1.25, -1], [-1.25, -1], [0.589048622548086, 0.785398163397449], [-1.25, -1], [1, 1.25], [0.392699081698724, 0.589048622548086], [2.625, 2.8125]}
CP(1) => []
x := {[-1.25, -1], [-1.25, -1], [0.589048622548086, 0.785398163397449], [-1.25, -1], [1, 1.25], [0.392699081698724, 0.589048622548086], [2.8125, 3]}
split: 0 -1.125 (76)
x := {[-1.25, -1], [-1.25, -1], [0.589048622548086, 0.785398163397449], [-1.25, -1], [1, 1.25], [0.589048622548086, 0.785398163397449], [2.625, 2.8125]}
CP(2) => []
x := {[-1.25, -1], [-1.25, -1], [0.589048622548086, 0.785398163397449], [-1.25, -1], [1, 1.25], [0.589048622548086, 0.785398163397449], [2.8125, 3]}
split: 0 -1.125 (76)
x := {[-1.25, -1], [-1.25, -1], [0.392699081698724, 0.589048622548086], [-1.25, -1], [1.25, 1.45222284460733], [0.589048622548086, 0.785398163397449], [2.625, 2.8125]}
CP(1) => []
x := {[-1.25, -1], [-1.25, -1], [0.392699081698724, 0.589048622548086], [-1.25, -1], [1.25, 1.45222284460733], [0.589048622548086, 0.785398163397449], [2.8125, 3]}
split: 0 -1.125 (76)
x := {[-1.25, -1], [-1.25, -1], [0.589048622548086, 0.785398163397449], [-1.25, -1], [1.25, 1.45222284460733], [0.589048622548086, 0.785398163397449], [2.625, 2.8125]}
CP(1) => []
x := {[-1.25, -1], [-1.25, -1], [0.589048622548086, 0.785398163397449], [-1.25, -1], [1.25, 1.45222284460733], [0.589048622548086, 0.785398163397449], [2.8125, 3]}
split: 0 -1.125 (76)
x := {[-1.25, -1], [-1.25, -1], [-4.94065645841247e-324, 0.142855140129733], [-1.25, -1], [1, 1.25], [0.785398163397449, 0.981747704246811], [2.8125, 3]}
CP(1) => []
x := {[-1.25, -1], [-1.25, -1], [0.142855140129733, 0.285710280259467], [-1.25, -1], [1, 1.25], [0.785398163397449, 0.981747704246811], [2.8125, 3]}
CP(1) => []
x := {[-1.25, -1], [-1.25, -1], [-4.94065645841247e-324, 0.142855140129733], [-1.25, -1], [1, 1.25], [0.981747704246811, 1.17809724509617], [2.8125, 3]}
CP(1) => []
x := {[-1.25, -1], [-1.25, -1], [0.142855140129733, 0.285710280259467], [-1.25, -1], [1, 1.25], [0.981747704246811, 1.17809724509617], [2.8125, 3]}
CP(1) => []
x := {[-1.5, -1.25], [-1.22923793288413, -1], [0.392699081698724, 0.589048622548086], [-1.25, -1], [1, 1.25], [0.785398163397449, 0.981747704246811], [2.625, 3]}
CP(2) => []
x := {[-1.5, -1.25], [-1.22923793288413, -1], [0.589048622548086, 0.785398163397449], [-1.25, -1], [1, 1.25], [0.785398163397449, 0.981747704246811], [2.625, 3]}
CP(2) => {[-1.45222284460734, -1.25], [-1.22923793288413, -1], [0.589048622548086, 0.785398163397449], [-1.25, -1], [1, 1.25], [0.785398163397449, 0.981747704246811], [2.625, 3]}
split: 6 2.8125 (72)
x := {[-1.5, -1.25], [-1.22923793288413, -1], [0.392699081698724, 0.589048622548086], [-1.25, -1], [1, 1.25], [0.981747704246811, 1.17809724509617], [2.625, 3]}
CP(2) => []
x := {[-1.5, -1.25], [-1.22923793288413, -1], [0.589048622548086, 0.785398163397449], [-1.25, -1], [1, 1.25], [0.981747704246811, 1.17809724509617], [2.625, 3]}
CP(2) => {[-1.45222284460734, -1.25], [-1.22923793288413, -1], [0.589048622548086, 0.785398163397449], [-1.25, -1], [1, 1.25], [0.981747704246811, 1.17809724509617], [2.625, 3]}
split: 6 2.8125 (72)
x := {[-1.25, -1], [-1.25, -1], [0.392699081698724, 0.589048622548086], [-1.25, -1], [1, 1.25], [0.785398163397449, 0.981747704246811], [2.625, 2.8125]}
CP(1) => []
x := {[-1.25, -1], [-1.25, -1], [0.392699081698724, 0.589048622548086], [-1.25, -1], [1, 1.25], [0.785398163397449, 0.981747704246811], [2.8125, 3]}
split: 0 -1.125 (72)
x := {[-1.25, -1], [-1.25, -1], [0.589048622548086, 0.785398163397449], [-1.25, -1], [1, 1.25], [0.785398163397449, 0.981747704246811], [2.625, 2.8125]}
CP(2) => []
x := {[-1.25, -1], [-1.25, -1], [0.589048622548086, 0.785398163397449], [-1.25, -1], [1, 1.25], [0.785398163397449, 0.981747704246811], [2.8125, 3]}
split: 0 -1.125 (72)
x := {[-1.25, -1], [-1.25, -1], [0.392699081698724, 0.589048622548086], [-1.25, -1], [1, 1.25], [0.981747704246811, 1.17809724509617], [2.625, 2.8125]}
CP(1) => []
x := {[-1.25, -1], [-1.25, -1], [0.392699081698724, 0.589048622548086], [-1.25, -1], [1, 1.25], [0.981747704246811, 1.17809724509617], [2.8125, 3]}
split: 0 -1.125 (72)
x := {[-1.25, -1], [-1.25, -1], [0.589048622548086, 0.785398163397449], [-1.25, -1], [1, 1.25], [0.981747704246811, 1.17809724509617], [2.625, 2.8125]}
CP(1) => []
x := {[-1.25, -1], [-1.25, -1], [0.589048622548086, 0.785398163397449], [-1.25, -1], [1, 1.25], [0.981747704246811, 1.17809724509617], [2.8125, 3]}
split: 0 -1.125 (72)
x := {[-1.45222284460734, -1.25], [-1.22923793288413, -1], [0.589048622548086, 0.785398163397449], [-1.22148420651548, -1], [1, 1.22148420651548], [1.17809724509617, 1.37444678594553], [2.625, 3]}
CP(1) => {[-1.45222284460734, -1.25], [-1.22923793288413, -1], [0.589048622548086, 0.785398163397449], [-1.22148420651548, -1], [1, 1.21584991772509], [1.17809724509617, 1.37444678594553], [2.625, 3]}
split: 6 2.8125 (73)
x := {[-1.45222284460734, -1.25], [-1.22923793288413, -1], [0.589048622548086, 0.785398163397449], [-1.22148420651548, -1], [1, 1.22148420651548], [1.37444678594553, 1.5707963267949], [2.625, 3]}
CP(2) => []
x := {[-1.25, -1], [-1.25, -1], [0.392699081698724, 0.589048622548086], [-1.22148420651548, -1], [1, 1.21584991772509], [1.17809724509617, 1.37444678594553], [2.625, 2.8125]}
CP(1) => []
x := {[-1.25, -1], [-1.25, -1], [0.392699081698724, 0.589048622548086], [-1.22148420651548, -1], [1, 1.21584991772509], [1.17809724509617, 1.37444678594553], [2.8125, 3]}
CP(1) => {[-1.25, -1], [-1.25, -1], [0.392699081698724, 0.589048622548086], [-1.21584991772509, -1], [1, 1.21584991772509], [1.17809724509617, 1.37444678594553], [2.8125, 3]}
split: 0 -1.125 (72)
x := {[-1.25, -1], [-1.25, -1], [0.589048622548086, 0.785398163397449], [-1.22148420651548, -1], [1, 1.21584991772509], [1.17809724509617, 1.37444678594553], [2.625, 2.8125]}
CP(1) => []
x := {[-1.25, -1], [-1.25, -1], [0.589048622548086, 0.785398163397449], [-1.22148420651548, -1], [1, 1.21584991772509], [1.17809724509617, 1.37444678594553], [2.8125, 3]}
CP(1) => {[-1.25, -1], [-1.25, -1], [0.589048622548086, 0.785398163397449], [-1.21584991772509, -1], [1, 1.21584991772509], [1.17809724509617, 1.37444678594553], [2.8125, 3]}
split: 0 -1.125 (72)
x := {[-1.25, -1], [-1.25, -1], [0.785398163397449, 0.981747704246811], [-1.25, -1], [1, 1.25], [0.392699081698724, 0.589048622548086], [2.625, 2.8125]}
CP(1) => []
x := {[-1.25, -1], [-1.25, -1], [0.785398163397449, 0.981747704246811], [-1.25, -1], [1, 1.25], [0.392699081698724, 0.589048622548086], [2.8125, 3]}
split: 0 -1.125 (72)
x := {[-1.25, -1], [-1.25, -1], [0.785398163397449, 0.981747704246811], [-1.25, -1], [1, 1.25], [0.589048622548086, 0.785398163397449], [2.625, 2.8125]}
CP(3) => []
x := {[-1.25, -1], [-1.25, -1], [0.785398163397449, 0.981747704246811], [-1.25, -1], [1, 1.25], [0.589048622548086, 0.785398163397449], [2.8125, 3]}
split: 0 -1.125 (72)
x := {[-1.25, -1], [-1.25, -1], [0.981747704246811, 1.17809724509617], [-1.25, -1], [1, 1.25], [0.392699081698724, 0.589048622548086], [2.625, 2.8125]}
CP(1) => []
x := {[-1.25, -1], [-1.25, -1], [0.981747704246811, 1.17809724509617], [-1.25, -1], [1, 1.25], [0.392699081698724, 0.589048622548086], [2.8125, 3]}
split: 0 -1.125 (72)
x := {[-1.25, -1], [-1.25, -1], [0.981747704246811, 1.17809724509617], [-1.25, -1], [1, 1.25], [0.589048622548086, 0.785398163397449], [2.625, 2.8125]}
CP(1) => []
x := {[-1.25, -1], [-1.25, -1], [0.981747704246811, 1.17809724509617], [-1.25, -1], [1, 1.25], [0.589048622548086, 0.785398163397449], [2.8125, 3]}
split: 0 -1.125 (72)
x := {[-1.25, -1], [-1.25, -1], [0.785398163397449, 0.981747704246811], [-1.25, -1], [1.25, 1.45222284460733], [0.589048622548086, 0.785398163397449], [2.625, 2.8125]}
CP(1) => []
x := {[-1.25, -1], [-1.25, -1], [0.785398163397449, 0.981747704246811], [-1.25, -1], [1.25, 1.45222284460733], [0.589048622548086, 0.785398163397449], [2.8125, 3]}
split: 0 -1.125 (72)
x := {[-1.25, -1], [-1.25, -1], [0.981747704246811, 1.17809724509617], [-1.25, -1], [1.25, 1.45222284460733], [0.589048622548086, 0.785398163397449], [2.625, 2.8125]}
CP(1) => []
x := {[-1.25, -1], [-1.25, -1], [0.981747704246811, 1.17809724509617], [-1.25, -1], [1.25, 1.45222284460733], [0.589048622548086, 0.785398163397449], [2.8125, 3]}
split: 0 -1.125 (72)
x := {[-1.21584991772509, -1], [-1.22148420651548, -1], [1.17809724509617, 1.37444678594553], [-1.25, -1], [1, 1.25], [0.392699081698724, 0.589048622548086], [2.625, 2.8125]}
CP(1) => []
x := {[-1.21584991772509, -1], [-1.22148420651548, -1], [1.17809724509617, 1.37444678594553], [-1.25, -1], [1, 1.25], [0.392699081698724, 0.589048622548086], [2.8125, 3]}
CP(1) => {[-1.21584991772509, -1], [-1.21584991772509, -1], [1.17809724509617, 1.37444678594553], [-1.25, -1], [1, 1.25], [0.392699081698724, 0.589048622548086], [2.8125, 3]}
split: 3 -1.125 (72)
x := {[-1.21584991772509, -1], [-1.22148420651548, -1], [1.17809724509617, 1.37444678594553], [-1.25, -1], [1, 1.25], [0.589048622548086, 0.785398163397449], [2.625, 2.8125]}
CP(1) => []
x := {[-1.21584991772509, -1], [-1.22148420651548, -1], [1.17809724509617, 1.37444678594553], [-1.25, -1], [1, 1.25], [0.589048622548086, 0.785398163397449], [2.8125, 3]}
CP(1) => {[-1.21584991772509, -1], [-1.21584991772509, -1], [1.17809724509617, 1.37444678594553], [-1.25, -1], [1, 1.25], [0.589048622548086, 0.785398163397449], [2.8125, 3]}
split: 3 -1.125 (72)
x := {[-1.21584991772509, -1], [-1.22148420651548, -1], [1.17809724509617, 1.37444678594553], [-1.25, -1], [1.25, 1.45222284460733], [0.589048622548086, 0.785398163397449], [2.625, 2.8125]}
CP(1) => []
x := {[-1.21584991772509, -1], [-1.22148420651548, -1], [1.17809724509617, 1.37444678594553], [-1.25, -1], [1.25, 1.45222284460733], [0.589048622548086, 0.785398163397449], [2.8125, 3]}
CP(1) => {[-1.21584991772509, -1], [-1.21584991772509, -1], [1.17809724509617, 1.37444678594553], [-1.25, -1], [1.25, 1.45222284460733], [0.589048622548086, 0.785398163397449], [2.8125, 3]}
split: 3 -1.125 (72)
x := {[-1.25, -1], [-1.25, -1], [0.785398163397449, 0.981747704246811], [-1.25, -1], [1, 1.25], [0.785398163397449, 0.981747704246811], [2.625, 2.8125]}
CP(2) => []
x := {[-1.25, -1], [-1.25, -1], [0.785398163397449, 0.981747704246811], [-1.25, -1], [1, 1.25], [0.785398163397449, 0.981747704246811], [2.8125, 3]}
split: 0 -1.125 (72)
x := {[-1.25, -1], [-1.25, -1], [0.785398163397449, 0.981747704246811], [-1.25, -1], [1, 1.25], [0.981747704246811, 1.17809724509617], [2.625, 2.8125]}
CP(1) => []
x := {[-1.25, -1], [-1.25, -1], [0.785398163397449, 0.981747704246811], [-1.25, -1], [1, 1.25], [0.981747704246811, 1.17809724509617], [2.8125, 3]}
split: 0 -1.125 (72)
x := {[-1.25, -1], [-1.25, -1], [0.981747704246811, 1.17809724509617], [-1.25, -1], [1, 1.25], [0.785398163397449, 0.981747704246811], [2.625, 2.8125]}
CP(1) => []
x := {[-1.25, -1], [-1.25, -1], [0.981747704246811, 1.17809724509617], [-1.25, -1], [1, 1.25], [0.785398163397449, 0.981747704246811], [2.8125, 3]}
split: 0 -1.125 (72)
x := {[-1.25, -1], [-1.25, -1], [0.981747704246811, 1.17809724509617], [-1.25, -1], [1, 1.25], [0.981747704246811, 1.17809724509617], [2.625, 2.8125]}
CP(1) => []
x := {[-1.25, -1], [-1.25, -1], [0.981747704246811, 1.17809724509617], [-1.25, -1], [1, 1.25], [0.981747704246811, 1.17809724509617], [2.8125, 3]}
split: 0 -1.125 (72)
x := {[-1.25, -1], [-1.25, -1], [0.785398163397449, 0.981747704246811], [-1.22148420651548, -1], [1, 1.21584991772509], [1.17809724509617, 1.37444678594553], [2.625, 2.8125]}
CP(1) => []
x := {[-1.25, -1], [-1.25, -1], [0.785398163397449, 0.981747704246811], [-1.22148420651548, -1], [1, 1.21584991772509], [1.17809724509617, 1.37444678594553], [2.8125, 3]}
CP(1) => {[-1.25, -1], [-1.25, -1], [0.785398163397449, 0.981747704246811], [-1.21584991772509, -1], [1, 1.21584991772509], [1.17809724509617, 1.37444678594553], [2.8125, 3]}
split: 0 -1.125 (72)
x := {[-1.25, -1], [-1.25, -1], [0.981747704246811, 1.17809724509617], [-1.22148420651548, -1], [1, 1.21584991772509], [1.17809724509617, 1.37444678594553], [2.625, 2.8125]}
CP(1) => []
x := {[-1.25, -1], [-1.25, -1], [0.981747704246811, 1.17809724509617], [-1.22148420651548, -1], [1, 1.21584991772509], [1.17809724509617, 1.37444678594553], [2.8125, 3]}
CP(1) => {[-1.25, -1], [-1.25, -1], [0.981747704246811, 1.17809724509617], [-1.21584991772509, -1], [1, 1.21584991772509], [1.17809724509617, 1.37444678594553], [2.8125, 3]}
split: 0 -1.125 (72)
x := {[-1.21584991772509, -1], [-1.22148420651548, -1], [1.17809724509617, 1.37444678594553], [-1.25, -1], [1, 1.25], [0.785398163397449, 0.981747704246811], [2.625, 2.8125]}
CP(1) => []
x := {[-1.21584991772509, -1], [-1.22148420651548, -1], [1.17809724509617, 1.37444678594553], [-1.25, -1], [1, 1.25], [0.785398163397449, 0.981747704246811], [2.8125, 3]}
CP(1) => {[-1.21584991772509, -1], [-1.21584991772509, -1], [1.17809724509617, 1.37444678594553], [-1.25, -1], [1, 1.25], [0.785398163397449, 0.981747704246811], [2.8125, 3]}
split: 3 -1.125 (72)
x := {[-1.21584991772509, -1], [-1.22148420651548, -1], [1.17809724509617, 1.37444678594553], [-1.25, -1], [1, 1.25], [0.981747704246811, 1.17809724509617], [2.625, 2.8125]}
CP(1) => []
x := {[-1.21584991772509, -1], [-1.22148420651548, -1], [1.17809724509617, 1.37444678594553], [-1.25, -1], [1, 1.25], [0.981747704246811, 1.17809724509617], [2.8125, 3]}
CP(1) => {[-1.21584991772509, -1], [-1.21584991772509, -1], [1.17809724509617, 1.37444678594553], [-1.25, -1], [1, 1.25], [0.981747704246811, 1.17809724509617], [2.8125, 3]}
split: 3 -1.125 (72)
x := {[-1.21584991772509, -1], [-1.21584991772509, -1], [1.17809724509617, 1.37444678594553], [-1.22148420651548, -1], [1, 1.21584991772509], [1.17809724509617, 1.37444678594553], [2.625, 2.8125]}
CP(1) => []
x := {[-1.21584991772509, -1], [-1.21584991772509, -1], [1.17809724509617, 1.37444678594553], [-1.22148420651548, -1], [1, 1.21584991772509], [1.17809724509617, 1.37444678594553], [2.8125, 3]}
CP(1) => {[-1.21584991772509, -1], [-1.21584991772509, -1], [1.17809724509617, 1.37444678594553], [-1.21584991772509, -1], [1, 1.21584991772509], [1.17809724509617, 1.37444678594553], [2.8125, 3]}
split: 0 -1.10792 (72)
x := {[-1.45222284460734, -1.25], [-1.22923793288413, -1], [0.589048622548086, 0.785398163397449], [-1.25, -1], [1, 1.25], [0.392699081698724, 0.589048622548086], [2.625, 2.8125]}
CP(1) => []
x := {[-1.45222284460734, -1.25], [-1.22923793288413, -1], [0.589048622548086, 0.785398163397449], [-1.25, -1], [1, 1.25], [0.392699081698724, 0.589048622548086], [2.8125, 3]}
split: 3 -1.125 (72)
x := {[-1.45222284460734, -1.25], [-1.22923793288413, -1], [0.589048622548086, 0.785398163397449], [-1.25, -1], [1, 1.25], [0.589048622548086, 0.785398163397449], [2.625, 2.8125]}
CP(1) => []
x := {[-1.45222284460734, -1.25], [-1.22923793288413, -1], [0.589048622548086, 0.785398163397449], [-1.25, -1], [1, 1.25], [0.589048622548086, 0.785398163397449], [2.8125, 3]}
split: 3 -1.125 (72)
x := {[-1.45222284460734, -1.25], [-1.22923793288413, -1], [0.589048622548086, 0.785398163397449], [-1.25, -1], [1.25, 1.45222284460733], [0.589048622548086, 0.785398163397449], [2.625, 2.8125]}
CP(1) => []
x := {[-1.45222284460734, -1.25], [-1.22923793288413, -1], [0.589048622548086, 0.785398163397449], [-1.25, -1], [1.25, 1.45222284460733], [0.589048622548086, 0.785398163397449], [2.8125, 3]}
split: 3 -1.125 (72)
x := {[-1.25, -1.125], [-1.25, -1], [0.392699081698724, 0.589048622548086], [-1.25, -1], [1, 1.25], [0.392699081698724, 0.589048622548086], [2.8125, 3]}
CP(2) => {[-1.25, -1.125], [-1.21492512030646, -1], [0.392699081698724, 0.589048622548086], [-1.25, -1], [1, 1.25], [0.392699081698724, 0.589048622548086], [2.8125, 3]}
split: 3 -1.125 (73)
x := {[-1.125, -1], [-1.25, -1], [0.392699081698724, 0.589048622548086], [-1.25, -1], [1, 1.25], [0.392699081698724, 0.589048622548086], [2.8125, 3]}
CP(2) => {[-1.125, -1], [-1.125, -1], [0.392699081698724, 0.589048622548086], [-1.25, -1], [1, 1.25], [0.392699081698724, 0.589048622548086], [2.8125, 3]}
split: 3 -1.125 (74)
x := {[-1.25, -1.125], [-1.25, -1], [0.392699081698724, 0.589048622548086], [-1.25, -1], [1, 1.25], [0.589048622548086, 0.785398163397449], [2.8125, 3]}
CP(2) => {[-1.25, -1.125], [-1.21492512030646, -1], [0.392699081698724, 0.589048622548086], [-1.25, -1], [1, 1.25], [0.589048622548086, 0.785398163397449], [2.8125, 3]}
split: 3 -1.125 (75)
x := {[-1.125, -1], [-1.25, -1], [0.392699081698724, 0.589048622548086], [-1.25, -1], [1, 1.25], [0.589048622548086, 0.785398163397449], [2.8125, 3]}
CP(2) => {[-1.125, -1], [-1.125, -1], [0.392699081698724, 0.589048622548086], [-1.25, -1], [1, 1.25], [0.589048622548086, 0.785398163397449], [2.8125, 3]}
split: 3 -1.125 (76)
x := {[-1.25, -1.125], [-1.25, -1], [0.589048622548086, 0.785398163397449], [-1.25, -1], [1, 1.25], [0.392699081698724, 0.589048622548086], [2.8125, 3]}
split: 1 -1.125 (77)
x := {[-1.125, -1], [-1.25, -1], [0.589048622548086, 0.785398163397449], [-1.25, -1], [1, 1.25], [0.392699081698724, 0.589048622548086], [2.8125, 3]}
CP(2) => {[-1.125, -1], [-1.125, -1], [0.589048622548086, 0.785398163397449], [-1.25, -1], [1, 1.25], [0.392699081698724, 0.589048622548086], [2.8125, 3]}
split: 3 -1.125 (78)
x := {[-1.25, -1.125], [-1.25, -1], [0.589048622548086, 0.785398163397449], [-1.25, -1], [1, 1.25], [0.589048622548086, 0.785398163397449], [2.8125, 3]}
split: 1 -1.125 (79)
x := {[-1.125, -1], [-1.25, -1], [0.589048622548086, 0.785398163397449], [-1.25, -1], [1, 1.25], [0.589048622548086, 0.785398163397449], [2.8125, 3]}
CP(2) => {[-1.125, -1], [-1.125, -1], [0.589048622548086, 0.785398163397449], [-1.25, -1], [1, 1.25], [0.589048622548086, 0.785398163397449], [2.8125, 3]}
split: 3 -1.125 (80)
x := {[-1.25, -1.125], [-1.25, -1], [0.392699081698724, 0.589048622548086], [-1.25, -1], [1.25, 1.45222284460733], [0.589048622548086, 0.785398163397449], [2.8125, 3]}
CP(2) => {[-1.25, -1.125], [-1.21492512030646, -1], [0.392699081698724, 0.589048622548086], [-1.25, -1], [1.25, 1.45222284460733], [0.589048622548086, 0.785398163397449], [2.8125, 3]}
split: 3 -1.125 (81)
x := {[-1.125, -1], [-1.25, -1], [0.392699081698724, 0.589048622548086], [-1.25, -1], [1.25, 1.45222284460733], [0.589048622548086, 0.785398163397449], [2.8125, 3]}
CP(2) => {[-1.125, -1], [-1.125, -1], [0.392699081698724, 0.589048622548086], [-1.25, -1], [1.25, 1.45222284460733], [0.589048622548086, 0.785398163397449], [2.8125, 3]}
split: 3 -1.125 (82)
x := {[-1.25, -1.125], [-1.25, -1], [0.589048622548086, 0.785398163397449], [-1.25, -1], [1.25, 1.45222284460733], [0.589048622548086, 0.785398163397449], [2.8125, 3]}
split: 1 -1.125 (83)
x := {[-1.125, -1], [-1.25, -1], [0.589048622548086, 0.785398163397449], [-1.25, -1], [1.25, 1.45222284460733], [0.589048622548086, 0.785398163397449], [2.8125, 3]}
CP(2) => {[-1.125, -1], [-1.125, -1], [0.589048622548086, 0.785398163397449], [-1.25, -1], [1.25, 1.45222284460733], [0.589048622548086, 0.785398163397449], [2.8125, 3]}
split: 3 -1.125 (84)
x := {[-1.45222284460734, -1.25], [-1.22923793288413, -1], [0.589048622548086, 0.785398163397449], [-1.25, -1], [1, 1.25], [0.785398163397449, 0.981747704246811], [2.625, 2.8125]}
CP(1) => []
x := {[-1.45222284460734, -1.25], [-1.22923793288413, -1], [0.589048622548086, 0.785398163397449], [-1.25, -1], [1, 1.25], [0.785398163397449, 0.981747704246811], [2.8125, 3]}
split: 3 -1.125 (84)
x := {[-1.45222284460734, -1.25], [-1.22923793288413, -1], [0.589048622548086, 0.785398163397449], [-1.25, -1], [1, 1.25], [0.981747704246811, 1.17809724509617], [2.625, 2.8125]}
CP(1) => []
x := {[-1.45222284460734, -1.25], [-1.22923793288413, -1], [0.589048622548086, 0.785398163397449], [-1.25, -1], [1, 1.25], [0.981747704246811, 1.17809724509617], [2.8125, 3]}
split: 3 -1.125 (84)
x := {[-1.25, -1.125], [-1.25, -1], [0.392699081698724, 0.589048622548086], [-1.25, -1], [1, 1.25], [0.785398163397449, 0.981747704246811], [2.8125, 3]}
CP(2) => {[-1.25, -1.125], [-1.21492512030646, -1], [0.392699081698724, 0.589048622548086], [-1.25, -1], [1, 1.25], [0.785398163397449, 0.981747704246811], [2.8125, 3]}
split: 3 -1.125 (85)
x := {[-1.125, -1], [-1.25, -1], [0.392699081698724, 0.589048622548086], [-1.25, -1], [1, 1.25], [0.785398163397449, 0.981747704246811], [2.8125, 3]}
CP(1) => []
x := {[-1.25, -1.125], [-1.25, -1], [0.589048622548086, 0.785398163397449], [-1.25, -1], [1, 1.25], [0.785398163397449, 0.981747704246811], [2.8125, 3]}
split: 1 -1.125 (85)
x := {[-1.125, -1], [-1.25, -1], [0.589048622548086, 0.785398163397449], [-1.25, -1], [1, 1.25], [0.785398163397449, 0.981747704246811], [2.8125, 3]}
CP(1) => []
x := {[-1.25, -1.125], [-1.25, -1], [0.392699081698724, 0.589048622548086], [-1.25, -1], [1, 1.25], [0.981747704246811, 1.17809724509617], [2.8125, 3]}
CP(2) => {[-1.25, -1.125], [-1.21492512030646, -1], [0.392699081698724, 0.589048622548086], [-1.25, -1], [1, 1.25], [0.981747704246811, 1.17809724509617], [2.8125, 3]}
split: 3 -1.125 (85)
x := {[-1.125, -1], [-1.25, -1], [0.392699081698724, 0.589048622548086], [-1.25, -1], [1, 1.25], [0.981747704246811, 1.17809724509617], [2.8125, 3]}
CP(2) => {[-1.125, -1], [-1.125, -1], [0.392699081698724, 0.589048622548086], [-1.25, -1], [1, 1.25], [0.981747704246811, 1.17809724509617], [2.8125, 3]}
split: 3 -1.125 (86)
x := {[-1.25, -1.125], [-1.25, -1], [0.589048622548086, 0.785398163397449], [-1.25, -1], [1, 1.25], [0.981747704246811, 1.17809724509617], [2.8125, 3]}
split: 1 -1.125 (87)
x := {[-1.125, -1], [-1.25, -1], [0.589048622548086, 0.785398163397449], [-1.25, -1], [1, 1.25], [0.981747704246811, 1.17809724509617], [2.8125, 3]}
CP(2) => {[-1.125, -1], [-1.125, -1], [0.589048622548086, 0.785398163397449], [-1.25, -1], [1, 1.25], [0.981747704246811, 1.17809724509617], [2.8125, 3]}
split: 3 -1.125 (88)
x := {[-1.45222284460734, -1.25], [-1.22923793288413, -1], [0.589048622548086, 0.785398163397449], [-1.22148420651548, -1], [1, 1.21584991772509], [1.17809724509617, 1.37444678594553], [2.625, 2.8125]}
CP(1) => []
x := {[-1.45222284460734, -1.25], [-1.22923793288413, -1], [0.589048622548086, 0.785398163397449], [-1.22148420651548, -1], [1, 1.21584991772509], [1.17809724509617, 1.37444678594553], [2.8125, 3]}
CP(1) => {[-1.45222284460734, -1.25], [-1.22923793288413, -1], [0.589048622548086, 0.785398163397449], [-1.21584991772509, -1], [1, 1.21584991772509], [1.17809724509617, 1.37444678594553], [2.8125, 3]}
split: 1 -1.11462 (88)
x := {[-1.25, -1.125], [-1.25, -1], [0.392699081698724, 0.589048622548086], [-1.21584991772509, -1], [1, 1.21584991772509], [1.17809724509617, 1.37444678594553], [2.8125, 3]}
CP(2) => {[-1.25, -1.125], [-1.21492512030646, -1], [0.392699081698724, 0.589048622548086], [-1.21584991772509, -1], [1, 1.21584991772509], [1.17809724509617, 1.37444678594553], [2.8125, 3]}
split: 3 -1.10792 (89)
x := {[-1.125, -1], [-1.25, -1], [0.392699081698724, 0.589048622548086], [-1.21584991772509, -1], [1, 1.21584991772509], [1.17809724509617, 1.37444678594553], [2.8125, 3]}
CP(2) => {[-1.125, -1], [-1.125, -1], [0.392699081698724, 0.589048622548086], [-1.21584991772509, -1], [1, 1.21584991772509], [1.17809724509617, 1.37444678594553], [2.8125, 3]}
split: 3 -1.10792 (90)
x := {[-1.25, -1.125], [-1.25, -1], [0.589048622548086, 0.785398163397449], [-1.21584991772509, -1], [1, 1.21584991772509], [1.17809724509617, 1.37444678594553], [2.8125, 3]}
split: 1 -1.125 (91)
x := {[-1.125, -1], [-1.25, -1], [0.589048622548086, 0.785398163397449], [-1.21584991772509, -1], [1, 1.21584991772509], [1.17809724509617, 1.37444678594553], [2.8125, 3]}
CP(1) => []
x := {[-1.25, -1.125], [-1.25, -1], [0.785398163397449, 0.981747704246811], [-1.25, -1], [1, 1.25], [0.392699081698724, 0.589048622548086], [2.8125, 3]}
split: 1 -1.125 (91)
x := {[-1.125, -1], [-1.25, -1], [0.785398163397449, 0.981747704246811], [-1.25, -1], [1, 1.25], [0.392699081698724, 0.589048622548086], [2.8125, 3]}
CP(1) => []
x := {[-1.25, -1.125], [-1.25, -1], [0.785398163397449, 0.981747704246811], [-1.25, -1], [1, 1.25], [0.589048622548086, 0.785398163397449], [2.8125, 3]}
split: 1 -1.125 (91)
x := {[-1.125, -1], [-1.25, -1], [0.785398163397449, 0.981747704246811], [-1.25, -1], [1, 1.25], [0.589048622548086, 0.785398163397449], [2.8125, 3]}
CP(1) => []
x := {[-1.25, -1.125], [-1.25, -1], [0.981747704246811, 1.17809724509617], [-1.25, -1], [1, 1.25], [0.392699081698724, 0.589048622548086], [2.8125, 3]}
split: 1 -1.125 (91)
x := {[-1.125, -1], [-1.25, -1], [0.981747704246811, 1.17809724509617], [-1.25, -1], [1, 1.25], [0.392699081698724, 0.589048622548086], [2.8125, 3]}
CP(2) => {[-1.125, -1], [-1.125, -1], [0.981747704246811, 1.17809724509617], [-1.25, -1], [1, 1.25], [0.392699081698724, 0.589048622548086], [2.8125, 3]}
split: 3 -1.125 (92)
x := {[-1.25, -1.125], [-1.25, -1], [0.981747704246811, 1.17809724509617], [-1.25, -1], [1, 1.25], [0.589048622548086, 0.785398163397449], [2.8125, 3]}
split: 1 -1.125 (93)
x := {[-1.125, -1], [-1.25, -1], [0.981747704246811, 1.17809724509617], [-1.25, -1], [1, 1.25], [0.589048622548086, 0.785398163397449], [2.8125, 3]}
CP(2) => {[-1.125, -1], [-1.125, -1], [0.981747704246811, 1.17809724509617], [-1.25, -1], [1, 1.25], [0.589048622548086, 0.785398163397449], [2.8125, 3]}
split: 3 -1.125 (94)
x := {[-1.25, -1.125], [-1.25, -1], [0.785398163397449, 0.981747704246811], [-1.25, -1], [1.25, 1.45222284460733], [0.589048622548086, 0.785398163397449], [2.8125, 3]}
split: 1 -1.125 (95)
x := {[-1.125, -1], [-1.25, -1], [0.785398163397449, 0.981747704246811], [-1.25, -1], [1.25, 1.45222284460733], [0.589048622548086, 0.785398163397449], [2.8125, 3]}
CP(2) => {[-1.125, -1], [-1.125, -1], [0.785398163397449, 0.981747704246811], [-1.25, -1], [1.25, 1.45222284460733], [0.589048622548086, 0.785398163397449], [2.8125, 3]}
split: 3 -1.125 (96)
x := {[-1.25, -1.125], [-1.25, -1], [0.981747704246811, 1.17809724509617], [-1.25, -1], [1.25, 1.45222284460733], [0.589048622548086, 0.785398163397449], [2.8125, 3]}
split: 1 -1.125 (97)
x := {[-1.125, -1], [-1.25, -1], [0.981747704246811, 1.17809724509617], [-1.25, -1], [1.25, 1.45222284460733], [0.589048622548086, 0.785398163397449], [2.8125, 3]}
CP(2) => {[-1.125, -1], [-1.125, -1], [0.981747704246811, 1.17809724509617], [-1.25, -1], [1.25, 1.45222284460733], [0.589048622548086, 0.785398163397449], [2.8125, 3]}
split: 3 -1.125 (98)
x := {[-1.21584991772509, -1], [-1.21584991772509, -1], [1.17809724509617, 1.37444678594553], [-1.25, -1.125], [1, 1.25], [0.392699081698724, 0.589048622548086], [2.8125, 3]}
CP(1) => []
x := {[-1.21584991772509, -1], [-1.21584991772509, -1], [1.17809724509617, 1.37444678594553], [-1.125, -1], [1, 1.25], [0.392699081698724, 0.589048622548086], [2.8125, 3]}
split: 4 1.125 (98)
x := {[-1.21584991772509, -1], [-1.21584991772509, -1], [1.17809724509617, 1.37444678594553], [-1.25, -1.125], [1, 1.25], [0.589048622548086, 0.785398163397449], [2.8125, 3]}
CP(2) => {[-1.21584991772509, -1], [-1.21584991772509, -1], [1.17809724509617, 1.37444678594553], [-1.25, -1.125], [1.125, 1.25], [0.589048622548086, 0.785398163397449], [2.8125, 3]}
split: 0 -1.10792 (99)
x := {[-1.21584991772509, -1], [-1.21584991772509, -1], [1.17809724509617, 1.37444678594553], [-1.125, -1], [1, 1.25], [0.589048622548086, 0.785398163397449], [2.8125, 3]}
split: 4 1.125 (100)
x := {[-1.21584991772509, -1], [-1.21584991772509, -1], [1.17809724509617, 1.37444678594553], [-1.25, -1.125], [1.25, 1.45222284460733], [0.589048622548086, 0.785398163397449], [2.8125, 3]}
CP(2) => []
x := {[-1.21584991772509, -1], [-1.21584991772509, -1], [1.17809724509617, 1.37444678594553], [-1.125, -1], [1.25, 1.45222284460733], [0.589048622548086, 0.785398163397449], [2.8125, 3]}
split: 0 -1.10792 (100)
x := {[-1.25, -1.125], [-1.25, -1], [0.785398163397449, 0.981747704246811], [-1.25, -1], [1, 1.25], [0.785398163397449, 0.981747704246811], [2.8125, 3]}
split: 1 -1.125 (101)
x := {[-1.125, -1], [-1.25, -1], [0.785398163397449, 0.981747704246811], [-1.25, -1], [1, 1.25], [0.785398163397449, 0.981747704246811], [2.8125, 3]}
CP(1) => []
x := {[-1.25, -1.125], [-1.25, -1], [0.785398163397449, 0.981747704246811], [-1.25, -1], [1, 1.25], [0.981747704246811, 1.17809724509617], [2.8125, 3]}
split: 1 -1.125 (101)
x := {[-1.125, -1], [-1.25, -1], [0.785398163397449, 0.981747704246811], [-1.25, -1], [1, 1.25], [0.981747704246811, 1.17809724509617], [2.8125, 3]}
CP(2) => {[-1.125, -1], [-1.125, -1], [0.785398163397449, 0.981747704246811], [-1.25, -1], [1, 1.25], [0.981747704246811, 1.17809724509617], [2.8125, 3]}
split: 3 -1.125 (102)
x := {[-1.25, -1.125], [-1.25, -1], [0.981747704246811, 1.17809724509617], [-1.25, -1], [1, 1.25], [0.785398163397449, 0.981747704246811], [2.8125, 3]}
split: 1 -1.125 (103)
x := {[-1.125, -1], [-1.25, -1], [0.981747704246811, 1.17809724509617], [-1.25, -1], [1, 1.25], [0.785398163397449, 0.981747704246811], [2.8125, 3]}
CP(2) => {[-1.125, -1], [-1.125, -1], [0.981747704246811, 1.17809724509617], [-1.25, -1], [1, 1.25], [0.785398163397449, 0.981747704246811], [2.8125, 3]}
split: 3 -1.125 (104)
x := {[-1.25, -1.125], [-1.25, -1], [0.981747704246811, 1.17809724509617], [-1.25, -1], [1, 1.25], [0.981747704246811, 1.17809724509617], [2.8125, 3]}
split: 1 -1.125 (105)
x := {[-1.125, -1], [-1.25, -1], [0.981747704246811, 1.17809724509617], [-1.25, -1], [1, 1.25], [0.981747704246811, 1.17809724509617], [2.8125, 3]}
CP(2) => {[-1.125, -1], [-1.125, -1], [0.981747704246811, 1.17809724509617], [-1.25, -1], [1, 1.25], [0.981747704246811, 1.17809724509617], [2.8125, 3]}
split: 3 -1.125 (106)
x := {[-1.25, -1.125], [-1.25, -1], [0.785398163397449, 0.981747704246811], [-1.21584991772509, -1], [1, 1.21584991772509], [1.17809724509617, 1.37444678594553], [2.8125, 3]}
split: 1 -1.125 (107)
x := {[-1.125, -1], [-1.25, -1], [0.785398163397449, 0.981747704246811], [-1.21584991772509, -1], [1, 1.21584991772509], [1.17809724509617, 1.37444678594553], [2.8125, 3]}
CP(1) => []
x := {[-1.25, -1.125], [-1.25, -1], [0.981747704246811, 1.17809724509617], [-1.21584991772509, -1], [1, 1.21584991772509], [1.17809724509617, 1.37444678594553], [2.8125, 3]}
split: 1 -1.125 (107)
x := {[-1.125, -1], [-1.25, -1], [0.981747704246811, 1.17809724509617], [-1.21584991772509, -1], [1, 1.21584991772509], [1.17809724509617, 1.37444678594553], [2.8125, 3]}
CP(2) => {[-1.125, -1], [-1.125, -1], [0.981747704246811, 1.17809724509617], [-1.21584991772509, -1], [1, 1.21584991772509], [1.17809724509617, 1.37444678594553], [2.8125, 3]}
split: 3 -1.10792 (108)
x := {[-1.21584991772509, -1], [-1.21584991772509, -1], [1.17809724509617, 1.37444678594553], [-1.25, -1.125], [1, 1.25], [0.785398163397449, 0.981747704246811], [2.8125, 3]}
CP(2) => {[-1.21584991772509, -1], [-1.21584991772509, -1], [1.17809724509617, 1.37444678594553], [-1.25, -1.125], [1.125, 1.25], [0.785398163397449, 0.981747704246811], [2.8125, 3]}
split: 0 -1.10792 (109)
x := {[-1.21584991772509, -1], [-1.21584991772509, -1], [1.17809724509617, 1.37444678594553], [-1.125, -1], [1, 1.25], [0.785398163397449, 0.981747704246811], [2.8125, 3]}
split: 4 1.125 (110)
x := {[-1.21584991772509, -1], [-1.21584991772509, -1], [1.17809724509617, 1.37444678594553], [-1.25, -1.125], [1, 1.25], [0.981747704246811, 1.17809724509617], [2.8125, 3]}
CP(1) => []
x := {[-1.21584991772509, -1], [-1.21584991772509, -1], [1.17809724509617, 1.37444678594553], [-1.125, -1], [1, 1.25], [0.981747704246811, 1.17809724509617], [2.8125, 3]}
split: 4 1.125 (110)
x := {[-1.21584991772509, -1.10792495886255], [-1.21584991772509, -1], [1.17809724509617, 1.37444678594553], [-1.21584991772509, -1], [1, 1.21584991772509], [1.17809724509617, 1.37444678594553], [2.8125, 3]}
CP(2) => []
x := {[-1.10792495886255, -1], [-1.21584991772509, -1], [1.17809724509617, 1.37444678594553], [-1.21584991772509, -1], [1, 1.21584991772509], [1.17809724509617, 1.37444678594553], [2.8125, 3]}
CP(2) => {[-1.10792495886255, -1], [-1.10792495886255, -1], [1.17809724509617, 1.37444678594553], [-1.21584991772509, -1], [1, 1.21584991772509], [1.17809724509617, 1.37444678594553], [2.8125, 3]}
split: 3 -1.10792 (110)
x := {[-1.45222284460734, -1.25], [-1.22923793288413, -1], [0.589048622548086, 0.785398163397449], [-1.25, -1.125], [1, 1.25], [0.392699081698724, 0.589048622548086], [2.8125, 3]}
CP(1) => []
x := {[-1.45222284460734, -1.25], [-1.22923793288413, -1], [0.589048622548086, 0.785398163397449], [-1.125, -1], [1, 1.25], [0.392699081698724, 0.589048622548086], [2.8125, 3]}
split: 4 1.125 (110)
x := {[-1.45222284460734, -1.25], [-1.22923793288413, -1], [0.589048622548086, 0.785398163397449], [-1.25, -1.125], [1, 1.25], [0.589048622548086, 0.785398163397449], [2.8125, 3]}
CP(1) => []
x := {[-1.45222284460734, -1.25], [-1.22923793288413, -1], [0.589048622548086, 0.785398163397449], [-1.125, -1], [1, 1.25], [0.589048622548086, 0.785398163397449], [2.8125, 3]}
split: 4 1.125 (110)
x := {[-1.45222284460734, -1.25], [-1.22923793288413, -1], [0.589048622548086, 0.785398163397449], [-1.25, -1.125], [1.25, 1.45222284460733], [0.589048622548086, 0.785398163397449], [2.8125, 3]}
CP(2) => []
x := {[-1.45222284460734, -1.25], [-1.22923793288413, -1], [0.589048622548086, 0.785398163397449], [-1.125, -1], [1.25, 1.45222284460733], [0.589048622548086, 0.785398163397449], [2.8125, 3]}
split: 1 -1.11462 (110)
x := {[-1.25, -1.125], [-1.21492512030646, -1], [0.392699081698724, 0.589048622548086], [-1.25, -1.125], [1, 1.25], [0.392699081698724, 0.589048622548086], [2.8125, 3]}
CP(1) => []
x := {[-1.25, -1.125], [-1.21492512030646, -1], [0.392699081698724, 0.589048622548086], [-1.125, -1], [1, 1.25], [0.392699081698724, 0.589048622548086], [2.8125, 3]}
split: 4 1.125 (110)
x := {[-1.125, -1], [-1.125, -1], [0.392699081698724, 0.589048622548086], [-1.25, -1.125], [1, 1.25], [0.392699081698724, 0.589048622548086], [2.8125, 3]}
CP(1) => []
x := {[-1.125, -1], [-1.125, -1], [0.392699081698724, 0.589048622548086], [-1.125, -1], [1, 1.25], [0.392699081698724, 0.589048622548086], [2.8125, 3]}
split: 4 1.125 (110)
x := {[-1.25, -1.125], [-1.21492512030646, -1], [0.392699081698724, 0.589048622548086], [-1.25, -1.125], [1, 1.25], [0.589048622548086, 0.785398163397449], [2.8125, 3]}
CP(2) => {[-1.25, -1.125], [-1.21492512030646, -1], [0.392699081698724, 0.589048622548086], [-1.25, -1.125], [1.125, 1.25], [0.589048622548086, 0.785398163397449], [2.8125, 3]}
split: 1 -1.10746 (111)
x := {[-1.25, -1.125], [-1.21492512030646, -1], [0.392699081698724, 0.589048622548086], [-1.125, -1], [1, 1.25], [0.589048622548086, 0.785398163397449], [2.8125, 3]}
split: 4 1.125 (112)
x := {[-1.125, -1], [-1.125, -1], [0.392699081698724, 0.589048622548086], [-1.25, -1.125], [1, 1.25], [0.589048622548086, 0.785398163397449], [2.8125, 3]}
CP(2) => {[-1.125, -1], [-1.125, -1], [0.392699081698724, 0.589048622548086], [-1.25, -1.125], [1.125, 1.25], [0.589048622548086, 0.785398163397449], [2.8125, 3]}
split: 2 0.490874 (113)
x := {[-1.125, -1], [-1.125, -1], [0.392699081698724, 0.589048622548086], [-1.125, -1], [1, 1.25], [0.589048622548086, 0.785398163397449], [2.8125, 3]}
split: 4 1.125 (114)
x := {[-1.25, -1.125], [-1.25, -1.125], [0.589048622548086, 0.785398163397449], [-1.25, -1], [1, 1.25], [0.392699081698724, 0.589048622548086], [2.8125, 3]}
split: 3 -1.125 (115)
x := {[-1.25, -1.125], [-1.125, -1], [0.589048622548086, 0.785398163397449], [-1.25, -1], [1, 1.25], [0.392699081698724, 0.589048622548086], [2.8125, 3]}
split: 3 -1.125 (116)
x := {[-1.125, -1], [-1.125, -1], [0.589048622548086, 0.785398163397449], [-1.25, -1.125], [1, 1.25], [0.392699081698724, 0.589048622548086], [2.8125, 3]}
CP(1) => []
x := {[-1.125, -1], [-1.125, -1], [0.589048622548086, 0.785398163397449], [-1.125, -1], [1, 1.25], [0.392699081698724, 0.589048622548086], [2.8125, 3]}
split: 4 1.125 (116)
x := {[-1.25, -1.125], [-1.25, -1.125], [0.589048622548086, 0.785398163397449], [-1.25, -1], [1, 1.25], [0.589048622548086, 0.785398163397449], [2.8125, 3]}
split: 3 -1.125 (117)
x := {[-1.25, -1.125], [-1.125, -1], [0.589048622548086, 0.785398163397449], [-1.25, -1], [1, 1.25], [0.589048622548086, 0.785398163397449], [2.8125, 3]}
CP(1) => []
x := {[-1.125, -1], [-1.125, -1], [0.589048622548086, 0.785398163397449], [-1.25, -1.125], [1, 1.25], [0.589048622548086, 0.785398163397449], [2.8125, 3]}
CP(2) => {[-1.125, -1], [-1.125, -1], [0.589048622548086, 0.785398163397449], [-1.25, -1.125], [1.125, 1.25], [0.589048622548086, 0.785398163397449], [2.8125, 3]}
split: 2 0.687223 (117)
x := {[-1.125, -1], [-1.125, -1], [0.589048622548086, 0.785398163397449], [-1.125, -1], [1, 1.25], [0.589048622548086, 0.785398163397449], [2.8125, 3]}
CP(1) => []
x := {[-1.25, -1.125], [-1.21492512030646, -1], [0.392699081698724, 0.589048622548086], [-1.25, -1.125], [1.25, 1.45222284460733], [0.589048622548086, 0.785398163397449], [2.8125, 3]}
CP(2) => []
x := {[-1.25, -1.125], [-1.21492512030646, -1], [0.392699081698724, 0.589048622548086], [-1.125, -1], [1.25, 1.45222284460733], [0.589048622548086, 0.785398163397449], [2.8125, 3]}
split: 1 -1.10746 (116)
x := {[-1.125, -1], [-1.125, -1], [0.392699081698724, 0.589048622548086], [-1.25, -1.125], [1.25, 1.45222284460733], [0.589048622548086, 0.785398163397449], [2.8125, 3]}
CP(2) => []
x := {[-1.125, -1], [-1.125, -1], [0.392699081698724, 0.589048622548086], [-1.125, -1], [1.25, 1.45222284460733], [0.589048622548086, 0.785398163397449], [2.8125, 3]}
split: 4 1.35111 (116)
x := {[-1.25, -1.125], [-1.25, -1.125], [0.589048622548086, 0.785398163397449], [-1.25, -1], [1.25, 1.45222284460733], [0.589048622548086, 0.785398163397449], [2.8125, 3]}
split: 3 -1.125 (117)
x := {[-1.25, -1.125], [-1.125, -1], [0.589048622548086, 0.785398163397449], [-1.25, -1], [1.25, 1.45222284460733], [0.589048622548086, 0.785398163397449], [2.8125, 3]}
split: 3 -1.125 (118)
x := {[-1.125, -1], [-1.125, -1], [0.589048622548086, 0.785398163397449], [-1.25, -1.125], [1.25, 1.45222284460733], [0.589048622548086, 0.785398163397449], [2.8125, 3]}
CP(2) => []
x := {[-1.125, -1], [-1.125, -1], [0.589048622548086, 0.785398163397449], [-1.125, -1], [1.25, 1.45222284460733], [0.589048622548086, 0.785398163397449], [2.8125, 3]}
split: 4 1.35111 (118)
x := {[-1.45222284460734, -1.25], [-1.22923793288413, -1], [0.589048622548086, 0.785398163397449], [-1.25, -1.125], [1, 1.25], [0.785398163397449, 0.981747704246811], [2.8125, 3]}
CP(2) => {[-1.45222284460734, -1.25], [-1.22923793288413, -1], [0.589048622548086, 0.785398163397449], [-1.25, -1.125], [1.125, 1.25], [0.785398163397449, 0.981747704246811], [2.8125, 3]}
split: 1 -1.11462 (119)
x := {[-1.45222284460734, -1.25], [-1.22923793288413, -1], [0.589048622548086, 0.785398163397449], [-1.125, -1], [1, 1.25], [0.785398163397449, 0.981747704246811], [2.8125, 3]}
split: 4 1.125 (120)
x := {[-1.45222284460734, -1.25], [-1.22923793288413, -1], [0.589048622548086, 0.785398163397449], [-1.25, -1.125], [1, 1.25], [0.981747704246811, 1.17809724509617], [2.8125, 3]}
CP(1) => []
x := {[-1.45222284460734, -1.25], [-1.22923793288413, -1], [0.589048622548086, 0.785398163397449], [-1.125, -1], [1, 1.25], [0.981747704246811, 1.17809724509617], [2.8125, 3]}
split: 4 1.125 (120)
x := {[-1.25, -1.125], [-1.21492512030646, -1], [0.392699081698724, 0.589048622548086], [-1.25, -1.125], [1, 1.25], [0.785398163397449, 0.981747704246811], [2.8125, 3]}
CP(1) => []
x := {[-1.25, -1.125], [-1.21492512030646, -1], [0.392699081698724, 0.589048622548086], [-1.125, -1], [1, 1.25], [0.785398163397449, 0.981747704246811], [2.8125, 3]}
split: 4 1.125 (120)
x := {[-1.25, -1.125], [-1.25, -1.125], [0.589048622548086, 0.785398163397449], [-1.25, -1], [1, 1.25], [0.785398163397449, 0.981747704246811], [2.8125, 3]}
split: 3 -1.125 (121)
x := {[-1.25, -1.125], [-1.125, -1], [0.589048622548086, 0.785398163397449], [-1.25, -1], [1, 1.25], [0.785398163397449, 0.981747704246811], [2.8125, 3]}
CP(1) => []
x := {[-1.25, -1.125], [-1.21492512030646, -1], [0.392699081698724, 0.589048622548086], [-1.25, -1.125], [1, 1.25], [0.981747704246811, 1.17809724509617], [2.8125, 3]}
CP(1) => []
x := {[-1.25, -1.125], [-1.21492512030646, -1], [0.392699081698724, 0.589048622548086], [-1.125, -1], [1, 1.25], [0.981747704246811, 1.17809724509617], [2.8125, 3]}
split: 4 1.125 (120)
x := {[-1.125, -1], [-1.125, -1], [0.392699081698724, 0.589048622548086], [-1.25, -1.125], [1, 1.25], [0.981747704246811, 1.17809724509617], [2.8125, 3]}
CP(1) => []
x := {[-1.125, -1], [-1.125, -1], [0.392699081698724, 0.589048622548086], [-1.125, -1], [1, 1.25], [0.981747704246811, 1.17809724509617], [2.8125, 3]}
split: 4 1.125 (120)
x := {[-1.25, -1.125], [-1.25, -1.125], [0.589048622548086, 0.785398163397449], [-1.25, -1], [1, 1.25], [0.981747704246811, 1.17809724509617], [2.8125, 3]}
split: 3 -1.125 (121)
x := {[-1.25, -1.125], [-1.125, -1], [0.589048622548086, 0.785398163397449], [-1.25, -1], [1, 1.25], [0.981747704246811, 1.17809724509617], [2.8125, 3]}
CP(1) => []
x := {[-1.125, -1], [-1.125, -1], [0.589048622548086, 0.785398163397449], [-1.25, -1.125], [1, 1.25], [0.981747704246811, 1.17809724509617], [2.8125, 3]}
CP(1) => []
x := {[-1.125, -1], [-1.125, -1], [0.589048622548086, 0.785398163397449], [-1.125, -1], [1, 1.25], [0.981747704246811, 1.17809724509617], [2.8125, 3]}
CP(1) => []
x := {[-1.45222284460734, -1.25], [-1.22923793288413, -1.11461896644206], [0.589048622548086, 0.785398163397449], [-1.21584991772509, -1], [1, 1.21584991772509], [1.17809724509617, 1.37444678594553], [2.8125, 3]}
CP(2) => []
x := {[-1.45222284460734, -1.25], [-1.11461896644206, -1], [0.589048622548086, 0.785398163397449], [-1.21584991772509, -1], [1, 1.21584991772509], [1.17809724509617, 1.37444678594553], [2.8125, 3]}
split: 3 -1.10792 (118)
x := {[-1.25, -1.125], [-1.21492512030646, -1], [0.392699081698724, 0.589048622548086], [-1.21584991772509, -1.10792495886255], [1, 1.21584991772509], [1.17809724509617, 1.37444678594553], [2.8125, 3]}
CP(1) => []
x := {[-1.25, -1.125], [-1.21492512030646, -1], [0.392699081698724, 0.589048622548086], [-1.10792495886255, -1], [1, 1.21584991772509], [1.17809724509617, 1.37444678594553], [2.8125, 3]}
split: 4 1.10792 (118)
x := {[-1.125, -1], [-1.125, -1], [0.392699081698724, 0.589048622548086], [-1.21584991772509, -1.10792495886255], [1, 1.21584991772509], [1.17809724509617, 1.37444678594553], [2.8125, 3]}
CP(1) => []
x := {[-1.125, -1], [-1.125, -1], [0.392699081698724, 0.589048622548086], [-1.10792495886255, -1], [1, 1.21584991772509], [1.17809724509617, 1.37444678594553], [2.8125, 3]}
split: 4 1.10792 (118)
x := {[-1.25, -1.125], [-1.25, -1.125], [0.589048622548086, 0.785398163397449], [-1.21584991772509, -1], [1, 1.21584991772509], [1.17809724509617, 1.37444678594553], [2.8125, 3]}
split: 3 -1.10792 (119)
x := {[-1.25, -1.125], [-1.125, -1], [0.589048622548086, 0.785398163397449], [-1.21584991772509, -1], [1, 1.21584991772509], [1.17809724509617, 1.37444678594553], [2.8125, 3]}
CP(1) => []
x := {[-1.25, -1.125], [-1.25, -1.125], [0.785398163397449, 0.981747704246811], [-1.25, -1], [1, 1.25], [0.392699081698724, 0.589048622548086], [2.8125, 3]}
split: 3 -1.125 (119)
x := {[-1.25, -1.125], [-1.125, -1], [0.785398163397449, 0.981747704246811], [-1.25, -1], [1, 1.25], [0.392699081698724, 0.589048622548086], [2.8125, 3]}
split: 3 -1.125 (120)
x := {[-1.25, -1.125], [-1.25, -1.125], [0.785398163397449, 0.981747704246811], [-1.25, -1], [1, 1.25], [0.589048622548086, 0.785398163397449], [2.8125, 3]}
split: 3 -1.125 (121)
x := {[-1.25, -1.125], [-1.125, -1], [0.785398163397449, 0.981747704246811], [-1.25, -1], [1, 1.25], [0.589048622548086, 0.785398163397449], [2.8125, 3]}
CP(1) => []
x := {[-1.25, -1.125], [-1.25, -1.125], [0.981747704246811, 1.17809724509617], [-1.25, -1], [1, 1.25], [0.392699081698724, 0.589048622548086], [2.8125, 3]}
CP(1) => []
x := {[-1.25, -1.125], [-1.125, -1], [0.981747704246811, 1.17809724509617], [-1.25, -1], [1, 1.25], [0.392699081698724, 0.589048622548086], [2.8125, 3]}
split: 3 -1.125 (120)
x := {[-1.125, -1], [-1.125, -1], [0.981747704246811, 1.17809724509617], [-1.25, -1.125], [1, 1.25], [0.392699081698724, 0.589048622548086], [2.8125, 3]}
CP(1) => []
x := {[-1.125, -1], [-1.125, -1], [0.981747704246811, 1.17809724509617], [-1.125, -1], [1, 1.25], [0.392699081698724, 0.589048622548086], [2.8125, 3]}
split: 4 1.125 (120)
x := {[-1.25, -1.125], [-1.25, -1.125], [0.981747704246811, 1.17809724509617], [-1.25, -1], [1, 1.25], [0.589048622548086, 0.785398163397449], [2.8125, 3]}
CP(1) => []
x := {[-1.25, -1.125], [-1.125, -1], [0.981747704246811, 1.17809724509617], [-1.25, -1], [1, 1.25], [0.589048622548086, 0.785398163397449], [2.8125, 3]}
CP(1) => []
x := {[-1.125, -1], [-1.125, -1], [0.981747704246811, 1.17809724509617], [-1.25, -1.125], [1, 1.25], [0.589048622548086, 0.785398163397449], [2.8125, 3]}
CP(2) => {[-1.125, -1], [-1.125, -1], [0.981747704246811, 1.17809724509617], [-1.25, -1.125], [1.125, 1.25], [0.589048622548086, 0.785398163397449], [2.8125, 3]}
split: 2 1.07992 (119)
x := {[-1.125, -1], [-1.125, -1], [0.981747704246811, 1.17809724509617], [-1.125, -1], [1, 1.25], [0.589048622548086, 0.785398163397449], [2.8125, 3]}
CP(1) => []
x := {[-1.25, -1.125], [-1.25, -1.125], [0.785398163397449, 0.981747704246811], [-1.25, -1], [1.25, 1.45222284460733], [0.589048622548086, 0.785398163397449], [2.8125, 3]}
split: 3 -1.125 (119)
x := {[-1.25, -1.125], [-1.125, -1], [0.785398163397449, 0.981747704246811], [-1.25, -1], [1.25, 1.45222284460733], [0.589048622548086, 0.785398163397449], [2.8125, 3]}
split: 3 -1.125 (120)
x := {[-1.125, -1], [-1.125, -1], [0.785398163397449, 0.981747704246811], [-1.25, -1.125], [1.25, 1.45222284460733], [0.589048622548086, 0.785398163397449], [2.8125, 3]}
CP(2) => []
x := {[-1.125, -1], [-1.125, -1], [0.785398163397449, 0.981747704246811], [-1.125, -1], [1.25, 1.45222284460733], [0.589048622548086, 0.785398163397449], [2.8125, 3]}
split: 4 1.35111 (120)
x := {[-1.25, -1.125], [-1.25, -1.125], [0.981747704246811, 1.17809724509617], [-1.25, -1], [1.25, 1.45222284460733], [0.589048622548086, 0.785398163397449], [2.8125, 3]}
CP(1) => []
x := {[-1.25, -1.125], [-1.125, -1], [0.981747704246811, 1.17809724509617], [-1.25, -1], [1.25, 1.45222284460733], [0.589048622548086, 0.785398163397449], [2.8125, 3]}
split: 3 -1.125 (120)
x := {[-1.125, -1], [-1.125, -1], [0.981747704246811, 1.17809724509617], [-1.25, -1.125], [1.25, 1.45222284460733], [0.589048622548086, 0.785398163397449], [2.8125, 3]}
CP(2) => []
x := {[-1.125, -1], [-1.125, -1], [0.981747704246811, 1.17809724509617], [-1.125, -1], [1.25, 1.45222284460733], [0.589048622548086, 0.785398163397449], [2.8125, 3]}
split: 4 1.35111 (120)
x := {[-1.21584991772509, -1], [-1.21584991772509, -1], [1.17809724509617, 1.37444678594553], [-1.125, -1], [1, 1.125], [0.392699081698724, 0.589048622548086], [2.8125, 3]}
split: 0 -1.10792 (121)
x := {[-1.21584991772509, -1], [-1.21584991772509, -1], [1.17809724509617, 1.37444678594553], [-1.125, -1], [1.125, 1.25], [0.392699081698724, 0.589048622548086], [2.8125, 3]}
split: 0 -1.10792 (122)
x := {[-1.21584991772509, -1.10792495886255], [-1.21584991772509, -1], [1.17809724509617, 1.37444678594553], [-1.25, -1.125], [1.125, 1.25], [0.589048622548086, 0.785398163397449], [2.8125, 3]}
CP(1) => []
x := {[-1.10792495886255, -1], [-1.21584991772509, -1], [1.17809724509617, 1.37444678594553], [-1.25, -1.125], [1.125, 1.25], [0.589048622548086, 0.785398163397449], [2.8125, 3]}
CP(1) => []
x := {[-1.21584991772509, -1], [-1.21584991772509, -1], [1.17809724509617, 1.37444678594553], [-1.125, -1], [1, 1.125], [0.589048622548086, 0.785398163397449], [2.8125, 3]}
CP(1) => []
x := {[-1.21584991772509, -1], [-1.21584991772509, -1], [1.17809724509617, 1.37444678594553], [-1.125, -1], [1.125, 1.25], [0.589048622548086, 0.785398163397449], [2.8125, 3]}
split: 0 -1.10792 (120)
x := {[-1.21584991772509, -1.10792495886255], [-1.21584991772509, -1], [1.17809724509617, 1.37444678594553], [-1.125, -1], [1.25, 1.45222284460733], [0.589048622548086, 0.785398163397449], [2.8125, 3]}
CP(2) => []
x := {[-1.10792495886255, -1], [-1.21584991772509, -1], [1.17809724509617, 1.37444678594553], [-1.125, -1], [1.25, 1.45222284460733], [0.589048622548086, 0.785398163397449], [2.8125, 3]}
CP(2) => {[-1.10792495886255, -1], [-1.10792495886255, -1], [1.17809724509617, 1.37444678594553], [-1.125, -1], [1.25, 1.45222284460733], [0.589048622548086, 0.785398163397449], [2.8125, 3]}
split: 4 1.35111 (120)
x := {[-1.25, -1.125], [-1.25, -1.125], [0.785398163397449, 0.981747704246811], [-1.25, -1], [1, 1.25], [0.785398163397449, 0.981747704246811], [2.8125, 3]}
split: 3 -1.125 (121)
x := {[-1.25, -1.125], [-1.125, -1], [0.785398163397449, 0.981747704246811], [-1.25, -1], [1, 1.25], [0.785398163397449, 0.981747704246811], [2.8125, 3]}
split: 3 -1.125 (122)
x := {[-1.25, -1.125], [-1.25, -1.125], [0.785398163397449, 0.981747704246811], [-1.25, -1], [1, 1.25], [0.981747704246811, 1.17809724509617], [2.8125, 3]}
split: 3 -1.125 (123)
x := {[-1.25, -1.125], [-1.125, -1], [0.785398163397449, 0.981747704246811], [-1.25, -1], [1, 1.25], [0.981747704246811, 1.17809724509617], [2.8125, 3]}
split: 3 -1.125 (124)
x := {[-1.125, -1], [-1.125, -1], [0.785398163397449, 0.981747704246811], [-1.25, -1.125], [1, 1.25], [0.981747704246811, 1.17809724509617], [2.8125, 3]}
CP(1) => []
x := {[-1.125, -1], [-1.125, -1], [0.785398163397449, 0.981747704246811], [-1.125, -1], [1, 1.25], [0.981747704246811, 1.17809724509617], [2.8125, 3]}
split: 4 1.125 (124)
x := {[-1.25, -1.125], [-1.25, -1.125], [0.981747704246811, 1.17809724509617], [-1.25, -1], [1, 1.25], [0.785398163397449, 0.981747704246811], [2.8125, 3]}
CP(1) => []
x := {[-1.25, -1.125], [-1.125, -1], [0.981747704246811, 1.17809724509617], [-1.25, -1], [1, 1.25], [0.785398163397449, 0.981747704246811], [2.8125, 3]}
split: 3 -1.125 (124)
x := {[-1.125, -1], [-1.125, -1], [0.981747704246811, 1.17809724509617], [-1.25, -1.125], [1, 1.25], [0.785398163397449, 0.981747704246811], [2.8125, 3]}
CP(1) => []
x := {[-1.125, -1], [-1.125, -1], [0.981747704246811, 1.17809724509617], [-1.125, -1], [1, 1.25], [0.785398163397449, 0.981747704246811], [2.8125, 3]}
split: 4 1.125 (124)
x := {[-1.25, -1.125], [-1.25, -1.125], [0.981747704246811, 1.17809724509617], [-1.25, -1], [1, 1.25], [0.981747704246811, 1.17809724509617], [2.8125, 3]}
CP(1) => []
x := {[-1.25, -1.125], [-1.125, -1], [0.981747704246811, 1.17809724509617], [-1.25, -1], [1, 1.25], [0.981747704246811, 1.17809724509617], [2.8125, 3]}
split: 3 -1.125 (124)
x := {[-1.125, -1], [-1.125, -1], [0.981747704246811, 1.17809724509617], [-1.25, -1.125], [1, 1.25], [0.981747704246811, 1.17809724509617], [2.8125, 3]}
CP(1) => []
x := {[-1.125, -1], [-1.125, -1], [0.981747704246811, 1.17809724509617], [-1.125, -1], [1, 1.25], [0.981747704246811, 1.17809724509617], [2.8125, 3]}
split: 4 1.125 (124)
x := {[-1.25, -1.125], [-1.25, -1.125], [0.785398163397449, 0.981747704246811], [-1.21584991772509, -1], [1, 1.21584991772509], [1.17809724509617, 1.37444678594553], [2.8125, 3]}
split: 3 -1.10792 (125)
x := {[-1.25, -1.125], [-1.125, -1], [0.785398163397449, 0.981747704246811], [-1.21584991772509, -1], [1, 1.21584991772509], [1.17809724509617, 1.37444678594553], [2.8125, 3]}
split: 3 -1.10792 (126)
x := {[-1.25, -1.125], [-1.25, -1.125], [0.981747704246811, 1.17809724509617], [-1.21584991772509, -1], [1, 1.21584991772509], [1.17809724509617, 1.37444678594553], [2.8125, 3]}
CP(1) => []
x := {[-1.25, -1.125], [-1.125, -1], [0.981747704246811, 1.17809724509617], [-1.21584991772509, -1], [1, 1.21584991772509], [1.17809724509617, 1.37444678594553], [2.8125, 3]}
split: 3 -1.10792 (126)
x := {[-1.125, -1], [-1.125, -1], [0.981747704246811, 1.17809724509617], [-1.21584991772509, -1.10792495886255], [1, 1.21584991772509], [1.17809724509617, 1.37444678594553], [2.8125, 3]}
CP(1) => []
x := {[-1.125, -1], [-1.125, -1], [0.981747704246811, 1.17809724509617], [-1.10792495886255, -1], [1, 1.21584991772509], [1.17809724509617, 1.37444678594553], [2.8125, 3]}
split: 4 1.10792 (126)
x := {[-1.21584991772509, -1.10792495886255], [-1.21584991772509, -1], [1.17809724509617, 1.37444678594553], [-1.25, -1.125], [1.125, 1.25], [0.785398163397449, 0.981747704246811], [2.8125, 3]}
CP(1) => []
x := {[-1.10792495886255, -1], [-1.21584991772509, -1], [1.17809724509617, 1.37444678594553], [-1.25, -1.125], [1.125, 1.25], [0.785398163397449, 0.981747704246811], [2.8125, 3]}
CP(1) => []
x := {[-1.21584991772509, -1], [-1.21584991772509, -1], [1.17809724509617, 1.37444678594553], [-1.125, -1], [1, 1.125], [0.785398163397449, 0.981747704246811], [2.8125, 3]}
split: 0 -1.10792 (125)
x := {[-1.21584991772509, -1], [-1.21584991772509, -1], [1.17809724509617, 1.37444678594553], [-1.125, -1], [1.125, 1.25], [0.785398163397449, 0.981747704246811], [2.8125, 3]}
split: 0 -1.10792 (126)
x := {[-1.21584991772509, -1], [-1.21584991772509, -1], [1.17809724509617, 1.37444678594553], [-1.125, -1], [1, 1.125], [0.981747704246811, 1.17809724509617], [2.8125, 3]}
split: 0 -1.10792 (127)
x := {[-1.21584991772509, -1], [-1.21584991772509, -1], [1.17809724509617, 1.37444678594553], [-1.125, -1], [1.125, 1.25], [0.981747704246811, 1.17809724509617], [2.8125, 3]}
split: 0 -1.10792 (128)
x := {[-1.10792495886255, -1], [-1.10792495886255, -1], [1.17809724509617, 1.37444678594553], [-1.21584991772509, -1.10792495886255], [1, 1.21584991772509], [1.17809724509617, 1.37444678594553], [2.8125, 3]}
CP(1) => []
x := {[-1.10792495886255, -1], [-1.10792495886255, -1], [1.17809724509617, 1.37444678594553], [-1.10792495886255, -1], [1, 1.21584991772509], [1.17809724509617, 1.37444678594553], [2.8125, 3]}
split: 4 1.10792 (128)
x := {[-1.45222284460734, -1.25], [-1.22923793288413, -1], [0.589048622548086, 0.785398163397449], [-1.125, -1], [1, 1.125], [0.392699081698724, 0.589048622548086], [2.8125, 3]}
CP(1) => []
x := {[-1.45222284460734, -1.25], [-1.22923793288413, -1], [0.589048622548086, 0.785398163397449], [-1.125, -1], [1.125, 1.25], [0.392699081698724, 0.589048622548086], [2.8125, 3]}
split: 1 -1.11462 (128)
x := {[-1.45222284460734, -1.25], [-1.22923793288413, -1], [0.589048622548086, 0.785398163397449], [-1.125, -1], [1, 1.125], [0.589048622548086, 0.785398163397449], [2.8125, 3]}
CP(1) => []
x := {[-1.45222284460734, -1.25], [-1.22923793288413, -1], [0.589048622548086, 0.785398163397449], [-1.125, -1], [1.125, 1.25], [0.589048622548086, 0.785398163397449], [2.8125, 3]}
split: 1 -1.11462 (128)
x := {[-1.45222284460734, -1.25], [-1.22923793288413, -1.11461896644206], [0.589048622548086, 0.785398163397449], [-1.125, -1], [1.25, 1.45222284460733], [0.589048622548086, 0.785398163397449], [2.8125, 3]}
CP(2) => []
x := {[-1.45222284460734, -1.25], [-1.11461896644206, -1], [0.589048622548086, 0.785398163397449], [-1.125, -1], [1.25, 1.45222284460733], [0.589048622548086, 0.785398163397449], [2.8125, 3]}
split: 0 -1.35111 (128)
x := {[-1.25, -1.125], [-1.21492512030646, -1], [0.392699081698724, 0.589048622548086], [-1.125, -1], [1, 1.125], [0.392699081698724, 0.589048622548086], [2.8125, 3]}
split: 1 -1.10746 (129)
x := {[-1.25, -1.125], [-1.21492512030646, -1], [0.392699081698724, 0.589048622548086], [-1.125, -1], [1.125, 1.25], [0.392699081698724, 0.589048622548086], [2.8125, 3]}
split: 1 -1.10746 (130)
x := {[-1.125, -1], [-1.125, -1], [0.392699081698724, 0.589048622548086], [-1.125, -1], [1, 1.125], [0.392699081698724, 0.589048622548086], [2.8125, 3]}
split: 2 0.490874 (131)
x := {[-1.125, -1], [-1.125, -1], [0.392699081698724, 0.589048622548086], [-1.125, -1], [1.125, 1.25], [0.392699081698724, 0.589048622548086], [2.8125, 3]}
split: 2 0.490874 (132)
x := {[-1.25, -1.125], [-1.21492512030646, -1.10746256015323], [0.392699081698724, 0.589048622548086], [-1.25, -1.125], [1.125, 1.25], [0.589048622548086, 0.785398163397449], [2.8125, 3]}
CP(1) => []
x := {[-1.25, -1.125], [-1.10746256015323, -1], [0.392699081698724, 0.589048622548086], [-1.25, -1.125], [1.125, 1.25], [0.589048622548086, 0.785398163397449], [2.8125, 3]}
split: 2 0.490874 (132)
x := {[-1.25, -1.125], [-1.21492512030646, -1], [0.392699081698724, 0.589048622548086], [-1.125, -1], [1, 1.125], [0.589048622548086, 0.785398163397449], [2.8125, 3]}
CP(1) => []
x := {[-1.25, -1.125], [-1.21492512030646, -1], [0.392699081698724, 0.589048622548086], [-1.125, -1], [1.125, 1.25], [0.589048622548086, 0.785398163397449], [2.8125, 3]}
split: 1 -1.10746 (132)
x := {[-1.125, -1], [-1.125, -1], [0.392699081698724, 0.490873852123405], [-1.25, -1.125], [1.125, 1.25], [0.589048622548086, 0.785398163397449], [2.8125, 3]}
CP(1) => []
x := {[-1.125, -1], [-1.125, -1], [0.490873852123405, 0.589048622548086], [-1.25, -1.125], [1.125, 1.25], [0.589048622548086, 0.785398163397449], [2.8125, 3]}
CP(1) => []
x := {[-1.125, -1], [-1.125, -1], [0.392699081698724, 0.589048622548086], [-1.125, -1], [1, 1.125], [0.589048622548086, 0.785398163397449], [2.8125, 3]}
CP(1) => []
x := {[-1.125, -1], [-1.125, -1], [0.392699081698724, 0.589048622548086], [-1.125, -1], [1.125, 1.25], [0.589048622548086, 0.785398163397449], [2.8125, 3]}
split: 2 0.490874 (130)
x := {[-1.25, -1.125], [-1.25, -1.125], [0.589048622548086, 0.785398163397449], [-1.25, -1.125], [1, 1.25], [0.392699081698724, 0.589048622548086], [2.8125, 3]}
CP(1) => []
x := {[-1.25, -1.125], [-1.25, -1.125], [0.589048622548086, 0.785398163397449], [-1.125, -1], [1, 1.25], [0.392699081698724, 0.589048622548086], [2.8125, 3]}
split: 4 1.125 (130)
x := {[-1.25, -1.125], [-1.125, -1], [0.589048622548086, 0.785398163397449], [-1.25, -1.125], [1, 1.25], [0.392699081698724, 0.589048622548086], [2.8125, 3]}
CP(1) => []
x := {[-1.25, -1.125], [-1.125, -1], [0.589048622548086, 0.785398163397449], [-1.125, -1], [1, 1.25], [0.392699081698724, 0.589048622548086], [2.8125, 3]}
CP(1) => []
x := {[-1.125, -1], [-1.125, -1], [0.589048622548086, 0.785398163397449], [-1.125, -1], [1, 1.125], [0.392699081698724, 0.589048622548086], [2.8125, 3]}
CP(1) => []
x := {[-1.125, -1], [-1.125, -1], [0.589048622548086, 0.785398163397449], [-1.125, -1], [1.125, 1.25], [0.392699081698724, 0.589048622548086], [2.8125, 3]}
split: 5 0.490874 (128)
x := {[-1.25, -1.125], [-1.25, -1.125], [0.589048622548086, 0.785398163397449], [-1.25, -1.125], [1, 1.25], [0.589048622548086, 0.785398163397449], [2.8125, 3]}
CP(2) => {[-1.25, -1.125], [-1.25, -1.125], [0.589048622548086, 0.785398163397449], [-1.25, -1.125], [1.125, 1.25], [0.589048622548086, 0.785398163397449], [2.8125, 3]}
split: 2 0.687223 (129)
x := {[-1.25, -1.125], [-1.25, -1.125], [0.589048622548086, 0.785398163397449], [-1.125, -1], [1, 1.25], [0.589048622548086, 0.785398163397449], [2.8125, 3]}
CP(1) => []
x := {[-1.125, -1], [-1.125, -1], [0.589048622548086, 0.687223392972767], [-1.25, -1.125], [1.125, 1.25], [0.589048622548086, 0.785398163397449], [2.8125, 3]}
CP(1) => []
x := {[-1.125, -1], [-1.125, -1], [0.687223392972767, 0.785398163397449], [-1.25, -1.125], [1.125, 1.25], [0.589048622548086, 0.785398163397449], [2.8125, 3]}
CP(1) => []
x := {[-1.25, -1.125], [-1.21492512030646, -1.10746256015323], [0.392699081698724, 0.589048622548086], [-1.125, -1], [1.25, 1.45222284460733], [0.589048622548086, 0.785398163397449], [2.8125, 3]}
CP(1) => []
x := {[-1.25, -1.125], [-1.10746256015323, -1], [0.392699081698724, 0.589048622548086], [-1.125, -1], [1.25, 1.45222284460733], [0.589048622548086, 0.785398163397449], [2.8125, 3]}
split: 4 1.35111 (126)
x := {[-1.125, -1], [-1.125, -1], [0.392699081698724, 0.589048622548086], [-1.125, -1], [1.25, 1.35111142230367], [0.589048622548086, 0.785398163397449], [2.8125, 3]}
split: 2 0.490874 (127)
x := {[-1.125, -1], [-1.125, -1], [0.392699081698724, 0.589048622548086], [-1.125, -1], [1.35111142230367, 1.45222284460733], [0.589048622548086, 0.785398163397449], [2.8125, 3]}
CP(2) => []
x := {[-1.25, -1.125], [-1.25, -1.125], [0.589048622548086, 0.785398163397449], [-1.25, -1.125], [1.25, 1.45222284460733], [0.589048622548086, 0.785398163397449], [2.8125, 3]}
CP(2) => []
x := {[-1.25, -1.125], [-1.25, -1.125], [0.589048622548086, 0.785398163397449], [-1.125, -1], [1.25, 1.45222284460733], [0.589048622548086, 0.785398163397449], [2.8125, 3]}
split: 4 1.35111 (126)
x := {[-1.25, -1.125], [-1.125, -1], [0.589048622548086, 0.785398163397449], [-1.25, -1.125], [1.25, 1.45222284460733], [0.589048622548086, 0.785398163397449], [2.8125, 3]}
CP(2) => []
x := {[-1.25, -1.125], [-1.125, -1], [0.589048622548086, 0.785398163397449], [-1.125, -1], [1.25, 1.45222284460733], [0.589048622548086, 0.785398163397449], [2.8125, 3]}
split: 4 1.35111 (126)
x := {[-1.125, -1], [-1.125, -1], [0.589048622548086, 0.785398163397449], [-1.125, -1], [1.25, 1.35111142230367], [0.589048622548086, 0.785398163397449], [2.8125, 3]}
split: 2 0.687223 (127)
x := {[-1.125, -1], [-1.125, -1], [0.589048622548086, 0.785398163397449], [-1.125, -1], [1.35111142230367, 1.45222284460733], [0.589048622548086, 0.785398163397449], [2.8125, 3]}
CP(2) => []
x := {[-1.45222284460734, -1.25], [-1.22923793288413, -1.11461896644206], [0.589048622548086, 0.785398163397449], [-1.25, -1.125], [1.125, 1.25], [0.785398163397449, 0.981747704246811], [2.8125, 3]}
CP(1) => []
x := {[-1.45222284460734, -1.25], [-1.11461896644206, -1], [0.589048622548086, 0.785398163397449], [-1.25, -1.125], [1.125, 1.25], [0.785398163397449, 0.981747704246811], [2.8125, 3]}
CP(1) => []
x := {[-1.45222284460734, -1.25], [-1.22923793288413, -1], [0.589048622548086, 0.785398163397449], [-1.125, -1], [1, 1.125], [0.785398163397449, 0.981747704246811], [2.8125, 3]}
split: 1 -1.11462 (125)
x := {[-1.45222284460734, -1.25], [-1.22923793288413, -1], [0.589048622548086, 0.785398163397449], [-1.125, -1], [1.125, 1.25], [0.785398163397449, 0.981747704246811], [2.8125, 3]}
split: 1 -1.11462 (126)
x := {[-1.45222284460734, -1.25], [-1.22923793288413, -1], [0.589048622548086, 0.785398163397449], [-1.125, -1], [1, 1.125], [0.981747704246811, 1.17809724509617], [2.8125, 3]}
split: 1 -1.11462 (127)
x := {[-1.45222284460734, -1.25], [-1.22923793288413, -1], [0.589048622548086, 0.785398163397449], [-1.125, -1], [1.125, 1.25], [0.981747704246811, 1.17809724509617], [2.8125, 3]}
split: 1 -1.11462 (128)
x := {[-1.25, -1.125], [-1.21492512030646, -1], [0.392699081698724, 0.589048622548086], [-1.125, -1], [1, 1.125], [0.785398163397449, 0.981747704246811], [2.8125, 3]}
split: 1 -1.10746 (129)
x := {[-1.25, -1.125], [-1.21492512030646, -1], [0.392699081698724, 0.589048622548086], [-1.125, -1], [1.125, 1.25], [0.785398163397449, 0.981747704246811], [2.8125, 3]}
split: 1 -1.10746 (130)
x := {[-1.25, -1.125], [-1.25, -1.125], [0.589048622548086, 0.785398163397449], [-1.25, -1.125], [1, 1.25], [0.785398163397449, 0.981747704246811], [2.8125, 3]}
CP(2) => {[-1.25, -1.125], [-1.25, -1.125], [0.589048622548086, 0.785398163397449], [-1.25, -1.125], [1.125, 1.25], [0.785398163397449, 0.981747704246811], [2.8125, 3]}
split: 5 0.883573 (131)
x := {[-1.25, -1.125], [-1.25, -1.125], [0.589048622548086, 0.785398163397449], [-1.125, -1], [1, 1.25], [0.785398163397449, 0.981747704246811], [2.8125, 3]}
split: 4 1.125 (132)
x := {[-1.25, -1.125], [-1.21492512030646, -1], [0.392699081698724, 0.589048622548086], [-1.125, -1], [1, 1.125], [0.981747704246811, 1.17809724509617], [2.8125, 3]}
split: 1 -1.10746 (133)
x := {[-1.25, -1.125], [-1.21492512030646, -1], [0.392699081698724, 0.589048622548086], [-1.125, -1], [1.125, 1.25], [0.981747704246811, 1.17809724509617], [2.8125, 3]}
split: 1 -1.10746 (134)
x := {[-1.125, -1], [-1.125, -1], [0.392699081698724, 0.589048622548086], [-1.125, -1], [1, 1.125], [0.981747704246811, 1.17809724509617], [2.8125, 3]}
split: 2 0.490874 (135)
x := {[-1.125, -1], [-1.125, -1], [0.392699081698724, 0.589048622548086], [-1.125, -1], [1.125, 1.25], [0.981747704246811, 1.17809724509617], [2.8125, 3]}
split: 2 0.490874 (136)
x := {[-1.25, -1.125], [-1.25, -1.125], [0.589048622548086, 0.785398163397449], [-1.25, -1.125], [1, 1.25], [0.981747704246811, 1.17809724509617], [2.8125, 3]}
CP(1) => []
x := {[-1.25, -1.125], [-1.25, -1.125], [0.589048622548086, 0.785398163397449], [-1.125, -1], [1, 1.25], [0.981747704246811, 1.17809724509617], [2.8125, 3]}
split: 4 1.125 (136)
x := {[-1.45222284460734, -1.25], [-1.11461896644206, -1], [0.589048622548086, 0.785398163397449], [-1.21584991772509, -1.10792495886255], [1, 1.21584991772509], [1.17809724509617, 1.37444678594553], [2.8125, 3]}
CP(1) => []
x := {[-1.45222284460734, -1.25], [-1.11461896644206, -1], [0.589048622548086, 0.785398163397449], [-1.10792495886255, -1], [1, 1.21584991772509], [1.17809724509617, 1.37444678594553], [2.8125, 3]}
split: 4 1.10792 (136)
x := {[-1.25, -1.125], [-1.21492512030646, -1], [0.392699081698724, 0.589048622548086], [-1.10792495886255, -1], [1, 1.10792495886255], [1.17809724509617, 1.37444678594553], [2.8125, 3]}
split: 1 -1.10746 (137)
x := {[-1.25, -1.125], [-1.21492512030646, -1], [0.392699081698724, 0.589048622548086], [-1.10792495886255, -1], [1.10792495886255, 1.21584991772509], [1.17809724509617, 1.37444678594553], [2.8125, 3]}
CP(2) => []
x := {[-1.125, -1], [-1.125, -1], [0.392699081698724, 0.589048622548086], [-1.10792495886255, -1], [1, 1.10792495886255], [1.17809724509617, 1.37444678594553], [2.8125, 3]}
split: 2 0.490874 (137)
x := {[-1.125, -1], [-1.125, -1], [0.392699081698724, 0.589048622548086], [-1.10792495886255, -1], [1.10792495886255, 1.21584991772509], [1.17809724509617, 1.37444678594553], [2.8125, 3]}
CP(2) => []
x := {[-1.25, -1.125], [-1.25, -1.125], [0.589048622548086, 0.785398163397449], [-1.21584991772509, -1.10792495886255], [1, 1.21584991772509], [1.17809724509617, 1.37444678594553], [2.8125, 3]}
CP(1) => []
x := {[-1.25, -1.125], [-1.25, -1.125], [0.589048622548086, 0.785398163397449], [-1.10792495886255, -1], [1, 1.21584991772509], [1.17809724509617, 1.37444678594553], [2.8125, 3]}
split: 4 1.10792 (136)
x := {[-1.25, -1.125], [-1.25, -1.125], [0.785398163397449, 0.981747704246811], [-1.25, -1.125], [1, 1.25], [0.392699081698724, 0.589048622548086], [2.8125, 3]}
CP(1) => []
x := {[-1.25, -1.125], [-1.25, -1.125], [0.785398163397449, 0.981747704246811], [-1.125, -1], [1, 1.25], [0.392699081698724, 0.589048622548086], [2.8125, 3]}
split: 4 1.125 (136)
x := {[-1.25, -1.125], [-1.125, -1], [0.785398163397449, 0.981747704246811], [-1.25, -1.125], [1, 1.25], [0.392699081698724, 0.589048622548086], [2.8125, 3]}
CP(1) => []
x := {[-1.25, -1.125], [-1.125, -1], [0.785398163397449, 0.981747704246811], [-1.125, -1], [1, 1.25], [0.392699081698724, 0.589048622548086], [2.8125, 3]}
split: 4 1.125 (136)
x := {[-1.25, -1.125], [-1.25, -1.125], [0.785398163397449, 0.981747704246811], [-1.25, -1.125], [1, 1.25], [0.589048622548086, 0.785398163397449], [2.8125, 3]}
CP(2) => {[-1.25, -1.125], [-1.25, -1.125], [0.785398163397449, 0.981747704246811], [-1.25, -1.125], [1.125, 1.25], [0.589048622548086, 0.785398163397449], [2.8125, 3]}
split: 2 0.883573 (137)
x := {[-1.25, -1.125], [-1.25, -1.125], [0.785398163397449, 0.981747704246811], [-1.125, -1], [1, 1.25], [0.589048622548086, 0.785398163397449], [2.8125, 3]}
split: 4 1.125 (138)
x := {[-1.25, -1.125], [-1.125, -1], [0.981747704246811, 1.17809724509617], [-1.25, -1.125], [1, 1.25], [0.392699081698724, 0.589048622548086], [2.8125, 3]}
CP(1) => []
x := {[-1.25, -1.125], [-1.125, -1], [0.981747704246811, 1.17809724509617], [-1.125, -1], [1, 1.25], [0.392699081698724, 0.589048622548086], [2.8125, 3]}
split: 4 1.125 (138)
x := {[-1.125, -1], [-1.125, -1], [0.981747704246811, 1.17809724509617], [-1.125, -1], [1, 1.125], [0.392699081698724, 0.589048622548086], [2.8125, 3]}
split: 2 1.07992 (139)
x := {[-1.125, -1], [-1.125, -1], [0.981747704246811, 1.17809724509617], [-1.125, -1], [1.125, 1.25], [0.392699081698724, 0.589048622548086], [2.8125, 3]}
split: 2 1.07992 (140)
x := {[-1.125, -1], [-1.125, -1], [0.981747704246811, 1.07992247467149], [-1.25, -1.125], [1.125, 1.25], [0.589048622548086, 0.785398163397449], [2.8125, 3]}
CP(1) => []
x := {[-1.125, -1], [-1.125, -1], [1.07992247467149, 1.17809724509617], [-1.25, -1.125], [1.125, 1.25], [0.589048622548086, 0.785398163397449], [2.8125, 3]}
CP(1) => []
x := {[-1.25, -1.125], [-1.25, -1.125], [0.785398163397449, 0.981747704246811], [-1.25, -1.125], [1.25, 1.45222284460733], [0.589048622548086, 0.785398163397449], [2.8125, 3]}
CP(2) => []
x := {[-1.25, -1.125], [-1.25, -1.125], [0.785398163397449, 0.981747704246811], [-1.125, -1], [1.25, 1.45222284460733], [0.589048622548086, 0.785398163397449], [2.8125, 3]}
split: 4 1.35111 (138)
x := {[-1.25, -1.125], [-1.125, -1], [0.785398163397449, 0.981747704246811], [-1.25, -1.125], [1.25, 1.45222284460733], [0.589048622548086, 0.785398163397449], [2.8125, 3]}
CP(2) => []
x := {[-1.25, -1.125], [-1.125, -1], [0.785398163397449, 0.981747704246811], [-1.125, -1], [1.25, 1.45222284460733], [0.589048622548086, 0.785398163397449], [2.8125, 3]}
split: 4 1.35111 (138)
x := {[-1.125, -1], [-1.125, -1], [0.785398163397449, 0.981747704246811], [-1.125, -1], [1.25, 1.35111142230367], [0.589048622548086, 0.785398163397449], [2.8125, 3]}
split: 2 0.883573 (139)
x := {[-1.125, -1], [-1.125, -1], [0.785398163397449, 0.981747704246811], [-1.125, -1], [1.35111142230367, 1.45222284460733], [0.589048622548086, 0.785398163397449], [2.8125, 3]}
CP(2) => []
x := {[-1.25, -1.125], [-1.125, -1], [0.981747704246811, 1.17809724509617], [-1.25, -1.125], [1.25, 1.45222284460733], [0.589048622548086, 0.785398163397449], [2.8125, 3]}
CP(2) => []
x := {[-1.25, -1.125], [-1.125, -1], [0.981747704246811, 1.17809724509617], [-1.125, -1], [1.25, 1.45222284460733], [0.589048622548086, 0.785398163397449], [2.8125, 3]}
split: 4 1.35111 (138)
x := {[-1.125, -1], [-1.125, -1], [0.981747704246811, 1.17809724509617], [-1.125, -1], [1.25, 1.35111142230367], [0.589048622548086, 0.785398163397449], [2.8125, 3]}
split: 2 1.07992 (139)
x := {[-1.125, -1], [-1.125, -1], [0.981747704246811, 1.17809724509617], [-1.125, -1], [1.35111142230367, 1.45222284460733], [0.589048622548086, 0.785398163397449], [2.8125, 3]}
CP(2) => []
x := {[-1.21584991772509, -1.10792495886255], [-1.21584991772509, -1], [1.17809724509617, 1.37444678594553], [-1.125, -1], [1, 1.125], [0.392699081698724, 0.589048622548086], [2.8125, 3]}
CP(1) => []
x := {[-1.10792495886255, -1], [-1.21584991772509, -1], [1.17809724509617, 1.37444678594553], [-1.125, -1], [1, 1.125], [0.392699081698724, 0.589048622548086], [2.8125, 3]}
CP(2) => {[-1.10792495886255, -1], [-1.10792495886255, -1], [1.17809724509617, 1.37444678594553], [-1.125, -1], [1, 1.125], [0.392699081698724, 0.589048622548086], [2.8125, 3]}
split: 5 0.490874 (138)
x := {[-1.21584991772509, -1.10792495886255], [-1.21584991772509, -1], [1.17809724509617, 1.37444678594553], [-1.125, -1], [1.125, 1.25], [0.392699081698724, 0.589048622548086], [2.8125, 3]}
CP(1) => []
x := {[-1.10792495886255, -1], [-1.21584991772509, -1], [1.17809724509617, 1.37444678594553], [-1.125, -1], [1.125, 1.25], [0.392699081698724, 0.589048622548086], [2.8125, 3]}
CP(2) => {[-1.10792495886255, -1], [-1.10792495886255, -1], [1.17809724509617, 1.37444678594553], [-1.125, -1], [1.125, 1.25], [0.392699081698724, 0.589048622548086], [2.8125, 3]}
split: 5 0.490874 (138)
x := {[-1.21584991772509, -1.10792495886255], [-1.21584991772509, -1], [1.17809724509617, 1.37444678594553], [-1.125, -1], [1.125, 1.25], [0.589048622548086, 0.785398163397449], [2.8125, 3]}
CP(1) => []
x := {[-1.10792495886255, -1], [-1.21584991772509, -1], [1.17809724509617, 1.37444678594553], [-1.125, -1], [1.125, 1.25], [0.589048622548086, 0.785398163397449], [2.8125, 3]}
CP(1) => []
x := {[-1.10792495886255, -1], [-1.10792495886255, -1], [1.17809724509617, 1.37444678594553], [-1.125, -1], [1.25, 1.35111142230367], [0.589048622548086, 0.785398163397449], [2.8125, 3]}
split: 2 1.27627 (137)
x := {[-1.10792495886255, -1], [-1.10792495886255, -1], [1.17809724509617, 1.37444678594553], [-1.125, -1], [1.35111142230367, 1.45222284460733], [0.589048622548086, 0.785398163397449], [2.8125, 3]}
CP(2) => []
x := {[-1.25, -1.125], [-1.25, -1.125], [0.785398163397449, 0.981747704246811], [-1.25, -1.125], [1, 1.25], [0.785398163397449, 0.981747704246811], [2.8125, 3]}
CP(2) => {[-1.25, -1.125], [-1.25, -1.125], [0.785398163397449, 0.981747704246811], [-1.25, -1.125], [1.125, 1.25], [0.785398163397449, 0.981747704246811], [2.8125, 3]}
split: 2 0.883573 (137)
x := {[-1.25, -1.125], [-1.25, -1.125], [0.785398163397449, 0.981747704246811], [-1.125, -1], [1, 1.25], [0.785398163397449, 0.981747704246811], [2.8125, 3]}
split: 4 1.125 (138)
x := {[-1.25, -1.125], [-1.125, -1], [0.785398163397449, 0.981747704246811], [-1.25, -1.125], [1, 1.25], [0.785398163397449, 0.981747704246811], [2.8125, 3]}
CP(1) => []
x := {[-1.25, -1.125], [-1.125, -1], [0.785398163397449, 0.981747704246811], [-1.125, -1], [1, 1.25], [0.785398163397449, 0.981747704246811], [2.8125, 3]}
split: 4 1.125 (138)
x := {[-1.25, -1.125], [-1.25, -1.125], [0.785398163397449, 0.981747704246811], [-1.25, -1.125], [1, 1.25], [0.981747704246811, 1.17809724509617], [2.8125, 3]}
CP(1) => []
x := {[-1.25, -1.125], [-1.25, -1.125], [0.785398163397449, 0.981747704246811], [-1.125, -1], [1, 1.25], [0.981747704246811, 1.17809724509617], [2.8125, 3]}
split: 4 1.125 (138)
x := {[-1.25, -1.125], [-1.125, -1], [0.785398163397449, 0.981747704246811], [-1.25, -1.125], [1, 1.25], [0.981747704246811, 1.17809724509617], [2.8125, 3]}
CP(1) => []
x := {[-1.25, -1.125], [-1.125, -1], [0.785398163397449, 0.981747704246811], [-1.125, -1], [1, 1.25], [0.981747704246811, 1.17809724509617], [2.8125, 3]}
split: 4 1.125 (138)
x := {[-1.125, -1], [-1.125, -1], [0.785398163397449, 0.981747704246811], [-1.125, -1], [1, 1.125], [0.981747704246811, 1.17809724509617], [2.8125, 3]}
CP(1) => []
x := {[-1.125, -1], [-1.125, -1], [0.785398163397449, 0.981747704246811], [-1.125, -1], [1.125, 1.25], [0.981747704246811, 1.17809724509617], [2.8125, 3]}
split: 2 0.883573 (138)
x := {[-1.25, -1.125], [-1.125, -1], [0.981747704246811, 1.17809724509617], [-1.25, -1.125], [1, 1.25], [0.785398163397449, 0.981747704246811], [2.8125, 3]}
CP(2) => {[-1.25, -1.125], [-1.125, -1], [0.981747704246811, 1.17809724509617], [-1.25, -1.125], [1.125, 1.25], [0.785398163397449, 0.981747704246811], [2.8125, 3]}
split: 2 1.07992 (139)
x := {[-1.25, -1.125], [-1.125, -1], [0.981747704246811, 1.17809724509617], [-1.125, -1], [1, 1.25], [0.785398163397449, 0.981747704246811], [2.8125, 3]}
split: 4 1.125 (140)
x := {[-1.125, -1], [-1.125, -1], [0.981747704246811, 1.17809724509617], [-1.125, -1], [1, 1.125], [0.785398163397449, 0.981747704246811], [2.8125, 3]}
CP(1) => []
x := {[-1.125, -1], [-1.125, -1], [0.981747704246811, 1.17809724509617], [-1.125, -1], [1.125, 1.25], [0.785398163397449, 0.981747704246811], [2.8125, 3]}
split: 2 1.07992 (140)
x := {[-1.25, -1.125], [-1.125, -1], [0.981747704246811, 1.17809724509617], [-1.25, -1.125], [1, 1.25], [0.981747704246811, 1.17809724509617], [2.8125, 3]}
CP(1) => []
x := {[-1.25, -1.125], [-1.125, -1], [0.981747704246811, 1.17809724509617], [-1.125, -1], [1, 1.25], [0.981747704246811, 1.17809724509617], [2.8125, 3]}
split: 4 1.125 (140)
x := {[-1.125, -1], [-1.125, -1], [0.981747704246811, 1.17809724509617], [-1.125, -1], [1, 1.125], [0.981747704246811, 1.17809724509617], [2.8125, 3]}
split: 2 1.07992 (141)
x := {[-1.125, -1], [-1.125, -1], [0.981747704246811, 1.17809724509617], [-1.125, -1], [1.125, 1.25], [0.981747704246811, 1.17809724509617], [2.8125, 3]}
split: 2 1.07992 (142)
x := {[-1.25, -1.125], [-1.25, -1.125], [0.785398163397449, 0.981747704246811], [-1.21584991772509, -1.10792495886255], [1, 1.21584991772509], [1.17809724509617, 1.37444678594553], [2.8125, 3]}
CP(1) => []
x := {[-1.25, -1.125], [-1.25, -1.125], [0.785398163397449, 0.981747704246811], [-1.10792495886255, -1], [1, 1.21584991772509], [1.17809724509617, 1.37444678594553], [2.8125, 3]}
split: 4 1.10792 (142)
x := {[-1.25, -1.125], [-1.125, -1], [0.785398163397449, 0.981747704246811], [-1.21584991772509, -1.10792495886255], [1, 1.21584991772509], [1.17809724509617, 1.37444678594553], [2.8125, 3]}
CP(1) => []
x := {[-1.25, -1.125], [-1.125, -1], [0.785398163397449, 0.981747704246811], [-1.10792495886255, -1], [1, 1.21584991772509], [1.17809724509617, 1.37444678594553], [2.8125, 3]}
split: 4 1.10792 (142)
x := {[-1.25, -1.125], [-1.125, -1], [0.981747704246811, 1.17809724509617], [-1.21584991772509, -1.10792495886255], [1, 1.21584991772509], [1.17809724509617, 1.37444678594553], [2.8125, 3]}
CP(1) => []
x := {[-1.25, -1.125], [-1.125, -1], [0.981747704246811, 1.17809724509617], [-1.10792495886255, -1], [1, 1.21584991772509], [1.17809724509617, 1.37444678594553], [2.8125, 3]}
split: 4 1.10792 (142)
x := {[-1.125, -1], [-1.125, -1], [0.981747704246811, 1.17809724509617], [-1.10792495886255, -1], [1, 1.10792495886255], [1.17809724509617, 1.37444678594553], [2.8125, 3]}
CP(1) => []
x := {[-1.125, -1], [-1.125, -1], [0.981747704246811, 1.17809724509617], [-1.10792495886255, -1], [1.10792495886255, 1.21584991772509], [1.17809724509617, 1.37444678594553], [2.8125, 3]}
CP(2) => []
x := {[-1.21584991772509, -1.10792495886255], [-1.21584991772509, -1], [1.17809724509617, 1.37444678594553], [-1.125, -1], [1, 1.125], [0.785398163397449, 0.981747704246811], [2.8125, 3]}
CP(1) => []
x := {[-1.10792495886255, -1], [-1.21584991772509, -1], [1.17809724509617, 1.37444678594553], [-1.125, -1], [1, 1.125], [0.785398163397449, 0.981747704246811], [2.8125, 3]}
CP(1) => []
x := {[-1.21584991772509, -1.10792495886255], [-1.21584991772509, -1], [1.17809724509617, 1.37444678594553], [-1.125, -1], [1.125, 1.25], [0.785398163397449, 0.981747704246811], [2.8125, 3]}
CP(1) => []
x := {[-1.10792495886255, -1], [-1.21584991772509, -1], [1.17809724509617, 1.37444678594553], [-1.125, -1], [1.125, 1.25], [0.785398163397449, 0.981747704246811], [2.8125, 3]}
CP(1) => []
x := {[-1.21584991772509, -1.10792495886255], [-1.21584991772509, -1], [1.17809724509617, 1.37444678594553], [-1.125, -1], [1, 1.125], [0.981747704246811, 1.17809724509617], [2.8125, 3]}
CP(1) => []
x := {[-1.10792495886255, -1], [-1.21584991772509, -1], [1.17809724509617, 1.37444678594553], [-1.125, -1], [1, 1.125], [0.981747704246811, 1.17809724509617], [2.8125, 3]}
CP(1) => []
x := {[-1.21584991772509, -1.10792495886255], [-1.21584991772509, -1], [1.17809724509617, 1.37444678594553], [-1.125, -1], [1.125, 1.25], [0.981747704246811, 1.17809724509617], [2.8125, 3]}
CP(2) => []
x := {[-1.10792495886255, -1], [-1.21584991772509, -1], [1.17809724509617, 1.37444678594553], [-1.125, -1], [1.125, 1.25], [0.981747704246811, 1.17809724509617], [2.8125, 3]}
CP(2) => {[-1.10792495886255, -1], [-1.10792495886255, -1], [1.17809724509617, 1.37444678594553], [-1.125, -1], [1.125, 1.25], [0.981747704246811, 1.17809724509617], [2.8125, 3]}
split: 5 1.07992 (134)
x := {[-1.10792495886255, -1], [-1.10792495886255, -1], [1.17809724509617, 1.37444678594553], [-1.10792495886255, -1], [1, 1.10792495886255], [1.17809724509617, 1.37444678594553], [2.8125, 3]}
split: 2 1.27627 (135)
x := {[-1.10792495886255, -1], [-1.10792495886255, -1], [1.17809724509617, 1.37444678594553], [-1.10792495886255, -1], [1.10792495886255, 1.21584991772509], [1.17809724509617, 1.37444678594553], [2.8125, 3]}
CP(2) => []
x := {[-1.45222284460734, -1.25], [-1.22923793288413, -1.11461896644206], [0.589048622548086, 0.785398163397449], [-1.125, -1], [1.125, 1.25], [0.392699081698724, 0.589048622548086], [2.8125, 3]}
CP(1) => []
x := {[-1.45222284460734, -1.25], [-1.11461896644206, -1], [0.589048622548086, 0.785398163397449], [-1.125, -1], [1.125, 1.25], [0.392699081698724, 0.589048622548086], [2.8125, 3]}
CP(1) => []
x := {[-1.45222284460734, -1.25], [-1.22923793288413, -1.11461896644206], [0.589048622548086, 0.785398163397449], [-1.125, -1], [1.125, 1.25], [0.589048622548086, 0.785398163397449], [2.8125, 3]}
CP(1) => []
x := {[-1.45222284460734, -1.25], [-1.11461896644206, -1], [0.589048622548086, 0.785398163397449], [-1.125, -1], [1.125, 1.25], [0.589048622548086, 0.785398163397449], [2.8125, 3]}
CP(1) => []
x := {[-1.45222284460734, -1.35111142230367], [-1.11461896644206, -1], [0.589048622548086, 0.785398163397449], [-1.125, -1], [1.25, 1.45222284460733], [0.589048622548086, 0.785398163397449], [2.8125, 3]}
CP(1) => []
x := {[-1.35111142230367, -1.25], [-1.11461896644206, -1], [0.589048622548086, 0.785398163397449], [-1.125, -1], [1.25, 1.45222284460733], [0.589048622548086, 0.785398163397449], [2.8125, 3]}
split: 4 1.35111 (130)
x := {[-1.25, -1.125], [-1.21492512030646, -1.10746256015323], [0.392699081698724, 0.589048622548086], [-1.125, -1], [1, 1.125], [0.392699081698724, 0.589048622548086], [2.8125, 3]}
CP(1) => []
x := {[-1.25, -1.125], [-1.10746256015323, -1], [0.392699081698724, 0.589048622548086], [-1.125, -1], [1, 1.125], [0.392699081698724, 0.589048622548086], [2.8125, 3]}
CP(1) => []
x := {[-1.25, -1.125], [-1.21492512030646, -1.10746256015323], [0.392699081698724, 0.589048622548086], [-1.125, -1], [1.125, 1.25], [0.392699081698724, 0.589048622548086], [2.8125, 3]}
CP(1) => []
x := {[-1.25, -1.125], [-1.10746256015323, -1], [0.392699081698724, 0.589048622548086], [-1.125, -1], [1.125, 1.25], [0.392699081698724, 0.589048622548086], [2.8125, 3]}
split: 2 0.490874 (128)
x := {[-1.125, -1], [-1.125, -1], [0.392699081698724, 0.490873852123405], [-1.125, -1], [1, 1.125], [0.392699081698724, 0.589048622548086], [2.8125, 3]}
CP(1) => []
x := {[-1.125, -1], [-1.125, -1], [0.490873852123405, 0.589048622548086], [-1.125, -1], [1, 1.125], [0.392699081698724, 0.589048622548086], [2.8125, 3]}
CP(1) => []
x := {[-1.125, -1], [-1.125, -1], [0.392699081698724, 0.490873852123405], [-1.125, -1], [1.125, 1.25], [0.392699081698724, 0.589048622548086], [2.8125, 3]}
split: 5 0.490874 (127)
x := {[-1.125, -1], [-1.125, -1], [0.490873852123405, 0.589048622548086], [-1.125, -1], [1.125, 1.25], [0.392699081698724, 0.589048622548086], [2.8125, 3]}
split: 5 0.490874 (128)
x := {[-1.25, -1.125], [-1.10746256015323, -1], [0.392699081698724, 0.490873852123405], [-1.25, -1.125], [1.125, 1.25], [0.589048622548086, 0.785398163397449], [2.8125, 3]}
CP(1) => []
x := {[-1.25, -1.125], [-1.10746256015323, -1], [0.490873852123405, 0.589048622548086], [-1.25, -1.125], [1.125, 1.25], [0.589048622548086, 0.785398163397449], [2.8125, 3]}
CP(1) => []
x := {[-1.25, -1.125], [-1.21492512030646, -1.10746256015323], [0.392699081698724, 0.589048622548086], [-1.125, -1], [1.125, 1.25], [0.589048622548086, 0.785398163397449], [2.8125, 3]}
CP(1) => []
x := {[-1.25, -1.125], [-1.10746256015323, -1], [0.392699081698724, 0.589048622548086], [-1.125, -1], [1.125, 1.25], [0.589048622548086, 0.785398163397449], [2.8125, 3]}
CP(1) => []
x := {[-1.125, -1], [-1.125, -1], [0.392699081698724, 0.490873852123405], [-1.125, -1], [1.125, 1.25], [0.589048622548086, 0.785398163397449], [2.8125, 3]}
CP(1) => []
x := {[-1.125, -1], [-1.125, -1], [0.490873852123405, 0.589048622548086], [-1.125, -1], [1.125, 1.25], [0.589048622548086, 0.785398163397449], [2.8125, 3]}
CP(1) => []
x := {[-1.25, -1.125], [-1.25, -1.125], [0.589048622548086, 0.785398163397449], [-1.125, -1], [1, 1.125], [0.392699081698724, 0.589048622548086], [2.8125, 3]}
CP(1) => []
x := {[-1.25, -1.125], [-1.25, -1.125], [0.589048622548086, 0.785398163397449], [-1.125, -1], [1.125, 1.25], [0.392699081698724, 0.589048622548086], [2.8125, 3]}
split: 5 0.490874 (122)
x := {[-1.125, -1], [-1.125, -1], [0.589048622548086, 0.785398163397449], [-1.125, -1], [1.125, 1.25], [0.392699081698724, 0.490873852123405], [2.8125, 3]}
CP(1) => []
x := {[-1.125, -1], [-1.125, -1], [0.589048622548086, 0.785398163397449], [-1.125, -1], [1.125, 1.25], [0.490873852123405, 0.589048622548086], [2.8125, 3]}
CP(1) => []
x := {[-1.25, -1.125], [-1.25, -1.125], [0.589048622548086, 0.687223392972767], [-1.25, -1.125], [1.125, 1.25], [0.589048622548086, 0.785398163397449], [2.8125, 3]}
CP(1) => []
x := {[-1.25, -1.125], [-1.25, -1.125], [0.687223392972767, 0.785398163397449], [-1.25, -1.125], [1.125, 1.25], [0.589048622548086, 0.785398163397449], [2.8125, 3]}
CP(1) => []
x := {[-1.25, -1.125], [-1.10746256015323, -1], [0.392699081698724, 0.589048622548086], [-1.125, -1], [1.25, 1.35111142230367], [0.589048622548086, 0.785398163397449], [2.8125, 3]}
split: 2 0.490874 (119)
x := {[-1.25, -1.125], [-1.10746256015323, -1], [0.392699081698724, 0.589048622548086], [-1.125, -1], [1.35111142230367, 1.45222284460733], [0.589048622548086, 0.785398163397449], [2.8125, 3]}
CP(2) => []
x := {[-1.125, -1], [-1.125, -1], [0.392699081698724, 0.490873852123405], [-1.125, -1], [1.25, 1.35111142230367], [0.589048622548086, 0.785398163397449], [2.8125, 3]}
CP(1) => []
x := {[-1.125, -1], [-1.125, -1], [0.490873852123405, 0.589048622548086], [-1.125, -1], [1.25, 1.35111142230367], [0.589048622548086, 0.785398163397449], [2.8125, 3]}
CP(1) => []
x := {[-1.25, -1.125], [-1.25, -1.125], [0.589048622548086, 0.785398163397449], [-1.125, -1], [1.25, 1.35111142230367], [0.589048622548086, 0.785398163397449], [2.8125, 3]}
split: 2 0.687223 (117)
x := {[-1.25, -1.125], [-1.25, -1.125], [0.589048622548086, 0.785398163397449], [-1.125, -1], [1.35111142230367, 1.45222284460733], [0.589048622548086, 0.785398163397449], [2.8125, 3]}
CP(2) => []
x := {[-1.25, -1.125], [-1.125, -1], [0.589048622548086, 0.785398163397449], [-1.125, -1], [1.25, 1.35111142230367], [0.589048622548086, 0.785398163397449], [2.8125, 3]}
CP(1) => []
x := {[-1.25, -1.125], [-1.125, -1], [0.589048622548086, 0.785398163397449], [-1.125, -1], [1.35111142230367, 1.45222284460733], [0.589048622548086, 0.785398163397449], [2.8125, 3]}
CP(2) => []
x := {[-1.125, -1], [-1.125, -1], [0.589048622548086, 0.687223392972767], [-1.125, -1], [1.25, 1.35111142230367], [0.589048622548086, 0.785398163397449], [2.8125, 3]}
CP(1) => []
x := {[-1.125, -1], [-1.125, -1], [0.687223392972767, 0.785398163397449], [-1.125, -1], [1.25, 1.35111142230367], [0.589048622548086, 0.785398163397449], [2.8125, 3]}
CP(1) => []
x := {[-1.45222284460734, -1.25], [-1.22923793288413, -1.11461896644206], [0.589048622548086, 0.785398163397449], [-1.125, -1], [1, 1.125], [0.785398163397449, 0.981747704246811], [2.8125, 3]}
CP(1) => []
x := {[-1.45222284460734, -1.25], [-1.11461896644206, -1], [0.589048622548086, 0.785398163397449], [-1.125, -1], [1, 1.125], [0.785398163397449, 0.981747704246811], [2.8125, 3]}
CP(1) => []
x := {[-1.45222284460734, -1.25], [-1.22923793288413, -1.11461896644206], [0.589048622548086, 0.785398163397449], [-1.125, -1], [1.125, 1.25], [0.785398163397449, 0.981747704246811], [2.8125, 3]}
CP(2) => []
x := {[-1.45222284460734, -1.25], [-1.11461896644206, -1], [0.589048622548086, 0.785398163397449], [-1.125, -1], [1.125, 1.25], [0.785398163397449, 0.981747704246811], [2.8125, 3]}
split: 0 -1.35111 (110)
x := {[-1.45222284460734, -1.25], [-1.22923793288413, -1.11461896644206], [0.589048622548086, 0.785398163397449], [-1.125, -1], [1, 1.125], [0.981747704246811, 1.17809724509617], [2.8125, 3]}
CP(2) => []
x := {[-1.45222284460734, -1.25], [-1.11461896644206, -1], [0.589048622548086, 0.785398163397449], [-1.125, -1], [1, 1.125], [0.981747704246811, 1.17809724509617], [2.8125, 3]}
CP(1) => []
x := {[-1.45222284460734, -1.25], [-1.22923793288413, -1.11461896644206], [0.589048622548086, 0.785398163397449], [-1.125, -1], [1.125, 1.25], [0.981747704246811, 1.17809724509617], [2.8125, 3]}
CP(2) => []
x := {[-1.45222284460734, -1.25], [-1.11461896644206, -1], [0.589048622548086, 0.785398163397449], [-1.125, -1], [1.125, 1.25], [0.981747704246811, 1.17809724509617], [2.8125, 3]}
split: 0 -1.35111 (108)
x := {[-1.25, -1.125], [-1.21492512030646, -1.10746256015323], [0.392699081698724, 0.589048622548086], [-1.125, -1], [1, 1.125], [0.785398163397449, 0.981747704246811], [2.8125, 3]}
CP(1) => []
x := {[-1.25, -1.125], [-1.10746256015323, -1], [0.392699081698724, 0.589048622548086], [-1.125, -1], [1, 1.125], [0.785398163397449, 0.981747704246811], [2.8125, 3]}
CP(1) => []
x := {[-1.25, -1.125], [-1.21492512030646, -1.10746256015323], [0.392699081698724, 0.589048622548086], [-1.125, -1], [1.125, 1.25], [0.785398163397449, 0.981747704246811], [2.8125, 3]}
CP(1) => []
x := {[-1.25, -1.125], [-1.10746256015323, -1], [0.392699081698724, 0.589048622548086], [-1.125, -1], [1.125, 1.25], [0.785398163397449, 0.981747704246811], [2.8125, 3]}
split: 2 0.490874 (106)
x := {[-1.25, -1.125], [-1.25, -1.125], [0.589048622548086, 0.785398163397449], [-1.25, -1.125], [1.125, 1.25], [0.785398163397449, 0.88357293382213], [2.8125, 3]}
CP(1) => []
x := {[-1.25, -1.125], [-1.25, -1.125], [0.589048622548086, 0.785398163397449], [-1.25, -1.125], [1.125, 1.25], [0.88357293382213, 0.981747704246811], [2.8125, 3]}
CP(1) => []
x := {[-1.25, -1.125], [-1.25, -1.125], [0.589048622548086, 0.785398163397449], [-1.125, -1], [1, 1.125], [0.785398163397449, 0.981747704246811], [2.8125, 3]}
CP(1) => []
x := {[-1.25, -1.125], [-1.25, -1.125], [0.589048622548086, 0.785398163397449], [-1.125, -1], [1.125, 1.25], [0.785398163397449, 0.981747704246811], [2.8125, 3]}
split: 5 0.883573 (104)
x := {[-1.25, -1.125], [-1.21492512030646, -1.10746256015323], [0.392699081698724, 0.589048622548086], [-1.125, -1], [1, 1.125], [0.981747704246811, 1.17809724509617], [2.8125, 3]}
CP(1) => []
x := {[-1.25, -1.125], [-1.10746256015323, -1], [0.392699081698724, 0.589048622548086], [-1.125, -1], [1, 1.125], [0.981747704246811, 1.17809724509617], [2.8125, 3]}
split: 2 0.490874 (104)
x := {[-1.25, -1.125], [-1.21492512030646, -1.10746256015323], [0.392699081698724, 0.589048622548086], [-1.125, -1], [1.125, 1.25], [0.981747704246811, 1.17809724509617], [2.8125, 3]}
CP(1) => []
x := {[-1.25, -1.125], [-1.10746256015323, -1], [0.392699081698724, 0.589048622548086], [-1.125, -1], [1.125, 1.25], [0.981747704246811, 1.17809724509617], [2.8125, 3]}
split: 2 0.490874 (104)
x := {[-1.125, -1], [-1.125, -1], [0.392699081698724, 0.490873852123405], [-1.125, -1], [1, 1.125], [0.981747704246811, 1.17809724509617], [2.8125, 3]}
split: 5 1.07992 (105)
x := {[-1.125, -1], [-1.125, -1], [0.490873852123405, 0.589048622548086], [-1.125, -1], [1, 1.125], [0.981747704246811, 1.17809724509617], [2.8125, 3]}
split: 5 1.07992 (106)
x := {[-1.125, -1], [-1.125, -1], [0.392699081698724, 0.490873852123405], [-1.125, -1], [1.125, 1.25], [0.981747704246811, 1.17809724509617], [2.8125, 3]}
split: 5 1.07992 (107)
x := {[-1.125, -1], [-1.125, -1], [0.490873852123405, 0.589048622548086], [-1.125, -1], [1.125, 1.25], [0.981747704246811, 1.17809724509617], [2.8125, 3]}
split: 5 1.07992 (108)
x := {[-1.25, -1.125], [-1.25, -1.125], [0.589048622548086, 0.785398163397449], [-1.125, -1], [1, 1.125], [0.981747704246811, 1.17809724509617], [2.8125, 3]}
CP(1) => []
x := {[-1.25, -1.125], [-1.25, -1.125], [0.589048622548086, 0.785398163397449], [-1.125, -1], [1.125, 1.25], [0.981747704246811, 1.17809724509617], [2.8125, 3]}
split: 5 1.07992 (108)
x := {[-1.45222284460734, -1.25], [-1.11461896644206, -1], [0.589048622548086, 0.785398163397449], [-1.10792495886255, -1], [1, 1.10792495886255], [1.17809724509617, 1.37444678594553], [2.8125, 3]}
CP(1) => []
x := {[-1.45222284460734, -1.25], [-1.11461896644206, -1], [0.589048622548086, 0.785398163397449], [-1.10792495886255, -1], [1.10792495886255, 1.21584991772509], [1.17809724509617, 1.37444678594553], [2.8125, 3]}
CP(2) => []
x := {[-1.25, -1.125], [-1.21492512030646, -1.10746256015323], [0.392699081698724, 0.589048622548086], [-1.10792495886255, -1], [1, 1.10792495886255], [1.17809724509617, 1.37444678594553], [2.8125, 3]}
CP(1) => []
x := {[-1.25, -1.125], [-1.10746256015323, -1], [0.392699081698724, 0.589048622548086], [-1.10792495886255, -1], [1, 1.10792495886255], [1.17809724509617, 1.37444678594553], [2.8125, 3]}
CP(1) => []
x := {[-1.125, -1], [-1.125, -1], [0.392699081698724, 0.490873852123405], [-1.10792495886255, -1], [1, 1.10792495886255], [1.17809724509617, 1.37444678594553], [2.8125, 3]}
split: 5 1.27627 (105)
x := {[-1.125, -1], [-1.125, -1], [0.490873852123405, 0.589048622548086], [-1.10792495886255, -1], [1, 1.10792495886255], [1.17809724509617, 1.37444678594553], [2.8125, 3]}
CP(1) => []
x := {[-1.25, -1.125], [-1.25, -1.125], [0.589048622548086, 0.785398163397449], [-1.10792495886255, -1], [1, 1.10792495886255], [1.17809724509617, 1.37444678594553], [2.8125, 3]}
CP(1) => []
x := {[-1.25, -1.125], [-1.25, -1.125], [0.589048622548086, 0.785398163397449], [-1.10792495886255, -1], [1.10792495886255, 1.21584991772509], [1.17809724509617, 1.37444678594553], [2.8125, 3]}
CP(2) => []
x := {[-1.25, -1.125], [-1.25, -1.125], [0.785398163397449, 0.981747704246811], [-1.125, -1], [1, 1.125], [0.392699081698724, 0.589048622548086], [2.8125, 3]}
split: 2 0.883573 (103)
x := {[-1.25, -1.125], [-1.25, -1.125], [0.785398163397449, 0.981747704246811], [-1.125, -1], [1.125, 1.25], [0.392699081698724, 0.589048622548086], [2.8125, 3]}
split: 2 0.883573 (104)
x := {[-1.25, -1.125], [-1.125, -1], [0.785398163397449, 0.981747704246811], [-1.125, -1], [1, 1.125], [0.392699081698724, 0.589048622548086], [2.8125, 3]}
CP(1) => []
x := {[-1.25, -1.125], [-1.125, -1], [0.785398163397449, 0.981747704246811], [-1.125, -1], [1.125, 1.25], [0.392699081698724, 0.589048622548086], [2.8125, 3]}
split: 2 0.883573 (104)
x := {[-1.25, -1.125], [-1.25, -1.125], [0.785398163397449, 0.88357293382213], [-1.25, -1.125], [1.125, 1.25], [0.589048622548086, 0.785398163397449], [2.8125, 3]}
CP(1) => []
x := {[-1.25, -1.125], [-1.25, -1.125], [0.88357293382213, 0.981747704246811], [-1.25, -1.125], [1.125, 1.25], [0.589048622548086, 0.785398163397449], [2.8125, 3]}
CP(1) => []
x := {[-1.25, -1.125], [-1.25, -1.125], [0.785398163397449, 0.981747704246811], [-1.125, -1], [1, 1.125], [0.589048622548086, 0.785398163397449], [2.8125, 3]}
CP(1) => []
x := {[-1.25, -1.125], [-1.25, -1.125], [0.785398163397449, 0.981747704246811], [-1.125, -1], [1.125, 1.25], [0.589048622548086, 0.785398163397449], [2.8125, 3]}
split: 2 0.883573 (102)
x := {[-1.25, -1.125], [-1.125, -1], [0.981747704246811, 1.17809724509617], [-1.125, -1], [1, 1.125], [0.392699081698724, 0.589048622548086], [2.8125, 3]}
split: 2 1.07992 (103)
x := {[-1.25, -1.125], [-1.125, -1], [0.981747704246811, 1.17809724509617], [-1.125, -1], [1.125, 1.25], [0.392699081698724, 0.589048622548086], [2.8125, 3]}
split: 2 1.07992 (104)
x := {[-1.125, -1], [-1.125, -1], [0.981747704246811, 1.07992247467149], [-1.125, -1], [1, 1.125], [0.392699081698724, 0.589048622548086], [2.8125, 3]}
split: 5 0.490874 (105)
x := {[-1.125, -1], [-1.125, -1], [1.07992247467149, 1.17809724509617], [-1.125, -1], [1, 1.125], [0.392699081698724, 0.589048622548086], [2.8125, 3]}
split: 5 0.490874 (106)
x := {[-1.125, -1], [-1.125, -1], [0.981747704246811, 1.07992247467149], [-1.125, -1], [1.125, 1.25], [0.392699081698724, 0.589048622548086], [2.8125, 3]}
split: 5 0.490874 (107)
x := {[-1.125, -1], [-1.125, -1], [1.07992247467149, 1.17809724509617], [-1.125, -1], [1.125, 1.25], [0.392699081698724, 0.589048622548086], [2.8125, 3]}
split: 5 0.490874 (108)
x := {[-1.25, -1.125], [-1.25, -1.125], [0.785398163397449, 0.981747704246811], [-1.125, -1], [1.25, 1.35111142230367], [0.589048622548086, 0.785398163397449], [2.8125, 3]}
split: 2 0.883573 (109)
x := {[-1.25, -1.125], [-1.25, -1.125], [0.785398163397449, 0.981747704246811], [-1.125, -1], [1.35111142230367, 1.45222284460733], [0.589048622548086, 0.785398163397449], [2.8125, 3]}
CP(2) => []
x := {[-1.25, -1.125], [-1.125, -1], [0.785398163397449, 0.981747704246811], [-1.125, -1], [1.25, 1.35111142230367], [0.589048622548086, 0.785398163397449], [2.8125, 3]}
CP(1) => []
x := {[-1.25, -1.125], [-1.125, -1], [0.785398163397449, 0.981747704246811], [-1.125, -1], [1.35111142230367, 1.45222284460733], [0.589048622548086, 0.785398163397449], [2.8125, 3]}
CP(2) => []
x := {[-1.125, -1], [-1.125, -1], [0.785398163397449, 0.88357293382213], [-1.125, -1], [1.25, 1.35111142230367], [0.589048622548086, 0.785398163397449], [2.8125, 3]}
CP(1) => []
x := {[-1.125, -1], [-1.125, -1], [0.88357293382213, 0.981747704246811], [-1.125, -1], [1.25, 1.35111142230367], [0.589048622548086, 0.785398163397449], [2.8125, 3]}
CP(1) => []
x := {[-1.25, -1.125], [-1.125, -1], [0.981747704246811, 1.17809724509617], [-1.125, -1], [1.25, 1.35111142230367], [0.589048622548086, 0.785398163397449], [2.8125, 3]}
split: 2 1.07992 (105)
x := {[-1.25, -1.125], [-1.125, -1], [0.981747704246811, 1.17809724509617], [-1.125, -1], [1.35111142230367, 1.45222284460733], [0.589048622548086, 0.785398163397449], [2.8125, 3]}
CP(2) => []
x := {[-1.125, -1], [-1.125, -1], [0.981747704246811, 1.07992247467149], [-1.125, -1], [1.25, 1.35111142230367], [0.589048622548086, 0.785398163397449], [2.8125, 3]}
CP(1) => []
x := {[-1.125, -1], [-1.125, -1], [1.07992247467149, 1.17809724509617], [-1.125, -1], [1.25, 1.35111142230367], [0.589048622548086, 0.785398163397449], [2.8125, 3]}
CP(1) => []
x := {[-1.10792495886255, -1], [-1.10792495886255, -1], [1.17809724509617, 1.37444678594553], [-1.125, -1], [1, 1.125], [0.392699081698724, 0.490873852123405], [2.8125, 3]}
split: 2 1.27627 (103)
x := {[-1.10792495886255, -1], [-1.10792495886255, -1], [1.17809724509617, 1.37444678594553], [-1.125, -1], [1, 1.125], [0.490873852123405, 0.589048622548086], [2.8125, 3]}
CP(1) => []
x := {[-1.10792495886255, -1], [-1.10792495886255, -1], [1.17809724509617, 1.37444678594553], [-1.125, -1], [1.125, 1.25], [0.392699081698724, 0.490873852123405], [2.8125, 3]}
CP(1) => []
x := {[-1.10792495886255, -1], [-1.10792495886255, -1], [1.17809724509617, 1.37444678594553], [-1.125, -1], [1.125, 1.25], [0.490873852123405, 0.589048622548086], [2.8125, 3]}
CP(2) => {[-1.10792495886255, -1], [-1.10792495886255, -1], [1.17809724509617, 1.37444678594553], [-1.11164766392342, -1], [1.125, 1.25], [0.490873852123405, 0.589048622548086], [2.8125, 3]}
split: 2 1.27627 (102)
x := {[-1.10792495886255, -1], [-1.10792495886255, -1], [1.17809724509617, 1.27627201552085], [-1.125, -1], [1.25, 1.35111142230367], [0.589048622548086, 0.785398163397449], [2.8125, 3]}
CP(1) => []
x := {[-1.10792495886255, -1], [-1.10792495886255, -1], [1.27627201552085, 1.37444678594553], [-1.125, -1], [1.25, 1.35111142230367], [0.589048622548086, 0.785398163397449], [2.8125, 3]}
CP(1) => []
[truncated: 294 more rows]
