# Supplementary material for: Rigorous packing of unit squares into a circle
Source: J Glob Optim. 2018 Oct 3;73(3):547–65. doi: 10.1007/s10898-018-0711-5 (PMC6394747; doi:10.1007/s10898-018-0711-5)
Supplement: Supplementary file 1 — Supplementary material 1 (zip 65514 KB) [file 10898_2018_711_MOESM1_ESM.zip › n3/phase2/T0T15.txt]

x := {[-3, 3], [-3, 3], [-4.94065645841247e-324, 1.5707963267949], [-3, 3], [-3, 3], [-4.94065645841247e-324, 1.5707963267949], [0, 3]}
CP(2) => {[-3, -1], [-2, -1], [-4.94065645841247e-324, 1.5707963267949], [0, 1], [-3, -1], [-4.94065645841247e-324, 1.5707963267949], [0, 3]}
split: 6 1.5 (2)
x := {[-3, -1], [-2, -1], [-4.94065645841247e-324, 1.5707963267949], [0, 1], [-3, -1], [-4.94065645841247e-324, 1.5707963267949], [0, 1.5]}
CP(1) => []
x := {[-3, -1], [-2, -1], [-4.94065645841247e-324, 1.5707963267949], [0, 1], [-3, -1], [-4.94065645841247e-324, 1.5707963267949], [1.5, 3]}
split: 0 -2 (2)
x := {[-3, -2], [-2, -1], [-4.94065645841247e-324, 1.5707963267949], [0, 1], [-3, -1], [-4.94065645841247e-324, 1.5707963267949], [1.5, 3]}
CP(2) => []
x := {[-2, -1], [-2, -1], [-4.94065645841247e-324, 1.5707963267949], [0, 1], [-3, -1], [-4.94065645841247e-324, 1.5707963267949], [1.5, 3]}
split: 4 -2 (2)
x := {[-2, -1], [-2, -1], [-4.94065645841247e-324, 1.5707963267949], [0, 1], [-3, -2], [-4.94065645841247e-324, 1.5707963267949], [1.5, 3]}
CP(2) => []
x := {[-2, -1], [-2, -1], [-4.94065645841247e-324, 1.5707963267949], [0, 1], [-2, -1], [-4.94065645841247e-324, 1.5707963267949], [1.5, 3]}
split: 2 0.785398 (2)
x := {[-2, -1], [-2, -1], [-4.94065645841247e-324, 0.785398163397449], [0, 1], [-2, -1], [-4.94065645841247e-324, 1.5707963267949], [1.5, 3]}
split: 5 0.785398 (3)
x := {[-2, -1], [-2, -1], [0.785398163397449, 1.5707963267949], [0, 1], [-2, -1], [-4.94065645841247e-324, 1.5707963267949], [1.5, 3]}
split: 5 0.785398 (4)
x := {[-2, -1], [-2, -1], [-4.94065645841247e-324, 0.785398163397449], [0, 1], [-2, -1], [-4.94065645841247e-324, 0.785398163397449], [1.5, 3]}
split: 6 2.25 (5)
x := {[-2, -1], [-2, -1], [-4.94065645841247e-324, 0.785398163397449], [0, 1], [-2, -1], [0.785398163397449, 1.5707963267949], [1.5, 3]}
split: 6 2.25 (6)
x := {[-2, -1], [-2, -1], [0.785398163397449, 1.5707963267949], [0, 1], [-2, -1], [-4.94065645841247e-324, 0.785398163397449], [1.5, 3]}
split: 6 2.25 (7)
x := {[-2, -1], [-2, -1], [0.785398163397449, 1.5707963267949], [0, 1], [-2, -1], [0.785398163397449, 1.5707963267949], [1.5, 3]}
split: 6 2.25 (8)
x := {[-2, -1], [-2, -1], [-4.94065645841247e-324, 0.785398163397449], [0, 1], [-2, -1], [-4.94065645841247e-324, 0.785398163397449], [1.5, 2.25]}
CP(1) => []
x := {[-2, -1], [-2, -1], [-4.94065645841247e-324, 0.785398163397449], [0, 1], [-2, -1], [-4.94065645841247e-324, 0.785398163397449], [2.25, 3]}
split: 0 -1.5 (8)
x := {[-2, -1], [-2, -1], [-4.94065645841247e-324, 0.785398163397449], [0, 1], [-2, -1], [0.785398163397449, 1.5707963267949], [1.5, 2.25]}
CP(1) => []
x := {[-2, -1], [-2, -1], [-4.94065645841247e-324, 0.785398163397449], [0, 1], [-2, -1], [0.785398163397449, 1.5707963267949], [2.25, 3]}
split: 0 -1.5 (8)
x := {[-2, -1], [-2, -1], [0.785398163397449, 1.5707963267949], [0, 1], [-2, -1], [-4.94065645841247e-324, 0.785398163397449], [1.5, 2.25]}
CP(1) => []
x := {[-2, -1], [-2, -1], [0.785398163397449, 1.5707963267949], [0, 1], [-2, -1], [-4.94065645841247e-324, 0.785398163397449], [2.25, 3]}
split: 0 -1.5 (8)
x := {[-2, -1], [-2, -1], [0.785398163397449, 1.5707963267949], [0, 1], [-2, -1], [0.785398163397449, 1.5707963267949], [1.5, 2.25]}
CP(1) => []
x := {[-2, -1], [-2, -1], [0.785398163397449, 1.5707963267949], [0, 1], [-2, -1], [0.785398163397449, 1.5707963267949], [2.25, 3]}
split: 0 -1.5 (8)
x := {[-2, -1.5], [-2, -1], [-4.94065645841247e-324, 0.785398163397449], [0, 1], [-2, -1], [-4.94065645841247e-324, 0.785398163397449], [2.25, 3]}
CP(2) => []
x := {[-1.5, -1], [-2, -1], [-4.94065645841247e-324, 0.785398163397449], [0, 1], [-2, -1], [-4.94065645841247e-324, 0.785398163397449], [2.25, 3]}
CP(2) => {[-1.5, -1], [-1.5, -1], [-4.94065645841247e-324, 0.785398163397449], [0, 1], [-2, -1], [-4.94065645841247e-324, 0.785398163397449], [2.25, 3]}
split: 3 0.5 (8)
x := {[-2, -1.5], [-2, -1], [-4.94065645841247e-324, 0.785398163397449], [0, 1], [-2, -1], [0.785398163397449, 1.5707963267949], [2.25, 3]}
CP(2) => []
x := {[-1.5, -1], [-2, -1], [-4.94065645841247e-324, 0.785398163397449], [0, 1], [-2, -1], [0.785398163397449, 1.5707963267949], [2.25, 3]}
CP(2) => {[-1.5, -1], [-1.5, -1], [-4.94065645841247e-324, 0.785398163397449], [0, 1], [-2, -1], [0.785398163397449, 1.5707963267949], [2.25, 3]}
split: 3 0.5 (8)
x := {[-2, -1.5], [-2, -1], [0.785398163397449, 1.5707963267949], [0, 1], [-2, -1], [-4.94065645841247e-324, 0.785398163397449], [2.25, 3]}
CP(2) => {[-2, -1.5], [-1.89809728810838, -1], [0.785398163397449, 1.5707963267949], [0, 1], [-2, -1], [-4.94065645841247e-324, 0.785398163397449], [2.25, 3]}
split: 3 0.5 (9)
x := {[-1.5, -1], [-2, -1], [0.785398163397449, 1.5707963267949], [0, 1], [-2, -1], [-4.94065645841247e-324, 0.785398163397449], [2.25, 3]}
CP(2) => {[-1.5, -1], [-1.5, -1], [0.785398163397449, 1.5707963267949], [0, 1], [-2, -1], [-4.94065645841247e-324, 0.785398163397449], [2.25, 3]}
split: 3 0.5 (10)
x := {[-2, -1.5], [-2, -1], [0.785398163397449, 1.5707963267949], [0, 1], [-2, -1], [0.785398163397449, 1.5707963267949], [2.25, 3]}
CP(2) => {[-2, -1.5], [-1.89809728810838, -1], [0.785398163397449, 1.5707963267949], [0, 1], [-2, -1], [0.785398163397449, 1.5707963267949], [2.25, 3]}
split: 3 0.5 (11)
x := {[-1.5, -1], [-2, -1], [0.785398163397449, 1.5707963267949], [0, 1], [-2, -1], [0.785398163397449, 1.5707963267949], [2.25, 3]}
CP(2) => {[-1.5, -1], [-1.5, -1], [0.785398163397449, 1.5707963267949], [0, 1], [-2, -1], [0.785398163397449, 1.5707963267949], [2.25, 3]}
split: 3 0.5 (12)
x := {[-1.5, -1], [-1.5, -1], [-4.94065645841247e-324, 0.785398163397449], [0, 0.5], [-2, -1], [-4.94065645841247e-324, 0.785398163397449], [2.25, 3]}
CP(4) => {[-1.5, -1], [-1.5, -1], [-4.94065645841247e-324, 0.785398163397449], [0.0245628079469162, 0.5], [-1.93606821860723, -1.5], [-4.94065645841247e-324, 0.383937310709108], [2.25, 3]}
split: 2 0.392699 (13)
x := {[-1.5, -1], [-1.5, -1], [-4.94065645841247e-324, 0.785398163397449], [0.5, 1], [-2, -1], [-4.94065645841247e-324, 0.785398163397449], [2.25, 3]}
split: 4 -1.5 (14)
x := {[-1.5, -1], [-1.5, -1], [-4.94065645841247e-324, 0.785398163397449], [0, 0.5], [-2, -1], [0.785398163397449, 1.5707963267949], [2.25, 3]}
CP(2) => {[-1.5, -1], [-1.5, -1], [-4.94065645841247e-324, 0.785398163397449], [0, 0.5], [-2, -1.5], [0.785398163397449, 1.5707963267949], [2.25, 3]}
split: 2 0.392699 (15)
x := {[-1.5, -1], [-1.5, -1], [-4.94065645841247e-324, 0.785398163397449], [0.5, 1], [-2, -1], [0.785398163397449, 1.5707963267949], [2.25, 3]}
split: 4 -1.5 (16)
x := {[-2, -1.5], [-1.89809728810838, -1], [0.785398163397449, 1.5707963267949], [0, 0.5], [-2, -1], [-4.94065645841247e-324, 0.785398163397449], [2.25, 3]}
CP(4) => {[-2, -1.5], [-1.89809728810838, -1], [0.785398163397449, 1.5707963267949], [0.0245628079469162, 0.5], [-1.93606821860723, -1.5], [-4.94065645841247e-324, 0.383937310709108], [2.25, 3]}
split: 1 -1.44905 (17)
x := {[-2, -1.5], [-1.89809728810838, -1], [0.785398163397449, 1.5707963267949], [0.5, 1], [-2, -1], [-4.94065645841247e-324, 0.785398163397449], [2.25, 3]}
split: 4 -1.5 (18)
x := {[-1.5, -1], [-1.5, -1], [0.785398163397449, 1.5707963267949], [0, 0.5], [-2, -1], [-4.94065645841247e-324, 0.785398163397449], [2.25, 3]}
CP(4) => {[-1.5, -1], [-1.5, -1], [0.785398163397449, 1.5707963267949], [0.0245628079469162, 0.5], [-1.93606821860723, -1.5], [-4.94065645841247e-324, 0.383937310709108], [2.25, 3]}
split: 2 1.1781 (19)
x := {[-1.5, -1], [-1.5, -1], [0.785398163397449, 1.5707963267949], [0.5, 1], [-2, -1], [-4.94065645841247e-324, 0.785398163397449], [2.25, 3]}
split: 4 -1.5 (20)
x := {[-2, -1.5], [-1.89809728810838, -1], [0.785398163397449, 1.5707963267949], [0, 0.5], [-2, -1], [0.785398163397449, 1.5707963267949], [2.25, 3]}
CP(2) => {[-2, -1.5], [-1.89809728810838, -1], [0.785398163397449, 1.5707963267949], [0, 0.5], [-2, -1.5], [0.785398163397449, 1.5707963267949], [2.25, 3]}
split: 1 -1.44905 (21)
x := {[-2, -1.5], [-1.89809728810838, -1], [0.785398163397449, 1.5707963267949], [0.5, 1], [-2, -1], [0.785398163397449, 1.5707963267949], [2.25, 3]}
split: 4 -1.5 (22)
x := {[-1.5, -1], [-1.5, -1], [0.785398163397449, 1.5707963267949], [0, 0.5], [-2, -1], [0.785398163397449, 1.5707963267949], [2.25, 3]}
CP(2) => {[-1.5, -1], [-1.5, -1], [0.785398163397449, 1.5707963267949], [0, 0.5], [-2, -1.5], [0.785398163397449, 1.5707963267949], [2.25, 3]}
split: 2 1.1781 (23)
x := {[-1.5, -1], [-1.5, -1], [0.785398163397449, 1.5707963267949], [0.5, 1], [-2, -1], [0.785398163397449, 1.5707963267949], [2.25, 3]}
split: 4 -1.5 (24)
x := {[-1.5, -1], [-1.5, -1], [-4.94065645841247e-324, 0.392699081698724], [0.0245628079469162, 0.5], [-1.93606821860723, -1.5], [-4.94065645841247e-324, 0.383937310709108], [2.25, 3]}
CP(2) => {[-1.5, -1], [-1.43959285297413, -1], [-4.94065645841247e-324, 0.387204789493637], [0.082842588148988, 0.5], [-1.90833187731717, -1.5], [-4.94065645841247e-324, 0.358370854398642], [2.25, 3]}
split: 6 2.625 (25)
x := {[-1.5, -1], [-1.5, -1], [0.392699081698724, 0.785398163397449], [0.0245628079469162, 0.5], [-1.93606821860723, -1.5], [-4.94065645841247e-324, 0.383937310709108], [2.25, 3]}
CP(1) => {[-1.5, -1], [-1.5, -1], [0.392699081698724, 0.785398163397449], [0.0639317813927722, 0.5], [-1.91715741185101, -1.5], [-4.94065645841247e-324, 0.366478509741674], [2.25, 3]}
split: 6 2.625 (26)
x := {[-1.5, -1], [-1.5, -1], [-4.94065645841247e-324, 0.785398163397449], [0.5, 1], [-2, -1.5], [-4.94065645841247e-324, 0.785398163397449], [2.25, 3]}
CP(4) => {[-1.5, -1], [-1.5, -1], [-4.94065645841247e-324, 0.785398163397449], [0.5, 1], [-1.9355485420134, -1.5], [0.00153586993007165, 0.385112612497685], [2.25, 3]}
split: 2 0.392699 (27)
x := {[-1.5, -1], [-1.5, -1], [-4.94065645841247e-324, 0.785398163397449], [0.5, 1], [-1.5, -1], [-4.94065645841247e-324, 0.785398163397449], [2.25, 3]}
split: 2 0.392699 (28)
x := {[-1.5, -1], [-1.5, -1], [-4.94065645841247e-324, 0.392699081698724], [0, 0.5], [-2, -1.5], [0.785398163397449, 1.5707963267949], [2.25, 3]}
CP(2) => {[-1.5, -1], [-1.43959285297413, -1], [-4.94065645841247e-324, 0.387204789493637], [0, 0.5], [-2, -1.5], [0.785398163397449, 1.5707963267949], [2.25, 3]}
split: 5 1.1781 (29)
x := {[-1.5, -1], [-1.5, -1], [0.392699081698724, 0.785398163397449], [0, 0.5], [-2, -1.5], [0.785398163397449, 1.5707963267949], [2.25, 3]}
split: 5 1.1781 (30)
x := {[-1.5, -1], [-1.5, -1], [-4.94065645841247e-324, 0.785398163397449], [0.5, 1], [-2, -1.5], [0.785398163397449, 1.5707963267949], [2.25, 3]}
split: 2 0.392699 (31)
x := {[-1.5, -1], [-1.5, -1], [-4.94065645841247e-324, 0.785398163397449], [0.5, 1], [-1.5, -1], [0.785398163397449, 1.5707963267949], [2.25, 3]}
split: 2 0.392699 (32)
x := {[-2, -1.5], [-1.89809728810838, -1.44904864405419], [0.785398163397449, 1.5707963267949], [0.0245628079469162, 0.5], [-1.93606821860723, -1.5], [-4.94065645841247e-324, 0.383937310709108], [2.25, 3]}
CP(1) => []
x := {[-2, -1.5], [-1.44904864405419, -1], [0.785398163397449, 1.5707963267949], [0.0245628079469162, 0.5], [-1.93606821860723, -1.5], [-4.94065645841247e-324, 0.383937310709108], [2.25, 3]}
CP(1) => {[-2, -1.5], [-1.44904864405419, -1], [0.785398163397449, 1.5707963267949], [0.0639317813927722, 0.5], [-1.91715741185101, -1.5], [-4.94065645841247e-324, 0.366478509741674], [2.25, 3]}
split: 2 1.1781 (32)
x := {[-2, -1.5], [-1.89809728810838, -1], [0.785398163397449, 1.5707963267949], [0.5, 1], [-2, -1.5], [-4.94065645841247e-324, 0.785398163397449], [2.25, 3]}
CP(4) => {[-2, -1.5], [-1.89809728810838, -1], [0.785398163397449, 1.5707963267949], [0.5, 1], [-1.9355485420134, -1.5], [0.00153586993007165, 0.385112612497685], [2.25, 3]}
split: 1 -1.44905 (33)
x := {[-2, -1.5], [-1.89809728810838, -1], [0.785398163397449, 1.5707963267949], [0.5, 1], [-1.5, -1], [-4.94065645841247e-324, 0.785398163397449], [2.25, 3]}
split: 1 -1.44905 (34)
x := {[-1.5, -1], [-1.5, -1], [0.785398163397449, 1.17809724509617], [0.0245628079469162, 0.5], [-1.93606821860723, -1.5], [-4.94065645841247e-324, 0.383937310709108], [2.25, 3]}
CP(1) => {[-1.5, -1], [-1.5, -1], [0.785398163397449, 1.17809724509617], [0.0639317813927722, 0.5], [-1.91715741185101, -1.5], [-4.94065645841247e-324, 0.366478509741674], [2.25, 3]}
split: 6 2.625 (35)
x := {[-1.5, -1], [-1.5, -1], [1.17809724509617, 1.5707963267949], [0.0245628079469162, 0.5], [-1.93606821860723, -1.5], [-4.94065645841247e-324, 0.383937310709108], [2.25, 3]}
CP(3) => {[-1.44296841303095, -1], [-1.44296841303095, -1], [1.17809724509617, 1.5707963267949], [0.0916681226828304, 0.5], [-1.90427099189402, -1.5], [-4.94065645841247e-324, 0.354648577314122], [2.25, 3]}
split: 6 2.625 (36)
x := {[-1.5, -1], [-1.5, -1], [0.785398163397449, 1.5707963267949], [0.5, 1], [-2, -1.5], [-4.94065645841247e-324, 0.785398163397449], [2.25, 3]}
CP(4) => {[-1.5, -1], [-1.5, -1], [0.785398163397449, 1.5707963267949], [0.5, 1], [-1.9355485420134, -1.5], [0.00153586993007165, 0.385112612497685], [2.25, 3]}
split: 2 1.1781 (37)
x := {[-1.5, -1], [-1.5, -1], [0.785398163397449, 1.5707963267949], [0.5, 1], [-1.5, -1], [-4.94065645841247e-324, 0.785398163397449], [2.25, 3]}
split: 5 0.392699 (38)
x := {[-2, -1.5], [-1.89809728810838, -1.44904864405419], [0.785398163397449, 1.5707963267949], [0, 0.5], [-2, -1.5], [0.785398163397449, 1.5707963267949], [2.25, 3]}
CP(1) => []
x := {[-2, -1.5], [-1.44904864405419, -1], [0.785398163397449, 1.5707963267949], [0, 0.5], [-2, -1.5], [0.785398163397449, 1.5707963267949], [2.25, 3]}
split: 2 1.1781 (38)
x := {[-2, -1.5], [-1.89809728810838, -1], [0.785398163397449, 1.5707963267949], [0.5, 1], [-2, -1.5], [0.785398163397449, 1.5707963267949], [2.25, 3]}
split: 1 -1.44905 (39)
x := {[-2, -1.5], [-1.89809728810838, -1], [0.785398163397449, 1.5707963267949], [0.5, 1], [-1.5, -1], [0.785398163397449, 1.5707963267949], [2.25, 3]}
split: 1 -1.44905 (40)
x := {[-1.5, -1], [-1.5, -1], [0.785398163397449, 1.17809724509617], [0, 0.5], [-2, -1.5], [0.785398163397449, 1.5707963267949], [2.25, 3]}
split: 5 1.1781 (41)
x := {[-1.5, -1], [-1.5, -1], [1.17809724509617, 1.5707963267949], [0, 0.5], [-2, -1.5], [0.785398163397449, 1.5707963267949], [2.25, 3]}
CP(3) => {[-1.44296841303095, -1], [-1.44296841303095, -1], [1.17809724509617, 1.5707963267949], [0, 0.5], [-2, -1.5], [0.785398163397449, 1.5707963267949], [2.25, 3]}
split: 5 1.1781 (42)
x := {[-1.5, -1], [-1.5, -1], [0.785398163397449, 1.5707963267949], [0.5, 1], [-2, -1.5], [0.785398163397449, 1.5707963267949], [2.25, 3]}
split: 2 1.1781 (43)
x := {[-1.5, -1], [-1.5, -1], [0.785398163397449, 1.5707963267949], [0.5, 1], [-1.5, -1], [0.785398163397449, 1.5707963267949], [2.25, 3]}
split: 2 1.1781 (44)
x := {[-1.5, -1], [-1.43959285297413, -1], [-4.94065645841247e-324, 0.387204789493637], [0.082842588148988, 0.5], [-1.90833187731717, -1.5], [-4.94065645841247e-324, 0.358370854398642], [2.25, 2.625]}
CP(1) => []
x := {[-1.5, -1], [-1.43959285297413, -1], [-4.94065645841247e-324, 0.387204789493637], [0.082842588148988, 0.5], [-1.90833187731717, -1.5], [-4.94065645841247e-324, 0.358370854398642], [2.625, 3]}
CP(1) => {[-1.5, -1], [-1.43511446776916, -1], [-4.94065645841247e-324, 0.383053887716666], [0.0916681226828304, 0.5], [-1.90427099189402, -1.5], [-4.94065645841247e-324, 0.354648577314122], [2.625, 3]}
split: 0 -1.25 (44)
x := {[-1.5, -1], [-1.5, -1], [0.392699081698724, 0.785398163397449], [0.0639317813927722, 0.5], [-1.91715741185101, -1.5], [-4.94065645841247e-324, 0.366478509741674], [2.25, 2.625]}
CP(1) => []
x := {[-1.5, -1], [-1.5, -1], [0.392699081698724, 0.785398163397449], [0.0639317813927722, 0.5], [-1.91715741185101, -1.5], [-4.94065645841247e-324, 0.366478509741674], [2.625, 3]}
CP(1) => {[-1.5, -1], [-1.5, -1], [0.392699081698724, 0.785398163397449], [0.082842588148988, 0.5], [-1.90833187731717, -1.5], [-4.94065645841247e-324, 0.358370854398642], [2.625, 3]}
split: 0 -1.25 (44)
x := {[-1.5, -1], [-1.5, -1], [-4.94065645841247e-324, 0.392699081698724], [0.5, 1], [-1.9355485420134, -1.5], [0.00153586993007165, 0.385112612497685], [2.25, 3]}
CP(3) => {[-1.5, -1], [-1.43511446776916, -1], [-4.94065645841247e-324, 0.383053887716666], [0.5, 0.901561709351178], [-1.83338491581402, -1.5], [0.0677344279965146, 0.361902067660785], [2.25, 3]}
split: 6 2.625 (45)
x := {[-1.5, -1], [-1.5, -1], [0.392699081698724, 0.785398163397449], [0.5, 1], [-1.9355485420134, -1.5], [0.00153586993007165, 0.385112612497685], [2.25, 3]}
CP(3) => {[-1.5, -1], [-1.5, -1], [0.392699081698724, 0.785398163397449], [0.5, 0.901561709351178], [-1.83338491581402, -1.5], [0.0677344279965146, 0.361902067660785], [2.25, 3]}
split: 6 2.625 (46)
x := {[-1.5, -1], [-1.5, -1], [-4.94065645841247e-324, 0.392699081698724], [0.5, 1], [-1.5, -1], [-4.94065645841247e-324, 0.785398163397449], [2.25, 3]}
CP(2) => {[-1.5, -1], [-1.43959285297413, -1], [-4.94065645841247e-324, 0.387204789493637], [0.5, 1], [-1.5, -1], [-4.94065645841247e-324, 0.785398163397449], [2.25, 3]}
split: 5 0.392699 (47)
x := {[-1.5, -1], [-1.5, -1], [0.392699081698724, 0.785398163397449], [0.5, 1], [-1.5, -1], [-4.94065645841247e-324, 0.785398163397449], [2.25, 3]}
split: 5 0.392699 (48)
x := {[-1.5, -1], [-1.43959285297413, -1], [-4.94065645841247e-324, 0.387204789493637], [0, 0.5], [-2, -1.5], [0.785398163397449, 1.17809724509617], [2.25, 3]}
CP(3) => []
x := {[-1.5, -1], [-1.43959285297413, -1], [-4.94065645841247e-324, 0.387204789493637], [0, 0.5], [-2, -1.5], [1.17809724509617, 1.5707963267949], [2.25, 3]}
CP(3) => {[-1.49894185730548, -1], [-1.42135325375596, -1], [-4.94065645841247e-324, 0.370341886128094], [0.176719938331876, 0.5], [-1.81393246631085, -1.5], [1.17809724509617, 1.5707963267949], [2.25, 3]}
split: 6 2.625 (48)
x := {[-1.5, -1], [-1.5, -1], [0.392699081698724, 0.785398163397449], [0, 0.5], [-2, -1.5], [0.785398163397449, 1.17809724509617], [2.25, 3]}
CP(3) => []
x := {[-1.5, -1], [-1.5, -1], [0.392699081698724, 0.785398163397449], [0, 0.5], [-2, -1.5], [1.17809724509617, 1.5707963267949], [2.25, 3]}
CP(3) => {[-1.5, -1], [-1.5, -1], [0.392699081698724, 0.785398163397449], [0.176719938331876, 0.5], [-1.81393246631085, -1.5], [1.17809724509617, 1.5707963267949], [2.25, 3]}
split: 6 2.625 (48)
x := {[-1.5, -1], [-1.5, -1], [-4.94065645841247e-324, 0.392699081698724], [0.5, 1], [-2, -1.5], [0.785398163397449, 1.5707963267949], [2.25, 3]}
CP(2) => {[-1.5, -1], [-1.43959285297413, -1], [-4.94065645841247e-324, 0.387204789493637], [0.5, 1], [-2, -1.5], [0.785398163397449, 1.5707963267949], [2.25, 3]}
split: 5 1.1781 (49)
x := {[-1.5, -1], [-1.5, -1], [0.392699081698724, 0.785398163397449], [0.5, 1], [-2, -1.5], [0.785398163397449, 1.5707963267949], [2.25, 3]}
split: 5 1.1781 (50)
x := {[-1.5, -1], [-1.5, -1], [-4.94065645841247e-324, 0.392699081698724], [0.5, 1], [-1.5, -1], [0.785398163397449, 1.5707963267949], [2.25, 3]}
CP(2) => {[-1.5, -1], [-1.43959285297413, -1], [-4.94065645841247e-324, 0.387204789493637], [0.5, 1], [-1.5, -1], [0.785398163397449, 1.5707963267949], [2.25, 3]}
split: 5 1.1781 (51)
x := {[-1.5, -1], [-1.5, -1], [0.392699081698724, 0.785398163397449], [0.5, 1], [-1.5, -1], [0.785398163397449, 1.5707963267949], [2.25, 3]}
split: 5 1.1781 (52)
x := {[-2, -1.5], [-1.44904864405419, -1], [0.785398163397449, 1.17809724509617], [0.0639317813927722, 0.5], [-1.91715741185101, -1.5], [-4.94065645841247e-324, 0.366478509741674], [2.25, 3]}
CP(1) => []
x := {[-2, -1.5], [-1.44904864405419, -1], [1.17809724509617, 1.5707963267949], [0.0639317813927722, 0.5], [-1.91715741185101, -1.5], [-4.94065645841247e-324, 0.366478509741674], [2.25, 3]}
CP(1) => []
x := {[-2, -1.5], [-1.89809728810838, -1.44904864405419], [0.785398163397449, 1.5707963267949], [0.5, 1], [-1.9355485420134, -1.5], [0.00153586993007165, 0.385112612497685], [2.25, 3]}
CP(1) => []
x := {[-2, -1.5], [-1.44904864405419, -1], [0.785398163397449, 1.5707963267949], [0.5, 1], [-1.9355485420134, -1.5], [0.00153586993007165, 0.385112612497685], [2.25, 3]}
CP(3) => {[-2, -1.5], [-1.44904864405419, -1], [0.785398163397449, 1.5707963267949], [0.5, 0.901561709351178], [-1.83338491581402, -1.5], [0.0677344279965146, 0.361902067660785], [2.25, 3]}
split: 2 1.1781 (50)
x := {[-2, -1.5], [-1.89809728810838, -1.44904864405419], [0.785398163397449, 1.5707963267949], [0.5, 1], [-1.5, -1], [-4.94065645841247e-324, 0.785398163397449], [2.25, 3]}
CP(1) => []
x := {[-2, -1.5], [-1.44904864405419, -1], [0.785398163397449, 1.5707963267949], [0.5, 1], [-1.5, -1], [-4.94065645841247e-324, 0.785398163397449], [2.25, 3]}
split: 5 0.392699 (50)
x := {[-1.5, -1], [-1.5, -1], [0.785398163397449, 1.17809724509617], [0.0639317813927722, 0.5], [-1.91715741185101, -1.5], [-4.94065645841247e-324, 0.366478509741674], [2.25, 2.625]}
CP(1) => []
x := {[-1.5, -1], [-1.5, -1], [0.785398163397449, 1.17809724509617], [0.0639317813927722, 0.5], [-1.91715741185101, -1.5], [-4.94065645841247e-324, 0.366478509741674], [2.625, 3]}
CP(1) => {[-1.5, -1], [-1.5, -1], [0.785398163397449, 1.17809724509617], [0.082842588148988, 0.5], [-1.90833187731717, -1.5], [-4.94065645841247e-324, 0.358370854398642], [2.625, 3]}
split: 0 -1.25 (50)
x := {[-1.44296841303095, -1], [-1.44296841303095, -1], [1.17809724509617, 1.5707963267949], [0.0916681226828304, 0.5], [-1.90427099189402, -1.5], [-4.94065645841247e-324, 0.354648577314122], [2.25, 2.625]}
CP(1) => []
x := {[-1.44296841303095, -1], [-1.44296841303095, -1], [1.17809724509617, 1.5707963267949], [0.0916681226828304, 0.5], [-1.90427099189402, -1.5], [-4.94065645841247e-324, 0.354648577314122], [2.625, 3]}
split: 0 -1.22148 (50)
x := {[-1.5, -1], [-1.5, -1], [0.785398163397449, 1.17809724509617], [0.5, 1], [-1.9355485420134, -1.5], [0.00153586993007165, 0.385112612497685], [2.25, 3]}
CP(3) => {[-1.5, -1], [-1.5, -1], [0.785398163397449, 1.17809724509617], [0.5, 0.901561709351178], [-1.83338491581402, -1.5], [0.0677344279965146, 0.361902067660785], [2.25, 3]}
split: 6 2.625 (51)
x := {[-1.5, -1], [-1.5, -1], [1.17809724509617, 1.5707963267949], [0.5, 1], [-1.9355485420134, -1.5], [0.00153586993007165, 0.385112612497685], [2.25, 3]}
CP(3) => {[-1.44296841303095, -1], [-1.44296841303095, -1], [1.17809724509617, 1.5707963267949], [0.5, 0.901561709351178], [-1.83338491581402, -1.5], [0.0677344279965146, 0.361902067660785], [2.25, 3]}
split: 6 2.625 (52)
x := {[-1.5, -1], [-1.5, -1], [0.785398163397449, 1.5707963267949], [0.5, 1], [-1.5, -1], [-4.94065645841247e-324, 0.392699081698724], [2.25, 3]}
split: 2 1.1781 (53)
x := {[-1.5, -1], [-1.5, -1], [0.785398163397449, 1.5707963267949], [0.5, 1], [-1.5, -1], [0.392699081698724, 0.785398163397449], [2.25, 3]}
split: 2 1.1781 (54)
x := {[-2, -1.5], [-1.44904864405419, -1], [0.785398163397449, 1.17809724509617], [0, 0.5], [-2, -1.5], [0.785398163397449, 1.5707963267949], [2.25, 3]}
CP(1) => []
x := {[-2, -1.5], [-1.44904864405419, -1], [1.17809724509617, 1.5707963267949], [0, 0.5], [-2, -1.5], [0.785398163397449, 1.5707963267949], [2.25, 3]}
CP(1) => []
x := {[-2, -1.5], [-1.89809728810838, -1.44904864405419], [0.785398163397449, 1.5707963267949], [0.5, 1], [-2, -1.5], [0.785398163397449, 1.5707963267949], [2.25, 3]}
CP(1) => []
x := {[-2, -1.5], [-1.44904864405419, -1], [0.785398163397449, 1.5707963267949], [0.5, 1], [-2, -1.5], [0.785398163397449, 1.5707963267949], [2.25, 3]}
split: 2 1.1781 (52)
x := {[-2, -1.5], [-1.89809728810838, -1.44904864405419], [0.785398163397449, 1.5707963267949], [0.5, 1], [-1.5, -1], [0.785398163397449, 1.5707963267949], [2.25, 3]}
CP(1) => []
x := {[-2, -1.5], [-1.44904864405419, -1], [0.785398163397449, 1.5707963267949], [0.5, 1], [-1.5, -1], [0.785398163397449, 1.5707963267949], [2.25, 3]}
split: 2 1.1781 (52)
x := {[-1.5, -1], [-1.5, -1], [0.785398163397449, 1.17809724509617], [0, 0.5], [-2, -1.5], [0.785398163397449, 1.17809724509617], [2.25, 3]}
CP(3) => []
x := {[-1.5, -1], [-1.5, -1], [0.785398163397449, 1.17809724509617], [0, 0.5], [-2, -1.5], [1.17809724509617, 1.5707963267949], [2.25, 3]}
CP(3) => {[-1.5, -1], [-1.5, -1], [0.785398163397449, 1.17809724509617], [0.176719938331876, 0.5], [-1.81393246631085, -1.5], [1.17809724509617, 1.5707963267949], [2.25, 3]}
split: 6 2.625 (52)
x := {[-1.44296841303095, -1], [-1.44296841303095, -1], [1.17809724509617, 1.5707963267949], [0, 0.5], [-2, -1.5], [0.785398163397449, 1.17809724509617], [2.25, 3]}
CP(3) => []
x := {[-1.44296841303095, -1], [-1.44296841303095, -1], [1.17809724509617, 1.5707963267949], [0, 0.5], [-2, -1.5], [1.17809724509617, 1.5707963267949], [2.25, 3]}
CP(3) => {[-1.44296841303095, -1], [-1.44296841303095, -1], [1.17809724509617, 1.5707963267949], [0.176719938331876, 0.5], [-1.81393246631085, -1.5], [1.17809724509617, 1.5707963267949], [2.25, 3]}
split: 6 2.625 (52)
x := {[-1.5, -1], [-1.5, -1], [0.785398163397449, 1.17809724509617], [0.5, 1], [-2, -1.5], [0.785398163397449, 1.5707963267949], [2.25, 3]}
split: 5 1.1781 (53)
x := {[-1.5, -1], [-1.5, -1], [1.17809724509617, 1.5707963267949], [0.5, 1], [-2, -1.5], [0.785398163397449, 1.5707963267949], [2.25, 3]}
CP(3) => {[-1.44296841303095, -1], [-1.44296841303095, -1], [1.17809724509617, 1.5707963267949], [0.5, 1], [-2, -1.5], [0.785398163397449, 1.5707963267949], [2.25, 3]}
split: 5 1.1781 (54)
x := {[-1.5, -1], [-1.5, -1], [0.785398163397449, 1.17809724509617], [0.5, 1], [-1.5, -1], [0.785398163397449, 1.5707963267949], [2.25, 3]}
split: 5 1.1781 (55)
x := {[-1.5, -1], [-1.5, -1], [1.17809724509617, 1.5707963267949], [0.5, 1], [-1.5, -1], [0.785398163397449, 1.5707963267949], [2.25, 3]}
CP(3) => {[-1.44296841303095, -1], [-1.44296841303095, -1], [1.17809724509617, 1.5707963267949], [0.5, 1], [-1.5, -1], [0.785398163397449, 1.5707963267949], [2.25, 3]}
split: 5 1.1781 (56)
x := {[-1.5, -1.25], [-1.43511446776916, -1], [-4.94065645841247e-324, 0.383053887716666], [0.0916681226828304, 0.5], [-1.90427099189402, -1.5], [-4.94065645841247e-324, 0.354648577314122], [2.625, 3]}
CP(1) => []
x := {[-1.25, -1], [-1.43511446776916, -1], [-4.94065645841247e-324, 0.383053887716666], [0.0916681226828304, 0.5], [-1.90427099189402, -1.5], [-4.94065645841247e-324, 0.354648577314122], [2.625, 3]}
CP(2) => {[-1.25, -1], [-1.25, -1], [-4.94065645841247e-324, 0.370341886128094], [0.097585090628117, 0.5], [-1.90156918117882, -1.5], [-4.94065645841247e-324, 0.352174894328048], [2.625, 3]}
split: 3 0.298793 (56)
x := {[-1.5, -1.25], [-1.5, -1], [0.392699081698724, 0.785398163397449], [0.082842588148988, 0.5], [-1.90833187731717, -1.5], [-4.94065645841247e-324, 0.358370854398642], [2.625, 3]}
CP(1) => {[-1.5, -1.25], [-1.45847586576825, -1], [0.392699081698724, 0.785398163397449], [0.0916681226828304, 0.5], [-1.90427099189402, -1.5], [-4.94065645841247e-324, 0.354648577314122], [2.625, 3]}
split: 1 -1.22924 (57)
x := {[-1.25, -1], [-1.5, -1], [0.392699081698724, 0.785398163397449], [0.082842588148988, 0.5], [-1.90833187731717, -1.5], [-4.94065645841247e-324, 0.358370854398642], [2.625, 3]}
CP(2) => {[-1.25, -1], [-1.25, -1], [0.392699081698724, 0.785398163397449], [0.0957290081059823, 0.5], [-1.90241490937188, -1.5], [-4.94065645841247e-324, 0.352948970788828], [2.625, 3]}
split: 3 0.297865 (58)
x := {[-1.5, -1], [-1.43511446776916, -1], [-4.94065645841247e-324, 0.383053887716666], [0.5, 0.901561709351178], [-1.83338491581402, -1.5], [0.0677344279965146, 0.361902067660785], [2.25, 2.625]}
CP(1) => []
x := {[-1.5, -1], [-1.43511446776916, -1], [-4.94065645841247e-324, 0.383053887716666], [0.5, 0.901561709351178], [-1.83338491581402, -1.5], [0.0677344279965146, 0.361902067660785], [2.625, 3]}
CP(1) => {[-1.5, -1], [-1.4291846185739, -1], [-4.94065645841247e-324, 0.377568308419987], [0.5, 0.880899097741156], [-1.81631991827861, -1.5], [0.0816234400809559, 0.361037916728147], [2.625, 3]}
split: 0 -1.25 (58)
x := {[-1.5, -1], [-1.5, -1], [0.392699081698724, 0.785398163397449], [0.5, 0.901561709351178], [-1.83338491581402, -1.5], [0.0677344279965146, 0.361902067660785], [2.25, 2.625]}
CP(1) => []
x := {[-1.5, -1], [-1.5, -1], [0.392699081698724, 0.785398163397449], [0.5, 0.901561709351178], [-1.83338491581402, -1.5], [0.0677344279965146, 0.361902067660785], [2.625, 3]}
CP(1) => {[-1.5, -1], [-1.5, -1], [0.392699081698724, 0.785398163397449], [0.5, 0.880899097741156], [-1.81631991827861, -1.5], [0.0816234400809559, 0.361037916728147], [2.625, 3]}
split: 0 -1.25 (58)
x := {[-1.5, -1], [-1.43959285297413, -1], [-4.94065645841247e-324, 0.387204789493637], [0.5, 1], [-1.5, -1], [-4.94065645841247e-324, 0.392699081698724], [2.25, 3]}
CP(1) => {[-1.5, -1], [-1.43511446776916, -1], [-4.94065645841247e-324, 0.383053887716666], [0.5, 1], [-1.5, -1], [-4.94065645841247e-324, 0.392699081698724], [2.25, 3]}
split: 6 2.625 (59)
x := {[-1.5, -1], [-1.43959285297413, -1], [-4.94065645841247e-324, 0.387204789493637], [0.5, 1], [-1.5, -1], [0.392699081698724, 0.785398163397449], [2.25, 3]}
CP(1) => {[-1.5, -1], [-1.43511446776916, -1], [-4.94065645841247e-324, 0.383053887716666], [0.5, 1], [-1.5, -1], [0.392699081698724, 0.785398163397449], [2.25, 3]}
split: 6 2.625 (60)
x := {[-1.5, -1], [-1.5, -1], [0.392699081698724, 0.785398163397449], [0.5, 1], [-1.5, -1], [-4.94065645841247e-324, 0.392699081698724], [2.25, 3]}
split: 6 2.625 (61)
x := {[-1.5, -1], [-1.5, -1], [0.392699081698724, 0.785398163397449], [0.5, 1], [-1.5, -1], [0.392699081698724, 0.785398163397449], [2.25, 3]}
split: 6 2.625 (62)
x := {[-1.49894185730548, -1], [-1.42135325375596, -1], [-4.94065645841247e-324, 0.370341886128094], [0.176719938331876, 0.5], [-1.81393246631085, -1.5], [1.17809724509617, 1.5707963267949], [2.25, 2.625]}
CP(1) => []
x := {[-1.49894185730548, -1], [-1.42135325375596, -1], [-4.94065645841247e-324, 0.370341886128094], [0.176719938331876, 0.5], [-1.81393246631085, -1.5], [1.17809724509617, 1.5707963267949], [2.625, 3]}
CP(1) => {[-1.48259439654884, -1], [-1.41104598691907, -1], [-4.94065645841247e-324, 0.360861546483578], [0.186067533689148, 0.5], [-1.81130623898782, -1.5], [1.17809724509617, 1.5707963267949], [2.625, 3]}
split: 0 -1.2413 (62)
x := {[-1.5, -1], [-1.5, -1], [0.392699081698724, 0.785398163397449], [0.176719938331876, 0.5], [-1.81393246631085, -1.5], [1.17809724509617, 1.5707963267949], [2.25, 2.625]}
CP(1) => []
x := {[-1.5, -1], [-1.5, -1], [0.392699081698724, 0.785398163397449], [0.176719938331876, 0.5], [-1.81393246631085, -1.5], [1.17809724509617, 1.5707963267949], [2.625, 3]}
CP(1) => {[-1.5, -1], [-1.5, -1], [0.392699081698724, 0.785398163397449], [0.186067533689148, 0.5], [-1.81130623898782, -1.5], [1.17809724509617, 1.5707963267949], [2.625, 3]}
split: 0 -1.25 (62)
x := {[-1.5, -1], [-1.43959285297413, -1], [-4.94065645841247e-324, 0.387204789493637], [0.5, 1], [-2, -1.5], [0.785398163397449, 1.17809724509617], [2.25, 3]}
CP(2) => []
x := {[-1.5, -1], [-1.43959285297413, -1], [-4.94065645841247e-324, 0.387204789493637], [0.5, 1], [-2, -1.5], [1.17809724509617, 1.5707963267949], [2.25, 3]}
CP(3) => []
x := {[-1.5, -1], [-1.5, -1], [0.392699081698724, 0.785398163397449], [0.5, 1], [-2, -1.5], [0.785398163397449, 1.17809724509617], [2.25, 3]}
CP(2) => []
x := {[-1.5, -1], [-1.5, -1], [0.392699081698724, 0.785398163397449], [0.5, 1], [-2, -1.5], [1.17809724509617, 1.5707963267949], [2.25, 3]}
CP(3) => []
x := {[-1.5, -1], [-1.43959285297413, -1], [-4.94065645841247e-324, 0.387204789493637], [0.5, 1], [-1.5, -1], [0.785398163397449, 1.17809724509617], [2.25, 3]}
CP(1) => {[-1.5, -1], [-1.43511446776916, -1], [-4.94065645841247e-324, 0.383053887716666], [0.5, 1], [-1.5, -1], [0.785398163397449, 1.17809724509617], [2.25, 3]}
split: 6 2.625 (59)
x := {[-1.5, -1], [-1.43959285297413, -1], [-4.94065645841247e-324, 0.387204789493637], [0.5, 1], [-1.5, -1], [1.17809724509617, 1.5707963267949], [2.25, 3]}
CP(1) => {[-1.5, -1], [-1.43511446776916, -1], [-4.94065645841247e-324, 0.383053887716666], [0.5, 1], [-1.5, -1], [1.17809724509617, 1.5707963267949], [2.25, 3]}
split: 6 2.625 (60)
x := {[-1.5, -1], [-1.5, -1], [0.392699081698724, 0.785398163397449], [0.5, 1], [-1.5, -1], [0.785398163397449, 1.17809724509617], [2.25, 3]}
split: 6 2.625 (61)
x := {[-1.5, -1], [-1.5, -1], [0.392699081698724, 0.785398163397449], [0.5, 1], [-1.5, -1], [1.17809724509617, 1.5707963267949], [2.25, 3]}
split: 6 2.625 (62)
x := {[-2, -1.5], [-1.44904864405419, -1], [0.785398163397449, 1.17809724509617], [0.5, 0.901561709351178], [-1.83338491581402, -1.5], [0.0677344279965146, 0.361902067660785], [2.25, 3]}
CP(1) => []
x := {[-2, -1.5], [-1.44904864405419, -1], [1.17809724509617, 1.5707963267949], [0.5, 0.901561709351178], [-1.83338491581402, -1.5], [0.0677344279965146, 0.361902067660785], [2.25, 3]}
CP(1) => []
x := {[-2, -1.5], [-1.44904864405419, -1], [0.785398163397449, 1.5707963267949], [0.5, 1], [-1.5, -1], [-4.94065645841247e-324, 0.392699081698724], [2.25, 3]}
split: 2 1.1781 (61)
x := {[-2, -1.5], [-1.44904864405419, -1], [0.785398163397449, 1.5707963267949], [0.5, 1], [-1.5, -1], [0.392699081698724, 0.785398163397449], [2.25, 3]}
split: 2 1.1781 (62)
x := {[-1.5, -1.25], [-1.5, -1], [0.785398163397449, 1.17809724509617], [0.082842588148988, 0.5], [-1.90833187731717, -1.5], [-4.94065645841247e-324, 0.358370854398642], [2.625, 3]}
CP(1) => {[-1.5, -1.25], [-1.5, -1], [0.785398163397449, 1.17809724509617], [0.0916681226828304, 0.5], [-1.90427099189402, -1.5], [-4.94065645841247e-324, 0.354648577314122], [2.625, 3]}
split: 1 -1.25 (63)
x := {[-1.25, -1], [-1.5, -1], [0.785398163397449, 1.17809724509617], [0.082842588148988, 0.5], [-1.90833187731717, -1.5], [-4.94065645841247e-324, 0.358370854398642], [2.625, 3]}
CP(2) => {[-1.25, -1], [-1.25, -1], [0.785398163397449, 1.17809724509617], [0.0957290081059823, 0.5], [-1.90241490937188, -1.5], [-4.94065645841247e-324, 0.352948970788828], [2.625, 3]}
split: 3 0.297865 (64)
x := {[-1.44296841303095, -1.22148420651548], [-1.44296841303095, -1], [1.17809724509617, 1.5707963267949], [0.0916681226828304, 0.5], [-1.90427099189402, -1.5], [-4.94065645841247e-324, 0.354648577314122], [2.625, 3]}
CP(2) => []
x := {[-1.22148420651548, -1], [-1.44296841303095, -1], [1.17809724509617, 1.5707963267949], [0.0916681226828304, 0.5], [-1.90427099189402, -1.5], [-4.94065645841247e-324, 0.354648577314122], [2.625, 3]}
CP(2) => {[-1.22148420651548, -1], [-1.22148420651548, -1], [1.17809724509617, 1.5707963267949], [0.097585090628117, 0.5], [-1.90156918117882, -1.5], [-4.94065645841247e-324, 0.352174894328048], [2.625, 3]}
split: 3 0.298793 (64)
x := {[-1.5, -1], [-1.5, -1], [0.785398163397449, 1.17809724509617], [0.5, 0.901561709351178], [-1.83338491581402, -1.5], [0.0677344279965146, 0.361902067660785], [2.25, 2.625]}
CP(1) => []
x := {[-1.5, -1], [-1.5, -1], [0.785398163397449, 1.17809724509617], [0.5, 0.901561709351178], [-1.83338491581402, -1.5], [0.0677344279965146, 0.361902067660785], [2.625, 3]}
CP(1) => {[-1.5, -1], [-1.5, -1], [0.785398163397449, 1.17809724509617], [0.5, 0.880899097741156], [-1.81631991827861, -1.5], [0.0816234400809559, 0.361037916728147], [2.625, 3]}
split: 0 -1.25 (64)
x := {[-1.44296841303095, -1], [-1.44296841303095, -1], [1.17809724509617, 1.5707963267949], [0.5, 0.901561709351178], [-1.83338491581402, -1.5], [0.0677344279965146, 0.361902067660785], [2.25, 2.625]}
CP(1) => []
x := {[-1.44296841303095, -1], [-1.44296841303095, -1], [1.17809724509617, 1.5707963267949], [0.5, 0.901561709351178], [-1.83338491581402, -1.5], [0.0677344279965146, 0.361902067660785], [2.625, 3]}
CP(1) => {[-1.44296841303095, -1], [-1.44296841303095, -1], [1.17809724509617, 1.5707963267949], [0.5, 0.880899097741156], [-1.81631991827861, -1.5], [0.0816234400809559, 0.361037916728147], [2.625, 3]}
split: 0 -1.22148 (64)
x := {[-1.5, -1], [-1.5, -1], [0.785398163397449, 1.17809724509617], [0.5, 1], [-1.5, -1], [-4.94065645841247e-324, 0.392699081698724], [2.25, 3]}
split: 6 2.625 (65)
x := {[-1.5, -1], [-1.5, -1], [1.17809724509617, 1.5707963267949], [0.5, 1], [-1.5, -1], [-4.94065645841247e-324, 0.392699081698724], [2.25, 3]}
CP(3) => {[-1.44296841303095, -1], [-1.44296841303095, -1], [1.17809724509617, 1.5707963267949], [0.5, 1], [-1.5, -1], [-4.94065645841247e-324, 0.392699081698724], [2.25, 3]}
split: 6 2.625 (66)
x := {[-1.5, -1], [-1.5, -1], [0.785398163397449, 1.17809724509617], [0.5, 1], [-1.5, -1], [0.392699081698724, 0.785398163397449], [2.25, 3]}
split: 6 2.625 (67)
x := {[-1.5, -1], [-1.5, -1], [1.17809724509617, 1.5707963267949], [0.5, 1], [-1.5, -1], [0.392699081698724, 0.785398163397449], [2.25, 3]}
CP(3) => {[-1.44296841303095, -1], [-1.44296841303095, -1], [1.17809724509617, 1.5707963267949], [0.5, 1], [-1.5, -1], [0.392699081698724, 0.785398163397449], [2.25, 3]}
split: 6 2.625 (68)
x := {[-2, -1.5], [-1.44904864405419, -1], [0.785398163397449, 1.17809724509617], [0.5, 1], [-2, -1.5], [0.785398163397449, 1.5707963267949], [2.25, 3]}
CP(1) => []
x := {[-2, -1.5], [-1.44904864405419, -1], [1.17809724509617, 1.5707963267949], [0.5, 1], [-2, -1.5], [0.785398163397449, 1.5707963267949], [2.25, 3]}
CP(1) => []
x := {[-2, -1.5], [-1.44904864405419, -1], [0.785398163397449, 1.17809724509617], [0.5, 1], [-1.5, -1], [0.785398163397449, 1.5707963267949], [2.25, 3]}
CP(1) => []
x := {[-2, -1.5], [-1.44904864405419, -1], [1.17809724509617, 1.5707963267949], [0.5, 1], [-1.5, -1], [0.785398163397449, 1.5707963267949], [2.25, 3]}
CP(1) => []
x := {[-1.5, -1], [-1.5, -1], [0.785398163397449, 1.17809724509617], [0.176719938331876, 0.5], [-1.81393246631085, -1.5], [1.17809724509617, 1.5707963267949], [2.25, 2.625]}
CP(1) => []
x := {[-1.5, -1], [-1.5, -1], [0.785398163397449, 1.17809724509617], [0.176719938331876, 0.5], [-1.81393246631085, -1.5], [1.17809724509617, 1.5707963267949], [2.625, 3]}
CP(1) => {[-1.5, -1], [-1.5, -1], [0.785398163397449, 1.17809724509617], [0.186067533689148, 0.5], [-1.81130623898782, -1.5], [1.17809724509617, 1.5707963267949], [2.625, 3]}
split: 0 -1.25 (64)
x := {[-1.44296841303095, -1], [-1.44296841303095, -1], [1.17809724509617, 1.5707963267949], [0.176719938331876, 0.5], [-1.81393246631085, -1.5], [1.17809724509617, 1.5707963267949], [2.25, 2.625]}
CP(1) => []
x := {[-1.44296841303095, -1], [-1.44296841303095, -1], [1.17809724509617, 1.5707963267949], [0.176719938331876, 0.5], [-1.81393246631085, -1.5], [1.17809724509617, 1.5707963267949], [2.625, 3]}
CP(1) => {[-1.44296841303095, -1], [-1.44296841303095, -1], [1.17809724509617, 1.5707963267949], [0.186067533689148, 0.5], [-1.81130623898782, -1.5], [1.17809724509617, 1.5707963267949], [2.625, 3]}
split: 0 -1.22148 (64)
x := {[-1.5, -1], [-1.5, -1], [0.785398163397449, 1.17809724509617], [0.5, 1], [-2, -1.5], [0.785398163397449, 1.17809724509617], [2.25, 3]}
CP(2) => []
x := {[-1.5, -1], [-1.5, -1], [0.785398163397449, 1.17809724509617], [0.5, 1], [-2, -1.5], [1.17809724509617, 1.5707963267949], [2.25, 3]}
CP(3) => []
x := {[-1.44296841303095, -1], [-1.44296841303095, -1], [1.17809724509617, 1.5707963267949], [0.5, 1], [-2, -1.5], [0.785398163397449, 1.17809724509617], [2.25, 3]}
CP(2) => []
x := {[-1.44296841303095, -1], [-1.44296841303095, -1], [1.17809724509617, 1.5707963267949], [0.5, 1], [-2, -1.5], [1.17809724509617, 1.5707963267949], [2.25, 3]}
CP(3) => []
x := {[-1.5, -1], [-1.5, -1], [0.785398163397449, 1.17809724509617], [0.5, 1], [-1.5, -1], [0.785398163397449, 1.17809724509617], [2.25, 3]}
split: 6 2.625 (61)
x := {[-1.5, -1], [-1.5, -1], [0.785398163397449, 1.17809724509617], [0.5, 1], [-1.5, -1], [1.17809724509617, 1.5707963267949], [2.25, 3]}
split: 6 2.625 (62)
x := {[-1.44296841303095, -1], [-1.44296841303095, -1], [1.17809724509617, 1.5707963267949], [0.5, 1], [-1.5, -1], [0.785398163397449, 1.17809724509617], [2.25, 3]}
split: 6 2.625 (63)
x := {[-1.44296841303095, -1], [-1.44296841303095, -1], [1.17809724509617, 1.5707963267949], [0.5, 1], [-1.5, -1], [1.17809724509617, 1.5707963267949], [2.25, 3]}
split: 6 2.625 (64)
x := {[-1.25, -1], [-1.25, -1], [-4.94065645841247e-324, 0.370341886128094], [0.097585090628117, 0.298792545314059], [-1.90156918117882, -1.5], [-4.94065645841247e-324, 0.352174894328048], [2.625, 3]}
CP(1) => []
x := {[-1.25, -1], [-1.25, -1], [-4.94065645841247e-324, 0.370341886128094], [0.298792545314059, 0.5], [-1.90156918117882, -1.5], [-4.94065645841247e-324, 0.352174894328048], [2.625, 3]}
CP(1) => {[-1.25, -1], [-1.25, -1], [-4.94065645841247e-324, 0.360861546483578], [0.298792545314059, 0.5], [-1.90118436886649, -1.5], [-4.94065645841247e-324, 0.351822756970162], [2.625, 3]}
split: 4 -1.70059 (64)
x := {[-1.5, -1.25], [-1.45847586576825, -1.22923793288413], [0.392699081698724, 0.785398163397449], [0.0916681226828304, 0.5], [-1.90427099189402, -1.5], [-4.94065645841247e-324, 0.354648577314122], [2.625, 3]}
CP(1) => []
x := {[-1.5, -1.25], [-1.22923793288413, -1], [0.392699081698724, 0.785398163397449], [0.0916681226828304, 0.5], [-1.90427099189402, -1.5], [-4.94065645841247e-324, 0.354648577314122], [2.625, 3]}
split: 3 0.295834 (64)
x := {[-1.25, -1], [-1.25, -1], [0.392699081698724, 0.785398163397449], [0.0957290081059823, 0.297864504052991], [-1.90241490937188, -1.5], [-4.94065645841247e-324, 0.352948970788828], [2.625, 3]}
CP(2) => []
x := {[-1.25, -1], [-1.25, -1], [0.392699081698724, 0.785398163397449], [0.297864504052991, 0.5], [-1.90241490937188, -1.5], [-4.94065645841247e-324, 0.352948970788828], [2.625, 3]}
split: 4 -1.70121 (64)
x := {[-1.5, -1.25], [-1.4291846185739, -1], [-4.94065645841247e-324, 0.377568308419987], [0.5, 0.880899097741156], [-1.81631991827861, -1.5], [0.0816234400809559, 0.361037916728147], [2.625, 3]}
CP(1) => []
x := {[-1.25, -1], [-1.4291846185739, -1], [-4.94065645841247e-324, 0.377568308419987], [0.5, 0.880899097741156], [-1.81631991827861, -1.5], [0.0816234400809559, 0.361037916728147], [2.625, 3]}
CP(2) => {[-1.25, -1], [-1.25, -1], [-4.94065645841247e-324, 0.360861546483578], [0.5, 0.859034745267265], [-1.79634097253566, -1.5], [0.0984322876432918, 0.360588003796947], [2.625, 3]}
split: 6 2.8125 (64)
x := {[-1.5, -1.25], [-1.5, -1], [0.392699081698724, 0.785398163397449], [0.5, 0.880899097741156], [-1.81631991827861, -1.5], [0.0816234400809559, 0.361037916728147], [2.625, 3]}
CP(1) => {[-1.5, -1.25], [-1.45847586576825, -1], [0.392699081698724, 0.785398163397449], [0.5, 0.867720885188986], [-1.8045097038271, -1.5], [0.091499592839831, 0.360711270261563], [2.625, 3]}
split: 1 -1.22924 (65)
x := {[-1.25, -1], [-1.5, -1], [0.392699081698724, 0.785398163397449], [0.5, 0.880899097741156], [-1.81631991827861, -1.5], [0.0816234400809559, 0.361037916728147], [2.625, 3]}
CP(2) => {[-1.25, -1], [-1.25, -1], [0.392699081698724, 0.785398163397449], [0.5, 0.859034745267265], [-1.79634097253566, -1.5], [0.0984322876432918, 0.360588003796947], [2.625, 3]}
split: 2 0.589049 (66)
x := {[-1.5, -1], [-1.43511446776916, -1], [-4.94065645841247e-324, 0.383053887716666], [0.5, 1], [-1.5, -1], [-4.94065645841247e-324, 0.392699081698724], [2.25, 2.625]}
CP(1) => []
x := {[-1.5, -1], [-1.43511446776916, -1], [-4.94065645841247e-324, 0.383053887716666], [0.5, 1], [-1.5, -1], [-4.94065645841247e-324, 0.392699081698724], [2.625, 3]}
CP(1) => {[-1.5, -1], [-1.4291846185739, -1], [-4.94065645841247e-324, 0.377568308419987], [0.5, 1], [-1.5, -1], [-4.94065645841247e-324, 0.392699081698724], [2.625, 3]}
split: 0 -1.25 (66)
x := {[-1.5, -1], [-1.43511446776916, -1], [-4.94065645841247e-324, 0.383053887716666], [0.5, 1], [-1.5, -1], [0.392699081698724, 0.785398163397449], [2.25, 2.625]}
CP(1) => []
x := {[-1.5, -1], [-1.43511446776916, -1], [-4.94065645841247e-324, 0.383053887716666], [0.5, 1], [-1.5, -1], [0.392699081698724, 0.785398163397449], [2.625, 3]}
CP(1) => {[-1.5, -1], [-1.4291846185739, -1], [-4.94065645841247e-324, 0.377568308419987], [0.5, 1], [-1.5, -1], [0.392699081698724, 0.785398163397449], [2.625, 3]}
split: 0 -1.25 (66)
x := {[-1.5, -1], [-1.5, -1], [0.392699081698724, 0.785398163397449], [0.5, 1], [-1.5, -1], [-4.94065645841247e-324, 0.392699081698724], [2.25, 2.625]}
CP(1) => []
x := {[-1.5, -1], [-1.5, -1], [0.392699081698724, 0.785398163397449], [0.5, 1], [-1.5, -1], [-4.94065645841247e-324, 0.392699081698724], [2.625, 3]}
split: 0 -1.25 (66)
x := {[-1.5, -1], [-1.5, -1], [0.392699081698724, 0.785398163397449], [0.5, 1], [-1.5, -1], [0.392699081698724, 0.785398163397449], [2.25, 2.625]}
CP(1) => []
x := {[-1.5, -1], [-1.5, -1], [0.392699081698724, 0.785398163397449], [0.5, 1], [-1.5, -1], [0.392699081698724, 0.785398163397449], [2.625, 3]}
split: 0 -1.25 (66)
x := {[-1.48259439654884, -1.24129719827442], [-1.41104598691907, -1], [-4.94065645841247e-324, 0.360861546483578], [0.186067533689148, 0.5], [-1.81130623898782, -1.5], [1.17809724509617, 1.5707963267949], [2.625, 3]}
CP(1) => []
x := {[-1.24129719827442, -1], [-1.41104598691907, -1], [-4.94065645841247e-324, 0.360861546483578], [0.186067533689148, 0.5], [-1.81130623898782, -1.5], [1.17809724509617, 1.5707963267949], [2.625, 3]}
CP(2) => {[-1.24129719827442, -1], [-1.24129719827442, -1], [-4.94065645841247e-324, 0.332460256848249], [0.189437483125651, 0.5], [-1.81035143292691, -1.5], [1.17809724509617, 1.5707963267949], [2.625, 3]}
split: 5 1.37445 (66)
x := {[-1.5, -1.25], [-1.5, -1], [0.392699081698724, 0.785398163397449], [0.186067533689148, 0.5], [-1.81130623898782, -1.5], [1.17809724509617, 1.5707963267949], [2.625, 3]}
CP(1) => {[-1.5, -1.25], [-1.45847586576825, -1], [0.392699081698724, 0.785398163397449], [0.188693761012176, 0.5], [-1.81056251687435, -1.5], [1.17809724509617, 1.5707963267949], [2.625, 3]}
split: 1 -1.22924 (67)
x := {[-1.25, -1], [-1.5, -1], [0.392699081698724, 0.785398163397449], [0.186067533689148, 0.5], [-1.81130623898782, -1.5], [1.17809724509617, 1.5707963267949], [2.625, 3]}
CP(2) => {[-1.25, -1], [-1.25, -1], [0.392699081698724, 0.785398163397449], [0.189437483125651, 0.5], [-1.81035143292691, -1.5], [1.17809724509617, 1.5707963267949], [2.625, 3]}
split: 2 0.589049 (68)
x := {[-1.5, -1], [-1.43511446776916, -1], [-4.94065645841247e-324, 0.383053887716666], [0.5, 1], [-1.5, -1], [0.785398163397449, 1.17809724509617], [2.25, 2.625]}
CP(1) => []
x := {[-1.5, -1], [-1.43511446776916, -1], [-4.94065645841247e-324, 0.383053887716666], [0.5, 1], [-1.5, -1], [0.785398163397449, 1.17809724509617], [2.625, 3]}
CP(1) => {[-1.5, -1], [-1.4291846185739, -1], [-4.94065645841247e-324, 0.377568308419987], [0.5, 1], [-1.5, -1], [0.785398163397449, 1.17809724509617], [2.625, 3]}
split: 0 -1.25 (68)
x := {[-1.5, -1], [-1.43511446776916, -1], [-4.94065645841247e-324, 0.383053887716666], [0.5, 1], [-1.5, -1], [1.17809724509617, 1.5707963267949], [2.25, 2.625]}
CP(1) => []
x := {[-1.5, -1], [-1.43511446776916, -1], [-4.94065645841247e-324, 0.383053887716666], [0.5, 1], [-1.5, -1], [1.17809724509617, 1.5707963267949], [2.625, 3]}
CP(1) => {[-1.5, -1], [-1.4291846185739, -1], [-4.94065645841247e-324, 0.377568308419987], [0.5, 1], [-1.5, -1], [1.17809724509617, 1.5707963267949], [2.625, 3]}
split: 0 -1.25 (68)
x := {[-1.5, -1], [-1.5, -1], [0.392699081698724, 0.785398163397449], [0.5, 1], [-1.5, -1], [0.785398163397449, 1.17809724509617], [2.25, 2.625]}
CP(1) => []
x := {[-1.5, -1], [-1.5, -1], [0.392699081698724, 0.785398163397449], [0.5, 1], [-1.5, -1], [0.785398163397449, 1.17809724509617], [2.625, 3]}
split: 0 -1.25 (68)
x := {[-1.5, -1], [-1.5, -1], [0.392699081698724, 0.785398163397449], [0.5, 1], [-1.5, -1], [1.17809724509617, 1.5707963267949], [2.25, 2.625]}
CP(1) => []
x := {[-1.5, -1], [-1.5, -1], [0.392699081698724, 0.785398163397449], [0.5, 1], [-1.5, -1], [1.17809724509617, 1.5707963267949], [2.625, 3]}
split: 0 -1.25 (68)
x := {[-2, -1.5], [-1.44904864405419, -1], [0.785398163397449, 1.17809724509617], [0.5, 1], [-1.5, -1], [-4.94065645841247e-324, 0.392699081698724], [2.25, 3]}
CP(1) => []
x := {[-2, -1.5], [-1.44904864405419, -1], [1.17809724509617, 1.5707963267949], [0.5, 1], [-1.5, -1], [-4.94065645841247e-324, 0.392699081698724], [2.25, 3]}
CP(1) => []
x := {[-2, -1.5], [-1.44904864405419, -1], [0.785398163397449, 1.17809724509617], [0.5, 1], [-1.5, -1], [0.392699081698724, 0.785398163397449], [2.25, 3]}
CP(1) => []
x := {[-2, -1.5], [-1.44904864405419, -1], [1.17809724509617, 1.5707963267949], [0.5, 1], [-1.5, -1], [0.392699081698724, 0.785398163397449], [2.25, 3]}
CP(1) => []
x := {[-1.5, -1.25], [-1.5, -1.25], [0.785398163397449, 1.17809724509617], [0.0916681226828304, 0.5], [-1.90427099189402, -1.5], [-4.94065645841247e-324, 0.354648577314122], [2.625, 3]}
CP(2) => []
x := {[-1.5, -1.25], [-1.25, -1], [0.785398163397449, 1.17809724509617], [0.0916681226828304, 0.5], [-1.90427099189402, -1.5], [-4.94065645841247e-324, 0.354648577314122], [2.625, 3]}
split: 3 0.295834 (64)
x := {[-1.25, -1], [-1.25, -1], [0.785398163397449, 1.17809724509617], [0.0957290081059823, 0.297864504052991], [-1.90241490937188, -1.5], [-4.94065645841247e-324, 0.352948970788828], [2.625, 3]}
CP(1) => []
x := {[-1.25, -1], [-1.25, -1], [0.785398163397449, 1.17809724509617], [0.297864504052991, 0.5], [-1.90241490937188, -1.5], [-4.94065645841247e-324, 0.352948970788828], [2.625, 3]}
split: 4 -1.70121 (64)
x := {[-1.22148420651548, -1], [-1.22148420651548, -1], [1.17809724509617, 1.5707963267949], [0.097585090628117, 0.298792545314059], [-1.90156918117882, -1.5], [-4.94065645841247e-324, 0.352174894328048], [2.625, 3]}
CP(2) => []
x := {[-1.22148420651548, -1], [-1.22148420651548, -1], [1.17809724509617, 1.5707963267949], [0.298792545314059, 0.5], [-1.90156918117882, -1.5], [-4.94065645841247e-324, 0.352174894328048], [2.625, 3]}
split: 4 -1.70078 (64)
x := {[-1.5, -1.25], [-1.5, -1], [0.785398163397449, 1.17809724509617], [0.5, 0.880899097741156], [-1.81631991827861, -1.5], [0.0816234400809559, 0.361037916728147], [2.625, 3]}
CP(1) => {[-1.5, -1.25], [-1.5, -1], [0.785398163397449, 1.17809724509617], [0.5, 0.867720885188986], [-1.8045097038271, -1.5], [0.091499592839831, 0.360711270261563], [2.625, 3]}
split: 1 -1.25 (65)
x := {[-1.25, -1], [-1.5, -1], [0.785398163397449, 1.17809724509617], [0.5, 0.880899097741156], [-1.81631991827861, -1.5], [0.0816234400809559, 0.361037916728147], [2.625, 3]}
CP(2) => {[-1.25, -1], [-1.25, -1], [0.785398163397449, 1.17809724509617], [0.5, 0.859034745267265], [-1.79634097253566, -1.5], [0.0984322876432918, 0.360588003796947], [2.625, 3]}
split: 2 0.981748 (66)
x := {[-1.44296841303095, -1.22148420651548], [-1.44296841303095, -1], [1.17809724509617, 1.5707963267949], [0.5, 0.880899097741156], [-1.81631991827861, -1.5], [0.0816234400809559, 0.361037916728147], [2.625, 3]}
CP(2) => []
x := {[-1.22148420651548, -1], [-1.44296841303095, -1], [1.17809724509617, 1.5707963267949], [0.5, 0.880899097741156], [-1.81631991827861, -1.5], [0.0816234400809559, 0.361037916728147], [2.625, 3]}
CP(2) => {[-1.22148420651548, -1], [-1.22148420651548, -1], [1.17809724509617, 1.5707963267949], [0.5, 0.859034745267265], [-1.79634097253566, -1.5], [0.0984322876432918, 0.360588003796947], [2.625, 3]}
split: 2 1.37445 (66)
x := {[-1.5, -1], [-1.5, -1], [0.785398163397449, 1.17809724509617], [0.5, 1], [-1.5, -1], [-4.94065645841247e-324, 0.392699081698724], [2.25, 2.625]}
CP(1) => []
x := {[-1.5, -1], [-1.5, -1], [0.785398163397449, 1.17809724509617], [0.5, 1], [-1.5, -1], [-4.94065645841247e-324, 0.392699081698724], [2.625, 3]}
split: 0 -1.25 (66)
x := {[-1.44296841303095, -1], [-1.44296841303095, -1], [1.17809724509617, 1.5707963267949], [0.5, 1], [-1.5, -1], [-4.94065645841247e-324, 0.392699081698724], [2.25, 2.625]}
CP(1) => []
x := {[-1.44296841303095, -1], [-1.44296841303095, -1], [1.17809724509617, 1.5707963267949], [0.5, 1], [-1.5, -1], [-4.94065645841247e-324, 0.392699081698724], [2.625, 3]}
split: 3 0.75 (66)
x := {[-1.5, -1], [-1.5, -1], [0.785398163397449, 1.17809724509617], [0.5, 1], [-1.5, -1], [0.392699081698724, 0.785398163397449], [2.25, 2.625]}
CP(1) => []
x := {[-1.5, -1], [-1.5, -1], [0.785398163397449, 1.17809724509617], [0.5, 1], [-1.5, -1], [0.392699081698724, 0.785398163397449], [2.625, 3]}
split: 0 -1.25 (66)
x := {[-1.44296841303095, -1], [-1.44296841303095, -1], [1.17809724509617, 1.5707963267949], [0.5, 1], [-1.5, -1], [0.392699081698724, 0.785398163397449], [2.25, 2.625]}
CP(1) => []
x := {[-1.44296841303095, -1], [-1.44296841303095, -1], [1.17809724509617, 1.5707963267949], [0.5, 1], [-1.5, -1], [0.392699081698724, 0.785398163397449], [2.625, 3]}
split: 3 0.75 (66)
x := {[-1.5, -1.25], [-1.5, -1], [0.785398163397449, 1.17809724509617], [0.186067533689148, 0.5], [-1.81130623898782, -1.5], [1.17809724509617, 1.5707963267949], [2.625, 3]}
split: 1 -1.25 (67)
x := {[-1.25, -1], [-1.5, -1], [0.785398163397449, 1.17809724509617], [0.186067533689148, 0.5], [-1.81130623898782, -1.5], [1.17809724509617, 1.5707963267949], [2.625, 3]}
CP(2) => {[-1.25, -1], [-1.25, -1], [0.785398163397449, 1.17809724509617], [0.189437483125651, 0.5], [-1.81035143292691, -1.5], [1.17809724509617, 1.5707963267949], [2.625, 3]}
split: 2 0.981748 (68)
x := {[-1.44296841303095, -1.22148420651548], [-1.44296841303095, -1], [1.17809724509617, 1.5707963267949], [0.186067533689148, 0.5], [-1.81130623898782, -1.5], [1.17809724509617, 1.5707963267949], [2.625, 3]}
CP(1) => []
x := {[-1.22148420651548, -1], [-1.44296841303095, -1], [1.17809724509617, 1.5707963267949], [0.186067533689148, 0.5], [-1.81130623898782, -1.5], [1.17809724509617, 1.5707963267949], [2.625, 3]}
CP(2) => {[-1.22148420651548, -1], [-1.22148420651548, -1], [1.17809724509617, 1.5707963267949], [0.189437483125651, 0.5], [-1.81035143292691, -1.5], [1.17809724509617, 1.5707963267949], [2.625, 3]}
split: 2 1.37445 (68)
x := {[-1.5, -1], [-1.5, -1], [0.785398163397449, 1.17809724509617], [0.5, 1], [-1.5, -1], [0.785398163397449, 1.17809724509617], [2.25, 2.625]}
CP(1) => []
x := {[-1.5, -1], [-1.5, -1], [0.785398163397449, 1.17809724509617], [0.5, 1], [-1.5, -1], [0.785398163397449, 1.17809724509617], [2.625, 3]}
split: 0 -1.25 (68)
x := {[-1.5, -1], [-1.5, -1], [0.785398163397449, 1.17809724509617], [0.5, 1], [-1.5, -1], [1.17809724509617, 1.5707963267949], [2.25, 2.625]}
CP(1) => []
x := {[-1.5, -1], [-1.5, -1], [0.785398163397449, 1.17809724509617], [0.5, 1], [-1.5, -1], [1.17809724509617, 1.5707963267949], [2.625, 3]}
split: 0 -1.25 (68)
x := {[-1.44296841303095, -1], [-1.44296841303095, -1], [1.17809724509617, 1.5707963267949], [0.5, 1], [-1.5, -1], [0.785398163397449, 1.17809724509617], [2.25, 2.625]}
CP(1) => []
x := {[-1.44296841303095, -1], [-1.44296841303095, -1], [1.17809724509617, 1.5707963267949], [0.5, 1], [-1.5, -1], [0.785398163397449, 1.17809724509617], [2.625, 3]}
split: 3 0.75 (68)
x := {[-1.44296841303095, -1], [-1.44296841303095, -1], [1.17809724509617, 1.5707963267949], [0.5, 1], [-1.5, -1], [1.17809724509617, 1.5707963267949], [2.25, 2.625]}
CP(1) => []
x := {[-1.44296841303095, -1], [-1.44296841303095, -1], [1.17809724509617, 1.5707963267949], [0.5, 1], [-1.5, -1], [1.17809724509617, 1.5707963267949], [2.625, 3]}
split: 3 0.75 (68)
x := {[-1.25, -1], [-1.25, -1], [-4.94065645841247e-324, 0.360861546483578], [0.298792545314059, 0.5], [-1.90118436886649, -1.70059218443324], [-4.94065645841247e-324, 0.351822756970162], [2.625, 3]}
CP(1) => []
x := {[-1.25, -1], [-1.25, -1], [-4.94065645841247e-324, 0.360861546483578], [0.298792545314059, 0.5], [-1.70059218443324, -1.5], [-4.94065645841247e-324, 0.351822756970162], [2.625, 3]}
CP(1) => {[-1.25, -1], [-1.25, -1], [-4.94065645841247e-324, 0.348490971545964], [0.299407815566757, 0.5], [-1.70059218443324, -1.5], [-4.94065645841247e-324, 0.351662650570124], [2.625, 3]}
split: 6 2.8125 (68)
x := {[-1.5, -1.25], [-1.22923793288413, -1], [0.392699081698724, 0.785398163397449], [0.0916681226828304, 0.295834061341415], [-1.90427099189402, -1.5], [-4.94065645841247e-324, 0.354648577314122], [2.625, 3]}
CP(2) => []
x := {[-1.5, -1.25], [-1.22923793288413, -1], [0.392699081698724, 0.785398163397449], [0.295834061341415, 0.5], [-1.90427099189402, -1.5], [-4.94065645841247e-324, 0.354648577314122], [2.625, 3]}
split: 4 -1.70214 (68)
x := {[-1.25, -1], [-1.25, -1], [0.392699081698724, 0.785398163397449], [0.297864504052991, 0.5], [-1.90241490937188, -1.70120745468594], [-4.94065645841247e-324, 0.352948970788828], [2.625, 3]}
CP(1) => []
x := {[-1.25, -1], [-1.25, -1], [0.392699081698724, 0.785398163397449], [0.297864504052991, 0.5], [-1.70120745468594, -1.5], [-4.94065645841247e-324, 0.352948970788828], [2.625, 3]}
split: 2 0.589049 (68)
x := {[-1.25, -1], [-1.25, -1], [-4.94065645841247e-324, 0.360861546483578], [0.5, 0.859034745267265], [-1.79634097253566, -1.5], [0.0984322876432918, 0.360588003796947], [2.625, 2.8125]}
CP(1) => []
x := {[-1.25, -1], [-1.25, -1], [-4.94065645841247e-324, 0.360861546483578], [0.5, 0.859034745267265], [-1.79634097253566, -1.5], [0.0984322876432918, 0.360588003796947], [2.8125, 3]}
CP(1) => {[-1.25, -1], [-1.25, -1], [-4.94065645841247e-324, 0.348490971545964], [0.5, 0.853179261947136], [-1.7906807876596, -1.5], [0.10327539127524, 0.360541515989853], [2.8125, 3]}
split: 3 0.67659 (68)
x := {[-1.5, -1.25], [-1.45847586576825, -1.22923793288413], [0.392699081698724, 0.785398163397449], [0.5, 0.867720885188986], [-1.8045097038271, -1.5], [0.091499592839831, 0.360711270261563], [2.625, 3]}
CP(1) => []
x := {[-1.5, -1.25], [-1.22923793288413, -1], [0.392699081698724, 0.785398163397449], [0.5, 0.867720885188986], [-1.8045097038271, -1.5], [0.091499592839831, 0.360711270261563], [2.625, 3]}
CP(1) => {[-1.5, -1.25], [-1.22923793288413, -1], [0.392699081698724, 0.785398163397449], [0.5, 0.859034745267265], [-1.79634097253566, -1.5], [0.0984322876432918, 0.360588003796947], [2.625, 3]}
split: 2 0.589049 (68)
x := {[-1.25, -1], [-1.25, -1], [0.392699081698724, 0.589048622548086], [0.5, 0.859034745267265], [-1.79634097253566, -1.5], [0.0984322876432918, 0.360588003796947], [2.625, 3]}
CP(1) => []
x := {[-1.25, -1], [-1.25, -1], [0.589048622548086, 0.785398163397449], [0.5, 0.859034745267265], [-1.79634097253566, -1.5], [0.0984322876432918, 0.360588003796947], [2.625, 3]}
CP(1) => {[-1.25, -1], [-1.25, -1], [0.589048622548086, 0.785398163397449], [0.5, 0.853179261947136], [-1.7906807876596, -1.5], [0.10327539127524, 0.360541515989853], [2.625, 3]}
split: 6 2.8125 (68)
x := {[-1.5, -1.25], [-1.4291846185739, -1], [-4.94065645841247e-324, 0.377568308419987], [0.5, 1], [-1.5, -1], [-4.94065645841247e-324, 0.392699081698724], [2.625, 3]}
CP(1) => []
x := {[-1.25, -1], [-1.4291846185739, -1], [-4.94065645841247e-324, 0.377568308419987], [0.5, 1], [-1.5, -1], [-4.94065645841247e-324, 0.392699081698724], [2.625, 3]}
CP(2) => {[-1.25, -1], [-1.25, -1], [-4.94065645841247e-324, 0.360861546483578], [0.5, 1], [-1.5, -1], [-4.94065645841247e-324, 0.392699081698724], [2.625, 3]}
split: 3 0.75 (68)
x := {[-1.5, -1.25], [-1.4291846185739, -1], [-4.94065645841247e-324, 0.377568308419987], [0.5, 1], [-1.5, -1], [0.392699081698724, 0.785398163397449], [2.625, 3]}
CP(1) => []
x := {[-1.25, -1], [-1.4291846185739, -1], [-4.94065645841247e-324, 0.377568308419987], [0.5, 1], [-1.5, -1], [0.392699081698724, 0.785398163397449], [2.625, 3]}
CP(2) => {[-1.25, -1], [-1.25, -1], [-4.94065645841247e-324, 0.360861546483578], [0.5, 1], [-1.5, -1], [0.392699081698724, 0.785398163397449], [2.625, 3]}
split: 3 0.75 (68)
x := {[-1.5, -1.25], [-1.5, -1], [0.392699081698724, 0.785398163397449], [0.5, 1], [-1.5, -1], [-4.94065645841247e-324, 0.392699081698724], [2.625, 3]}
CP(1) => {[-1.5, -1.25], [-1.45847586576825, -1], [0.392699081698724, 0.785398163397449], [0.5, 1], [-1.5, -1], [-4.94065645841247e-324, 0.392699081698724], [2.625, 3]}
split: 3 0.75 (69)
x := {[-1.25, -1], [-1.5, -1], [0.392699081698724, 0.785398163397449], [0.5, 1], [-1.5, -1], [-4.94065645841247e-324, 0.392699081698724], [2.625, 3]}
CP(2) => {[-1.25, -1], [-1.25, -1], [0.392699081698724, 0.785398163397449], [0.5, 1], [-1.5, -1], [-4.94065645841247e-324, 0.392699081698724], [2.625, 3]}
split: 3 0.75 (70)
x := {[-1.5, -1.25], [-1.5, -1], [0.392699081698724, 0.785398163397449], [0.5, 1], [-1.5, -1], [0.392699081698724, 0.785398163397449], [2.625, 3]}
CP(1) => {[-1.5, -1.25], [-1.45847586576825, -1], [0.392699081698724, 0.785398163397449], [0.5, 1], [-1.5, -1], [0.392699081698724, 0.785398163397449], [2.625, 3]}
split: 3 0.75 (71)
x := {[-1.25, -1], [-1.5, -1], [0.392699081698724, 0.785398163397449], [0.5, 1], [-1.5, -1], [0.392699081698724, 0.785398163397449], [2.625, 3]}
CP(2) => {[-1.25, -1], [-1.25, -1], [0.392699081698724, 0.785398163397449], [0.5, 1], [-1.5, -1], [0.392699081698724, 0.785398163397449], [2.625, 3]}
split: 3 0.75 (72)
x := {[-1.24129719827442, -1], [-1.24129719827442, -1], [-4.94065645841247e-324, 0.332460256848249], [0.189437483125651, 0.5], [-1.81035143292691, -1.5], [1.17809724509617, 1.37444678594553], [2.625, 3]}
CP(1) => []
x := {[-1.24129719827442, -1], [-1.24129719827442, -1], [-4.94065645841247e-324, 0.332460256848249], [0.189437483125651, 0.5], [-1.81035143292691, -1.5], [1.37444678594553, 1.5707963267949], [2.625, 3]}
CP(1) => []
x := {[-1.5, -1.25], [-1.45847586576825, -1.22923793288413], [0.392699081698724, 0.785398163397449], [0.188693761012176, 0.5], [-1.81056251687435, -1.5], [1.17809724509617, 1.5707963267949], [2.625, 3]}
CP(1) => []
x := {[-1.5, -1.25], [-1.22923793288413, -1], [0.392699081698724, 0.785398163397449], [0.188693761012176, 0.5], [-1.81056251687435, -1.5], [1.17809724509617, 1.5707963267949], [2.625, 3]}
split: 2 0.589049 (70)
x := {[-1.25, -1], [-1.25, -1], [0.392699081698724, 0.589048622548086], [0.189437483125651, 0.5], [-1.81035143292691, -1.5], [1.17809724509617, 1.5707963267949], [2.625, 3]}
CP(1) => []
x := {[-1.25, -1], [-1.25, -1], [0.589048622548086, 0.785398163397449], [0.189437483125651, 0.5], [-1.81035143292691, -1.5], [1.17809724509617, 1.5707963267949], [2.625, 3]}
split: 5 1.37445 (70)
x := {[-1.5, -1.25], [-1.4291846185739, -1], [-4.94065645841247e-324, 0.377568308419987], [0.5, 1], [-1.5, -1], [0.785398163397449, 1.17809724509617], [2.625, 3]}
CP(1) => []
x := {[-1.25, -1], [-1.4291846185739, -1], [-4.94065645841247e-324, 0.377568308419987], [0.5, 1], [-1.5, -1], [0.785398163397449, 1.17809724509617], [2.625, 3]}
CP(2) => {[-1.25, -1], [-1.25, -1], [-4.94065645841247e-324, 0.360861546483578], [0.5, 1], [-1.5, -1], [0.785398163397449, 1.17809724509617], [2.625, 3]}
split: 3 0.75 (70)
x := {[-1.5, -1.25], [-1.4291846185739, -1], [-4.94065645841247e-324, 0.377568308419987], [0.5, 1], [-1.5, -1], [1.17809724509617, 1.5707963267949], [2.625, 3]}
CP(1) => []
x := {[-1.25, -1], [-1.4291846185739, -1], [-4.94065645841247e-324, 0.377568308419987], [0.5, 1], [-1.5, -1], [1.17809724509617, 1.5707963267949], [2.625, 3]}
CP(2) => {[-1.25, -1], [-1.25, -1], [-4.94065645841247e-324, 0.360861546483578], [0.5, 1], [-1.5, -1], [1.17809724509617, 1.5707963267949], [2.625, 3]}
split: 3 0.75 (70)
x := {[-1.5, -1.25], [-1.5, -1], [0.392699081698724, 0.785398163397449], [0.5, 1], [-1.5, -1], [0.785398163397449, 1.17809724509617], [2.625, 3]}
CP(1) => {[-1.5, -1.25], [-1.45847586576825, -1], [0.392699081698724, 0.785398163397449], [0.5, 1], [-1.5, -1], [0.785398163397449, 1.17809724509617], [2.625, 3]}
split: 3 0.75 (71)
x := {[-1.25, -1], [-1.5, -1], [0.392699081698724, 0.785398163397449], [0.5, 1], [-1.5, -1], [0.785398163397449, 1.17809724509617], [2.625, 3]}
CP(2) => {[-1.25, -1], [-1.25, -1], [0.392699081698724, 0.785398163397449], [0.5, 1], [-1.5, -1], [0.785398163397449, 1.17809724509617], [2.625, 3]}
split: 3 0.75 (72)
x := {[-1.5, -1.25], [-1.5, -1], [0.392699081698724, 0.785398163397449], [0.5, 1], [-1.5, -1], [1.17809724509617, 1.5707963267949], [2.625, 3]}
CP(1) => {[-1.5, -1.25], [-1.45847586576825, -1], [0.392699081698724, 0.785398163397449], [0.5, 1], [-1.5, -1], [1.17809724509617, 1.5707963267949], [2.625, 3]}
split: 3 0.75 (73)
x := {[-1.25, -1], [-1.5, -1], [0.392699081698724, 0.785398163397449], [0.5, 1], [-1.5, -1], [1.17809724509617, 1.5707963267949], [2.625, 3]}
CP(2) => {[-1.25, -1], [-1.25, -1], [0.392699081698724, 0.785398163397449], [0.5, 1], [-1.5, -1], [1.17809724509617, 1.5707963267949], [2.625, 3]}
split: 3 0.75 (74)
x := {[-1.5, -1.25], [-1.25, -1], [0.785398163397449, 1.17809724509617], [0.0916681226828304, 0.295834061341415], [-1.90427099189402, -1.5], [-4.94065645841247e-324, 0.354648577314122], [2.625, 3]}
CP(2) => []
x := {[-1.5, -1.25], [-1.25, -1], [0.785398163397449, 1.17809724509617], [0.295834061341415, 0.5], [-1.90427099189402, -1.5], [-4.94065645841247e-324, 0.354648577314122], [2.625, 3]}
split: 4 -1.70214 (74)
x := {[-1.25, -1], [-1.25, -1], [0.785398163397449, 1.17809724509617], [0.297864504052991, 0.5], [-1.90241490937188, -1.70120745468594], [-4.94065645841247e-324, 0.352948970788828], [2.625, 3]}
CP(1) => []
x := {[-1.25, -1], [-1.25, -1], [0.785398163397449, 1.17809724509617], [0.297864504052991, 0.5], [-1.70120745468594, -1.5], [-4.94065645841247e-324, 0.352948970788828], [2.625, 3]}
split: 2 0.981748 (74)
x := {[-1.22148420651548, -1], [-1.22148420651548, -1], [1.17809724509617, 1.5707963267949], [0.298792545314059, 0.5], [-1.90156918117882, -1.70078459058941], [-4.94065645841247e-324, 0.352174894328048], [2.625, 3]}
CP(1) => []
x := {[-1.22148420651548, -1], [-1.22148420651548, -1], [1.17809724509617, 1.5707963267949], [0.298792545314059, 0.5], [-1.70078459058941, -1.5], [-4.94065645841247e-324, 0.352174894328048], [2.625, 3]}
split: 2 1.37445 (74)
x := {[-1.5, -1.25], [-1.5, -1.25], [0.785398163397449, 1.17809724509617], [0.5, 0.867720885188986], [-1.8045097038271, -1.5], [0.091499592839831, 0.360711270261563], [2.625, 3]}
CP(2) => []
x := {[-1.5, -1.25], [-1.25, -1], [0.785398163397449, 1.17809724509617], [0.5, 0.867720885188986], [-1.8045097038271, -1.5], [0.091499592839831, 0.360711270261563], [2.625, 3]}
CP(1) => {[-1.5, -1.25], [-1.25, -1], [0.785398163397449, 1.17809724509617], [0.5, 0.859034745267265], [-1.79634097253566, -1.5], [0.0984322876432918, 0.360588003796947], [2.625, 3]}
split: 2 0.981748 (74)
x := {[-1.25, -1], [-1.25, -1], [0.785398163397449, 0.981747704246811], [0.5, 0.859034745267265], [-1.79634097253566, -1.5], [0.0984322876432918, 0.360588003796947], [2.625, 3]}
CP(1) => {[-1.25, -1], [-1.25, -1], [0.785398163397449, 0.981747704246811], [0.5, 0.853179261947136], [-1.7906807876596, -1.5], [0.10327539127524, 0.360541515989853], [2.625, 3]}
split: 6 2.8125 (75)
x := {[-1.25, -1], [-1.25, -1], [0.981747704246811, 1.17809724509617], [0.5, 0.859034745267265], [-1.79634097253566, -1.5], [0.0984322876432918, 0.360588003796947], [2.625, 3]}
CP(1) => {[-1.25, -1], [-1.25, -1], [0.981747704246811, 1.17809724509617], [0.5, 0.853179261947136], [-1.7906807876596, -1.5], [0.10327539127524, 0.360541515989853], [2.625, 3]}
split: 6 2.8125 (76)
x := {[-1.22148420651548, -1], [-1.22148420651548, -1], [1.17809724509617, 1.37444678594553], [0.5, 0.859034745267265], [-1.79634097253566, -1.5], [0.0984322876432918, 0.360588003796947], [2.625, 3]}
CP(1) => {[-1.21584991772509, -1], [-1.22148420651548, -1], [1.17809724509617, 1.37444678594553], [0.5, 0.853179261947136], [-1.7906807876596, -1.5], [0.10327539127524, 0.360541515989853], [2.625, 3]}
split: 6 2.8125 (77)
x := {[-1.22148420651548, -1], [-1.22148420651548, -1], [1.37444678594553, 1.5707963267949], [0.5, 0.859034745267265], [-1.79634097253566, -1.5], [0.0984322876432918, 0.360588003796947], [2.625, 3]}
CP(1) => []
x := {[-1.5, -1.25], [-1.5, -1], [0.785398163397449, 1.17809724509617], [0.5, 1], [-1.5, -1], [-4.94065645841247e-324, 0.392699081698724], [2.625, 3]}
split: 1 -1.25 (77)
x := {[-1.25, -1], [-1.5, -1], [0.785398163397449, 1.17809724509617], [0.5, 1], [-1.5, -1], [-4.94065645841247e-324, 0.392699081698724], [2.625, 3]}
CP(2) => {[-1.25, -1], [-1.25, -1], [0.785398163397449, 1.17809724509617], [0.5, 1], [-1.5, -1], [-4.94065645841247e-324, 0.392699081698724], [2.625, 3]}
split: 3 0.75 (78)
x := {[-1.44296841303095, -1], [-1.44296841303095, -1], [1.17809724509617, 1.5707963267949], [0.5, 0.75], [-1.5, -1], [-4.94065645841247e-324, 0.392699081698724], [2.625, 3]}
CP(2) => {[-1.44296841303095, -1], [-1.44296841303095, -1], [1.17809724509617, 1.5707963267949], [0.5, 0.75], [-1.5, -1.25], [-4.94065645841247e-324, 0.392699081698724], [2.625, 3]}
split: 0 -1.22148 (79)
x := {[-1.44296841303095, -1], [-1.44296841303095, -1], [1.17809724509617, 1.5707963267949], [0.75, 1], [-1.5, -1], [-4.94065645841247e-324, 0.392699081698724], [2.625, 3]}
split: 4 -1.25 (80)
x := {[-1.5, -1.25], [-1.5, -1], [0.785398163397449, 1.17809724509617], [0.5, 1], [-1.5, -1], [0.392699081698724, 0.785398163397449], [2.625, 3]}
split: 1 -1.25 (81)
x := {[-1.25, -1], [-1.5, -1], [0.785398163397449, 1.17809724509617], [0.5, 1], [-1.5, -1], [0.392699081698724, 0.785398163397449], [2.625, 3]}
CP(2) => {[-1.25, -1], [-1.25, -1], [0.785398163397449, 1.17809724509617], [0.5, 1], [-1.5, -1], [0.392699081698724, 0.785398163397449], [2.625, 3]}
split: 3 0.75 (82)
x := {[-1.44296841303095, -1], [-1.44296841303095, -1], [1.17809724509617, 1.5707963267949], [0.5, 0.75], [-1.5, -1], [0.392699081698724, 0.785398163397449], [2.625, 3]}
CP(2) => {[-1.44296841303095, -1], [-1.44296841303095, -1], [1.17809724509617, 1.5707963267949], [0.5, 0.75], [-1.5, -1.25], [0.392699081698724, 0.785398163397449], [2.625, 3]}
split: 0 -1.22148 (83)
x := {[-1.44296841303095, -1], [-1.44296841303095, -1], [1.17809724509617, 1.5707963267949], [0.75, 1], [-1.5, -1], [0.392699081698724, 0.785398163397449], [2.625, 3]}
split: 4 -1.25 (84)
x := {[-1.5, -1.25], [-1.5, -1.25], [0.785398163397449, 1.17809724509617], [0.186067533689148, 0.5], [-1.81130623898782, -1.5], [1.17809724509617, 1.5707963267949], [2.625, 3]}
CP(2) => []
x := {[-1.5, -1.25], [-1.25, -1], [0.785398163397449, 1.17809724509617], [0.186067533689148, 0.5], [-1.81130623898782, -1.5], [1.17809724509617, 1.5707963267949], [2.625, 3]}
split: 2 0.981748 (84)
x := {[-1.25, -1], [-1.25, -1], [0.785398163397449, 0.981747704246811], [0.189437483125651, 0.5], [-1.81035143292691, -1.5], [1.17809724509617, 1.5707963267949], [2.625, 3]}
split: 5 1.37445 (85)
x := {[-1.25, -1], [-1.25, -1], [0.981747704246811, 1.17809724509617], [0.189437483125651, 0.5], [-1.81035143292691, -1.5], [1.17809724509617, 1.5707963267949], [2.625, 3]}
CP(1) => []
x := {[-1.22148420651548, -1], [-1.22148420651548, -1], [1.17809724509617, 1.37444678594553], [0.189437483125651, 0.5], [-1.81035143292691, -1.5], [1.17809724509617, 1.5707963267949], [2.625, 3]}
CP(1) => []
x := {[-1.22148420651548, -1], [-1.22148420651548, -1], [1.37444678594553, 1.5707963267949], [0.189437483125651, 0.5], [-1.81035143292691, -1.5], [1.17809724509617, 1.5707963267949], [2.625, 3]}
CP(1) => []
x := {[-1.5, -1.25], [-1.5, -1], [0.785398163397449, 1.17809724509617], [0.5, 1], [-1.5, -1], [0.785398163397449, 1.17809724509617], [2.625, 3]}
split: 1 -1.25 (83)
x := {[-1.25, -1], [-1.5, -1], [0.785398163397449, 1.17809724509617], [0.5, 1], [-1.5, -1], [0.785398163397449, 1.17809724509617], [2.625, 3]}
CP(2) => {[-1.25, -1], [-1.25, -1], [0.785398163397449, 1.17809724509617], [0.5, 1], [-1.5, -1], [0.785398163397449, 1.17809724509617], [2.625, 3]}
split: 3 0.75 (84)
x := {[-1.5, -1.25], [-1.5, -1], [0.785398163397449, 1.17809724509617], [0.5, 1], [-1.5, -1], [1.17809724509617, 1.5707963267949], [2.625, 3]}
split: 1 -1.25 (85)
x := {[-1.25, -1], [-1.5, -1], [0.785398163397449, 1.17809724509617], [0.5, 1], [-1.5, -1], [1.17809724509617, 1.5707963267949], [2.625, 3]}
CP(2) => {[-1.25, -1], [-1.25, -1], [0.785398163397449, 1.17809724509617], [0.5, 1], [-1.5, -1], [1.17809724509617, 1.5707963267949], [2.625, 3]}
split: 3 0.75 (86)
x := {[-1.44296841303095, -1], [-1.44296841303095, -1], [1.17809724509617, 1.5707963267949], [0.5, 0.75], [-1.5, -1], [0.785398163397449, 1.17809724509617], [2.625, 3]}
CP(2) => {[-1.44296841303095, -1], [-1.44296841303095, -1], [1.17809724509617, 1.5707963267949], [0.5, 0.75], [-1.5, -1.25], [0.785398163397449, 1.17809724509617], [2.625, 3]}
split: 0 -1.22148 (87)
x := {[-1.44296841303095, -1], [-1.44296841303095, -1], [1.17809724509617, 1.5707963267949], [0.75, 1], [-1.5, -1], [0.785398163397449, 1.17809724509617], [2.625, 3]}
split: 4 -1.25 (88)
x := {[-1.44296841303095, -1], [-1.44296841303095, -1], [1.17809724509617, 1.5707963267949], [0.5, 0.75], [-1.5, -1], [1.17809724509617, 1.5707963267949], [2.625, 3]}
CP(2) => {[-1.44296841303095, -1], [-1.44296841303095, -1], [1.17809724509617, 1.5707963267949], [0.5, 0.75], [-1.5, -1.25], [1.17809724509617, 1.5707963267949], [2.625, 3]}
split: 0 -1.22148 (89)
x := {[-1.44296841303095, -1], [-1.44296841303095, -1], [1.17809724509617, 1.5707963267949], [0.75, 1], [-1.5, -1], [1.17809724509617, 1.5707963267949], [2.625, 3]}
split: 4 -1.25 (90)
x := {[-1.25, -1], [-1.25, -1], [-4.94065645841247e-324, 0.348490971545964], [0.299407815566757, 0.5], [-1.70059218443324, -1.5], [-4.94065645841247e-324, 0.351662650570124], [2.625, 2.8125]}
CP(1) => []
x := {[-1.25, -1], [-1.25, -1], [-4.94065645841247e-324, 0.348490971545964], [0.299407815566757, 0.5], [-1.70059218443324, -1.5], [-4.94065645841247e-324, 0.351662650570124], [2.8125, 3]}
CP(1) => {[-1.25, -1], [-1.25, -1], [-4.94065645841247e-324, 0.332460256848249], [0.299407815566757, 0.5], [-1.70059218443324, -1.5], [-4.94065645841247e-324, 0.351589872627835], [2.8125, 3]}
split: 5 0.175795 (90)
x := {[-1.5, -1.25], [-1.22923793288413, -1], [0.392699081698724, 0.785398163397449], [0.295834061341415, 0.5], [-1.90427099189402, -1.70213549594701], [-4.94065645841247e-324, 0.354648577314122], [2.625, 3]}
CP(1) => []
x := {[-1.5, -1.25], [-1.22923793288413, -1], [0.392699081698724, 0.785398163397449], [0.295834061341415, 0.5], [-1.70213549594701, -1.5], [-4.94065645841247e-324, 0.354648577314122], [2.625, 3]}
split: 2 0.589049 (90)
x := {[-1.25, -1], [-1.25, -1], [0.392699081698724, 0.589048622548086], [0.297864504052991, 0.5], [-1.70120745468594, -1.5], [-4.94065645841247e-324, 0.352948970788828], [2.625, 3]}
CP(1) => []
x := {[-1.25, -1], [-1.25, -1], [0.589048622548086, 0.785398163397449], [0.297864504052991, 0.5], [-1.70120745468594, -1.5], [-4.94065645841247e-324, 0.352948970788828], [2.625, 3]}
split: 6 2.8125 (90)
x := {[-1.25, -1], [-1.25, -1], [-4.94065645841247e-324, 0.348490971545964], [0.5, 0.676589630973568], [-1.7906807876596, -1.5], [0.10327539127524, 0.360541515989853], [2.8125, 3]}
CP(1) => {[-1.25, -1], [-1.25, -1], [-4.94065645841247e-324, 0.332460256848249], [0.5, 0.676589630973568], [-1.7867488884381, -1.5], [0.106654420654446, 0.360523354672612], [2.8125, 3]}
split: 2 0.16623 (91)
x := {[-1.25, -1], [-1.25, -1], [-4.94065645841247e-324, 0.348490971545964], [0.676589630973568, 0.853179261947136], [-1.7906807876596, -1.5], [0.10327539127524, 0.360541515989853], [2.8125, 3]}
CP(1) => []
x := {[-1.5, -1.25], [-1.22923793288413, -1], [0.392699081698724, 0.589048622548086], [0.5, 0.859034745267265], [-1.79634097253566, -1.5], [0.0984322876432918, 0.360588003796947], [2.625, 3]}
CP(1) => []
x := {[-1.5, -1.25], [-1.22923793288413, -1], [0.589048622548086, 0.785398163397449], [0.5, 0.859034745267265], [-1.79634097253566, -1.5], [0.0984322876432918, 0.360588003796947], [2.625, 3]}
CP(2) => {[-1.45222284460734, -1.25], [-1.22923793288413, -1], [0.589048622548086, 0.785398163397449], [0.5, 0.849174393015122], [-1.78674957842465, -1.5], [0.106654420654446, 0.360523988077692], [2.625, 3]}
split: 6 2.8125 (90)
x := {[-1.25, -1], [-1.25, -1], [0.589048622548086, 0.785398163397449], [0.5, 0.853179261947136], [-1.7906807876596, -1.5], [0.10327539127524, 0.360541515989853], [2.625, 2.8125]}
CP(1) => []
x := {[-1.25, -1], [-1.25, -1], [0.589048622548086, 0.785398163397449], [0.5, 0.853179261947136], [-1.7906807876596, -1.5], [0.10327539127524, 0.360541515989853], [2.8125, 3]}
CP(1) => {[-1.25, -1], [-1.25, -1], [0.589048622548086, 0.785398163397449], [0.5, 0.849174393015122], [-1.78674957842465, -1.5], [0.106654420654446, 0.360523988077692], [2.8125, 3]}
split: 3 0.674587 (90)
x := {[-1.25, -1], [-1.25, -1], [-4.94065645841247e-324, 0.360861546483578], [0.5, 0.75], [-1.5, -1], [-4.94065645841247e-324, 0.392699081698724], [2.625, 3]}
CP(2) => {[-1.25, -1], [-1.25, -1], [-4.94065645841247e-324, 0.332460256848249], [0.5, 0.75], [-1.5, -1.25], [-4.94065645841247e-324, 0.392699081698724], [2.625, 3]}
split: 5 0.19635 (91)
x := {[-1.25, -1], [-1.25, -1], [-4.94065645841247e-324, 0.360861546483578], [0.75, 1], [-1.5, -1], [-4.94065645841247e-324, 0.392699081698724], [2.625, 3]}
CP(1) => {[-1.25, -1], [-1.25, -1], [-4.94065645841247e-324, 0.348490971545964], [0.75, 1], [-1.5, -1], [-4.94065645841247e-324, 0.392699081698724], [2.625, 3]}
split: 4 -1.25 (92)
x := {[-1.25, -1], [-1.25, -1], [-4.94065645841247e-324, 0.360861546483578], [0.5, 0.75], [-1.5, -1], [0.392699081698724, 0.785398163397449], [2.625, 3]}
CP(2) => []
x := {[-1.25, -1], [-1.25, -1], [-4.94065645841247e-324, 0.360861546483578], [0.75, 1], [-1.5, -1], [0.392699081698724, 0.785398163397449], [2.625, 3]}
CP(1) => {[-1.25, -1], [-1.25, -1], [-4.94065645841247e-324, 0.348490971545964], [0.75, 1], [-1.5, -1], [0.392699081698724, 0.785398163397449], [2.625, 3]}
split: 4 -1.25 (92)
x := {[-1.5, -1.25], [-1.45847586576825, -1], [0.392699081698724, 0.785398163397449], [0.5, 0.75], [-1.5, -1], [-4.94065645841247e-324, 0.392699081698724], [2.625, 3]}
CP(2) => {[-1.5, -1.25], [-1.45847586576825, -1], [0.392699081698724, 0.785398163397449], [0.5, 0.75], [-1.5, -1.25], [-4.94065645841247e-324, 0.392699081698724], [2.625, 3]}
split: 1 -1.22924 (93)
x := {[-1.5, -1.25], [-1.45847586576825, -1], [0.392699081698724, 0.785398163397449], [0.75, 1], [-1.5, -1], [-4.94065645841247e-324, 0.392699081698724], [2.625, 3]}
split: 4 -1.25 (94)
x := {[-1.25, -1], [-1.25, -1], [0.392699081698724, 0.785398163397449], [0.5, 0.75], [-1.5, -1], [-4.94065645841247e-324, 0.392699081698724], [2.625, 3]}
CP(2) => {[-1.25, -1], [-1.25, -1], [0.392699081698724, 0.785398163397449], [0.5, 0.75], [-1.5, -1.25], [-4.94065645841247e-324, 0.392699081698724], [2.625, 3]}
split: 5 0.19635 (95)
x := {[-1.25, -1], [-1.25, -1], [0.392699081698724, 0.785398163397449], [0.75, 1], [-1.5, -1], [-4.94065645841247e-324, 0.392699081698724], [2.625, 3]}
split: 4 -1.25 (96)
x := {[-1.5, -1.25], [-1.45847586576825, -1], [0.392699081698724, 0.785398163397449], [0.5, 0.75], [-1.5, -1], [0.392699081698724, 0.785398163397449], [2.625, 3]}
CP(2) => {[-1.5, -1.25], [-1.45847586576825, -1], [0.392699081698724, 0.785398163397449], [0.5, 0.75], [-1.5, -1.25], [0.392699081698724, 0.785398163397449], [2.625, 3]}
split: 1 -1.22924 (97)
x := {[-1.5, -1.25], [-1.45847586576825, -1], [0.392699081698724, 0.785398163397449], [0.75, 1], [-1.5, -1], [0.392699081698724, 0.785398163397449], [2.625, 3]}
split: 4 -1.25 (98)
x := {[-1.25, -1], [-1.25, -1], [0.392699081698724, 0.785398163397449], [0.5, 0.75], [-1.5, -1], [0.392699081698724, 0.785398163397449], [2.625, 3]}
CP(2) => {[-1.25, -1], [-1.25, -1], [0.392699081698724, 0.785398163397449], [0.5, 0.75], [-1.5, -1.25], [0.392699081698724, 0.785398163397449], [2.625, 3]}
split: 2 0.589049 (99)
x := {[-1.25, -1], [-1.25, -1], [0.392699081698724, 0.785398163397449], [0.75, 1], [-1.5, -1], [0.392699081698724, 0.785398163397449], [2.625, 3]}
split: 4 -1.25 (100)
x := {[-1.5, -1.25], [-1.22923793288413, -1], [0.392699081698724, 0.589048622548086], [0.188693761012176, 0.5], [-1.81056251687435, -1.5], [1.17809724509617, 1.5707963267949], [2.625, 3]}
CP(1) => []
x := {[-1.5, -1.25], [-1.22923793288413, -1], [0.589048622548086, 0.785398163397449], [0.188693761012176, 0.5], [-1.81056251687435, -1.5], [1.17809724509617, 1.5707963267949], [2.625, 3]}
CP(2) => {[-1.45222284460734, -1.25], [-1.22923793288413, -1], [0.589048622548086, 0.785398163397449], [0.189648567073086, 0.5], [-1.81029148513936, -1.5], [1.17809724509617, 1.5707963267949], [2.625, 3]}
split: 5 1.37445 (100)
x := {[-1.25, -1], [-1.25, -1], [0.589048622548086, 0.785398163397449], [0.189437483125651, 0.5], [-1.81035143292691, -1.5], [1.17809724509617, 1.37444678594553], [2.625, 3]}
CP(1) => []
x := {[-1.25, -1], [-1.25, -1], [0.589048622548086, 0.785398163397449], [0.189437483125651, 0.5], [-1.81035143292691, -1.5], [1.37444678594553, 1.5707963267949], [2.625, 3]}
CP(1) => []
x := {[-1.25, -1], [-1.25, -1], [-4.94065645841247e-324, 0.360861546483578], [0.5, 0.75], [-1.5, -1], [0.785398163397449, 1.17809724509617], [2.625, 3]}
CP(2) => {[-1.25, -1], [-1.25, -1], [-4.94065645841247e-324, 0.332460256848249], [0.5, 0.75], [-1.5, -1.25], [0.785398163397449, 1.17809724509617], [2.625, 3]}
split: 5 0.981748 (99)
x := {[-1.25, -1], [-1.25, -1], [-4.94065645841247e-324, 0.360861546483578], [0.75, 1], [-1.5, -1], [0.785398163397449, 1.17809724509617], [2.625, 3]}
CP(1) => {[-1.25, -1], [-1.25, -1], [-4.94065645841247e-324, 0.348490971545964], [0.75, 1], [-1.5, -1], [0.785398163397449, 1.17809724509617], [2.625, 3]}
split: 4 -1.25 (100)
x := {[-1.25, -1], [-1.25, -1], [-4.94065645841247e-324, 0.360861546483578], [0.5, 0.75], [-1.5, -1], [1.17809724509617, 1.5707963267949], [2.625, 3]}
CP(2) => []
x := {[-1.25, -1], [-1.25, -1], [-4.94065645841247e-324, 0.360861546483578], [0.75, 1], [-1.5, -1], [1.17809724509617, 1.5707963267949], [2.625, 3]}
CP(1) => {[-1.25, -1], [-1.25, -1], [-4.94065645841247e-324, 0.348490971545964], [0.75, 1], [-1.5, -1], [1.17809724509617, 1.5707963267949], [2.625, 3]}
split: 4 -1.25 (100)
x := {[-1.5, -1.25], [-1.45847586576825, -1], [0.392699081698724, 0.785398163397449], [0.5, 0.75], [-1.5, -1], [0.785398163397449, 1.17809724509617], [2.625, 3]}
CP(2) => {[-1.5, -1.25], [-1.45847586576825, -1], [0.392699081698724, 0.785398163397449], [0.5, 0.75], [-1.5, -1.25], [0.785398163397449, 1.17809724509617], [2.625, 3]}
split: 1 -1.22924 (101)
x := {[-1.5, -1.25], [-1.45847586576825, -1], [0.392699081698724, 0.785398163397449], [0.75, 1], [-1.5, -1], [0.785398163397449, 1.17809724509617], [2.625, 3]}
split: 4 -1.25 (102)
x := {[-1.25, -1], [-1.25, -1], [0.392699081698724, 0.785398163397449], [0.5, 0.75], [-1.5, -1], [0.785398163397449, 1.17809724509617], [2.625, 3]}
CP(2) => {[-1.25, -1], [-1.25, -1], [0.392699081698724, 0.785398163397449], [0.5, 0.75], [-1.5, -1.25], [0.785398163397449, 1.17809724509617], [2.625, 3]}
split: 5 0.981748 (103)
x := {[-1.25, -1], [-1.25, -1], [0.392699081698724, 0.785398163397449], [0.75, 1], [-1.5, -1], [0.785398163397449, 1.17809724509617], [2.625, 3]}
split: 4 -1.25 (104)
x := {[-1.5, -1.25], [-1.45847586576825, -1], [0.392699081698724, 0.785398163397449], [0.5, 0.75], [-1.5, -1], [1.17809724509617, 1.5707963267949], [2.625, 3]}
CP(2) => {[-1.5, -1.25], [-1.45847586576825, -1], [0.392699081698724, 0.785398163397449], [0.5, 0.75], [-1.5, -1.25], [1.17809724509617, 1.5707963267949], [2.625, 3]}
split: 1 -1.22924 (105)
x := {[-1.5, -1.25], [-1.45847586576825, -1], [0.392699081698724, 0.785398163397449], [0.75, 1], [-1.5, -1], [1.17809724509617, 1.5707963267949], [2.625, 3]}
split: 4 -1.25 (106)
x := {[-1.25, -1], [-1.25, -1], [0.392699081698724, 0.785398163397449], [0.5, 0.75], [-1.5, -1], [1.17809724509617, 1.5707963267949], [2.625, 3]}
CP(2) => {[-1.25, -1], [-1.25, -1], [0.392699081698724, 0.785398163397449], [0.5, 0.75], [-1.5, -1.25], [1.17809724509617, 1.5707963267949], [2.625, 3]}
split: 2 0.589049 (107)
x := {[-1.25, -1], [-1.25, -1], [0.392699081698724, 0.785398163397449], [0.75, 1], [-1.5, -1], [1.17809724509617, 1.5707963267949], [2.625, 3]}
split: 4 -1.25 (108)
x := {[-1.5, -1.25], [-1.25, -1], [0.785398163397449, 1.17809724509617], [0.295834061341415, 0.5], [-1.90427099189402, -1.70213549594701], [-4.94065645841247e-324, 0.354648577314122], [2.625, 3]}
CP(1) => []
x := {[-1.5, -1.25], [-1.25, -1], [0.785398163397449, 1.17809724509617], [0.295834061341415, 0.5], [-1.70213549594701, -1.5], [-4.94065645841247e-324, 0.354648577314122], [2.625, 3]}
split: 2 0.981748 (108)
x := {[-1.25, -1], [-1.25, -1], [0.785398163397449, 0.981747704246811], [0.297864504052991, 0.5], [-1.70120745468594, -1.5], [-4.94065645841247e-324, 0.352948970788828], [2.625, 3]}
split: 6 2.8125 (109)
x := {[-1.25, -1], [-1.25, -1], [0.981747704246811, 1.17809724509617], [0.297864504052991, 0.5], [-1.70120745468594, -1.5], [-4.94065645841247e-324, 0.352948970788828], [2.625, 3]}
CP(1) => []
x := {[-1.22148420651548, -1], [-1.22148420651548, -1], [1.17809724509617, 1.37444678594553], [0.298792545314059, 0.5], [-1.70078459058941, -1.5], [-4.94065645841247e-324, 0.352174894328048], [2.625, 3]}
CP(1) => []
x := {[-1.22148420651548, -1], [-1.22148420651548, -1], [1.37444678594553, 1.5707963267949], [0.298792545314059, 0.5], [-1.70078459058941, -1.5], [-4.94065645841247e-324, 0.352174894328048], [2.625, 3]}
CP(1) => []
x := {[-1.5, -1.25], [-1.25, -1], [0.785398163397449, 0.981747704246811], [0.5, 0.859034745267265], [-1.79634097253566, -1.5], [0.0984322876432918, 0.360588003796947], [2.625, 3]}
CP(2) => []
x := {[-1.5, -1.25], [-1.25, -1], [0.981747704246811, 1.17809724509617], [0.5, 0.859034745267265], [-1.79634097253566, -1.5], [0.0984322876432918, 0.360588003796947], [2.625, 3]}
CP(1) => []
x := {[-1.25, -1], [-1.25, -1], [0.785398163397449, 0.981747704246811], [0.5, 0.853179261947136], [-1.7906807876596, -1.5], [0.10327539127524, 0.360541515989853], [2.625, 2.8125]}
CP(1) => []
x := {[-1.25, -1], [-1.25, -1], [0.785398163397449, 0.981747704246811], [0.5, 0.853179261947136], [-1.7906807876596, -1.5], [0.10327539127524, 0.360541515989853], [2.8125, 3]}
CP(1) => {[-1.25, -1], [-1.25, -1], [0.785398163397449, 0.981747704246811], [0.5, 0.849174393015122], [-1.78674957842465, -1.5], [0.106654420654446, 0.360523988077692], [2.8125, 3]}
split: 3 0.674587 (104)
x := {[-1.25, -1], [-1.25, -1], [0.981747704246811, 1.17809724509617], [0.5, 0.853179261947136], [-1.7906807876596, -1.5], [0.10327539127524, 0.360541515989853], [2.625, 2.8125]}
CP(1) => []
x := {[-1.25, -1], [-1.25, -1], [0.981747704246811, 1.17809724509617], [0.5, 0.853179261947136], [-1.7906807876596, -1.5], [0.10327539127524, 0.360541515989853], [2.8125, 3]}
CP(1) => {[-1.25, -1], [-1.25, -1], [0.981747704246811, 1.17809724509617], [0.5, 0.849174393015122], [-1.78674957842465, -1.5], [0.106654420654446, 0.360523988077692], [2.8125, 3]}
split: 3 0.674587 (104)
x := {[-1.21584991772509, -1], [-1.22148420651548, -1], [1.17809724509617, 1.37444678594553], [0.5, 0.853179261947136], [-1.7906807876596, -1.5], [0.10327539127524, 0.360541515989853], [2.625, 2.8125]}
CP(1) => []
x := {[-1.21584991772509, -1], [-1.22148420651548, -1], [1.17809724509617, 1.37444678594553], [0.5, 0.853179261947136], [-1.7906807876596, -1.5], [0.10327539127524, 0.360541515989853], [2.8125, 3]}
CP(1) => {[-1.21584991772509, -1], [-1.21584991772509, -1], [1.17809724509617, 1.37444678594553], [0.5, 0.849174393015122], [-1.78674957842465, -1.5], [0.106654420654446, 0.360523988077692], [2.8125, 3]}
split: 3 0.674587 (104)
x := {[-1.5, -1.25], [-1.5, -1.25], [0.785398163397449, 1.17809724509617], [0.5, 1], [-1.5, -1], [-4.94065645841247e-324, 0.392699081698724], [2.625, 3]}
CP(2) => []
x := {[-1.5, -1.25], [-1.25, -1], [0.785398163397449, 1.17809724509617], [0.5, 1], [-1.5, -1], [-4.94065645841247e-324, 0.392699081698724], [2.625, 3]}
split: 3 0.75 (104)
x := {[-1.25, -1], [-1.25, -1], [0.785398163397449, 1.17809724509617], [0.5, 0.75], [-1.5, -1], [-4.94065645841247e-324, 0.392699081698724], [2.625, 3]}
CP(2) => {[-1.25, -1], [-1.25, -1], [0.785398163397449, 1.17809724509617], [0.5, 0.75], [-1.5, -1.25], [-4.94065645841247e-324, 0.392699081698724], [2.625, 3]}
split: 2 0.981748 (105)
x := {[-1.25, -1], [-1.25, -1], [0.785398163397449, 1.17809724509617], [0.75, 1], [-1.5, -1], [-4.94065645841247e-324, 0.392699081698724], [2.625, 3]}
split: 4 -1.25 (106)
x := {[-1.44296841303095, -1.22148420651548], [-1.44296841303095, -1], [1.17809724509617, 1.5707963267949], [0.5, 0.75], [-1.5, -1.25], [-4.94065645841247e-324, 0.392699081698724], [2.625, 3]}
CP(2) => []
x := {[-1.22148420651548, -1], [-1.44296841303095, -1], [1.17809724509617, 1.5707963267949], [0.5, 0.75], [-1.5, -1.25], [-4.94065645841247e-324, 0.392699081698724], [2.625, 3]}
CP(2) => {[-1.22148420651548, -1], [-1.22148420651548, -1], [1.17809724509617, 1.5707963267949], [0.5, 0.75], [-1.5, -1.25], [-4.94065645841247e-324, 0.392699081698724], [2.625, 3]}
split: 5 0.19635 (106)
x := {[-1.44296841303095, -1], [-1.44296841303095, -1], [1.17809724509617, 1.5707963267949], [0.75, 1], [-1.5, -1.25], [-4.94065645841247e-324, 0.392699081698724], [2.625, 3]}
split: 0 -1.22148 (107)
x := {[-1.44296841303095, -1], [-1.44296841303095, -1], [1.17809724509617, 1.5707963267949], [0.75, 1], [-1.25, -1], [-4.94065645841247e-324, 0.392699081698724], [2.625, 3]}
split: 0 -1.22148 (108)
x := {[-1.5, -1.25], [-1.5, -1.25], [0.785398163397449, 1.17809724509617], [0.5, 1], [-1.5, -1], [0.392699081698724, 0.785398163397449], [2.625, 3]}
CP(2) => []
x := {[-1.5, -1.25], [-1.25, -1], [0.785398163397449, 1.17809724509617], [0.5, 1], [-1.5, -1], [0.392699081698724, 0.785398163397449], [2.625, 3]}
split: 3 0.75 (108)
x := {[-1.25, -1], [-1.25, -1], [0.785398163397449, 1.17809724509617], [0.5, 0.75], [-1.5, -1], [0.392699081698724, 0.785398163397449], [2.625, 3]}
CP(2) => {[-1.25, -1], [-1.25, -1], [0.785398163397449, 1.17809724509617], [0.5, 0.75], [-1.5, -1.25], [0.392699081698724, 0.785398163397449], [2.625, 3]}
split: 2 0.981748 (109)
x := {[-1.25, -1], [-1.25, -1], [0.785398163397449, 1.17809724509617], [0.75, 1], [-1.5, -1], [0.392699081698724, 0.785398163397449], [2.625, 3]}
split: 4 -1.25 (110)
x := {[-1.44296841303095, -1.22148420651548], [-1.44296841303095, -1], [1.17809724509617, 1.5707963267949], [0.5, 0.75], [-1.5, -1.25], [0.392699081698724, 0.785398163397449], [2.625, 3]}
CP(2) => []
x := {[-1.22148420651548, -1], [-1.44296841303095, -1], [1.17809724509617, 1.5707963267949], [0.5, 0.75], [-1.5, -1.25], [0.392699081698724, 0.785398163397449], [2.625, 3]}
CP(2) => {[-1.22148420651548, -1], [-1.22148420651548, -1], [1.17809724509617, 1.5707963267949], [0.5, 0.75], [-1.5, -1.25], [0.392699081698724, 0.785398163397449], [2.625, 3]}
split: 5 0.589049 (110)
x := {[-1.44296841303095, -1], [-1.44296841303095, -1], [1.17809724509617, 1.5707963267949], [0.75, 1], [-1.5, -1.25], [0.392699081698724, 0.785398163397449], [2.625, 3]}
split: 0 -1.22148 (111)
x := {[-1.44296841303095, -1], [-1.44296841303095, -1], [1.17809724509617, 1.5707963267949], [0.75, 1], [-1.25, -1], [0.392699081698724, 0.785398163397449], [2.625, 3]}
split: 0 -1.22148 (112)
x := {[-1.5, -1.25], [-1.25, -1], [0.785398163397449, 0.981747704246811], [0.186067533689148, 0.5], [-1.81130623898782, -1.5], [1.17809724509617, 1.5707963267949], [2.625, 3]}
CP(2) => []
x := {[-1.5, -1.25], [-1.25, -1], [0.981747704246811, 1.17809724509617], [0.186067533689148, 0.5], [-1.81130623898782, -1.5], [1.17809724509617, 1.5707963267949], [2.625, 3]}
CP(1) => []
x := {[-1.25, -1], [-1.25, -1], [0.785398163397449, 0.981747704246811], [0.189437483125651, 0.5], [-1.81035143292691, -1.5], [1.17809724509617, 1.37444678594553], [2.625, 3]}
CP(1) => []
x := {[-1.25, -1], [-1.25, -1], [0.785398163397449, 0.981747704246811], [0.189437483125651, 0.5], [-1.81035143292691, -1.5], [1.37444678594553, 1.5707963267949], [2.625, 3]}
CP(1) => []
x := {[-1.5, -1.25], [-1.5, -1.25], [0.785398163397449, 1.17809724509617], [0.5, 1], [-1.5, -1], [0.785398163397449, 1.17809724509617], [2.625, 3]}
CP(2) => []
x := {[-1.5, -1.25], [-1.25, -1], [0.785398163397449, 1.17809724509617], [0.5, 1], [-1.5, -1], [0.785398163397449, 1.17809724509617], [2.625, 3]}
split: 3 0.75 (108)
x := {[-1.25, -1], [-1.25, -1], [0.785398163397449, 1.17809724509617], [0.5, 0.75], [-1.5, -1], [0.785398163397449, 1.17809724509617], [2.625, 3]}
CP(2) => {[-1.25, -1], [-1.25, -1], [0.785398163397449, 1.17809724509617], [0.5, 0.75], [-1.5, -1.25], [0.785398163397449, 1.17809724509617], [2.625, 3]}
split: 2 0.981748 (109)
x := {[-1.25, -1], [-1.25, -1], [0.785398163397449, 1.17809724509617], [0.75, 1], [-1.5, -1], [0.785398163397449, 1.17809724509617], [2.625, 3]}
split: 4 -1.25 (110)
x := {[-1.5, -1.25], [-1.5, -1.25], [0.785398163397449, 1.17809724509617], [0.5, 1], [-1.5, -1], [1.17809724509617, 1.5707963267949], [2.625, 3]}
CP(2) => []
x := {[-1.5, -1.25], [-1.25, -1], [0.785398163397449, 1.17809724509617], [0.5, 1], [-1.5, -1], [1.17809724509617, 1.5707963267949], [2.625, 3]}
split: 3 0.75 (110)
x := {[-1.25, -1], [-1.25, -1], [0.785398163397449, 1.17809724509617], [0.5, 0.75], [-1.5, -1], [1.17809724509617, 1.5707963267949], [2.625, 3]}
CP(2) => {[-1.25, -1], [-1.25, -1], [0.785398163397449, 1.17809724509617], [0.5, 0.75], [-1.5, -1.25], [1.17809724509617, 1.5707963267949], [2.625, 3]}
split: 2 0.981748 (111)
x := {[-1.25, -1], [-1.25, -1], [0.785398163397449, 1.17809724509617], [0.75, 1], [-1.5, -1], [1.17809724509617, 1.5707963267949], [2.625, 3]}
split: 4 -1.25 (112)
x := {[-1.44296841303095, -1.22148420651548], [-1.44296841303095, -1], [1.17809724509617, 1.5707963267949], [0.5, 0.75], [-1.5, -1.25], [0.785398163397449, 1.17809724509617], [2.625, 3]}
CP(2) => []
x := {[-1.22148420651548, -1], [-1.44296841303095, -1], [1.17809724509617, 1.5707963267949], [0.5, 0.75], [-1.5, -1.25], [0.785398163397449, 1.17809724509617], [2.625, 3]}
CP(2) => {[-1.22148420651548, -1], [-1.22148420651548, -1], [1.17809724509617, 1.5707963267949], [0.5, 0.75], [-1.5, -1.25], [0.785398163397449, 1.17809724509617], [2.625, 3]}
split: 5 0.981748 (112)
x := {[-1.44296841303095, -1], [-1.44296841303095, -1], [1.17809724509617, 1.5707963267949], [0.75, 1], [-1.5, -1.25], [0.785398163397449, 1.17809724509617], [2.625, 3]}
split: 0 -1.22148 (113)
x := {[-1.44296841303095, -1], [-1.44296841303095, -1], [1.17809724509617, 1.5707963267949], [0.75, 1], [-1.25, -1], [0.785398163397449, 1.17809724509617], [2.625, 3]}
split: 0 -1.22148 (114)
x := {[-1.44296841303095, -1.22148420651548], [-1.44296841303095, -1], [1.17809724509617, 1.5707963267949], [0.5, 0.75], [-1.5, -1.25], [1.17809724509617, 1.5707963267949], [2.625, 3]}
CP(1) => []
x := {[-1.22148420651548, -1], [-1.44296841303095, -1], [1.17809724509617, 1.5707963267949], [0.5, 0.75], [-1.5, -1.25], [1.17809724509617, 1.5707963267949], [2.625, 3]}
CP(2) => {[-1.22148420651548, -1], [-1.22148420651548, -1], [1.17809724509617, 1.5707963267949], [0.5, 0.75], [-1.5, -1.25], [1.17809724509617, 1.5707963267949], [2.625, 3]}
split: 2 1.37445 (114)
x := {[-1.44296841303095, -1], [-1.44296841303095, -1], [1.17809724509617, 1.5707963267949], [0.75, 1], [-1.5, -1.25], [1.17809724509617, 1.5707963267949], [2.625, 3]}
split: 0 -1.22148 (115)
x := {[-1.44296841303095, -1], [-1.44296841303095, -1], [1.17809724509617, 1.5707963267949], [0.75, 1], [-1.25, -1], [1.17809724509617, 1.5707963267949], [2.625, 3]}
split: 0 -1.22148 (116)
x := {[-1.25, -1], [-1.25, -1], [-4.94065645841247e-324, 0.332460256848249], [0.299407815566757, 0.5], [-1.70059218443324, -1.5], [-4.94065645841247e-324, 0.175794936313918], [2.8125, 3]}
CP(1) => []
x := {[-1.25, -1], [-1.25, -1], [-4.94065645841247e-324, 0.332460256848249], [0.299407815566757, 0.5], [-1.70059218443324, -1.5], [0.175794936313918, 0.351589872627835], [2.8125, 3]}
CP(1) => []
x := {[-1.5, -1.25], [-1.22923793288413, -1], [0.392699081698724, 0.589048622548086], [0.295834061341415, 0.5], [-1.70213549594701, -1.5], [-4.94065645841247e-324, 0.354648577314122], [2.625, 3]}
CP(1) => []
x := {[-1.5, -1.25], [-1.22923793288413, -1], [0.589048622548086, 0.785398163397449], [0.295834061341415, 0.5], [-1.70213549594701, -1.5], [-4.94065645841247e-324, 0.354648577314122], [2.625, 3]}
CP(2) => {[-1.45222284460734, -1.25], [-1.22923793288413, -1], [0.589048622548086, 0.785398163397449], [0.297864504052991, 0.5], [-1.70213549594701, -1.5], [-4.94065645841247e-324, 0.352174894328048], [2.625, 3]}
split: 6 2.8125 (114)
x := {[-1.25, -1], [-1.25, -1], [0.589048622548086, 0.785398163397449], [0.297864504052991, 0.5], [-1.70120745468594, -1.5], [-4.94065645841247e-324, 0.352948970788828], [2.625, 2.8125]}
CP(1) => []
x := {[-1.25, -1], [-1.25, -1], [0.589048622548086, 0.785398163397449], [0.297864504052991, 0.5], [-1.70120745468594, -1.5], [-4.94065645841247e-324, 0.352948970788828], [2.8125, 3]}
split: 5 0.176474 (114)
x := {[-1.25, -1], [-1.25, -1], [-4.94065645841247e-324, 0.166230128424124], [0.5, 0.676589630973568], [-1.7867488884381, -1.5], [0.106654420654446, 0.360523354672612], [2.8125, 3]}
CP(1) => []
x := {[-1.25, -1], [-1.25, -1], [0.166230128424124, 0.332460256848249], [0.5, 0.676589630973568], [-1.7867488884381, -1.5], [0.106654420654446, 0.360523354672612], [2.8125, 3]}
CP(1) => []
x := {[-1.45222284460734, -1.25], [-1.22923793288413, -1], [0.589048622548086, 0.785398163397449], [0.5, 0.849174393015122], [-1.78674957842465, -1.5], [0.106654420654446, 0.360523988077692], [2.625, 2.8125]}
CP(1) => []
x := {[-1.45222284460734, -1.25], [-1.22923793288413, -1], [0.589048622548086, 0.785398163397449], [0.5, 0.849174393015122], [-1.78674957842465, -1.5], [0.106654420654446, 0.360523988077692], [2.8125, 3]}
split: 3 0.674587 (112)
x := {[-1.25, -1], [-1.25, -1], [0.589048622548086, 0.785398163397449], [0.5, 0.674587196507561], [-1.78674957842465, -1.5], [0.106654420654446, 0.360523988077692], [2.8125, 3]}
split: 4 -1.64337 (113)
x := {[-1.25, -1], [-1.25, -1], [0.589048622548086, 0.785398163397449], [0.674587196507561, 0.849174393015122], [-1.78674957842465, -1.5], [0.106654420654446, 0.360523988077692], [2.8125, 3]}
CP(1) => []
x := {[-1.25, -1], [-1.25, -1], [-4.94065645841247e-324, 0.332460256848249], [0.5, 0.75], [-1.5, -1.25], [-4.94065645841247e-324, 0.196349540849362], [2.625, 3]}
CP(1) => {[-1.25, -1], [-1.25, -1], [-4.94065645841247e-324, 0.311868631689158], [0.5, 0.75], [-1.5, -1.25], [-4.94065645841247e-324, 0.196349540849362], [2.625, 3]}
split: 6 2.8125 (113)
x := {[-1.25, -1], [-1.25, -1], [-4.94065645841247e-324, 0.332460256848249], [0.5, 0.75], [-1.5, -1.25], [0.196349540849362, 0.392699081698724], [2.625, 3]}
CP(1) => {[-1.25, -1], [-1.25, -1], [-4.94065645841247e-324, 0.311868631689158], [0.5, 0.75], [-1.5, -1.25], [0.196349540849362, 0.392699081698724], [2.625, 3]}
split: 6 2.8125 (114)
x := {[-1.25, -1], [-1.25, -1], [-4.94065645841247e-324, 0.348490971545964], [0.75, 1], [-1.5, -1.25], [-4.94065645841247e-324, 0.392699081698724], [2.625, 3]}
CP(1) => {[-1.25, -1], [-1.25, -1], [-4.94065645841247e-324, 0.332460256848249], [0.75, 1], [-1.5, -1.25], [-4.94065645841247e-324, 0.392699081698724], [2.625, 3]}
split: 5 0.19635 (115)
x := {[-1.25, -1], [-1.25, -1], [-4.94065645841247e-324, 0.348490971545964], [0.75, 1], [-1.25, -1], [-4.94065645841247e-324, 0.392699081698724], [2.625, 3]}
CP(1) => {[-1.25, -1], [-1.25, -1], [-4.94065645841247e-324, 0.332460256848249], [0.75, 1], [-1.25, -1], [-4.94065645841247e-324, 0.392699081698724], [2.625, 3]}
split: 5 0.19635 (116)
x := {[-1.25, -1], [-1.25, -1], [-4.94065645841247e-324, 0.348490971545964], [0.75, 1], [-1.5, -1.25], [0.392699081698724, 0.785398163397449], [2.625, 3]}
CP(1) => {[-1.25, -1], [-1.25, -1], [-4.94065645841247e-324, 0.332460256848249], [0.75, 1], [-1.5, -1.25], [0.392699081698724, 0.785398163397449], [2.625, 3]}
split: 5 0.589049 (117)
x := {[-1.25, -1], [-1.25, -1], [-4.94065645841247e-324, 0.348490971545964], [0.75, 1], [-1.25, -1], [0.392699081698724, 0.785398163397449], [2.625, 3]}
CP(1) => {[-1.25, -1], [-1.25, -1], [-4.94065645841247e-324, 0.332460256848249], [0.75, 1], [-1.25, -1], [0.392699081698724, 0.785398163397449], [2.625, 3]}
split: 5 0.589049 (118)
x := {[-1.5, -1.25], [-1.45847586576825, -1.22923793288413], [0.392699081698724, 0.785398163397449], [0.5, 0.75], [-1.5, -1.25], [-4.94065645841247e-324, 0.392699081698724], [2.625, 3]}
CP(1) => []
x := {[-1.5, -1.25], [-1.22923793288413, -1], [0.392699081698724, 0.785398163397449], [0.5, 0.75], [-1.5, -1.25], [-4.94065645841247e-324, 0.392699081698724], [2.625, 3]}
split: 5 0.19635 (118)
x := {[-1.5, -1.25], [-1.45847586576825, -1], [0.392699081698724, 0.785398163397449], [0.75, 1], [-1.5, -1.25], [-4.94065645841247e-324, 0.392699081698724], [2.625, 3]}
split: 1 -1.22924 (119)
x := {[-1.5, -1.25], [-1.45847586576825, -1], [0.392699081698724, 0.785398163397449], [0.75, 1], [-1.25, -1], [-4.94065645841247e-324, 0.392699081698724], [2.625, 3]}
split: 1 -1.22924 (120)
x := {[-1.25, -1], [-1.25, -1], [0.392699081698724, 0.785398163397449], [0.5, 0.75], [-1.5, -1.25], [-4.94065645841247e-324, 0.196349540849362], [2.625, 3]}
CP(1) => []
x := {[-1.25, -1], [-1.25, -1], [0.392699081698724, 0.785398163397449], [0.5, 0.75], [-1.5, -1.25], [0.196349540849362, 0.392699081698724], [2.625, 3]}
CP(1) => []
x := {[-1.25, -1], [-1.25, -1], [0.392699081698724, 0.785398163397449], [0.75, 1], [-1.5, -1.25], [-4.94065645841247e-324, 0.392699081698724], [2.625, 3]}
split: 5 0.19635 (119)
x := {[-1.25, -1], [-1.25, -1], [0.392699081698724, 0.785398163397449], [0.75, 1], [-1.25, -1], [-4.94065645841247e-324, 0.392699081698724], [2.625, 3]}
split: 5 0.19635 (120)
x := {[-1.5, -1.25], [-1.45847586576825, -1.22923793288413], [0.392699081698724, 0.785398163397449], [0.5, 0.75], [-1.5, -1.25], [0.392699081698724, 0.785398163397449], [2.625, 3]}
CP(1) => []
x := {[-1.5, -1.25], [-1.22923793288413, -1], [0.392699081698724, 0.785398163397449], [0.5, 0.75], [-1.5, -1.25], [0.392699081698724, 0.785398163397449], [2.625, 3]}
split: 2 0.589049 (120)
x := {[-1.5, -1.25], [-1.45847586576825, -1], [0.392699081698724, 0.785398163397449], [0.75, 1], [-1.5, -1.25], [0.392699081698724, 0.785398163397449], [2.625, 3]}
split: 1 -1.22924 (121)
x := {[-1.5, -1.25], [-1.45847586576825, -1], [0.392699081698724, 0.785398163397449], [0.75, 1], [-1.25, -1], [0.392699081698724, 0.785398163397449], [2.625, 3]}
split: 1 -1.22924 (122)
x := {[-1.25, -1], [-1.25, -1], [0.392699081698724, 0.589048622548086], [0.5, 0.75], [-1.5, -1.25], [0.392699081698724, 0.785398163397449], [2.625, 3]}
CP(1) => []
x := {[-1.25, -1], [-1.25, -1], [0.589048622548086, 0.785398163397449], [0.5, 0.75], [-1.5, -1.25], [0.392699081698724, 0.785398163397449], [2.625, 3]}
CP(1) => []
x := {[-1.25, -1], [-1.25, -1], [0.392699081698724, 0.785398163397449], [0.75, 1], [-1.5, -1.25], [0.392699081698724, 0.785398163397449], [2.625, 3]}
split: 2 0.589049 (121)
x := {[-1.25, -1], [-1.25, -1], [0.392699081698724, 0.785398163397449], [0.75, 1], [-1.25, -1], [0.392699081698724, 0.785398163397449], [2.625, 3]}
split: 2 0.589049 (122)
x := {[-1.45222284460734, -1.25], [-1.22923793288413, -1], [0.589048622548086, 0.785398163397449], [0.189648567073086, 0.5], [-1.81029148513936, -1.5], [1.17809724509617, 1.37444678594553], [2.625, 3]}
CP(1) => []
x := {[-1.45222284460734, -1.25], [-1.22923793288413, -1], [0.589048622548086, 0.785398163397449], [0.189648567073086, 0.5], [-1.81029148513936, -1.5], [1.37444678594553, 1.5707963267949], [2.625, 3]}
CP(1) => []
x := {[-1.25, -1], [-1.25, -1], [-4.94065645841247e-324, 0.332460256848249], [0.5, 0.75], [-1.5, -1.25], [0.785398163397449, 0.981747704246811], [2.625, 3]}
CP(1) => {[-1.25, -1], [-1.25, -1], [-4.94065645841247e-324, 0.311868631689158], [0.5, 0.75], [-1.48806792902422, -1.25], [0.785398163397449, 0.981747704246811], [2.625, 3]}
split: 6 2.8125 (121)
x := {[-1.25, -1], [-1.25, -1], [-4.94065645841247e-324, 0.332460256848249], [0.5, 0.75], [-1.5, -1.25], [0.981747704246811, 1.17809724509617], [2.625, 3]}
CP(5) => []
x := {[-1.25, -1], [-1.25, -1], [-4.94065645841247e-324, 0.348490971545964], [0.75, 1], [-1.5, -1.25], [0.785398163397449, 1.17809724509617], [2.625, 3]}
CP(1) => {[-1.25, -1], [-1.25, -1], [-4.94065645841247e-324, 0.332460256848249], [0.75, 1], [-1.5, -1.25], [0.785398163397449, 1.17809724509617], [2.625, 3]}
split: 5 0.981748 (121)
x := {[-1.25, -1], [-1.25, -1], [-4.94065645841247e-324, 0.348490971545964], [0.75, 1], [-1.25, -1], [0.785398163397449, 1.17809724509617], [2.625, 3]}
CP(1) => {[-1.25, -1], [-1.25, -1], [-4.94065645841247e-324, 0.332460256848249], [0.75, 1], [-1.25, -1], [0.785398163397449, 1.17809724509617], [2.625, 3]}
split: 5 0.981748 (122)
x := {[-1.25, -1], [-1.25, -1], [-4.94065645841247e-324, 0.348490971545964], [0.75, 1], [-1.5, -1.25], [1.17809724509617, 1.5707963267949], [2.625, 3]}
CP(1) => {[-1.25, -1], [-1.25, -1], [-4.94065645841247e-324, 0.332460256848249], [0.75, 1], [-1.5, -1.25], [1.17809724509617, 1.5707963267949], [2.625, 3]}
split: 5 1.37445 (123)
x := {[-1.25, -1], [-1.25, -1], [-4.94065645841247e-324, 0.348490971545964], [0.75, 1], [-1.25, -1], [1.17809724509617, 1.5707963267949], [2.625, 3]}
CP(1) => {[-1.25, -1], [-1.25, -1], [-4.94065645841247e-324, 0.332460256848249], [0.75, 1], [-1.25, -1], [1.17809724509617, 1.5707963267949], [2.625, 3]}
split: 5 1.37445 (124)
x := {[-1.5, -1.25], [-1.45847586576825, -1.22923793288413], [0.392699081698724, 0.785398163397449], [0.5, 0.75], [-1.5, -1.25], [0.785398163397449, 1.17809724509617], [2.625, 3]}
CP(1) => []
x := {[-1.5, -1.25], [-1.22923793288413, -1], [0.392699081698724, 0.785398163397449], [0.5, 0.75], [-1.5, -1.25], [0.785398163397449, 1.17809724509617], [2.625, 3]}
split: 5 0.981748 (124)
x := {[-1.5, -1.25], [-1.45847586576825, -1], [0.392699081698724, 0.785398163397449], [0.75, 1], [-1.5, -1.25], [0.785398163397449, 1.17809724509617], [2.625, 3]}
split: 1 -1.22924 (125)
x := {[-1.5, -1.25], [-1.45847586576825, -1], [0.392699081698724, 0.785398163397449], [0.75, 1], [-1.25, -1], [0.785398163397449, 1.17809724509617], [2.625, 3]}
split: 1 -1.22924 (126)
x := {[-1.25, -1], [-1.25, -1], [0.392699081698724, 0.785398163397449], [0.5, 0.75], [-1.5, -1.25], [0.785398163397449, 0.981747704246811], [2.625, 3]}
CP(1) => []
x := {[-1.25, -1], [-1.25, -1], [0.392699081698724, 0.785398163397449], [0.5, 0.75], [-1.5, -1.25], [0.981747704246811, 1.17809724509617], [2.625, 3]}
CP(1) => []
x := {[-1.25, -1], [-1.25, -1], [0.392699081698724, 0.785398163397449], [0.75, 1], [-1.5, -1.25], [0.785398163397449, 1.17809724509617], [2.625, 3]}
split: 5 0.981748 (125)
x := {[-1.25, -1], [-1.25, -1], [0.392699081698724, 0.785398163397449], [0.75, 1], [-1.25, -1], [0.785398163397449, 1.17809724509617], [2.625, 3]}
split: 5 0.981748 (126)
x := {[-1.5, -1.25], [-1.45847586576825, -1.22923793288413], [0.392699081698724, 0.785398163397449], [0.5, 0.75], [-1.5, -1.25], [1.17809724509617, 1.5707963267949], [2.625, 3]}
CP(1) => []
x := {[-1.5, -1.25], [-1.22923793288413, -1], [0.392699081698724, 0.785398163397449], [0.5, 0.75], [-1.5, -1.25], [1.17809724509617, 1.5707963267949], [2.625, 3]}
split: 2 0.589049 (126)
x := {[-1.5, -1.25], [-1.45847586576825, -1], [0.392699081698724, 0.785398163397449], [0.75, 1], [-1.5, -1.25], [1.17809724509617, 1.5707963267949], [2.625, 3]}
split: 1 -1.22924 (127)
x := {[-1.5, -1.25], [-1.45847586576825, -1], [0.392699081698724, 0.785398163397449], [0.75, 1], [-1.25, -1], [1.17809724509617, 1.5707963267949], [2.625, 3]}
split: 1 -1.22924 (128)
x := {[-1.25, -1], [-1.25, -1], [0.392699081698724, 0.589048622548086], [0.5, 0.75], [-1.5, -1.25], [1.17809724509617, 1.5707963267949], [2.625, 3]}
split: 5 1.37445 (129)
x := {[-1.25, -1], [-1.25, -1], [0.589048622548086, 0.785398163397449], [0.5, 0.75], [-1.5, -1.25], [1.17809724509617, 1.5707963267949], [2.625, 3]}
CP(1) => []
x := {[-1.25, -1], [-1.25, -1], [0.392699081698724, 0.785398163397449], [0.75, 1], [-1.5, -1.25], [1.17809724509617, 1.5707963267949], [2.625, 3]}
split: 2 0.589049 (129)
x := {[-1.25, -1], [-1.25, -1], [0.392699081698724, 0.785398163397449], [0.75, 1], [-1.25, -1], [1.17809724509617, 1.5707963267949], [2.625, 3]}
split: 2 0.589049 (130)
x := {[-1.5, -1.25], [-1.25, -1], [0.785398163397449, 0.981747704246811], [0.295834061341415, 0.5], [-1.70213549594701, -1.5], [-4.94065645841247e-324, 0.354648577314122], [2.625, 3]}
CP(2) => []
x := {[-1.5, -1.25], [-1.25, -1], [0.981747704246811, 1.17809724509617], [0.295834061341415, 0.5], [-1.70213549594701, -1.5], [-4.94065645841247e-324, 0.354648577314122], [2.625, 3]}
CP(1) => []
x := {[-1.25, -1], [-1.25, -1], [0.785398163397449, 0.981747704246811], [0.297864504052991, 0.5], [-1.70120745468594, -1.5], [-4.94065645841247e-324, 0.352948970788828], [2.625, 2.8125]}
CP(1) => []
x := {[-1.25, -1], [-1.25, -1], [0.785398163397449, 0.981747704246811], [0.297864504052991, 0.5], [-1.70120745468594, -1.5], [-4.94065645841247e-324, 0.352948970788828], [2.8125, 3]}
split: 5 0.176474 (128)
x := {[-1.25, -1], [-1.25, -1], [0.785398163397449, 0.981747704246811], [0.5, 0.674587196507561], [-1.78674957842465, -1.5], [0.106654420654446, 0.360523988077692], [2.8125, 3]}
split: 4 -1.64337 (129)
x := {[-1.25, -1], [-1.25, -1], [0.785398163397449, 0.981747704246811], [0.674587196507561, 0.849174393015122], [-1.78674957842465, -1.5], [0.106654420654446, 0.360523988077692], [2.8125, 3]}
CP(1) => []
x := {[-1.25, -1], [-1.25, -1], [0.981747704246811, 1.17809724509617], [0.5, 0.674587196507561], [-1.78674957842465, -1.5], [0.106654420654446, 0.360523988077692], [2.8125, 3]}
split: 4 -1.64337 (129)
x := {[-1.25, -1], [-1.25, -1], [0.981747704246811, 1.17809724509617], [0.674587196507561, 0.849174393015122], [-1.78674957842465, -1.5], [0.106654420654446, 0.360523988077692], [2.8125, 3]}
CP(1) => []
x := {[-1.21584991772509, -1], [-1.21584991772509, -1], [1.17809724509617, 1.37444678594553], [0.5, 0.674587196507561], [-1.78674957842465, -1.5], [0.106654420654446, 0.360523988077692], [2.8125, 3]}
CP(1) => []
x := {[-1.21584991772509, -1], [-1.21584991772509, -1], [1.17809724509617, 1.37444678594553], [0.674587196507561, 0.849174393015122], [-1.78674957842465, -1.5], [0.106654420654446, 0.360523988077692], [2.8125, 3]}
CP(1) => []
x := {[-1.5, -1.25], [-1.25, -1], [0.785398163397449, 1.17809724509617], [0.5, 0.75], [-1.5, -1], [-4.94065645841247e-324, 0.392699081698724], [2.625, 3]}
CP(2) => {[-1.5, -1.25], [-1.25, -1], [0.785398163397449, 1.17809724509617], [0.5, 0.75], [-1.5, -1.25], [-4.94065645841247e-324, 0.392699081698724], [2.625, 3]}
split: 2 0.981748 (127)
x := {[-1.5, -1.25], [-1.25, -1], [0.785398163397449, 1.17809724509617], [0.75, 1], [-1.5, -1], [-4.94065645841247e-324, 0.392699081698724], [2.625, 3]}
split: 4 -1.25 (128)
x := {[-1.25, -1], [-1.25, -1], [0.785398163397449, 0.981747704246811], [0.5, 0.75], [-1.5, -1.25], [-4.94065645841247e-324, 0.392699081698724], [2.625, 3]}
split: 5 0.19635 (129)
x := {[-1.25, -1], [-1.25, -1], [0.981747704246811, 1.17809724509617], [0.5, 0.75], [-1.5, -1.25], [-4.94065645841247e-324, 0.392699081698724], [2.625, 3]}
split: 5 0.19635 (130)
x := {[-1.25, -1], [-1.25, -1], [0.785398163397449, 1.17809724509617], [0.75, 1], [-1.5, -1.25], [-4.94065645841247e-324, 0.392699081698724], [2.625, 3]}
split: 2 0.981748 (131)
x := {[-1.25, -1], [-1.25, -1], [0.785398163397449, 1.17809724509617], [0.75, 1], [-1.25, -1], [-4.94065645841247e-324, 0.392699081698724], [2.625, 3]}
split: 2 0.981748 (132)
x := {[-1.22148420651548, -1], [-1.22148420651548, -1], [1.17809724509617, 1.5707963267949], [0.5, 0.75], [-1.5, -1.25], [-4.94065645841247e-324, 0.196349540849362], [2.625, 3]}
CP(1) => []
x := {[-1.22148420651548, -1], [-1.22148420651548, -1], [1.17809724509617, 1.5707963267949], [0.5, 0.75], [-1.5, -1.25], [0.196349540849362, 0.392699081698724], [2.625, 3]}
CP(1) => []
x := {[-1.44296841303095, -1.22148420651548], [-1.44296841303095, -1], [1.17809724509617, 1.5707963267949], [0.75, 1], [-1.5, -1.25], [-4.94065645841247e-324, 0.392699081698724], [2.625, 3]}
CP(2) => []
x := {[-1.22148420651548, -1], [-1.44296841303095, -1], [1.17809724509617, 1.5707963267949], [0.75, 1], [-1.5, -1.25], [-4.94065645841247e-324, 0.392699081698724], [2.625, 3]}
CP(2) => {[-1.22148420651548, -1], [-1.22148420651548, -1], [1.17809724509617, 1.5707963267949], [0.75, 1], [-1.5, -1.25], [-4.94065645841247e-324, 0.392699081698724], [2.625, 3]}
split: 5 0.19635 (130)
x := {[-1.44296841303095, -1.22148420651548], [-1.44296841303095, -1], [1.17809724509617, 1.5707963267949], [0.75, 1], [-1.25, -1], [-4.94065645841247e-324, 0.392699081698724], [2.625, 3]}
CP(2) => []
x := {[-1.22148420651548, -1], [-1.44296841303095, -1], [1.17809724509617, 1.5707963267949], [0.75, 1], [-1.25, -1], [-4.94065645841247e-324, 0.392699081698724], [2.625, 3]}
CP(2) => {[-1.22148420651548, -1], [-1.22148420651548, -1], [1.17809724509617, 1.5707963267949], [0.75, 1], [-1.25, -1], [-4.94065645841247e-324, 0.392699081698724], [2.625, 3]}
split: 5 0.19635 (130)
x := {[-1.5, -1.25], [-1.25, -1], [0.785398163397449, 1.17809724509617], [0.5, 0.75], [-1.5, -1], [0.392699081698724, 0.785398163397449], [2.625, 3]}
CP(2) => {[-1.5, -1.25], [-1.25, -1], [0.785398163397449, 1.17809724509617], [0.5, 0.75], [-1.5, -1.25], [0.392699081698724, 0.785398163397449], [2.625, 3]}
split: 2 0.981748 (131)
x := {[-1.5, -1.25], [-1.25, -1], [0.785398163397449, 1.17809724509617], [0.75, 1], [-1.5, -1], [0.392699081698724, 0.785398163397449], [2.625, 3]}
split: 4 -1.25 (132)
x := {[-1.25, -1], [-1.25, -1], [0.785398163397449, 0.981747704246811], [0.5, 0.75], [-1.5, -1.25], [0.392699081698724, 0.785398163397449], [2.625, 3]}
CP(1) => []
x := {[-1.25, -1], [-1.25, -1], [0.981747704246811, 1.17809724509617], [0.5, 0.75], [-1.5, -1.25], [0.392699081698724, 0.785398163397449], [2.625, 3]}
CP(1) => []
x := {[-1.25, -1], [-1.25, -1], [0.785398163397449, 1.17809724509617], [0.75, 1], [-1.5, -1.25], [0.392699081698724, 0.785398163397449], [2.625, 3]}
split: 2 0.981748 (131)
x := {[-1.25, -1], [-1.25, -1], [0.785398163397449, 1.17809724509617], [0.75, 1], [-1.25, -1], [0.392699081698724, 0.785398163397449], [2.625, 3]}
split: 2 0.981748 (132)
x := {[-1.22148420651548, -1], [-1.22148420651548, -1], [1.17809724509617, 1.5707963267949], [0.5, 0.75], [-1.5, -1.25], [0.392699081698724, 0.589048622548086], [2.625, 3]}
CP(1) => []
x := {[-1.22148420651548, -1], [-1.22148420651548, -1], [1.17809724509617, 1.5707963267949], [0.5, 0.75], [-1.5, -1.25], [0.589048622548086, 0.785398163397449], [2.625, 3]}
CP(1) => []
x := {[-1.44296841303095, -1.22148420651548], [-1.44296841303095, -1], [1.17809724509617, 1.5707963267949], [0.75, 1], [-1.5, -1.25], [0.392699081698724, 0.785398163397449], [2.625, 3]}
CP(2) => []
x := {[-1.22148420651548, -1], [-1.44296841303095, -1], [1.17809724509617, 1.5707963267949], [0.75, 1], [-1.5, -1.25], [0.392699081698724, 0.785398163397449], [2.625, 3]}
CP(2) => {[-1.22148420651548, -1], [-1.22148420651548, -1], [1.17809724509617, 1.5707963267949], [0.75, 1], [-1.5, -1.25], [0.392699081698724, 0.785398163397449], [2.625, 3]}
split: 5 0.589049 (130)
x := {[-1.44296841303095, -1.22148420651548], [-1.44296841303095, -1], [1.17809724509617, 1.5707963267949], [0.75, 1], [-1.25, -1], [0.392699081698724, 0.785398163397449], [2.625, 3]}
CP(2) => []
x := {[-1.22148420651548, -1], [-1.44296841303095, -1], [1.17809724509617, 1.5707963267949], [0.75, 1], [-1.25, -1], [0.392699081698724, 0.785398163397449], [2.625, 3]}
CP(2) => {[-1.22148420651548, -1], [-1.22148420651548, -1], [1.17809724509617, 1.5707963267949], [0.75, 1], [-1.25, -1], [0.392699081698724, 0.785398163397449], [2.625, 3]}
split: 5 0.589049 (130)
x := {[-1.5, -1.25], [-1.25, -1], [0.785398163397449, 1.17809724509617], [0.5, 0.75], [-1.5, -1], [0.785398163397449, 1.17809724509617], [2.625, 3]}
CP(2) => {[-1.5, -1.25], [-1.25, -1], [0.785398163397449, 1.17809724509617], [0.5, 0.75], [-1.5, -1.25], [0.785398163397449, 1.17809724509617], [2.625, 3]}
split: 2 0.981748 (131)
x := {[-1.5, -1.25], [-1.25, -1], [0.785398163397449, 1.17809724509617], [0.75, 1], [-1.5, -1], [0.785398163397449, 1.17809724509617], [2.625, 3]}
split: 4 -1.25 (132)
x := {[-1.25, -1], [-1.25, -1], [0.785398163397449, 0.981747704246811], [0.5, 0.75], [-1.5, -1.25], [0.785398163397449, 1.17809724509617], [2.625, 3]}
split: 5 0.981748 (133)
x := {[-1.25, -1], [-1.25, -1], [0.981747704246811, 1.17809724509617], [0.5, 0.75], [-1.5, -1.25], [0.785398163397449, 1.17809724509617], [2.625, 3]}
split: 5 0.981748 (134)
x := {[-1.25, -1], [-1.25, -1], [0.785398163397449, 1.17809724509617], [0.75, 1], [-1.5, -1.25], [0.785398163397449, 1.17809724509617], [2.625, 3]}
split: 2 0.981748 (135)
x := {[-1.25, -1], [-1.25, -1], [0.785398163397449, 1.17809724509617], [0.75, 1], [-1.25, -1], [0.785398163397449, 1.17809724509617], [2.625, 3]}
split: 2 0.981748 (136)
x := {[-1.5, -1.25], [-1.25, -1], [0.785398163397449, 1.17809724509617], [0.5, 0.75], [-1.5, -1], [1.17809724509617, 1.5707963267949], [2.625, 3]}
CP(2) => {[-1.5, -1.25], [-1.25, -1], [0.785398163397449, 1.17809724509617], [0.5, 0.75], [-1.5, -1.25], [1.17809724509617, 1.5707963267949], [2.625, 3]}
split: 2 0.981748 (137)
x := {[-1.5, -1.25], [-1.25, -1], [0.785398163397449, 1.17809724509617], [0.75, 1], [-1.5, -1], [1.17809724509617, 1.5707963267949], [2.625, 3]}
split: 4 -1.25 (138)
x := {[-1.25, -1], [-1.25, -1], [0.785398163397449, 0.981747704246811], [0.5, 0.75], [-1.5, -1.25], [1.17809724509617, 1.5707963267949], [2.625, 3]}
split: 5 1.37445 (139)
x := {[-1.25, -1], [-1.25, -1], [0.981747704246811, 1.17809724509617], [0.5, 0.75], [-1.5, -1.25], [1.17809724509617, 1.5707963267949], [2.625, 3]}
CP(1) => []
x := {[-1.25, -1], [-1.25, -1], [0.785398163397449, 1.17809724509617], [0.75, 1], [-1.5, -1.25], [1.17809724509617, 1.5707963267949], [2.625, 3]}
split: 2 0.981748 (139)
x := {[-1.25, -1], [-1.25, -1], [0.785398163397449, 1.17809724509617], [0.75, 1], [-1.25, -1], [1.17809724509617, 1.5707963267949], [2.625, 3]}
split: 2 0.981748 (140)
x := {[-1.22148420651548, -1], [-1.22148420651548, -1], [1.17809724509617, 1.5707963267949], [0.5, 0.75], [-1.5, -1.25], [0.785398163397449, 0.981747704246811], [2.625, 3]}
CP(1) => {[-1.22148420651548, -1], [-1.22148420651548, -1], [1.17809724509617, 1.5707963267949], [0.5, 0.75], [-1.48806792902422, -1.25], [0.785398163397449, 0.981747704246811], [2.625, 3]}
split: 2 1.37445 (141)
x := {[-1.22148420651548, -1], [-1.22148420651548, -1], [1.17809724509617, 1.5707963267949], [0.5, 0.75], [-1.5, -1.25], [0.981747704246811, 1.17809724509617], [2.625, 3]}
CP(1) => []
x := {[-1.44296841303095, -1.22148420651548], [-1.44296841303095, -1], [1.17809724509617, 1.5707963267949], [0.75, 1], [-1.5, -1.25], [0.785398163397449, 1.17809724509617], [2.625, 3]}
CP(2) => []
x := {[-1.22148420651548, -1], [-1.44296841303095, -1], [1.17809724509617, 1.5707963267949], [0.75, 1], [-1.5, -1.25], [0.785398163397449, 1.17809724509617], [2.625, 3]}
CP(2) => {[-1.22148420651548, -1], [-1.22148420651548, -1], [1.17809724509617, 1.5707963267949], [0.75, 1], [-1.5, -1.25], [0.785398163397449, 1.17809724509617], [2.625, 3]}
split: 5 0.981748 (140)
x := {[-1.44296841303095, -1.22148420651548], [-1.44296841303095, -1], [1.17809724509617, 1.5707963267949], [0.75, 1], [-1.25, -1], [0.785398163397449, 1.17809724509617], [2.625, 3]}
CP(2) => []
x := {[-1.22148420651548, -1], [-1.44296841303095, -1], [1.17809724509617, 1.5707963267949], [0.75, 1], [-1.25, -1], [0.785398163397449, 1.17809724509617], [2.625, 3]}
CP(2) => {[-1.22148420651548, -1], [-1.22148420651548, -1], [1.17809724509617, 1.5707963267949], [0.75, 1], [-1.25, -1], [0.785398163397449, 1.17809724509617], [2.625, 3]}
split: 5 0.981748 (140)
x := {[-1.22148420651548, -1], [-1.22148420651548, -1], [1.17809724509617, 1.37444678594553], [0.5, 0.75], [-1.5, -1.25], [1.17809724509617, 1.5707963267949], [2.625, 3]}
CP(1) => []
x := {[-1.22148420651548, -1], [-1.22148420651548, -1], [1.37444678594553, 1.5707963267949], [0.5, 0.75], [-1.5, -1.25], [1.17809724509617, 1.5707963267949], [2.625, 3]}
CP(1) => []
x := {[-1.44296841303095, -1.22148420651548], [-1.44296841303095, -1], [1.17809724509617, 1.5707963267949], [0.75, 1], [-1.5, -1.25], [1.17809724509617, 1.5707963267949], [2.625, 3]}
CP(2) => []
x := {[-1.22148420651548, -1], [-1.44296841303095, -1], [1.17809724509617, 1.5707963267949], [0.75, 1], [-1.5, -1.25], [1.17809724509617, 1.5707963267949], [2.625, 3]}
CP(2) => {[-1.22148420651548, -1], [-1.22148420651548, -1], [1.17809724509617, 1.5707963267949], [0.75, 1], [-1.5, -1.25], [1.17809724509617, 1.5707963267949], [2.625, 3]}
split: 2 1.37445 (138)
x := {[-1.44296841303095, -1.22148420651548], [-1.44296841303095, -1], [1.17809724509617, 1.5707963267949], [0.75, 1], [-1.25, -1], [1.17809724509617, 1.5707963267949], [2.625, 3]}
CP(2) => []
x := {[-1.22148420651548, -1], [-1.44296841303095, -1], [1.17809724509617, 1.5707963267949], [0.75, 1], [-1.25, -1], [1.17809724509617, 1.5707963267949], [2.625, 3]}
CP(2) => {[-1.22148420651548, -1], [-1.22148420651548, -1], [1.17809724509617, 1.5707963267949], [0.75, 1], [-1.25, -1], [1.17809724509617, 1.5707963267949], [2.625, 3]}
split: 2 1.37445 (138)
x := {[-1.45222284460734, -1.25], [-1.22923793288413, -1], [0.589048622548086, 0.785398163397449], [0.297864504052991, 0.5], [-1.70213549594701, -1.5], [-4.94065645841247e-324, 0.352174894328048], [2.625, 2.8125]}
CP(1) => []
x := {[-1.45222284460734, -1.25], [-1.22923793288413, -1], [0.589048622548086, 0.785398163397449], [0.297864504052991, 0.5], [-1.70213549594701, -1.5], [-4.94065645841247e-324, 0.352174894328048], [2.8125, 3]}
split: 5 0.176087 (138)
x := {[-1.25, -1], [-1.25, -1], [0.589048622548086, 0.785398163397449], [0.297864504052991, 0.5], [-1.70120745468594, -1.5], [-4.94065645841247e-324, 0.176474485394414], [2.8125, 3]}
CP(1) => []
x := {[-1.25, -1], [-1.25, -1], [0.589048622548086, 0.785398163397449], [0.297864504052991, 0.5], [-1.70120745468594, -1.5], [0.176474485394414, 0.352948970788828], [2.8125, 3]}
CP(1) => []
x := {[-1.45222284460734, -1.25], [-1.22923793288413, -1], [0.589048622548086, 0.785398163397449], [0.5, 0.674587196507561], [-1.78674957842465, -1.5], [0.106654420654446, 0.360523988077692], [2.8125, 3]}
split: 4 -1.64337 (137)
x := {[-1.45222284460734, -1.25], [-1.22923793288413, -1], [0.589048622548086, 0.785398163397449], [0.674587196507561, 0.849174393015122], [-1.78674957842465, -1.5], [0.106654420654446, 0.360523988077692], [2.8125, 3]}
CP(1) => []
x := {[-1.25, -1], [-1.25, -1], [0.589048622548086, 0.785398163397449], [0.5, 0.674587196507561], [-1.78674957842465, -1.64337478921232], [0.106654420654446, 0.360523988077692], [2.8125, 3]}
CP(1) => []
x := {[-1.25, -1], [-1.25, -1], [0.589048622548086, 0.785398163397449], [0.5, 0.674587196507561], [-1.64337478921232, -1.5], [0.106654420654446, 0.360523988077692], [2.8125, 3]}
CP(1) => []
x := {[-1.25, -1], [-1.25, -1], [-4.94065645841247e-324, 0.311868631689158], [0.5, 0.75], [-1.5, -1.25], [-4.94065645841247e-324, 0.196349540849362], [2.625, 2.8125]}
CP(1) => []
x := {[-1.25, -1], [-1.25, -1], [-4.94065645841247e-324, 0.311868631689158], [0.5, 0.75], [-1.5, -1.25], [-4.94065645841247e-324, 0.196349540849362], [2.8125, 3]}
CP(1) => {[-1.25, -1], [-1.25, -1], [-4.94065645841247e-324, 0.285710280259467], [0.5, 0.75], [-1.5, -1.25], [-4.94065645841247e-324, 0.196349540849362], [2.8125, 3]}
split: 2 0.142855 (134)
x := {[-1.25, -1], [-1.25, -1], [-4.94065645841247e-324, 0.311868631689158], [0.5, 0.75], [-1.5, -1.25], [0.196349540849362, 0.392699081698724], [2.625, 2.8125]}
CP(1) => []
x := {[-1.25, -1], [-1.25, -1], [-4.94065645841247e-324, 0.311868631689158], [0.5, 0.75], [-1.5, -1.25], [0.196349540849362, 0.392699081698724], [2.8125, 3]}
CP(1) => {[-1.25, -1], [-1.25, -1], [-4.94065645841247e-324, 0.285710280259467], [0.5, 0.75], [-1.5, -1.25], [0.196349540849362, 0.392699081698724], [2.8125, 3]}
split: 2 0.142855 (134)
x := {[-1.25, -1], [-1.25, -1], [-4.94065645841247e-324, 0.332460256848249], [0.75, 1], [-1.5, -1.25], [-4.94065645841247e-324, 0.196349540849362], [2.625, 3]}
CP(2) => []
x := {[-1.25, -1], [-1.25, -1], [-4.94065645841247e-324, 0.332460256848249], [0.75, 1], [-1.5, -1.25], [0.196349540849362, 0.392699081698724], [2.625, 3]}
CP(1) => {[-1.25, -1], [-1.25, -1], [-4.94065645841247e-324, 0.311868631689158], [0.75, 1], [-1.5, -1.25], [0.196349540849362, 0.392699081698724], [2.625, 3]}
split: 6 2.8125 (134)
x := {[-1.25, -1], [-1.25, -1], [-4.94065645841247e-324, 0.332460256848249], [0.75, 1], [-1.25, -1], [-4.94065645841247e-324, 0.196349540849362], [2.625, 3]}
CP(1) => {[-1.25, -1], [-1.25, -1], [-4.94065645841247e-324, 0.311868631689158], [0.75, 1], [-1.25, -1], [-4.94065645841247e-324, 0.196349540849362], [2.625, 3]}
split: 6 2.8125 (135)
x := {[-1.25, -1], [-1.25, -1], [-4.94065645841247e-324, 0.332460256848249], [0.75, 1], [-1.25, -1], [0.196349540849362, 0.392699081698724], [2.625, 3]}
CP(1) => {[-1.25, -1], [-1.25, -1], [-4.94065645841247e-324, 0.311868631689158], [0.75, 1], [-1.25, -1], [0.196349540849362, 0.392699081698724], [2.625, 3]}
split: 6 2.8125 (136)
x := {[-1.25, -1], [-1.25, -1], [-4.94065645841247e-324, 0.332460256848249], [0.75, 1], [-1.5, -1.25], [0.392699081698724, 0.589048622548086], [2.625, 3]}
CP(1) => {[-1.25, -1], [-1.25, -1], [-4.94065645841247e-324, 0.311868631689158], [0.75, 1], [-1.5, -1.25], [0.392699081698724, 0.589048622548086], [2.625, 3]}
split: 6 2.8125 (137)
x := {[-1.25, -1], [-1.25, -1], [-4.94065645841247e-324, 0.332460256848249], [0.75, 1], [-1.5, -1.25], [0.589048622548086, 0.785398163397449], [2.625, 3]}
CP(1) => {[-1.25, -1], [-1.25, -1], [-4.94065645841247e-324, 0.311868631689158], [0.75, 1], [-1.4992241345133, -1.25], [0.589048622548086, 0.785398163397449], [2.625, 3]}
split: 6 2.8125 (138)
x := {[-1.25, -1], [-1.25, -1], [-4.94065645841247e-324, 0.332460256848249], [0.75, 1], [-1.25, -1], [0.392699081698724, 0.589048622548086], [2.625, 3]}
CP(1) => {[-1.25, -1], [-1.25, -1], [-4.94065645841247e-324, 0.311868631689158], [0.75, 1], [-1.25, -1], [0.392699081698724, 0.589048622548086], [2.625, 3]}
split: 6 2.8125 (139)
x := {[-1.25, -1], [-1.25, -1], [-4.94065645841247e-324, 0.332460256848249], [0.75, 1], [-1.25, -1], [0.589048622548086, 0.785398163397449], [2.625, 3]}
CP(1) => {[-1.25, -1], [-1.25, -1], [-4.94065645841247e-324, 0.311868631689158], [0.75, 1], [-1.25, -1], [0.589048622548086, 0.785398163397449], [2.625, 3]}
split: 6 2.8125 (140)
x := {[-1.5, -1.25], [-1.22923793288413, -1], [0.392699081698724, 0.785398163397449], [0.5, 0.75], [-1.5, -1.25], [-4.94065645841247e-324, 0.196349540849362], [2.625, 3]}
split: 2 0.589049 (141)
x := {[-1.5, -1.25], [-1.22923793288413, -1], [0.392699081698724, 0.785398163397449], [0.5, 0.75], [-1.5, -1.25], [0.196349540849362, 0.392699081698724], [2.625, 3]}
split: 2 0.589049 (142)
x := {[-1.5, -1.25], [-1.45847586576825, -1.22923793288413], [0.392699081698724, 0.785398163397449], [0.75, 1], [-1.5, -1.25], [-4.94065645841247e-324, 0.392699081698724], [2.625, 3]}
CP(1) => []
x := {[-1.5, -1.25], [-1.22923793288413, -1], [0.392699081698724, 0.785398163397449], [0.75, 1], [-1.5, -1.25], [-4.94065645841247e-324, 0.392699081698724], [2.625, 3]}
split: 5 0.19635 (142)
x := {[-1.5, -1.25], [-1.45847586576825, -1.22923793288413], [0.392699081698724, 0.785398163397449], [0.75, 1], [-1.25, -1], [-4.94065645841247e-324, 0.392699081698724], [2.625, 3]}
CP(1) => []
x := {[-1.5, -1.25], [-1.22923793288413, -1], [0.392699081698724, 0.785398163397449], [0.75, 1], [-1.25, -1], [-4.94065645841247e-324, 0.392699081698724], [2.625, 3]}
split: 5 0.19635 (142)
x := {[-1.25, -1], [-1.25, -1], [0.392699081698724, 0.785398163397449], [0.75, 1], [-1.5, -1.25], [-4.94065645841247e-324, 0.196349540849362], [2.625, 3]}
CP(2) => []
x := {[-1.25, -1], [-1.25, -1], [0.392699081698724, 0.785398163397449], [0.75, 1], [-1.5, -1.25], [0.196349540849362, 0.392699081698724], [2.625, 3]}
split: 2 0.589049 (142)
x := {[-1.25, -1], [-1.25, -1], [0.392699081698724, 0.785398163397449], [0.75, 1], [-1.25, -1], [-4.94065645841247e-324, 0.196349540849362], [2.625, 3]}
split: 2 0.589049 (143)
x := {[-1.25, -1], [-1.25, -1], [0.392699081698724, 0.785398163397449], [0.75, 1], [-1.25, -1], [0.196349540849362, 0.392699081698724], [2.625, 3]}
split: 2 0.589049 (144)
x := {[-1.5, -1.25], [-1.22923793288413, -1], [0.392699081698724, 0.589048622548086], [0.5, 0.75], [-1.5, -1.25], [0.392699081698724, 0.785398163397449], [2.625, 3]}
CP(1) => []
x := {[-1.5, -1.25], [-1.22923793288413, -1], [0.589048622548086, 0.785398163397449], [0.5, 0.75], [-1.5, -1.25], [0.392699081698724, 0.785398163397449], [2.625, 3]}
CP(2) => {[-1.45222284460734, -1.25], [-1.22923793288413, -1], [0.589048622548086, 0.785398163397449], [0.5, 0.75], [-1.5, -1.25], [0.392699081698724, 0.785398163397449], [2.625, 3]}
split: 5 0.589049 (144)
x := {[-1.5, -1.25], [-1.45847586576825, -1.22923793288413], [0.392699081698724, 0.785398163397449], [0.75, 1], [-1.5, -1.25], [0.392699081698724, 0.785398163397449], [2.625, 3]}
CP(1) => []
x := {[-1.5, -1.25], [-1.22923793288413, -1], [0.392699081698724, 0.785398163397449], [0.75, 1], [-1.5, -1.25], [0.392699081698724, 0.785398163397449], [2.625, 3]}
split: 2 0.589049 (144)
x := {[-1.5, -1.25], [-1.45847586576825, -1.22923793288413], [0.392699081698724, 0.785398163397449], [0.75, 1], [-1.25, -1], [0.392699081698724, 0.785398163397449], [2.625, 3]}
CP(1) => []
x := {[-1.5, -1.25], [-1.22923793288413, -1], [0.392699081698724, 0.785398163397449], [0.75, 1], [-1.25, -1], [0.392699081698724, 0.785398163397449], [2.625, 3]}
split: 2 0.589049 (144)
x := {[-1.25, -1], [-1.25, -1], [0.392699081698724, 0.589048622548086], [0.75, 1], [-1.5, -1.25], [0.392699081698724, 0.785398163397449], [2.625, 3]}
split: 5 0.589049 (145)
x := {[-1.25, -1], [-1.25, -1], [0.589048622548086, 0.785398163397449], [0.75, 1], [-1.5, -1.25], [0.392699081698724, 0.785398163397449], [2.625, 3]}
split: 5 0.589049 (146)
x := {[-1.25, -1], [-1.25, -1], [0.392699081698724, 0.589048622548086], [0.75, 1], [-1.25, -1], [0.392699081698724, 0.785398163397449], [2.625, 3]}
split: 5 0.589049 (147)
x := {[-1.25, -1], [-1.25, -1], [0.589048622548086, 0.785398163397449], [0.75, 1], [-1.25, -1], [0.392699081698724, 0.785398163397449], [2.625, 3]}
split: 5 0.589049 (148)
x := {[-1.25, -1], [-1.25, -1], [-4.94065645841247e-324, 0.311868631689158], [0.5, 0.75], [-1.48806792902422, -1.25], [0.785398163397449, 0.981747704246811], [2.625, 2.8125]}
CP(1) => []
x := {[-1.25, -1], [-1.25, -1], [-4.94065645841247e-324, 0.311868631689158], [0.5, 0.75], [-1.48806792902422, -1.25], [0.785398163397449, 0.981747704246811], [2.8125, 3]}
CP(1) => {[-1.25, -1], [-1.25, -1], [-4.94065645841247e-324, 0.285710280259467], [0.511932070975783, 0.75], [-1.48602627067862, -1.25], [0.785398163397449, 0.981747704246811], [2.8125, 3]}
split: 2 0.142855 (148)
x := {[-1.25, -1], [-1.25, -1], [-4.94065645841247e-324, 0.332460256848249], [0.75, 1], [-1.5, -1.25], [0.785398163397449, 0.981747704246811], [2.625, 3]}
CP(2) => {[-1.25, -1], [-1.25, -1], [-4.94065645841247e-324, 0.285710280259467], [0.75, 1], [-1.43476554712997, -1.25], [0.785398163397449, 0.981747704246811], [2.625, 3]}
split: 6 2.8125 (149)
x := {[-1.25, -1], [-1.25, -1], [-4.94065645841247e-324, 0.332460256848249], [0.75, 1], [-1.5, -1.25], [0.981747704246811, 1.17809724509617], [2.625, 3]}
CP(2) => {[-1.25, -1], [-1.25, -1], [-4.94065645841247e-324, 0.285710280259467], [0.75, 0.996824013875295], [-1.3887572143144, -1.25], [0.981747704246811, 1.17809724509617], [2.625, 3]}
split: 6 2.8125 (150)
x := {[-1.25, -1], [-1.25, -1], [-4.94065645841247e-324, 0.332460256848249], [0.75, 1], [-1.25, -1], [0.785398163397449, 0.981747704246811], [2.625, 3]}
CP(1) => {[-1.25, -1], [-1.25, -1], [-4.94065645841247e-324, 0.311868631689158], [0.75, 1], [-1.25, -1], [0.785398163397449, 0.981747704246811], [2.625, 3]}
split: 6 2.8125 (151)
x := {[-1.25, -1], [-1.25, -1], [-4.94065645841247e-324, 0.332460256848249], [0.75, 1], [-1.25, -1], [0.981747704246811, 1.17809724509617], [2.625, 3]}
CP(1) => {[-1.25, -1], [-1.25, -1], [-4.94065645841247e-324, 0.311868631689158], [0.75, 1], [-1.25, -1], [0.981747704246811, 1.17809724509617], [2.625, 3]}
split: 6 2.8125 (152)
x := {[-1.25, -1], [-1.25, -1], [-4.94065645841247e-324, 0.332460256848249], [0.75, 1], [-1.5, -1.25], [1.17809724509617, 1.37444678594553], [2.625, 3]}
CP(2) => []
x := {[-1.25, -1], [-1.25, -1], [-4.94065645841247e-324, 0.332460256848249], [0.75, 1], [-1.5, -1.25], [1.37444678594553, 1.5707963267949], [2.625, 3]}
CP(1) => []
x := {[-1.25, -1], [-1.25, -1], [-4.94065645841247e-324, 0.332460256848249], [0.75, 1], [-1.25, -1], [1.17809724509617, 1.37444678594553], [2.625, 3]}
CP(1) => {[-1.25, -1], [-1.25, -1], [-4.94065645841247e-324, 0.311868631689158], [0.75, 1], [-1.25, -1], [1.17809724509617, 1.37444678594553], [2.625, 3]}
split: 6 2.8125 (151)
x := {[-1.25, -1], [-1.25, -1], [-4.94065645841247e-324, 0.332460256848249], [0.75, 1], [-1.25, -1], [1.37444678594553, 1.5707963267949], [2.625, 3]}
CP(1) => {[-1.25, -1], [-1.25, -1], [-4.94065645841247e-324, 0.311868631689158], [0.75, 1], [-1.25, -1], [1.37444678594553, 1.5707963267949], [2.625, 3]}
split: 6 2.8125 (152)
x := {[-1.5, -1.25], [-1.22923793288413, -1], [0.392699081698724, 0.785398163397449], [0.5, 0.75], [-1.5, -1.25], [0.785398163397449, 0.981747704246811], [2.625, 3]}
CP(1) => {[-1.5, -1.25], [-1.22923793288413, -1], [0.392699081698724, 0.785398163397449], [0.5, 0.75], [-1.48806792902422, -1.25], [0.785398163397449, 0.981747704246811], [2.625, 3]}
split: 2 0.589049 (153)
x := {[-1.5, -1.25], [-1.22923793288413, -1], [0.392699081698724, 0.785398163397449], [0.5, 0.75], [-1.5, -1.25], [0.981747704246811, 1.17809724509617], [2.625, 3]}
CP(3) => {[-1.5, -1.25], [-1.22923793288413, -1], [0.392699081698724, 0.785398163397449], [0.536197954691974, 0.75], [-1.46138848303398, -1.25], [0.981747704246811, 1.17809724509617], [2.625, 3]}
split: 2 0.589049 (154)
x := {[-1.5, -1.25], [-1.45847586576825, -1.22923793288413], [0.392699081698724, 0.785398163397449], [0.75, 1], [-1.5, -1.25], [0.785398163397449, 1.17809724509617], [2.625, 3]}
CP(1) => []
x := {[-1.5, -1.25], [-1.22923793288413, -1], [0.392699081698724, 0.785398163397449], [0.75, 1], [-1.5, -1.25], [0.785398163397449, 1.17809724509617], [2.625, 3]}
split: 5 0.981748 (154)
x := {[-1.5, -1.25], [-1.45847586576825, -1.22923793288413], [0.392699081698724, 0.785398163397449], [0.75, 1], [-1.25, -1], [0.785398163397449, 1.17809724509617], [2.625, 3]}
CP(1) => []
x := {[-1.5, -1.25], [-1.22923793288413, -1], [0.392699081698724, 0.785398163397449], [0.75, 1], [-1.25, -1], [0.785398163397449, 1.17809724509617], [2.625, 3]}
split: 5 0.981748 (154)
x := {[-1.25, -1], [-1.25, -1], [0.392699081698724, 0.785398163397449], [0.75, 1], [-1.5, -1.25], [0.785398163397449, 0.981747704246811], [2.625, 3]}
CP(2) => {[-1.25, -1], [-1.25, -1], [0.392699081698724, 0.785398163397449], [0.75, 1], [-1.43476554712997, -1.25], [0.785398163397449, 0.981747704246811], [2.625, 3]}
split: 2 0.589049 (155)
x := {[-1.25, -1], [-1.25, -1], [0.392699081698724, 0.785398163397449], [0.75, 1], [-1.5, -1.25], [0.981747704246811, 1.17809724509617], [2.625, 3]}
CP(2) => {[-1.25, -1], [-1.25, -1], [0.392699081698724, 0.785398163397449], [0.75, 0.996824013875295], [-1.3887572143144, -1.25], [0.981747704246811, 1.17809724509617], [2.625, 3]}
split: 2 0.589049 (156)
x := {[-1.25, -1], [-1.25, -1], [0.392699081698724, 0.785398163397449], [0.75, 1], [-1.25, -1], [0.785398163397449, 0.981747704246811], [2.625, 3]}
split: 2 0.589049 (157)
x := {[-1.25, -1], [-1.25, -1], [0.392699081698724, 0.785398163397449], [0.75, 1], [-1.25, -1], [0.981747704246811, 1.17809724509617], [2.625, 3]}
split: 2 0.589049 (158)
x := {[-1.5, -1.25], [-1.22923793288413, -1], [0.392699081698724, 0.589048622548086], [0.5, 0.75], [-1.5, -1.25], [1.17809724509617, 1.5707963267949], [2.625, 3]}
CP(2) => []
x := {[-1.5, -1.25], [-1.22923793288413, -1], [0.589048622548086, 0.785398163397449], [0.5, 0.75], [-1.5, -1.25], [1.17809724509617, 1.5707963267949], [2.625, 3]}
CP(2) => {[-1.45222284460734, -1.25], [-1.22923793288413, -1], [0.589048622548086, 0.785398163397449], [0.5, 0.75], [-1.5, -1.25], [1.17809724509617, 1.5707963267949], [2.625, 3]}
split: 5 1.37445 (158)
x := {[-1.5, -1.25], [-1.45847586576825, -1.22923793288413], [0.392699081698724, 0.785398163397449], [0.75, 1], [-1.5, -1.25], [1.17809724509617, 1.5707963267949], [2.625, 3]}
CP(1) => []
x := {[-1.5, -1.25], [-1.22923793288413, -1], [0.392699081698724, 0.785398163397449], [0.75, 1], [-1.5, -1.25], [1.17809724509617, 1.5707963267949], [2.625, 3]}
split: 2 0.589049 (158)
x := {[-1.5, -1.25], [-1.45847586576825, -1.22923793288413], [0.392699081698724, 0.785398163397449], [0.75, 1], [-1.25, -1], [1.17809724509617, 1.5707963267949], [2.625, 3]}
CP(1) => []
x := {[-1.5, -1.25], [-1.22923793288413, -1], [0.392699081698724, 0.785398163397449], [0.75, 1], [-1.25, -1], [1.17809724509617, 1.5707963267949], [2.625, 3]}
split: 2 0.589049 (158)
x := {[-1.25, -1], [-1.25, -1], [0.392699081698724, 0.589048622548086], [0.5, 0.75], [-1.5, -1.25], [1.17809724509617, 1.37444678594553], [2.625, 3]}
CP(1) => []
x := {[-1.25, -1], [-1.25, -1], [0.392699081698724, 0.589048622548086], [0.5, 0.75], [-1.5, -1.25], [1.37444678594553, 1.5707963267949], [2.625, 3]}
CP(1) => []
x := {[-1.25, -1], [-1.25, -1], [0.392699081698724, 0.589048622548086], [0.75, 1], [-1.5, -1.25], [1.17809724509617, 1.5707963267949], [2.625, 3]}
split: 5 1.37445 (157)
x := {[-1.25, -1], [-1.25, -1], [0.589048622548086, 0.785398163397449], [0.75, 1], [-1.5, -1.25], [1.17809724509617, 1.5707963267949], [2.625, 3]}
split: 5 1.37445 (158)
x := {[-1.25, -1], [-1.25, -1], [0.392699081698724, 0.589048622548086], [0.75, 1], [-1.25, -1], [1.17809724509617, 1.5707963267949], [2.625, 3]}
split: 5 1.37445 (159)
x := {[-1.25, -1], [-1.25, -1], [0.589048622548086, 0.785398163397449], [0.75, 1], [-1.25, -1], [1.17809724509617, 1.5707963267949], [2.625, 3]}
split: 5 1.37445 (160)
x := {[-1.25, -1], [-1.25, -1], [0.785398163397449, 0.981747704246811], [0.297864504052991, 0.5], [-1.70120745468594, -1.5], [-4.94065645841247e-324, 0.176474485394414], [2.8125, 3]}
CP(1) => []
x := {[-1.25, -1], [-1.25, -1], [0.785398163397449, 0.981747704246811], [0.297864504052991, 0.5], [-1.70120745468594, -1.5], [0.176474485394414, 0.352948970788828], [2.8125, 3]}
CP(1) => []
x := {[-1.25, -1], [-1.25, -1], [0.785398163397449, 0.981747704246811], [0.5, 0.674587196507561], [-1.78674957842465, -1.64337478921232], [0.106654420654446, 0.360523988077692], [2.8125, 3]}
CP(1) => []
x := {[-1.25, -1], [-1.25, -1], [0.785398163397449, 0.981747704246811], [0.5, 0.674587196507561], [-1.64337478921232, -1.5], [0.106654420654446, 0.360523988077692], [2.8125, 3]}
split: 5 0.233589 (158)
x := {[-1.25, -1], [-1.25, -1], [0.981747704246811, 1.17809724509617], [0.5, 0.674587196507561], [-1.78674957842465, -1.64337478921232], [0.106654420654446, 0.360523988077692], [2.8125, 3]}
CP(1) => []
x := {[-1.25, -1], [-1.25, -1], [0.981747704246811, 1.17809724509617], [0.5, 0.674587196507561], [-1.64337478921232, -1.5], [0.106654420654446, 0.360523988077692], [2.8125, 3]}
split: 5 0.233589 (158)
x := {[-1.5, -1.25], [-1.25, -1], [0.785398163397449, 0.981747704246811], [0.5, 0.75], [-1.5, -1.25], [-4.94065645841247e-324, 0.392699081698724], [2.625, 3]}
CP(2) => []
x := {[-1.5, -1.25], [-1.25, -1], [0.981747704246811, 1.17809724509617], [0.5, 0.75], [-1.5, -1.25], [-4.94065645841247e-324, 0.392699081698724], [2.625, 3]}
CP(1) => []
x := {[-1.5, -1.25], [-1.25, -1], [0.785398163397449, 1.17809724509617], [0.75, 1], [-1.5, -1.25], [-4.94065645841247e-324, 0.392699081698724], [2.625, 3]}
split: 2 0.981748 (157)
x := {[-1.5, -1.25], [-1.25, -1], [0.785398163397449, 1.17809724509617], [0.75, 1], [-1.25, -1], [-4.94065645841247e-324, 0.392699081698724], [2.625, 3]}
split: 2 0.981748 (158)
x := {[-1.25, -1], [-1.25, -1], [0.785398163397449, 0.981747704246811], [0.5, 0.75], [-1.5, -1.25], [-4.94065645841247e-324, 0.196349540849362], [2.625, 3]}
split: 6 2.8125 (159)
x := {[-1.25, -1], [-1.25, -1], [0.785398163397449, 0.981747704246811], [0.5, 0.75], [-1.5, -1.25], [0.196349540849362, 0.392699081698724], [2.625, 3]}
split: 6 2.8125 (160)
x := {[-1.25, -1], [-1.25, -1], [0.981747704246811, 1.17809724509617], [0.5, 0.75], [-1.5, -1.25], [-4.94065645841247e-324, 0.196349540849362], [2.625, 3]}
split: 6 2.8125 (161)
x := {[-1.25, -1], [-1.25, -1], [0.981747704246811, 1.17809724509617], [0.5, 0.75], [-1.5, -1.25], [0.196349540849362, 0.392699081698724], [2.625, 3]}
split: 6 2.8125 (162)
x := {[-1.25, -1], [-1.25, -1], [0.785398163397449, 0.981747704246811], [0.75, 1], [-1.5, -1.25], [-4.94065645841247e-324, 0.392699081698724], [2.625, 3]}
split: 5 0.19635 (163)
x := {[-1.25, -1], [-1.25, -1], [0.981747704246811, 1.17809724509617], [0.75, 1], [-1.5, -1.25], [-4.94065645841247e-324, 0.392699081698724], [2.625, 3]}
split: 5 0.19635 (164)
x := {[-1.25, -1], [-1.25, -1], [0.785398163397449, 0.981747704246811], [0.75, 1], [-1.25, -1], [-4.94065645841247e-324, 0.392699081698724], [2.625, 3]}
split: 5 0.19635 (165)
x := {[-1.25, -1], [-1.25, -1], [0.981747704246811, 1.17809724509617], [0.75, 1], [-1.25, -1], [-4.94065645841247e-324, 0.392699081698724], [2.625, 3]}
split: 5 0.19635 (166)
x := {[-1.22148420651548, -1], [-1.22148420651548, -1], [1.17809724509617, 1.5707963267949], [0.75, 1], [-1.5, -1.25], [-4.94065645841247e-324, 0.196349540849362], [2.625, 3]}
CP(2) => []
x := {[-1.22148420651548, -1], [-1.22148420651548, -1], [1.17809724509617, 1.5707963267949], [0.75, 1], [-1.5, -1.25], [0.196349540849362, 0.392699081698724], [2.625, 3]}
split: 2 1.37445 (166)
x := {[-1.22148420651548, -1], [-1.22148420651548, -1], [1.17809724509617, 1.5707963267949], [0.75, 1], [-1.25, -1], [-4.94065645841247e-324, 0.196349540849362], [2.625, 3]}
split: 2 1.37445 (167)
x := {[-1.22148420651548, -1], [-1.22148420651548, -1], [1.17809724509617, 1.5707963267949], [0.75, 1], [-1.25, -1], [0.196349540849362, 0.392699081698724], [2.625, 3]}
split: 2 1.37445 (168)
x := {[-1.5, -1.25], [-1.25, -1], [0.785398163397449, 0.981747704246811], [0.5, 0.75], [-1.5, -1.25], [0.392699081698724, 0.785398163397449], [2.625, 3]}
CP(1) => []
x := {[-1.5, -1.25], [-1.25, -1], [0.981747704246811, 1.17809724509617], [0.5, 0.75], [-1.5, -1.25], [0.392699081698724, 0.785398163397449], [2.625, 3]}
CP(1) => []
x := {[-1.5, -1.25], [-1.25, -1], [0.785398163397449, 1.17809724509617], [0.75, 1], [-1.5, -1.25], [0.392699081698724, 0.785398163397449], [2.625, 3]}
split: 2 0.981748 (167)
x := {[-1.5, -1.25], [-1.25, -1], [0.785398163397449, 1.17809724509617], [0.75, 1], [-1.25, -1], [0.392699081698724, 0.785398163397449], [2.625, 3]}
split: 2 0.981748 (168)
x := {[-1.25, -1], [-1.25, -1], [0.785398163397449, 0.981747704246811], [0.75, 1], [-1.5, -1.25], [0.392699081698724, 0.785398163397449], [2.625, 3]}
split: 5 0.589049 (169)
x := {[-1.25, -1], [-1.25, -1], [0.981747704246811, 1.17809724509617], [0.75, 1], [-1.5, -1.25], [0.392699081698724, 0.785398163397449], [2.625, 3]}
split: 5 0.589049 (170)
x := {[-1.25, -1], [-1.25, -1], [0.785398163397449, 0.981747704246811], [0.75, 1], [-1.25, -1], [0.392699081698724, 0.785398163397449], [2.625, 3]}
split: 5 0.589049 (171)
x := {[-1.25, -1], [-1.25, -1], [0.981747704246811, 1.17809724509617], [0.75, 1], [-1.25, -1], [0.392699081698724, 0.785398163397449], [2.625, 3]}
split: 5 0.589049 (172)
x := {[-1.22148420651548, -1], [-1.22148420651548, -1], [1.17809724509617, 1.5707963267949], [0.75, 1], [-1.5, -1.25], [0.392699081698724, 0.589048622548086], [2.625, 3]}
split: 2 1.37445 (173)
x := {[-1.22148420651548, -1], [-1.22148420651548, -1], [1.17809724509617, 1.5707963267949], [0.75, 1], [-1.5, -1.25], [0.589048622548086, 0.785398163397449], [2.625, 3]}
split: 2 1.37445 (174)
x := {[-1.22148420651548, -1], [-1.22148420651548, -1], [1.17809724509617, 1.5707963267949], [0.75, 1], [-1.25, -1], [0.392699081698724, 0.589048622548086], [2.625, 3]}
split: 2 1.37445 (175)
x := {[-1.22148420651548, -1], [-1.22148420651548, -1], [1.17809724509617, 1.5707963267949], [0.75, 1], [-1.25, -1], [0.589048622548086, 0.785398163397449], [2.625, 3]}
split: 2 1.37445 (176)
x := {[-1.5, -1.25], [-1.25, -1], [0.785398163397449, 0.981747704246811], [0.5, 0.75], [-1.5, -1.25], [0.785398163397449, 1.17809724509617], [2.625, 3]}
CP(2) => []
x := {[-1.5, -1.25], [-1.25, -1], [0.981747704246811, 1.17809724509617], [0.5, 0.75], [-1.5, -1.25], [0.785398163397449, 1.17809724509617], [2.625, 3]}
CP(1) => []
x := {[-1.5, -1.25], [-1.25, -1], [0.785398163397449, 1.17809724509617], [0.75, 1], [-1.5, -1.25], [0.785398163397449, 1.17809724509617], [2.625, 3]}
split: 2 0.981748 (175)
x := {[-1.5, -1.25], [-1.25, -1], [0.785398163397449, 1.17809724509617], [0.75, 1], [-1.25, -1], [0.785398163397449, 1.17809724509617], [2.625, 3]}
split: 2 0.981748 (176)
x := {[-1.25, -1], [-1.25, -1], [0.785398163397449, 0.981747704246811], [0.5, 0.75], [-1.5, -1.25], [0.785398163397449, 0.981747704246811], [2.625, 3]}
CP(1) => []
x := {[-1.25, -1], [-1.25, -1], [0.785398163397449, 0.981747704246811], [0.5, 0.75], [-1.5, -1.25], [0.981747704246811, 1.17809724509617], [2.625, 3]}
CP(1) => []
x := {[-1.25, -1], [-1.25, -1], [0.981747704246811, 1.17809724509617], [0.5, 0.75], [-1.5, -1.25], [0.785398163397449, 0.981747704246811], [2.625, 3]}
CP(1) => []
x := {[-1.25, -1], [-1.25, -1], [0.981747704246811, 1.17809724509617], [0.5, 0.75], [-1.5, -1.25], [0.981747704246811, 1.17809724509617], [2.625, 3]}
CP(3) => {[-1.25, -1], [-1.25, -1], [0.981747704246811, 1.17809724509617], [0.536197954691974, 0.75], [-1.46138848303398, -1.25], [0.981747704246811, 1.17809724509617], [2.625, 3]}
split: 6 2.8125 (174)
x := {[-1.25, -1], [-1.25, -1], [0.785398163397449, 0.981747704246811], [0.75, 1], [-1.5, -1.25], [0.785398163397449, 1.17809724509617], [2.625, 3]}
split: 5 0.981748 (175)
x := {[-1.25, -1], [-1.25, -1], [0.981747704246811, 1.17809724509617], [0.75, 1], [-1.5, -1.25], [0.785398163397449, 1.17809724509617], [2.625, 3]}
split: 5 0.981748 (176)
x := {[-1.25, -1], [-1.25, -1], [0.785398163397449, 0.981747704246811], [0.75, 1], [-1.25, -1], [0.785398163397449, 1.17809724509617], [2.625, 3]}
split: 5 0.981748 (177)
x := {[-1.25, -1], [-1.25, -1], [0.981747704246811, 1.17809724509617], [0.75, 1], [-1.25, -1], [0.785398163397449, 1.17809724509617], [2.625, 3]}
split: 5 0.981748 (178)
x := {[-1.5, -1.25], [-1.25, -1], [0.785398163397449, 0.981747704246811], [0.5, 0.75], [-1.5, -1.25], [1.17809724509617, 1.5707963267949], [2.625, 3]}
CP(2) => []
x := {[-1.5, -1.25], [-1.25, -1], [0.981747704246811, 1.17809724509617], [0.5, 0.75], [-1.5, -1.25], [1.17809724509617, 1.5707963267949], [2.625, 3]}
CP(1) => []
x := {[-1.5, -1.25], [-1.25, -1], [0.785398163397449, 1.17809724509617], [0.75, 1], [-1.5, -1.25], [1.17809724509617, 1.5707963267949], [2.625, 3]}
split: 2 0.981748 (177)
x := {[-1.5, -1.25], [-1.25, -1], [0.785398163397449, 1.17809724509617], [0.75, 1], [-1.25, -1], [1.17809724509617, 1.5707963267949], [2.625, 3]}
split: 2 0.981748 (178)
x := {[-1.25, -1], [-1.25, -1], [0.785398163397449, 0.981747704246811], [0.5, 0.75], [-1.5, -1.25], [1.17809724509617, 1.37444678594553], [2.625, 3]}
CP(1) => []
x := {[-1.25, -1], [-1.25, -1], [0.785398163397449, 0.981747704246811], [0.5, 0.75], [-1.5, -1.25], [1.37444678594553, 1.5707963267949], [2.625, 3]}
CP(1) => []
x := {[-1.25, -1], [-1.25, -1], [0.785398163397449, 0.981747704246811], [0.75, 1], [-1.5, -1.25], [1.17809724509617, 1.5707963267949], [2.625, 3]}
split: 5 1.37445 (177)
x := {[-1.25, -1], [-1.25, -1], [0.981747704246811, 1.17809724509617], [0.75, 1], [-1.5, -1.25], [1.17809724509617, 1.5707963267949], [2.625, 3]}
split: 5 1.37445 (178)
x := {[-1.25, -1], [-1.25, -1], [0.785398163397449, 0.981747704246811], [0.75, 1], [-1.25, -1], [1.17809724509617, 1.5707963267949], [2.625, 3]}
split: 5 1.37445 (179)
x := {[-1.25, -1], [-1.25, -1], [0.981747704246811, 1.17809724509617], [0.75, 1], [-1.25, -1], [1.17809724509617, 1.5707963267949], [2.625, 3]}
split: 5 1.37445 (180)
x := {[-1.22148420651548, -1], [-1.22148420651548, -1], [1.17809724509617, 1.37444678594553], [0.5, 0.75], [-1.48806792902422, -1.25], [0.785398163397449, 0.981747704246811], [2.625, 3]}
CP(1) => []
x := {[-1.22148420651548, -1], [-1.22148420651548, -1], [1.37444678594553, 1.5707963267949], [0.5, 0.75], [-1.48806792902422, -1.25], [0.785398163397449, 0.981747704246811], [2.625, 3]}
CP(1) => []
x := {[-1.22148420651548, -1], [-1.22148420651548, -1], [1.17809724509617, 1.5707963267949], [0.75, 1], [-1.5, -1.25], [0.785398163397449, 0.981747704246811], [2.625, 3]}
CP(2) => {[-1.22148420651548, -1], [-1.22148420651548, -1], [1.17809724509617, 1.5707963267949], [0.75, 1], [-1.43476554712997, -1.25], [0.785398163397449, 0.981747704246811], [2.625, 3]}
split: 2 1.37445 (179)
x := {[-1.22148420651548, -1], [-1.22148420651548, -1], [1.17809724509617, 1.5707963267949], [0.75, 1], [-1.5, -1.25], [0.981747704246811, 1.17809724509617], [2.625, 3]}
CP(2) => {[-1.22148420651548, -1], [-1.22148420651548, -1], [1.17809724509617, 1.5707963267949], [0.75, 0.996824013875295], [-1.3887572143144, -1.25], [0.981747704246811, 1.17809724509617], [2.625, 3]}
split: 2 1.37445 (180)
x := {[-1.22148420651548, -1], [-1.22148420651548, -1], [1.17809724509617, 1.5707963267949], [0.75, 1], [-1.25, -1], [0.785398163397449, 0.981747704246811], [2.625, 3]}
split: 2 1.37445 (181)
x := {[-1.22148420651548, -1], [-1.22148420651548, -1], [1.17809724509617, 1.5707963267949], [0.75, 1], [-1.25, -1], [0.981747704246811, 1.17809724509617], [2.625, 3]}
split: 2 1.37445 (182)
x := {[-1.22148420651548, -1], [-1.22148420651548, -1], [1.17809724509617, 1.37444678594553], [0.75, 1], [-1.5, -1.25], [1.17809724509617, 1.5707963267949], [2.625, 3]}
CP(1) => {[-1.21584991772509, -1], [-1.22148420651548, -1], [1.17809724509617, 1.37444678594553], [0.75, 1], [-1.5, -1.25], [1.17809724509617, 1.5707963267949], [2.625, 3]}
split: 5 1.37445 (183)
x := {[-1.22148420651548, -1], [-1.22148420651548, -1], [1.37444678594553, 1.5707963267949], [0.75, 1], [-1.5, -1.25], [1.17809724509617, 1.5707963267949], [2.625, 3]}
CP(1) => []
x := {[-1.22148420651548, -1], [-1.22148420651548, -1], [1.17809724509617, 1.37444678594553], [0.75, 1], [-1.25, -1], [1.17809724509617, 1.5707963267949], [2.625, 3]}
CP(1) => {[-1.21584991772509, -1], [-1.22148420651548, -1], [1.17809724509617, 1.37444678594553], [0.75, 1], [-1.25, -1], [1.17809724509617, 1.5707963267949], [2.625, 3]}
split: 5 1.37445 (183)
x := {[-1.22148420651548, -1], [-1.22148420651548, -1], [1.37444678594553, 1.5707963267949], [0.75, 1], [-1.25, -1], [1.17809724509617, 1.5707963267949], [2.625, 3]}
CP(1) => []
x := {[-1.45222284460734, -1.25], [-1.22923793288413, -1], [0.589048622548086, 0.785398163397449], [0.297864504052991, 0.5], [-1.70213549594701, -1.5], [-4.94065645841247e-324, 0.176087447164024], [2.8125, 3]}
CP(1) => []
x := {[-1.45222284460734, -1.25], [-1.22923793288413, -1], [0.589048622548086, 0.785398163397449], [0.297864504052991, 0.5], [-1.70213549594701, -1.5], [0.176087447164024, 0.352174894328048], [2.8125, 3]}
CP(1) => []
x := {[-1.45222284460734, -1.25], [-1.22923793288413, -1], [0.589048622548086, 0.785398163397449], [0.5, 0.674587196507561], [-1.78674957842465, -1.64337478921232], [0.106654420654446, 0.360523988077692], [2.8125, 3]}
CP(1) => []
x := {[-1.45222284460734, -1.25], [-1.22923793288413, -1], [0.589048622548086, 0.785398163397449], [0.5, 0.674587196507561], [-1.64337478921232, -1.5], [0.106654420654446, 0.360523988077692], [2.8125, 3]}
split: 5 0.233589 (180)
x := {[-1.25, -1], [-1.25, -1], [-4.94065645841247e-324, 0.142855140129733], [0.5, 0.75], [-1.5, -1.25], [-4.94065645841247e-324, 0.196349540849362], [2.8125, 3]}
CP(1) => []
x := {[-1.25, -1], [-1.25, -1], [0.142855140129733, 0.285710280259467], [0.5, 0.75], [-1.5, -1.25], [-4.94065645841247e-324, 0.196349540849362], [2.8125, 3]}
CP(1) => []
x := {[-1.25, -1], [-1.25, -1], [-4.94065645841247e-324, 0.142855140129733], [0.5, 0.75], [-1.5, -1.25], [0.196349540849362, 0.392699081698724], [2.8125, 3]}
CP(1) => []
x := {[-1.25, -1], [-1.25, -1], [0.142855140129733, 0.285710280259467], [0.5, 0.75], [-1.5, -1.25], [0.196349540849362, 0.392699081698724], [2.8125, 3]}
CP(1) => []
x := {[-1.25, -1], [-1.25, -1], [-4.94065645841247e-324, 0.311868631689158], [0.75, 1], [-1.5, -1.25], [0.196349540849362, 0.392699081698724], [2.625, 2.8125]}
CP(1) => []
x := {[-1.25, -1], [-1.25, -1], [-4.94065645841247e-324, 0.311868631689158], [0.75, 1], [-1.5, -1.25], [0.196349540849362, 0.392699081698724], [2.8125, 3]}
CP(1) => {[-1.25, -1], [-1.25, -1], [-4.94065645841247e-324, 0.285710280259467], [0.75, 1], [-1.5, -1.25], [0.196349540849362, 0.392699081698724], [2.8125, 3]}
split: 2 0.142855 (176)
x := {[-1.25, -1], [-1.25, -1], [-4.94065645841247e-324, 0.311868631689158], [0.75, 1], [-1.25, -1], [-4.94065645841247e-324, 0.196349540849362], [2.625, 2.8125]}
CP(1) => []
x := {[-1.25, -1], [-1.25, -1], [-4.94065645841247e-324, 0.311868631689158], [0.75, 1], [-1.25, -1], [-4.94065645841247e-324, 0.196349540849362], [2.8125, 3]}
CP(1) => {[-1.25, -1], [-1.25, -1], [-4.94065645841247e-324, 0.285710280259467], [0.75, 1], [-1.25, -1], [-4.94065645841247e-324, 0.196349540849362], [2.8125, 3]}
split: 2 0.142855 (176)
x := {[-1.25, -1], [-1.25, -1], [-4.94065645841247e-324, 0.311868631689158], [0.75, 1], [-1.25, -1], [0.196349540849362, 0.392699081698724], [2.625, 2.8125]}
CP(1) => []
x := {[-1.25, -1], [-1.25, -1], [-4.94065645841247e-324, 0.311868631689158], [0.75, 1], [-1.25, -1], [0.196349540849362, 0.392699081698724], [2.8125, 3]}
CP(1) => {[-1.25, -1], [-1.25, -1], [-4.94065645841247e-324, 0.285710280259467], [0.75, 1], [-1.25, -1], [0.196349540849362, 0.392699081698724], [2.8125, 3]}
split: 2 0.142855 (176)
x := {[-1.25, -1], [-1.25, -1], [-4.94065645841247e-324, 0.311868631689158], [0.75, 1], [-1.5, -1.25], [0.392699081698724, 0.589048622548086], [2.625, 2.8125]}
CP(1) => []
x := {[-1.25, -1], [-1.25, -1], [-4.94065645841247e-324, 0.311868631689158], [0.75, 1], [-1.5, -1.25], [0.392699081698724, 0.589048622548086], [2.8125, 3]}
CP(1) => []
x := {[-1.25, -1], [-1.25, -1], [-4.94065645841247e-324, 0.311868631689158], [0.75, 1], [-1.4992241345133, -1.25], [0.589048622548086, 0.785398163397449], [2.625, 2.8125]}
CP(1) => []
x := {[-1.25, -1], [-1.25, -1], [-4.94065645841247e-324, 0.311868631689158], [0.75, 1], [-1.4992241345133, -1.25], [0.589048622548086, 0.785398163397449], [2.8125, 3]}
CP(1) => []
x := {[-1.25, -1], [-1.25, -1], [-4.94065645841247e-324, 0.311868631689158], [0.75, 1], [-1.25, -1], [0.392699081698724, 0.589048622548086], [2.625, 2.8125]}
CP(1) => []
x := {[-1.25, -1], [-1.25, -1], [-4.94065645841247e-324, 0.311868631689158], [0.75, 1], [-1.25, -1], [0.392699081698724, 0.589048622548086], [2.8125, 3]}
CP(1) => {[-1.25, -1], [-1.25, -1], [-4.94065645841247e-324, 0.285710280259467], [0.75, 1], [-1.25, -1], [0.392699081698724, 0.589048622548086], [2.8125, 3]}
split: 2 0.142855 (172)
x := {[-1.25, -1], [-1.25, -1], [-4.94065645841247e-324, 0.311868631689158], [0.75, 1], [-1.25, -1], [0.589048622548086, 0.785398163397449], [2.625, 2.8125]}
CP(1) => []
x := {[-1.25, -1], [-1.25, -1], [-4.94065645841247e-324, 0.311868631689158], [0.75, 1], [-1.25, -1], [0.589048622548086, 0.785398163397449], [2.8125, 3]}
CP(1) => []
x := {[-1.5, -1.25], [-1.22923793288413, -1], [0.392699081698724, 0.589048622548086], [0.5, 0.75], [-1.5, -1.25], [-4.94065645841247e-324, 0.196349540849362], [2.625, 3]}
CP(1) => []
x := {[-1.5, -1.25], [-1.22923793288413, -1], [0.589048622548086, 0.785398163397449], [0.5, 0.75], [-1.5, -1.25], [-4.94065645841247e-324, 0.196349540849362], [2.625, 3]}
CP(1) => []
x := {[-1.5, -1.25], [-1.22923793288413, -1], [0.392699081698724, 0.589048622548086], [0.5, 0.75], [-1.5, -1.25], [0.196349540849362, 0.392699081698724], [2.625, 3]}
CP(1) => []
x := {[-1.5, -1.25], [-1.22923793288413, -1], [0.589048622548086, 0.785398163397449], [0.5, 0.75], [-1.5, -1.25], [0.196349540849362, 0.392699081698724], [2.625, 3]}
CP(1) => []
x := {[-1.5, -1.25], [-1.22923793288413, -1], [0.392699081698724, 0.785398163397449], [0.75, 1], [-1.5, -1.25], [-4.94065645841247e-324, 0.196349540849362], [2.625, 3]}
CP(2) => []
x := {[-1.5, -1.25], [-1.22923793288413, -1], [0.392699081698724, 0.785398163397449], [0.75, 1], [-1.5, -1.25], [0.196349540849362, 0.392699081698724], [2.625, 3]}
split: 2 0.589049 (166)
x := {[-1.5, -1.25], [-1.22923793288413, -1], [0.392699081698724, 0.785398163397449], [0.75, 1], [-1.25, -1], [-4.94065645841247e-324, 0.196349540849362], [2.625, 3]}
split: 2 0.589049 (167)
x := {[-1.5, -1.25], [-1.22923793288413, -1], [0.392699081698724, 0.785398163397449], [0.75, 1], [-1.25, -1], [0.196349540849362, 0.392699081698724], [2.625, 3]}
split: 2 0.589049 (168)
x := {[-1.25, -1], [-1.25, -1], [0.392699081698724, 0.589048622548086], [0.75, 1], [-1.5, -1.25], [0.196349540849362, 0.392699081698724], [2.625, 3]}
CP(1) => []
x := {[-1.25, -1], [-1.25, -1], [0.589048622548086, 0.785398163397449], [0.75, 1], [-1.5, -1.25], [0.196349540849362, 0.392699081698724], [2.625, 3]}
CP(1) => []
x := {[-1.25, -1], [-1.25, -1], [0.392699081698724, 0.589048622548086], [0.75, 1], [-1.25, -1], [-4.94065645841247e-324, 0.196349540849362], [2.625, 3]}
split: 6 2.8125 (167)
x := {[-1.25, -1], [-1.25, -1], [0.589048622548086, 0.785398163397449], [0.75, 1], [-1.25, -1], [-4.94065645841247e-324, 0.196349540849362], [2.625, 3]}
CP(1) => []
x := {[-1.25, -1], [-1.25, -1], [0.392699081698724, 0.589048622548086], [0.75, 1], [-1.25, -1], [0.196349540849362, 0.392699081698724], [2.625, 3]}
split: 6 2.8125 (167)
x := {[-1.25, -1], [-1.25, -1], [0.589048622548086, 0.785398163397449], [0.75, 1], [-1.25, -1], [0.196349540849362, 0.392699081698724], [2.625, 3]}
CP(1) => []
x := {[-1.45222284460734, -1.25], [-1.22923793288413, -1], [0.589048622548086, 0.785398163397449], [0.5, 0.75], [-1.5, -1.25], [0.392699081698724, 0.589048622548086], [2.625, 3]}
CP(1) => []
x := {[-1.45222284460734, -1.25], [-1.22923793288413, -1], [0.589048622548086, 0.785398163397449], [0.5, 0.75], [-1.5, -1.25], [0.589048622548086, 0.785398163397449], [2.625, 3]}
CP(1) => []
x := {[-1.5, -1.25], [-1.22923793288413, -1], [0.392699081698724, 0.589048622548086], [0.75, 1], [-1.5, -1.25], [0.392699081698724, 0.785398163397449], [2.625, 3]}
CP(2) => []
x := {[-1.5, -1.25], [-1.22923793288413, -1], [0.589048622548086, 0.785398163397449], [0.75, 1], [-1.5, -1.25], [0.392699081698724, 0.785398163397449], [2.625, 3]}
CP(2) => {[-1.45222284460734, -1.25], [-1.22923793288413, -1], [0.589048622548086, 0.785398163397449], [0.75, 1], [-1.5, -1.25], [0.392699081698724, 0.785398163397449], [2.625, 3]}
split: 5 0.589049 (164)
x := {[-1.5, -1.25], [-1.22923793288413, -1], [0.392699081698724, 0.589048622548086], [0.75, 1], [-1.25, -1], [0.392699081698724, 0.785398163397449], [2.625, 3]}
CP(2) => []
x := {[-1.5, -1.25], [-1.22923793288413, -1], [0.589048622548086, 0.785398163397449], [0.75, 1], [-1.25, -1], [0.392699081698724, 0.785398163397449], [2.625, 3]}
CP(2) => {[-1.45222284460734, -1.25], [-1.22923793288413, -1], [0.589048622548086, 0.785398163397449], [0.75, 1], [-1.25, -1], [0.392699081698724, 0.785398163397449], [2.625, 3]}
split: 5 0.589049 (164)
x := {[-1.25, -1], [-1.25, -1], [0.392699081698724, 0.589048622548086], [0.75, 1], [-1.5, -1.25], [0.392699081698724, 0.589048622548086], [2.625, 3]}
CP(1) => []
x := {[-1.25, -1], [-1.25, -1], [0.392699081698724, 0.589048622548086], [0.75, 1], [-1.5, -1.25], [0.589048622548086, 0.785398163397449], [2.625, 3]}
CP(1) => []
x := {[-1.25, -1], [-1.25, -1], [0.589048622548086, 0.785398163397449], [0.75, 1], [-1.5, -1.25], [0.392699081698724, 0.589048622548086], [2.625, 3]}
CP(1) => []
x := {[-1.25, -1], [-1.25, -1], [0.589048622548086, 0.785398163397449], [0.75, 1], [-1.5, -1.25], [0.589048622548086, 0.785398163397449], [2.625, 3]}
CP(1) => []
x := {[-1.25, -1], [-1.25, -1], [0.392699081698724, 0.589048622548086], [0.75, 1], [-1.25, -1], [0.392699081698724, 0.589048622548086], [2.625, 3]}
split: 6 2.8125 (161)
x := {[-1.25, -1], [-1.25, -1], [0.392699081698724, 0.589048622548086], [0.75, 1], [-1.25, -1], [0.589048622548086, 0.785398163397449], [2.625, 3]}
CP(1) => []
x := {[-1.25, -1], [-1.25, -1], [0.589048622548086, 0.785398163397449], [0.75, 1], [-1.25, -1], [0.392699081698724, 0.589048622548086], [2.625, 3]}
CP(1) => []
x := {[-1.25, -1], [-1.25, -1], [0.589048622548086, 0.785398163397449], [0.75, 1], [-1.25, -1], [0.589048622548086, 0.785398163397449], [2.625, 3]}
CP(1) => []
x := {[-1.25, -1], [-1.25, -1], [-4.94065645841247e-324, 0.142855140129733], [0.511932070975783, 0.75], [-1.48602627067862, -1.25], [0.785398163397449, 0.981747704246811], [2.8125, 3]}
CP(1) => []
x := {[-1.25, -1], [-1.25, -1], [0.142855140129733, 0.285710280259467], [0.511932070975783, 0.75], [-1.48602627067862, -1.25], [0.785398163397449, 0.981747704246811], [2.8125, 3]}
CP(1) => []
x := {[-1.25, -1], [-1.25, -1], [-4.94065645841247e-324, 0.285710280259467], [0.75, 1], [-1.43476554712997, -1.25], [0.785398163397449, 0.981747704246811], [2.625, 2.8125]}
CP(1) => []
x := {[-1.25, -1], [-1.25, -1], [-4.94065645841247e-324, 0.285710280259467], [0.75, 1], [-1.43476554712997, -1.25], [0.785398163397449, 0.981747704246811], [2.8125, 3]}
CP(3) => []
x := {[-1.25, -1], [-1.25, -1], [-4.94065645841247e-324, 0.285710280259467], [0.75, 0.996824013875295], [-1.3887572143144, -1.25], [0.981747704246811, 1.17809724509617], [2.625, 2.8125]}
CP(1) => []
x := {[-1.25, -1], [-1.25, -1], [-4.94065645841247e-324, 0.285710280259467], [0.75, 0.996824013875295], [-1.3887572143144, -1.25], [0.981747704246811, 1.17809724509617], [2.8125, 3]}
CP(4) => []
x := {[-1.25, -1], [-1.25, -1], [-4.94065645841247e-324, 0.311868631689158], [0.75, 1], [-1.25, -1], [0.785398163397449, 0.981747704246811], [2.625, 2.8125]}
CP(1) => []
x := {[-1.25, -1], [-1.25, -1], [-4.94065645841247e-324, 0.311868631689158], [0.75, 1], [-1.25, -1], [0.785398163397449, 0.981747704246811], [2.8125, 3]}
CP(1) => {[-1.25, -1], [-1.25, -1], [-4.94065645841247e-324, 0.285710280259467], [0.75, 1], [-1.25, -1], [0.785398163397449, 0.981747704246811], [2.8125, 3]}
split: 2 0.142855 (152)
x := {[-1.25, -1], [-1.25, -1], [-4.94065645841247e-324, 0.311868631689158], [0.75, 1], [-1.25, -1], [0.981747704246811, 1.17809724509617], [2.625, 2.8125]}
CP(1) => []
x := {[-1.25, -1], [-1.25, -1], [-4.94065645841247e-324, 0.311868631689158], [0.75, 1], [-1.25, -1], [0.981747704246811, 1.17809724509617], [2.8125, 3]}
CP(1) => {[-1.25, -1], [-1.25, -1], [-4.94065645841247e-324, 0.285710280259467], [0.75, 1], [-1.25, -1], [0.981747704246811, 1.17809724509617], [2.8125, 3]}
split: 2 0.142855 (152)
x := {[-1.25, -1], [-1.25, -1], [-4.94065645841247e-324, 0.311868631689158], [0.75, 1], [-1.25, -1], [1.17809724509617, 1.37444678594553], [2.625, 2.8125]}
CP(1) => []
x := {[-1.25, -1], [-1.25, -1], [-4.94065645841247e-324, 0.311868631689158], [0.75, 1], [-1.25, -1], [1.17809724509617, 1.37444678594553], [2.8125, 3]}
CP(1) => {[-1.25, -1], [-1.25, -1], [-4.94065645841247e-324, 0.285710280259467], [0.75, 1], [-1.25, -1], [1.17809724509617, 1.37444678594553], [2.8125, 3]}
split: 2 0.142855 (152)
x := {[-1.25, -1], [-1.25, -1], [-4.94065645841247e-324, 0.311868631689158], [0.75, 1], [-1.25, -1], [1.37444678594553, 1.5707963267949], [2.625, 2.8125]}
CP(1) => []
x := {[-1.25, -1], [-1.25, -1], [-4.94065645841247e-324, 0.311868631689158], [0.75, 1], [-1.25, -1], [1.37444678594553, 1.5707963267949], [2.8125, 3]}
CP(1) => {[-1.25, -1], [-1.25, -1], [-4.94065645841247e-324, 0.285710280259467], [0.75, 1], [-1.25, -1], [1.37444678594553, 1.5707963267949], [2.8125, 3]}
split: 2 0.142855 (152)
x := {[-1.5, -1.25], [-1.22923793288413, -1], [0.392699081698724, 0.589048622548086], [0.5, 0.75], [-1.48806792902422, -1.25], [0.785398163397449, 0.981747704246811], [2.625, 3]}
CP(1) => []
x := {[-1.5, -1.25], [-1.22923793288413, -1], [0.589048622548086, 0.785398163397449], [0.5, 0.75], [-1.48806792902422, -1.25], [0.785398163397449, 0.981747704246811], [2.625, 3]}
CP(1) => []
x := {[-1.5, -1.25], [-1.22923793288413, -1], [0.392699081698724, 0.589048622548086], [0.536197954691974, 0.75], [-1.46138848303398, -1.25], [0.981747704246811, 1.17809724509617], [2.625, 3]}
CP(1) => []
x := {[-1.5, -1.25], [-1.22923793288413, -1], [0.589048622548086, 0.785398163397449], [0.536197954691974, 0.75], [-1.46138848303398, -1.25], [0.981747704246811, 1.17809724509617], [2.625, 3]}
CP(1) => []
x := {[-1.5, -1.25], [-1.22923793288413, -1], [0.392699081698724, 0.785398163397449], [0.75, 1], [-1.5, -1.25], [0.785398163397449, 0.981747704246811], [2.625, 3]}
CP(2) => {[-1.5, -1.25], [-1.22923793288413, -1], [0.392699081698724, 0.785398163397449], [0.75, 1], [-1.43476554712997, -1.25], [0.785398163397449, 0.981747704246811], [2.625, 3]}
split: 2 0.589049 (149)
x := {[-1.5, -1.25], [-1.22923793288413, -1], [0.392699081698724, 0.785398163397449], [0.75, 1], [-1.5, -1.25], [0.981747704246811, 1.17809724509617], [2.625, 3]}
CP(2) => {[-1.5, -1.25], [-1.22923793288413, -1], [0.392699081698724, 0.785398163397449], [0.75, 0.996824013875295], [-1.3887572143144, -1.25], [0.981747704246811, 1.17809724509617], [2.625, 3]}
split: 2 0.589049 (150)
x := {[-1.5, -1.25], [-1.22923793288413, -1], [0.392699081698724, 0.785398163397449], [0.75, 1], [-1.25, -1], [0.785398163397449, 0.981747704246811], [2.625, 3]}
split: 2 0.589049 (151)
x := {[-1.5, -1.25], [-1.22923793288413, -1], [0.392699081698724, 0.785398163397449], [0.75, 1], [-1.25, -1], [0.981747704246811, 1.17809724509617], [2.625, 3]}
split: 2 0.589049 (152)
x := {[-1.25, -1], [-1.25, -1], [0.392699081698724, 0.589048622548086], [0.75, 1], [-1.43476554712997, -1.25], [0.785398163397449, 0.981747704246811], [2.625, 3]}
split: 6 2.8125 (153)
x := {[-1.25, -1], [-1.25, -1], [0.589048622548086, 0.785398163397449], [0.75, 1], [-1.43476554712997, -1.25], [0.785398163397449, 0.981747704246811], [2.625, 3]}
CP(1) => []
x := {[-1.25, -1], [-1.25, -1], [0.392699081698724, 0.589048622548086], [0.75, 0.996824013875295], [-1.3887572143144, -1.25], [0.981747704246811, 1.17809724509617], [2.625, 3]}
split: 6 2.8125 (153)
x := {[-1.25, -1], [-1.25, -1], [0.589048622548086, 0.785398163397449], [0.75, 0.996824013875295], [-1.3887572143144, -1.25], [0.981747704246811, 1.17809724509617], [2.625, 3]}
CP(1) => []
x := {[-1.25, -1], [-1.25, -1], [0.392699081698724, 0.589048622548086], [0.75, 1], [-1.25, -1], [0.785398163397449, 0.981747704246811], [2.625, 3]}
CP(1) => []
x := {[-1.25, -1], [-1.25, -1], [0.589048622548086, 0.785398163397449], [0.75, 1], [-1.25, -1], [0.785398163397449, 0.981747704246811], [2.625, 3]}
split: 6 2.8125 (152)
x := {[-1.25, -1], [-1.25, -1], [0.392699081698724, 0.589048622548086], [0.75, 1], [-1.25, -1], [0.981747704246811, 1.17809724509617], [2.625, 3]}
split: 6 2.8125 (153)
x := {[-1.25, -1], [-1.25, -1], [0.589048622548086, 0.785398163397449], [0.75, 1], [-1.25, -1], [0.981747704246811, 1.17809724509617], [2.625, 3]}
CP(1) => []
x := {[-1.45222284460734, -1.25], [-1.22923793288413, -1], [0.589048622548086, 0.785398163397449], [0.5, 0.75], [-1.5, -1.25], [1.17809724509617, 1.37444678594553], [2.625, 3]}
CP(1) => []
x := {[-1.45222284460734, -1.25], [-1.22923793288413, -1], [0.589048622548086, 0.785398163397449], [0.5, 0.75], [-1.5, -1.25], [1.37444678594553, 1.5707963267949], [2.625, 3]}
CP(1) => []
x := {[-1.5, -1.25], [-1.22923793288413, -1], [0.392699081698724, 0.589048622548086], [0.75, 1], [-1.5, -1.25], [1.17809724509617, 1.5707963267949], [2.625, 3]}
CP(2) => []
x := {[-1.5, -1.25], [-1.22923793288413, -1], [0.589048622548086, 0.785398163397449], [0.75, 1], [-1.5, -1.25], [1.17809724509617, 1.5707963267949], [2.625, 3]}
CP(2) => {[-1.45222284460734, -1.25], [-1.22923793288413, -1], [0.589048622548086, 0.785398163397449], [0.75, 1], [-1.5, -1.25], [1.17809724509617, 1.5707963267949], [2.625, 3]}
split: 5 1.37445 (150)
x := {[-1.5, -1.25], [-1.22923793288413, -1], [0.392699081698724, 0.589048622548086], [0.75, 1], [-1.25, -1], [1.17809724509617, 1.5707963267949], [2.625, 3]}
CP(2) => []
x := {[-1.5, -1.25], [-1.22923793288413, -1], [0.589048622548086, 0.785398163397449], [0.75, 1], [-1.25, -1], [1.17809724509617, 1.5707963267949], [2.625, 3]}
CP(2) => {[-1.45222284460734, -1.25], [-1.22923793288413, -1], [0.589048622548086, 0.785398163397449], [0.75, 1], [-1.25, -1], [1.17809724509617, 1.5707963267949], [2.625, 3]}
split: 5 1.37445 (150)
x := {[-1.25, -1], [-1.25, -1], [0.392699081698724, 0.589048622548086], [0.75, 1], [-1.5, -1.25], [1.17809724509617, 1.37444678594553], [2.625, 3]}
CP(2) => []
x := {[-1.25, -1], [-1.25, -1], [0.392699081698724, 0.589048622548086], [0.75, 1], [-1.5, -1.25], [1.37444678594553, 1.5707963267949], [2.625, 3]}
CP(1) => []
x := {[-1.25, -1], [-1.25, -1], [0.589048622548086, 0.785398163397449], [0.75, 1], [-1.5, -1.25], [1.17809724509617, 1.37444678594553], [2.625, 3]}
CP(1) => []
x := {[-1.25, -1], [-1.25, -1], [0.589048622548086, 0.785398163397449], [0.75, 1], [-1.5, -1.25], [1.37444678594553, 1.5707963267949], [2.625, 3]}
CP(1) => []
x := {[-1.25, -1], [-1.25, -1], [0.392699081698724, 0.589048622548086], [0.75, 1], [-1.25, -1], [1.17809724509617, 1.37444678594553], [2.625, 3]}
split: 6 2.8125 (147)
x := {[-1.25, -1], [-1.25, -1], [0.392699081698724, 0.589048622548086], [0.75, 1], [-1.25, -1], [1.37444678594553, 1.5707963267949], [2.625, 3]}
split: 6 2.8125 (148)
x := {[-1.25, -1], [-1.25, -1], [0.589048622548086, 0.785398163397449], [0.75, 1], [-1.25, -1], [1.17809724509617, 1.37444678594553], [2.625, 3]}
CP(1) => []
x := {[-1.25, -1], [-1.25, -1], [0.589048622548086, 0.785398163397449], [0.75, 1], [-1.25, -1], [1.37444678594553, 1.5707963267949], [2.625, 3]}
CP(1) => []
x := {[-1.25, -1], [-1.25, -1], [0.785398163397449, 0.981747704246811], [0.5, 0.674587196507561], [-1.64337478921232, -1.5], [0.106654420654446, 0.233589204366069], [2.8125, 3]}
CP(1) => []
x := {[-1.25, -1], [-1.25, -1], [0.785398163397449, 0.981747704246811], [0.5, 0.674587196507561], [-1.64337478921232, -1.5], [0.233589204366069, 0.360523988077692], [2.8125, 3]}
CP(1) => []
x := {[-1.25, -1], [-1.25, -1], [0.981747704246811, 1.17809724509617], [0.5, 0.674587196507561], [-1.64337478921232, -1.5], [0.106654420654446, 0.233589204366069], [2.8125, 3]}
CP(1) => []
x := {[-1.25, -1], [-1.25, -1], [0.981747704246811, 1.17809724509617], [0.5, 0.674587196507561], [-1.64337478921232, -1.5], [0.233589204366069, 0.360523988077692], [2.8125, 3]}
CP(1) => []
x := {[-1.5, -1.25], [-1.25, -1], [0.785398163397449, 0.981747704246811], [0.75, 1], [-1.5, -1.25], [-4.94065645841247e-324, 0.392699081698724], [2.625, 3]}
CP(2) => []
x := {[-1.5, -1.25], [-1.25, -1], [0.981747704246811, 1.17809724509617], [0.75, 1], [-1.5, -1.25], [-4.94065645841247e-324, 0.392699081698724], [2.625, 3]}
CP(1) => []
x := {[-1.5, -1.25], [-1.25, -1], [0.785398163397449, 0.981747704246811], [0.75, 1], [-1.25, -1], [-4.94065645841247e-324, 0.392699081698724], [2.625, 3]}
CP(2) => []
x := {[-1.5, -1.25], [-1.25, -1], [0.981747704246811, 1.17809724509617], [0.75, 1], [-1.25, -1], [-4.94065645841247e-324, 0.392699081698724], [2.625, 3]}
CP(1) => []
x := {[-1.25, -1], [-1.25, -1], [0.785398163397449, 0.981747704246811], [0.5, 0.75], [-1.5, -1.25], [-4.94065645841247e-324, 0.196349540849362], [2.625, 2.8125]}
CP(1) => []
x := {[-1.25, -1], [-1.25, -1], [0.785398163397449, 0.981747704246811], [0.5, 0.75], [-1.5, -1.25], [-4.94065645841247e-324, 0.196349540849362], [2.8125, 3]}
split: 0 -1.125 (138)
x := {[-1.25, -1], [-1.25, -1], [0.785398163397449, 0.981747704246811], [0.5, 0.75], [-1.5, -1.25], [0.196349540849362, 0.392699081698724], [2.625, 2.8125]}
CP(3) => {[-1.15874564307605, -1], [-1.15874564307605, -1], [0.785398163397449, 0.981747704246811], [0.5, 0.75], [-1.5, -1.25], [0.196349540849362, 0.392699081698724], [2.625, 2.8125]}
split: 3 0.625 (139)
x := {[-1.25, -1], [-1.25, -1], [0.785398163397449, 0.981747704246811], [0.5, 0.75], [-1.5, -1.25], [0.196349540849362, 0.392699081698724], [2.8125, 3]}
split: 0 -1.125 (140)
x := {[-1.25, -1], [-1.25, -1], [0.981747704246811, 1.17809724509617], [0.5, 0.75], [-1.5, -1.25], [-4.94065645841247e-324, 0.196349540849362], [2.625, 2.8125]}
CP(1) => []
x := {[-1.25, -1], [-1.25, -1], [0.981747704246811, 1.17809724509617], [0.5, 0.75], [-1.5, -1.25], [-4.94065645841247e-324, 0.196349540849362], [2.8125, 3]}
split: 0 -1.125 (140)
x := {[-1.25, -1], [-1.25, -1], [0.981747704246811, 1.17809724509617], [0.5, 0.75], [-1.5, -1.25], [0.196349540849362, 0.392699081698724], [2.625, 2.8125]}
CP(1) => []
x := {[-1.25, -1], [-1.25, -1], [0.981747704246811, 1.17809724509617], [0.5, 0.75], [-1.5, -1.25], [0.196349540849362, 0.392699081698724], [2.8125, 3]}
split: 0 -1.125 (140)
x := {[-1.25, -1], [-1.25, -1], [0.785398163397449, 0.981747704246811], [0.75, 1], [-1.5, -1.25], [-4.94065645841247e-324, 0.196349540849362], [2.625, 3]}
CP(2) => []
x := {[-1.25, -1], [-1.25, -1], [0.785398163397449, 0.981747704246811], [0.75, 1], [-1.5, -1.25], [0.196349540849362, 0.392699081698724], [2.625, 3]}
split: 6 2.8125 (140)
x := {[-1.25, -1], [-1.25, -1], [0.981747704246811, 1.17809724509617], [0.75, 1], [-1.5, -1.25], [-4.94065645841247e-324, 0.196349540849362], [2.625, 3]}
CP(2) => []
x := {[-1.25, -1], [-1.25, -1], [0.981747704246811, 1.17809724509617], [0.75, 1], [-1.5, -1.25], [0.196349540849362, 0.392699081698724], [2.625, 3]}
split: 6 2.8125 (140)
x := {[-1.25, -1], [-1.25, -1], [0.785398163397449, 0.981747704246811], [0.75, 1], [-1.25, -1], [-4.94065645841247e-324, 0.196349540849362], [2.625, 3]}
CP(1) => []
x := {[-1.25, -1], [-1.25, -1], [0.785398163397449, 0.981747704246811], [0.75, 1], [-1.25, -1], [0.196349540849362, 0.392699081698724], [2.625, 3]}
CP(1) => []
x := {[-1.25, -1], [-1.25, -1], [0.981747704246811, 1.17809724509617], [0.75, 1], [-1.25, -1], [-4.94065645841247e-324, 0.196349540849362], [2.625, 3]}
split: 6 2.8125 (139)
x := {[-1.25, -1], [-1.25, -1], [0.981747704246811, 1.17809724509617], [0.75, 1], [-1.25, -1], [0.196349540849362, 0.392699081698724], [2.625, 3]}
split: 6 2.8125 (140)
x := {[-1.22148420651548, -1], [-1.22148420651548, -1], [1.17809724509617, 1.37444678594553], [0.75, 1], [-1.5, -1.25], [0.196349540849362, 0.392699081698724], [2.625, 3]}
CP(1) => {[-1.21584991772509, -1], [-1.22148420651548, -1], [1.17809724509617, 1.37444678594553], [0.75, 1], [-1.5, -1.25], [0.196349540849362, 0.392699081698724], [2.625, 3]}
split: 6 2.8125 (141)
x := {[-1.22148420651548, -1], [-1.22148420651548, -1], [1.37444678594553, 1.5707963267949], [0.75, 1], [-1.5, -1.25], [0.196349540849362, 0.392699081698724], [2.625, 3]}
CP(1) => []
x := {[-1.22148420651548, -1], [-1.22148420651548, -1], [1.17809724509617, 1.37444678594553], [0.75, 1], [-1.25, -1], [-4.94065645841247e-324, 0.196349540849362], [2.625, 3]}
CP(1) => {[-1.21584991772509, -1], [-1.22148420651548, -1], [1.17809724509617, 1.37444678594553], [0.75, 1], [-1.25, -1], [-4.94065645841247e-324, 0.196349540849362], [2.625, 3]}
split: 6 2.8125 (141)
x := {[-1.22148420651548, -1], [-1.22148420651548, -1], [1.37444678594553, 1.5707963267949], [0.75, 1], [-1.25, -1], [-4.94065645841247e-324, 0.196349540849362], [2.625, 3]}
CP(1) => []
x := {[-1.22148420651548, -1], [-1.22148420651548, -1], [1.17809724509617, 1.37444678594553], [0.75, 1], [-1.25, -1], [0.196349540849362, 0.392699081698724], [2.625, 3]}
CP(1) => {[-1.21584991772509, -1], [-1.22148420651548, -1], [1.17809724509617, 1.37444678594553], [0.75, 1], [-1.25, -1], [0.196349540849362, 0.392699081698724], [2.625, 3]}
split: 6 2.8125 (141)
x := {[-1.22148420651548, -1], [-1.22148420651548, -1], [1.37444678594553, 1.5707963267949], [0.75, 1], [-1.25, -1], [0.196349540849362, 0.392699081698724], [2.625, 3]}
CP(2) => []
x := {[-1.5, -1.25], [-1.25, -1], [0.785398163397449, 0.981747704246811], [0.75, 1], [-1.5, -1.25], [0.392699081698724, 0.785398163397449], [2.625, 3]}
CP(2) => []
x := {[-1.5, -1.25], [-1.25, -1], [0.981747704246811, 1.17809724509617], [0.75, 1], [-1.5, -1.25], [0.392699081698724, 0.785398163397449], [2.625, 3]}
CP(1) => []
x := {[-1.5, -1.25], [-1.25, -1], [0.785398163397449, 0.981747704246811], [0.75, 1], [-1.25, -1], [0.392699081698724, 0.785398163397449], [2.625, 3]}
CP(2) => []
x := {[-1.5, -1.25], [-1.25, -1], [0.981747704246811, 1.17809724509617], [0.75, 1], [-1.25, -1], [0.392699081698724, 0.785398163397449], [2.625, 3]}
CP(1) => []
x := {[-1.25, -1], [-1.25, -1], [0.785398163397449, 0.981747704246811], [0.75, 1], [-1.5, -1.25], [0.392699081698724, 0.589048622548086], [2.625, 3]}
split: 6 2.8125 (137)
x := {[-1.25, -1], [-1.25, -1], [0.785398163397449, 0.981747704246811], [0.75, 1], [-1.5, -1.25], [0.589048622548086, 0.785398163397449], [2.625, 3]}
CP(1) => []
x := {[-1.25, -1], [-1.25, -1], [0.981747704246811, 1.17809724509617], [0.75, 1], [-1.5, -1.25], [0.392699081698724, 0.589048622548086], [2.625, 3]}
split: 6 2.8125 (137)
x := {[-1.25, -1], [-1.25, -1], [0.981747704246811, 1.17809724509617], [0.75, 1], [-1.5, -1.25], [0.589048622548086, 0.785398163397449], [2.625, 3]}
CP(1) => []
x := {[-1.25, -1], [-1.25, -1], [0.785398163397449, 0.981747704246811], [0.75, 1], [-1.25, -1], [0.392699081698724, 0.589048622548086], [2.625, 3]}
CP(1) => []
x := {[-1.25, -1], [-1.25, -1], [0.785398163397449, 0.981747704246811], [0.75, 1], [-1.25, -1], [0.589048622548086, 0.785398163397449], [2.625, 3]}
split: 6 2.8125 (136)
x := {[-1.25, -1], [-1.25, -1], [0.981747704246811, 1.17809724509617], [0.75, 1], [-1.25, -1], [0.392699081698724, 0.589048622548086], [2.625, 3]}
split: 6 2.8125 (137)
x := {[-1.25, -1], [-1.25, -1], [0.981747704246811, 1.17809724509617], [0.75, 1], [-1.25, -1], [0.589048622548086, 0.785398163397449], [2.625, 3]}
CP(1) => []
x := {[-1.22148420651548, -1], [-1.22148420651548, -1], [1.17809724509617, 1.37444678594553], [0.75, 1], [-1.5, -1.25], [0.392699081698724, 0.589048622548086], [2.625, 3]}
CP(1) => []
x := {[-1.22148420651548, -1], [-1.22148420651548, -1], [1.37444678594553, 1.5707963267949], [0.75, 1], [-1.5, -1.25], [0.392699081698724, 0.589048622548086], [2.625, 3]}
CP(1) => []
x := {[-1.22148420651548, -1], [-1.22148420651548, -1], [1.17809724509617, 1.37444678594553], [0.75, 1], [-1.5, -1.25], [0.589048622548086, 0.785398163397449], [2.625, 3]}
CP(1) => []
x := {[-1.22148420651548, -1], [-1.22148420651548, -1], [1.37444678594553, 1.5707963267949], [0.75, 1], [-1.5, -1.25], [0.589048622548086, 0.785398163397449], [2.625, 3]}
CP(1) => []
x := {[-1.22148420651548, -1], [-1.22148420651548, -1], [1.17809724509617, 1.37444678594553], [0.75, 1], [-1.25, -1], [0.392699081698724, 0.589048622548086], [2.625, 3]}
CP(1) => {[-1.21584991772509, -1], [-1.22148420651548, -1], [1.17809724509617, 1.37444678594553], [0.75, 1], [-1.25, -1], [0.392699081698724, 0.589048622548086], [2.625, 3]}
split: 6 2.8125 (133)
x := {[-1.22148420651548, -1], [-1.22148420651548, -1], [1.37444678594553, 1.5707963267949], [0.75, 1], [-1.25, -1], [0.392699081698724, 0.589048622548086], [2.625, 3]}
CP(2) => []
x := {[-1.22148420651548, -1], [-1.22148420651548, -1], [1.17809724509617, 1.37444678594553], [0.75, 1], [-1.25, -1], [0.589048622548086, 0.785398163397449], [2.625, 3]}
CP(1) => []
x := {[-1.22148420651548, -1], [-1.22148420651548, -1], [1.37444678594553, 1.5707963267949], [0.75, 1], [-1.25, -1], [0.589048622548086, 0.785398163397449], [2.625, 3]}
CP(1) => []
x := {[-1.5, -1.25], [-1.25, -1], [0.785398163397449, 0.981747704246811], [0.75, 1], [-1.5, -1.25], [0.785398163397449, 1.17809724509617], [2.625, 3]}
CP(2) => []
x := {[-1.5, -1.25], [-1.25, -1], [0.981747704246811, 1.17809724509617], [0.75, 1], [-1.5, -1.25], [0.785398163397449, 1.17809724509617], [2.625, 3]}
CP(1) => []
x := {[-1.5, -1.25], [-1.25, -1], [0.785398163397449, 0.981747704246811], [0.75, 1], [-1.25, -1], [0.785398163397449, 1.17809724509617], [2.625, 3]}
CP(2) => []
x := {[-1.5, -1.25], [-1.25, -1], [0.981747704246811, 1.17809724509617], [0.75, 1], [-1.25, -1], [0.785398163397449, 1.17809724509617], [2.625, 3]}
CP(1) => []
x := {[-1.25, -1], [-1.25, -1], [0.981747704246811, 1.17809724509617], [0.536197954691974, 0.75], [-1.46138848303398, -1.25], [0.981747704246811, 1.17809724509617], [2.625, 2.8125]}
CP(1) => []
x := {[-1.25, -1], [-1.25, -1], [0.981747704246811, 1.17809724509617], [0.536197954691974, 0.75], [-1.46138848303398, -1.25], [0.981747704246811, 1.17809724509617], [2.8125, 3]}
CP(1) => {[-1.25, -1], [-1.25, -1], [0.981747704246811, 1.17809724509617], [0.538611516966018, 0.75], [-1.46066756649332, -1.25], [0.981747704246811, 1.17809724509617], [2.8125, 3]}
split: 0 -1.125 (126)
x := {[-1.25, -1], [-1.25, -1], [0.785398163397449, 0.981747704246811], [0.75, 1], [-1.5, -1.25], [0.785398163397449, 0.981747704246811], [2.625, 3]}
CP(2) => {[-1.25, -1], [-1.25, -1], [0.785398163397449, 0.981747704246811], [0.75, 1], [-1.43476554712997, -1.25], [0.785398163397449, 0.981747704246811], [2.625, 3]}
split: 6 2.8125 (127)
x := {[-1.25, -1], [-1.25, -1], [0.785398163397449, 0.981747704246811], [0.75, 1], [-1.5, -1.25], [0.981747704246811, 1.17809724509617], [2.625, 3]}
CP(2) => {[-1.25, -1], [-1.25, -1], [0.785398163397449, 0.981747704246811], [0.75, 0.996824013875295], [-1.3887572143144, -1.25], [0.981747704246811, 1.17809724509617], [2.625, 3]}
split: 6 2.8125 (128)
x := {[-1.25, -1], [-1.25, -1], [0.981747704246811, 1.17809724509617], [0.75, 1], [-1.5, -1.25], [0.785398163397449, 0.981747704246811], [2.625, 3]}
CP(2) => {[-1.25, -1], [-1.25, -1], [0.981747704246811, 1.17809724509617], [0.75, 1], [-1.43476554712997, -1.25], [0.785398163397449, 0.981747704246811], [2.625, 3]}
split: 6 2.8125 (129)
x := {[-1.25, -1], [-1.25, -1], [0.981747704246811, 1.17809724509617], [0.75, 1], [-1.5, -1.25], [0.981747704246811, 1.17809724509617], [2.625, 3]}
CP(2) => {[-1.25, -1], [-1.25, -1], [0.981747704246811, 1.17809724509617], [0.75, 0.996824013875295], [-1.3887572143144, -1.25], [0.981747704246811, 1.17809724509617], [2.625, 3]}
split: 6 2.8125 (130)
x := {[-1.25, -1], [-1.25, -1], [0.785398163397449, 0.981747704246811], [0.75, 1], [-1.25, -1], [0.785398163397449, 0.981747704246811], [2.625, 3]}
CP(1) => []
x := {[-1.25, -1], [-1.25, -1], [0.785398163397449, 0.981747704246811], [0.75, 1], [-1.25, -1], [0.981747704246811, 1.17809724509617], [2.625, 3]}
CP(1) => []
x := {[-1.25, -1], [-1.25, -1], [0.981747704246811, 1.17809724509617], [0.75, 1], [-1.25, -1], [0.785398163397449, 0.981747704246811], [2.625, 3]}
CP(1) => []
x := {[-1.25, -1], [-1.25, -1], [0.981747704246811, 1.17809724509617], [0.75, 1], [-1.25, -1], [0.981747704246811, 1.17809724509617], [2.625, 3]}
split: 6 2.8125 (128)
x := {[-1.5, -1.25], [-1.25, -1], [0.785398163397449, 0.981747704246811], [0.75, 1], [-1.5, -1.25], [1.17809724509617, 1.5707963267949], [2.625, 3]}
CP(2) => []
x := {[-1.5, -1.25], [-1.25, -1], [0.981747704246811, 1.17809724509617], [0.75, 1], [-1.5, -1.25], [1.17809724509617, 1.5707963267949], [2.625, 3]}
CP(1) => []
x := {[-1.5, -1.25], [-1.25, -1], [0.785398163397449, 0.981747704246811], [0.75, 1], [-1.25, -1], [1.17809724509617, 1.5707963267949], [2.625, 3]}
CP(2) => []
x := {[-1.5, -1.25], [-1.25, -1], [0.981747704246811, 1.17809724509617], [0.75, 1], [-1.25, -1], [1.17809724509617, 1.5707963267949], [2.625, 3]}
CP(1) => []
x := {[-1.25, -1], [-1.25, -1], [0.785398163397449, 0.981747704246811], [0.75, 1], [-1.5, -1.25], [1.17809724509617, 1.37444678594553], [2.625, 3]}
CP(2) => []
x := {[-1.25, -1], [-1.25, -1], [0.785398163397449, 0.981747704246811], [0.75, 1], [-1.5, -1.25], [1.37444678594553, 1.5707963267949], [2.625, 3]}
CP(1) => []
x := {[-1.25, -1], [-1.25, -1], [0.981747704246811, 1.17809724509617], [0.75, 1], [-1.5, -1.25], [1.17809724509617, 1.37444678594553], [2.625, 3]}
CP(1) => []
x := {[-1.25, -1], [-1.25, -1], [0.981747704246811, 1.17809724509617], [0.75, 1], [-1.5, -1.25], [1.37444678594553, 1.5707963267949], [2.625, 3]}
CP(1) => []
x := {[-1.25, -1], [-1.25, -1], [0.785398163397449, 0.981747704246811], [0.75, 1], [-1.25, -1], [1.17809724509617, 1.37444678594553], [2.625, 3]}
CP(1) => []
x := {[-1.25, -1], [-1.25, -1], [0.785398163397449, 0.981747704246811], [0.75, 1], [-1.25, -1], [1.37444678594553, 1.5707963267949], [2.625, 3]}
CP(1) => []
x := {[-1.25, -1], [-1.25, -1], [0.981747704246811, 1.17809724509617], [0.75, 1], [-1.25, -1], [1.17809724509617, 1.37444678594553], [2.625, 3]}
split: 6 2.8125 (119)
x := {[-1.25, -1], [-1.25, -1], [0.981747704246811, 1.17809724509617], [0.75, 1], [-1.25, -1], [1.37444678594553, 1.5707963267949], [2.625, 3]}
split: 6 2.8125 (120)
x := {[-1.22148420651548, -1], [-1.22148420651548, -1], [1.17809724509617, 1.37444678594553], [0.75, 1], [-1.43476554712997, -1.25], [0.785398163397449, 0.981747704246811], [2.625, 3]}
CP(1) => []
x := {[-1.22148420651548, -1], [-1.22148420651548, -1], [1.37444678594553, 1.5707963267949], [0.75, 1], [-1.43476554712997, -1.25], [0.785398163397449, 0.981747704246811], [2.625, 3]}
CP(1) => []
x := {[-1.22148420651548, -1], [-1.22148420651548, -1], [1.17809724509617, 1.37444678594553], [0.75, 0.996824013875295], [-1.3887572143144, -1.25], [0.981747704246811, 1.17809724509617], [2.625, 3]}
CP(1) => {[-1.21584991772509, -1], [-1.22148420651548, -1], [1.17809724509617, 1.37444678594553], [0.75, 0.996824013875295], [-1.3887572143144, -1.25], [0.981747704246811, 1.17809724509617], [2.625, 3]}
split: 6 2.8125 (119)
x := {[-1.22148420651548, -1], [-1.22148420651548, -1], [1.37444678594553, 1.5707963267949], [0.75, 0.996824013875295], [-1.3887572143144, -1.25], [0.981747704246811, 1.17809724509617], [2.625, 3]}
CP(2) => []
x := {[-1.22148420651548, -1], [-1.22148420651548, -1], [1.17809724509617, 1.37444678594553], [0.75, 1], [-1.25, -1], [0.785398163397449, 0.981747704246811], [2.625, 3]}
CP(1) => []
x := {[-1.22148420651548, -1], [-1.22148420651548, -1], [1.37444678594553, 1.5707963267949], [0.75, 1], [-1.25, -1], [0.785398163397449, 0.981747704246811], [2.625, 3]}
CP(1) => []
x := {[-1.22148420651548, -1], [-1.22148420651548, -1], [1.17809724509617, 1.37444678594553], [0.75, 1], [-1.25, -1], [0.981747704246811, 1.17809724509617], [2.625, 3]}
CP(1) => {[-1.21584991772509, -1], [-1.22148420651548, -1], [1.17809724509617, 1.37444678594553], [0.75, 1], [-1.25, -1], [0.981747704246811, 1.17809724509617], [2.625, 3]}
split: 6 2.8125 (117)
x := {[-1.22148420651548, -1], [-1.22148420651548, -1], [1.37444678594553, 1.5707963267949], [0.75, 1], [-1.25, -1], [0.981747704246811, 1.17809724509617], [2.625, 3]}
CP(1) => []
x := {[-1.21584991772509, -1], [-1.22148420651548, -1], [1.17809724509617, 1.37444678594553], [0.75, 1], [-1.5, -1.25], [1.17809724509617, 1.37444678594553], [2.625, 3]}
CP(1) => []
x := {[-1.21584991772509, -1], [-1.22148420651548, -1], [1.17809724509617, 1.37444678594553], [0.75, 1], [-1.5, -1.25], [1.37444678594553, 1.5707963267949], [2.625, 3]}
CP(1) => []
x := {[-1.21584991772509, -1], [-1.22148420651548, -1], [1.17809724509617, 1.37444678594553], [0.75, 1], [-1.25, -1], [1.17809724509617, 1.37444678594553], [2.625, 3]}
CP(1) => {[-1.21584991772509, -1], [-1.21584991772509, -1], [1.17809724509617, 1.37444678594553], [0.75, 1], [-1.25, -1], [1.17809724509617, 1.37444678594553], [2.625, 3]}
split: 6 2.8125 (115)
x := {[-1.21584991772509, -1], [-1.22148420651548, -1], [1.17809724509617, 1.37444678594553], [0.75, 1], [-1.25, -1], [1.37444678594553, 1.5707963267949], [2.625, 3]}
CP(1) => {[-1.21584991772509, -1], [-1.21584991772509, -1], [1.17809724509617, 1.37444678594553], [0.75, 1], [-1.25, -1], [1.37444678594553, 1.5707963267949], [2.625, 3]}
split: 6 2.8125 (116)
x := {[-1.45222284460734, -1.25], [-1.22923793288413, -1], [0.589048622548086, 0.785398163397449], [0.5, 0.674587196507561], [-1.64337478921232, -1.5], [0.106654420654446, 0.233589204366069], [2.8125, 3]}
CP(1) => []
x := {[-1.45222284460734, -1.25], [-1.22923793288413, -1], [0.589048622548086, 0.785398163397449], [0.5, 0.674587196507561], [-1.64337478921232, -1.5], [0.233589204366069, 0.360523988077692], [2.8125, 3]}
CP(1) => []
x := {[-1.25, -1], [-1.25, -1], [-4.94065645841247e-324, 0.142855140129733], [0.75, 1], [-1.5, -1.25], [0.196349540849362, 0.392699081698724], [2.8125, 3]}
CP(1) => []
x := {[-1.25, -1], [-1.25, -1], [0.142855140129733, 0.285710280259467], [0.75, 1], [-1.5, -1.25], [0.196349540849362, 0.392699081698724], [2.8125, 3]}
CP(1) => []
x := {[-1.25, -1], [-1.25, -1], [-4.94065645841247e-324, 0.142855140129733], [0.75, 1], [-1.25, -1], [-4.94065645841247e-324, 0.196349540849362], [2.8125, 3]}
CP(1) => []
x := {[-1.25, -1], [-1.25, -1], [0.142855140129733, 0.285710280259467], [0.75, 1], [-1.25, -1], [-4.94065645841247e-324, 0.196349540849362], [2.8125, 3]}
CP(1) => []
x := {[-1.25, -1], [-1.25, -1], [-4.94065645841247e-324, 0.142855140129733], [0.75, 1], [-1.25, -1], [0.196349540849362, 0.392699081698724], [2.8125, 3]}
CP(1) => []
x := {[-1.25, -1], [-1.25, -1], [0.142855140129733, 0.285710280259467], [0.75, 1], [-1.25, -1], [0.196349540849362, 0.392699081698724], [2.8125, 3]}
CP(1) => []
x := {[-1.25, -1], [-1.25, -1], [-4.94065645841247e-324, 0.142855140129733], [0.75, 1], [-1.25, -1], [0.392699081698724, 0.589048622548086], [2.8125, 3]}
CP(1) => []
x := {[-1.25, -1], [-1.25, -1], [0.142855140129733, 0.285710280259467], [0.75, 1], [-1.25, -1], [0.392699081698724, 0.589048622548086], [2.8125, 3]}
CP(1) => []
x := {[-1.5, -1.25], [-1.22923793288413, -1], [0.392699081698724, 0.589048622548086], [0.75, 1], [-1.5, -1.25], [0.196349540849362, 0.392699081698724], [2.625, 3]}
CP(2) => []
x := {[-1.5, -1.25], [-1.22923793288413, -1], [0.589048622548086, 0.785398163397449], [0.75, 1], [-1.5, -1.25], [0.196349540849362, 0.392699081698724], [2.625, 3]}
CP(2) => {[-1.45222284460734, -1.25], [-1.22923793288413, -1], [0.589048622548086, 0.785398163397449], [0.75, 1], [-1.5, -1.25], [0.196349540849362, 0.392699081698724], [2.625, 3]}
split: 6 2.8125 (106)
x := {[-1.5, -1.25], [-1.22923793288413, -1], [0.392699081698724, 0.589048622548086], [0.75, 1], [-1.25, -1], [-4.94065645841247e-324, 0.196349540849362], [2.625, 3]}
CP(2) => []
x := {[-1.5, -1.25], [-1.22923793288413, -1], [0.589048622548086, 0.785398163397449], [0.75, 1], [-1.25, -1], [-4.94065645841247e-324, 0.196349540849362], [2.625, 3]}
CP(2) => {[-1.45222284460734, -1.25], [-1.22923793288413, -1], [0.589048622548086, 0.785398163397449], [0.75, 1], [-1.25, -1], [-4.94065645841247e-324, 0.196349540849362], [2.625, 3]}
split: 6 2.8125 (106)
x := {[-1.5, -1.25], [-1.22923793288413, -1], [0.392699081698724, 0.589048622548086], [0.75, 1], [-1.25, -1], [0.196349540849362, 0.392699081698724], [2.625, 3]}
CP(2) => []
x := {[-1.5, -1.25], [-1.22923793288413, -1], [0.589048622548086, 0.785398163397449], [0.75, 1], [-1.25, -1], [0.196349540849362, 0.392699081698724], [2.625, 3]}
CP(2) => {[-1.45222284460734, -1.25], [-1.22923793288413, -1], [0.589048622548086, 0.785398163397449], [0.75, 1], [-1.25, -1], [0.196349540849362, 0.392699081698724], [2.625, 3]}
split: 6 2.8125 (106)
x := {[-1.25, -1], [-1.25, -1], [0.392699081698724, 0.589048622548086], [0.75, 1], [-1.25, -1], [-4.94065645841247e-324, 0.196349540849362], [2.625, 2.8125]}
CP(1) => []
x := {[-1.25, -1], [-1.25, -1], [0.392699081698724, 0.589048622548086], [0.75, 1], [-1.25, -1], [-4.94065645841247e-324, 0.196349540849362], [2.8125, 3]}
split: 0 -1.125 (106)
x := {[-1.25, -1], [-1.25, -1], [0.392699081698724, 0.589048622548086], [0.75, 1], [-1.25, -1], [0.196349540849362, 0.392699081698724], [2.625, 2.8125]}
CP(1) => []
x := {[-1.25, -1], [-1.25, -1], [0.392699081698724, 0.589048622548086], [0.75, 1], [-1.25, -1], [0.196349540849362, 0.392699081698724], [2.8125, 3]}
split: 0 -1.125 (106)
x := {[-1.45222284460734, -1.25], [-1.22923793288413, -1], [0.589048622548086, 0.785398163397449], [0.75, 1], [-1.5, -1.25], [0.392699081698724, 0.589048622548086], [2.625, 3]}
split: 6 2.8125 (107)
x := {[-1.45222284460734, -1.25], [-1.22923793288413, -1], [0.589048622548086, 0.785398163397449], [0.75, 1], [-1.5, -1.25], [0.589048622548086, 0.785398163397449], [2.625, 3]}
split: 6 2.8125 (108)
x := {[-1.45222284460734, -1.25], [-1.22923793288413, -1], [0.589048622548086, 0.785398163397449], [0.75, 1], [-1.25, -1], [0.392699081698724, 0.589048622548086], [2.625, 3]}
split: 6 2.8125 (109)
x := {[-1.45222284460734, -1.25], [-1.22923793288413, -1], [0.589048622548086, 0.785398163397449], [0.75, 1], [-1.25, -1], [0.589048622548086, 0.785398163397449], [2.625, 3]}
split: 6 2.8125 (110)
x := {[-1.25, -1], [-1.25, -1], [0.392699081698724, 0.589048622548086], [0.75, 1], [-1.25, -1], [0.392699081698724, 0.589048622548086], [2.625, 2.8125]}
CP(1) => []
x := {[-1.25, -1], [-1.25, -1], [0.392699081698724, 0.589048622548086], [0.75, 1], [-1.25, -1], [0.392699081698724, 0.589048622548086], [2.8125, 3]}
split: 0 -1.125 (110)
x := {[-1.25, -1], [-1.25, -1], [-4.94065645841247e-324, 0.142855140129733], [0.75, 1], [-1.25, -1], [0.785398163397449, 0.981747704246811], [2.8125, 3]}
CP(1) => []
x := {[-1.25, -1], [-1.25, -1], [0.142855140129733, 0.285710280259467], [0.75, 1], [-1.25, -1], [0.785398163397449, 0.981747704246811], [2.8125, 3]}
CP(1) => []
x := {[-1.25, -1], [-1.25, -1], [-4.94065645841247e-324, 0.142855140129733], [0.75, 1], [-1.25, -1], [0.981747704246811, 1.17809724509617], [2.8125, 3]}
CP(1) => []
x := {[-1.25, -1], [-1.25, -1], [0.142855140129733, 0.285710280259467], [0.75, 1], [-1.25, -1], [0.981747704246811, 1.17809724509617], [2.8125, 3]}
CP(2) => []
x := {[-1.25, -1], [-1.25, -1], [-4.94065645841247e-324, 0.142855140129733], [0.75, 1], [-1.25, -1], [1.17809724509617, 1.37444678594553], [2.8125, 3]}
CP(1) => []
x := {[-1.25, -1], [-1.25, -1], [0.142855140129733, 0.285710280259467], [0.75, 1], [-1.25, -1], [1.17809724509617, 1.37444678594553], [2.8125, 3]}
CP(2) => []
x := {[-1.25, -1], [-1.25, -1], [-4.94065645841247e-324, 0.142855140129733], [0.75, 1], [-1.25, -1], [1.37444678594553, 1.5707963267949], [2.8125, 3]}
CP(1) => []
x := {[-1.25, -1], [-1.25, -1], [0.142855140129733, 0.285710280259467], [0.75, 1], [-1.25, -1], [1.37444678594553, 1.5707963267949], [2.8125, 3]}
CP(1) => []
x := {[-1.5, -1.25], [-1.22923793288413, -1], [0.392699081698724, 0.589048622548086], [0.75, 1], [-1.43476554712997, -1.25], [0.785398163397449, 0.981747704246811], [2.625, 3]}
CP(2) => []
x := {[-1.5, -1.25], [-1.22923793288413, -1], [0.589048622548086, 0.785398163397449], [0.75, 1], [-1.43476554712997, -1.25], [0.785398163397449, 0.981747704246811], [2.625, 3]}
CP(2) => {[-1.45222284460734, -1.25], [-1.22923793288413, -1], [0.589048622548086, 0.785398163397449], [0.75, 1], [-1.43476554712997, -1.25], [0.785398163397449, 0.981747704246811], [2.625, 3]}
split: 6 2.8125 (102)
x := {[-1.5, -1.25], [-1.22923793288413, -1], [0.392699081698724, 0.589048622548086], [0.75, 0.996824013875295], [-1.3887572143144, -1.25], [0.981747704246811, 1.17809724509617], [2.625, 3]}
CP(2) => []
x := {[-1.5, -1.25], [-1.22923793288413, -1], [0.589048622548086, 0.785398163397449], [0.75, 0.996824013875295], [-1.3887572143144, -1.25], [0.981747704246811, 1.17809724509617], [2.625, 3]}
CP(2) => {[-1.45222284460734, -1.25], [-1.22923793288413, -1], [0.589048622548086, 0.785398163397449], [0.75, 0.996824013875295], [-1.3887572143144, -1.25], [0.981747704246811, 1.17809724509617], [2.625, 3]}
split: 6 2.8125 (102)
x := {[-1.5, -1.25], [-1.22923793288413, -1], [0.392699081698724, 0.589048622548086], [0.75, 1], [-1.25, -1], [0.785398163397449, 0.981747704246811], [2.625, 3]}
CP(1) => []
x := {[-1.5, -1.25], [-1.22923793288413, -1], [0.589048622548086, 0.785398163397449], [0.75, 1], [-1.25, -1], [0.785398163397449, 0.981747704246811], [2.625, 3]}
CP(2) => {[-1.45222284460734, -1.25], [-1.22923793288413, -1], [0.589048622548086, 0.785398163397449], [0.75, 1], [-1.25, -1], [0.785398163397449, 0.981747704246811], [2.625, 3]}
split: 6 2.8125 (102)
x := {[-1.5, -1.25], [-1.22923793288413, -1], [0.392699081698724, 0.589048622548086], [0.75, 1], [-1.25, -1], [0.981747704246811, 1.17809724509617], [2.625, 3]}
CP(2) => []
x := {[-1.5, -1.25], [-1.22923793288413, -1], [0.589048622548086, 0.785398163397449], [0.75, 1], [-1.25, -1], [0.981747704246811, 1.17809724509617], [2.625, 3]}
CP(2) => {[-1.45222284460734, -1.25], [-1.22923793288413, -1], [0.589048622548086, 0.785398163397449], [0.75, 1], [-1.25, -1], [0.981747704246811, 1.17809724509617], [2.625, 3]}
split: 6 2.8125 (102)
x := {[-1.25, -1], [-1.25, -1], [0.392699081698724, 0.589048622548086], [0.75, 1], [-1.43476554712997, -1.25], [0.785398163397449, 0.981747704246811], [2.625, 2.8125]}
CP(1) => []
x := {[-1.25, -1], [-1.25, -1], [0.392699081698724, 0.589048622548086], [0.75, 1], [-1.43476554712997, -1.25], [0.785398163397449, 0.981747704246811], [2.8125, 3]}
split: 0 -1.125 (102)
x := {[-1.25, -1], [-1.25, -1], [0.392699081698724, 0.589048622548086], [0.75, 0.996824013875295], [-1.3887572143144, -1.25], [0.981747704246811, 1.17809724509617], [2.625, 2.8125]}
CP(1) => []
x := {[-1.25, -1], [-1.25, -1], [0.392699081698724, 0.589048622548086], [0.75, 0.996824013875295], [-1.3887572143144, -1.25], [0.981747704246811, 1.17809724509617], [2.8125, 3]}
split: 0 -1.125 (102)
x := {[-1.25, -1], [-1.25, -1], [0.589048622548086, 0.785398163397449], [0.75, 1], [-1.25, -1], [0.785398163397449, 0.981747704246811], [2.625, 2.8125]}
CP(1) => []
x := {[-1.25, -1], [-1.25, -1], [0.589048622548086, 0.785398163397449], [0.75, 1], [-1.25, -1], [0.785398163397449, 0.981747704246811], [2.8125, 3]}
split: 0 -1.125 (102)
x := {[-1.25, -1], [-1.25, -1], [0.392699081698724, 0.589048622548086], [0.75, 1], [-1.25, -1], [0.981747704246811, 1.17809724509617], [2.625, 2.8125]}
CP(1) => []
x := {[-1.25, -1], [-1.25, -1], [0.392699081698724, 0.589048622548086], [0.75, 1], [-1.25, -1], [0.981747704246811, 1.17809724509617], [2.8125, 3]}
split: 0 -1.125 (102)
x := {[-1.45222284460734, -1.25], [-1.22923793288413, -1], [0.589048622548086, 0.785398163397449], [0.75, 1], [-1.5, -1.25], [1.17809724509617, 1.37444678594553], [2.625, 3]}
CP(2) => []
x := {[-1.45222284460734, -1.25], [-1.22923793288413, -1], [0.589048622548086, 0.785398163397449], [0.75, 1], [-1.5, -1.25], [1.37444678594553, 1.5707963267949], [2.625, 3]}
CP(2) => []
x := {[-1.45222284460734, -1.25], [-1.22923793288413, -1], [0.589048622548086, 0.785398163397449], [0.75, 1], [-1.25, -1], [1.17809724509617, 1.37444678594553], [2.625, 3]}
split: 6 2.8125 (101)
x := {[-1.45222284460734, -1.25], [-1.22923793288413, -1], [0.589048622548086, 0.785398163397449], [0.75, 1], [-1.25, -1], [1.37444678594553, 1.5707963267949], [2.625, 3]}
split: 6 2.8125 (102)
x := {[-1.25, -1], [-1.25, -1], [0.392699081698724, 0.589048622548086], [0.75, 1], [-1.25, -1], [1.17809724509617, 1.37444678594553], [2.625, 2.8125]}
CP(1) => []
x := {[-1.25, -1], [-1.25, -1], [0.392699081698724, 0.589048622548086], [0.75, 1], [-1.25, -1], [1.17809724509617, 1.37444678594553], [2.8125, 3]}
split: 0 -1.125 (102)
x := {[-1.25, -1], [-1.25, -1], [0.392699081698724, 0.589048622548086], [0.75, 1], [-1.25, -1], [1.37444678594553, 1.5707963267949], [2.625, 2.8125]}
CP(1) => []
x := {[-1.25, -1], [-1.25, -1], [0.392699081698724, 0.589048622548086], [0.75, 1], [-1.25, -1], [1.37444678594553, 1.5707963267949], [2.8125, 3]}
split: 0 -1.125 (102)
x := {[-1.25, -1.125], [-1.25, -1], [0.785398163397449, 0.981747704246811], [0.5, 0.75], [-1.5, -1.25], [-4.94065645841247e-324, 0.196349540849362], [2.8125, 3]}
split: 1 -1.125 (103)
x := {[-1.125, -1], [-1.25, -1], [0.785398163397449, 0.981747704246811], [0.5, 0.75], [-1.5, -1.25], [-4.94065645841247e-324, 0.196349540849362], [2.8125, 3]}
CP(2) => {[-1.125, -1], [-1.125, -1], [0.785398163397449, 0.981747704246811], [0.5, 0.75], [-1.5, -1.25], [-4.94065645841247e-324, 0.196349540849362], [2.8125, 3]}
split: 3 0.625 (104)
x := {[-1.15874564307605, -1], [-1.15874564307605, -1], [0.785398163397449, 0.981747704246811], [0.5, 0.625], [-1.5, -1.25], [0.196349540849362, 0.392699081698724], [2.625, 2.8125]}
CP(1) => []
x := {[-1.15874564307605, -1], [-1.15874564307605, -1], [0.785398163397449, 0.981747704246811], [0.625, 0.75], [-1.5, -1.25], [0.196349540849362, 0.392699081698724], [2.625, 2.8125]}
CP(2) => []
x := {[-1.25, -1.125], [-1.25, -1], [0.785398163397449, 0.981747704246811], [0.5, 0.75], [-1.5, -1.25], [0.196349540849362, 0.392699081698724], [2.8125, 3]}
split: 1 -1.125 (103)
x := {[-1.125, -1], [-1.25, -1], [0.785398163397449, 0.981747704246811], [0.5, 0.75], [-1.5, -1.25], [0.196349540849362, 0.392699081698724], [2.8125, 3]}
CP(2) => {[-1.125, -1], [-1.125, -1], [0.785398163397449, 0.981747704246811], [0.5, 0.75], [-1.5, -1.25], [0.196349540849362, 0.392699081698724], [2.8125, 3]}
split: 3 0.625 (104)
x := {[-1.25, -1.125], [-1.25, -1], [0.981747704246811, 1.17809724509617], [0.5, 0.75], [-1.5, -1.25], [-4.94065645841247e-324, 0.196349540849362], [2.8125, 3]}
split: 1 -1.125 (105)
x := {[-1.125, -1], [-1.25, -1], [0.981747704246811, 1.17809724509617], [0.5, 0.75], [-1.5, -1.25], [-4.94065645841247e-324, 0.196349540849362], [2.8125, 3]}
[truncated: 1,349 more rows]
