# Supplementary material for: Rigorous packing of unit squares into a circle
Source: J Glob Optim. 2018 Oct 3;73(3):547–65. doi: 10.1007/s10898-018-0711-5 (PMC6394747; doi:10.1007/s10898-018-0711-5)
Supplement: Supplementary file 1 — Supplementary material 1 (zip 65514 KB) [file 10898_2018_711_MOESM1_ESM.zip › n3/phase2/T0T18.txt]

x := {[-3, 3], [-3, 3], [-4.94065645841247e-324, 1.5707963267949], [-3, 3], [-3, 3], [-4.94065645841247e-324, 1.5707963267949], [0, 3]}
CP(2) => {[-3, -1], [-2, -1], [-4.94065645841247e-324, 1.5707963267949], [-1, 1], [-1, 0], [-4.94065645841247e-324, 1.5707963267949], [0, 3]}
split: 6 1.5 (2)
x := {[-3, -1], [-2, -1], [-4.94065645841247e-324, 1.5707963267949], [-1, 1], [-1, 0], [-4.94065645841247e-324, 1.5707963267949], [0, 1.5]}
CP(1) => []
x := {[-3, -1], [-2, -1], [-4.94065645841247e-324, 1.5707963267949], [-1, 1], [-1, 0], [-4.94065645841247e-324, 1.5707963267949], [1.5, 3]}
split: 0 -2 (2)
x := {[-3, -2], [-2, -1], [-4.94065645841247e-324, 1.5707963267949], [-1, 1], [-1, 0], [-4.94065645841247e-324, 1.5707963267949], [1.5, 3]}
CP(2) => []
x := {[-2, -1], [-2, -1], [-4.94065645841247e-324, 1.5707963267949], [-1, 1], [-1, 0], [-4.94065645841247e-324, 1.5707963267949], [1.5, 3]}
split: 3 0 (2)
x := {[-2, -1], [-2, -1], [-4.94065645841247e-324, 1.5707963267949], [-1, 0], [-1, 0], [-4.94065645841247e-324, 1.5707963267949], [1.5, 3]}
split: 2 0.785398 (3)
x := {[-2, -1], [-2, -1], [-4.94065645841247e-324, 1.5707963267949], [0, 1], [-1, 0], [-4.94065645841247e-324, 1.5707963267949], [1.5, 3]}
split: 2 0.785398 (4)
x := {[-2, -1], [-2, -1], [-4.94065645841247e-324, 0.785398163397449], [-1, 0], [-1, 0], [-4.94065645841247e-324, 1.5707963267949], [1.5, 3]}
split: 5 0.785398 (5)
x := {[-2, -1], [-2, -1], [0.785398163397449, 1.5707963267949], [-1, 0], [-1, 0], [-4.94065645841247e-324, 1.5707963267949], [1.5, 3]}
split: 5 0.785398 (6)
x := {[-2, -1], [-2, -1], [-4.94065645841247e-324, 0.785398163397449], [0, 1], [-1, 0], [-4.94065645841247e-324, 1.5707963267949], [1.5, 3]}
split: 5 0.785398 (7)
x := {[-2, -1], [-2, -1], [0.785398163397449, 1.5707963267949], [0, 1], [-1, 0], [-4.94065645841247e-324, 1.5707963267949], [1.5, 3]}
split: 5 0.785398 (8)
x := {[-2, -1], [-2, -1], [-4.94065645841247e-324, 0.785398163397449], [-1, 0], [-1, 0], [-4.94065645841247e-324, 0.785398163397449], [1.5, 3]}
split: 6 2.25 (9)
x := {[-2, -1], [-2, -1], [-4.94065645841247e-324, 0.785398163397449], [-1, 0], [-1, 0], [0.785398163397449, 1.5707963267949], [1.5, 3]}
split: 6 2.25 (10)
x := {[-2, -1], [-2, -1], [0.785398163397449, 1.5707963267949], [-1, 0], [-1, 0], [-4.94065645841247e-324, 0.785398163397449], [1.5, 3]}
split: 6 2.25 (11)
x := {[-2, -1], [-2, -1], [0.785398163397449, 1.5707963267949], [-1, 0], [-1, 0], [0.785398163397449, 1.5707963267949], [1.5, 3]}
split: 6 2.25 (12)
x := {[-2, -1], [-2, -1], [-4.94065645841247e-324, 0.785398163397449], [0, 1], [-1, 0], [-4.94065645841247e-324, 0.785398163397449], [1.5, 3]}
split: 6 2.25 (13)
x := {[-2, -1], [-2, -1], [-4.94065645841247e-324, 0.785398163397449], [0, 1], [-1, 0], [0.785398163397449, 1.5707963267949], [1.5, 3]}
split: 6 2.25 (14)
x := {[-2, -1], [-2, -1], [0.785398163397449, 1.5707963267949], [0, 1], [-1, 0], [-4.94065645841247e-324, 0.785398163397449], [1.5, 3]}
split: 6 2.25 (15)
x := {[-2, -1], [-2, -1], [0.785398163397449, 1.5707963267949], [0, 1], [-1, 0], [0.785398163397449, 1.5707963267949], [1.5, 3]}
split: 6 2.25 (16)
x := {[-2, -1], [-2, -1], [-4.94065645841247e-324, 0.785398163397449], [-1, 0], [-1, 0], [-4.94065645841247e-324, 0.785398163397449], [1.5, 2.25]}
CP(1) => []
x := {[-2, -1], [-2, -1], [-4.94065645841247e-324, 0.785398163397449], [-1, 0], [-1, 0], [-4.94065645841247e-324, 0.785398163397449], [2.25, 3]}
split: 0 -1.5 (16)
x := {[-2, -1], [-2, -1], [-4.94065645841247e-324, 0.785398163397449], [-1, 0], [-1, 0], [0.785398163397449, 1.5707963267949], [1.5, 2.25]}
CP(1) => []
x := {[-2, -1], [-2, -1], [-4.94065645841247e-324, 0.785398163397449], [-1, 0], [-1, 0], [0.785398163397449, 1.5707963267949], [2.25, 3]}
split: 0 -1.5 (16)
x := {[-2, -1], [-2, -1], [0.785398163397449, 1.5707963267949], [-1, 0], [-1, 0], [-4.94065645841247e-324, 0.785398163397449], [1.5, 2.25]}
CP(1) => []
x := {[-2, -1], [-2, -1], [0.785398163397449, 1.5707963267949], [-1, 0], [-1, 0], [-4.94065645841247e-324, 0.785398163397449], [2.25, 3]}
split: 0 -1.5 (16)
x := {[-2, -1], [-2, -1], [0.785398163397449, 1.5707963267949], [-1, 0], [-1, 0], [0.785398163397449, 1.5707963267949], [1.5, 2.25]}
CP(1) => []
x := {[-2, -1], [-2, -1], [0.785398163397449, 1.5707963267949], [-1, 0], [-1, 0], [0.785398163397449, 1.5707963267949], [2.25, 3]}
split: 0 -1.5 (16)
x := {[-2, -1], [-2, -1], [-4.94065645841247e-324, 0.785398163397449], [0, 1], [-1, 0], [-4.94065645841247e-324, 0.785398163397449], [1.5, 2.25]}
CP(1) => []
x := {[-2, -1], [-2, -1], [-4.94065645841247e-324, 0.785398163397449], [0, 1], [-1, 0], [-4.94065645841247e-324, 0.785398163397449], [2.25, 3]}
split: 0 -1.5 (16)
x := {[-2, -1], [-2, -1], [-4.94065645841247e-324, 0.785398163397449], [0, 1], [-1, 0], [0.785398163397449, 1.5707963267949], [1.5, 2.25]}
CP(1) => []
x := {[-2, -1], [-2, -1], [-4.94065645841247e-324, 0.785398163397449], [0, 1], [-1, 0], [0.785398163397449, 1.5707963267949], [2.25, 3]}
split: 0 -1.5 (16)
x := {[-2, -1], [-2, -1], [0.785398163397449, 1.5707963267949], [0, 1], [-1, 0], [-4.94065645841247e-324, 0.785398163397449], [1.5, 2.25]}
CP(1) => []
x := {[-2, -1], [-2, -1], [0.785398163397449, 1.5707963267949], [0, 1], [-1, 0], [-4.94065645841247e-324, 0.785398163397449], [2.25, 3]}
split: 0 -1.5 (16)
x := {[-2, -1], [-2, -1], [0.785398163397449, 1.5707963267949], [0, 1], [-1, 0], [0.785398163397449, 1.5707963267949], [1.5, 2.25]}
CP(1) => []
x := {[-2, -1], [-2, -1], [0.785398163397449, 1.5707963267949], [0, 1], [-1, 0], [0.785398163397449, 1.5707963267949], [2.25, 3]}
split: 0 -1.5 (16)
x := {[-2, -1.5], [-2, -1], [-4.94065645841247e-324, 0.785398163397449], [-1, 0], [-1, 0], [-4.94065645841247e-324, 0.785398163397449], [2.25, 3]}
CP(2) => []
x := {[-1.5, -1], [-2, -1], [-4.94065645841247e-324, 0.785398163397449], [-1, 0], [-1, 0], [-4.94065645841247e-324, 0.785398163397449], [2.25, 3]}
CP(2) => {[-1.5, -1], [-1.5, -1], [-4.94065645841247e-324, 0.785398163397449], [-1, 0], [-1, 0], [-4.94065645841247e-324, 0.785398163397449], [2.25, 3]}
split: 3 -0.5 (16)
x := {[-2, -1.5], [-2, -1], [-4.94065645841247e-324, 0.785398163397449], [-1, 0], [-1, 0], [0.785398163397449, 1.5707963267949], [2.25, 3]}
CP(2) => []
x := {[-1.5, -1], [-2, -1], [-4.94065645841247e-324, 0.785398163397449], [-1, 0], [-1, 0], [0.785398163397449, 1.5707963267949], [2.25, 3]}
CP(2) => {[-1.5, -1], [-1.5, -1], [-4.94065645841247e-324, 0.785398163397449], [-1, 0], [-1, 0], [0.785398163397449, 1.5707963267949], [2.25, 3]}
split: 3 -0.5 (16)
x := {[-2, -1.5], [-2, -1], [0.785398163397449, 1.5707963267949], [-1, 0], [-1, 0], [-4.94065645841247e-324, 0.785398163397449], [2.25, 3]}
CP(2) => {[-2, -1.5], [-1.89809728810838, -1], [0.785398163397449, 1.5707963267949], [-1, 0], [-1, 0], [-4.94065645841247e-324, 0.785398163397449], [2.25, 3]}
split: 3 -0.5 (17)
x := {[-1.5, -1], [-2, -1], [0.785398163397449, 1.5707963267949], [-1, 0], [-1, 0], [-4.94065645841247e-324, 0.785398163397449], [2.25, 3]}
CP(2) => {[-1.5, -1], [-1.5, -1], [0.785398163397449, 1.5707963267949], [-1, 0], [-1, 0], [-4.94065645841247e-324, 0.785398163397449], [2.25, 3]}
split: 3 -0.5 (18)
x := {[-2, -1.5], [-2, -1], [0.785398163397449, 1.5707963267949], [-1, 0], [-1, 0], [0.785398163397449, 1.5707963267949], [2.25, 3]}
CP(2) => {[-2, -1.5], [-1.89809728810838, -1], [0.785398163397449, 1.5707963267949], [-1, 0], [-1, 0], [0.785398163397449, 1.5707963267949], [2.25, 3]}
split: 3 -0.5 (19)
x := {[-1.5, -1], [-2, -1], [0.785398163397449, 1.5707963267949], [-1, 0], [-1, 0], [0.785398163397449, 1.5707963267949], [2.25, 3]}
CP(2) => {[-1.5, -1], [-1.5, -1], [0.785398163397449, 1.5707963267949], [-1, 0], [-1, 0], [0.785398163397449, 1.5707963267949], [2.25, 3]}
split: 3 -0.5 (20)
x := {[-2, -1.5], [-2, -1], [-4.94065645841247e-324, 0.785398163397449], [0, 1], [-1, 0], [-4.94065645841247e-324, 0.785398163397449], [2.25, 3]}
CP(2) => []
x := {[-1.5, -1], [-2, -1], [-4.94065645841247e-324, 0.785398163397449], [0, 1], [-1, 0], [-4.94065645841247e-324, 0.785398163397449], [2.25, 3]}
CP(2) => {[-1.5, -1], [-1.5, -1], [-4.94065645841247e-324, 0.785398163397449], [0, 1], [-1, 0], [-4.94065645841247e-324, 0.785398163397449], [2.25, 3]}
split: 3 0.5 (20)
x := {[-2, -1.5], [-2, -1], [-4.94065645841247e-324, 0.785398163397449], [0, 1], [-1, 0], [0.785398163397449, 1.5707963267949], [2.25, 3]}
CP(2) => []
x := {[-1.5, -1], [-2, -1], [-4.94065645841247e-324, 0.785398163397449], [0, 1], [-1, 0], [0.785398163397449, 1.5707963267949], [2.25, 3]}
CP(2) => {[-1.5, -1], [-1.5, -1], [-4.94065645841247e-324, 0.785398163397449], [0, 1], [-1, 0], [0.785398163397449, 1.5707963267949], [2.25, 3]}
split: 3 0.5 (20)
x := {[-2, -1.5], [-2, -1], [0.785398163397449, 1.5707963267949], [0, 1], [-1, 0], [-4.94065645841247e-324, 0.785398163397449], [2.25, 3]}
CP(2) => {[-2, -1.5], [-1.89809728810838, -1], [0.785398163397449, 1.5707963267949], [0, 1], [-1, 0], [-4.94065645841247e-324, 0.785398163397449], [2.25, 3]}
split: 3 0.5 (21)
x := {[-1.5, -1], [-2, -1], [0.785398163397449, 1.5707963267949], [0, 1], [-1, 0], [-4.94065645841247e-324, 0.785398163397449], [2.25, 3]}
CP(2) => {[-1.5, -1], [-1.5, -1], [0.785398163397449, 1.5707963267949], [0, 1], [-1, 0], [-4.94065645841247e-324, 0.785398163397449], [2.25, 3]}
split: 3 0.5 (22)
x := {[-2, -1.5], [-2, -1], [0.785398163397449, 1.5707963267949], [0, 1], [-1, 0], [0.785398163397449, 1.5707963267949], [2.25, 3]}
CP(2) => {[-2, -1.5], [-1.89809728810838, -1], [0.785398163397449, 1.5707963267949], [0, 1], [-1, 0], [0.785398163397449, 1.5707963267949], [2.25, 3]}
split: 3 0.5 (23)
x := {[-1.5, -1], [-2, -1], [0.785398163397449, 1.5707963267949], [0, 1], [-1, 0], [0.785398163397449, 1.5707963267949], [2.25, 3]}
CP(2) => {[-1.5, -1], [-1.5, -1], [0.785398163397449, 1.5707963267949], [0, 1], [-1, 0], [0.785398163397449, 1.5707963267949], [2.25, 3]}
split: 3 0.5 (24)
x := {[-1.5, -1], [-1.5, -1], [-4.94065645841247e-324, 0.785398163397449], [-1, -0.5], [-1, 0], [-4.94065645841247e-324, 0.785398163397449], [2.25, 3]}
CP(2) => {[-1.5, -1], [-1.5, -1], [-4.94065645841247e-324, 0.785398163397449], [-1, -0.5], [-1, -0.5], [-4.94065645841247e-324, 0.785398163397449], [2.25, 3]}
split: 2 0.392699 (25)
x := {[-1.5, -1], [-1.5, -1], [-4.94065645841247e-324, 0.785398163397449], [-0.5, 0], [-1, 0], [-4.94065645841247e-324, 0.785398163397449], [2.25, 3]}
split: 4 -0.5 (26)
x := {[-1.5, -1], [-1.5, -1], [-4.94065645841247e-324, 0.785398163397449], [-1, -0.5], [-1, 0], [0.785398163397449, 1.5707963267949], [2.25, 3]}
CP(2) => {[-1.5, -1], [-1.5, -1], [-4.94065645841247e-324, 0.785398163397449], [-1, -0.5], [-1, -0.5], [0.785398163397449, 1.5707963267949], [2.25, 3]}
split: 2 0.392699 (27)
x := {[-1.5, -1], [-1.5, -1], [-4.94065645841247e-324, 0.785398163397449], [-0.5, 0], [-1, 0], [0.785398163397449, 1.5707963267949], [2.25, 3]}
split: 4 -0.5 (28)
x := {[-2, -1.5], [-1.89809728810838, -1], [0.785398163397449, 1.5707963267949], [-1, -0.5], [-1, 0], [-4.94065645841247e-324, 0.785398163397449], [2.25, 3]}
CP(2) => {[-2, -1.5], [-1.89809728810838, -1], [0.785398163397449, 1.5707963267949], [-1, -0.5], [-1, -0.5], [-4.94065645841247e-324, 0.785398163397449], [2.25, 3]}
split: 1 -1.44905 (29)
x := {[-2, -1.5], [-1.89809728810838, -1], [0.785398163397449, 1.5707963267949], [-0.5, 0], [-1, 0], [-4.94065645841247e-324, 0.785398163397449], [2.25, 3]}
split: 4 -0.5 (30)
x := {[-1.5, -1], [-1.5, -1], [0.785398163397449, 1.5707963267949], [-1, -0.5], [-1, 0], [-4.94065645841247e-324, 0.785398163397449], [2.25, 3]}
CP(2) => {[-1.5, -1], [-1.5, -1], [0.785398163397449, 1.5707963267949], [-1, -0.5], [-1, -0.5], [-4.94065645841247e-324, 0.785398163397449], [2.25, 3]}
split: 5 0.392699 (31)
x := {[-1.5, -1], [-1.5, -1], [0.785398163397449, 1.5707963267949], [-0.5, 0], [-1, 0], [-4.94065645841247e-324, 0.785398163397449], [2.25, 3]}
split: 4 -0.5 (32)
x := {[-2, -1.5], [-1.89809728810838, -1], [0.785398163397449, 1.5707963267949], [-1, -0.5], [-1, 0], [0.785398163397449, 1.5707963267949], [2.25, 3]}
CP(2) => {[-2, -1.5], [-1.89809728810838, -1], [0.785398163397449, 1.5707963267949], [-1, -0.5], [-1, -0.5], [0.785398163397449, 1.5707963267949], [2.25, 3]}
split: 1 -1.44905 (33)
x := {[-2, -1.5], [-1.89809728810838, -1], [0.785398163397449, 1.5707963267949], [-0.5, 0], [-1, 0], [0.785398163397449, 1.5707963267949], [2.25, 3]}
split: 4 -0.5 (34)
x := {[-1.5, -1], [-1.5, -1], [0.785398163397449, 1.5707963267949], [-1, -0.5], [-1, 0], [0.785398163397449, 1.5707963267949], [2.25, 3]}
CP(2) => {[-1.5, -1], [-1.5, -1], [0.785398163397449, 1.5707963267949], [-1, -0.5], [-1, -0.5], [0.785398163397449, 1.5707963267949], [2.25, 3]}
split: 2 1.1781 (35)
x := {[-1.5, -1], [-1.5, -1], [0.785398163397449, 1.5707963267949], [-0.5, 0], [-1, 0], [0.785398163397449, 1.5707963267949], [2.25, 3]}
split: 4 -0.5 (36)
x := {[-1.5, -1], [-1.5, -1], [-4.94065645841247e-324, 0.785398163397449], [0, 0.5], [-1, 0], [-4.94065645841247e-324, 0.785398163397449], [2.25, 3]}
split: 4 -0.5 (37)
x := {[-1.5, -1], [-1.5, -1], [-4.94065645841247e-324, 0.785398163397449], [0.5, 1], [-1, 0], [-4.94065645841247e-324, 0.785398163397449], [2.25, 3]}
CP(2) => {[-1.5, -1], [-1.5, -1], [-4.94065645841247e-324, 0.785398163397449], [0.5, 1], [-1, -0.5], [-4.94065645841247e-324, 0.785398163397449], [2.25, 3]}
split: 2 0.392699 (38)
x := {[-1.5, -1], [-1.5, -1], [-4.94065645841247e-324, 0.785398163397449], [0, 0.5], [-1, 0], [0.785398163397449, 1.5707963267949], [2.25, 3]}
split: 4 -0.5 (39)
x := {[-1.5, -1], [-1.5, -1], [-4.94065645841247e-324, 0.785398163397449], [0.5, 1], [-1, 0], [0.785398163397449, 1.5707963267949], [2.25, 3]}
CP(2) => {[-1.5, -1], [-1.5, -1], [-4.94065645841247e-324, 0.785398163397449], [0.5, 1], [-1, -0.5], [0.785398163397449, 1.5707963267949], [2.25, 3]}
split: 2 0.392699 (40)
x := {[-2, -1.5], [-1.89809728810838, -1], [0.785398163397449, 1.5707963267949], [0, 0.5], [-1, 0], [-4.94065645841247e-324, 0.785398163397449], [2.25, 3]}
split: 4 -0.5 (41)
x := {[-2, -1.5], [-1.89809728810838, -1], [0.785398163397449, 1.5707963267949], [0.5, 1], [-1, 0], [-4.94065645841247e-324, 0.785398163397449], [2.25, 3]}
CP(2) => {[-2, -1.5], [-1.89809728810838, -1], [0.785398163397449, 1.5707963267949], [0.5, 1], [-1, -0.5], [-4.94065645841247e-324, 0.785398163397449], [2.25, 3]}
split: 1 -1.44905 (42)
x := {[-1.5, -1], [-1.5, -1], [0.785398163397449, 1.5707963267949], [0, 0.5], [-1, 0], [-4.94065645841247e-324, 0.785398163397449], [2.25, 3]}
split: 4 -0.5 (43)
x := {[-1.5, -1], [-1.5, -1], [0.785398163397449, 1.5707963267949], [0.5, 1], [-1, 0], [-4.94065645841247e-324, 0.785398163397449], [2.25, 3]}
CP(2) => {[-1.5, -1], [-1.5, -1], [0.785398163397449, 1.5707963267949], [0.5, 1], [-1, -0.5], [-4.94065645841247e-324, 0.785398163397449], [2.25, 3]}
split: 5 0.392699 (44)
x := {[-2, -1.5], [-1.89809728810838, -1], [0.785398163397449, 1.5707963267949], [0, 0.5], [-1, 0], [0.785398163397449, 1.5707963267949], [2.25, 3]}
split: 4 -0.5 (45)
x := {[-2, -1.5], [-1.89809728810838, -1], [0.785398163397449, 1.5707963267949], [0.5, 1], [-1, 0], [0.785398163397449, 1.5707963267949], [2.25, 3]}
CP(2) => {[-2, -1.5], [-1.89809728810838, -1], [0.785398163397449, 1.5707963267949], [0.5, 1], [-1, -0.5], [0.785398163397449, 1.5707963267949], [2.25, 3]}
split: 1 -1.44905 (46)
x := {[-1.5, -1], [-1.5, -1], [0.785398163397449, 1.5707963267949], [0, 0.5], [-1, 0], [0.785398163397449, 1.5707963267949], [2.25, 3]}
split: 4 -0.5 (47)
x := {[-1.5, -1], [-1.5, -1], [0.785398163397449, 1.5707963267949], [0.5, 1], [-1, 0], [0.785398163397449, 1.5707963267949], [2.25, 3]}
CP(2) => {[-1.5, -1], [-1.5, -1], [0.785398163397449, 1.5707963267949], [0.5, 1], [-1, -0.5], [0.785398163397449, 1.5707963267949], [2.25, 3]}
split: 2 1.1781 (48)
x := {[-1.5, -1], [-1.5, -1], [-4.94065645841247e-324, 0.392699081698724], [-1, -0.5], [-1, -0.5], [-4.94065645841247e-324, 0.785398163397449], [2.25, 3]}
CP(2) => {[-1.5, -1], [-1.43959285297413, -1], [-4.94065645841247e-324, 0.387204789493637], [-1, -0.5], [-1, -0.5], [-4.94065645841247e-324, 0.785398163397449], [2.25, 3]}
split: 5 0.392699 (49)
x := {[-1.5, -1], [-1.5, -1], [0.392699081698724, 0.785398163397449], [-1, -0.5], [-1, -0.5], [-4.94065645841247e-324, 0.785398163397449], [2.25, 3]}
split: 5 0.392699 (50)
x := {[-1.5, -1], [-1.5, -1], [-4.94065645841247e-324, 0.785398163397449], [-0.5, 0], [-1, -0.5], [-4.94065645841247e-324, 0.785398163397449], [2.25, 3]}
split: 2 0.392699 (51)
x := {[-1.5, -1], [-1.5, -1], [-4.94065645841247e-324, 0.785398163397449], [-0.5, 0], [-0.5, 0], [-4.94065645841247e-324, 0.785398163397449], [2.25, 3]}
split: 2 0.392699 (52)
x := {[-1.5, -1], [-1.5, -1], [-4.94065645841247e-324, 0.392699081698724], [-1, -0.5], [-1, -0.5], [0.785398163397449, 1.5707963267949], [2.25, 3]}
CP(2) => {[-1.5, -1], [-1.43959285297413, -1], [-4.94065645841247e-324, 0.387204789493637], [-1, -0.5], [-1, -0.5], [0.785398163397449, 1.5707963267949], [2.25, 3]}
split: 5 1.1781 (53)
x := {[-1.5, -1], [-1.5, -1], [0.392699081698724, 0.785398163397449], [-1, -0.5], [-1, -0.5], [0.785398163397449, 1.5707963267949], [2.25, 3]}
split: 5 1.1781 (54)
x := {[-1.5, -1], [-1.5, -1], [-4.94065645841247e-324, 0.785398163397449], [-0.5, 0], [-1, -0.5], [0.785398163397449, 1.5707963267949], [2.25, 3]}
split: 2 0.392699 (55)
x := {[-1.5, -1], [-1.5, -1], [-4.94065645841247e-324, 0.785398163397449], [-0.5, 0], [-0.5, 0], [0.785398163397449, 1.5707963267949], [2.25, 3]}
split: 2 0.392699 (56)
x := {[-2, -1.5], [-1.89809728810838, -1.44904864405419], [0.785398163397449, 1.5707963267949], [-1, -0.5], [-1, -0.5], [-4.94065645841247e-324, 0.785398163397449], [2.25, 3]}
CP(1) => []
x := {[-2, -1.5], [-1.44904864405419, -1], [0.785398163397449, 1.5707963267949], [-1, -0.5], [-1, -0.5], [-4.94065645841247e-324, 0.785398163397449], [2.25, 3]}
split: 5 0.392699 (56)
x := {[-2, -1.5], [-1.89809728810838, -1], [0.785398163397449, 1.5707963267949], [-0.5, 0], [-1, -0.5], [-4.94065645841247e-324, 0.785398163397449], [2.25, 3]}
split: 1 -1.44905 (57)
x := {[-2, -1.5], [-1.89809728810838, -1], [0.785398163397449, 1.5707963267949], [-0.5, 0], [-0.5, 0], [-4.94065645841247e-324, 0.785398163397449], [2.25, 3]}
split: 1 -1.44905 (58)
x := {[-1.5, -1], [-1.5, -1], [0.785398163397449, 1.5707963267949], [-1, -0.5], [-1, -0.5], [-4.94065645841247e-324, 0.392699081698724], [2.25, 3]}
split: 2 1.1781 (59)
x := {[-1.5, -1], [-1.5, -1], [0.785398163397449, 1.5707963267949], [-1, -0.5], [-1, -0.5], [0.392699081698724, 0.785398163397449], [2.25, 3]}
split: 2 1.1781 (60)
x := {[-1.5, -1], [-1.5, -1], [0.785398163397449, 1.5707963267949], [-0.5, 0], [-1, -0.5], [-4.94065645841247e-324, 0.785398163397449], [2.25, 3]}
split: 5 0.392699 (61)
x := {[-1.5, -1], [-1.5, -1], [0.785398163397449, 1.5707963267949], [-0.5, 0], [-0.5, 0], [-4.94065645841247e-324, 0.785398163397449], [2.25, 3]}
split: 5 0.392699 (62)
x := {[-2, -1.5], [-1.89809728810838, -1.44904864405419], [0.785398163397449, 1.5707963267949], [-1, -0.5], [-1, -0.5], [0.785398163397449, 1.5707963267949], [2.25, 3]}
CP(1) => []
x := {[-2, -1.5], [-1.44904864405419, -1], [0.785398163397449, 1.5707963267949], [-1, -0.5], [-1, -0.5], [0.785398163397449, 1.5707963267949], [2.25, 3]}
split: 2 1.1781 (62)
x := {[-2, -1.5], [-1.89809728810838, -1], [0.785398163397449, 1.5707963267949], [-0.5, 0], [-1, -0.5], [0.785398163397449, 1.5707963267949], [2.25, 3]}
split: 1 -1.44905 (63)
x := {[-2, -1.5], [-1.89809728810838, -1], [0.785398163397449, 1.5707963267949], [-0.5, 0], [-0.5, 0], [0.785398163397449, 1.5707963267949], [2.25, 3]}
split: 1 -1.44905 (64)
x := {[-1.5, -1], [-1.5, -1], [0.785398163397449, 1.17809724509617], [-1, -0.5], [-1, -0.5], [0.785398163397449, 1.5707963267949], [2.25, 3]}
split: 5 1.1781 (65)
x := {[-1.5, -1], [-1.5, -1], [1.17809724509617, 1.5707963267949], [-1, -0.5], [-1, -0.5], [0.785398163397449, 1.5707963267949], [2.25, 3]}
CP(3) => {[-1.44296841303095, -1], [-1.44296841303095, -1], [1.17809724509617, 1.5707963267949], [-1, -0.5], [-1, -0.5], [0.785398163397449, 1.5707963267949], [2.25, 3]}
split: 5 1.1781 (66)
x := {[-1.5, -1], [-1.5, -1], [0.785398163397449, 1.5707963267949], [-0.5, 0], [-1, -0.5], [0.785398163397449, 1.5707963267949], [2.25, 3]}
split: 2 1.1781 (67)
x := {[-1.5, -1], [-1.5, -1], [0.785398163397449, 1.5707963267949], [-0.5, 0], [-0.5, 0], [0.785398163397449, 1.5707963267949], [2.25, 3]}
split: 2 1.1781 (68)
x := {[-1.5, -1], [-1.5, -1], [-4.94065645841247e-324, 0.785398163397449], [0, 0.5], [-1, -0.5], [-4.94065645841247e-324, 0.785398163397449], [2.25, 3]}
split: 2 0.392699 (69)
x := {[-1.5, -1], [-1.5, -1], [-4.94065645841247e-324, 0.785398163397449], [0, 0.5], [-0.5, 0], [-4.94065645841247e-324, 0.785398163397449], [2.25, 3]}
split: 2 0.392699 (70)
x := {[-1.5, -1], [-1.5, -1], [-4.94065645841247e-324, 0.392699081698724], [0.5, 1], [-1, -0.5], [-4.94065645841247e-324, 0.785398163397449], [2.25, 3]}
CP(2) => {[-1.5, -1], [-1.43959285297413, -1], [-4.94065645841247e-324, 0.387204789493637], [0.5, 1], [-1, -0.5], [-4.94065645841247e-324, 0.785398163397449], [2.25, 3]}
split: 5 0.392699 (71)
x := {[-1.5, -1], [-1.5, -1], [0.392699081698724, 0.785398163397449], [0.5, 1], [-1, -0.5], [-4.94065645841247e-324, 0.785398163397449], [2.25, 3]}
split: 5 0.392699 (72)
x := {[-1.5, -1], [-1.5, -1], [-4.94065645841247e-324, 0.785398163397449], [0, 0.5], [-1, -0.5], [0.785398163397449, 1.5707963267949], [2.25, 3]}
split: 2 0.392699 (73)
x := {[-1.5, -1], [-1.5, -1], [-4.94065645841247e-324, 0.785398163397449], [0, 0.5], [-0.5, 0], [0.785398163397449, 1.5707963267949], [2.25, 3]}
split: 2 0.392699 (74)
x := {[-1.5, -1], [-1.5, -1], [-4.94065645841247e-324, 0.392699081698724], [0.5, 1], [-1, -0.5], [0.785398163397449, 1.5707963267949], [2.25, 3]}
CP(2) => {[-1.5, -1], [-1.43959285297413, -1], [-4.94065645841247e-324, 0.387204789493637], [0.5, 1], [-1, -0.5], [0.785398163397449, 1.5707963267949], [2.25, 3]}
split: 5 1.1781 (75)
x := {[-1.5, -1], [-1.5, -1], [0.392699081698724, 0.785398163397449], [0.5, 1], [-1, -0.5], [0.785398163397449, 1.5707963267949], [2.25, 3]}
split: 5 1.1781 (76)
x := {[-2, -1.5], [-1.89809728810838, -1], [0.785398163397449, 1.5707963267949], [0, 0.5], [-1, -0.5], [-4.94065645841247e-324, 0.785398163397449], [2.25, 3]}
split: 1 -1.44905 (77)
x := {[-2, -1.5], [-1.89809728810838, -1], [0.785398163397449, 1.5707963267949], [0, 0.5], [-0.5, 0], [-4.94065645841247e-324, 0.785398163397449], [2.25, 3]}
split: 1 -1.44905 (78)
x := {[-2, -1.5], [-1.89809728810838, -1.44904864405419], [0.785398163397449, 1.5707963267949], [0.5, 1], [-1, -0.5], [-4.94065645841247e-324, 0.785398163397449], [2.25, 3]}
CP(1) => []
x := {[-2, -1.5], [-1.44904864405419, -1], [0.785398163397449, 1.5707963267949], [0.5, 1], [-1, -0.5], [-4.94065645841247e-324, 0.785398163397449], [2.25, 3]}
split: 5 0.392699 (78)
x := {[-1.5, -1], [-1.5, -1], [0.785398163397449, 1.5707963267949], [0, 0.5], [-1, -0.5], [-4.94065645841247e-324, 0.785398163397449], [2.25, 3]}
split: 5 0.392699 (79)
x := {[-1.5, -1], [-1.5, -1], [0.785398163397449, 1.5707963267949], [0, 0.5], [-0.5, 0], [-4.94065645841247e-324, 0.785398163397449], [2.25, 3]}
split: 5 0.392699 (80)
x := {[-1.5, -1], [-1.5, -1], [0.785398163397449, 1.5707963267949], [0.5, 1], [-1, -0.5], [-4.94065645841247e-324, 0.392699081698724], [2.25, 3]}
split: 2 1.1781 (81)
x := {[-1.5, -1], [-1.5, -1], [0.785398163397449, 1.5707963267949], [0.5, 1], [-1, -0.5], [0.392699081698724, 0.785398163397449], [2.25, 3]}
split: 2 1.1781 (82)
x := {[-2, -1.5], [-1.89809728810838, -1], [0.785398163397449, 1.5707963267949], [0, 0.5], [-1, -0.5], [0.785398163397449, 1.5707963267949], [2.25, 3]}
split: 1 -1.44905 (83)
x := {[-2, -1.5], [-1.89809728810838, -1], [0.785398163397449, 1.5707963267949], [0, 0.5], [-0.5, 0], [0.785398163397449, 1.5707963267949], [2.25, 3]}
split: 1 -1.44905 (84)
x := {[-2, -1.5], [-1.89809728810838, -1.44904864405419], [0.785398163397449, 1.5707963267949], [0.5, 1], [-1, -0.5], [0.785398163397449, 1.5707963267949], [2.25, 3]}
CP(1) => []
x := {[-2, -1.5], [-1.44904864405419, -1], [0.785398163397449, 1.5707963267949], [0.5, 1], [-1, -0.5], [0.785398163397449, 1.5707963267949], [2.25, 3]}
split: 2 1.1781 (84)
x := {[-1.5, -1], [-1.5, -1], [0.785398163397449, 1.5707963267949], [0, 0.5], [-1, -0.5], [0.785398163397449, 1.5707963267949], [2.25, 3]}
split: 2 1.1781 (85)
x := {[-1.5, -1], [-1.5, -1], [0.785398163397449, 1.5707963267949], [0, 0.5], [-0.5, 0], [0.785398163397449, 1.5707963267949], [2.25, 3]}
split: 2 1.1781 (86)
x := {[-1.5, -1], [-1.5, -1], [0.785398163397449, 1.17809724509617], [0.5, 1], [-1, -0.5], [0.785398163397449, 1.5707963267949], [2.25, 3]}
split: 5 1.1781 (87)
x := {[-1.5, -1], [-1.5, -1], [1.17809724509617, 1.5707963267949], [0.5, 1], [-1, -0.5], [0.785398163397449, 1.5707963267949], [2.25, 3]}
CP(3) => {[-1.44296841303095, -1], [-1.44296841303095, -1], [1.17809724509617, 1.5707963267949], [0.5, 1], [-1, -0.5], [0.785398163397449, 1.5707963267949], [2.25, 3]}
split: 5 1.1781 (88)
x := {[-1.5, -1], [-1.43959285297413, -1], [-4.94065645841247e-324, 0.387204789493637], [-1, -0.5], [-1, -0.5], [-4.94065645841247e-324, 0.392699081698724], [2.25, 3]}
CP(1) => {[-1.5, -1], [-1.43511446776916, -1], [-4.94065645841247e-324, 0.383053887716666], [-1, -0.5], [-1, -0.5], [-4.94065645841247e-324, 0.392699081698724], [2.25, 3]}
split: 6 2.625 (89)
x := {[-1.5, -1], [-1.43959285297413, -1], [-4.94065645841247e-324, 0.387204789493637], [-1, -0.5], [-1, -0.5], [0.392699081698724, 0.785398163397449], [2.25, 3]}
CP(1) => {[-1.5, -1], [-1.43511446776916, -1], [-4.94065645841247e-324, 0.383053887716666], [-1, -0.5], [-1, -0.5], [0.392699081698724, 0.785398163397449], [2.25, 3]}
split: 6 2.625 (90)
x := {[-1.5, -1], [-1.5, -1], [0.392699081698724, 0.785398163397449], [-1, -0.5], [-1, -0.5], [-4.94065645841247e-324, 0.392699081698724], [2.25, 3]}
split: 6 2.625 (91)
x := {[-1.5, -1], [-1.5, -1], [0.392699081698724, 0.785398163397449], [-1, -0.5], [-1, -0.5], [0.392699081698724, 0.785398163397449], [2.25, 3]}
split: 6 2.625 (92)
x := {[-1.5, -1], [-1.5, -1], [-4.94065645841247e-324, 0.392699081698724], [-0.5, 0], [-1, -0.5], [-4.94065645841247e-324, 0.785398163397449], [2.25, 3]}
CP(2) => {[-1.5, -1], [-1.43959285297413, -1], [-4.94065645841247e-324, 0.387204789493637], [-0.5, 0], [-1, -0.5], [-4.94065645841247e-324, 0.785398163397449], [2.25, 3]}
split: 5 0.392699 (93)
x := {[-1.5, -1], [-1.5, -1], [0.392699081698724, 0.785398163397449], [-0.5, 0], [-1, -0.5], [-4.94065645841247e-324, 0.785398163397449], [2.25, 3]}
split: 5 0.392699 (94)
x := {[-1.5, -1], [-1.5, -1], [-4.94065645841247e-324, 0.392699081698724], [-0.5, 0], [-0.5, 0], [-4.94065645841247e-324, 0.785398163397449], [2.25, 3]}
CP(2) => {[-1.5, -1], [-1.43959285297413, -1], [-4.94065645841247e-324, 0.387204789493637], [-0.5, 0], [-0.5, 0], [-4.94065645841247e-324, 0.785398163397449], [2.25, 3]}
split: 5 0.392699 (95)
x := {[-1.5, -1], [-1.5, -1], [0.392699081698724, 0.785398163397449], [-0.5, 0], [-0.5, 0], [-4.94065645841247e-324, 0.785398163397449], [2.25, 3]}
split: 5 0.392699 (96)
x := {[-1.5, -1], [-1.43959285297413, -1], [-4.94065645841247e-324, 0.387204789493637], [-1, -0.5], [-1, -0.5], [0.785398163397449, 1.17809724509617], [2.25, 3]}
CP(1) => {[-1.5, -1], [-1.43511446776916, -1], [-4.94065645841247e-324, 0.383053887716666], [-1, -0.5], [-1, -0.5], [0.785398163397449, 1.17809724509617], [2.25, 3]}
split: 6 2.625 (97)
x := {[-1.5, -1], [-1.43959285297413, -1], [-4.94065645841247e-324, 0.387204789493637], [-1, -0.5], [-1, -0.5], [1.17809724509617, 1.5707963267949], [2.25, 3]}
CP(1) => {[-1.5, -1], [-1.43511446776916, -1], [-4.94065645841247e-324, 0.383053887716666], [-1, -0.5], [-1, -0.5], [1.17809724509617, 1.5707963267949], [2.25, 3]}
split: 6 2.625 (98)
x := {[-1.5, -1], [-1.5, -1], [0.392699081698724, 0.785398163397449], [-1, -0.5], [-1, -0.5], [0.785398163397449, 1.17809724509617], [2.25, 3]}
split: 6 2.625 (99)
x := {[-1.5, -1], [-1.5, -1], [0.392699081698724, 0.785398163397449], [-1, -0.5], [-1, -0.5], [1.17809724509617, 1.5707963267949], [2.25, 3]}
split: 6 2.625 (100)
x := {[-1.5, -1], [-1.5, -1], [-4.94065645841247e-324, 0.392699081698724], [-0.5, 0], [-1, -0.5], [0.785398163397449, 1.5707963267949], [2.25, 3]}
CP(2) => {[-1.5, -1], [-1.43959285297413, -1], [-4.94065645841247e-324, 0.387204789493637], [-0.5, 0], [-1, -0.5], [0.785398163397449, 1.5707963267949], [2.25, 3]}
split: 5 1.1781 (101)
x := {[-1.5, -1], [-1.5, -1], [0.392699081698724, 0.785398163397449], [-0.5, 0], [-1, -0.5], [0.785398163397449, 1.5707963267949], [2.25, 3]}
split: 5 1.1781 (102)
x := {[-1.5, -1], [-1.5, -1], [-4.94065645841247e-324, 0.392699081698724], [-0.5, 0], [-0.5, 0], [0.785398163397449, 1.5707963267949], [2.25, 3]}
CP(2) => {[-1.5, -1], [-1.43959285297413, -1], [-4.94065645841247e-324, 0.387204789493637], [-0.5, 0], [-0.5, 0], [0.785398163397449, 1.5707963267949], [2.25, 3]}
split: 5 1.1781 (103)
x := {[-1.5, -1], [-1.5, -1], [0.392699081698724, 0.785398163397449], [-0.5, 0], [-0.5, 0], [0.785398163397449, 1.5707963267949], [2.25, 3]}
split: 5 1.1781 (104)
x := {[-2, -1.5], [-1.44904864405419, -1], [0.785398163397449, 1.5707963267949], [-1, -0.5], [-1, -0.5], [-4.94065645841247e-324, 0.392699081698724], [2.25, 3]}
split: 2 1.1781 (105)
x := {[-2, -1.5], [-1.44904864405419, -1], [0.785398163397449, 1.5707963267949], [-1, -0.5], [-1, -0.5], [0.392699081698724, 0.785398163397449], [2.25, 3]}
split: 2 1.1781 (106)
x := {[-2, -1.5], [-1.89809728810838, -1.44904864405419], [0.785398163397449, 1.5707963267949], [-0.5, 0], [-1, -0.5], [-4.94065645841247e-324, 0.785398163397449], [2.25, 3]}
CP(1) => []
x := {[-2, -1.5], [-1.44904864405419, -1], [0.785398163397449, 1.5707963267949], [-0.5, 0], [-1, -0.5], [-4.94065645841247e-324, 0.785398163397449], [2.25, 3]}
split: 5 0.392699 (106)
x := {[-2, -1.5], [-1.89809728810838, -1.44904864405419], [0.785398163397449, 1.5707963267949], [-0.5, 0], [-0.5, 0], [-4.94065645841247e-324, 0.785398163397449], [2.25, 3]}
CP(1) => []
x := {[-2, -1.5], [-1.44904864405419, -1], [0.785398163397449, 1.5707963267949], [-0.5, 0], [-0.5, 0], [-4.94065645841247e-324, 0.785398163397449], [2.25, 3]}
split: 5 0.392699 (106)
x := {[-1.5, -1], [-1.5, -1], [0.785398163397449, 1.17809724509617], [-1, -0.5], [-1, -0.5], [-4.94065645841247e-324, 0.392699081698724], [2.25, 3]}
split: 6 2.625 (107)
x := {[-1.5, -1], [-1.5, -1], [1.17809724509617, 1.5707963267949], [-1, -0.5], [-1, -0.5], [-4.94065645841247e-324, 0.392699081698724], [2.25, 3]}
CP(3) => {[-1.44296841303095, -1], [-1.44296841303095, -1], [1.17809724509617, 1.5707963267949], [-1, -0.5], [-1, -0.5], [-4.94065645841247e-324, 0.392699081698724], [2.25, 3]}
split: 6 2.625 (108)
x := {[-1.5, -1], [-1.5, -1], [0.785398163397449, 1.17809724509617], [-1, -0.5], [-1, -0.5], [0.392699081698724, 0.785398163397449], [2.25, 3]}
split: 6 2.625 (109)
x := {[-1.5, -1], [-1.5, -1], [1.17809724509617, 1.5707963267949], [-1, -0.5], [-1, -0.5], [0.392699081698724, 0.785398163397449], [2.25, 3]}
CP(3) => {[-1.44296841303095, -1], [-1.44296841303095, -1], [1.17809724509617, 1.5707963267949], [-1, -0.5], [-1, -0.5], [0.392699081698724, 0.785398163397449], [2.25, 3]}
split: 6 2.625 (110)
x := {[-1.5, -1], [-1.5, -1], [0.785398163397449, 1.5707963267949], [-0.5, 0], [-1, -0.5], [-4.94065645841247e-324, 0.392699081698724], [2.25, 3]}
split: 2 1.1781 (111)
x := {[-1.5, -1], [-1.5, -1], [0.785398163397449, 1.5707963267949], [-0.5, 0], [-1, -0.5], [0.392699081698724, 0.785398163397449], [2.25, 3]}
split: 2 1.1781 (112)
x := {[-1.5, -1], [-1.5, -1], [0.785398163397449, 1.5707963267949], [-0.5, 0], [-0.5, 0], [-4.94065645841247e-324, 0.392699081698724], [2.25, 3]}
split: 2 1.1781 (113)
x := {[-1.5, -1], [-1.5, -1], [0.785398163397449, 1.5707963267949], [-0.5, 0], [-0.5, 0], [0.392699081698724, 0.785398163397449], [2.25, 3]}
split: 2 1.1781 (114)
x := {[-2, -1.5], [-1.44904864405419, -1], [0.785398163397449, 1.17809724509617], [-1, -0.5], [-1, -0.5], [0.785398163397449, 1.5707963267949], [2.25, 3]}
CP(1) => []
x := {[-2, -1.5], [-1.44904864405419, -1], [1.17809724509617, 1.5707963267949], [-1, -0.5], [-1, -0.5], [0.785398163397449, 1.5707963267949], [2.25, 3]}
CP(1) => []
x := {[-2, -1.5], [-1.89809728810838, -1.44904864405419], [0.785398163397449, 1.5707963267949], [-0.5, 0], [-1, -0.5], [0.785398163397449, 1.5707963267949], [2.25, 3]}
CP(1) => []
x := {[-2, -1.5], [-1.44904864405419, -1], [0.785398163397449, 1.5707963267949], [-0.5, 0], [-1, -0.5], [0.785398163397449, 1.5707963267949], [2.25, 3]}
split: 2 1.1781 (112)
x := {[-2, -1.5], [-1.89809728810838, -1.44904864405419], [0.785398163397449, 1.5707963267949], [-0.5, 0], [-0.5, 0], [0.785398163397449, 1.5707963267949], [2.25, 3]}
CP(1) => []
x := {[-2, -1.5], [-1.44904864405419, -1], [0.785398163397449, 1.5707963267949], [-0.5, 0], [-0.5, 0], [0.785398163397449, 1.5707963267949], [2.25, 3]}
split: 2 1.1781 (112)
x := {[-1.5, -1], [-1.5, -1], [0.785398163397449, 1.17809724509617], [-1, -0.5], [-1, -0.5], [0.785398163397449, 1.17809724509617], [2.25, 3]}
split: 6 2.625 (113)
x := {[-1.5, -1], [-1.5, -1], [0.785398163397449, 1.17809724509617], [-1, -0.5], [-1, -0.5], [1.17809724509617, 1.5707963267949], [2.25, 3]}
split: 6 2.625 (114)
x := {[-1.44296841303095, -1], [-1.44296841303095, -1], [1.17809724509617, 1.5707963267949], [-1, -0.5], [-1, -0.5], [0.785398163397449, 1.17809724509617], [2.25, 3]}
split: 6 2.625 (115)
x := {[-1.44296841303095, -1], [-1.44296841303095, -1], [1.17809724509617, 1.5707963267949], [-1, -0.5], [-1, -0.5], [1.17809724509617, 1.5707963267949], [2.25, 3]}
split: 6 2.625 (116)
x := {[-1.5, -1], [-1.5, -1], [0.785398163397449, 1.17809724509617], [-0.5, 0], [-1, -0.5], [0.785398163397449, 1.5707963267949], [2.25, 3]}
split: 5 1.1781 (117)
x := {[-1.5, -1], [-1.5, -1], [1.17809724509617, 1.5707963267949], [-0.5, 0], [-1, -0.5], [0.785398163397449, 1.5707963267949], [2.25, 3]}
CP(3) => {[-1.44296841303095, -1], [-1.44296841303095, -1], [1.17809724509617, 1.5707963267949], [-0.5, 0], [-1, -0.5], [0.785398163397449, 1.5707963267949], [2.25, 3]}
split: 5 1.1781 (118)
x := {[-1.5, -1], [-1.5, -1], [0.785398163397449, 1.17809724509617], [-0.5, 0], [-0.5, 0], [0.785398163397449, 1.5707963267949], [2.25, 3]}
split: 5 1.1781 (119)
x := {[-1.5, -1], [-1.5, -1], [1.17809724509617, 1.5707963267949], [-0.5, 0], [-0.5, 0], [0.785398163397449, 1.5707963267949], [2.25, 3]}
CP(3) => {[-1.44296841303095, -1], [-1.44296841303095, -1], [1.17809724509617, 1.5707963267949], [-0.5, 0], [-0.5, 0], [0.785398163397449, 1.5707963267949], [2.25, 3]}
split: 5 1.1781 (120)
x := {[-1.5, -1], [-1.5, -1], [-4.94065645841247e-324, 0.392699081698724], [0, 0.5], [-1, -0.5], [-4.94065645841247e-324, 0.785398163397449], [2.25, 3]}
CP(2) => {[-1.5, -1], [-1.43959285297413, -1], [-4.94065645841247e-324, 0.387204789493637], [0, 0.5], [-1, -0.5], [-4.94065645841247e-324, 0.785398163397449], [2.25, 3]}
split: 5 0.392699 (121)
x := {[-1.5, -1], [-1.5, -1], [0.392699081698724, 0.785398163397449], [0, 0.5], [-1, -0.5], [-4.94065645841247e-324, 0.785398163397449], [2.25, 3]}
split: 5 0.392699 (122)
x := {[-1.5, -1], [-1.5, -1], [-4.94065645841247e-324, 0.392699081698724], [0, 0.5], [-0.5, 0], [-4.94065645841247e-324, 0.785398163397449], [2.25, 3]}
CP(2) => {[-1.5, -1], [-1.43959285297413, -1], [-4.94065645841247e-324, 0.387204789493637], [0, 0.5], [-0.5, 0], [-4.94065645841247e-324, 0.785398163397449], [2.25, 3]}
split: 5 0.392699 (123)
x := {[-1.5, -1], [-1.5, -1], [0.392699081698724, 0.785398163397449], [0, 0.5], [-0.5, 0], [-4.94065645841247e-324, 0.785398163397449], [2.25, 3]}
split: 5 0.392699 (124)
x := {[-1.5, -1], [-1.43959285297413, -1], [-4.94065645841247e-324, 0.387204789493637], [0.5, 1], [-1, -0.5], [-4.94065645841247e-324, 0.392699081698724], [2.25, 3]}
CP(1) => {[-1.5, -1], [-1.43511446776916, -1], [-4.94065645841247e-324, 0.383053887716666], [0.5, 1], [-1, -0.5], [-4.94065645841247e-324, 0.392699081698724], [2.25, 3]}
split: 6 2.625 (125)
x := {[-1.5, -1], [-1.43959285297413, -1], [-4.94065645841247e-324, 0.387204789493637], [0.5, 1], [-1, -0.5], [0.392699081698724, 0.785398163397449], [2.25, 3]}
CP(1) => {[-1.5, -1], [-1.43511446776916, -1], [-4.94065645841247e-324, 0.383053887716666], [0.5, 1], [-1, -0.5], [0.392699081698724, 0.785398163397449], [2.25, 3]}
split: 6 2.625 (126)
x := {[-1.5, -1], [-1.5, -1], [0.392699081698724, 0.785398163397449], [0.5, 1], [-1, -0.5], [-4.94065645841247e-324, 0.392699081698724], [2.25, 3]}
split: 6 2.625 (127)
x := {[-1.5, -1], [-1.5, -1], [0.392699081698724, 0.785398163397449], [0.5, 1], [-1, -0.5], [0.392699081698724, 0.785398163397449], [2.25, 3]}
split: 6 2.625 (128)
x := {[-1.5, -1], [-1.5, -1], [-4.94065645841247e-324, 0.392699081698724], [0, 0.5], [-1, -0.5], [0.785398163397449, 1.5707963267949], [2.25, 3]}
CP(2) => {[-1.5, -1], [-1.43959285297413, -1], [-4.94065645841247e-324, 0.387204789493637], [0, 0.5], [-1, -0.5], [0.785398163397449, 1.5707963267949], [2.25, 3]}
split: 5 1.1781 (129)
x := {[-1.5, -1], [-1.5, -1], [0.392699081698724, 0.785398163397449], [0, 0.5], [-1, -0.5], [0.785398163397449, 1.5707963267949], [2.25, 3]}
split: 5 1.1781 (130)
x := {[-1.5, -1], [-1.5, -1], [-4.94065645841247e-324, 0.392699081698724], [0, 0.5], [-0.5, 0], [0.785398163397449, 1.5707963267949], [2.25, 3]}
CP(2) => {[-1.5, -1], [-1.43959285297413, -1], [-4.94065645841247e-324, 0.387204789493637], [0, 0.5], [-0.5, 0], [0.785398163397449, 1.5707963267949], [2.25, 3]}
split: 5 1.1781 (131)
x := {[-1.5, -1], [-1.5, -1], [0.392699081698724, 0.785398163397449], [0, 0.5], [-0.5, 0], [0.785398163397449, 1.5707963267949], [2.25, 3]}
split: 5 1.1781 (132)
x := {[-1.5, -1], [-1.43959285297413, -1], [-4.94065645841247e-324, 0.387204789493637], [0.5, 1], [-1, -0.5], [0.785398163397449, 1.17809724509617], [2.25, 3]}
CP(1) => {[-1.5, -1], [-1.43511446776916, -1], [-4.94065645841247e-324, 0.383053887716666], [0.5, 1], [-1, -0.5], [0.785398163397449, 1.17809724509617], [2.25, 3]}
split: 6 2.625 (133)
x := {[-1.5, -1], [-1.43959285297413, -1], [-4.94065645841247e-324, 0.387204789493637], [0.5, 1], [-1, -0.5], [1.17809724509617, 1.5707963267949], [2.25, 3]}
CP(1) => {[-1.5, -1], [-1.43511446776916, -1], [-4.94065645841247e-324, 0.383053887716666], [0.5, 1], [-1, -0.5], [1.17809724509617, 1.5707963267949], [2.25, 3]}
split: 6 2.625 (134)
x := {[-1.5, -1], [-1.5, -1], [0.392699081698724, 0.785398163397449], [0.5, 1], [-1, -0.5], [0.785398163397449, 1.17809724509617], [2.25, 3]}
split: 6 2.625 (135)
x := {[-1.5, -1], [-1.5, -1], [0.392699081698724, 0.785398163397449], [0.5, 1], [-1, -0.5], [1.17809724509617, 1.5707963267949], [2.25, 3]}
split: 6 2.625 (136)
x := {[-2, -1.5], [-1.89809728810838, -1.44904864405419], [0.785398163397449, 1.5707963267949], [0, 0.5], [-1, -0.5], [-4.94065645841247e-324, 0.785398163397449], [2.25, 3]}
CP(1) => []
x := {[-2, -1.5], [-1.44904864405419, -1], [0.785398163397449, 1.5707963267949], [0, 0.5], [-1, -0.5], [-4.94065645841247e-324, 0.785398163397449], [2.25, 3]}
split: 5 0.392699 (136)
x := {[-2, -1.5], [-1.89809728810838, -1.44904864405419], [0.785398163397449, 1.5707963267949], [0, 0.5], [-0.5, 0], [-4.94065645841247e-324, 0.785398163397449], [2.25, 3]}
CP(1) => []
x := {[-2, -1.5], [-1.44904864405419, -1], [0.785398163397449, 1.5707963267949], [0, 0.5], [-0.5, 0], [-4.94065645841247e-324, 0.785398163397449], [2.25, 3]}
split: 5 0.392699 (136)
x := {[-2, -1.5], [-1.44904864405419, -1], [0.785398163397449, 1.5707963267949], [0.5, 1], [-1, -0.5], [-4.94065645841247e-324, 0.392699081698724], [2.25, 3]}
split: 2 1.1781 (137)
x := {[-2, -1.5], [-1.44904864405419, -1], [0.785398163397449, 1.5707963267949], [0.5, 1], [-1, -0.5], [0.392699081698724, 0.785398163397449], [2.25, 3]}
split: 2 1.1781 (138)
x := {[-1.5, -1], [-1.5, -1], [0.785398163397449, 1.5707963267949], [0, 0.5], [-1, -0.5], [-4.94065645841247e-324, 0.392699081698724], [2.25, 3]}
split: 2 1.1781 (139)
x := {[-1.5, -1], [-1.5, -1], [0.785398163397449, 1.5707963267949], [0, 0.5], [-1, -0.5], [0.392699081698724, 0.785398163397449], [2.25, 3]}
split: 2 1.1781 (140)
x := {[-1.5, -1], [-1.5, -1], [0.785398163397449, 1.5707963267949], [0, 0.5], [-0.5, 0], [-4.94065645841247e-324, 0.392699081698724], [2.25, 3]}
split: 2 1.1781 (141)
x := {[-1.5, -1], [-1.5, -1], [0.785398163397449, 1.5707963267949], [0, 0.5], [-0.5, 0], [0.392699081698724, 0.785398163397449], [2.25, 3]}
split: 2 1.1781 (142)
x := {[-1.5, -1], [-1.5, -1], [0.785398163397449, 1.17809724509617], [0.5, 1], [-1, -0.5], [-4.94065645841247e-324, 0.392699081698724], [2.25, 3]}
split: 6 2.625 (143)
x := {[-1.5, -1], [-1.5, -1], [1.17809724509617, 1.5707963267949], [0.5, 1], [-1, -0.5], [-4.94065645841247e-324, 0.392699081698724], [2.25, 3]}
CP(3) => {[-1.44296841303095, -1], [-1.44296841303095, -1], [1.17809724509617, 1.5707963267949], [0.5, 1], [-1, -0.5], [-4.94065645841247e-324, 0.392699081698724], [2.25, 3]}
split: 6 2.625 (144)
x := {[-1.5, -1], [-1.5, -1], [0.785398163397449, 1.17809724509617], [0.5, 1], [-1, -0.5], [0.392699081698724, 0.785398163397449], [2.25, 3]}
split: 6 2.625 (145)
x := {[-1.5, -1], [-1.5, -1], [1.17809724509617, 1.5707963267949], [0.5, 1], [-1, -0.5], [0.392699081698724, 0.785398163397449], [2.25, 3]}
CP(3) => {[-1.44296841303095, -1], [-1.44296841303095, -1], [1.17809724509617, 1.5707963267949], [0.5, 1], [-1, -0.5], [0.392699081698724, 0.785398163397449], [2.25, 3]}
split: 6 2.625 (146)
x := {[-2, -1.5], [-1.89809728810838, -1.44904864405419], [0.785398163397449, 1.5707963267949], [0, 0.5], [-1, -0.5], [0.785398163397449, 1.5707963267949], [2.25, 3]}
CP(1) => []
x := {[-2, -1.5], [-1.44904864405419, -1], [0.785398163397449, 1.5707963267949], [0, 0.5], [-1, -0.5], [0.785398163397449, 1.5707963267949], [2.25, 3]}
split: 2 1.1781 (146)
x := {[-2, -1.5], [-1.89809728810838, -1.44904864405419], [0.785398163397449, 1.5707963267949], [0, 0.5], [-0.5, 0], [0.785398163397449, 1.5707963267949], [2.25, 3]}
CP(1) => []
x := {[-2, -1.5], [-1.44904864405419, -1], [0.785398163397449, 1.5707963267949], [0, 0.5], [-0.5, 0], [0.785398163397449, 1.5707963267949], [2.25, 3]}
split: 2 1.1781 (146)
x := {[-2, -1.5], [-1.44904864405419, -1], [0.785398163397449, 1.17809724509617], [0.5, 1], [-1, -0.5], [0.785398163397449, 1.5707963267949], [2.25, 3]}
CP(1) => []
x := {[-2, -1.5], [-1.44904864405419, -1], [1.17809724509617, 1.5707963267949], [0.5, 1], [-1, -0.5], [0.785398163397449, 1.5707963267949], [2.25, 3]}
CP(1) => []
x := {[-1.5, -1], [-1.5, -1], [0.785398163397449, 1.17809724509617], [0, 0.5], [-1, -0.5], [0.785398163397449, 1.5707963267949], [2.25, 3]}
split: 5 1.1781 (145)
x := {[-1.5, -1], [-1.5, -1], [1.17809724509617, 1.5707963267949], [0, 0.5], [-1, -0.5], [0.785398163397449, 1.5707963267949], [2.25, 3]}
CP(3) => {[-1.44296841303095, -1], [-1.44296841303095, -1], [1.17809724509617, 1.5707963267949], [0, 0.5], [-1, -0.5], [0.785398163397449, 1.5707963267949], [2.25, 3]}
split: 5 1.1781 (146)
x := {[-1.5, -1], [-1.5, -1], [0.785398163397449, 1.17809724509617], [0, 0.5], [-0.5, 0], [0.785398163397449, 1.5707963267949], [2.25, 3]}
split: 5 1.1781 (147)
x := {[-1.5, -1], [-1.5, -1], [1.17809724509617, 1.5707963267949], [0, 0.5], [-0.5, 0], [0.785398163397449, 1.5707963267949], [2.25, 3]}
CP(3) => {[-1.44296841303095, -1], [-1.44296841303095, -1], [1.17809724509617, 1.5707963267949], [0, 0.5], [-0.5, 0], [0.785398163397449, 1.5707963267949], [2.25, 3]}
split: 5 1.1781 (148)
x := {[-1.5, -1], [-1.5, -1], [0.785398163397449, 1.17809724509617], [0.5, 1], [-1, -0.5], [0.785398163397449, 1.17809724509617], [2.25, 3]}
split: 6 2.625 (149)
x := {[-1.5, -1], [-1.5, -1], [0.785398163397449, 1.17809724509617], [0.5, 1], [-1, -0.5], [1.17809724509617, 1.5707963267949], [2.25, 3]}
split: 6 2.625 (150)
x := {[-1.44296841303095, -1], [-1.44296841303095, -1], [1.17809724509617, 1.5707963267949], [0.5, 1], [-1, -0.5], [0.785398163397449, 1.17809724509617], [2.25, 3]}
split: 6 2.625 (151)
x := {[-1.44296841303095, -1], [-1.44296841303095, -1], [1.17809724509617, 1.5707963267949], [0.5, 1], [-1, -0.5], [1.17809724509617, 1.5707963267949], [2.25, 3]}
split: 6 2.625 (152)
x := {[-1.5, -1], [-1.43511446776916, -1], [-4.94065645841247e-324, 0.383053887716666], [-1, -0.5], [-1, -0.5], [-4.94065645841247e-324, 0.392699081698724], [2.25, 2.625]}
CP(1) => []
x := {[-1.5, -1], [-1.43511446776916, -1], [-4.94065645841247e-324, 0.383053887716666], [-1, -0.5], [-1, -0.5], [-4.94065645841247e-324, 0.392699081698724], [2.625, 3]}
CP(1) => {[-1.5, -1], [-1.4291846185739, -1], [-4.94065645841247e-324, 0.377568308419987], [-1, -0.5], [-1, -0.5], [-4.94065645841247e-324, 0.392699081698724], [2.625, 3]}
split: 0 -1.25 (152)
x := {[-1.5, -1], [-1.43511446776916, -1], [-4.94065645841247e-324, 0.383053887716666], [-1, -0.5], [-1, -0.5], [0.392699081698724, 0.785398163397449], [2.25, 2.625]}
CP(1) => []
x := {[-1.5, -1], [-1.43511446776916, -1], [-4.94065645841247e-324, 0.383053887716666], [-1, -0.5], [-1, -0.5], [0.392699081698724, 0.785398163397449], [2.625, 3]}
CP(1) => {[-1.5, -1], [-1.4291846185739, -1], [-4.94065645841247e-324, 0.377568308419987], [-1, -0.5], [-1, -0.5], [0.392699081698724, 0.785398163397449], [2.625, 3]}
split: 0 -1.25 (152)
x := {[-1.5, -1], [-1.5, -1], [0.392699081698724, 0.785398163397449], [-1, -0.5], [-1, -0.5], [-4.94065645841247e-324, 0.392699081698724], [2.25, 2.625]}
CP(1) => []
x := {[-1.5, -1], [-1.5, -1], [0.392699081698724, 0.785398163397449], [-1, -0.5], [-1, -0.5], [-4.94065645841247e-324, 0.392699081698724], [2.625, 3]}
split: 0 -1.25 (152)
x := {[-1.5, -1], [-1.5, -1], [0.392699081698724, 0.785398163397449], [-1, -0.5], [-1, -0.5], [0.392699081698724, 0.785398163397449], [2.25, 2.625]}
CP(1) => []
x := {[-1.5, -1], [-1.5, -1], [0.392699081698724, 0.785398163397449], [-1, -0.5], [-1, -0.5], [0.392699081698724, 0.785398163397449], [2.625, 3]}
split: 0 -1.25 (152)
x := {[-1.5, -1], [-1.43959285297413, -1], [-4.94065645841247e-324, 0.387204789493637], [-0.5, 0], [-1, -0.5], [-4.94065645841247e-324, 0.392699081698724], [2.25, 3]}
CP(1) => {[-1.5, -1], [-1.43511446776916, -1], [-4.94065645841247e-324, 0.383053887716666], [-0.5, 0], [-1, -0.5], [-4.94065645841247e-324, 0.392699081698724], [2.25, 3]}
split: 6 2.625 (153)
x := {[-1.5, -1], [-1.43959285297413, -1], [-4.94065645841247e-324, 0.387204789493637], [-0.5, 0], [-1, -0.5], [0.392699081698724, 0.785398163397449], [2.25, 3]}
CP(1) => {[-1.5, -1], [-1.43511446776916, -1], [-4.94065645841247e-324, 0.383053887716666], [-0.5, 0], [-1, -0.5], [0.392699081698724, 0.785398163397449], [2.25, 3]}
split: 6 2.625 (154)
x := {[-1.5, -1], [-1.5, -1], [0.392699081698724, 0.785398163397449], [-0.5, 0], [-1, -0.5], [-4.94065645841247e-324, 0.392699081698724], [2.25, 3]}
split: 6 2.625 (155)
x := {[-1.5, -1], [-1.5, -1], [0.392699081698724, 0.785398163397449], [-0.5, 0], [-1, -0.5], [0.392699081698724, 0.785398163397449], [2.25, 3]}
split: 6 2.625 (156)
x := {[-1.5, -1], [-1.43959285297413, -1], [-4.94065645841247e-324, 0.387204789493637], [-0.5, 0], [-0.5, 0], [-4.94065645841247e-324, 0.392699081698724], [2.25, 3]}
CP(1) => {[-1.5, -1], [-1.43511446776916, -1], [-4.94065645841247e-324, 0.383053887716666], [-0.5, 0], [-0.5, 0], [-4.94065645841247e-324, 0.392699081698724], [2.25, 3]}
split: 6 2.625 (157)
x := {[-1.5, -1], [-1.43959285297413, -1], [-4.94065645841247e-324, 0.387204789493637], [-0.5, 0], [-0.5, 0], [0.392699081698724, 0.785398163397449], [2.25, 3]}
CP(1) => {[-1.5, -1], [-1.43511446776916, -1], [-4.94065645841247e-324, 0.383053887716666], [-0.5, 0], [-0.5, 0], [0.392699081698724, 0.785398163397449], [2.25, 3]}
split: 6 2.625 (158)
x := {[-1.5, -1], [-1.5, -1], [0.392699081698724, 0.785398163397449], [-0.5, 0], [-0.5, 0], [-4.94065645841247e-324, 0.392699081698724], [2.25, 3]}
split: 6 2.625 (159)
x := {[-1.5, -1], [-1.5, -1], [0.392699081698724, 0.785398163397449], [-0.5, 0], [-0.5, 0], [0.392699081698724, 0.785398163397449], [2.25, 3]}
split: 6 2.625 (160)
x := {[-1.5, -1], [-1.43511446776916, -1], [-4.94065645841247e-324, 0.383053887716666], [-1, -0.5], [-1, -0.5], [0.785398163397449, 1.17809724509617], [2.25, 2.625]}
CP(1) => []
x := {[-1.5, -1], [-1.43511446776916, -1], [-4.94065645841247e-324, 0.383053887716666], [-1, -0.5], [-1, -0.5], [0.785398163397449, 1.17809724509617], [2.625, 3]}
CP(1) => {[-1.5, -1], [-1.4291846185739, -1], [-4.94065645841247e-324, 0.377568308419987], [-1, -0.5], [-1, -0.5], [0.785398163397449, 1.17809724509617], [2.625, 3]}
split: 0 -1.25 (160)
x := {[-1.5, -1], [-1.43511446776916, -1], [-4.94065645841247e-324, 0.383053887716666], [-1, -0.5], [-1, -0.5], [1.17809724509617, 1.5707963267949], [2.25, 2.625]}
CP(1) => []
x := {[-1.5, -1], [-1.43511446776916, -1], [-4.94065645841247e-324, 0.383053887716666], [-1, -0.5], [-1, -0.5], [1.17809724509617, 1.5707963267949], [2.625, 3]}
CP(1) => {[-1.5, -1], [-1.4291846185739, -1], [-4.94065645841247e-324, 0.377568308419987], [-1, -0.5], [-1, -0.5], [1.17809724509617, 1.5707963267949], [2.625, 3]}
split: 0 -1.25 (160)
x := {[-1.5, -1], [-1.5, -1], [0.392699081698724, 0.785398163397449], [-1, -0.5], [-1, -0.5], [0.785398163397449, 1.17809724509617], [2.25, 2.625]}
CP(1) => []
x := {[-1.5, -1], [-1.5, -1], [0.392699081698724, 0.785398163397449], [-1, -0.5], [-1, -0.5], [0.785398163397449, 1.17809724509617], [2.625, 3]}
split: 0 -1.25 (160)
x := {[-1.5, -1], [-1.5, -1], [0.392699081698724, 0.785398163397449], [-1, -0.5], [-1, -0.5], [1.17809724509617, 1.5707963267949], [2.25, 2.625]}
CP(1) => []
x := {[-1.5, -1], [-1.5, -1], [0.392699081698724, 0.785398163397449], [-1, -0.5], [-1, -0.5], [1.17809724509617, 1.5707963267949], [2.625, 3]}
split: 0 -1.25 (160)
x := {[-1.5, -1], [-1.43959285297413, -1], [-4.94065645841247e-324, 0.387204789493637], [-0.5, 0], [-1, -0.5], [0.785398163397449, 1.17809724509617], [2.25, 3]}
CP(1) => {[-1.5, -1], [-1.43511446776916, -1], [-4.94065645841247e-324, 0.383053887716666], [-0.5, 0], [-1, -0.5], [0.785398163397449, 1.17809724509617], [2.25, 3]}
split: 6 2.625 (161)
x := {[-1.5, -1], [-1.43959285297413, -1], [-4.94065645841247e-324, 0.387204789493637], [-0.5, 0], [-1, -0.5], [1.17809724509617, 1.5707963267949], [2.25, 3]}
CP(1) => {[-1.5, -1], [-1.43511446776916, -1], [-4.94065645841247e-324, 0.383053887716666], [-0.5, 0], [-1, -0.5], [1.17809724509617, 1.5707963267949], [2.25, 3]}
split: 6 2.625 (162)
x := {[-1.5, -1], [-1.5, -1], [0.392699081698724, 0.785398163397449], [-0.5, 0], [-1, -0.5], [0.785398163397449, 1.17809724509617], [2.25, 3]}
split: 6 2.625 (163)
x := {[-1.5, -1], [-1.5, -1], [0.392699081698724, 0.785398163397449], [-0.5, 0], [-1, -0.5], [1.17809724509617, 1.5707963267949], [2.25, 3]}
CP(1) => []
x := {[-1.5, -1], [-1.43959285297413, -1], [-4.94065645841247e-324, 0.387204789493637], [-0.5, 0], [-0.5, 0], [0.785398163397449, 1.17809724509617], [2.25, 3]}
CP(1) => {[-1.5, -1], [-1.43511446776916, -1], [-4.94065645841247e-324, 0.383053887716666], [-0.5, 0], [-0.5, 0], [0.785398163397449, 1.17809724509617], [2.25, 3]}
split: 6 2.625 (163)
x := {[-1.5, -1], [-1.43959285297413, -1], [-4.94065645841247e-324, 0.387204789493637], [-0.5, 0], [-0.5, 0], [1.17809724509617, 1.5707963267949], [2.25, 3]}
CP(1) => {[-1.5, -1], [-1.43511446776916, -1], [-4.94065645841247e-324, 0.383053887716666], [-0.5, 0], [-0.5, 0], [1.17809724509617, 1.5707963267949], [2.25, 3]}
split: 6 2.625 (164)
x := {[-1.5, -1], [-1.5, -1], [0.392699081698724, 0.785398163397449], [-0.5, 0], [-0.5, 0], [0.785398163397449, 1.17809724509617], [2.25, 3]}
split: 6 2.625 (165)
x := {[-1.5, -1], [-1.5, -1], [0.392699081698724, 0.785398163397449], [-0.5, 0], [-0.5, 0], [1.17809724509617, 1.5707963267949], [2.25, 3]}
split: 6 2.625 (166)
x := {[-2, -1.5], [-1.44904864405419, -1], [0.785398163397449, 1.17809724509617], [-1, -0.5], [-1, -0.5], [-4.94065645841247e-324, 0.392699081698724], [2.25, 3]}
CP(1) => []
x := {[-2, -1.5], [-1.44904864405419, -1], [1.17809724509617, 1.5707963267949], [-1, -0.5], [-1, -0.5], [-4.94065645841247e-324, 0.392699081698724], [2.25, 3]}
CP(1) => []
x := {[-2, -1.5], [-1.44904864405419, -1], [0.785398163397449, 1.17809724509617], [-1, -0.5], [-1, -0.5], [0.392699081698724, 0.785398163397449], [2.25, 3]}
CP(1) => []
x := {[-2, -1.5], [-1.44904864405419, -1], [1.17809724509617, 1.5707963267949], [-1, -0.5], [-1, -0.5], [0.392699081698724, 0.785398163397449], [2.25, 3]}
CP(1) => []
x := {[-2, -1.5], [-1.44904864405419, -1], [0.785398163397449, 1.5707963267949], [-0.5, 0], [-1, -0.5], [-4.94065645841247e-324, 0.392699081698724], [2.25, 3]}
split: 2 1.1781 (163)
x := {[-2, -1.5], [-1.44904864405419, -1], [0.785398163397449, 1.5707963267949], [-0.5, 0], [-1, -0.5], [0.392699081698724, 0.785398163397449], [2.25, 3]}
split: 2 1.1781 (164)
x := {[-2, -1.5], [-1.44904864405419, -1], [0.785398163397449, 1.5707963267949], [-0.5, 0], [-0.5, 0], [-4.94065645841247e-324, 0.392699081698724], [2.25, 3]}
split: 2 1.1781 (165)
x := {[-2, -1.5], [-1.44904864405419, -1], [0.785398163397449, 1.5707963267949], [-0.5, 0], [-0.5, 0], [0.392699081698724, 0.785398163397449], [2.25, 3]}
split: 2 1.1781 (166)
x := {[-1.5, -1], [-1.5, -1], [0.785398163397449, 1.17809724509617], [-1, -0.5], [-1, -0.5], [-4.94065645841247e-324, 0.392699081698724], [2.25, 2.625]}
CP(1) => []
x := {[-1.5, -1], [-1.5, -1], [0.785398163397449, 1.17809724509617], [-1, -0.5], [-1, -0.5], [-4.94065645841247e-324, 0.392699081698724], [2.625, 3]}
split: 0 -1.25 (166)
x := {[-1.44296841303095, -1], [-1.44296841303095, -1], [1.17809724509617, 1.5707963267949], [-1, -0.5], [-1, -0.5], [-4.94065645841247e-324, 0.392699081698724], [2.25, 2.625]}
CP(1) => []
x := {[-1.44296841303095, -1], [-1.44296841303095, -1], [1.17809724509617, 1.5707963267949], [-1, -0.5], [-1, -0.5], [-4.94065645841247e-324, 0.392699081698724], [2.625, 3]}
split: 3 -0.75 (166)
x := {[-1.5, -1], [-1.5, -1], [0.785398163397449, 1.17809724509617], [-1, -0.5], [-1, -0.5], [0.392699081698724, 0.785398163397449], [2.25, 2.625]}
CP(1) => []
x := {[-1.5, -1], [-1.5, -1], [0.785398163397449, 1.17809724509617], [-1, -0.5], [-1, -0.5], [0.392699081698724, 0.785398163397449], [2.625, 3]}
split: 0 -1.25 (166)
x := {[-1.44296841303095, -1], [-1.44296841303095, -1], [1.17809724509617, 1.5707963267949], [-1, -0.5], [-1, -0.5], [0.392699081698724, 0.785398163397449], [2.25, 2.625]}
CP(1) => []
x := {[-1.44296841303095, -1], [-1.44296841303095, -1], [1.17809724509617, 1.5707963267949], [-1, -0.5], [-1, -0.5], [0.392699081698724, 0.785398163397449], [2.625, 3]}
split: 3 -0.75 (166)
x := {[-1.5, -1], [-1.5, -1], [0.785398163397449, 1.17809724509617], [-0.5, 0], [-1, -0.5], [-4.94065645841247e-324, 0.392699081698724], [2.25, 3]}
split: 6 2.625 (167)
x := {[-1.5, -1], [-1.5, -1], [1.17809724509617, 1.5707963267949], [-0.5, 0], [-1, -0.5], [-4.94065645841247e-324, 0.392699081698724], [2.25, 3]}
CP(3) => {[-1.44296841303095, -1], [-1.44296841303095, -1], [1.17809724509617, 1.5707963267949], [-0.5, 0], [-1, -0.5], [-4.94065645841247e-324, 0.392699081698724], [2.25, 3]}
split: 6 2.625 (168)
x := {[-1.5, -1], [-1.5, -1], [0.785398163397449, 1.17809724509617], [-0.5, 0], [-1, -0.5], [0.392699081698724, 0.785398163397449], [2.25, 3]}
split: 6 2.625 (169)
x := {[-1.5, -1], [-1.5, -1], [1.17809724509617, 1.5707963267949], [-0.5, 0], [-1, -0.5], [0.392699081698724, 0.785398163397449], [2.25, 3]}
CP(1) => []
x := {[-1.5, -1], [-1.5, -1], [0.785398163397449, 1.17809724509617], [-0.5, 0], [-0.5, 0], [-4.94065645841247e-324, 0.392699081698724], [2.25, 3]}
split: 6 2.625 (169)
x := {[-1.5, -1], [-1.5, -1], [1.17809724509617, 1.5707963267949], [-0.5, 0], [-0.5, 0], [-4.94065645841247e-324, 0.392699081698724], [2.25, 3]}
CP(3) => {[-1.44296841303095, -1], [-1.44296841303095, -1], [1.17809724509617, 1.5707963267949], [-0.5, 0], [-0.5, 0], [-4.94065645841247e-324, 0.392699081698724], [2.25, 3]}
split: 6 2.625 (170)
x := {[-1.5, -1], [-1.5, -1], [0.785398163397449, 1.17809724509617], [-0.5, 0], [-0.5, 0], [0.392699081698724, 0.785398163397449], [2.25, 3]}
split: 6 2.625 (171)
x := {[-1.5, -1], [-1.5, -1], [1.17809724509617, 1.5707963267949], [-0.5, 0], [-0.5, 0], [0.392699081698724, 0.785398163397449], [2.25, 3]}
CP(3) => {[-1.44296841303095, -1], [-1.44296841303095, -1], [1.17809724509617, 1.5707963267949], [-0.5, 0], [-0.5, 0], [0.392699081698724, 0.785398163397449], [2.25, 3]}
split: 6 2.625 (172)
x := {[-2, -1.5], [-1.44904864405419, -1], [0.785398163397449, 1.17809724509617], [-0.5, 0], [-1, -0.5], [0.785398163397449, 1.5707963267949], [2.25, 3]}
CP(1) => []
x := {[-2, -1.5], [-1.44904864405419, -1], [1.17809724509617, 1.5707963267949], [-0.5, 0], [-1, -0.5], [0.785398163397449, 1.5707963267949], [2.25, 3]}
CP(1) => []
x := {[-2, -1.5], [-1.44904864405419, -1], [0.785398163397449, 1.17809724509617], [-0.5, 0], [-0.5, 0], [0.785398163397449, 1.5707963267949], [2.25, 3]}
CP(1) => []
x := {[-2, -1.5], [-1.44904864405419, -1], [1.17809724509617, 1.5707963267949], [-0.5, 0], [-0.5, 0], [0.785398163397449, 1.5707963267949], [2.25, 3]}
CP(1) => []
x := {[-1.5, -1], [-1.5, -1], [0.785398163397449, 1.17809724509617], [-1, -0.5], [-1, -0.5], [0.785398163397449, 1.17809724509617], [2.25, 2.625]}
CP(1) => []
x := {[-1.5, -1], [-1.5, -1], [0.785398163397449, 1.17809724509617], [-1, -0.5], [-1, -0.5], [0.785398163397449, 1.17809724509617], [2.625, 3]}
split: 0 -1.25 (168)
x := {[-1.5, -1], [-1.5, -1], [0.785398163397449, 1.17809724509617], [-1, -0.5], [-1, -0.5], [1.17809724509617, 1.5707963267949], [2.25, 2.625]}
CP(1) => []
x := {[-1.5, -1], [-1.5, -1], [0.785398163397449, 1.17809724509617], [-1, -0.5], [-1, -0.5], [1.17809724509617, 1.5707963267949], [2.625, 3]}
split: 0 -1.25 (168)
x := {[-1.44296841303095, -1], [-1.44296841303095, -1], [1.17809724509617, 1.5707963267949], [-1, -0.5], [-1, -0.5], [0.785398163397449, 1.17809724509617], [2.25, 2.625]}
CP(1) => []
x := {[-1.44296841303095, -1], [-1.44296841303095, -1], [1.17809724509617, 1.5707963267949], [-1, -0.5], [-1, -0.5], [0.785398163397449, 1.17809724509617], [2.625, 3]}
split: 3 -0.75 (168)
x := {[-1.44296841303095, -1], [-1.44296841303095, -1], [1.17809724509617, 1.5707963267949], [-1, -0.5], [-1, -0.5], [1.17809724509617, 1.5707963267949], [2.25, 2.625]}
CP(1) => []
x := {[-1.44296841303095, -1], [-1.44296841303095, -1], [1.17809724509617, 1.5707963267949], [-1, -0.5], [-1, -0.5], [1.17809724509617, 1.5707963267949], [2.625, 3]}
split: 3 -0.75 (168)
x := {[-1.5, -1], [-1.5, -1], [0.785398163397449, 1.17809724509617], [-0.5, 0], [-1, -0.5], [0.785398163397449, 1.17809724509617], [2.25, 3]}
split: 6 2.625 (169)
x := {[-1.5, -1], [-1.5, -1], [0.785398163397449, 1.17809724509617], [-0.5, 0], [-1, -0.5], [1.17809724509617, 1.5707963267949], [2.25, 3]}
split: 6 2.625 (170)
x := {[-1.44296841303095, -1], [-1.44296841303095, -1], [1.17809724509617, 1.5707963267949], [-0.5, 0], [-1, -0.5], [0.785398163397449, 1.17809724509617], [2.25, 3]}
split: 6 2.625 (171)
x := {[-1.44296841303095, -1], [-1.44296841303095, -1], [1.17809724509617, 1.5707963267949], [-0.5, 0], [-1, -0.5], [1.17809724509617, 1.5707963267949], [2.25, 3]}
split: 6 2.625 (172)
x := {[-1.5, -1], [-1.5, -1], [0.785398163397449, 1.17809724509617], [-0.5, 0], [-0.5, 0], [0.785398163397449, 1.17809724509617], [2.25, 3]}
split: 6 2.625 (173)
x := {[-1.5, -1], [-1.5, -1], [0.785398163397449, 1.17809724509617], [-0.5, 0], [-0.5, 0], [1.17809724509617, 1.5707963267949], [2.25, 3]}
split: 6 2.625 (174)
x := {[-1.44296841303095, -1], [-1.44296841303095, -1], [1.17809724509617, 1.5707963267949], [-0.5, 0], [-0.5, 0], [0.785398163397449, 1.17809724509617], [2.25, 3]}
split: 6 2.625 (175)
x := {[-1.44296841303095, -1], [-1.44296841303095, -1], [1.17809724509617, 1.5707963267949], [-0.5, 0], [-0.5, 0], [1.17809724509617, 1.5707963267949], [2.25, 3]}
split: 6 2.625 (176)
x := {[-1.5, -1], [-1.43959285297413, -1], [-4.94065645841247e-324, 0.387204789493637], [0, 0.5], [-1, -0.5], [-4.94065645841247e-324, 0.392699081698724], [2.25, 3]}
CP(1) => {[-1.5, -1], [-1.43511446776916, -1], [-4.94065645841247e-324, 0.383053887716666], [0, 0.5], [-1, -0.5], [-4.94065645841247e-324, 0.392699081698724], [2.25, 3]}
split: 6 2.625 (177)
x := {[-1.5, -1], [-1.43959285297413, -1], [-4.94065645841247e-324, 0.387204789493637], [0, 0.5], [-1, -0.5], [0.392699081698724, 0.785398163397449], [2.25, 3]}
CP(1) => {[-1.5, -1], [-1.43511446776916, -1], [-4.94065645841247e-324, 0.383053887716666], [0, 0.5], [-1, -0.5], [0.392699081698724, 0.785398163397449], [2.25, 3]}
split: 6 2.625 (178)
x := {[-1.5, -1], [-1.5, -1], [0.392699081698724, 0.785398163397449], [0, 0.5], [-1, -0.5], [-4.94065645841247e-324, 0.392699081698724], [2.25, 3]}
split: 6 2.625 (179)
x := {[-1.5, -1], [-1.5, -1], [0.392699081698724, 0.785398163397449], [0, 0.5], [-1, -0.5], [0.392699081698724, 0.785398163397449], [2.25, 3]}
split: 6 2.625 (180)
x := {[-1.5, -1], [-1.43959285297413, -1], [-4.94065645841247e-324, 0.387204789493637], [0, 0.5], [-0.5, 0], [-4.94065645841247e-324, 0.392699081698724], [2.25, 3]}
CP(1) => {[-1.5, -1], [-1.43511446776916, -1], [-4.94065645841247e-324, 0.383053887716666], [0, 0.5], [-0.5, 0], [-4.94065645841247e-324, 0.392699081698724], [2.25, 3]}
split: 6 2.625 (181)
x := {[-1.5, -1], [-1.43959285297413, -1], [-4.94065645841247e-324, 0.387204789493637], [0, 0.5], [-0.5, 0], [0.392699081698724, 0.785398163397449], [2.25, 3]}
CP(1) => {[-1.5, -1], [-1.43511446776916, -1], [-4.94065645841247e-324, 0.383053887716666], [0, 0.5], [-0.5, 0], [0.392699081698724, 0.785398163397449], [2.25, 3]}
split: 6 2.625 (182)
x := {[-1.5, -1], [-1.5, -1], [0.392699081698724, 0.785398163397449], [0, 0.5], [-0.5, 0], [-4.94065645841247e-324, 0.392699081698724], [2.25, 3]}
split: 6 2.625 (183)
x := {[-1.5, -1], [-1.5, -1], [0.392699081698724, 0.785398163397449], [0, 0.5], [-0.5, 0], [0.392699081698724, 0.785398163397449], [2.25, 3]}
split: 6 2.625 (184)
x := {[-1.5, -1], [-1.43511446776916, -1], [-4.94065645841247e-324, 0.383053887716666], [0.5, 1], [-1, -0.5], [-4.94065645841247e-324, 0.392699081698724], [2.25, 2.625]}
CP(1) => []
x := {[-1.5, -1], [-1.43511446776916, -1], [-4.94065645841247e-324, 0.383053887716666], [0.5, 1], [-1, -0.5], [-4.94065645841247e-324, 0.392699081698724], [2.625, 3]}
CP(1) => {[-1.5, -1], [-1.4291846185739, -1], [-4.94065645841247e-324, 0.377568308419987], [0.5, 1], [-1, -0.5], [-4.94065645841247e-324, 0.392699081698724], [2.625, 3]}
split: 0 -1.25 (184)
x := {[-1.5, -1], [-1.43511446776916, -1], [-4.94065645841247e-324, 0.383053887716666], [0.5, 1], [-1, -0.5], [0.392699081698724, 0.785398163397449], [2.25, 2.625]}
CP(1) => []
x := {[-1.5, -1], [-1.43511446776916, -1], [-4.94065645841247e-324, 0.383053887716666], [0.5, 1], [-1, -0.5], [0.392699081698724, 0.785398163397449], [2.625, 3]}
CP(1) => {[-1.5, -1], [-1.4291846185739, -1], [-4.94065645841247e-324, 0.377568308419987], [0.5, 1], [-1, -0.5], [0.392699081698724, 0.785398163397449], [2.625, 3]}
split: 0 -1.25 (184)
x := {[-1.5, -1], [-1.5, -1], [0.392699081698724, 0.785398163397449], [0.5, 1], [-1, -0.5], [-4.94065645841247e-324, 0.392699081698724], [2.25, 2.625]}
CP(1) => []
x := {[-1.5, -1], [-1.5, -1], [0.392699081698724, 0.785398163397449], [0.5, 1], [-1, -0.5], [-4.94065645841247e-324, 0.392699081698724], [2.625, 3]}
split: 0 -1.25 (184)
x := {[-1.5, -1], [-1.5, -1], [0.392699081698724, 0.785398163397449], [0.5, 1], [-1, -0.5], [0.392699081698724, 0.785398163397449], [2.25, 2.625]}
CP(1) => []
x := {[-1.5, -1], [-1.5, -1], [0.392699081698724, 0.785398163397449], [0.5, 1], [-1, -0.5], [0.392699081698724, 0.785398163397449], [2.625, 3]}
split: 0 -1.25 (184)
x := {[-1.5, -1], [-1.43959285297413, -1], [-4.94065645841247e-324, 0.387204789493637], [0, 0.5], [-1, -0.5], [0.785398163397449, 1.17809724509617], [2.25, 3]}
CP(1) => {[-1.5, -1], [-1.43511446776916, -1], [-4.94065645841247e-324, 0.383053887716666], [0, 0.5], [-1, -0.5], [0.785398163397449, 1.17809724509617], [2.25, 3]}
split: 6 2.625 (185)
x := {[-1.5, -1], [-1.43959285297413, -1], [-4.94065645841247e-324, 0.387204789493637], [0, 0.5], [-1, -0.5], [1.17809724509617, 1.5707963267949], [2.25, 3]}
CP(1) => {[-1.5, -1], [-1.43511446776916, -1], [-4.94065645841247e-324, 0.383053887716666], [0, 0.5], [-1, -0.5], [1.17809724509617, 1.5707963267949], [2.25, 3]}
split: 6 2.625 (186)
x := {[-1.5, -1], [-1.5, -1], [0.392699081698724, 0.785398163397449], [0, 0.5], [-1, -0.5], [0.785398163397449, 1.17809724509617], [2.25, 3]}
split: 6 2.625 (187)
x := {[-1.5, -1], [-1.5, -1], [0.392699081698724, 0.785398163397449], [0, 0.5], [-1, -0.5], [1.17809724509617, 1.5707963267949], [2.25, 3]}
split: 6 2.625 (188)
x := {[-1.5, -1], [-1.43959285297413, -1], [-4.94065645841247e-324, 0.387204789493637], [0, 0.5], [-0.5, 0], [0.785398163397449, 1.17809724509617], [2.25, 3]}
CP(1) => {[-1.5, -1], [-1.43511446776916, -1], [-4.94065645841247e-324, 0.383053887716666], [0, 0.5], [-0.5, 0], [0.785398163397449, 1.17809724509617], [2.25, 3]}
split: 6 2.625 (189)
x := {[-1.5, -1], [-1.43959285297413, -1], [-4.94065645841247e-324, 0.387204789493637], [0, 0.5], [-0.5, 0], [1.17809724509617, 1.5707963267949], [2.25, 3]}
CP(1) => {[-1.5, -1], [-1.43511446776916, -1], [-4.94065645841247e-324, 0.383053887716666], [0, 0.5], [-0.5, 0], [1.17809724509617, 1.5707963267949], [2.25, 3]}
split: 6 2.625 (190)
x := {[-1.5, -1], [-1.5, -1], [0.392699081698724, 0.785398163397449], [0, 0.5], [-0.5, 0], [0.785398163397449, 1.17809724509617], [2.25, 3]}
split: 6 2.625 (191)
x := {[-1.5, -1], [-1.5, -1], [0.392699081698724, 0.785398163397449], [0, 0.5], [-0.5, 0], [1.17809724509617, 1.5707963267949], [2.25, 3]}
split: 6 2.625 (192)
x := {[-1.5, -1], [-1.43511446776916, -1], [-4.94065645841247e-324, 0.383053887716666], [0.5, 1], [-1, -0.5], [0.785398163397449, 1.17809724509617], [2.25, 2.625]}
CP(1) => []
x := {[-1.5, -1], [-1.43511446776916, -1], [-4.94065645841247e-324, 0.383053887716666], [0.5, 1], [-1, -0.5], [0.785398163397449, 1.17809724509617], [2.625, 3]}
CP(1) => {[-1.5, -1], [-1.4291846185739, -1], [-4.94065645841247e-324, 0.377568308419987], [0.5, 1], [-1, -0.5], [0.785398163397449, 1.17809724509617], [2.625, 3]}
split: 0 -1.25 (192)
x := {[-1.5, -1], [-1.43511446776916, -1], [-4.94065645841247e-324, 0.383053887716666], [0.5, 1], [-1, -0.5], [1.17809724509617, 1.5707963267949], [2.25, 2.625]}
CP(1) => []
x := {[-1.5, -1], [-1.43511446776916, -1], [-4.94065645841247e-324, 0.383053887716666], [0.5, 1], [-1, -0.5], [1.17809724509617, 1.5707963267949], [2.625, 3]}
CP(1) => {[-1.5, -1], [-1.4291846185739, -1], [-4.94065645841247e-324, 0.377568308419987], [0.5, 1], [-1, -0.5], [1.17809724509617, 1.5707963267949], [2.625, 3]}
split: 0 -1.25 (192)
x := {[-1.5, -1], [-1.5, -1], [0.392699081698724, 0.785398163397449], [0.5, 1], [-1, -0.5], [0.785398163397449, 1.17809724509617], [2.25, 2.625]}
CP(1) => []
x := {[-1.5, -1], [-1.5, -1], [0.392699081698724, 0.785398163397449], [0.5, 1], [-1, -0.5], [0.785398163397449, 1.17809724509617], [2.625, 3]}
split: 0 -1.25 (192)
x := {[-1.5, -1], [-1.5, -1], [0.392699081698724, 0.785398163397449], [0.5, 1], [-1, -0.5], [1.17809724509617, 1.5707963267949], [2.25, 2.625]}
CP(1) => []
x := {[-1.5, -1], [-1.5, -1], [0.392699081698724, 0.785398163397449], [0.5, 1], [-1, -0.5], [1.17809724509617, 1.5707963267949], [2.625, 3]}
split: 0 -1.25 (192)
x := {[-2, -1.5], [-1.44904864405419, -1], [0.785398163397449, 1.5707963267949], [0, 0.5], [-1, -0.5], [-4.94065645841247e-324, 0.392699081698724], [2.25, 3]}
split: 2 1.1781 (193)
x := {[-2, -1.5], [-1.44904864405419, -1], [0.785398163397449, 1.5707963267949], [0, 0.5], [-1, -0.5], [0.392699081698724, 0.785398163397449], [2.25, 3]}
split: 2 1.1781 (194)
x := {[-2, -1.5], [-1.44904864405419, -1], [0.785398163397449, 1.5707963267949], [0, 0.5], [-0.5, 0], [-4.94065645841247e-324, 0.392699081698724], [2.25, 3]}
split: 2 1.1781 (195)
x := {[-2, -1.5], [-1.44904864405419, -1], [0.785398163397449, 1.5707963267949], [0, 0.5], [-0.5, 0], [0.392699081698724, 0.785398163397449], [2.25, 3]}
split: 2 1.1781 (196)
x := {[-2, -1.5], [-1.44904864405419, -1], [0.785398163397449, 1.17809724509617], [0.5, 1], [-1, -0.5], [-4.94065645841247e-324, 0.392699081698724], [2.25, 3]}
CP(1) => []
x := {[-2, -1.5], [-1.44904864405419, -1], [1.17809724509617, 1.5707963267949], [0.5, 1], [-1, -0.5], [-4.94065645841247e-324, 0.392699081698724], [2.25, 3]}
CP(1) => []
x := {[-2, -1.5], [-1.44904864405419, -1], [0.785398163397449, 1.17809724509617], [0.5, 1], [-1, -0.5], [0.392699081698724, 0.785398163397449], [2.25, 3]}
CP(1) => []
x := {[-2, -1.5], [-1.44904864405419, -1], [1.17809724509617, 1.5707963267949], [0.5, 1], [-1, -0.5], [0.392699081698724, 0.785398163397449], [2.25, 3]}
CP(1) => []
x := {[-1.5, -1], [-1.5, -1], [0.785398163397449, 1.17809724509617], [0, 0.5], [-1, -0.5], [-4.94065645841247e-324, 0.392699081698724], [2.25, 3]}
split: 6 2.625 (193)
x := {[-1.5, -1], [-1.5, -1], [1.17809724509617, 1.5707963267949], [0, 0.5], [-1, -0.5], [-4.94065645841247e-324, 0.392699081698724], [2.25, 3]}
CP(3) => {[-1.44296841303095, -1], [-1.44296841303095, -1], [1.17809724509617, 1.5707963267949], [0, 0.5], [-1, -0.5], [-4.94065645841247e-324, 0.392699081698724], [2.25, 3]}
split: 6 2.625 (194)
x := {[-1.5, -1], [-1.5, -1], [0.785398163397449, 1.17809724509617], [0, 0.5], [-1, -0.5], [0.392699081698724, 0.785398163397449], [2.25, 3]}
split: 6 2.625 (195)
x := {[-1.5, -1], [-1.5, -1], [1.17809724509617, 1.5707963267949], [0, 0.5], [-1, -0.5], [0.392699081698724, 0.785398163397449], [2.25, 3]}
CP(3) => {[-1.44296841303095, -1], [-1.44296841303095, -1], [1.17809724509617, 1.5707963267949], [0, 0.5], [-1, -0.5], [0.392699081698724, 0.785398163397449], [2.25, 3]}
split: 6 2.625 (196)
x := {[-1.5, -1], [-1.5, -1], [0.785398163397449, 1.17809724509617], [0, 0.5], [-0.5, 0], [-4.94065645841247e-324, 0.392699081698724], [2.25, 3]}
split: 6 2.625 (197)
x := {[-1.5, -1], [-1.5, -1], [1.17809724509617, 1.5707963267949], [0, 0.5], [-0.5, 0], [-4.94065645841247e-324, 0.392699081698724], [2.25, 3]}
CP(3) => {[-1.44296841303095, -1], [-1.44296841303095, -1], [1.17809724509617, 1.5707963267949], [0, 0.5], [-0.5, 0], [-4.94065645841247e-324, 0.392699081698724], [2.25, 3]}
split: 6 2.625 (198)
x := {[-1.5, -1], [-1.5, -1], [0.785398163397449, 1.17809724509617], [0, 0.5], [-0.5, 0], [0.392699081698724, 0.785398163397449], [2.25, 3]}
split: 6 2.625 (199)
x := {[-1.5, -1], [-1.5, -1], [1.17809724509617, 1.5707963267949], [0, 0.5], [-0.5, 0], [0.392699081698724, 0.785398163397449], [2.25, 3]}
CP(3) => {[-1.44296841303095, -1], [-1.44296841303095, -1], [1.17809724509617, 1.5707963267949], [0, 0.5], [-0.5, 0], [0.392699081698724, 0.785398163397449], [2.25, 3]}
split: 6 2.625 (200)
x := {[-1.5, -1], [-1.5, -1], [0.785398163397449, 1.17809724509617], [0.5, 1], [-1, -0.5], [-4.94065645841247e-324, 0.392699081698724], [2.25, 2.625]}
CP(1) => []
x := {[-1.5, -1], [-1.5, -1], [0.785398163397449, 1.17809724509617], [0.5, 1], [-1, -0.5], [-4.94065645841247e-324, 0.392699081698724], [2.625, 3]}
split: 0 -1.25 (200)
x := {[-1.44296841303095, -1], [-1.44296841303095, -1], [1.17809724509617, 1.5707963267949], [0.5, 1], [-1, -0.5], [-4.94065645841247e-324, 0.392699081698724], [2.25, 2.625]}
CP(1) => []
x := {[-1.44296841303095, -1], [-1.44296841303095, -1], [1.17809724509617, 1.5707963267949], [0.5, 1], [-1, -0.5], [-4.94065645841247e-324, 0.392699081698724], [2.625, 3]}
split: 3 0.75 (200)
x := {[-1.5, -1], [-1.5, -1], [0.785398163397449, 1.17809724509617], [0.5, 1], [-1, -0.5], [0.392699081698724, 0.785398163397449], [2.25, 2.625]}
CP(1) => []
x := {[-1.5, -1], [-1.5, -1], [0.785398163397449, 1.17809724509617], [0.5, 1], [-1, -0.5], [0.392699081698724, 0.785398163397449], [2.625, 3]}
split: 0 -1.25 (200)
x := {[-1.44296841303095, -1], [-1.44296841303095, -1], [1.17809724509617, 1.5707963267949], [0.5, 1], [-1, -0.5], [0.392699081698724, 0.785398163397449], [2.25, 2.625]}
CP(1) => []
x := {[-1.44296841303095, -1], [-1.44296841303095, -1], [1.17809724509617, 1.5707963267949], [0.5, 1], [-1, -0.5], [0.392699081698724, 0.785398163397449], [2.625, 3]}
split: 3 0.75 (200)
x := {[-2, -1.5], [-1.44904864405419, -1], [0.785398163397449, 1.17809724509617], [0, 0.5], [-1, -0.5], [0.785398163397449, 1.5707963267949], [2.25, 3]}
CP(1) => []
x := {[-2, -1.5], [-1.44904864405419, -1], [1.17809724509617, 1.5707963267949], [0, 0.5], [-1, -0.5], [0.785398163397449, 1.5707963267949], [2.25, 3]}
CP(1) => []
x := {[-2, -1.5], [-1.44904864405419, -1], [0.785398163397449, 1.17809724509617], [0, 0.5], [-0.5, 0], [0.785398163397449, 1.5707963267949], [2.25, 3]}
CP(1) => []
x := {[-2, -1.5], [-1.44904864405419, -1], [1.17809724509617, 1.5707963267949], [0, 0.5], [-0.5, 0], [0.785398163397449, 1.5707963267949], [2.25, 3]}
CP(1) => []
x := {[-1.5, -1], [-1.5, -1], [0.785398163397449, 1.17809724509617], [0, 0.5], [-1, -0.5], [0.785398163397449, 1.17809724509617], [2.25, 3]}
split: 6 2.625 (197)
x := {[-1.5, -1], [-1.5, -1], [0.785398163397449, 1.17809724509617], [0, 0.5], [-1, -0.5], [1.17809724509617, 1.5707963267949], [2.25, 3]}
split: 6 2.625 (198)
x := {[-1.44296841303095, -1], [-1.44296841303095, -1], [1.17809724509617, 1.5707963267949], [0, 0.5], [-1, -0.5], [0.785398163397449, 1.17809724509617], [2.25, 3]}
split: 6 2.625 (199)
x := {[-1.44296841303095, -1], [-1.44296841303095, -1], [1.17809724509617, 1.5707963267949], [0, 0.5], [-1, -0.5], [1.17809724509617, 1.5707963267949], [2.25, 3]}
split: 6 2.625 (200)
x := {[-1.5, -1], [-1.5, -1], [0.785398163397449, 1.17809724509617], [0, 0.5], [-0.5, 0], [0.785398163397449, 1.17809724509617], [2.25, 3]}
split: 6 2.625 (201)
x := {[-1.5, -1], [-1.5, -1], [0.785398163397449, 1.17809724509617], [0, 0.5], [-0.5, 0], [1.17809724509617, 1.5707963267949], [2.25, 3]}
split: 6 2.625 (202)
x := {[-1.44296841303095, -1], [-1.44296841303095, -1], [1.17809724509617, 1.5707963267949], [0, 0.5], [-0.5, 0], [0.785398163397449, 1.17809724509617], [2.25, 3]}
split: 6 2.625 (203)
x := {[-1.44296841303095, -1], [-1.44296841303095, -1], [1.17809724509617, 1.5707963267949], [0, 0.5], [-0.5, 0], [1.17809724509617, 1.5707963267949], [2.25, 3]}
split: 6 2.625 (204)
x := {[-1.5, -1], [-1.5, -1], [0.785398163397449, 1.17809724509617], [0.5, 1], [-1, -0.5], [0.785398163397449, 1.17809724509617], [2.25, 2.625]}
CP(1) => []
x := {[-1.5, -1], [-1.5, -1], [0.785398163397449, 1.17809724509617], [0.5, 1], [-1, -0.5], [0.785398163397449, 1.17809724509617], [2.625, 3]}
split: 0 -1.25 (204)
x := {[-1.5, -1], [-1.5, -1], [0.785398163397449, 1.17809724509617], [0.5, 1], [-1, -0.5], [1.17809724509617, 1.5707963267949], [2.25, 2.625]}
CP(1) => []
x := {[-1.5, -1], [-1.5, -1], [0.785398163397449, 1.17809724509617], [0.5, 1], [-1, -0.5], [1.17809724509617, 1.5707963267949], [2.625, 3]}
split: 0 -1.25 (204)
x := {[-1.44296841303095, -1], [-1.44296841303095, -1], [1.17809724509617, 1.5707963267949], [0.5, 1], [-1, -0.5], [0.785398163397449, 1.17809724509617], [2.25, 2.625]}
CP(1) => []
x := {[-1.44296841303095, -1], [-1.44296841303095, -1], [1.17809724509617, 1.5707963267949], [0.5, 1], [-1, -0.5], [0.785398163397449, 1.17809724509617], [2.625, 3]}
split: 3 0.75 (204)
x := {[-1.44296841303095, -1], [-1.44296841303095, -1], [1.17809724509617, 1.5707963267949], [0.5, 1], [-1, -0.5], [1.17809724509617, 1.5707963267949], [2.25, 2.625]}
CP(1) => []
x := {[-1.44296841303095, -1], [-1.44296841303095, -1], [1.17809724509617, 1.5707963267949], [0.5, 1], [-1, -0.5], [1.17809724509617, 1.5707963267949], [2.625, 3]}
split: 3 0.75 (204)
x := {[-1.5, -1.25], [-1.4291846185739, -1], [-4.94065645841247e-324, 0.377568308419987], [-1, -0.5], [-1, -0.5], [-4.94065645841247e-324, 0.392699081698724], [2.625, 3]}
CP(1) => []
x := {[-1.25, -1], [-1.4291846185739, -1], [-4.94065645841247e-324, 0.377568308419987], [-1, -0.5], [-1, -0.5], [-4.94065645841247e-324, 0.392699081698724], [2.625, 3]}
CP(1) => []
x := {[-1.5, -1.25], [-1.4291846185739, -1], [-4.94065645841247e-324, 0.377568308419987], [-1, -0.5], [-1, -0.5], [0.392699081698724, 0.785398163397449], [2.625, 3]}
CP(1) => []
x := {[-1.25, -1], [-1.4291846185739, -1], [-4.94065645841247e-324, 0.377568308419987], [-1, -0.5], [-1, -0.5], [0.392699081698724, 0.785398163397449], [2.625, 3]}
CP(1) => []
x := {[-1.5, -1.25], [-1.5, -1], [0.392699081698724, 0.785398163397449], [-1, -0.5], [-1, -0.5], [-4.94065645841247e-324, 0.392699081698724], [2.625, 3]}
CP(1) => {[-1.5, -1.25], [-1.45847586576825, -1], [0.392699081698724, 0.785398163397449], [-1, -0.5], [-1, -0.5], [-4.94065645841247e-324, 0.392699081698724], [2.625, 3]}
split: 3 -0.75 (201)
x := {[-1.25, -1], [-1.5, -1], [0.392699081698724, 0.785398163397449], [-1, -0.5], [-1, -0.5], [-4.94065645841247e-324, 0.392699081698724], [2.625, 3]}
CP(1) => []
x := {[-1.5, -1.25], [-1.5, -1], [0.392699081698724, 0.785398163397449], [-1, -0.5], [-1, -0.5], [0.392699081698724, 0.785398163397449], [2.625, 3]}
CP(1) => {[-1.5, -1.25], [-1.45847586576825, -1], [0.392699081698724, 0.785398163397449], [-1, -0.5], [-1, -0.5], [0.392699081698724, 0.785398163397449], [2.625, 3]}
split: 3 -0.75 (201)
x := {[-1.25, -1], [-1.5, -1], [0.392699081698724, 0.785398163397449], [-1, -0.5], [-1, -0.5], [0.392699081698724, 0.785398163397449], [2.625, 3]}
CP(2) => {[-1.25, -1], [-1.25, -1], [0.392699081698724, 0.785398163397449], [-1, -0.5], [-1, -0.5], [0.392699081698724, 0.785398163397449], [2.625, 3]}
split: 3 -0.75 (202)
x := {[-1.5, -1], [-1.43511446776916, -1], [-4.94065645841247e-324, 0.383053887716666], [-0.5, 0], [-1, -0.5], [-4.94065645841247e-324, 0.392699081698724], [2.25, 2.625]}
CP(1) => []
x := {[-1.5, -1], [-1.43511446776916, -1], [-4.94065645841247e-324, 0.383053887716666], [-0.5, 0], [-1, -0.5], [-4.94065645841247e-324, 0.392699081698724], [2.625, 3]}
CP(1) => {[-1.5, -1], [-1.4291846185739, -1], [-4.94065645841247e-324, 0.377568308419987], [-0.5, 0], [-1, -0.5], [-4.94065645841247e-324, 0.392699081698724], [2.625, 3]}
split: 0 -1.25 (202)
x := {[-1.5, -1], [-1.43511446776916, -1], [-4.94065645841247e-324, 0.383053887716666], [-0.5, 0], [-1, -0.5], [0.392699081698724, 0.785398163397449], [2.25, 2.625]}
CP(1) => []
x := {[-1.5, -1], [-1.43511446776916, -1], [-4.94065645841247e-324, 0.383053887716666], [-0.5, 0], [-1, -0.5], [0.392699081698724, 0.785398163397449], [2.625, 3]}
CP(1) => {[-1.5, -1], [-1.4291846185739, -1], [-4.94065645841247e-324, 0.377568308419987], [-0.5, 0], [-1, -0.5], [0.392699081698724, 0.785398163397449], [2.625, 3]}
split: 0 -1.25 (202)
x := {[-1.5, -1], [-1.5, -1], [0.392699081698724, 0.785398163397449], [-0.5, 0], [-1, -0.5], [-4.94065645841247e-324, 0.392699081698724], [2.25, 2.625]}
CP(1) => []
x := {[-1.5, -1], [-1.5, -1], [0.392699081698724, 0.785398163397449], [-0.5, 0], [-1, -0.5], [-4.94065645841247e-324, 0.392699081698724], [2.625, 3]}
split: 0 -1.25 (202)
x := {[-1.5, -1], [-1.5, -1], [0.392699081698724, 0.785398163397449], [-0.5, 0], [-1, -0.5], [0.392699081698724, 0.785398163397449], [2.25, 2.625]}
CP(1) => []
x := {[-1.5, -1], [-1.5, -1], [0.392699081698724, 0.785398163397449], [-0.5, 0], [-1, -0.5], [0.392699081698724, 0.785398163397449], [2.625, 3]}
split: 0 -1.25 (202)
x := {[-1.5, -1], [-1.43511446776916, -1], [-4.94065645841247e-324, 0.383053887716666], [-0.5, 0], [-0.5, 0], [-4.94065645841247e-324, 0.392699081698724], [2.25, 2.625]}
CP(1) => []
x := {[-1.5, -1], [-1.43511446776916, -1], [-4.94065645841247e-324, 0.383053887716666], [-0.5, 0], [-0.5, 0], [-4.94065645841247e-324, 0.392699081698724], [2.625, 3]}
CP(1) => {[-1.5, -1], [-1.4291846185739, -1], [-4.94065645841247e-324, 0.377568308419987], [-0.5, 0], [-0.5, 0], [-4.94065645841247e-324, 0.392699081698724], [2.625, 3]}
split: 0 -1.25 (202)
x := {[-1.5, -1], [-1.43511446776916, -1], [-4.94065645841247e-324, 0.383053887716666], [-0.5, 0], [-0.5, 0], [0.392699081698724, 0.785398163397449], [2.25, 2.625]}
CP(1) => []
x := {[-1.5, -1], [-1.43511446776916, -1], [-4.94065645841247e-324, 0.383053887716666], [-0.5, 0], [-0.5, 0], [0.392699081698724, 0.785398163397449], [2.625, 3]}
CP(1) => {[-1.5, -1], [-1.4291846185739, -1], [-4.94065645841247e-324, 0.377568308419987], [-0.5, 0], [-0.5, 0], [0.392699081698724, 0.785398163397449], [2.625, 3]}
split: 0 -1.25 (202)
x := {[-1.5, -1], [-1.5, -1], [0.392699081698724, 0.785398163397449], [-0.5, 0], [-0.5, 0], [-4.94065645841247e-324, 0.392699081698724], [2.25, 2.625]}
CP(1) => []
x := {[-1.5, -1], [-1.5, -1], [0.392699081698724, 0.785398163397449], [-0.5, 0], [-0.5, 0], [-4.94065645841247e-324, 0.392699081698724], [2.625, 3]}
split: 0 -1.25 (202)
x := {[-1.5, -1], [-1.5, -1], [0.392699081698724, 0.785398163397449], [-0.5, 0], [-0.5, 0], [0.392699081698724, 0.785398163397449], [2.25, 2.625]}
CP(1) => []
x := {[-1.5, -1], [-1.5, -1], [0.392699081698724, 0.785398163397449], [-0.5, 0], [-0.5, 0], [0.392699081698724, 0.785398163397449], [2.625, 3]}
split: 0 -1.25 (202)
x := {[-1.5, -1.25], [-1.4291846185739, -1], [-4.94065645841247e-324, 0.377568308419987], [-1, -0.5], [-1, -0.5], [0.785398163397449, 1.17809724509617], [2.625, 3]}
CP(1) => []
x := {[-1.25, -1], [-1.4291846185739, -1], [-4.94065645841247e-324, 0.377568308419987], [-1, -0.5], [-1, -0.5], [0.785398163397449, 1.17809724509617], [2.625, 3]}
CP(1) => []
x := {[-1.5, -1.25], [-1.4291846185739, -1], [-4.94065645841247e-324, 0.377568308419987], [-1, -0.5], [-1, -0.5], [1.17809724509617, 1.5707963267949], [2.625, 3]}
CP(1) => []
x := {[-1.25, -1], [-1.4291846185739, -1], [-4.94065645841247e-324, 0.377568308419987], [-1, -0.5], [-1, -0.5], [1.17809724509617, 1.5707963267949], [2.625, 3]}
CP(1) => []
x := {[-1.5, -1.25], [-1.5, -1], [0.392699081698724, 0.785398163397449], [-1, -0.5], [-1, -0.5], [0.785398163397449, 1.17809724509617], [2.625, 3]}
CP(1) => {[-1.5, -1.25], [-1.45847586576825, -1], [0.392699081698724, 0.785398163397449], [-1, -0.5], [-1, -0.5], [0.785398163397449, 1.17809724509617], [2.625, 3]}
split: 3 -0.75 (199)
x := {[-1.25, -1], [-1.5, -1], [0.392699081698724, 0.785398163397449], [-1, -0.5], [-1, -0.5], [0.785398163397449, 1.17809724509617], [2.625, 3]}
CP(2) => {[-1.25, -1], [-1.25, -1], [0.392699081698724, 0.785398163397449], [-1, -0.5], [-1, -0.5], [0.785398163397449, 1.17809724509617], [2.625, 3]}
split: 3 -0.75 (200)
x := {[-1.5, -1.25], [-1.5, -1], [0.392699081698724, 0.785398163397449], [-1, -0.5], [-1, -0.5], [1.17809724509617, 1.5707963267949], [2.625, 3]}
CP(1) => {[-1.5, -1.25], [-1.45847586576825, -1], [0.392699081698724, 0.785398163397449], [-1, -0.5], [-1, -0.5], [1.17809724509617, 1.5707963267949], [2.625, 3]}
split: 3 -0.75 (201)
x := {[-1.25, -1], [-1.5, -1], [0.392699081698724, 0.785398163397449], [-1, -0.5], [-1, -0.5], [1.17809724509617, 1.5707963267949], [2.625, 3]}
CP(1) => []
x := {[-1.5, -1], [-1.43511446776916, -1], [-4.94065645841247e-324, 0.383053887716666], [-0.5, 0], [-1, -0.5], [0.785398163397449, 1.17809724509617], [2.25, 2.625]}
CP(1) => []
x := {[-1.5, -1], [-1.43511446776916, -1], [-4.94065645841247e-324, 0.383053887716666], [-0.5, 0], [-1, -0.5], [0.785398163397449, 1.17809724509617], [2.625, 3]}
CP(1) => {[-1.5, -1], [-1.4291846185739, -1], [-4.94065645841247e-324, 0.377568308419987], [-0.5, 0], [-1, -0.5], [0.785398163397449, 1.17809724509617], [2.625, 3]}
split: 0 -1.25 (200)
x := {[-1.5, -1], [-1.43511446776916, -1], [-4.94065645841247e-324, 0.383053887716666], [-0.5, 0], [-1, -0.5], [1.17809724509617, 1.5707963267949], [2.25, 2.625]}
CP(1) => []
x := {[-1.5, -1], [-1.43511446776916, -1], [-4.94065645841247e-324, 0.383053887716666], [-0.5, 0], [-1, -0.5], [1.17809724509617, 1.5707963267949], [2.625, 3]}
CP(1) => {[-1.5, -1], [-1.4291846185739, -1], [-4.94065645841247e-324, 0.377568308419987], [-0.5, 0], [-1, -0.5], [1.17809724509617, 1.5707963267949], [2.625, 3]}
split: 0 -1.25 (200)
x := {[-1.5, -1], [-1.5, -1], [0.392699081698724, 0.785398163397449], [-0.5, 0], [-1, -0.5], [0.785398163397449, 1.17809724509617], [2.25, 2.625]}
CP(1) => []
x := {[-1.5, -1], [-1.5, -1], [0.392699081698724, 0.785398163397449], [-0.5, 0], [-1, -0.5], [0.785398163397449, 1.17809724509617], [2.625, 3]}
split: 0 -1.25 (200)
x := {[-1.5, -1], [-1.43511446776916, -1], [-4.94065645841247e-324, 0.383053887716666], [-0.5, 0], [-0.5, 0], [0.785398163397449, 1.17809724509617], [2.25, 2.625]}
CP(1) => []
x := {[-1.5, -1], [-1.43511446776916, -1], [-4.94065645841247e-324, 0.383053887716666], [-0.5, 0], [-0.5, 0], [0.785398163397449, 1.17809724509617], [2.625, 3]}
CP(1) => {[-1.5, -1], [-1.4291846185739, -1], [-4.94065645841247e-324, 0.377568308419987], [-0.5, 0], [-0.5, 0], [0.785398163397449, 1.17809724509617], [2.625, 3]}
split: 0 -1.25 (200)
x := {[-1.5, -1], [-1.43511446776916, -1], [-4.94065645841247e-324, 0.383053887716666], [-0.5, 0], [-0.5, 0], [1.17809724509617, 1.5707963267949], [2.25, 2.625]}
CP(1) => []
x := {[-1.5, -1], [-1.43511446776916, -1], [-4.94065645841247e-324, 0.383053887716666], [-0.5, 0], [-0.5, 0], [1.17809724509617, 1.5707963267949], [2.625, 3]}
CP(1) => {[-1.5, -1], [-1.4291846185739, -1], [-4.94065645841247e-324, 0.377568308419987], [-0.5, 0], [-0.5, 0], [1.17809724509617, 1.5707963267949], [2.625, 3]}
split: 0 -1.25 (200)
x := {[-1.5, -1], [-1.5, -1], [0.392699081698724, 0.785398163397449], [-0.5, 0], [-0.5, 0], [0.785398163397449, 1.17809724509617], [2.25, 2.625]}
CP(1) => []
x := {[-1.5, -1], [-1.5, -1], [0.392699081698724, 0.785398163397449], [-0.5, 0], [-0.5, 0], [0.785398163397449, 1.17809724509617], [2.625, 3]}
split: 0 -1.25 (200)
x := {[-1.5, -1], [-1.5, -1], [0.392699081698724, 0.785398163397449], [-0.5, 0], [-0.5, 0], [1.17809724509617, 1.5707963267949], [2.25, 2.625]}
CP(1) => []
x := {[-1.5, -1], [-1.5, -1], [0.392699081698724, 0.785398163397449], [-0.5, 0], [-0.5, 0], [1.17809724509617, 1.5707963267949], [2.625, 3]}
split: 0 -1.25 (200)
x := {[-2, -1.5], [-1.44904864405419, -1], [0.785398163397449, 1.17809724509617], [-0.5, 0], [-1, -0.5], [-4.94065645841247e-324, 0.392699081698724], [2.25, 3]}
CP(1) => []
x := {[-2, -1.5], [-1.44904864405419, -1], [1.17809724509617, 1.5707963267949], [-0.5, 0], [-1, -0.5], [-4.94065645841247e-324, 0.392699081698724], [2.25, 3]}
CP(1) => []
x := {[-2, -1.5], [-1.44904864405419, -1], [0.785398163397449, 1.17809724509617], [-0.5, 0], [-1, -0.5], [0.392699081698724, 0.785398163397449], [2.25, 3]}
CP(1) => []
x := {[-2, -1.5], [-1.44904864405419, -1], [1.17809724509617, 1.5707963267949], [-0.5, 0], [-1, -0.5], [0.392699081698724, 0.785398163397449], [2.25, 3]}
CP(1) => []
x := {[-2, -1.5], [-1.44904864405419, -1], [0.785398163397449, 1.17809724509617], [-0.5, 0], [-0.5, 0], [-4.94065645841247e-324, 0.392699081698724], [2.25, 3]}
CP(1) => []
x := {[-2, -1.5], [-1.44904864405419, -1], [1.17809724509617, 1.5707963267949], [-0.5, 0], [-0.5, 0], [-4.94065645841247e-324, 0.392699081698724], [2.25, 3]}
CP(1) => []
x := {[-2, -1.5], [-1.44904864405419, -1], [0.785398163397449, 1.17809724509617], [-0.5, 0], [-0.5, 0], [0.392699081698724, 0.785398163397449], [2.25, 3]}
CP(1) => []
x := {[-2, -1.5], [-1.44904864405419, -1], [1.17809724509617, 1.5707963267949], [-0.5, 0], [-0.5, 0], [0.392699081698724, 0.785398163397449], [2.25, 3]}
CP(1) => []
x := {[-1.5, -1.25], [-1.5, -1], [0.785398163397449, 1.17809724509617], [-1, -0.5], [-1, -0.5], [-4.94065645841247e-324, 0.392699081698724], [2.625, 3]}
split: 1 -1.25 (193)
x := {[-1.25, -1], [-1.5, -1], [0.785398163397449, 1.17809724509617], [-1, -0.5], [-1, -0.5], [-4.94065645841247e-324, 0.392699081698724], [2.625, 3]}
CP(1) => []
x := {[-1.44296841303095, -1], [-1.44296841303095, -1], [1.17809724509617, 1.5707963267949], [-1, -0.75], [-1, -0.5], [-4.94065645841247e-324, 0.392699081698724], [2.625, 3]}
CP(1) => []
x := {[-1.44296841303095, -1], [-1.44296841303095, -1], [1.17809724509617, 1.5707963267949], [-0.75, -0.5], [-1, -0.5], [-4.94065645841247e-324, 0.392699081698724], [2.625, 3]}
split: 4 -0.75 (192)
x := {[-1.5, -1.25], [-1.5, -1], [0.785398163397449, 1.17809724509617], [-1, -0.5], [-1, -0.5], [0.392699081698724, 0.785398163397449], [2.625, 3]}
split: 1 -1.25 (193)
x := {[-1.25, -1], [-1.5, -1], [0.785398163397449, 1.17809724509617], [-1, -0.5], [-1, -0.5], [0.392699081698724, 0.785398163397449], [2.625, 3]}
CP(2) => {[-1.25, -1], [-1.25, -1], [0.785398163397449, 1.17809724509617], [-1, -0.5], [-1, -0.5], [0.392699081698724, 0.785398163397449], [2.625, 3]}
split: 3 -0.75 (194)
x := {[-1.44296841303095, -1], [-1.44296841303095, -1], [1.17809724509617, 1.5707963267949], [-1, -0.75], [-1, -0.5], [0.392699081698724, 0.785398163397449], [2.625, 3]}
CP(1) => []
x := {[-1.44296841303095, -1], [-1.44296841303095, -1], [1.17809724509617, 1.5707963267949], [-0.75, -0.5], [-1, -0.5], [0.392699081698724, 0.785398163397449], [2.625, 3]}
split: 4 -0.75 (194)
x := {[-1.5, -1], [-1.5, -1], [0.785398163397449, 1.17809724509617], [-0.5, 0], [-1, -0.5], [-4.94065645841247e-324, 0.392699081698724], [2.25, 2.625]}
CP(1) => []
x := {[-1.5, -1], [-1.5, -1], [0.785398163397449, 1.17809724509617], [-0.5, 0], [-1, -0.5], [-4.94065645841247e-324, 0.392699081698724], [2.625, 3]}
split: 0 -1.25 (194)
x := {[-1.44296841303095, -1], [-1.44296841303095, -1], [1.17809724509617, 1.5707963267949], [-0.5, 0], [-1, -0.5], [-4.94065645841247e-324, 0.392699081698724], [2.25, 2.625]}
CP(1) => []
x := {[-1.44296841303095, -1], [-1.44296841303095, -1], [1.17809724509617, 1.5707963267949], [-0.5, 0], [-1, -0.5], [-4.94065645841247e-324, 0.392699081698724], [2.625, 3]}
split: 3 -0.25 (194)
x := {[-1.5, -1], [-1.5, -1], [0.785398163397449, 1.17809724509617], [-0.5, 0], [-1, -0.5], [0.392699081698724, 0.785398163397449], [2.25, 2.625]}
CP(1) => []
x := {[-1.5, -1], [-1.5, -1], [0.785398163397449, 1.17809724509617], [-0.5, 0], [-1, -0.5], [0.392699081698724, 0.785398163397449], [2.625, 3]}
split: 0 -1.25 (194)
x := {[-1.5, -1], [-1.5, -1], [0.785398163397449, 1.17809724509617], [-0.5, 0], [-0.5, 0], [-4.94065645841247e-324, 0.392699081698724], [2.25, 2.625]}
CP(1) => []
x := {[-1.5, -1], [-1.5, -1], [0.785398163397449, 1.17809724509617], [-0.5, 0], [-0.5, 0], [-4.94065645841247e-324, 0.392699081698724], [2.625, 3]}
split: 0 -1.25 (194)
x := {[-1.44296841303095, -1], [-1.44296841303095, -1], [1.17809724509617, 1.5707963267949], [-0.5, 0], [-0.5, 0], [-4.94065645841247e-324, 0.392699081698724], [2.25, 2.625]}
CP(1) => []
x := {[-1.44296841303095, -1], [-1.44296841303095, -1], [1.17809724509617, 1.5707963267949], [-0.5, 0], [-0.5, 0], [-4.94065645841247e-324, 0.392699081698724], [2.625, 3]}
split: 3 -0.25 (194)
x := {[-1.5, -1], [-1.5, -1], [0.785398163397449, 1.17809724509617], [-0.5, 0], [-0.5, 0], [0.392699081698724, 0.785398163397449], [2.25, 2.625]}
CP(1) => []
x := {[-1.5, -1], [-1.5, -1], [0.785398163397449, 1.17809724509617], [-0.5, 0], [-0.5, 0], [0.392699081698724, 0.785398163397449], [2.625, 3]}
split: 0 -1.25 (194)
x := {[-1.44296841303095, -1], [-1.44296841303095, -1], [1.17809724509617, 1.5707963267949], [-0.5, 0], [-0.5, 0], [0.392699081698724, 0.785398163397449], [2.25, 2.625]}
CP(1) => []
x := {[-1.44296841303095, -1], [-1.44296841303095, -1], [1.17809724509617, 1.5707963267949], [-0.5, 0], [-0.5, 0], [0.392699081698724, 0.785398163397449], [2.625, 3]}
split: 3 -0.25 (194)
x := {[-1.5, -1.25], [-1.5, -1], [0.785398163397449, 1.17809724509617], [-1, -0.5], [-1, -0.5], [0.785398163397449, 1.17809724509617], [2.625, 3]}
split: 1 -1.25 (195)
x := {[-1.25, -1], [-1.5, -1], [0.785398163397449, 1.17809724509617], [-1, -0.5], [-1, -0.5], [0.785398163397449, 1.17809724509617], [2.625, 3]}
CP(2) => {[-1.25, -1], [-1.25, -1], [0.785398163397449, 1.17809724509617], [-1, -0.5], [-1, -0.5], [0.785398163397449, 1.17809724509617], [2.625, 3]}
split: 3 -0.75 (196)
x := {[-1.5, -1.25], [-1.5, -1], [0.785398163397449, 1.17809724509617], [-1, -0.5], [-1, -0.5], [1.17809724509617, 1.5707963267949], [2.625, 3]}
split: 1 -1.25 (197)
x := {[-1.25, -1], [-1.5, -1], [0.785398163397449, 1.17809724509617], [-1, -0.5], [-1, -0.5], [1.17809724509617, 1.5707963267949], [2.625, 3]}
CP(1) => []
x := {[-1.44296841303095, -1], [-1.44296841303095, -1], [1.17809724509617, 1.5707963267949], [-1, -0.75], [-1, -0.5], [0.785398163397449, 1.17809724509617], [2.625, 3]}
CP(1) => []
x := {[-1.44296841303095, -1], [-1.44296841303095, -1], [1.17809724509617, 1.5707963267949], [-0.75, -0.5], [-1, -0.5], [0.785398163397449, 1.17809724509617], [2.625, 3]}
split: 4 -0.75 (196)
x := {[-1.44296841303095, -1], [-1.44296841303095, -1], [1.17809724509617, 1.5707963267949], [-1, -0.75], [-1, -0.5], [1.17809724509617, 1.5707963267949], [2.625, 3]}
CP(1) => []
x := {[-1.44296841303095, -1], [-1.44296841303095, -1], [1.17809724509617, 1.5707963267949], [-0.75, -0.5], [-1, -0.5], [1.17809724509617, 1.5707963267949], [2.625, 3]}
split: 4 -0.75 (196)
x := {[-1.5, -1], [-1.5, -1], [0.785398163397449, 1.17809724509617], [-0.5, 0], [-1, -0.5], [0.785398163397449, 1.17809724509617], [2.25, 2.625]}
CP(1) => []
x := {[-1.5, -1], [-1.5, -1], [0.785398163397449, 1.17809724509617], [-0.5, 0], [-1, -0.5], [0.785398163397449, 1.17809724509617], [2.625, 3]}
split: 0 -1.25 (196)
x := {[-1.5, -1], [-1.5, -1], [0.785398163397449, 1.17809724509617], [-0.5, 0], [-1, -0.5], [1.17809724509617, 1.5707963267949], [2.25, 2.625]}
CP(1) => []
x := {[-1.5, -1], [-1.5, -1], [0.785398163397449, 1.17809724509617], [-0.5, 0], [-1, -0.5], [1.17809724509617, 1.5707963267949], [2.625, 3]}
split: 0 -1.25 (196)
x := {[-1.44296841303095, -1], [-1.44296841303095, -1], [1.17809724509617, 1.5707963267949], [-0.5, 0], [-1, -0.5], [0.785398163397449, 1.17809724509617], [2.25, 2.625]}
CP(1) => []
x := {[-1.44296841303095, -1], [-1.44296841303095, -1], [1.17809724509617, 1.5707963267949], [-0.5, 0], [-1, -0.5], [0.785398163397449, 1.17809724509617], [2.625, 3]}
split: 3 -0.25 (196)
x := {[-1.44296841303095, -1], [-1.44296841303095, -1], [1.17809724509617, 1.5707963267949], [-0.5, 0], [-1, -0.5], [1.17809724509617, 1.5707963267949], [2.25, 2.625]}
CP(1) => []
x := {[-1.44296841303095, -1], [-1.44296841303095, -1], [1.17809724509617, 1.5707963267949], [-0.5, 0], [-1, -0.5], [1.17809724509617, 1.5707963267949], [2.625, 3]}
split: 3 -0.25 (196)
x := {[-1.5, -1], [-1.5, -1], [0.785398163397449, 1.17809724509617], [-0.5, 0], [-0.5, 0], [0.785398163397449, 1.17809724509617], [2.25, 2.625]}
CP(1) => []
x := {[-1.5, -1], [-1.5, -1], [0.785398163397449, 1.17809724509617], [-0.5, 0], [-0.5, 0], [0.785398163397449, 1.17809724509617], [2.625, 3]}
split: 0 -1.25 (196)
x := {[-1.5, -1], [-1.5, -1], [0.785398163397449, 1.17809724509617], [-0.5, 0], [-0.5, 0], [1.17809724509617, 1.5707963267949], [2.25, 2.625]}
CP(1) => []
x := {[-1.5, -1], [-1.5, -1], [0.785398163397449, 1.17809724509617], [-0.5, 0], [-0.5, 0], [1.17809724509617, 1.5707963267949], [2.625, 3]}
split: 0 -1.25 (196)
x := {[-1.44296841303095, -1], [-1.44296841303095, -1], [1.17809724509617, 1.5707963267949], [-0.5, 0], [-0.5, 0], [0.785398163397449, 1.17809724509617], [2.25, 2.625]}
CP(1) => []
x := {[-1.44296841303095, -1], [-1.44296841303095, -1], [1.17809724509617, 1.5707963267949], [-0.5, 0], [-0.5, 0], [0.785398163397449, 1.17809724509617], [2.625, 3]}
split: 3 -0.25 (196)
x := {[-1.44296841303095, -1], [-1.44296841303095, -1], [1.17809724509617, 1.5707963267949], [-0.5, 0], [-0.5, 0], [1.17809724509617, 1.5707963267949], [2.25, 2.625]}
CP(1) => []
x := {[-1.44296841303095, -1], [-1.44296841303095, -1], [1.17809724509617, 1.5707963267949], [-0.5, 0], [-0.5, 0], [1.17809724509617, 1.5707963267949], [2.625, 3]}
split: 3 -0.25 (196)
x := {[-1.5, -1], [-1.43511446776916, -1], [-4.94065645841247e-324, 0.383053887716666], [0, 0.5], [-1, -0.5], [-4.94065645841247e-324, 0.392699081698724], [2.25, 2.625]}
CP(1) => []
x := {[-1.5, -1], [-1.43511446776916, -1], [-4.94065645841247e-324, 0.383053887716666], [0, 0.5], [-1, -0.5], [-4.94065645841247e-324, 0.392699081698724], [2.625, 3]}
CP(1) => {[-1.5, -1], [-1.4291846185739, -1], [-4.94065645841247e-324, 0.377568308419987], [0, 0.5], [-1, -0.5], [-4.94065645841247e-324, 0.392699081698724], [2.625, 3]}
split: 0 -1.25 (196)
x := {[-1.5, -1], [-1.43511446776916, -1], [-4.94065645841247e-324, 0.383053887716666], [0, 0.5], [-1, -0.5], [0.392699081698724, 0.785398163397449], [2.25, 2.625]}
CP(1) => []
x := {[-1.5, -1], [-1.43511446776916, -1], [-4.94065645841247e-324, 0.383053887716666], [0, 0.5], [-1, -0.5], [0.392699081698724, 0.785398163397449], [2.625, 3]}
CP(1) => {[-1.5, -1], [-1.4291846185739, -1], [-4.94065645841247e-324, 0.377568308419987], [0, 0.5], [-1, -0.5], [0.392699081698724, 0.785398163397449], [2.625, 3]}
split: 0 -1.25 (196)
x := {[-1.5, -1], [-1.5, -1], [0.392699081698724, 0.785398163397449], [0, 0.5], [-1, -0.5], [-4.94065645841247e-324, 0.392699081698724], [2.25, 2.625]}
CP(1) => []
x := {[-1.5, -1], [-1.5, -1], [0.392699081698724, 0.785398163397449], [0, 0.5], [-1, -0.5], [-4.94065645841247e-324, 0.392699081698724], [2.625, 3]}
split: 0 -1.25 (196)
x := {[-1.5, -1], [-1.5, -1], [0.392699081698724, 0.785398163397449], [0, 0.5], [-1, -0.5], [0.392699081698724, 0.785398163397449], [2.25, 2.625]}
CP(1) => []
x := {[-1.5, -1], [-1.5, -1], [0.392699081698724, 0.785398163397449], [0, 0.5], [-1, -0.5], [0.392699081698724, 0.785398163397449], [2.625, 3]}
split: 0 -1.25 (196)
x := {[-1.5, -1], [-1.43511446776916, -1], [-4.94065645841247e-324, 0.383053887716666], [0, 0.5], [-0.5, 0], [-4.94065645841247e-324, 0.392699081698724], [2.25, 2.625]}
CP(1) => []
x := {[-1.5, -1], [-1.43511446776916, -1], [-4.94065645841247e-324, 0.383053887716666], [0, 0.5], [-0.5, 0], [-4.94065645841247e-324, 0.392699081698724], [2.625, 3]}
CP(1) => {[-1.5, -1], [-1.4291846185739, -1], [-4.94065645841247e-324, 0.377568308419987], [0, 0.5], [-0.5, 0], [-4.94065645841247e-324, 0.392699081698724], [2.625, 3]}
split: 0 -1.25 (196)
x := {[-1.5, -1], [-1.43511446776916, -1], [-4.94065645841247e-324, 0.383053887716666], [0, 0.5], [-0.5, 0], [0.392699081698724, 0.785398163397449], [2.25, 2.625]}
CP(1) => []
x := {[-1.5, -1], [-1.43511446776916, -1], [-4.94065645841247e-324, 0.383053887716666], [0, 0.5], [-0.5, 0], [0.392699081698724, 0.785398163397449], [2.625, 3]}
CP(1) => {[-1.5, -1], [-1.4291846185739, -1], [-4.94065645841247e-324, 0.377568308419987], [0, 0.5], [-0.5, 0], [0.392699081698724, 0.785398163397449], [2.625, 3]}
split: 0 -1.25 (196)
x := {[-1.5, -1], [-1.5, -1], [0.392699081698724, 0.785398163397449], [0, 0.5], [-0.5, 0], [-4.94065645841247e-324, 0.392699081698724], [2.25, 2.625]}
CP(1) => []
x := {[-1.5, -1], [-1.5, -1], [0.392699081698724, 0.785398163397449], [0, 0.5], [-0.5, 0], [-4.94065645841247e-324, 0.392699081698724], [2.625, 3]}
split: 0 -1.25 (196)
x := {[-1.5, -1], [-1.5, -1], [0.392699081698724, 0.785398163397449], [0, 0.5], [-0.5, 0], [0.392699081698724, 0.785398163397449], [2.25, 2.625]}
CP(1) => []
x := {[-1.5, -1], [-1.5, -1], [0.392699081698724, 0.785398163397449], [0, 0.5], [-0.5, 0], [0.392699081698724, 0.785398163397449], [2.625, 3]}
split: 0 -1.25 (196)
x := {[-1.5, -1.25], [-1.4291846185739, -1], [-4.94065645841247e-324, 0.377568308419987], [0.5, 1], [-1, -0.5], [-4.94065645841247e-324, 0.392699081698724], [2.625, 3]}
CP(1) => []
x := {[-1.25, -1], [-1.4291846185739, -1], [-4.94065645841247e-324, 0.377568308419987], [0.5, 1], [-1, -0.5], [-4.94065645841247e-324, 0.392699081698724], [2.625, 3]}
CP(2) => {[-1.25, -1], [-1.25, -1], [-4.94065645841247e-324, 0.360861546483578], [0.5, 1], [-1, -0.5], [-4.94065645841247e-324, 0.392699081698724], [2.625, 3]}
split: 3 0.75 (196)
x := {[-1.5, -1.25], [-1.4291846185739, -1], [-4.94065645841247e-324, 0.377568308419987], [0.5, 1], [-1, -0.5], [0.392699081698724, 0.785398163397449], [2.625, 3]}
CP(1) => []
x := {[-1.25, -1], [-1.4291846185739, -1], [-4.94065645841247e-324, 0.377568308419987], [0.5, 1], [-1, -0.5], [0.392699081698724, 0.785398163397449], [2.625, 3]}
CP(2) => {[-1.25, -1], [-1.25, -1], [-4.94065645841247e-324, 0.360861546483578], [0.5, 1], [-1, -0.5], [0.392699081698724, 0.785398163397449], [2.625, 3]}
split: 3 0.75 (196)
x := {[-1.5, -1.25], [-1.5, -1], [0.392699081698724, 0.785398163397449], [0.5, 1], [-1, -0.5], [-4.94065645841247e-324, 0.392699081698724], [2.625, 3]}
CP(1) => {[-1.5, -1.25], [-1.45847586576825, -1], [0.392699081698724, 0.785398163397449], [0.5, 1], [-1, -0.5], [-4.94065645841247e-324, 0.392699081698724], [2.625, 3]}
split: 3 0.75 (197)
x := {[-1.25, -1], [-1.5, -1], [0.392699081698724, 0.785398163397449], [0.5, 1], [-1, -0.5], [-4.94065645841247e-324, 0.392699081698724], [2.625, 3]}
CP(2) => {[-1.25, -1], [-1.25, -1], [0.392699081698724, 0.785398163397449], [0.5, 1], [-1, -0.5], [-4.94065645841247e-324, 0.392699081698724], [2.625, 3]}
split: 3 0.75 (198)
x := {[-1.5, -1.25], [-1.5, -1], [0.392699081698724, 0.785398163397449], [0.5, 1], [-1, -0.5], [0.392699081698724, 0.785398163397449], [2.625, 3]}
CP(1) => {[-1.5, -1.25], [-1.45847586576825, -1], [0.392699081698724, 0.785398163397449], [0.5, 1], [-1, -0.5], [0.392699081698724, 0.785398163397449], [2.625, 3]}
split: 3 0.75 (199)
x := {[-1.25, -1], [-1.5, -1], [0.392699081698724, 0.785398163397449], [0.5, 1], [-1, -0.5], [0.392699081698724, 0.785398163397449], [2.625, 3]}
CP(2) => {[-1.25, -1], [-1.25, -1], [0.392699081698724, 0.785398163397449], [0.5, 1], [-1, -0.5], [0.392699081698724, 0.785398163397449], [2.625, 3]}
split: 3 0.75 (200)
x := {[-1.5, -1], [-1.43511446776916, -1], [-4.94065645841247e-324, 0.383053887716666], [0, 0.5], [-1, -0.5], [0.785398163397449, 1.17809724509617], [2.25, 2.625]}
CP(1) => []
x := {[-1.5, -1], [-1.43511446776916, -1], [-4.94065645841247e-324, 0.383053887716666], [0, 0.5], [-1, -0.5], [0.785398163397449, 1.17809724509617], [2.625, 3]}
CP(1) => {[-1.5, -1], [-1.4291846185739, -1], [-4.94065645841247e-324, 0.377568308419987], [0, 0.5], [-1, -0.5], [0.785398163397449, 1.17809724509617], [2.625, 3]}
split: 0 -1.25 (200)
x := {[-1.5, -1], [-1.43511446776916, -1], [-4.94065645841247e-324, 0.383053887716666], [0, 0.5], [-1, -0.5], [1.17809724509617, 1.5707963267949], [2.25, 2.625]}
CP(1) => []
x := {[-1.5, -1], [-1.43511446776916, -1], [-4.94065645841247e-324, 0.383053887716666], [0, 0.5], [-1, -0.5], [1.17809724509617, 1.5707963267949], [2.625, 3]}
CP(1) => {[-1.5, -1], [-1.4291846185739, -1], [-4.94065645841247e-324, 0.377568308419987], [0, 0.5], [-1, -0.5], [1.17809724509617, 1.5707963267949], [2.625, 3]}
split: 0 -1.25 (200)
x := {[-1.5, -1], [-1.5, -1], [0.392699081698724, 0.785398163397449], [0, 0.5], [-1, -0.5], [0.785398163397449, 1.17809724509617], [2.25, 2.625]}
CP(1) => []
x := {[-1.5, -1], [-1.5, -1], [0.392699081698724, 0.785398163397449], [0, 0.5], [-1, -0.5], [0.785398163397449, 1.17809724509617], [2.625, 3]}
split: 0 -1.25 (200)
x := {[-1.5, -1], [-1.5, -1], [0.392699081698724, 0.785398163397449], [0, 0.5], [-1, -0.5], [1.17809724509617, 1.5707963267949], [2.25, 2.625]}
CP(1) => []
x := {[-1.5, -1], [-1.5, -1], [0.392699081698724, 0.785398163397449], [0, 0.5], [-1, -0.5], [1.17809724509617, 1.5707963267949], [2.625, 3]}
split: 0 -1.25 (200)
x := {[-1.5, -1], [-1.43511446776916, -1], [-4.94065645841247e-324, 0.383053887716666], [0, 0.5], [-0.5, 0], [0.785398163397449, 1.17809724509617], [2.25, 2.625]}
CP(1) => []
x := {[-1.5, -1], [-1.43511446776916, -1], [-4.94065645841247e-324, 0.383053887716666], [0, 0.5], [-0.5, 0], [0.785398163397449, 1.17809724509617], [2.625, 3]}
CP(1) => {[-1.5, -1], [-1.4291846185739, -1], [-4.94065645841247e-324, 0.377568308419987], [0, 0.5], [-0.5, 0], [0.785398163397449, 1.17809724509617], [2.625, 3]}
split: 0 -1.25 (200)
x := {[-1.5, -1], [-1.43511446776916, -1], [-4.94065645841247e-324, 0.383053887716666], [0, 0.5], [-0.5, 0], [1.17809724509617, 1.5707963267949], [2.25, 2.625]}
CP(1) => []
x := {[-1.5, -1], [-1.43511446776916, -1], [-4.94065645841247e-324, 0.383053887716666], [0, 0.5], [-0.5, 0], [1.17809724509617, 1.5707963267949], [2.625, 3]}
CP(1) => {[-1.5, -1], [-1.4291846185739, -1], [-4.94065645841247e-324, 0.377568308419987], [0, 0.5], [-0.5, 0], [1.17809724509617, 1.5707963267949], [2.625, 3]}
split: 0 -1.25 (200)
x := {[-1.5, -1], [-1.5, -1], [0.392699081698724, 0.785398163397449], [0, 0.5], [-0.5, 0], [0.785398163397449, 1.17809724509617], [2.25, 2.625]}
CP(1) => []
x := {[-1.5, -1], [-1.5, -1], [0.392699081698724, 0.785398163397449], [0, 0.5], [-0.5, 0], [0.785398163397449, 1.17809724509617], [2.625, 3]}
split: 0 -1.25 (200)
x := {[-1.5, -1], [-1.5, -1], [0.392699081698724, 0.785398163397449], [0, 0.5], [-0.5, 0], [1.17809724509617, 1.5707963267949], [2.25, 2.625]}
CP(1) => []
x := {[-1.5, -1], [-1.5, -1], [0.392699081698724, 0.785398163397449], [0, 0.5], [-0.5, 0], [1.17809724509617, 1.5707963267949], [2.625, 3]}
split: 0 -1.25 (200)
x := {[-1.5, -1.25], [-1.4291846185739, -1], [-4.94065645841247e-324, 0.377568308419987], [0.5, 1], [-1, -0.5], [0.785398163397449, 1.17809724509617], [2.625, 3]}
CP(1) => []
x := {[-1.25, -1], [-1.4291846185739, -1], [-4.94065645841247e-324, 0.377568308419987], [0.5, 1], [-1, -0.5], [0.785398163397449, 1.17809724509617], [2.625, 3]}
CP(2) => {[-1.25, -1], [-1.25, -1], [-4.94065645841247e-324, 0.360861546483578], [0.5, 1], [-1, -0.5], [0.785398163397449, 1.17809724509617], [2.625, 3]}
split: 3 0.75 (200)
x := {[-1.5, -1.25], [-1.4291846185739, -1], [-4.94065645841247e-324, 0.377568308419987], [0.5, 1], [-1, -0.5], [1.17809724509617, 1.5707963267949], [2.625, 3]}
CP(1) => []
x := {[-1.25, -1], [-1.4291846185739, -1], [-4.94065645841247e-324, 0.377568308419987], [0.5, 1], [-1, -0.5], [1.17809724509617, 1.5707963267949], [2.625, 3]}
CP(2) => {[-1.25, -1], [-1.25, -1], [-4.94065645841247e-324, 0.360861546483578], [0.5, 1], [-1, -0.5], [1.17809724509617, 1.5707963267949], [2.625, 3]}
split: 3 0.75 (200)
x := {[-1.5, -1.25], [-1.5, -1], [0.392699081698724, 0.785398163397449], [0.5, 1], [-1, -0.5], [0.785398163397449, 1.17809724509617], [2.625, 3]}
CP(1) => {[-1.5, -1.25], [-1.45847586576825, -1], [0.392699081698724, 0.785398163397449], [0.5, 1], [-1, -0.5], [0.785398163397449, 1.17809724509617], [2.625, 3]}
split: 3 0.75 (201)
x := {[-1.25, -1], [-1.5, -1], [0.392699081698724, 0.785398163397449], [0.5, 1], [-1, -0.5], [0.785398163397449, 1.17809724509617], [2.625, 3]}
CP(2) => {[-1.25, -1], [-1.25, -1], [0.392699081698724, 0.785398163397449], [0.5, 1], [-1, -0.5], [0.785398163397449, 1.17809724509617], [2.625, 3]}
split: 3 0.75 (202)
x := {[-1.5, -1.25], [-1.5, -1], [0.392699081698724, 0.785398163397449], [0.5, 1], [-1, -0.5], [1.17809724509617, 1.5707963267949], [2.625, 3]}
CP(1) => {[-1.5, -1.25], [-1.45847586576825, -1], [0.392699081698724, 0.785398163397449], [0.5, 1], [-1, -0.5], [1.17809724509617, 1.5707963267949], [2.625, 3]}
split: 3 0.75 (203)
x := {[-1.25, -1], [-1.5, -1], [0.392699081698724, 0.785398163397449], [0.5, 1], [-1, -0.5], [1.17809724509617, 1.5707963267949], [2.625, 3]}
CP(2) => {[-1.25, -1], [-1.25, -1], [0.392699081698724, 0.785398163397449], [0.5, 1], [-1, -0.5], [1.17809724509617, 1.5707963267949], [2.625, 3]}
split: 3 0.75 (204)
x := {[-2, -1.5], [-1.44904864405419, -1], [0.785398163397449, 1.17809724509617], [0, 0.5], [-1, -0.5], [-4.94065645841247e-324, 0.392699081698724], [2.25, 3]}
CP(1) => []
x := {[-2, -1.5], [-1.44904864405419, -1], [1.17809724509617, 1.5707963267949], [0, 0.5], [-1, -0.5], [-4.94065645841247e-324, 0.392699081698724], [2.25, 3]}
CP(1) => []
x := {[-2, -1.5], [-1.44904864405419, -1], [0.785398163397449, 1.17809724509617], [0, 0.5], [-1, -0.5], [0.392699081698724, 0.785398163397449], [2.25, 3]}
CP(1) => []
x := {[-2, -1.5], [-1.44904864405419, -1], [1.17809724509617, 1.5707963267949], [0, 0.5], [-1, -0.5], [0.392699081698724, 0.785398163397449], [2.25, 3]}
CP(1) => []
x := {[-2, -1.5], [-1.44904864405419, -1], [0.785398163397449, 1.17809724509617], [0, 0.5], [-0.5, 0], [-4.94065645841247e-324, 0.392699081698724], [2.25, 3]}
CP(1) => []
x := {[-2, -1.5], [-1.44904864405419, -1], [1.17809724509617, 1.5707963267949], [0, 0.5], [-0.5, 0], [-4.94065645841247e-324, 0.392699081698724], [2.25, 3]}
CP(1) => []
x := {[-2, -1.5], [-1.44904864405419, -1], [0.785398163397449, 1.17809724509617], [0, 0.5], [-0.5, 0], [0.392699081698724, 0.785398163397449], [2.25, 3]}
CP(1) => []
x := {[-2, -1.5], [-1.44904864405419, -1], [1.17809724509617, 1.5707963267949], [0, 0.5], [-0.5, 0], [0.392699081698724, 0.785398163397449], [2.25, 3]}
CP(1) => []
x := {[-1.5, -1], [-1.5, -1], [0.785398163397449, 1.17809724509617], [0, 0.5], [-1, -0.5], [-4.94065645841247e-324, 0.392699081698724], [2.25, 2.625]}
CP(1) => []
x := {[-1.5, -1], [-1.5, -1], [0.785398163397449, 1.17809724509617], [0, 0.5], [-1, -0.5], [-4.94065645841247e-324, 0.392699081698724], [2.625, 3]}
split: 0 -1.25 (196)
x := {[-1.44296841303095, -1], [-1.44296841303095, -1], [1.17809724509617, 1.5707963267949], [0, 0.5], [-1, -0.5], [-4.94065645841247e-324, 0.392699081698724], [2.25, 2.625]}
CP(1) => []
x := {[-1.44296841303095, -1], [-1.44296841303095, -1], [1.17809724509617, 1.5707963267949], [0, 0.5], [-1, -0.5], [-4.94065645841247e-324, 0.392699081698724], [2.625, 3]}
split: 3 0.25 (196)
x := {[-1.5, -1], [-1.5, -1], [0.785398163397449, 1.17809724509617], [0, 0.5], [-1, -0.5], [0.392699081698724, 0.785398163397449], [2.25, 2.625]}
CP(1) => []
x := {[-1.5, -1], [-1.5, -1], [0.785398163397449, 1.17809724509617], [0, 0.5], [-1, -0.5], [0.392699081698724, 0.785398163397449], [2.625, 3]}
split: 0 -1.25 (196)
x := {[-1.44296841303095, -1], [-1.44296841303095, -1], [1.17809724509617, 1.5707963267949], [0, 0.5], [-1, -0.5], [0.392699081698724, 0.785398163397449], [2.25, 2.625]}
CP(1) => []
x := {[-1.44296841303095, -1], [-1.44296841303095, -1], [1.17809724509617, 1.5707963267949], [0, 0.5], [-1, -0.5], [0.392699081698724, 0.785398163397449], [2.625, 3]}
split: 3 0.25 (196)
x := {[-1.5, -1], [-1.5, -1], [0.785398163397449, 1.17809724509617], [0, 0.5], [-0.5, 0], [-4.94065645841247e-324, 0.392699081698724], [2.25, 2.625]}
CP(1) => []
x := {[-1.5, -1], [-1.5, -1], [0.785398163397449, 1.17809724509617], [0, 0.5], [-0.5, 0], [-4.94065645841247e-324, 0.392699081698724], [2.625, 3]}
split: 0 -1.25 (196)
x := {[-1.44296841303095, -1], [-1.44296841303095, -1], [1.17809724509617, 1.5707963267949], [0, 0.5], [-0.5, 0], [-4.94065645841247e-324, 0.392699081698724], [2.25, 2.625]}
CP(1) => []
x := {[-1.44296841303095, -1], [-1.44296841303095, -1], [1.17809724509617, 1.5707963267949], [0, 0.5], [-0.5, 0], [-4.94065645841247e-324, 0.392699081698724], [2.625, 3]}
split: 3 0.25 (196)
x := {[-1.5, -1], [-1.5, -1], [0.785398163397449, 1.17809724509617], [0, 0.5], [-0.5, 0], [0.392699081698724, 0.785398163397449], [2.25, 2.625]}
CP(1) => []
x := {[-1.5, -1], [-1.5, -1], [0.785398163397449, 1.17809724509617], [0, 0.5], [-0.5, 0], [0.392699081698724, 0.785398163397449], [2.625, 3]}
split: 0 -1.25 (196)
x := {[-1.44296841303095, -1], [-1.44296841303095, -1], [1.17809724509617, 1.5707963267949], [0, 0.5], [-0.5, 0], [0.392699081698724, 0.785398163397449], [2.25, 2.625]}
CP(1) => []
x := {[-1.44296841303095, -1], [-1.44296841303095, -1], [1.17809724509617, 1.5707963267949], [0, 0.5], [-0.5, 0], [0.392699081698724, 0.785398163397449], [2.625, 3]}
split: 3 0.25 (196)
x := {[-1.5, -1.25], [-1.5, -1], [0.785398163397449, 1.17809724509617], [0.5, 1], [-1, -0.5], [-4.94065645841247e-324, 0.392699081698724], [2.625, 3]}
split: 1 -1.25 (197)
x := {[-1.25, -1], [-1.5, -1], [0.785398163397449, 1.17809724509617], [0.5, 1], [-1, -0.5], [-4.94065645841247e-324, 0.392699081698724], [2.625, 3]}
CP(2) => {[-1.25, -1], [-1.25, -1], [0.785398163397449, 1.17809724509617], [0.5, 1], [-1, -0.5], [-4.94065645841247e-324, 0.392699081698724], [2.625, 3]}
split: 3 0.75 (198)
x := {[-1.44296841303095, -1], [-1.44296841303095, -1], [1.17809724509617, 1.5707963267949], [0.5, 0.75], [-1, -0.5], [-4.94065645841247e-324, 0.392699081698724], [2.625, 3]}
split: 4 -0.75 (199)
x := {[-1.44296841303095, -1], [-1.44296841303095, -1], [1.17809724509617, 1.5707963267949], [0.75, 1], [-1, -0.5], [-4.94065645841247e-324, 0.392699081698724], [2.625, 3]}
CP(2) => {[-1.44296841303095, -1], [-1.44296841303095, -1], [1.17809724509617, 1.5707963267949], [0.75, 1], [-1, -0.75], [-4.94065645841247e-324, 0.392699081698724], [2.625, 3]}
split: 0 -1.22148 (200)
x := {[-1.5, -1.25], [-1.5, -1], [0.785398163397449, 1.17809724509617], [0.5, 1], [-1, -0.5], [0.392699081698724, 0.785398163397449], [2.625, 3]}
split: 1 -1.25 (201)
x := {[-1.25, -1], [-1.5, -1], [0.785398163397449, 1.17809724509617], [0.5, 1], [-1, -0.5], [0.392699081698724, 0.785398163397449], [2.625, 3]}
CP(2) => {[-1.25, -1], [-1.25, -1], [0.785398163397449, 1.17809724509617], [0.5, 1], [-1, -0.5], [0.392699081698724, 0.785398163397449], [2.625, 3]}
split: 3 0.75 (202)
x := {[-1.44296841303095, -1], [-1.44296841303095, -1], [1.17809724509617, 1.5707963267949], [0.5, 0.75], [-1, -0.5], [0.392699081698724, 0.785398163397449], [2.625, 3]}
split: 4 -0.75 (203)
x := {[-1.44296841303095, -1], [-1.44296841303095, -1], [1.17809724509617, 1.5707963267949], [0.75, 1], [-1, -0.5], [0.392699081698724, 0.785398163397449], [2.625, 3]}
CP(2) => {[-1.44296841303095, -1], [-1.44296841303095, -1], [1.17809724509617, 1.5707963267949], [0.75, 1], [-1, -0.75], [0.392699081698724, 0.785398163397449], [2.625, 3]}
split: 0 -1.22148 (204)
x := {[-1.5, -1], [-1.5, -1], [0.785398163397449, 1.17809724509617], [0, 0.5], [-1, -0.5], [0.785398163397449, 1.17809724509617], [2.25, 2.625]}
CP(1) => []
x := {[-1.5, -1], [-1.5, -1], [0.785398163397449, 1.17809724509617], [0, 0.5], [-1, -0.5], [0.785398163397449, 1.17809724509617], [2.625, 3]}
split: 0 -1.25 (204)
x := {[-1.5, -1], [-1.5, -1], [0.785398163397449, 1.17809724509617], [0, 0.5], [-1, -0.5], [1.17809724509617, 1.5707963267949], [2.25, 2.625]}
CP(1) => []
x := {[-1.5, -1], [-1.5, -1], [0.785398163397449, 1.17809724509617], [0, 0.5], [-1, -0.5], [1.17809724509617, 1.5707963267949], [2.625, 3]}
split: 0 -1.25 (204)
x := {[-1.44296841303095, -1], [-1.44296841303095, -1], [1.17809724509617, 1.5707963267949], [0, 0.5], [-1, -0.5], [0.785398163397449, 1.17809724509617], [2.25, 2.625]}
CP(1) => []
x := {[-1.44296841303095, -1], [-1.44296841303095, -1], [1.17809724509617, 1.5707963267949], [0, 0.5], [-1, -0.5], [0.785398163397449, 1.17809724509617], [2.625, 3]}
split: 3 0.25 (204)
x := {[-1.44296841303095, -1], [-1.44296841303095, -1], [1.17809724509617, 1.5707963267949], [0, 0.5], [-1, -0.5], [1.17809724509617, 1.5707963267949], [2.25, 2.625]}
CP(1) => []
x := {[-1.44296841303095, -1], [-1.44296841303095, -1], [1.17809724509617, 1.5707963267949], [0, 0.5], [-1, -0.5], [1.17809724509617, 1.5707963267949], [2.625, 3]}
split: 3 0.25 (204)
x := {[-1.5, -1], [-1.5, -1], [0.785398163397449, 1.17809724509617], [0, 0.5], [-0.5, 0], [0.785398163397449, 1.17809724509617], [2.25, 2.625]}
CP(1) => []
x := {[-1.5, -1], [-1.5, -1], [0.785398163397449, 1.17809724509617], [0, 0.5], [-0.5, 0], [0.785398163397449, 1.17809724509617], [2.625, 3]}
split: 0 -1.25 (204)
x := {[-1.5, -1], [-1.5, -1], [0.785398163397449, 1.17809724509617], [0, 0.5], [-0.5, 0], [1.17809724509617, 1.5707963267949], [2.25, 2.625]}
CP(1) => []
x := {[-1.5, -1], [-1.5, -1], [0.785398163397449, 1.17809724509617], [0, 0.5], [-0.5, 0], [1.17809724509617, 1.5707963267949], [2.625, 3]}
split: 0 -1.25 (204)
x := {[-1.44296841303095, -1], [-1.44296841303095, -1], [1.17809724509617, 1.5707963267949], [0, 0.5], [-0.5, 0], [0.785398163397449, 1.17809724509617], [2.25, 2.625]}
CP(1) => []
x := {[-1.44296841303095, -1], [-1.44296841303095, -1], [1.17809724509617, 1.5707963267949], [0, 0.5], [-0.5, 0], [0.785398163397449, 1.17809724509617], [2.625, 3]}
split: 3 0.25 (204)
x := {[-1.44296841303095, -1], [-1.44296841303095, -1], [1.17809724509617, 1.5707963267949], [0, 0.5], [-0.5, 0], [1.17809724509617, 1.5707963267949], [2.25, 2.625]}
CP(1) => []
x := {[-1.44296841303095, -1], [-1.44296841303095, -1], [1.17809724509617, 1.5707963267949], [0, 0.5], [-0.5, 0], [1.17809724509617, 1.5707963267949], [2.625, 3]}
split: 3 0.25 (204)
x := {[-1.5, -1.25], [-1.5, -1], [0.785398163397449, 1.17809724509617], [0.5, 1], [-1, -0.5], [0.785398163397449, 1.17809724509617], [2.625, 3]}
split: 1 -1.25 (205)
x := {[-1.25, -1], [-1.5, -1], [0.785398163397449, 1.17809724509617], [0.5, 1], [-1, -0.5], [0.785398163397449, 1.17809724509617], [2.625, 3]}
CP(2) => {[-1.25, -1], [-1.25, -1], [0.785398163397449, 1.17809724509617], [0.5, 1], [-1, -0.5], [0.785398163397449, 1.17809724509617], [2.625, 3]}
split: 3 0.75 (206)
x := {[-1.5, -1.25], [-1.5, -1], [0.785398163397449, 1.17809724509617], [0.5, 1], [-1, -0.5], [1.17809724509617, 1.5707963267949], [2.625, 3]}
split: 1 -1.25 (207)
x := {[-1.25, -1], [-1.5, -1], [0.785398163397449, 1.17809724509617], [0.5, 1], [-1, -0.5], [1.17809724509617, 1.5707963267949], [2.625, 3]}
CP(2) => {[-1.25, -1], [-1.25, -1], [0.785398163397449, 1.17809724509617], [0.5, 1], [-1, -0.5], [1.17809724509617, 1.5707963267949], [2.625, 3]}
split: 3 0.75 (208)
x := {[-1.44296841303095, -1], [-1.44296841303095, -1], [1.17809724509617, 1.5707963267949], [0.5, 0.75], [-1, -0.5], [0.785398163397449, 1.17809724509617], [2.625, 3]}
split: 4 -0.75 (209)
x := {[-1.44296841303095, -1], [-1.44296841303095, -1], [1.17809724509617, 1.5707963267949], [0.75, 1], [-1, -0.5], [0.785398163397449, 1.17809724509617], [2.625, 3]}
CP(2) => {[-1.44296841303095, -1], [-1.44296841303095, -1], [1.17809724509617, 1.5707963267949], [0.75, 1], [-1, -0.75], [0.785398163397449, 1.17809724509617], [2.625, 3]}
split: 0 -1.22148 (210)
x := {[-1.44296841303095, -1], [-1.44296841303095, -1], [1.17809724509617, 1.5707963267949], [0.5, 0.75], [-1, -0.5], [1.17809724509617, 1.5707963267949], [2.625, 3]}
split: 4 -0.75 (211)
x := {[-1.44296841303095, -1], [-1.44296841303095, -1], [1.17809724509617, 1.5707963267949], [0.75, 1], [-1, -0.5], [1.17809724509617, 1.5707963267949], [2.625, 3]}
CP(2) => {[-1.44296841303095, -1], [-1.44296841303095, -1], [1.17809724509617, 1.5707963267949], [0.75, 1], [-1, -0.75], [1.17809724509617, 1.5707963267949], [2.625, 3]}
split: 0 -1.22148 (212)
x := {[-1.5, -1.25], [-1.45847586576825, -1], [0.392699081698724, 0.785398163397449], [-1, -0.75], [-1, -0.5], [-4.94065645841247e-324, 0.392699081698724], [2.625, 3]}
CP(1) => []
x := {[-1.5, -1.25], [-1.45847586576825, -1], [0.392699081698724, 0.785398163397449], [-0.75, -0.5], [-1, -0.5], [-4.94065645841247e-324, 0.392699081698724], [2.625, 3]}
split: 4 -0.75 (212)
x := {[-1.5, -1.25], [-1.45847586576825, -1], [0.392699081698724, 0.785398163397449], [-1, -0.75], [-1, -0.5], [0.392699081698724, 0.785398163397449], [2.625, 3]}
CP(1) => []
x := {[-1.5, -1.25], [-1.45847586576825, -1], [0.392699081698724, 0.785398163397449], [-0.75, -0.5], [-1, -0.5], [0.392699081698724, 0.785398163397449], [2.625, 3]}
CP(1) => []
x := {[-1.25, -1], [-1.25, -1], [0.392699081698724, 0.785398163397449], [-1, -0.75], [-1, -0.5], [0.392699081698724, 0.785398163397449], [2.625, 3]}
CP(1) => []
x := {[-1.25, -1], [-1.25, -1], [0.392699081698724, 0.785398163397449], [-0.75, -0.5], [-1, -0.5], [0.392699081698724, 0.785398163397449], [2.625, 3]}
CP(1) => []
x := {[-1.5, -1.25], [-1.4291846185739, -1], [-4.94065645841247e-324, 0.377568308419987], [-0.5, 0], [-1, -0.5], [-4.94065645841247e-324, 0.392699081698724], [2.625, 3]}
CP(1) => []
x := {[-1.25, -1], [-1.4291846185739, -1], [-4.94065645841247e-324, 0.377568308419987], [-0.5, 0], [-1, -0.5], [-4.94065645841247e-324, 0.392699081698724], [2.625, 3]}
CP(2) => []
x := {[-1.5, -1.25], [-1.4291846185739, -1], [-4.94065645841247e-324, 0.377568308419987], [-0.5, 0], [-1, -0.5], [0.392699081698724, 0.785398163397449], [2.625, 3]}
CP(1) => []
x := {[-1.25, -1], [-1.4291846185739, -1], [-4.94065645841247e-324, 0.377568308419987], [-0.5, 0], [-1, -0.5], [0.392699081698724, 0.785398163397449], [2.625, 3]}
CP(2) => {[-1.25, -1], [-1.25, -1], [-4.94065645841247e-324, 0.360861546483578], [-0.5, 0], [-1, -0.5], [0.392699081698724, 0.785398163397449], [2.625, 3]}
split: 3 -0.25 (206)
x := {[-1.5, -1.25], [-1.5, -1], [0.392699081698724, 0.785398163397449], [-0.5, 0], [-1, -0.5], [-4.94065645841247e-324, 0.392699081698724], [2.625, 3]}
CP(1) => {[-1.5, -1.25], [-1.45847586576825, -1], [0.392699081698724, 0.785398163397449], [-0.5, 0], [-1, -0.5], [-4.94065645841247e-324, 0.392699081698724], [2.625, 3]}
split: 3 -0.25 (207)
x := {[-1.25, -1], [-1.5, -1], [0.392699081698724, 0.785398163397449], [-0.5, 0], [-1, -0.5], [-4.94065645841247e-324, 0.392699081698724], [2.625, 3]}
CP(2) => {[-1.25, -1], [-1.25, -1], [0.392699081698724, 0.785398163397449], [-0.5, 0], [-1, -0.5], [-4.94065645841247e-324, 0.392699081698724], [2.625, 3]}
split: 3 -0.25 (208)
x := {[-1.5, -1.25], [-1.5, -1], [0.392699081698724, 0.785398163397449], [-0.5, 0], [-1, -0.5], [0.392699081698724, 0.785398163397449], [2.625, 3]}
CP(1) => {[-1.5, -1.25], [-1.45847586576825, -1], [0.392699081698724, 0.785398163397449], [-0.5, 0], [-1, -0.5], [0.392699081698724, 0.785398163397449], [2.625, 3]}
split: 3 -0.25 (209)
x := {[-1.25, -1], [-1.5, -1], [0.392699081698724, 0.785398163397449], [-0.5, 0], [-1, -0.5], [0.392699081698724, 0.785398163397449], [2.625, 3]}
CP(2) => {[-1.25, -1], [-1.25, -1], [0.392699081698724, 0.785398163397449], [-0.5, 0], [-1, -0.5], [0.392699081698724, 0.785398163397449], [2.625, 3]}
split: 3 -0.25 (210)
x := {[-1.5, -1.25], [-1.4291846185739, -1], [-4.94065645841247e-324, 0.377568308419987], [-0.5, 0], [-0.5, 0], [-4.94065645841247e-324, 0.392699081698724], [2.625, 3]}
CP(1) => []
x := {[-1.25, -1], [-1.4291846185739, -1], [-4.94065645841247e-324, 0.377568308419987], [-0.5, 0], [-0.5, 0], [-4.94065645841247e-324, 0.392699081698724], [2.625, 3]}
CP(2) => {[-1.25, -1], [-1.25, -1], [-4.94065645841247e-324, 0.360861546483578], [-0.5, 0], [-0.5, 0], [-4.94065645841247e-324, 0.392699081698724], [2.625, 3]}
split: 3 -0.25 (210)
x := {[-1.5, -1.25], [-1.4291846185739, -1], [-4.94065645841247e-324, 0.377568308419987], [-0.5, 0], [-0.5, 0], [0.392699081698724, 0.785398163397449], [2.625, 3]}
CP(1) => []
x := {[-1.25, -1], [-1.4291846185739, -1], [-4.94065645841247e-324, 0.377568308419987], [-0.5, 0], [-0.5, 0], [0.392699081698724, 0.785398163397449], [2.625, 3]}
CP(2) => {[-1.25, -1], [-1.25, -1], [-4.94065645841247e-324, 0.360861546483578], [-0.5, 0], [-0.5, 0], [0.392699081698724, 0.785398163397449], [2.625, 3]}
split: 3 -0.25 (210)
x := {[-1.5, -1.25], [-1.5, -1], [0.392699081698724, 0.785398163397449], [-0.5, 0], [-0.5, 0], [-4.94065645841247e-324, 0.392699081698724], [2.625, 3]}
CP(1) => {[-1.5, -1.25], [-1.45847586576825, -1], [0.392699081698724, 0.785398163397449], [-0.5, 0], [-0.5, 0], [-4.94065645841247e-324, 0.392699081698724], [2.625, 3]}
split: 3 -0.25 (211)
x := {[-1.25, -1], [-1.5, -1], [0.392699081698724, 0.785398163397449], [-0.5, 0], [-0.5, 0], [-4.94065645841247e-324, 0.392699081698724], [2.625, 3]}
CP(2) => {[-1.25, -1], [-1.25, -1], [0.392699081698724, 0.785398163397449], [-0.5, 0], [-0.5, 0], [-4.94065645841247e-324, 0.392699081698724], [2.625, 3]}
split: 3 -0.25 (212)
x := {[-1.5, -1.25], [-1.5, -1], [0.392699081698724, 0.785398163397449], [-0.5, 0], [-0.5, 0], [0.392699081698724, 0.785398163397449], [2.625, 3]}
CP(1) => {[-1.5, -1.25], [-1.45847586576825, -1], [0.392699081698724, 0.785398163397449], [-0.5, 0], [-0.5, 0], [0.392699081698724, 0.785398163397449], [2.625, 3]}
split: 3 -0.25 (213)
x := {[-1.25, -1], [-1.5, -1], [0.392699081698724, 0.785398163397449], [-0.5, 0], [-0.5, 0], [0.392699081698724, 0.785398163397449], [2.625, 3]}
CP(2) => {[-1.25, -1], [-1.25, -1], [0.392699081698724, 0.785398163397449], [-0.5, 0], [-0.5, 0], [0.392699081698724, 0.785398163397449], [2.625, 3]}
split: 3 -0.25 (214)
x := {[-1.5, -1.25], [-1.45847586576825, -1], [0.392699081698724, 0.785398163397449], [-1, -0.75], [-1, -0.5], [0.785398163397449, 1.17809724509617], [2.625, 3]}
CP(2) => []
x := {[-1.5, -1.25], [-1.45847586576825, -1], [0.392699081698724, 0.785398163397449], [-0.75, -0.5], [-1, -0.5], [0.785398163397449, 1.17809724509617], [2.625, 3]}
CP(1) => []
x := {[-1.25, -1], [-1.25, -1], [0.392699081698724, 0.785398163397449], [-1, -0.75], [-1, -0.5], [0.785398163397449, 1.17809724509617], [2.625, 3]}
CP(1) => []
x := {[-1.25, -1], [-1.25, -1], [0.392699081698724, 0.785398163397449], [-0.75, -0.5], [-1, -0.5], [0.785398163397449, 1.17809724509617], [2.625, 3]}
split: 4 -0.75 (212)
x := {[-1.5, -1.25], [-1.45847586576825, -1], [0.392699081698724, 0.785398163397449], [-1, -0.75], [-1, -0.5], [1.17809724509617, 1.5707963267949], [2.625, 3]}
CP(2) => []
x := {[-1.5, -1.25], [-1.45847586576825, -1], [0.392699081698724, 0.785398163397449], [-0.75, -0.5], [-1, -0.5], [1.17809724509617, 1.5707963267949], [2.625, 3]}
CP(1) => []
x := {[-1.5, -1.25], [-1.4291846185739, -1], [-4.94065645841247e-324, 0.377568308419987], [-0.5, 0], [-1, -0.5], [0.785398163397449, 1.17809724509617], [2.625, 3]}
CP(1) => []
x := {[-1.25, -1], [-1.4291846185739, -1], [-4.94065645841247e-324, 0.377568308419987], [-0.5, 0], [-1, -0.5], [0.785398163397449, 1.17809724509617], [2.625, 3]}
CP(2) => {[-1.25, -1], [-1.25, -1], [-4.94065645841247e-324, 0.360861546483578], [-0.5, 0], [-1, -0.5], [0.785398163397449, 1.17809724509617], [2.625, 3]}
split: 3 -0.25 (210)
x := {[-1.5, -1.25], [-1.4291846185739, -1], [-4.94065645841247e-324, 0.377568308419987], [-0.5, 0], [-1, -0.5], [1.17809724509617, 1.5707963267949], [2.625, 3]}
CP(1) => []
x := {[-1.25, -1], [-1.4291846185739, -1], [-4.94065645841247e-324, 0.377568308419987], [-0.5, 0], [-1, -0.5], [1.17809724509617, 1.5707963267949], [2.625, 3]}
CP(2) => {[-1.25, -1], [-1.25, -1], [-4.94065645841247e-324, 0.360861546483578], [-0.5, 0], [-1, -0.5], [1.17809724509617, 1.5707963267949], [2.625, 3]}
split: 3 -0.25 (210)
x := {[-1.5, -1.25], [-1.5, -1], [0.392699081698724, 0.785398163397449], [-0.5, 0], [-1, -0.5], [0.785398163397449, 1.17809724509617], [2.625, 3]}
CP(1) => {[-1.5, -1.25], [-1.45847586576825, -1], [0.392699081698724, 0.785398163397449], [-0.5, 0], [-1, -0.5], [0.785398163397449, 1.17809724509617], [2.625, 3]}
split: 3 -0.25 (211)
x := {[-1.25, -1], [-1.5, -1], [0.392699081698724, 0.785398163397449], [-0.5, 0], [-1, -0.5], [0.785398163397449, 1.17809724509617], [2.625, 3]}
CP(1) => []
x := {[-1.5, -1.25], [-1.4291846185739, -1], [-4.94065645841247e-324, 0.377568308419987], [-0.5, 0], [-0.5, 0], [0.785398163397449, 1.17809724509617], [2.625, 3]}
CP(1) => []
x := {[-1.25, -1], [-1.4291846185739, -1], [-4.94065645841247e-324, 0.377568308419987], [-0.5, 0], [-0.5, 0], [0.785398163397449, 1.17809724509617], [2.625, 3]}
CP(2) => {[-1.25, -1], [-1.25, -1], [-4.94065645841247e-324, 0.360861546483578], [-0.5, 0], [-0.5, 0], [0.785398163397449, 1.17809724509617], [2.625, 3]}
split: 3 -0.25 (210)
x := {[-1.5, -1.25], [-1.4291846185739, -1], [-4.94065645841247e-324, 0.377568308419987], [-0.5, 0], [-0.5, 0], [1.17809724509617, 1.5707963267949], [2.625, 3]}
CP(1) => []
x := {[-1.25, -1], [-1.4291846185739, -1], [-4.94065645841247e-324, 0.377568308419987], [-0.5, 0], [-0.5, 0], [1.17809724509617, 1.5707963267949], [2.625, 3]}
CP(2) => {[-1.25, -1], [-1.25, -1], [-4.94065645841247e-324, 0.360861546483578], [-0.5, 0], [-0.5, 0], [1.17809724509617, 1.5707963267949], [2.625, 3]}
split: 3 -0.25 (210)
x := {[-1.5, -1.25], [-1.5, -1], [0.392699081698724, 0.785398163397449], [-0.5, 0], [-0.5, 0], [0.785398163397449, 1.17809724509617], [2.625, 3]}
CP(1) => {[-1.5, -1.25], [-1.45847586576825, -1], [0.392699081698724, 0.785398163397449], [-0.5, 0], [-0.5, 0], [0.785398163397449, 1.17809724509617], [2.625, 3]}
split: 3 -0.25 (211)
x := {[-1.25, -1], [-1.5, -1], [0.392699081698724, 0.785398163397449], [-0.5, 0], [-0.5, 0], [0.785398163397449, 1.17809724509617], [2.625, 3]}
CP(2) => {[-1.25, -1], [-1.25, -1], [0.392699081698724, 0.785398163397449], [-0.5, 0], [-0.5, 0], [0.785398163397449, 1.17809724509617], [2.625, 3]}
split: 3 -0.25 (212)
x := {[-1.5, -1.25], [-1.5, -1], [0.392699081698724, 0.785398163397449], [-0.5, 0], [-0.5, 0], [1.17809724509617, 1.5707963267949], [2.625, 3]}
CP(1) => {[-1.5, -1.25], [-1.45847586576825, -1], [0.392699081698724, 0.785398163397449], [-0.5, 0], [-0.5, 0], [1.17809724509617, 1.5707963267949], [2.625, 3]}
split: 3 -0.25 (213)
x := {[-1.25, -1], [-1.5, -1], [0.392699081698724, 0.785398163397449], [-0.5, 0], [-0.5, 0], [1.17809724509617, 1.5707963267949], [2.625, 3]}
CP(2) => {[-1.25, -1], [-1.25, -1], [0.392699081698724, 0.785398163397449], [-0.5, 0], [-0.5, 0], [1.17809724509617, 1.5707963267949], [2.625, 3]}
split: 3 -0.25 (214)
x := {[-1.5, -1.25], [-1.5, -1.25], [0.785398163397449, 1.17809724509617], [-1, -0.5], [-1, -0.5], [-4.94065645841247e-324, 0.392699081698724], [2.625, 3]}
CP(2) => []
x := {[-1.5, -1.25], [-1.25, -1], [0.785398163397449, 1.17809724509617], [-1, -0.5], [-1, -0.5], [-4.94065645841247e-324, 0.392699081698724], [2.625, 3]}
split: 3 -0.75 (214)
x := {[-1.44296841303095, -1], [-1.44296841303095, -1], [1.17809724509617, 1.5707963267949], [-0.75, -0.5], [-1, -0.75], [-4.94065645841247e-324, 0.392699081698724], [2.625, 3]}
CP(1) => []
x := {[-1.44296841303095, -1], [-1.44296841303095, -1], [1.17809724509617, 1.5707963267949], [-0.75, -0.5], [-0.75, -0.5], [-4.94065645841247e-324, 0.392699081698724], [2.625, 3]}
split: 0 -1.22148 (214)
x := {[-1.5, -1.25], [-1.5, -1.25], [0.785398163397449, 1.17809724509617], [-1, -0.5], [-1, -0.5], [0.392699081698724, 0.785398163397449], [2.625, 3]}
CP(2) => []
x := {[-1.5, -1.25], [-1.25, -1], [0.785398163397449, 1.17809724509617], [-1, -0.5], [-1, -0.5], [0.392699081698724, 0.785398163397449], [2.625, 3]}
split: 3 -0.75 (214)
x := {[-1.25, -1], [-1.25, -1], [0.785398163397449, 1.17809724509617], [-1, -0.75], [-1, -0.5], [0.392699081698724, 0.785398163397449], [2.625, 3]}
CP(1) => []
x := {[-1.25, -1], [-1.25, -1], [0.785398163397449, 1.17809724509617], [-0.75, -0.5], [-1, -0.5], [0.392699081698724, 0.785398163397449], [2.625, 3]}
split: 4 -0.75 (214)
x := {[-1.44296841303095, -1], [-1.44296841303095, -1], [1.17809724509617, 1.5707963267949], [-0.75, -0.5], [-1, -0.75], [0.392699081698724, 0.785398163397449], [2.625, 3]}
CP(1) => []
x := {[-1.44296841303095, -1], [-1.44296841303095, -1], [1.17809724509617, 1.5707963267949], [-0.75, -0.5], [-0.75, -0.5], [0.392699081698724, 0.785398163397449], [2.625, 3]}
split: 0 -1.22148 (214)
x := {[-1.5, -1.25], [-1.5, -1], [0.785398163397449, 1.17809724509617], [-0.5, 0], [-1, -0.5], [-4.94065645841247e-324, 0.392699081698724], [2.625, 3]}
split: 1 -1.25 (215)
x := {[-1.25, -1], [-1.5, -1], [0.785398163397449, 1.17809724509617], [-0.5, 0], [-1, -0.5], [-4.94065645841247e-324, 0.392699081698724], [2.625, 3]}
CP(2) => {[-1.25, -1], [-1.25, -1], [0.785398163397449, 1.17809724509617], [-0.5, 0], [-1, -0.5], [-4.94065645841247e-324, 0.392699081698724], [2.625, 3]}
split: 3 -0.25 (216)
x := {[-1.44296841303095, -1], [-1.44296841303095, -1], [1.17809724509617, 1.5707963267949], [-0.5, -0.25], [-1, -0.5], [-4.94065645841247e-324, 0.392699081698724], [2.625, 3]}
split: 4 -0.75 (217)
x := {[-1.44296841303095, -1], [-1.44296841303095, -1], [1.17809724509617, 1.5707963267949], [-0.25, 0], [-1, -0.5], [-4.94065645841247e-324, 0.392699081698724], [2.625, 3]}
split: 4 -0.75 (218)
x := {[-1.5, -1.25], [-1.5, -1], [0.785398163397449, 1.17809724509617], [-0.5, 0], [-1, -0.5], [0.392699081698724, 0.785398163397449], [2.625, 3]}
split: 1 -1.25 (219)
x := {[-1.25, -1], [-1.5, -1], [0.785398163397449, 1.17809724509617], [-0.5, 0], [-1, -0.5], [0.392699081698724, 0.785398163397449], [2.625, 3]}
CP(1) => []
x := {[-1.5, -1.25], [-1.5, -1], [0.785398163397449, 1.17809724509617], [-0.5, 0], [-0.5, 0], [-4.94065645841247e-324, 0.392699081698724], [2.625, 3]}
split: 1 -1.25 (219)
x := {[-1.25, -1], [-1.5, -1], [0.785398163397449, 1.17809724509617], [-0.5, 0], [-0.5, 0], [-4.94065645841247e-324, 0.392699081698724], [2.625, 3]}
CP(2) => {[-1.25, -1], [-1.25, -1], [0.785398163397449, 1.17809724509617], [-0.5, 0], [-0.5, 0], [-4.94065645841247e-324, 0.392699081698724], [2.625, 3]}
split: 3 -0.25 (220)
x := {[-1.44296841303095, -1], [-1.44296841303095, -1], [1.17809724509617, 1.5707963267949], [-0.5, -0.25], [-0.5, 0], [-4.94065645841247e-324, 0.392699081698724], [2.625, 3]}
CP(2) => {[-1.44296841303095, -1], [-1.44296841303095, -1], [1.17809724509617, 1.5707963267949], [-0.5, -0.25], [-0.5, -0.25], [-4.94065645841247e-324, 0.392699081698724], [2.625, 3]}
split: 0 -1.22148 (221)
x := {[-1.44296841303095, -1], [-1.44296841303095, -1], [1.17809724509617, 1.5707963267949], [-0.25, 0], [-0.5, 0], [-4.94065645841247e-324, 0.392699081698724], [2.625, 3]}
split: 4 -0.25 (222)
x := {[-1.5, -1.25], [-1.5, -1], [0.785398163397449, 1.17809724509617], [-0.5, 0], [-0.5, 0], [0.392699081698724, 0.785398163397449], [2.625, 3]}
split: 1 -1.25 (223)
x := {[-1.25, -1], [-1.5, -1], [0.785398163397449, 1.17809724509617], [-0.5, 0], [-0.5, 0], [0.392699081698724, 0.785398163397449], [2.625, 3]}
CP(2) => {[-1.25, -1], [-1.25, -1], [0.785398163397449, 1.17809724509617], [-0.5, 0], [-0.5, 0], [0.392699081698724, 0.785398163397449], [2.625, 3]}
split: 3 -0.25 (224)
x := {[-1.44296841303095, -1], [-1.44296841303095, -1], [1.17809724509617, 1.5707963267949], [-0.5, -0.25], [-0.5, 0], [0.392699081698724, 0.785398163397449], [2.625, 3]}
CP(2) => {[-1.44296841303095, -1], [-1.44296841303095, -1], [1.17809724509617, 1.5707963267949], [-0.5, -0.25], [-0.5, -0.25], [0.392699081698724, 0.785398163397449], [2.625, 3]}
split: 0 -1.22148 (225)
x := {[-1.44296841303095, -1], [-1.44296841303095, -1], [1.17809724509617, 1.5707963267949], [-0.25, 0], [-0.5, 0], [0.392699081698724, 0.785398163397449], [2.625, 3]}
split: 4 -0.25 (226)
x := {[-1.5, -1.25], [-1.5, -1.25], [0.785398163397449, 1.17809724509617], [-1, -0.5], [-1, -0.5], [0.785398163397449, 1.17809724509617], [2.625, 3]}
CP(1) => []
x := {[-1.5, -1.25], [-1.25, -1], [0.785398163397449, 1.17809724509617], [-1, -0.5], [-1, -0.5], [0.785398163397449, 1.17809724509617], [2.625, 3]}
split: 3 -0.75 (226)
x := {[-1.25, -1], [-1.25, -1], [0.785398163397449, 1.17809724509617], [-1, -0.75], [-1, -0.5], [0.785398163397449, 1.17809724509617], [2.625, 3]}
CP(1) => []
x := {[-1.25, -1], [-1.25, -1], [0.785398163397449, 1.17809724509617], [-0.75, -0.5], [-1, -0.5], [0.785398163397449, 1.17809724509617], [2.625, 3]}
CP(1) => []
x := {[-1.5, -1.25], [-1.5, -1.25], [0.785398163397449, 1.17809724509617], [-1, -0.5], [-1, -0.5], [1.17809724509617, 1.5707963267949], [2.625, 3]}
CP(1) => []
x := {[-1.5, -1.25], [-1.25, -1], [0.785398163397449, 1.17809724509617], [-1, -0.5], [-1, -0.5], [1.17809724509617, 1.5707963267949], [2.625, 3]}
CP(1) => []
x := {[-1.44296841303095, -1], [-1.44296841303095, -1], [1.17809724509617, 1.5707963267949], [-0.75, -0.5], [-1, -0.75], [0.785398163397449, 1.17809724509617], [2.625, 3]}
CP(1) => []
x := {[-1.44296841303095, -1], [-1.44296841303095, -1], [1.17809724509617, 1.5707963267949], [-0.75, -0.5], [-0.75, -0.5], [0.785398163397449, 1.17809724509617], [2.625, 3]}
CP(1) => []
x := {[-1.44296841303095, -1], [-1.44296841303095, -1], [1.17809724509617, 1.5707963267949], [-0.75, -0.5], [-1, -0.75], [1.17809724509617, 1.5707963267949], [2.625, 3]}
CP(1) => []
x := {[-1.44296841303095, -1], [-1.44296841303095, -1], [1.17809724509617, 1.5707963267949], [-0.75, -0.5], [-0.75, -0.5], [1.17809724509617, 1.5707963267949], [2.625, 3]}
split: 0 -1.22148 (220)
x := {[-1.5, -1.25], [-1.5, -1], [0.785398163397449, 1.17809724509617], [-0.5, 0], [-1, -0.5], [0.785398163397449, 1.17809724509617], [2.625, 3]}
split: 1 -1.25 (221)
x := {[-1.25, -1], [-1.5, -1], [0.785398163397449, 1.17809724509617], [-0.5, 0], [-1, -0.5], [0.785398163397449, 1.17809724509617], [2.625, 3]}
CP(2) => {[-1.25, -1], [-1.25, -1], [0.785398163397449, 1.17809724509617], [-0.5, 0], [-1, -0.5], [0.785398163397449, 1.17809724509617], [2.625, 3]}
split: 3 -0.25 (222)
x := {[-1.5, -1.25], [-1.5, -1], [0.785398163397449, 1.17809724509617], [-0.5, 0], [-1, -0.5], [1.17809724509617, 1.5707963267949], [2.625, 3]}
split: 1 -1.25 (223)
x := {[-1.25, -1], [-1.5, -1], [0.785398163397449, 1.17809724509617], [-0.5, 0], [-1, -0.5], [1.17809724509617, 1.5707963267949], [2.625, 3]}
CP(2) => {[-1.25, -1], [-1.25, -1], [0.785398163397449, 1.17809724509617], [-0.5, 0], [-1, -0.5], [1.17809724509617, 1.5707963267949], [2.625, 3]}
split: 3 -0.25 (224)
x := {[-1.44296841303095, -1], [-1.44296841303095, -1], [1.17809724509617, 1.5707963267949], [-0.5, -0.25], [-1, -0.5], [0.785398163397449, 1.17809724509617], [2.625, 3]}
split: 4 -0.75 (225)
x := {[-1.44296841303095, -1], [-1.44296841303095, -1], [1.17809724509617, 1.5707963267949], [-0.25, 0], [-1, -0.5], [0.785398163397449, 1.17809724509617], [2.625, 3]}
split: 4 -0.75 (226)
x := {[-1.44296841303095, -1], [-1.44296841303095, -1], [1.17809724509617, 1.5707963267949], [-0.5, -0.25], [-1, -0.5], [1.17809724509617, 1.5707963267949], [2.625, 3]}
split: 4 -0.75 (227)
x := {[-1.44296841303095, -1], [-1.44296841303095, -1], [1.17809724509617, 1.5707963267949], [-0.25, 0], [-1, -0.5], [1.17809724509617, 1.5707963267949], [2.625, 3]}
split: 4 -0.75 (228)
x := {[-1.5, -1.25], [-1.5, -1], [0.785398163397449, 1.17809724509617], [-0.5, 0], [-0.5, 0], [0.785398163397449, 1.17809724509617], [2.625, 3]}
split: 1 -1.25 (229)
x := {[-1.25, -1], [-1.5, -1], [0.785398163397449, 1.17809724509617], [-0.5, 0], [-0.5, 0], [0.785398163397449, 1.17809724509617], [2.625, 3]}
CP(2) => {[-1.25, -1], [-1.25, -1], [0.785398163397449, 1.17809724509617], [-0.5, 0], [-0.5, 0], [0.785398163397449, 1.17809724509617], [2.625, 3]}
split: 3 -0.25 (230)
x := {[-1.5, -1.25], [-1.5, -1], [0.785398163397449, 1.17809724509617], [-0.5, 0], [-0.5, 0], [1.17809724509617, 1.5707963267949], [2.625, 3]}
split: 1 -1.25 (231)
x := {[-1.25, -1], [-1.5, -1], [0.785398163397449, 1.17809724509617], [-0.5, 0], [-0.5, 0], [1.17809724509617, 1.5707963267949], [2.625, 3]}
CP(2) => {[-1.25, -1], [-1.25, -1], [0.785398163397449, 1.17809724509617], [-0.5, 0], [-0.5, 0], [1.17809724509617, 1.5707963267949], [2.625, 3]}
split: 3 -0.25 (232)
x := {[-1.44296841303095, -1], [-1.44296841303095, -1], [1.17809724509617, 1.5707963267949], [-0.5, -0.25], [-0.5, 0], [0.785398163397449, 1.17809724509617], [2.625, 3]}
CP(2) => {[-1.44296841303095, -1], [-1.44296841303095, -1], [1.17809724509617, 1.5707963267949], [-0.5, -0.25], [-0.5, -0.25], [0.785398163397449, 1.17809724509617], [2.625, 3]}
split: 0 -1.22148 (233)
x := {[-1.44296841303095, -1], [-1.44296841303095, -1], [1.17809724509617, 1.5707963267949], [-0.25, 0], [-0.5, 0], [0.785398163397449, 1.17809724509617], [2.625, 3]}
split: 4 -0.25 (234)
x := {[-1.44296841303095, -1], [-1.44296841303095, -1], [1.17809724509617, 1.5707963267949], [-0.5, -0.25], [-0.5, 0], [1.17809724509617, 1.5707963267949], [2.625, 3]}
CP(2) => {[-1.44296841303095, -1], [-1.44296841303095, -1], [1.17809724509617, 1.5707963267949], [-0.5, -0.25], [-0.5, -0.25], [1.17809724509617, 1.5707963267949], [2.625, 3]}
split: 0 -1.22148 (235)
x := {[-1.44296841303095, -1], [-1.44296841303095, -1], [1.17809724509617, 1.5707963267949], [-0.25, 0], [-0.5, 0], [1.17809724509617, 1.5707963267949], [2.625, 3]}
split: 4 -0.25 (236)
x := {[-1.5, -1.25], [-1.4291846185739, -1], [-4.94065645841247e-324, 0.377568308419987], [0, 0.5], [-1, -0.5], [-4.94065645841247e-324, 0.392699081698724], [2.625, 3]}
CP(1) => []
x := {[-1.25, -1], [-1.4291846185739, -1], [-4.94065645841247e-324, 0.377568308419987], [0, 0.5], [-1, -0.5], [-4.94065645841247e-324, 0.392699081698724], [2.625, 3]}
CP(2) => []
x := {[-1.5, -1.25], [-1.4291846185739, -1], [-4.94065645841247e-324, 0.377568308419987], [0, 0.5], [-1, -0.5], [0.392699081698724, 0.785398163397449], [2.625, 3]}
CP(1) => []
x := {[-1.25, -1], [-1.4291846185739, -1], [-4.94065645841247e-324, 0.377568308419987], [0, 0.5], [-1, -0.5], [0.392699081698724, 0.785398163397449], [2.625, 3]}
CP(2) => {[-1.25, -1], [-1.25, -1], [-4.94065645841247e-324, 0.360861546483578], [0, 0.5], [-1, -0.5], [0.392699081698724, 0.785398163397449], [2.625, 3]}
split: 3 0.25 (234)
x := {[-1.5, -1.25], [-1.5, -1], [0.392699081698724, 0.785398163397449], [0, 0.5], [-1, -0.5], [-4.94065645841247e-324, 0.392699081698724], [2.625, 3]}
CP(1) => {[-1.5, -1.25], [-1.45847586576825, -1], [0.392699081698724, 0.785398163397449], [0, 0.5], [-1, -0.5], [-4.94065645841247e-324, 0.392699081698724], [2.625, 3]}
split: 3 0.25 (235)
x := {[-1.25, -1], [-1.5, -1], [0.392699081698724, 0.785398163397449], [0, 0.5], [-1, -0.5], [-4.94065645841247e-324, 0.392699081698724], [2.625, 3]}
CP(2) => {[-1.25, -1], [-1.25, -1], [0.392699081698724, 0.785398163397449], [0, 0.5], [-1, -0.5], [-4.94065645841247e-324, 0.392699081698724], [2.625, 3]}
split: 3 0.25 (236)
x := {[-1.5, -1.25], [-1.5, -1], [0.392699081698724, 0.785398163397449], [0, 0.5], [-1, -0.5], [0.392699081698724, 0.785398163397449], [2.625, 3]}
CP(1) => {[-1.5, -1.25], [-1.45847586576825, -1], [0.392699081698724, 0.785398163397449], [0, 0.5], [-1, -0.5], [0.392699081698724, 0.785398163397449], [2.625, 3]}
split: 3 0.25 (237)
x := {[-1.25, -1], [-1.5, -1], [0.392699081698724, 0.785398163397449], [0, 0.5], [-1, -0.5], [0.392699081698724, 0.785398163397449], [2.625, 3]}
CP(2) => {[-1.25, -1], [-1.25, -1], [0.392699081698724, 0.785398163397449], [0, 0.5], [-1, -0.5], [0.392699081698724, 0.785398163397449], [2.625, 3]}
split: 3 0.25 (238)
x := {[-1.5, -1.25], [-1.4291846185739, -1], [-4.94065645841247e-324, 0.377568308419987], [0, 0.5], [-0.5, 0], [-4.94065645841247e-324, 0.392699081698724], [2.625, 3]}
CP(1) => []
x := {[-1.25, -1], [-1.4291846185739, -1], [-4.94065645841247e-324, 0.377568308419987], [0, 0.5], [-0.5, 0], [-4.94065645841247e-324, 0.392699081698724], [2.625, 3]}
CP(2) => {[-1.25, -1], [-1.25, -1], [-4.94065645841247e-324, 0.360861546483578], [0, 0.5], [-0.5, 0], [-4.94065645841247e-324, 0.392699081698724], [2.625, 3]}
split: 3 0.25 (238)
x := {[-1.5, -1.25], [-1.4291846185739, -1], [-4.94065645841247e-324, 0.377568308419987], [0, 0.5], [-0.5, 0], [0.392699081698724, 0.785398163397449], [2.625, 3]}
CP(1) => []
x := {[-1.25, -1], [-1.4291846185739, -1], [-4.94065645841247e-324, 0.377568308419987], [0, 0.5], [-0.5, 0], [0.392699081698724, 0.785398163397449], [2.625, 3]}
CP(2) => {[-1.25, -1], [-1.25, -1], [-4.94065645841247e-324, 0.360861546483578], [0, 0.5], [-0.5, 0], [0.392699081698724, 0.785398163397449], [2.625, 3]}
split: 3 0.25 (238)
x := {[-1.5, -1.25], [-1.5, -1], [0.392699081698724, 0.785398163397449], [0, 0.5], [-0.5, 0], [-4.94065645841247e-324, 0.392699081698724], [2.625, 3]}
CP(1) => {[-1.5, -1.25], [-1.45847586576825, -1], [0.392699081698724, 0.785398163397449], [0, 0.5], [-0.5, 0], [-4.94065645841247e-324, 0.392699081698724], [2.625, 3]}
split: 3 0.25 (239)
x := {[-1.25, -1], [-1.5, -1], [0.392699081698724, 0.785398163397449], [0, 0.5], [-0.5, 0], [-4.94065645841247e-324, 0.392699081698724], [2.625, 3]}
CP(2) => {[-1.25, -1], [-1.25, -1], [0.392699081698724, 0.785398163397449], [0, 0.5], [-0.5, 0], [-4.94065645841247e-324, 0.392699081698724], [2.625, 3]}
split: 3 0.25 (240)
x := {[-1.5, -1.25], [-1.5, -1], [0.392699081698724, 0.785398163397449], [0, 0.5], [-0.5, 0], [0.392699081698724, 0.785398163397449], [2.625, 3]}
CP(1) => {[-1.5, -1.25], [-1.45847586576825, -1], [0.392699081698724, 0.785398163397449], [0, 0.5], [-0.5, 0], [0.392699081698724, 0.785398163397449], [2.625, 3]}
split: 3 0.25 (241)
x := {[-1.25, -1], [-1.5, -1], [0.392699081698724, 0.785398163397449], [0, 0.5], [-0.5, 0], [0.392699081698724, 0.785398163397449], [2.625, 3]}
CP(2) => {[-1.25, -1], [-1.25, -1], [0.392699081698724, 0.785398163397449], [0, 0.5], [-0.5, 0], [0.392699081698724, 0.785398163397449], [2.625, 3]}
split: 3 0.25 (242)
x := {[-1.25, -1], [-1.25, -1], [-4.94065645841247e-324, 0.360861546483578], [0.5, 0.75], [-1, -0.5], [-4.94065645841247e-324, 0.392699081698724], [2.625, 3]}
CP(1) => {[-1.25, -1], [-1.25, -1], [-4.94065645841247e-324, 0.348490971545964], [0.5, 0.75], [-1, -0.5], [-4.94065645841247e-324, 0.392699081698724], [2.625, 3]}
split: 4 -0.75 (243)
x := {[-1.25, -1], [-1.25, -1], [-4.94065645841247e-324, 0.360861546483578], [0.75, 1], [-1, -0.5], [-4.94065645841247e-324, 0.392699081698724], [2.625, 3]}
CP(2) => {[-1.25, -1], [-1.25, -1], [-4.94065645841247e-324, 0.332460256848249], [0.75, 1], [-1, -0.75], [-4.94065645841247e-324, 0.392699081698724], [2.625, 3]}
split: 5 0.19635 (244)
x := {[-1.25, -1], [-1.25, -1], [-4.94065645841247e-324, 0.360861546483578], [0.5, 0.75], [-1, -0.5], [0.392699081698724, 0.785398163397449], [2.625, 3]}
CP(1) => {[-1.25, -1], [-1.25, -1], [-4.94065645841247e-324, 0.348490971545964], [0.5, 0.75], [-1, -0.5], [0.392699081698724, 0.785398163397449], [2.625, 3]}
split: 4 -0.75 (245)
x := {[-1.25, -1], [-1.25, -1], [-4.94065645841247e-324, 0.360861546483578], [0.75, 1], [-1, -0.5], [0.392699081698724, 0.785398163397449], [2.625, 3]}
CP(2) => {[-1.25, -1], [-1.25, -1], [-4.94065645841247e-324, 0.332460256848249], [0.75, 1], [-1, -0.75], [0.392699081698724, 0.785398163397449], [2.625, 3]}
split: 5 0.589049 (246)
x := {[-1.5, -1.25], [-1.45847586576825, -1], [0.392699081698724, 0.785398163397449], [0.5, 0.75], [-1, -0.5], [-4.94065645841247e-324, 0.392699081698724], [2.625, 3]}
split: 4 -0.75 (247)
x := {[-1.5, -1.25], [-1.45847586576825, -1], [0.392699081698724, 0.785398163397449], [0.75, 1], [-1, -0.5], [-4.94065645841247e-324, 0.392699081698724], [2.625, 3]}
CP(2) => {[-1.5, -1.25], [-1.45847586576825, -1], [0.392699081698724, 0.785398163397449], [0.75, 1], [-1, -0.75], [-4.94065645841247e-324, 0.392699081698724], [2.625, 3]}
split: 1 -1.22924 (248)
x := {[-1.25, -1], [-1.25, -1], [0.392699081698724, 0.785398163397449], [0.5, 0.75], [-1, -0.5], [-4.94065645841247e-324, 0.392699081698724], [2.625, 3]}
split: 4 -0.75 (249)
x := {[-1.25, -1], [-1.25, -1], [0.392699081698724, 0.785398163397449], [0.75, 1], [-1, -0.5], [-4.94065645841247e-324, 0.392699081698724], [2.625, 3]}
CP(2) => {[-1.25, -1], [-1.25, -1], [0.392699081698724, 0.785398163397449], [0.75, 1], [-1, -0.75], [-4.94065645841247e-324, 0.392699081698724], [2.625, 3]}
split: 5 0.19635 (250)
x := {[-1.5, -1.25], [-1.45847586576825, -1], [0.392699081698724, 0.785398163397449], [0.5, 0.75], [-1, -0.5], [0.392699081698724, 0.785398163397449], [2.625, 3]}
split: 4 -0.75 (251)
x := {[-1.5, -1.25], [-1.45847586576825, -1], [0.392699081698724, 0.785398163397449], [0.75, 1], [-1, -0.5], [0.392699081698724, 0.785398163397449], [2.625, 3]}
CP(2) => {[-1.5, -1.25], [-1.45847586576825, -1], [0.392699081698724, 0.785398163397449], [0.75, 1], [-1, -0.75], [0.392699081698724, 0.785398163397449], [2.625, 3]}
split: 1 -1.22924 (252)
x := {[-1.25, -1], [-1.25, -1], [0.392699081698724, 0.785398163397449], [0.5, 0.75], [-1, -0.5], [0.392699081698724, 0.785398163397449], [2.625, 3]}
split: 4 -0.75 (253)
x := {[-1.25, -1], [-1.25, -1], [0.392699081698724, 0.785398163397449], [0.75, 1], [-1, -0.5], [0.392699081698724, 0.785398163397449], [2.625, 3]}
CP(2) => {[-1.25, -1], [-1.25, -1], [0.392699081698724, 0.785398163397449], [0.75, 1], [-1, -0.75], [0.392699081698724, 0.785398163397449], [2.625, 3]}
split: 2 0.589049 (254)
x := {[-1.5, -1.25], [-1.4291846185739, -1], [-4.94065645841247e-324, 0.377568308419987], [0, 0.5], [-1, -0.5], [0.785398163397449, 1.17809724509617], [2.625, 3]}
CP(1) => []
x := {[-1.25, -1], [-1.4291846185739, -1], [-4.94065645841247e-324, 0.377568308419987], [0, 0.5], [-1, -0.5], [0.785398163397449, 1.17809724509617], [2.625, 3]}
CP(2) => {[-1.25, -1], [-1.25, -1], [-4.94065645841247e-324, 0.360861546483578], [0, 0.5], [-1, -0.5], [0.785398163397449, 1.17809724509617], [2.625, 3]}
split: 3 0.25 (254)
x := {[-1.5, -1.25], [-1.4291846185739, -1], [-4.94065645841247e-324, 0.377568308419987], [0, 0.5], [-1, -0.5], [1.17809724509617, 1.5707963267949], [2.625, 3]}
CP(1) => []
x := {[-1.25, -1], [-1.4291846185739, -1], [-4.94065645841247e-324, 0.377568308419987], [0, 0.5], [-1, -0.5], [1.17809724509617, 1.5707963267949], [2.625, 3]}
CP(2) => {[-1.25, -1], [-1.25, -1], [-4.94065645841247e-324, 0.360861546483578], [0, 0.5], [-1, -0.5], [1.17809724509617, 1.5707963267949], [2.625, 3]}
split: 3 0.25 (254)
x := {[-1.5, -1.25], [-1.5, -1], [0.392699081698724, 0.785398163397449], [0, 0.5], [-1, -0.5], [0.785398163397449, 1.17809724509617], [2.625, 3]}
CP(1) => {[-1.5, -1.25], [-1.45847586576825, -1], [0.392699081698724, 0.785398163397449], [0, 0.5], [-1, -0.5], [0.785398163397449, 1.17809724509617], [2.625, 3]}
split: 3 0.25 (255)
x := {[-1.25, -1], [-1.5, -1], [0.392699081698724, 0.785398163397449], [0, 0.5], [-1, -0.5], [0.785398163397449, 1.17809724509617], [2.625, 3]}
CP(2) => {[-1.25, -1], [-1.25, -1], [0.392699081698724, 0.785398163397449], [0, 0.5], [-1, -0.5], [0.785398163397449, 1.17809724509617], [2.625, 3]}
split: 3 0.25 (256)
x := {[-1.5, -1.25], [-1.5, -1], [0.392699081698724, 0.785398163397449], [0, 0.5], [-1, -0.5], [1.17809724509617, 1.5707963267949], [2.625, 3]}
CP(1) => {[-1.5, -1.25], [-1.45847586576825, -1], [0.392699081698724, 0.785398163397449], [0, 0.5], [-1, -0.5], [1.17809724509617, 1.5707963267949], [2.625, 3]}
split: 3 0.25 (257)
x := {[-1.25, -1], [-1.5, -1], [0.392699081698724, 0.785398163397449], [0, 0.5], [-1, -0.5], [1.17809724509617, 1.5707963267949], [2.625, 3]}
CP(2) => {[-1.25, -1], [-1.25, -1], [0.392699081698724, 0.785398163397449], [0, 0.5], [-1, -0.5], [1.17809724509617, 1.5707963267949], [2.625, 3]}
split: 3 0.25 (258)
x := {[-1.5, -1.25], [-1.4291846185739, -1], [-4.94065645841247e-324, 0.377568308419987], [0, 0.5], [-0.5, 0], [0.785398163397449, 1.17809724509617], [2.625, 3]}
CP(1) => []
x := {[-1.25, -1], [-1.4291846185739, -1], [-4.94065645841247e-324, 0.377568308419987], [0, 0.5], [-0.5, 0], [0.785398163397449, 1.17809724509617], [2.625, 3]}
CP(2) => {[-1.25, -1], [-1.25, -1], [-4.94065645841247e-324, 0.360861546483578], [0, 0.5], [-0.5, 0], [0.785398163397449, 1.17809724509617], [2.625, 3]}
split: 3 0.25 (258)
x := {[-1.5, -1.25], [-1.4291846185739, -1], [-4.94065645841247e-324, 0.377568308419987], [0, 0.5], [-0.5, 0], [1.17809724509617, 1.5707963267949], [2.625, 3]}
CP(1) => []
x := {[-1.25, -1], [-1.4291846185739, -1], [-4.94065645841247e-324, 0.377568308419987], [0, 0.5], [-0.5, 0], [1.17809724509617, 1.5707963267949], [2.625, 3]}
CP(2) => {[-1.25, -1], [-1.25, -1], [-4.94065645841247e-324, 0.360861546483578], [0, 0.5], [-0.5, 0], [1.17809724509617, 1.5707963267949], [2.625, 3]}
split: 3 0.25 (258)
x := {[-1.5, -1.25], [-1.5, -1], [0.392699081698724, 0.785398163397449], [0, 0.5], [-0.5, 0], [0.785398163397449, 1.17809724509617], [2.625, 3]}
CP(1) => {[-1.5, -1.25], [-1.45847586576825, -1], [0.392699081698724, 0.785398163397449], [0, 0.5], [-0.5, 0], [0.785398163397449, 1.17809724509617], [2.625, 3]}
split: 3 0.25 (259)
x := {[-1.25, -1], [-1.5, -1], [0.392699081698724, 0.785398163397449], [0, 0.5], [-0.5, 0], [0.785398163397449, 1.17809724509617], [2.625, 3]}
CP(2) => {[-1.25, -1], [-1.25, -1], [0.392699081698724, 0.785398163397449], [0, 0.5], [-0.5, 0], [0.785398163397449, 1.17809724509617], [2.625, 3]}
split: 3 0.25 (260)
x := {[-1.5, -1.25], [-1.5, -1], [0.392699081698724, 0.785398163397449], [0, 0.5], [-0.5, 0], [1.17809724509617, 1.5707963267949], [2.625, 3]}
CP(1) => {[-1.5, -1.25], [-1.45847586576825, -1], [0.392699081698724, 0.785398163397449], [0, 0.5], [-0.5, 0], [1.17809724509617, 1.5707963267949], [2.625, 3]}
split: 3 0.25 (261)
x := {[-1.25, -1], [-1.5, -1], [0.392699081698724, 0.785398163397449], [0, 0.5], [-0.5, 0], [1.17809724509617, 1.5707963267949], [2.625, 3]}
CP(2) => {[-1.25, -1], [-1.25, -1], [0.392699081698724, 0.785398163397449], [0, 0.5], [-0.5, 0], [1.17809724509617, 1.5707963267949], [2.625, 3]}
split: 3 0.25 (262)
x := {[-1.25, -1], [-1.25, -1], [-4.94065645841247e-324, 0.360861546483578], [0.5, 0.75], [-1, -0.5], [0.785398163397449, 1.17809724509617], [2.625, 3]}
CP(1) => {[-1.25, -1], [-1.25, -1], [-4.94065645841247e-324, 0.348490971545964], [0.5, 0.75], [-1, -0.5], [0.785398163397449, 1.17809724509617], [2.625, 3]}
split: 4 -0.75 (263)
x := {[-1.25, -1], [-1.25, -1], [-4.94065645841247e-324, 0.360861546483578], [0.75, 1], [-1, -0.5], [0.785398163397449, 1.17809724509617], [2.625, 3]}
CP(2) => {[-1.25, -1], [-1.25, -1], [-4.94065645841247e-324, 0.332460256848249], [0.75, 1], [-1, -0.75], [0.785398163397449, 1.17809724509617], [2.625, 3]}
split: 5 0.981748 (264)
x := {[-1.25, -1], [-1.25, -1], [-4.94065645841247e-324, 0.360861546483578], [0.5, 0.75], [-1, -0.5], [1.17809724509617, 1.5707963267949], [2.625, 3]}
CP(1) => {[-1.25, -1], [-1.25, -1], [-4.94065645841247e-324, 0.348490971545964], [0.5, 0.75], [-1, -0.5], [1.17809724509617, 1.5707963267949], [2.625, 3]}
split: 4 -0.75 (265)
x := {[-1.25, -1], [-1.25, -1], [-4.94065645841247e-324, 0.360861546483578], [0.75, 1], [-1, -0.5], [1.17809724509617, 1.5707963267949], [2.625, 3]}
CP(2) => {[-1.25, -1], [-1.25, -1], [-4.94065645841247e-324, 0.332460256848249], [0.75, 1], [-1, -0.75], [1.17809724509617, 1.5707963267949], [2.625, 3]}
split: 5 1.37445 (266)
x := {[-1.5, -1.25], [-1.45847586576825, -1], [0.392699081698724, 0.785398163397449], [0.5, 0.75], [-1, -0.5], [0.785398163397449, 1.17809724509617], [2.625, 3]}
split: 4 -0.75 (267)
x := {[-1.5, -1.25], [-1.45847586576825, -1], [0.392699081698724, 0.785398163397449], [0.75, 1], [-1, -0.5], [0.785398163397449, 1.17809724509617], [2.625, 3]}
CP(2) => {[-1.5, -1.25], [-1.45847586576825, -1], [0.392699081698724, 0.785398163397449], [0.75, 1], [-1, -0.75], [0.785398163397449, 1.17809724509617], [2.625, 3]}
split: 1 -1.22924 (268)
x := {[-1.25, -1], [-1.25, -1], [0.392699081698724, 0.785398163397449], [0.5, 0.75], [-1, -0.5], [0.785398163397449, 1.17809724509617], [2.625, 3]}
split: 4 -0.75 (269)
x := {[-1.25, -1], [-1.25, -1], [0.392699081698724, 0.785398163397449], [0.75, 1], [-1, -0.5], [0.785398163397449, 1.17809724509617], [2.625, 3]}
CP(2) => {[-1.25, -1], [-1.25, -1], [0.392699081698724, 0.785398163397449], [0.75, 1], [-1, -0.75], [0.785398163397449, 1.17809724509617], [2.625, 3]}
split: 5 0.981748 (270)
x := {[-1.5, -1.25], [-1.45847586576825, -1], [0.392699081698724, 0.785398163397449], [0.5, 0.75], [-1, -0.5], [1.17809724509617, 1.5707963267949], [2.625, 3]}
split: 4 -0.75 (271)
x := {[-1.5, -1.25], [-1.45847586576825, -1], [0.392699081698724, 0.785398163397449], [0.75, 1], [-1, -0.5], [1.17809724509617, 1.5707963267949], [2.625, 3]}
CP(2) => {[-1.5, -1.25], [-1.45847586576825, -1], [0.392699081698724, 0.785398163397449], [0.75, 1], [-1, -0.75], [1.17809724509617, 1.5707963267949], [2.625, 3]}
split: 1 -1.22924 (272)
x := {[-1.25, -1], [-1.25, -1], [0.392699081698724, 0.785398163397449], [0.5, 0.75], [-1, -0.5], [1.17809724509617, 1.5707963267949], [2.625, 3]}
split: 4 -0.75 (273)
x := {[-1.25, -1], [-1.25, -1], [0.392699081698724, 0.785398163397449], [0.75, 1], [-1, -0.5], [1.17809724509617, 1.5707963267949], [2.625, 3]}
CP(2) => {[-1.25, -1], [-1.25, -1], [0.392699081698724, 0.785398163397449], [0.75, 1], [-1, -0.75], [1.17809724509617, 1.5707963267949], [2.625, 3]}
split: 2 0.589049 (274)
x := {[-1.5, -1.25], [-1.5, -1], [0.785398163397449, 1.17809724509617], [0, 0.5], [-1, -0.5], [-4.94065645841247e-324, 0.392699081698724], [2.625, 3]}
split: 1 -1.25 (275)
x := {[-1.25, -1], [-1.5, -1], [0.785398163397449, 1.17809724509617], [0, 0.5], [-1, -0.5], [-4.94065645841247e-324, 0.392699081698724], [2.625, 3]}
CP(2) => {[-1.25, -1], [-1.25, -1], [0.785398163397449, 1.17809724509617], [0, 0.5], [-1, -0.5], [-4.94065645841247e-324, 0.392699081698724], [2.625, 3]}
split: 3 0.25 (276)
x := {[-1.44296841303095, -1], [-1.44296841303095, -1], [1.17809724509617, 1.5707963267949], [0, 0.25], [-1, -0.5], [-4.94065645841247e-324, 0.392699081698724], [2.625, 3]}
split: 4 -0.75 (277)
x := {[-1.44296841303095, -1], [-1.44296841303095, -1], [1.17809724509617, 1.5707963267949], [0.25, 0.5], [-1, -0.5], [-4.94065645841247e-324, 0.392699081698724], [2.625, 3]}
split: 4 -0.75 (278)
x := {[-1.5, -1.25], [-1.5, -1], [0.785398163397449, 1.17809724509617], [0, 0.5], [-1, -0.5], [0.392699081698724, 0.785398163397449], [2.625, 3]}
split: 1 -1.25 (279)
x := {[-1.25, -1], [-1.5, -1], [0.785398163397449, 1.17809724509617], [0, 0.5], [-1, -0.5], [0.392699081698724, 0.785398163397449], [2.625, 3]}
CP(2) => {[-1.25, -1], [-1.25, -1], [0.785398163397449, 1.17809724509617], [0, 0.5], [-1, -0.5], [0.392699081698724, 0.785398163397449], [2.625, 3]}
split: 3 0.25 (280)
x := {[-1.44296841303095, -1], [-1.44296841303095, -1], [1.17809724509617, 1.5707963267949], [0, 0.25], [-1, -0.5], [0.392699081698724, 0.785398163397449], [2.625, 3]}
split: 4 -0.75 (281)
x := {[-1.44296841303095, -1], [-1.44296841303095, -1], [1.17809724509617, 1.5707963267949], [0.25, 0.5], [-1, -0.5], [0.392699081698724, 0.785398163397449], [2.625, 3]}
split: 4 -0.75 (282)
x := {[-1.5, -1.25], [-1.5, -1], [0.785398163397449, 1.17809724509617], [0, 0.5], [-0.5, 0], [-4.94065645841247e-324, 0.392699081698724], [2.625, 3]}
split: 1 -1.25 (283)
x := {[-1.25, -1], [-1.5, -1], [0.785398163397449, 1.17809724509617], [0, 0.5], [-0.5, 0], [-4.94065645841247e-324, 0.392699081698724], [2.625, 3]}
CP(2) => {[-1.25, -1], [-1.25, -1], [0.785398163397449, 1.17809724509617], [0, 0.5], [-0.5, 0], [-4.94065645841247e-324, 0.392699081698724], [2.625, 3]}
split: 3 0.25 (284)
x := {[-1.44296841303095, -1], [-1.44296841303095, -1], [1.17809724509617, 1.5707963267949], [0, 0.25], [-0.5, 0], [-4.94065645841247e-324, 0.392699081698724], [2.625, 3]}
split: 4 -0.25 (285)
x := {[-1.44296841303095, -1], [-1.44296841303095, -1], [1.17809724509617, 1.5707963267949], [0.25, 0.5], [-0.5, 0], [-4.94065645841247e-324, 0.392699081698724], [2.625, 3]}
CP(2) => {[-1.44296841303095, -1], [-1.44296841303095, -1], [1.17809724509617, 1.5707963267949], [0.25, 0.5], [-0.5, -0.25], [-4.94065645841247e-324, 0.392699081698724], [2.625, 3]}
split: 0 -1.22148 (286)
x := {[-1.5, -1.25], [-1.5, -1], [0.785398163397449, 1.17809724509617], [0, 0.5], [-0.5, 0], [0.392699081698724, 0.785398163397449], [2.625, 3]}
split: 1 -1.25 (287)
x := {[-1.25, -1], [-1.5, -1], [0.785398163397449, 1.17809724509617], [0, 0.5], [-0.5, 0], [0.392699081698724, 0.785398163397449], [2.625, 3]}
CP(2) => {[-1.25, -1], [-1.25, -1], [0.785398163397449, 1.17809724509617], [0, 0.5], [-0.5, 0], [0.392699081698724, 0.785398163397449], [2.625, 3]}
split: 3 0.25 (288)
x := {[-1.44296841303095, -1], [-1.44296841303095, -1], [1.17809724509617, 1.5707963267949], [0, 0.25], [-0.5, 0], [0.392699081698724, 0.785398163397449], [2.625, 3]}
split: 4 -0.25 (289)
x := {[-1.44296841303095, -1], [-1.44296841303095, -1], [1.17809724509617, 1.5707963267949], [0.25, 0.5], [-0.5, 0], [0.392699081698724, 0.785398163397449], [2.625, 3]}
CP(2) => {[-1.44296841303095, -1], [-1.44296841303095, -1], [1.17809724509617, 1.5707963267949], [0.25, 0.5], [-0.5, -0.25], [0.392699081698724, 0.785398163397449], [2.625, 3]}
split: 0 -1.22148 (290)
x := {[-1.5, -1.25], [-1.5, -1.25], [0.785398163397449, 1.17809724509617], [0.5, 1], [-1, -0.5], [-4.94065645841247e-324, 0.392699081698724], [2.625, 3]}
CP(2) => []
x := {[-1.5, -1.25], [-1.25, -1], [0.785398163397449, 1.17809724509617], [0.5, 1], [-1, -0.5], [-4.94065645841247e-324, 0.392699081698724], [2.625, 3]}
split: 3 0.75 (290)
x := {[-1.25, -1], [-1.25, -1], [0.785398163397449, 1.17809724509617], [0.5, 0.75], [-1, -0.5], [-4.94065645841247e-324, 0.392699081698724], [2.625, 3]}
split: 4 -0.75 (291)
x := {[-1.25, -1], [-1.25, -1], [0.785398163397449, 1.17809724509617], [0.75, 1], [-1, -0.5], [-4.94065645841247e-324, 0.392699081698724], [2.625, 3]}
CP(2) => {[-1.25, -1], [-1.25, -1], [0.785398163397449, 1.17809724509617], [0.75, 1], [-1, -0.75], [-4.94065645841247e-324, 0.392699081698724], [2.625, 3]}
split: 2 0.981748 (292)
x := {[-1.44296841303095, -1], [-1.44296841303095, -1], [1.17809724509617, 1.5707963267949], [0.5, 0.75], [-1, -0.75], [-4.94065645841247e-324, 0.392699081698724], [2.625, 3]}
split: 0 -1.22148 (293)
x := {[-1.44296841303095, -1], [-1.44296841303095, -1], [1.17809724509617, 1.5707963267949], [0.5, 0.75], [-0.75, -0.5], [-4.94065645841247e-324, 0.392699081698724], [2.625, 3]}
split: 0 -1.22148 (294)
x := {[-1.44296841303095, -1.22148420651548], [-1.44296841303095, -1], [1.17809724509617, 1.5707963267949], [0.75, 1], [-1, -0.75], [-4.94065645841247e-324, 0.392699081698724], [2.625, 3]}
CP(2) => []
x := {[-1.22148420651548, -1], [-1.44296841303095, -1], [1.17809724509617, 1.5707963267949], [0.75, 1], [-1, -0.75], [-4.94065645841247e-324, 0.392699081698724], [2.625, 3]}
CP(2) => {[-1.22148420651548, -1], [-1.22148420651548, -1], [1.17809724509617, 1.5707963267949], [0.75, 1], [-1, -0.75], [-4.94065645841247e-324, 0.392699081698724], [2.625, 3]}
split: 5 0.19635 (294)
x := {[-1.5, -1.25], [-1.5, -1.25], [0.785398163397449, 1.17809724509617], [0.5, 1], [-1, -0.5], [0.392699081698724, 0.785398163397449], [2.625, 3]}
CP(2) => []
x := {[-1.5, -1.25], [-1.25, -1], [0.785398163397449, 1.17809724509617], [0.5, 1], [-1, -0.5], [0.392699081698724, 0.785398163397449], [2.625, 3]}
split: 3 0.75 (294)
x := {[-1.25, -1], [-1.25, -1], [0.785398163397449, 1.17809724509617], [0.5, 0.75], [-1, -0.5], [0.392699081698724, 0.785398163397449], [2.625, 3]}
split: 4 -0.75 (295)
x := {[-1.25, -1], [-1.25, -1], [0.785398163397449, 1.17809724509617], [0.75, 1], [-1, -0.5], [0.392699081698724, 0.785398163397449], [2.625, 3]}
CP(2) => {[-1.25, -1], [-1.25, -1], [0.785398163397449, 1.17809724509617], [0.75, 1], [-1, -0.75], [0.392699081698724, 0.785398163397449], [2.625, 3]}
split: 2 0.981748 (296)
x := {[-1.44296841303095, -1], [-1.44296841303095, -1], [1.17809724509617, 1.5707963267949], [0.5, 0.75], [-1, -0.75], [0.392699081698724, 0.785398163397449], [2.625, 3]}
split: 0 -1.22148 (297)
x := {[-1.44296841303095, -1], [-1.44296841303095, -1], [1.17809724509617, 1.5707963267949], [0.5, 0.75], [-0.75, -0.5], [0.392699081698724, 0.785398163397449], [2.625, 3]}
split: 0 -1.22148 (298)
x := {[-1.44296841303095, -1.22148420651548], [-1.44296841303095, -1], [1.17809724509617, 1.5707963267949], [0.75, 1], [-1, -0.75], [0.392699081698724, 0.785398163397449], [2.625, 3]}
CP(2) => []
x := {[-1.22148420651548, -1], [-1.44296841303095, -1], [1.17809724509617, 1.5707963267949], [0.75, 1], [-1, -0.75], [0.392699081698724, 0.785398163397449], [2.625, 3]}
CP(2) => {[-1.22148420651548, -1], [-1.22148420651548, -1], [1.17809724509617, 1.5707963267949], [0.75, 1], [-1, -0.75], [0.392699081698724, 0.785398163397449], [2.625, 3]}
split: 5 0.589049 (298)
x := {[-1.5, -1.25], [-1.5, -1], [0.785398163397449, 1.17809724509617], [0, 0.5], [-1, -0.5], [0.785398163397449, 1.17809724509617], [2.625, 3]}
split: 1 -1.25 (299)
x := {[-1.25, -1], [-1.5, -1], [0.785398163397449, 1.17809724509617], [0, 0.5], [-1, -0.5], [0.785398163397449, 1.17809724509617], [2.625, 3]}
CP(2) => {[-1.25, -1], [-1.25, -1], [0.785398163397449, 1.17809724509617], [0, 0.5], [-1, -0.5], [0.785398163397449, 1.17809724509617], [2.625, 3]}
split: 3 0.25 (300)
x := {[-1.5, -1.25], [-1.5, -1], [0.785398163397449, 1.17809724509617], [0, 0.5], [-1, -0.5], [1.17809724509617, 1.5707963267949], [2.625, 3]}
split: 1 -1.25 (301)
x := {[-1.25, -1], [-1.5, -1], [0.785398163397449, 1.17809724509617], [0, 0.5], [-1, -0.5], [1.17809724509617, 1.5707963267949], [2.625, 3]}
CP(2) => {[-1.25, -1], [-1.25, -1], [0.785398163397449, 1.17809724509617], [0, 0.5], [-1, -0.5], [1.17809724509617, 1.5707963267949], [2.625, 3]}
split: 3 0.25 (302)
x := {[-1.44296841303095, -1], [-1.44296841303095, -1], [1.17809724509617, 1.5707963267949], [0, 0.25], [-1, -0.5], [0.785398163397449, 1.17809724509617], [2.625, 3]}
split: 4 -0.75 (303)
x := {[-1.44296841303095, -1], [-1.44296841303095, -1], [1.17809724509617, 1.5707963267949], [0.25, 0.5], [-1, -0.5], [0.785398163397449, 1.17809724509617], [2.625, 3]}
split: 4 -0.75 (304)
x := {[-1.44296841303095, -1], [-1.44296841303095, -1], [1.17809724509617, 1.5707963267949], [0, 0.25], [-1, -0.5], [1.17809724509617, 1.5707963267949], [2.625, 3]}
split: 4 -0.75 (305)
x := {[-1.44296841303095, -1], [-1.44296841303095, -1], [1.17809724509617, 1.5707963267949], [0.25, 0.5], [-1, -0.5], [1.17809724509617, 1.5707963267949], [2.625, 3]}
split: 4 -0.75 (306)
x := {[-1.5, -1.25], [-1.5, -1], [0.785398163397449, 1.17809724509617], [0, 0.5], [-0.5, 0], [0.785398163397449, 1.17809724509617], [2.625, 3]}
split: 1 -1.25 (307)
x := {[-1.25, -1], [-1.5, -1], [0.785398163397449, 1.17809724509617], [0, 0.5], [-0.5, 0], [0.785398163397449, 1.17809724509617], [2.625, 3]}
CP(2) => {[-1.25, -1], [-1.25, -1], [0.785398163397449, 1.17809724509617], [0, 0.5], [-0.5, 0], [0.785398163397449, 1.17809724509617], [2.625, 3]}
split: 3 0.25 (308)
x := {[-1.5, -1.25], [-1.5, -1], [0.785398163397449, 1.17809724509617], [0, 0.5], [-0.5, 0], [1.17809724509617, 1.5707963267949], [2.625, 3]}
split: 1 -1.25 (309)
x := {[-1.25, -1], [-1.5, -1], [0.785398163397449, 1.17809724509617], [0, 0.5], [-0.5, 0], [1.17809724509617, 1.5707963267949], [2.625, 3]}
CP(2) => {[-1.25, -1], [-1.25, -1], [0.785398163397449, 1.17809724509617], [0, 0.5], [-0.5, 0], [1.17809724509617, 1.5707963267949], [2.625, 3]}
split: 3 0.25 (310)
x := {[-1.44296841303095, -1], [-1.44296841303095, -1], [1.17809724509617, 1.5707963267949], [0, 0.25], [-0.5, 0], [0.785398163397449, 1.17809724509617], [2.625, 3]}
split: 4 -0.25 (311)
x := {[-1.44296841303095, -1], [-1.44296841303095, -1], [1.17809724509617, 1.5707963267949], [0.25, 0.5], [-0.5, 0], [0.785398163397449, 1.17809724509617], [2.625, 3]}
CP(2) => {[-1.44296841303095, -1], [-1.44296841303095, -1], [1.17809724509617, 1.5707963267949], [0.25, 0.5], [-0.5, -0.25], [0.785398163397449, 1.17809724509617], [2.625, 3]}
split: 0 -1.22148 (312)
x := {[-1.44296841303095, -1], [-1.44296841303095, -1], [1.17809724509617, 1.5707963267949], [0, 0.25], [-0.5, 0], [1.17809724509617, 1.5707963267949], [2.625, 3]}
split: 4 -0.25 (313)
x := {[-1.44296841303095, -1], [-1.44296841303095, -1], [1.17809724509617, 1.5707963267949], [0.25, 0.5], [-0.5, 0], [1.17809724509617, 1.5707963267949], [2.625, 3]}
CP(2) => {[-1.44296841303095, -1], [-1.44296841303095, -1], [1.17809724509617, 1.5707963267949], [0.25, 0.5], [-0.5, -0.25], [1.17809724509617, 1.5707963267949], [2.625, 3]}
split: 0 -1.22148 (314)
x := {[-1.5, -1.25], [-1.5, -1.25], [0.785398163397449, 1.17809724509617], [0.5, 1], [-1, -0.5], [0.785398163397449, 1.17809724509617], [2.625, 3]}
CP(2) => []
x := {[-1.5, -1.25], [-1.25, -1], [0.785398163397449, 1.17809724509617], [0.5, 1], [-1, -0.5], [0.785398163397449, 1.17809724509617], [2.625, 3]}
split: 3 0.75 (314)
x := {[-1.25, -1], [-1.25, -1], [0.785398163397449, 1.17809724509617], [0.5, 0.75], [-1, -0.5], [0.785398163397449, 1.17809724509617], [2.625, 3]}
split: 4 -0.75 (315)
x := {[-1.25, -1], [-1.25, -1], [0.785398163397449, 1.17809724509617], [0.75, 1], [-1, -0.5], [0.785398163397449, 1.17809724509617], [2.625, 3]}
CP(2) => {[-1.25, -1], [-1.25, -1], [0.785398163397449, 1.17809724509617], [0.75, 1], [-1, -0.75], [0.785398163397449, 1.17809724509617], [2.625, 3]}
split: 2 0.981748 (316)
x := {[-1.5, -1.25], [-1.5, -1.25], [0.785398163397449, 1.17809724509617], [0.5, 1], [-1, -0.5], [1.17809724509617, 1.5707963267949], [2.625, 3]}
CP(2) => []
x := {[-1.5, -1.25], [-1.25, -1], [0.785398163397449, 1.17809724509617], [0.5, 1], [-1, -0.5], [1.17809724509617, 1.5707963267949], [2.625, 3]}
split: 3 0.75 (316)
x := {[-1.25, -1], [-1.25, -1], [0.785398163397449, 1.17809724509617], [0.5, 0.75], [-1, -0.5], [1.17809724509617, 1.5707963267949], [2.625, 3]}
split: 4 -0.75 (317)
x := {[-1.25, -1], [-1.25, -1], [0.785398163397449, 1.17809724509617], [0.75, 1], [-1, -0.5], [1.17809724509617, 1.5707963267949], [2.625, 3]}
CP(2) => {[-1.25, -1], [-1.25, -1], [0.785398163397449, 1.17809724509617], [0.75, 1], [-1, -0.75], [1.17809724509617, 1.5707963267949], [2.625, 3]}
split: 2 0.981748 (318)
x := {[-1.44296841303095, -1], [-1.44296841303095, -1], [1.17809724509617, 1.5707963267949], [0.5, 0.75], [-1, -0.75], [0.785398163397449, 1.17809724509617], [2.625, 3]}
split: 0 -1.22148 (319)
x := {[-1.44296841303095, -1], [-1.44296841303095, -1], [1.17809724509617, 1.5707963267949], [0.5, 0.75], [-0.75, -0.5], [0.785398163397449, 1.17809724509617], [2.625, 3]}
split: 0 -1.22148 (320)
x := {[-1.44296841303095, -1.22148420651548], [-1.44296841303095, -1], [1.17809724509617, 1.5707963267949], [0.75, 1], [-1, -0.75], [0.785398163397449, 1.17809724509617], [2.625, 3]}
CP(2) => []
x := {[-1.22148420651548, -1], [-1.44296841303095, -1], [1.17809724509617, 1.5707963267949], [0.75, 1], [-1, -0.75], [0.785398163397449, 1.17809724509617], [2.625, 3]}
CP(2) => {[-1.22148420651548, -1], [-1.22148420651548, -1], [1.17809724509617, 1.5707963267949], [0.75, 1], [-1, -0.75], [0.785398163397449, 1.17809724509617], [2.625, 3]}
split: 5 0.981748 (320)
x := {[-1.44296841303095, -1], [-1.44296841303095, -1], [1.17809724509617, 1.5707963267949], [0.5, 0.75], [-1, -0.75], [1.17809724509617, 1.5707963267949], [2.625, 3]}
split: 0 -1.22148 (321)
x := {[-1.44296841303095, -1], [-1.44296841303095, -1], [1.17809724509617, 1.5707963267949], [0.5, 0.75], [-0.75, -0.5], [1.17809724509617, 1.5707963267949], [2.625, 3]}
split: 0 -1.22148 (322)
x := {[-1.44296841303095, -1.22148420651548], [-1.44296841303095, -1], [1.17809724509617, 1.5707963267949], [0.75, 1], [-1, -0.75], [1.17809724509617, 1.5707963267949], [2.625, 3]}
CP(2) => []
x := {[-1.22148420651548, -1], [-1.44296841303095, -1], [1.17809724509617, 1.5707963267949], [0.75, 1], [-1, -0.75], [1.17809724509617, 1.5707963267949], [2.625, 3]}
CP(2) => {[-1.22148420651548, -1], [-1.22148420651548, -1], [1.17809724509617, 1.5707963267949], [0.75, 1], [-1, -0.75], [1.17809724509617, 1.5707963267949], [2.625, 3]}
split: 2 1.37445 (322)
x := {[-1.5, -1.25], [-1.45847586576825, -1], [0.392699081698724, 0.785398163397449], [-0.75, -0.5], [-1, -0.75], [-4.94065645841247e-324, 0.392699081698724], [2.625, 3]}
split: 1 -1.22924 (323)
x := {[-1.5, -1.25], [-1.45847586576825, -1], [0.392699081698724, 0.785398163397449], [-0.75, -0.5], [-0.75, -0.5], [-4.94065645841247e-324, 0.392699081698724], [2.625, 3]}
CP(1) => []
x := {[-1.25, -1], [-1.25, -1], [-4.94065645841247e-324, 0.360861546483578], [-0.5, -0.25], [-1, -0.5], [0.392699081698724, 0.785398163397449], [2.625, 3]}
CP(1) => {[-1.25, -1], [-1.25, -1], [-4.94065645841247e-324, 0.348490971545964], [-0.5, -0.25], [-1, -0.5], [0.392699081698724, 0.785398163397449], [2.625, 3]}
split: 4 -0.75 (323)
x := {[-1.25, -1], [-1.25, -1], [-4.94065645841247e-324, 0.360861546483578], [-0.25, 0], [-1, -0.5], [0.392699081698724, 0.785398163397449], [2.625, 3]}
CP(1) => {[-1.25, -1], [-1.25, -1], [-4.94065645841247e-324, 0.348490971545964], [-0.25, 0], [-1, -0.5], [0.392699081698724, 0.785398163397449], [2.625, 3]}
split: 4 -0.75 (324)
x := {[-1.5, -1.25], [-1.45847586576825, -1], [0.392699081698724, 0.785398163397449], [-0.5, -0.25], [-1, -0.5], [-4.94065645841247e-324, 0.392699081698724], [2.625, 3]}
split: 4 -0.75 (325)
x := {[-1.5, -1.25], [-1.45847586576825, -1], [0.392699081698724, 0.785398163397449], [-0.25, 0], [-1, -0.5], [-4.94065645841247e-324, 0.392699081698724], [2.625, 3]}
split: 4 -0.75 (326)
x := {[-1.25, -1], [-1.25, -1], [0.392699081698724, 0.785398163397449], [-0.5, -0.25], [-1, -0.5], [-4.94065645841247e-324, 0.392699081698724], [2.625, 3]}
split: 4 -0.75 (327)
x := {[-1.25, -1], [-1.25, -1], [0.392699081698724, 0.785398163397449], [-0.25, 0], [-1, -0.5], [-4.94065645841247e-324, 0.392699081698724], [2.625, 3]}
split: 4 -0.75 (328)
x := {[-1.5, -1.25], [-1.45847586576825, -1], [0.392699081698724, 0.785398163397449], [-0.5, -0.25], [-1, -0.5], [0.392699081698724, 0.785398163397449], [2.625, 3]}
split: 4 -0.75 (329)
x := {[-1.5, -1.25], [-1.45847586576825, -1], [0.392699081698724, 0.785398163397449], [-0.25, 0], [-1, -0.5], [0.392699081698724, 0.785398163397449], [2.625, 3]}
split: 4 -0.75 (330)
x := {[-1.25, -1], [-1.25, -1], [0.392699081698724, 0.785398163397449], [-0.5, -0.25], [-1, -0.5], [0.392699081698724, 0.785398163397449], [2.625, 3]}
CP(1) => []
x := {[-1.25, -1], [-1.25, -1], [0.392699081698724, 0.785398163397449], [-0.25, 0], [-1, -0.5], [0.392699081698724, 0.785398163397449], [2.625, 3]}
split: 4 -0.75 (330)
x := {[-1.25, -1], [-1.25, -1], [-4.94065645841247e-324, 0.360861546483578], [-0.5, -0.25], [-0.5, 0], [-4.94065645841247e-324, 0.392699081698724], [2.625, 3]}
CP(2) => {[-1.25, -1], [-1.25, -1], [-4.94065645841247e-324, 0.332460256848249], [-0.5, -0.25], [-0.5, -0.25], [-4.94065645841247e-324, 0.392699081698724], [2.625, 3]}
split: 5 0.19635 (331)
x := {[-1.25, -1], [-1.25, -1], [-4.94065645841247e-324, 0.360861546483578], [-0.25, 0], [-0.5, 0], [-4.94065645841247e-324, 0.392699081698724], [2.625, 3]}
CP(1) => {[-1.25, -1], [-1.25, -1], [-4.94065645841247e-324, 0.348490971545964], [-0.25, 0], [-0.5, 0], [-4.94065645841247e-324, 0.392699081698724], [2.625, 3]}
split: 4 -0.25 (332)
x := {[-1.25, -1], [-1.25, -1], [-4.94065645841247e-324, 0.360861546483578], [-0.5, -0.25], [-0.5, 0], [0.392699081698724, 0.785398163397449], [2.625, 3]}
CP(1) => []
x := {[-1.25, -1], [-1.25, -1], [-4.94065645841247e-324, 0.360861546483578], [-0.25, 0], [-0.5, 0], [0.392699081698724, 0.785398163397449], [2.625, 3]}
CP(1) => {[-1.25, -1], [-1.25, -1], [-4.94065645841247e-324, 0.348490971545964], [-0.25, 0], [-0.5, 0], [0.392699081698724, 0.785398163397449], [2.625, 3]}
split: 4 -0.25 (332)
x := {[-1.5, -1.25], [-1.45847586576825, -1], [0.392699081698724, 0.785398163397449], [-0.5, -0.25], [-0.5, 0], [-4.94065645841247e-324, 0.392699081698724], [2.625, 3]}
CP(2) => {[-1.5, -1.25], [-1.45847586576825, -1], [0.392699081698724, 0.785398163397449], [-0.5, -0.25], [-0.5, -0.25], [-4.94065645841247e-324, 0.392699081698724], [2.625, 3]}
split: 1 -1.22924 (333)
x := {[-1.5, -1.25], [-1.45847586576825, -1], [0.392699081698724, 0.785398163397449], [-0.25, 0], [-0.5, 0], [-4.94065645841247e-324, 0.392699081698724], [2.625, 3]}
split: 4 -0.25 (334)
x := {[-1.25, -1], [-1.25, -1], [0.392699081698724, 0.785398163397449], [-0.5, -0.25], [-0.5, 0], [-4.94065645841247e-324, 0.392699081698724], [2.625, 3]}
CP(2) => []
x := {[-1.25, -1], [-1.25, -1], [0.392699081698724, 0.785398163397449], [-0.25, 0], [-0.5, 0], [-4.94065645841247e-324, 0.392699081698724], [2.625, 3]}
split: 4 -0.25 (334)
x := {[-1.5, -1.25], [-1.45847586576825, -1], [0.392699081698724, 0.785398163397449], [-0.5, -0.25], [-0.5, 0], [0.392699081698724, 0.785398163397449], [2.625, 3]}
CP(2) => {[-1.5, -1.25], [-1.45847586576825, -1], [0.392699081698724, 0.785398163397449], [-0.5, -0.25], [-0.5, -0.25], [0.392699081698724, 0.785398163397449], [2.625, 3]}
split: 1 -1.22924 (335)
x := {[-1.5, -1.25], [-1.45847586576825, -1], [0.392699081698724, 0.785398163397449], [-0.25, 0], [-0.5, 0], [0.392699081698724, 0.785398163397449], [2.625, 3]}
split: 4 -0.25 (336)
x := {[-1.25, -1], [-1.25, -1], [0.392699081698724, 0.785398163397449], [-0.5, -0.25], [-0.5, 0], [0.392699081698724, 0.785398163397449], [2.625, 3]}
CP(2) => {[-1.25, -1], [-1.25, -1], [0.392699081698724, 0.785398163397449], [-0.5, -0.25], [-0.5, -0.25], [0.392699081698724, 0.785398163397449], [2.625, 3]}
split: 2 0.589049 (337)
x := {[-1.25, -1], [-1.25, -1], [0.392699081698724, 0.785398163397449], [-0.25, 0], [-0.5, 0], [0.392699081698724, 0.785398163397449], [2.625, 3]}
split: 4 -0.25 (338)
x := {[-1.25, -1], [-1.25, -1], [0.392699081698724, 0.785398163397449], [-0.75, -0.5], [-1, -0.75], [0.785398163397449, 1.17809724509617], [2.625, 3]}
CP(1) => []
x := {[-1.25, -1], [-1.25, -1], [0.392699081698724, 0.785398163397449], [-0.75, -0.5], [-0.75, -0.5], [0.785398163397449, 1.17809724509617], [2.625, 3]}
split: 5 0.981748 (338)
x := {[-1.25, -1], [-1.25, -1], [-4.94065645841247e-324, 0.360861546483578], [-0.5, -0.25], [-1, -0.5], [0.785398163397449, 1.17809724509617], [2.625, 3]}
CP(1) => {[-1.25, -1], [-1.25, -1], [-4.94065645841247e-324, 0.348490971545964], [-0.5, -0.25], [-1, -0.5], [0.785398163397449, 1.17809724509617], [2.625, 3]}
split: 4 -0.75 (339)
x := {[-1.25, -1], [-1.25, -1], [-4.94065645841247e-324, 0.360861546483578], [-0.25, 0], [-1, -0.5], [0.785398163397449, 1.17809724509617], [2.625, 3]}
CP(1) => []
x := {[-1.25, -1], [-1.25, -1], [-4.94065645841247e-324, 0.360861546483578], [-0.5, -0.25], [-1, -0.5], [1.17809724509617, 1.5707963267949], [2.625, 3]}
CP(1) => []
x := {[-1.25, -1], [-1.25, -1], [-4.94065645841247e-324, 0.360861546483578], [-0.25, 0], [-1, -0.5], [1.17809724509617, 1.5707963267949], [2.625, 3]}
CP(1) => {[-1.25, -1], [-1.25, -1], [-4.94065645841247e-324, 0.348490971545964], [-0.25, 0], [-1, -0.5], [1.17809724509617, 1.5707963267949], [2.625, 3]}
split: 4 -0.75 (338)
x := {[-1.5, -1.25], [-1.45847586576825, -1], [0.392699081698724, 0.785398163397449], [-0.5, -0.25], [-1, -0.5], [0.785398163397449, 1.17809724509617], [2.625, 3]}
CP(1) => []
x := {[-1.5, -1.25], [-1.45847586576825, -1], [0.392699081698724, 0.785398163397449], [-0.25, 0], [-1, -0.5], [0.785398163397449, 1.17809724509617], [2.625, 3]}
split: 4 -0.75 (338)
x := {[-1.25, -1], [-1.25, -1], [-4.94065645841247e-324, 0.360861546483578], [-0.5, -0.25], [-0.5, 0], [0.785398163397449, 1.17809724509617], [2.625, 3]}
CP(1) => []
x := {[-1.25, -1], [-1.25, -1], [-4.94065645841247e-324, 0.360861546483578], [-0.25, 0], [-0.5, 0], [0.785398163397449, 1.17809724509617], [2.625, 3]}
CP(1) => {[-1.25, -1], [-1.25, -1], [-4.94065645841247e-324, 0.348490971545964], [-0.25, 0], [-0.5, 0], [0.785398163397449, 1.17809724509617], [2.625, 3]}
split: 4 -0.25 (338)
x := {[-1.25, -1], [-1.25, -1], [-4.94065645841247e-324, 0.360861546483578], [-0.5, -0.25], [-0.5, 0], [1.17809724509617, 1.5707963267949], [2.625, 3]}
CP(2) => {[-1.25, -1], [-1.25, -1], [-4.94065645841247e-324, 0.332460256848249], [-0.5, -0.25], [-0.5, -0.25], [1.17809724509617, 1.5707963267949], [2.625, 3]}
split: 5 1.37445 (339)
x := {[-1.25, -1], [-1.25, -1], [-4.94065645841247e-324, 0.360861546483578], [-0.25, 0], [-0.5, 0], [1.17809724509617, 1.5707963267949], [2.625, 3]}
CP(1) => {[-1.25, -1], [-1.25, -1], [-4.94065645841247e-324, 0.348490971545964], [-0.25, 0], [-0.5, 0], [1.17809724509617, 1.5707963267949], [2.625, 3]}
split: 4 -0.25 (340)
x := {[-1.5, -1.25], [-1.45847586576825, -1], [0.392699081698724, 0.785398163397449], [-0.5, -0.25], [-0.5, 0], [0.785398163397449, 1.17809724509617], [2.625, 3]}
CP(2) => {[-1.5, -1.25], [-1.45847586576825, -1], [0.392699081698724, 0.785398163397449], [-0.5, -0.25], [-0.5, -0.25], [0.785398163397449, 1.17809724509617], [2.625, 3]}
split: 1 -1.22924 (341)
x := {[-1.5, -1.25], [-1.45847586576825, -1], [0.392699081698724, 0.785398163397449], [-0.25, 0], [-0.5, 0], [0.785398163397449, 1.17809724509617], [2.625, 3]}
split: 4 -0.25 (342)
x := {[-1.25, -1], [-1.25, -1], [0.392699081698724, 0.785398163397449], [-0.5, -0.25], [-0.5, 0], [0.785398163397449, 1.17809724509617], [2.625, 3]}
CP(2) => {[-1.25, -1], [-1.25, -1], [0.392699081698724, 0.785398163397449], [-0.5, -0.25], [-0.5, -0.25], [0.785398163397449, 1.17809724509617], [2.625, 3]}
split: 5 0.981748 (343)
x := {[-1.25, -1], [-1.25, -1], [0.392699081698724, 0.785398163397449], [-0.25, 0], [-0.5, 0], [0.785398163397449, 1.17809724509617], [2.625, 3]}
split: 4 -0.25 (344)
x := {[-1.5, -1.25], [-1.45847586576825, -1], [0.392699081698724, 0.785398163397449], [-0.5, -0.25], [-0.5, 0], [1.17809724509617, 1.5707963267949], [2.625, 3]}
CP(2) => {[-1.5, -1.25], [-1.45847586576825, -1], [0.392699081698724, 0.785398163397449], [-0.5, -0.25], [-0.5, -0.25], [1.17809724509617, 1.5707963267949], [2.625, 3]}
split: 1 -1.22924 (345)
x := {[-1.5, -1.25], [-1.45847586576825, -1], [0.392699081698724, 0.785398163397449], [-0.25, 0], [-0.5, 0], [1.17809724509617, 1.5707963267949], [2.625, 3]}
split: 4 -0.25 (346)
x := {[-1.25, -1], [-1.25, -1], [0.392699081698724, 0.785398163397449], [-0.5, -0.25], [-0.5, 0], [1.17809724509617, 1.5707963267949], [2.625, 3]}
CP(2) => []
x := {[-1.25, -1], [-1.25, -1], [0.392699081698724, 0.785398163397449], [-0.25, 0], [-0.5, 0], [1.17809724509617, 1.5707963267949], [2.625, 3]}
split: 4 -0.25 (346)
x := {[-1.5, -1.25], [-1.25, -1], [0.785398163397449, 1.17809724509617], [-1, -0.75], [-1, -0.5], [-4.94065645841247e-324, 0.392699081698724], [2.625, 3]}
CP(1) => []
x := {[-1.5, -1.25], [-1.25, -1], [0.785398163397449, 1.17809724509617], [-0.75, -0.5], [-1, -0.5], [-4.94065645841247e-324, 0.392699081698724], [2.625, 3]}
split: 4 -0.75 (346)
x := {[-1.44296841303095, -1.22148420651548], [-1.44296841303095, -1], [1.17809724509617, 1.5707963267949], [-0.75, -0.5], [-0.75, -0.5], [-4.94065645841247e-324, 0.392699081698724], [2.625, 3]}
CP(1) => []
x := {[-1.22148420651548, -1], [-1.44296841303095, -1], [1.17809724509617, 1.5707963267949], [-0.75, -0.5], [-0.75, -0.5], [-4.94065645841247e-324, 0.392699081698724], [2.625, 3]}
CP(1) => []
x := {[-1.5, -1.25], [-1.25, -1], [0.785398163397449, 1.17809724509617], [-1, -0.75], [-1, -0.5], [0.392699081698724, 0.785398163397449], [2.625, 3]}
CP(1) => []
x := {[-1.5, -1.25], [-1.25, -1], [0.785398163397449, 1.17809724509617], [-0.75, -0.5], [-1, -0.5], [0.392699081698724, 0.785398163397449], [2.625, 3]}
CP(1) => []
x := {[-1.25, -1], [-1.25, -1], [0.785398163397449, 1.17809724509617], [-0.75, -0.5], [-1, -0.75], [0.392699081698724, 0.785398163397449], [2.625, 3]}
CP(1) => []
x := {[-1.25, -1], [-1.25, -1], [0.785398163397449, 1.17809724509617], [-0.75, -0.5], [-0.75, -0.5], [0.392699081698724, 0.785398163397449], [2.625, 3]}
split: 2 0.981748 (342)
x := {[-1.44296841303095, -1.22148420651548], [-1.44296841303095, -1], [1.17809724509617, 1.5707963267949], [-0.75, -0.5], [-0.75, -0.5], [0.392699081698724, 0.785398163397449], [2.625, 3]}
CP(1) => []
x := {[-1.22148420651548, -1], [-1.44296841303095, -1], [1.17809724509617, 1.5707963267949], [-0.75, -0.5], [-0.75, -0.5], [0.392699081698724, 0.785398163397449], [2.625, 3]}
CP(1) => []
x := {[-1.5, -1.25], [-1.5, -1.25], [0.785398163397449, 1.17809724509617], [-0.5, 0], [-1, -0.5], [-4.94065645841247e-324, 0.392699081698724], [2.625, 3]}
CP(2) => []
x := {[-1.5, -1.25], [-1.25, -1], [0.785398163397449, 1.17809724509617], [-0.5, 0], [-1, -0.5], [-4.94065645841247e-324, 0.392699081698724], [2.625, 3]}
split: 3 -0.25 (340)
x := {[-1.25, -1], [-1.25, -1], [0.785398163397449, 1.17809724509617], [-0.5, -0.25], [-1, -0.5], [-4.94065645841247e-324, 0.392699081698724], [2.625, 3]}
split: 4 -0.75 (341)
x := {[-1.25, -1], [-1.25, -1], [0.785398163397449, 1.17809724509617], [-0.25, 0], [-1, -0.5], [-4.94065645841247e-324, 0.392699081698724], [2.625, 3]}
CP(1) => []
x := {[-1.44296841303095, -1], [-1.44296841303095, -1], [1.17809724509617, 1.5707963267949], [-0.5, -0.25], [-1, -0.75], [-4.94065645841247e-324, 0.392699081698724], [2.625, 3]}
CP(1) => []
x := {[-1.44296841303095, -1], [-1.44296841303095, -1], [1.17809724509617, 1.5707963267949], [-0.5, -0.25], [-0.75, -0.5], [-4.94065645841247e-324, 0.392699081698724], [2.625, 3]}
split: 0 -1.22148 (340)
x := {[-1.44296841303095, -1], [-1.44296841303095, -1], [1.17809724509617, 1.5707963267949], [-0.25, 0], [-1, -0.75], [-4.94065645841247e-324, 0.392699081698724], [2.625, 3]}
split: 0 -1.22148 (341)
x := {[-1.44296841303095, -1], [-1.44296841303095, -1], [1.17809724509617, 1.5707963267949], [-0.25, 0], [-0.75, -0.5], [-4.94065645841247e-324, 0.392699081698724], [2.625, 3]}
split: 0 -1.22148 (342)
x := {[-1.5, -1.25], [-1.5, -1.25], [0.785398163397449, 1.17809724509617], [-0.5, 0], [-1, -0.5], [0.392699081698724, 0.785398163397449], [2.625, 3]}
CP(2) => []
x := {[-1.5, -1.25], [-1.25, -1], [0.785398163397449, 1.17809724509617], [-0.5, 0], [-1, -0.5], [0.392699081698724, 0.785398163397449], [2.625, 3]}
split: 3 -0.25 (342)
x := {[-1.5, -1.25], [-1.5, -1.25], [0.785398163397449, 1.17809724509617], [-0.5, 0], [-0.5, 0], [-4.94065645841247e-324, 0.392699081698724], [2.625, 3]}
CP(2) => []
x := {[-1.5, -1.25], [-1.25, -1], [0.785398163397449, 1.17809724509617], [-0.5, 0], [-0.5, 0], [-4.94065645841247e-324, 0.392699081698724], [2.625, 3]}
split: 3 -0.25 (342)
x := {[-1.25, -1], [-1.25, -1], [0.785398163397449, 1.17809724509617], [-0.5, -0.25], [-0.5, 0], [-4.94065645841247e-324, 0.392699081698724], [2.625, 3]}
CP(1) => []
x := {[-1.25, -1], [-1.25, -1], [0.785398163397449, 1.17809724509617], [-0.25, 0], [-0.5, 0], [-4.94065645841247e-324, 0.392699081698724], [2.625, 3]}
split: 4 -0.25 (342)
x := {[-1.44296841303095, -1.22148420651548], [-1.44296841303095, -1], [1.17809724509617, 1.5707963267949], [-0.5, -0.25], [-0.5, -0.25], [-4.94065645841247e-324, 0.392699081698724], [2.625, 3]}
CP(2) => []
x := {[-1.22148420651548, -1], [-1.44296841303095, -1], [1.17809724509617, 1.5707963267949], [-0.5, -0.25], [-0.5, -0.25], [-4.94065645841247e-324, 0.392699081698724], [2.625, 3]}
CP(2) => {[-1.22148420651548, -1], [-1.22148420651548, -1], [1.17809724509617, 1.5707963267949], [-0.5, -0.25], [-0.5, -0.25], [-4.94065645841247e-324, 0.392699081698724], [2.625, 3]}
split: 5 0.19635 (342)
x := {[-1.44296841303095, -1], [-1.44296841303095, -1], [1.17809724509617, 1.5707963267949], [-0.25, 0], [-0.5, -0.25], [-4.94065645841247e-324, 0.392699081698724], [2.625, 3]}
split: 0 -1.22148 (343)
x := {[-1.44296841303095, -1], [-1.44296841303095, -1], [1.17809724509617, 1.5707963267949], [-0.25, 0], [-0.25, 0], [-4.94065645841247e-324, 0.392699081698724], [2.625, 3]}
split: 0 -1.22148 (344)
x := {[-1.5, -1.25], [-1.5, -1.25], [0.785398163397449, 1.17809724509617], [-0.5, 0], [-0.5, 0], [0.392699081698724, 0.785398163397449], [2.625, 3]}
CP(2) => []
x := {[-1.5, -1.25], [-1.25, -1], [0.785398163397449, 1.17809724509617], [-0.5, 0], [-0.5, 0], [0.392699081698724, 0.785398163397449], [2.625, 3]}
split: 3 -0.25 (344)
x := {[-1.25, -1], [-1.25, -1], [0.785398163397449, 1.17809724509617], [-0.5, -0.25], [-0.5, 0], [0.392699081698724, 0.785398163397449], [2.625, 3]}
CP(2) => {[-1.25, -1], [-1.25, -1], [0.785398163397449, 1.17809724509617], [-0.5, -0.25], [-0.5, -0.25], [0.392699081698724, 0.785398163397449], [2.625, 3]}
split: 2 0.981748 (345)
x := {[-1.25, -1], [-1.25, -1], [0.785398163397449, 1.17809724509617], [-0.25, 0], [-0.5, 0], [0.392699081698724, 0.785398163397449], [2.625, 3]}
split: 4 -0.25 (346)
x := {[-1.44296841303095, -1.22148420651548], [-1.44296841303095, -1], [1.17809724509617, 1.5707963267949], [-0.5, -0.25], [-0.5, -0.25], [0.392699081698724, 0.785398163397449], [2.625, 3]}
CP(1) => []
x := {[-1.22148420651548, -1], [-1.44296841303095, -1], [1.17809724509617, 1.5707963267949], [-0.5, -0.25], [-0.5, -0.25], [0.392699081698724, 0.785398163397449], [2.625, 3]}
CP(1) => []
x := {[-1.44296841303095, -1], [-1.44296841303095, -1], [1.17809724509617, 1.5707963267949], [-0.25, 0], [-0.5, -0.25], [0.392699081698724, 0.785398163397449], [2.625, 3]}
split: 0 -1.22148 (345)
x := {[-1.44296841303095, -1], [-1.44296841303095, -1], [1.17809724509617, 1.5707963267949], [-0.25, 0], [-0.25, 0], [0.392699081698724, 0.785398163397449], [2.625, 3]}
split: 0 -1.22148 (346)
x := {[-1.5, -1.25], [-1.25, -1], [0.785398163397449, 1.17809724509617], [-1, -0.75], [-1, -0.5], [0.785398163397449, 1.17809724509617], [2.625, 3]}
CP(1) => []
x := {[-1.5, -1.25], [-1.25, -1], [0.785398163397449, 1.17809724509617], [-0.75, -0.5], [-1, -0.5], [0.785398163397449, 1.17809724509617], [2.625, 3]}
split: 4 -0.75 (346)
x := {[-1.44296841303095, -1.22148420651548], [-1.44296841303095, -1], [1.17809724509617, 1.5707963267949], [-0.75, -0.5], [-0.75, -0.5], [1.17809724509617, 1.5707963267949], [2.625, 3]}
CP(1) => []
x := {[-1.22148420651548, -1], [-1.44296841303095, -1], [1.17809724509617, 1.5707963267949], [-0.75, -0.5], [-0.75, -0.5], [1.17809724509617, 1.5707963267949], [2.625, 3]}
CP(1) => []
x := {[-1.5, -1.25], [-1.5, -1.25], [0.785398163397449, 1.17809724509617], [-0.5, 0], [-1, -0.5], [0.785398163397449, 1.17809724509617], [2.625, 3]}
CP(2) => []
x := {[-1.5, -1.25], [-1.25, -1], [0.785398163397449, 1.17809724509617], [-0.5, 0], [-1, -0.5], [0.785398163397449, 1.17809724509617], [2.625, 3]}
split: 3 -0.25 (344)
x := {[-1.25, -1], [-1.25, -1], [0.785398163397449, 1.17809724509617], [-0.5, -0.25], [-1, -0.5], [0.785398163397449, 1.17809724509617], [2.625, 3]}
split: 4 -0.75 (345)
x := {[-1.25, -1], [-1.25, -1], [0.785398163397449, 1.17809724509617], [-0.25, 0], [-1, -0.5], [0.785398163397449, 1.17809724509617], [2.625, 3]}
split: 4 -0.75 (346)
x := {[-1.5, -1.25], [-1.5, -1.25], [0.785398163397449, 1.17809724509617], [-0.5, 0], [-1, -0.5], [1.17809724509617, 1.5707963267949], [2.625, 3]}
CP(2) => []
x := {[-1.5, -1.25], [-1.25, -1], [0.785398163397449, 1.17809724509617], [-0.5, 0], [-1, -0.5], [1.17809724509617, 1.5707963267949], [2.625, 3]}
split: 3 -0.25 (346)
x := {[-1.25, -1], [-1.25, -1], [0.785398163397449, 1.17809724509617], [-0.5, -0.25], [-1, -0.5], [1.17809724509617, 1.5707963267949], [2.625, 3]}
CP(1) => []
x := {[-1.25, -1], [-1.25, -1], [0.785398163397449, 1.17809724509617], [-0.25, 0], [-1, -0.5], [1.17809724509617, 1.5707963267949], [2.625, 3]}
split: 4 -0.75 (346)
x := {[-1.44296841303095, -1], [-1.44296841303095, -1], [1.17809724509617, 1.5707963267949], [-0.5, -0.25], [-1, -0.75], [0.785398163397449, 1.17809724509617], [2.625, 3]}
split: 0 -1.22148 (347)
x := {[-1.44296841303095, -1], [-1.44296841303095, -1], [1.17809724509617, 1.5707963267949], [-0.5, -0.25], [-0.75, -0.5], [0.785398163397449, 1.17809724509617], [2.625, 3]}
split: 0 -1.22148 (348)
x := {[-1.44296841303095, -1], [-1.44296841303095, -1], [1.17809724509617, 1.5707963267949], [-0.25, 0], [-1, -0.75], [0.785398163397449, 1.17809724509617], [2.625, 3]}
split: 0 -1.22148 (349)
x := {[-1.44296841303095, -1], [-1.44296841303095, -1], [1.17809724509617, 1.5707963267949], [-0.25, 0], [-0.75, -0.5], [0.785398163397449, 1.17809724509617], [2.625, 3]}
split: 0 -1.22148 (350)
x := {[-1.44296841303095, -1], [-1.44296841303095, -1], [1.17809724509617, 1.5707963267949], [-0.5, -0.25], [-1, -0.75], [1.17809724509617, 1.5707963267949], [2.625, 3]}
split: 0 -1.22148 (351)
x := {[-1.44296841303095, -1], [-1.44296841303095, -1], [1.17809724509617, 1.5707963267949], [-0.5, -0.25], [-0.75, -0.5], [1.17809724509617, 1.5707963267949], [2.625, 3]}
split: 0 -1.22148 (352)
x := {[-1.44296841303095, -1], [-1.44296841303095, -1], [1.17809724509617, 1.5707963267949], [-0.25, 0], [-1, -0.75], [1.17809724509617, 1.5707963267949], [2.625, 3]}
split: 0 -1.22148 (353)
x := {[-1.44296841303095, -1], [-1.44296841303095, -1], [1.17809724509617, 1.5707963267949], [-0.25, 0], [-0.75, -0.5], [1.17809724509617, 1.5707963267949], [2.625, 3]}
split: 0 -1.22148 (354)
x := {[-1.5, -1.25], [-1.5, -1.25], [0.785398163397449, 1.17809724509617], [-0.5, 0], [-0.5, 0], [0.785398163397449, 1.17809724509617], [2.625, 3]}
CP(2) => []
x := {[-1.5, -1.25], [-1.25, -1], [0.785398163397449, 1.17809724509617], [-0.5, 0], [-0.5, 0], [0.785398163397449, 1.17809724509617], [2.625, 3]}
split: 3 -0.25 (354)
[truncated: 6,338 more rows]
