# Supplementary material for: Rigorous packing of unit squares into a circle
Source: J Glob Optim. 2018 Oct 3;73(3):547–65. doi: 10.1007/s10898-018-0711-5 (PMC6394747; doi:10.1007/s10898-018-0711-5)
Supplement: Supplementary file 1 — Supplementary material 1 (zip 65514 KB) [file 10898_2018_711_MOESM1_ESM.zip › n3/phase2/T0T21.txt]

x := {[-3, 3], [-3, 3], [-4.94065645841247e-324, 1.5707963267949], [-3, 3], [-3, 3], [-4.94065645841247e-324, 1.5707963267949], [0, 3]}
CP(2) => {[-3, -1], [-2, -1], [-4.94065645841247e-324, 1.5707963267949], [-1, 0], [1, 3], [-4.94065645841247e-324, 1.5707963267949], [0, 3]}
split: 6 1.5 (2)
x := {[-3, -1], [-2, -1], [-4.94065645841247e-324, 1.5707963267949], [-1, 0], [1, 3], [-4.94065645841247e-324, 1.5707963267949], [0, 1.5]}
CP(1) => []
x := {[-3, -1], [-2, -1], [-4.94065645841247e-324, 1.5707963267949], [-1, 0], [1, 3], [-4.94065645841247e-324, 1.5707963267949], [1.5, 3]}
split: 0 -2 (2)
x := {[-3, -2], [-2, -1], [-4.94065645841247e-324, 1.5707963267949], [-1, 0], [1, 3], [-4.94065645841247e-324, 1.5707963267949], [1.5, 3]}
CP(2) => []
x := {[-2, -1], [-2, -1], [-4.94065645841247e-324, 1.5707963267949], [-1, 0], [1, 3], [-4.94065645841247e-324, 1.5707963267949], [1.5, 3]}
split: 4 2 (2)
x := {[-2, -1], [-2, -1], [-4.94065645841247e-324, 1.5707963267949], [-1, 0], [1, 2], [-4.94065645841247e-324, 1.5707963267949], [1.5, 3]}
split: 2 0.785398 (3)
x := {[-2, -1], [-2, -1], [-4.94065645841247e-324, 1.5707963267949], [-1, 0], [2, 3], [-4.94065645841247e-324, 1.5707963267949], [1.5, 3]}
CP(2) => []
x := {[-2, -1], [-2, -1], [-4.94065645841247e-324, 0.785398163397449], [-1, 0], [1, 2], [-4.94065645841247e-324, 1.5707963267949], [1.5, 3]}
split: 5 0.785398 (3)
x := {[-2, -1], [-2, -1], [0.785398163397449, 1.5707963267949], [-1, 0], [1, 2], [-4.94065645841247e-324, 1.5707963267949], [1.5, 3]}
split: 5 0.785398 (4)
x := {[-2, -1], [-2, -1], [-4.94065645841247e-324, 0.785398163397449], [-1, 0], [1, 2], [-4.94065645841247e-324, 0.785398163397449], [1.5, 3]}
split: 6 2.25 (5)
x := {[-2, -1], [-2, -1], [-4.94065645841247e-324, 0.785398163397449], [-1, 0], [1, 2], [0.785398163397449, 1.5707963267949], [1.5, 3]}
split: 6 2.25 (6)
x := {[-2, -1], [-2, -1], [0.785398163397449, 1.5707963267949], [-1, 0], [1, 2], [-4.94065645841247e-324, 0.785398163397449], [1.5, 3]}
split: 6 2.25 (7)
x := {[-2, -1], [-2, -1], [0.785398163397449, 1.5707963267949], [-1, 0], [1, 2], [0.785398163397449, 1.5707963267949], [1.5, 3]}
split: 6 2.25 (8)
x := {[-2, -1], [-2, -1], [-4.94065645841247e-324, 0.785398163397449], [-1, 0], [1, 2], [-4.94065645841247e-324, 0.785398163397449], [1.5, 2.25]}
CP(1) => []
x := {[-2, -1], [-2, -1], [-4.94065645841247e-324, 0.785398163397449], [-1, 0], [1, 2], [-4.94065645841247e-324, 0.785398163397449], [2.25, 3]}
split: 0 -1.5 (8)
x := {[-2, -1], [-2, -1], [-4.94065645841247e-324, 0.785398163397449], [-1, 0], [1, 2], [0.785398163397449, 1.5707963267949], [1.5, 2.25]}
CP(1) => []
x := {[-2, -1], [-2, -1], [-4.94065645841247e-324, 0.785398163397449], [-1, 0], [1, 2], [0.785398163397449, 1.5707963267949], [2.25, 3]}
split: 0 -1.5 (8)
x := {[-2, -1], [-2, -1], [0.785398163397449, 1.5707963267949], [-1, 0], [1, 2], [-4.94065645841247e-324, 0.785398163397449], [1.5, 2.25]}
CP(1) => []
x := {[-2, -1], [-2, -1], [0.785398163397449, 1.5707963267949], [-1, 0], [1, 2], [-4.94065645841247e-324, 0.785398163397449], [2.25, 3]}
split: 0 -1.5 (8)
x := {[-2, -1], [-2, -1], [0.785398163397449, 1.5707963267949], [-1, 0], [1, 2], [0.785398163397449, 1.5707963267949], [1.5, 2.25]}
CP(1) => []
x := {[-2, -1], [-2, -1], [0.785398163397449, 1.5707963267949], [-1, 0], [1, 2], [0.785398163397449, 1.5707963267949], [2.25, 3]}
split: 0 -1.5 (8)
x := {[-2, -1.5], [-2, -1], [-4.94065645841247e-324, 0.785398163397449], [-1, 0], [1, 2], [-4.94065645841247e-324, 0.785398163397449], [2.25, 3]}
CP(2) => []
x := {[-1.5, -1], [-2, -1], [-4.94065645841247e-324, 0.785398163397449], [-1, 0], [1, 2], [-4.94065645841247e-324, 0.785398163397449], [2.25, 3]}
CP(2) => {[-1.5, -1], [-1.5, -1], [-4.94065645841247e-324, 0.785398163397449], [-1, 0], [1, 2], [-4.94065645841247e-324, 0.785398163397449], [2.25, 3]}
split: 3 -0.5 (8)
x := {[-2, -1.5], [-2, -1], [-4.94065645841247e-324, 0.785398163397449], [-1, 0], [1, 2], [0.785398163397449, 1.5707963267949], [2.25, 3]}
CP(2) => []
x := {[-1.5, -1], [-2, -1], [-4.94065645841247e-324, 0.785398163397449], [-1, 0], [1, 2], [0.785398163397449, 1.5707963267949], [2.25, 3]}
CP(2) => {[-1.5, -1], [-1.5, -1], [-4.94065645841247e-324, 0.785398163397449], [-1, 0], [1, 2], [0.785398163397449, 1.5707963267949], [2.25, 3]}
split: 3 -0.5 (8)
x := {[-2, -1.5], [-2, -1], [0.785398163397449, 1.5707963267949], [-1, 0], [1, 2], [-4.94065645841247e-324, 0.785398163397449], [2.25, 3]}
CP(2) => {[-2, -1.5], [-1.89809728810838, -1], [0.785398163397449, 1.5707963267949], [-1, 0], [1, 2], [-4.94065645841247e-324, 0.785398163397449], [2.25, 3]}
split: 3 -0.5 (9)
x := {[-1.5, -1], [-2, -1], [0.785398163397449, 1.5707963267949], [-1, 0], [1, 2], [-4.94065645841247e-324, 0.785398163397449], [2.25, 3]}
CP(2) => {[-1.5, -1], [-1.5, -1], [0.785398163397449, 1.5707963267949], [-1, 0], [1, 2], [-4.94065645841247e-324, 0.785398163397449], [2.25, 3]}
split: 3 -0.5 (10)
x := {[-2, -1.5], [-2, -1], [0.785398163397449, 1.5707963267949], [-1, 0], [1, 2], [0.785398163397449, 1.5707963267949], [2.25, 3]}
CP(2) => {[-2, -1.5], [-1.89809728810838, -1], [0.785398163397449, 1.5707963267949], [-1, 0], [1, 2], [0.785398163397449, 1.5707963267949], [2.25, 3]}
split: 3 -0.5 (11)
x := {[-1.5, -1], [-2, -1], [0.785398163397449, 1.5707963267949], [-1, 0], [1, 2], [0.785398163397449, 1.5707963267949], [2.25, 3]}
CP(2) => {[-1.5, -1], [-1.5, -1], [0.785398163397449, 1.5707963267949], [-1, 0], [1, 2], [0.785398163397449, 1.5707963267949], [2.25, 3]}
split: 3 -0.5 (12)
x := {[-1.5, -1], [-1.5, -1], [-4.94065645841247e-324, 0.785398163397449], [-1, -0.5], [1, 2], [-4.94065645841247e-324, 0.785398163397449], [2.25, 3]}
split: 4 1.5 (13)
x := {[-1.5, -1], [-1.5, -1], [-4.94065645841247e-324, 0.785398163397449], [-0.5, 0], [1, 2], [-4.94065645841247e-324, 0.785398163397449], [2.25, 3]}
CP(4) => {[-1.5, -1], [-1.5, -1], [-4.94065645841247e-324, 0.785398163397449], [-0.5, -0.0245628079469162], [1.5, 1.93606821860723], [-4.94065645841247e-324, 0.383937310709108], [2.25, 3]}
split: 2 0.392699 (14)
x := {[-1.5, -1], [-1.5, -1], [-4.94065645841247e-324, 0.785398163397449], [-1, -0.5], [1, 2], [0.785398163397449, 1.5707963267949], [2.25, 3]}
split: 4 1.5 (15)
x := {[-1.5, -1], [-1.5, -1], [-4.94065645841247e-324, 0.785398163397449], [-0.5, 0], [1, 2], [0.785398163397449, 1.5707963267949], [2.25, 3]}
CP(2) => {[-1.5, -1], [-1.5, -1], [-4.94065645841247e-324, 0.785398163397449], [-0.5, 0], [1.5, 2], [0.785398163397449, 1.5707963267949], [2.25, 3]}
split: 2 0.392699 (16)
x := {[-2, -1.5], [-1.89809728810838, -1], [0.785398163397449, 1.5707963267949], [-1, -0.5], [1, 2], [-4.94065645841247e-324, 0.785398163397449], [2.25, 3]}
split: 4 1.5 (17)
x := {[-2, -1.5], [-1.89809728810838, -1], [0.785398163397449, 1.5707963267949], [-0.5, 0], [1, 2], [-4.94065645841247e-324, 0.785398163397449], [2.25, 3]}
CP(4) => {[-2, -1.5], [-1.89809728810838, -1], [0.785398163397449, 1.5707963267949], [-0.5, -0.0245628079469162], [1.5, 1.93606821860723], [-4.94065645841247e-324, 0.383937310709108], [2.25, 3]}
split: 1 -1.44905 (18)
x := {[-1.5, -1], [-1.5, -1], [0.785398163397449, 1.5707963267949], [-1, -0.5], [1, 2], [-4.94065645841247e-324, 0.785398163397449], [2.25, 3]}
split: 4 1.5 (19)
x := {[-1.5, -1], [-1.5, -1], [0.785398163397449, 1.5707963267949], [-0.5, 0], [1, 2], [-4.94065645841247e-324, 0.785398163397449], [2.25, 3]}
CP(4) => {[-1.5, -1], [-1.5, -1], [0.785398163397449, 1.5707963267949], [-0.5, -0.0245628079469162], [1.5, 1.93606821860723], [-4.94065645841247e-324, 0.383937310709108], [2.25, 3]}
split: 2 1.1781 (20)
x := {[-2, -1.5], [-1.89809728810838, -1], [0.785398163397449, 1.5707963267949], [-1, -0.5], [1, 2], [0.785398163397449, 1.5707963267949], [2.25, 3]}
split: 4 1.5 (21)
x := {[-2, -1.5], [-1.89809728810838, -1], [0.785398163397449, 1.5707963267949], [-0.5, 0], [1, 2], [0.785398163397449, 1.5707963267949], [2.25, 3]}
CP(2) => {[-2, -1.5], [-1.89809728810838, -1], [0.785398163397449, 1.5707963267949], [-0.5, 0], [1.5, 2], [0.785398163397449, 1.5707963267949], [2.25, 3]}
split: 1 -1.44905 (22)
x := {[-1.5, -1], [-1.5, -1], [0.785398163397449, 1.5707963267949], [-1, -0.5], [1, 2], [0.785398163397449, 1.5707963267949], [2.25, 3]}
split: 4 1.5 (23)
x := {[-1.5, -1], [-1.5, -1], [0.785398163397449, 1.5707963267949], [-0.5, 0], [1, 2], [0.785398163397449, 1.5707963267949], [2.25, 3]}
CP(2) => {[-1.5, -1], [-1.5, -1], [0.785398163397449, 1.5707963267949], [-0.5, 0], [1.5, 2], [0.785398163397449, 1.5707963267949], [2.25, 3]}
split: 2 1.1781 (24)
x := {[-1.5, -1], [-1.5, -1], [-4.94065645841247e-324, 0.785398163397449], [-1, -0.5], [1, 1.5], [-4.94065645841247e-324, 0.785398163397449], [2.25, 3]}
split: 2 0.392699 (25)
x := {[-1.5, -1], [-1.5, -1], [-4.94065645841247e-324, 0.785398163397449], [-1, -0.5], [1.5, 2], [-4.94065645841247e-324, 0.785398163397449], [2.25, 3]}
CP(4) => {[-1.5, -1], [-1.5, -1], [-4.94065645841247e-324, 0.785398163397449], [-1, -0.5], [1.5, 1.9355485420134], [0.00153586993007165, 0.385112612497685], [2.25, 3]}
split: 2 0.392699 (26)
x := {[-1.5, -1], [-1.5, -1], [-4.94065645841247e-324, 0.392699081698724], [-0.5, -0.0245628079469162], [1.5, 1.93606821860723], [-4.94065645841247e-324, 0.383937310709108], [2.25, 3]}
CP(2) => {[-1.5, -1], [-1.43959285297413, -1], [-4.94065645841247e-324, 0.387204789493637], [-0.5, -0.082842588148988], [1.5, 1.90833187731717], [-4.94065645841247e-324, 0.358370854398642], [2.25, 3]}
split: 6 2.625 (27)
x := {[-1.5, -1], [-1.5, -1], [0.392699081698724, 0.785398163397449], [-0.5, -0.0245628079469162], [1.5, 1.93606821860723], [-4.94065645841247e-324, 0.383937310709108], [2.25, 3]}
CP(1) => {[-1.5, -1], [-1.5, -1], [0.392699081698724, 0.785398163397449], [-0.5, -0.0639317813927722], [1.5, 1.91715741185101], [-4.94065645841247e-324, 0.366478509741674], [2.25, 3]}
split: 6 2.625 (28)
x := {[-1.5, -1], [-1.5, -1], [-4.94065645841247e-324, 0.785398163397449], [-1, -0.5], [1, 1.5], [0.785398163397449, 1.5707963267949], [2.25, 3]}
split: 2 0.392699 (29)
x := {[-1.5, -1], [-1.5, -1], [-4.94065645841247e-324, 0.785398163397449], [-1, -0.5], [1.5, 2], [0.785398163397449, 1.5707963267949], [2.25, 3]}
split: 2 0.392699 (30)
x := {[-1.5, -1], [-1.5, -1], [-4.94065645841247e-324, 0.392699081698724], [-0.5, 0], [1.5, 2], [0.785398163397449, 1.5707963267949], [2.25, 3]}
CP(2) => {[-1.5, -1], [-1.43959285297413, -1], [-4.94065645841247e-324, 0.387204789493637], [-0.5, 0], [1.5, 2], [0.785398163397449, 1.5707963267949], [2.25, 3]}
split: 5 1.1781 (31)
x := {[-1.5, -1], [-1.5, -1], [0.392699081698724, 0.785398163397449], [-0.5, 0], [1.5, 2], [0.785398163397449, 1.5707963267949], [2.25, 3]}
split: 5 1.1781 (32)
x := {[-2, -1.5], [-1.89809728810838, -1], [0.785398163397449, 1.5707963267949], [-1, -0.5], [1, 1.5], [-4.94065645841247e-324, 0.785398163397449], [2.25, 3]}
split: 1 -1.44905 (33)
x := {[-2, -1.5], [-1.89809728810838, -1], [0.785398163397449, 1.5707963267949], [-1, -0.5], [1.5, 2], [-4.94065645841247e-324, 0.785398163397449], [2.25, 3]}
CP(4) => {[-2, -1.5], [-1.89809728810838, -1], [0.785398163397449, 1.5707963267949], [-1, -0.5], [1.5, 1.9355485420134], [0.00153586993007165, 0.385112612497685], [2.25, 3]}
split: 1 -1.44905 (34)
x := {[-2, -1.5], [-1.89809728810838, -1.44904864405419], [0.785398163397449, 1.5707963267949], [-0.5, -0.0245628079469162], [1.5, 1.93606821860723], [-4.94065645841247e-324, 0.383937310709108], [2.25, 3]}
CP(1) => []
x := {[-2, -1.5], [-1.44904864405419, -1], [0.785398163397449, 1.5707963267949], [-0.5, -0.0245628079469162], [1.5, 1.93606821860723], [-4.94065645841247e-324, 0.383937310709108], [2.25, 3]}
CP(1) => {[-2, -1.5], [-1.44904864405419, -1], [0.785398163397449, 1.5707963267949], [-0.5, -0.0639317813927722], [1.5, 1.91715741185101], [-4.94065645841247e-324, 0.366478509741674], [2.25, 3]}
split: 2 1.1781 (34)
x := {[-1.5, -1], [-1.5, -1], [0.785398163397449, 1.5707963267949], [-1, -0.5], [1, 1.5], [-4.94065645841247e-324, 0.785398163397449], [2.25, 3]}
split: 5 0.392699 (35)
x := {[-1.5, -1], [-1.5, -1], [0.785398163397449, 1.5707963267949], [-1, -0.5], [1.5, 2], [-4.94065645841247e-324, 0.785398163397449], [2.25, 3]}
CP(4) => {[-1.5, -1], [-1.5, -1], [0.785398163397449, 1.5707963267949], [-1, -0.5], [1.5, 1.9355485420134], [0.00153586993007165, 0.385112612497685], [2.25, 3]}
split: 2 1.1781 (36)
x := {[-1.5, -1], [-1.5, -1], [0.785398163397449, 1.17809724509617], [-0.5, -0.0245628079469162], [1.5, 1.93606821860723], [-4.94065645841247e-324, 0.383937310709108], [2.25, 3]}
CP(1) => {[-1.5, -1], [-1.5, -1], [0.785398163397449, 1.17809724509617], [-0.5, -0.0639317813927722], [1.5, 1.91715741185101], [-4.94065645841247e-324, 0.366478509741674], [2.25, 3]}
split: 6 2.625 (37)
x := {[-1.5, -1], [-1.5, -1], [1.17809724509617, 1.5707963267949], [-0.5, -0.0245628079469162], [1.5, 1.93606821860723], [-4.94065645841247e-324, 0.383937310709108], [2.25, 3]}
CP(3) => {[-1.44296841303095, -1], [-1.44296841303095, -1], [1.17809724509617, 1.5707963267949], [-0.5, -0.0916681226828304], [1.5, 1.90427099189402], [-4.94065645841247e-324, 0.354648577314122], [2.25, 3]}
split: 6 2.625 (38)
x := {[-2, -1.5], [-1.89809728810838, -1], [0.785398163397449, 1.5707963267949], [-1, -0.5], [1, 1.5], [0.785398163397449, 1.5707963267949], [2.25, 3]}
split: 1 -1.44905 (39)
x := {[-2, -1.5], [-1.89809728810838, -1], [0.785398163397449, 1.5707963267949], [-1, -0.5], [1.5, 2], [0.785398163397449, 1.5707963267949], [2.25, 3]}
split: 1 -1.44905 (40)
x := {[-2, -1.5], [-1.89809728810838, -1.44904864405419], [0.785398163397449, 1.5707963267949], [-0.5, 0], [1.5, 2], [0.785398163397449, 1.5707963267949], [2.25, 3]}
CP(1) => []
x := {[-2, -1.5], [-1.44904864405419, -1], [0.785398163397449, 1.5707963267949], [-0.5, 0], [1.5, 2], [0.785398163397449, 1.5707963267949], [2.25, 3]}
split: 2 1.1781 (40)
x := {[-1.5, -1], [-1.5, -1], [0.785398163397449, 1.5707963267949], [-1, -0.5], [1, 1.5], [0.785398163397449, 1.5707963267949], [2.25, 3]}
split: 2 1.1781 (41)
x := {[-1.5, -1], [-1.5, -1], [0.785398163397449, 1.5707963267949], [-1, -0.5], [1.5, 2], [0.785398163397449, 1.5707963267949], [2.25, 3]}
split: 2 1.1781 (42)
x := {[-1.5, -1], [-1.5, -1], [0.785398163397449, 1.17809724509617], [-0.5, 0], [1.5, 2], [0.785398163397449, 1.5707963267949], [2.25, 3]}
split: 5 1.1781 (43)
x := {[-1.5, -1], [-1.5, -1], [1.17809724509617, 1.5707963267949], [-0.5, 0], [1.5, 2], [0.785398163397449, 1.5707963267949], [2.25, 3]}
CP(3) => {[-1.44296841303095, -1], [-1.44296841303095, -1], [1.17809724509617, 1.5707963267949], [-0.5, 0], [1.5, 2], [0.785398163397449, 1.5707963267949], [2.25, 3]}
split: 5 1.1781 (44)
x := {[-1.5, -1], [-1.5, -1], [-4.94065645841247e-324, 0.392699081698724], [-1, -0.5], [1, 1.5], [-4.94065645841247e-324, 0.785398163397449], [2.25, 3]}
CP(2) => {[-1.5, -1], [-1.43959285297413, -1], [-4.94065645841247e-324, 0.387204789493637], [-1, -0.5], [1, 1.5], [-4.94065645841247e-324, 0.785398163397449], [2.25, 3]}
split: 5 0.392699 (45)
x := {[-1.5, -1], [-1.5, -1], [0.392699081698724, 0.785398163397449], [-1, -0.5], [1, 1.5], [-4.94065645841247e-324, 0.785398163397449], [2.25, 3]}
split: 5 0.392699 (46)
x := {[-1.5, -1], [-1.5, -1], [-4.94065645841247e-324, 0.392699081698724], [-1, -0.5], [1.5, 1.9355485420134], [0.00153586993007165, 0.385112612497685], [2.25, 3]}
CP(3) => {[-1.5, -1], [-1.43511446776916, -1], [-4.94065645841247e-324, 0.383053887716666], [-0.901561709351178, -0.5], [1.5, 1.83338491581402], [0.0677344279965146, 0.361902067660785], [2.25, 3]}
split: 6 2.625 (47)
x := {[-1.5, -1], [-1.5, -1], [0.392699081698724, 0.785398163397449], [-1, -0.5], [1.5, 1.9355485420134], [0.00153586993007165, 0.385112612497685], [2.25, 3]}
CP(3) => {[-1.5, -1], [-1.5, -1], [0.392699081698724, 0.785398163397449], [-0.901561709351178, -0.5], [1.5, 1.83338491581402], [0.0677344279965146, 0.361902067660785], [2.25, 3]}
split: 6 2.625 (48)
x := {[-1.5, -1], [-1.43959285297413, -1], [-4.94065645841247e-324, 0.387204789493637], [-0.5, -0.082842588148988], [1.5, 1.90833187731717], [-4.94065645841247e-324, 0.358370854398642], [2.25, 2.625]}
CP(1) => []
x := {[-1.5, -1], [-1.43959285297413, -1], [-4.94065645841247e-324, 0.387204789493637], [-0.5, -0.082842588148988], [1.5, 1.90833187731717], [-4.94065645841247e-324, 0.358370854398642], [2.625, 3]}
CP(1) => {[-1.5, -1], [-1.43511446776916, -1], [-4.94065645841247e-324, 0.383053887716666], [-0.5, -0.0916681226828304], [1.5, 1.90427099189402], [-4.94065645841247e-324, 0.354648577314122], [2.625, 3]}
split: 0 -1.25 (48)
x := {[-1.5, -1], [-1.5, -1], [0.392699081698724, 0.785398163397449], [-0.5, -0.0639317813927722], [1.5, 1.91715741185101], [-4.94065645841247e-324, 0.366478509741674], [2.25, 2.625]}
CP(1) => []
x := {[-1.5, -1], [-1.5, -1], [0.392699081698724, 0.785398163397449], [-0.5, -0.0639317813927722], [1.5, 1.91715741185101], [-4.94065645841247e-324, 0.366478509741674], [2.625, 3]}
CP(1) => {[-1.5, -1], [-1.5, -1], [0.392699081698724, 0.785398163397449], [-0.5, -0.082842588148988], [1.5, 1.90833187731717], [-4.94065645841247e-324, 0.358370854398642], [2.625, 3]}
split: 0 -1.25 (48)
x := {[-1.5, -1], [-1.5, -1], [-4.94065645841247e-324, 0.392699081698724], [-1, -0.5], [1, 1.5], [0.785398163397449, 1.5707963267949], [2.25, 3]}
CP(2) => {[-1.5, -1], [-1.43959285297413, -1], [-4.94065645841247e-324, 0.387204789493637], [-1, -0.5], [1, 1.5], [0.785398163397449, 1.5707963267949], [2.25, 3]}
split: 5 1.1781 (49)
x := {[-1.5, -1], [-1.5, -1], [0.392699081698724, 0.785398163397449], [-1, -0.5], [1, 1.5], [0.785398163397449, 1.5707963267949], [2.25, 3]}
split: 5 1.1781 (50)
x := {[-1.5, -1], [-1.5, -1], [-4.94065645841247e-324, 0.392699081698724], [-1, -0.5], [1.5, 2], [0.785398163397449, 1.5707963267949], [2.25, 3]}
CP(2) => {[-1.5, -1], [-1.43959285297413, -1], [-4.94065645841247e-324, 0.387204789493637], [-1, -0.5], [1.5, 2], [0.785398163397449, 1.5707963267949], [2.25, 3]}
split: 5 1.1781 (51)
x := {[-1.5, -1], [-1.5, -1], [0.392699081698724, 0.785398163397449], [-1, -0.5], [1.5, 2], [0.785398163397449, 1.5707963267949], [2.25, 3]}
split: 5 1.1781 (52)
x := {[-1.5, -1], [-1.43959285297413, -1], [-4.94065645841247e-324, 0.387204789493637], [-0.5, 0], [1.5, 2], [0.785398163397449, 1.17809724509617], [2.25, 3]}
CP(3) => []
x := {[-1.5, -1], [-1.43959285297413, -1], [-4.94065645841247e-324, 0.387204789493637], [-0.5, 0], [1.5, 2], [1.17809724509617, 1.5707963267949], [2.25, 3]}
CP(3) => {[-1.49894185730548, -1], [-1.42135325375596, -1], [-4.94065645841247e-324, 0.370341886128094], [-0.5, -0.176719938331876], [1.5, 1.81393246631085], [1.17809724509617, 1.5707963267949], [2.25, 3]}
split: 6 2.625 (52)
x := {[-1.5, -1], [-1.5, -1], [0.392699081698724, 0.785398163397449], [-0.5, 0], [1.5, 2], [0.785398163397449, 1.17809724509617], [2.25, 3]}
CP(3) => []
x := {[-1.5, -1], [-1.5, -1], [0.392699081698724, 0.785398163397449], [-0.5, 0], [1.5, 2], [1.17809724509617, 1.5707963267949], [2.25, 3]}
CP(3) => {[-1.5, -1], [-1.5, -1], [0.392699081698724, 0.785398163397449], [-0.5, -0.176719938331876], [1.5, 1.81393246631085], [1.17809724509617, 1.5707963267949], [2.25, 3]}
split: 6 2.625 (52)
x := {[-2, -1.5], [-1.89809728810838, -1.44904864405419], [0.785398163397449, 1.5707963267949], [-1, -0.5], [1, 1.5], [-4.94065645841247e-324, 0.785398163397449], [2.25, 3]}
CP(1) => []
x := {[-2, -1.5], [-1.44904864405419, -1], [0.785398163397449, 1.5707963267949], [-1, -0.5], [1, 1.5], [-4.94065645841247e-324, 0.785398163397449], [2.25, 3]}
split: 5 0.392699 (52)
x := {[-2, -1.5], [-1.89809728810838, -1.44904864405419], [0.785398163397449, 1.5707963267949], [-1, -0.5], [1.5, 1.9355485420134], [0.00153586993007165, 0.385112612497685], [2.25, 3]}
CP(1) => []
x := {[-2, -1.5], [-1.44904864405419, -1], [0.785398163397449, 1.5707963267949], [-1, -0.5], [1.5, 1.9355485420134], [0.00153586993007165, 0.385112612497685], [2.25, 3]}
CP(3) => {[-2, -1.5], [-1.44904864405419, -1], [0.785398163397449, 1.5707963267949], [-0.901561709351178, -0.5], [1.5, 1.83338491581402], [0.0677344279965146, 0.361902067660785], [2.25, 3]}
split: 2 1.1781 (52)
x := {[-2, -1.5], [-1.44904864405419, -1], [0.785398163397449, 1.17809724509617], [-0.5, -0.0639317813927722], [1.5, 1.91715741185101], [-4.94065645841247e-324, 0.366478509741674], [2.25, 3]}
CP(1) => []
x := {[-2, -1.5], [-1.44904864405419, -1], [1.17809724509617, 1.5707963267949], [-0.5, -0.0639317813927722], [1.5, 1.91715741185101], [-4.94065645841247e-324, 0.366478509741674], [2.25, 3]}
CP(1) => []
x := {[-1.5, -1], [-1.5, -1], [0.785398163397449, 1.5707963267949], [-1, -0.5], [1, 1.5], [-4.94065645841247e-324, 0.392699081698724], [2.25, 3]}
split: 2 1.1781 (51)
x := {[-1.5, -1], [-1.5, -1], [0.785398163397449, 1.5707963267949], [-1, -0.5], [1, 1.5], [0.392699081698724, 0.785398163397449], [2.25, 3]}
split: 2 1.1781 (52)
x := {[-1.5, -1], [-1.5, -1], [0.785398163397449, 1.17809724509617], [-1, -0.5], [1.5, 1.9355485420134], [0.00153586993007165, 0.385112612497685], [2.25, 3]}
CP(3) => {[-1.5, -1], [-1.5, -1], [0.785398163397449, 1.17809724509617], [-0.901561709351178, -0.5], [1.5, 1.83338491581402], [0.0677344279965146, 0.361902067660785], [2.25, 3]}
split: 6 2.625 (53)
x := {[-1.5, -1], [-1.5, -1], [1.17809724509617, 1.5707963267949], [-1, -0.5], [1.5, 1.9355485420134], [0.00153586993007165, 0.385112612497685], [2.25, 3]}
CP(3) => {[-1.44296841303095, -1], [-1.44296841303095, -1], [1.17809724509617, 1.5707963267949], [-0.901561709351178, -0.5], [1.5, 1.83338491581402], [0.0677344279965146, 0.361902067660785], [2.25, 3]}
split: 6 2.625 (54)
x := {[-1.5, -1], [-1.5, -1], [0.785398163397449, 1.17809724509617], [-0.5, -0.0639317813927722], [1.5, 1.91715741185101], [-4.94065645841247e-324, 0.366478509741674], [2.25, 2.625]}
CP(1) => []
x := {[-1.5, -1], [-1.5, -1], [0.785398163397449, 1.17809724509617], [-0.5, -0.0639317813927722], [1.5, 1.91715741185101], [-4.94065645841247e-324, 0.366478509741674], [2.625, 3]}
CP(1) => {[-1.5, -1], [-1.5, -1], [0.785398163397449, 1.17809724509617], [-0.5, -0.082842588148988], [1.5, 1.90833187731717], [-4.94065645841247e-324, 0.358370854398642], [2.625, 3]}
split: 0 -1.25 (54)
x := {[-1.44296841303095, -1], [-1.44296841303095, -1], [1.17809724509617, 1.5707963267949], [-0.5, -0.0916681226828304], [1.5, 1.90427099189402], [-4.94065645841247e-324, 0.354648577314122], [2.25, 2.625]}
CP(1) => []
x := {[-1.44296841303095, -1], [-1.44296841303095, -1], [1.17809724509617, 1.5707963267949], [-0.5, -0.0916681226828304], [1.5, 1.90427099189402], [-4.94065645841247e-324, 0.354648577314122], [2.625, 3]}
split: 0 -1.22148 (54)
x := {[-2, -1.5], [-1.89809728810838, -1.44904864405419], [0.785398163397449, 1.5707963267949], [-1, -0.5], [1, 1.5], [0.785398163397449, 1.5707963267949], [2.25, 3]}
CP(1) => []
x := {[-2, -1.5], [-1.44904864405419, -1], [0.785398163397449, 1.5707963267949], [-1, -0.5], [1, 1.5], [0.785398163397449, 1.5707963267949], [2.25, 3]}
split: 2 1.1781 (54)
x := {[-2, -1.5], [-1.89809728810838, -1.44904864405419], [0.785398163397449, 1.5707963267949], [-1, -0.5], [1.5, 2], [0.785398163397449, 1.5707963267949], [2.25, 3]}
CP(1) => []
x := {[-2, -1.5], [-1.44904864405419, -1], [0.785398163397449, 1.5707963267949], [-1, -0.5], [1.5, 2], [0.785398163397449, 1.5707963267949], [2.25, 3]}
split: 2 1.1781 (54)
x := {[-2, -1.5], [-1.44904864405419, -1], [0.785398163397449, 1.17809724509617], [-0.5, 0], [1.5, 2], [0.785398163397449, 1.5707963267949], [2.25, 3]}
CP(1) => []
x := {[-2, -1.5], [-1.44904864405419, -1], [1.17809724509617, 1.5707963267949], [-0.5, 0], [1.5, 2], [0.785398163397449, 1.5707963267949], [2.25, 3]}
CP(1) => []
x := {[-1.5, -1], [-1.5, -1], [0.785398163397449, 1.17809724509617], [-1, -0.5], [1, 1.5], [0.785398163397449, 1.5707963267949], [2.25, 3]}
split: 5 1.1781 (53)
x := {[-1.5, -1], [-1.5, -1], [1.17809724509617, 1.5707963267949], [-1, -0.5], [1, 1.5], [0.785398163397449, 1.5707963267949], [2.25, 3]}
CP(3) => {[-1.44296841303095, -1], [-1.44296841303095, -1], [1.17809724509617, 1.5707963267949], [-1, -0.5], [1, 1.5], [0.785398163397449, 1.5707963267949], [2.25, 3]}
split: 5 1.1781 (54)
x := {[-1.5, -1], [-1.5, -1], [0.785398163397449, 1.17809724509617], [-1, -0.5], [1.5, 2], [0.785398163397449, 1.5707963267949], [2.25, 3]}
split: 5 1.1781 (55)
x := {[-1.5, -1], [-1.5, -1], [1.17809724509617, 1.5707963267949], [-1, -0.5], [1.5, 2], [0.785398163397449, 1.5707963267949], [2.25, 3]}
CP(3) => {[-1.44296841303095, -1], [-1.44296841303095, -1], [1.17809724509617, 1.5707963267949], [-1, -0.5], [1.5, 2], [0.785398163397449, 1.5707963267949], [2.25, 3]}
split: 5 1.1781 (56)
x := {[-1.5, -1], [-1.5, -1], [0.785398163397449, 1.17809724509617], [-0.5, 0], [1.5, 2], [0.785398163397449, 1.17809724509617], [2.25, 3]}
CP(3) => []
x := {[-1.5, -1], [-1.5, -1], [0.785398163397449, 1.17809724509617], [-0.5, 0], [1.5, 2], [1.17809724509617, 1.5707963267949], [2.25, 3]}
CP(3) => {[-1.5, -1], [-1.5, -1], [0.785398163397449, 1.17809724509617], [-0.5, -0.176719938331876], [1.5, 1.81393246631085], [1.17809724509617, 1.5707963267949], [2.25, 3]}
split: 6 2.625 (56)
x := {[-1.44296841303095, -1], [-1.44296841303095, -1], [1.17809724509617, 1.5707963267949], [-0.5, 0], [1.5, 2], [0.785398163397449, 1.17809724509617], [2.25, 3]}
CP(3) => []
x := {[-1.44296841303095, -1], [-1.44296841303095, -1], [1.17809724509617, 1.5707963267949], [-0.5, 0], [1.5, 2], [1.17809724509617, 1.5707963267949], [2.25, 3]}
CP(3) => {[-1.44296841303095, -1], [-1.44296841303095, -1], [1.17809724509617, 1.5707963267949], [-0.5, -0.176719938331876], [1.5, 1.81393246631085], [1.17809724509617, 1.5707963267949], [2.25, 3]}
split: 6 2.625 (56)
x := {[-1.5, -1], [-1.43959285297413, -1], [-4.94065645841247e-324, 0.387204789493637], [-1, -0.5], [1, 1.5], [-4.94065645841247e-324, 0.392699081698724], [2.25, 3]}
CP(1) => {[-1.5, -1], [-1.43511446776916, -1], [-4.94065645841247e-324, 0.383053887716666], [-1, -0.5], [1, 1.5], [-4.94065645841247e-324, 0.392699081698724], [2.25, 3]}
split: 6 2.625 (57)
x := {[-1.5, -1], [-1.43959285297413, -1], [-4.94065645841247e-324, 0.387204789493637], [-1, -0.5], [1, 1.5], [0.392699081698724, 0.785398163397449], [2.25, 3]}
CP(1) => {[-1.5, -1], [-1.43511446776916, -1], [-4.94065645841247e-324, 0.383053887716666], [-1, -0.5], [1, 1.5], [0.392699081698724, 0.785398163397449], [2.25, 3]}
split: 6 2.625 (58)
x := {[-1.5, -1], [-1.5, -1], [0.392699081698724, 0.785398163397449], [-1, -0.5], [1, 1.5], [-4.94065645841247e-324, 0.392699081698724], [2.25, 3]}
split: 6 2.625 (59)
x := {[-1.5, -1], [-1.5, -1], [0.392699081698724, 0.785398163397449], [-1, -0.5], [1, 1.5], [0.392699081698724, 0.785398163397449], [2.25, 3]}
split: 6 2.625 (60)
x := {[-1.5, -1], [-1.43511446776916, -1], [-4.94065645841247e-324, 0.383053887716666], [-0.901561709351178, -0.5], [1.5, 1.83338491581402], [0.0677344279965146, 0.361902067660785], [2.25, 2.625]}
CP(1) => []
x := {[-1.5, -1], [-1.43511446776916, -1], [-4.94065645841247e-324, 0.383053887716666], [-0.901561709351178, -0.5], [1.5, 1.83338491581402], [0.0677344279965146, 0.361902067660785], [2.625, 3]}
CP(1) => {[-1.5, -1], [-1.4291846185739, -1], [-4.94065645841247e-324, 0.377568308419987], [-0.880899097741156, -0.5], [1.5, 1.81631991827861], [0.0816234400809559, 0.361037916728147], [2.625, 3]}
split: 0 -1.25 (60)
x := {[-1.5, -1], [-1.5, -1], [0.392699081698724, 0.785398163397449], [-0.901561709351178, -0.5], [1.5, 1.83338491581402], [0.0677344279965146, 0.361902067660785], [2.25, 2.625]}
CP(1) => []
x := {[-1.5, -1], [-1.5, -1], [0.392699081698724, 0.785398163397449], [-0.901561709351178, -0.5], [1.5, 1.83338491581402], [0.0677344279965146, 0.361902067660785], [2.625, 3]}
CP(1) => {[-1.5, -1], [-1.5, -1], [0.392699081698724, 0.785398163397449], [-0.880899097741156, -0.5], [1.5, 1.81631991827861], [0.0816234400809559, 0.361037916728147], [2.625, 3]}
split: 0 -1.25 (60)
x := {[-1.5, -1.25], [-1.43511446776916, -1], [-4.94065645841247e-324, 0.383053887716666], [-0.5, -0.0916681226828304], [1.5, 1.90427099189402], [-4.94065645841247e-324, 0.354648577314122], [2.625, 3]}
CP(1) => []
x := {[-1.25, -1], [-1.43511446776916, -1], [-4.94065645841247e-324, 0.383053887716666], [-0.5, -0.0916681226828304], [1.5, 1.90427099189402], [-4.94065645841247e-324, 0.354648577314122], [2.625, 3]}
CP(2) => {[-1.25, -1], [-1.25, -1], [-4.94065645841247e-324, 0.370341886128094], [-0.5, -0.097585090628117], [1.5, 1.90156918117882], [-4.94065645841247e-324, 0.352174894328048], [2.625, 3]}
split: 3 -0.298793 (60)
x := {[-1.5, -1.25], [-1.5, -1], [0.392699081698724, 0.785398163397449], [-0.5, -0.082842588148988], [1.5, 1.90833187731717], [-4.94065645841247e-324, 0.358370854398642], [2.625, 3]}
CP(1) => {[-1.5, -1.25], [-1.45847586576825, -1], [0.392699081698724, 0.785398163397449], [-0.5, -0.0916681226828304], [1.5, 1.90427099189402], [-4.94065645841247e-324, 0.354648577314122], [2.625, 3]}
split: 1 -1.22924 (61)
x := {[-1.25, -1], [-1.5, -1], [0.392699081698724, 0.785398163397449], [-0.5, -0.082842588148988], [1.5, 1.90833187731717], [-4.94065645841247e-324, 0.358370854398642], [2.625, 3]}
CP(2) => {[-1.25, -1], [-1.25, -1], [0.392699081698724, 0.785398163397449], [-0.5, -0.0957290081059823], [1.5, 1.90241490937188], [-4.94065645841247e-324, 0.352948970788828], [2.625, 3]}
split: 3 -0.297865 (62)
x := {[-1.5, -1], [-1.43959285297413, -1], [-4.94065645841247e-324, 0.387204789493637], [-1, -0.5], [1, 1.5], [0.785398163397449, 1.17809724509617], [2.25, 3]}
CP(1) => {[-1.5, -1], [-1.43511446776916, -1], [-4.94065645841247e-324, 0.383053887716666], [-1, -0.5], [1, 1.5], [0.785398163397449, 1.17809724509617], [2.25, 3]}
split: 6 2.625 (63)
x := {[-1.5, -1], [-1.43959285297413, -1], [-4.94065645841247e-324, 0.387204789493637], [-1, -0.5], [1, 1.5], [1.17809724509617, 1.5707963267949], [2.25, 3]}
CP(1) => {[-1.5, -1], [-1.43511446776916, -1], [-4.94065645841247e-324, 0.383053887716666], [-1, -0.5], [1, 1.5], [1.17809724509617, 1.5707963267949], [2.25, 3]}
split: 6 2.625 (64)
x := {[-1.5, -1], [-1.5, -1], [0.392699081698724, 0.785398163397449], [-1, -0.5], [1, 1.5], [0.785398163397449, 1.17809724509617], [2.25, 3]}
split: 6 2.625 (65)
x := {[-1.5, -1], [-1.5, -1], [0.392699081698724, 0.785398163397449], [-1, -0.5], [1, 1.5], [1.17809724509617, 1.5707963267949], [2.25, 3]}
split: 6 2.625 (66)
x := {[-1.5, -1], [-1.43959285297413, -1], [-4.94065645841247e-324, 0.387204789493637], [-1, -0.5], [1.5, 2], [0.785398163397449, 1.17809724509617], [2.25, 3]}
CP(2) => []
x := {[-1.5, -1], [-1.43959285297413, -1], [-4.94065645841247e-324, 0.387204789493637], [-1, -0.5], [1.5, 2], [1.17809724509617, 1.5707963267949], [2.25, 3]}
CP(3) => []
x := {[-1.5, -1], [-1.5, -1], [0.392699081698724, 0.785398163397449], [-1, -0.5], [1.5, 2], [0.785398163397449, 1.17809724509617], [2.25, 3]}
CP(2) => []
x := {[-1.5, -1], [-1.5, -1], [0.392699081698724, 0.785398163397449], [-1, -0.5], [1.5, 2], [1.17809724509617, 1.5707963267949], [2.25, 3]}
CP(3) => []
x := {[-1.49894185730548, -1], [-1.42135325375596, -1], [-4.94065645841247e-324, 0.370341886128094], [-0.5, -0.176719938331876], [1.5, 1.81393246631085], [1.17809724509617, 1.5707963267949], [2.25, 2.625]}
CP(1) => []
x := {[-1.49894185730548, -1], [-1.42135325375596, -1], [-4.94065645841247e-324, 0.370341886128094], [-0.5, -0.176719938331876], [1.5, 1.81393246631085], [1.17809724509617, 1.5707963267949], [2.625, 3]}
CP(1) => {[-1.48259439654884, -1], [-1.41104598691907, -1], [-4.94065645841247e-324, 0.360861546483578], [-0.5, -0.186067533689148], [1.5, 1.81130623898782], [1.17809724509617, 1.5707963267949], [2.625, 3]}
split: 0 -1.2413 (62)
x := {[-1.5, -1], [-1.5, -1], [0.392699081698724, 0.785398163397449], [-0.5, -0.176719938331876], [1.5, 1.81393246631085], [1.17809724509617, 1.5707963267949], [2.25, 2.625]}
CP(1) => []
x := {[-1.5, -1], [-1.5, -1], [0.392699081698724, 0.785398163397449], [-0.5, -0.176719938331876], [1.5, 1.81393246631085], [1.17809724509617, 1.5707963267949], [2.625, 3]}
CP(1) => {[-1.5, -1], [-1.5, -1], [0.392699081698724, 0.785398163397449], [-0.5, -0.186067533689148], [1.5, 1.81130623898782], [1.17809724509617, 1.5707963267949], [2.625, 3]}
split: 0 -1.25 (62)
x := {[-2, -1.5], [-1.44904864405419, -1], [0.785398163397449, 1.5707963267949], [-1, -0.5], [1, 1.5], [-4.94065645841247e-324, 0.392699081698724], [2.25, 3]}
split: 2 1.1781 (63)
x := {[-2, -1.5], [-1.44904864405419, -1], [0.785398163397449, 1.5707963267949], [-1, -0.5], [1, 1.5], [0.392699081698724, 0.785398163397449], [2.25, 3]}
split: 2 1.1781 (64)
x := {[-2, -1.5], [-1.44904864405419, -1], [0.785398163397449, 1.17809724509617], [-0.901561709351178, -0.5], [1.5, 1.83338491581402], [0.0677344279965146, 0.361902067660785], [2.25, 3]}
CP(1) => []
x := {[-2, -1.5], [-1.44904864405419, -1], [1.17809724509617, 1.5707963267949], [-0.901561709351178, -0.5], [1.5, 1.83338491581402], [0.0677344279965146, 0.361902067660785], [2.25, 3]}
CP(1) => []
x := {[-1.5, -1], [-1.5, -1], [0.785398163397449, 1.17809724509617], [-1, -0.5], [1, 1.5], [-4.94065645841247e-324, 0.392699081698724], [2.25, 3]}
split: 6 2.625 (63)
x := {[-1.5, -1], [-1.5, -1], [1.17809724509617, 1.5707963267949], [-1, -0.5], [1, 1.5], [-4.94065645841247e-324, 0.392699081698724], [2.25, 3]}
CP(3) => {[-1.44296841303095, -1], [-1.44296841303095, -1], [1.17809724509617, 1.5707963267949], [-1, -0.5], [1, 1.5], [-4.94065645841247e-324, 0.392699081698724], [2.25, 3]}
split: 6 2.625 (64)
x := {[-1.5, -1], [-1.5, -1], [0.785398163397449, 1.17809724509617], [-1, -0.5], [1, 1.5], [0.392699081698724, 0.785398163397449], [2.25, 3]}
split: 6 2.625 (65)
x := {[-1.5, -1], [-1.5, -1], [1.17809724509617, 1.5707963267949], [-1, -0.5], [1, 1.5], [0.392699081698724, 0.785398163397449], [2.25, 3]}
CP(3) => {[-1.44296841303095, -1], [-1.44296841303095, -1], [1.17809724509617, 1.5707963267949], [-1, -0.5], [1, 1.5], [0.392699081698724, 0.785398163397449], [2.25, 3]}
split: 6 2.625 (66)
x := {[-1.5, -1], [-1.5, -1], [0.785398163397449, 1.17809724509617], [-0.901561709351178, -0.5], [1.5, 1.83338491581402], [0.0677344279965146, 0.361902067660785], [2.25, 2.625]}
CP(1) => []
x := {[-1.5, -1], [-1.5, -1], [0.785398163397449, 1.17809724509617], [-0.901561709351178, -0.5], [1.5, 1.83338491581402], [0.0677344279965146, 0.361902067660785], [2.625, 3]}
CP(1) => {[-1.5, -1], [-1.5, -1], [0.785398163397449, 1.17809724509617], [-0.880899097741156, -0.5], [1.5, 1.81631991827861], [0.0816234400809559, 0.361037916728147], [2.625, 3]}
split: 0 -1.25 (66)
x := {[-1.44296841303095, -1], [-1.44296841303095, -1], [1.17809724509617, 1.5707963267949], [-0.901561709351178, -0.5], [1.5, 1.83338491581402], [0.0677344279965146, 0.361902067660785], [2.25, 2.625]}
CP(1) => []
x := {[-1.44296841303095, -1], [-1.44296841303095, -1], [1.17809724509617, 1.5707963267949], [-0.901561709351178, -0.5], [1.5, 1.83338491581402], [0.0677344279965146, 0.361902067660785], [2.625, 3]}
CP(1) => {[-1.44296841303095, -1], [-1.44296841303095, -1], [1.17809724509617, 1.5707963267949], [-0.880899097741156, -0.5], [1.5, 1.81631991827861], [0.0816234400809559, 0.361037916728147], [2.625, 3]}
split: 0 -1.22148 (66)
x := {[-1.5, -1.25], [-1.5, -1], [0.785398163397449, 1.17809724509617], [-0.5, -0.082842588148988], [1.5, 1.90833187731717], [-4.94065645841247e-324, 0.358370854398642], [2.625, 3]}
CP(1) => {[-1.5, -1.25], [-1.5, -1], [0.785398163397449, 1.17809724509617], [-0.5, -0.0916681226828304], [1.5, 1.90427099189402], [-4.94065645841247e-324, 0.354648577314122], [2.625, 3]}
split: 1 -1.25 (67)
x := {[-1.25, -1], [-1.5, -1], [0.785398163397449, 1.17809724509617], [-0.5, -0.082842588148988], [1.5, 1.90833187731717], [-4.94065645841247e-324, 0.358370854398642], [2.625, 3]}
CP(2) => {[-1.25, -1], [-1.25, -1], [0.785398163397449, 1.17809724509617], [-0.5, -0.0957290081059823], [1.5, 1.90241490937188], [-4.94065645841247e-324, 0.352948970788828], [2.625, 3]}
split: 3 -0.297865 (68)
x := {[-1.44296841303095, -1.22148420651548], [-1.44296841303095, -1], [1.17809724509617, 1.5707963267949], [-0.5, -0.0916681226828304], [1.5, 1.90427099189402], [-4.94065645841247e-324, 0.354648577314122], [2.625, 3]}
CP(2) => []
x := {[-1.22148420651548, -1], [-1.44296841303095, -1], [1.17809724509617, 1.5707963267949], [-0.5, -0.0916681226828304], [1.5, 1.90427099189402], [-4.94065645841247e-324, 0.354648577314122], [2.625, 3]}
CP(2) => {[-1.22148420651548, -1], [-1.22148420651548, -1], [1.17809724509617, 1.5707963267949], [-0.5, -0.097585090628117], [1.5, 1.90156918117882], [-4.94065645841247e-324, 0.352174894328048], [2.625, 3]}
split: 3 -0.298793 (68)
x := {[-2, -1.5], [-1.44904864405419, -1], [0.785398163397449, 1.17809724509617], [-1, -0.5], [1, 1.5], [0.785398163397449, 1.5707963267949], [2.25, 3]}
CP(1) => []
x := {[-2, -1.5], [-1.44904864405419, -1], [1.17809724509617, 1.5707963267949], [-1, -0.5], [1, 1.5], [0.785398163397449, 1.5707963267949], [2.25, 3]}
CP(1) => []
x := {[-2, -1.5], [-1.44904864405419, -1], [0.785398163397449, 1.17809724509617], [-1, -0.5], [1.5, 2], [0.785398163397449, 1.5707963267949], [2.25, 3]}
CP(1) => []
x := {[-2, -1.5], [-1.44904864405419, -1], [1.17809724509617, 1.5707963267949], [-1, -0.5], [1.5, 2], [0.785398163397449, 1.5707963267949], [2.25, 3]}
CP(1) => []
x := {[-1.5, -1], [-1.5, -1], [0.785398163397449, 1.17809724509617], [-1, -0.5], [1, 1.5], [0.785398163397449, 1.17809724509617], [2.25, 3]}
split: 6 2.625 (65)
x := {[-1.5, -1], [-1.5, -1], [0.785398163397449, 1.17809724509617], [-1, -0.5], [1, 1.5], [1.17809724509617, 1.5707963267949], [2.25, 3]}
split: 6 2.625 (66)
x := {[-1.44296841303095, -1], [-1.44296841303095, -1], [1.17809724509617, 1.5707963267949], [-1, -0.5], [1, 1.5], [0.785398163397449, 1.17809724509617], [2.25, 3]}
split: 6 2.625 (67)
x := {[-1.44296841303095, -1], [-1.44296841303095, -1], [1.17809724509617, 1.5707963267949], [-1, -0.5], [1, 1.5], [1.17809724509617, 1.5707963267949], [2.25, 3]}
split: 6 2.625 (68)
x := {[-1.5, -1], [-1.5, -1], [0.785398163397449, 1.17809724509617], [-1, -0.5], [1.5, 2], [0.785398163397449, 1.17809724509617], [2.25, 3]}
CP(2) => []
x := {[-1.5, -1], [-1.5, -1], [0.785398163397449, 1.17809724509617], [-1, -0.5], [1.5, 2], [1.17809724509617, 1.5707963267949], [2.25, 3]}
CP(3) => []
x := {[-1.44296841303095, -1], [-1.44296841303095, -1], [1.17809724509617, 1.5707963267949], [-1, -0.5], [1.5, 2], [0.785398163397449, 1.17809724509617], [2.25, 3]}
CP(2) => []
x := {[-1.44296841303095, -1], [-1.44296841303095, -1], [1.17809724509617, 1.5707963267949], [-1, -0.5], [1.5, 2], [1.17809724509617, 1.5707963267949], [2.25, 3]}
CP(3) => []
x := {[-1.5, -1], [-1.5, -1], [0.785398163397449, 1.17809724509617], [-0.5, -0.176719938331876], [1.5, 1.81393246631085], [1.17809724509617, 1.5707963267949], [2.25, 2.625]}
CP(1) => []
x := {[-1.5, -1], [-1.5, -1], [0.785398163397449, 1.17809724509617], [-0.5, -0.176719938331876], [1.5, 1.81393246631085], [1.17809724509617, 1.5707963267949], [2.625, 3]}
CP(1) => {[-1.5, -1], [-1.5, -1], [0.785398163397449, 1.17809724509617], [-0.5, -0.186067533689148], [1.5, 1.81130623898782], [1.17809724509617, 1.5707963267949], [2.625, 3]}
split: 0 -1.25 (64)
x := {[-1.44296841303095, -1], [-1.44296841303095, -1], [1.17809724509617, 1.5707963267949], [-0.5, -0.176719938331876], [1.5, 1.81393246631085], [1.17809724509617, 1.5707963267949], [2.25, 2.625]}
CP(1) => []
x := {[-1.44296841303095, -1], [-1.44296841303095, -1], [1.17809724509617, 1.5707963267949], [-0.5, -0.176719938331876], [1.5, 1.81393246631085], [1.17809724509617, 1.5707963267949], [2.625, 3]}
CP(1) => {[-1.44296841303095, -1], [-1.44296841303095, -1], [1.17809724509617, 1.5707963267949], [-0.5, -0.186067533689148], [1.5, 1.81130623898782], [1.17809724509617, 1.5707963267949], [2.625, 3]}
split: 0 -1.22148 (64)
x := {[-1.5, -1], [-1.43511446776916, -1], [-4.94065645841247e-324, 0.383053887716666], [-1, -0.5], [1, 1.5], [-4.94065645841247e-324, 0.392699081698724], [2.25, 2.625]}
CP(1) => []
x := {[-1.5, -1], [-1.43511446776916, -1], [-4.94065645841247e-324, 0.383053887716666], [-1, -0.5], [1, 1.5], [-4.94065645841247e-324, 0.392699081698724], [2.625, 3]}
CP(1) => {[-1.5, -1], [-1.4291846185739, -1], [-4.94065645841247e-324, 0.377568308419987], [-1, -0.5], [1, 1.5], [-4.94065645841247e-324, 0.392699081698724], [2.625, 3]}
split: 0 -1.25 (64)
x := {[-1.5, -1], [-1.43511446776916, -1], [-4.94065645841247e-324, 0.383053887716666], [-1, -0.5], [1, 1.5], [0.392699081698724, 0.785398163397449], [2.25, 2.625]}
CP(1) => []
x := {[-1.5, -1], [-1.43511446776916, -1], [-4.94065645841247e-324, 0.383053887716666], [-1, -0.5], [1, 1.5], [0.392699081698724, 0.785398163397449], [2.625, 3]}
CP(1) => {[-1.5, -1], [-1.4291846185739, -1], [-4.94065645841247e-324, 0.377568308419987], [-1, -0.5], [1, 1.5], [0.392699081698724, 0.785398163397449], [2.625, 3]}
split: 0 -1.25 (64)
x := {[-1.5, -1], [-1.5, -1], [0.392699081698724, 0.785398163397449], [-1, -0.5], [1, 1.5], [-4.94065645841247e-324, 0.392699081698724], [2.25, 2.625]}
CP(1) => []
x := {[-1.5, -1], [-1.5, -1], [0.392699081698724, 0.785398163397449], [-1, -0.5], [1, 1.5], [-4.94065645841247e-324, 0.392699081698724], [2.625, 3]}
split: 0 -1.25 (64)
x := {[-1.5, -1], [-1.5, -1], [0.392699081698724, 0.785398163397449], [-1, -0.5], [1, 1.5], [0.392699081698724, 0.785398163397449], [2.25, 2.625]}
CP(1) => []
x := {[-1.5, -1], [-1.5, -1], [0.392699081698724, 0.785398163397449], [-1, -0.5], [1, 1.5], [0.392699081698724, 0.785398163397449], [2.625, 3]}
split: 0 -1.25 (64)
x := {[-1.5, -1.25], [-1.4291846185739, -1], [-4.94065645841247e-324, 0.377568308419987], [-0.880899097741156, -0.5], [1.5, 1.81631991827861], [0.0816234400809559, 0.361037916728147], [2.625, 3]}
CP(1) => []
x := {[-1.25, -1], [-1.4291846185739, -1], [-4.94065645841247e-324, 0.377568308419987], [-0.880899097741156, -0.5], [1.5, 1.81631991827861], [0.0816234400809559, 0.361037916728147], [2.625, 3]}
CP(2) => {[-1.25, -1], [-1.25, -1], [-4.94065645841247e-324, 0.360861546483578], [-0.859034745267265, -0.5], [1.5, 1.79634097253566], [0.0984322876432918, 0.360588003796947], [2.625, 3]}
split: 6 2.8125 (64)
x := {[-1.5, -1.25], [-1.5, -1], [0.392699081698724, 0.785398163397449], [-0.880899097741156, -0.5], [1.5, 1.81631991827861], [0.0816234400809559, 0.361037916728147], [2.625, 3]}
CP(1) => {[-1.5, -1.25], [-1.45847586576825, -1], [0.392699081698724, 0.785398163397449], [-0.867720885188986, -0.5], [1.5, 1.8045097038271], [0.091499592839831, 0.360711270261563], [2.625, 3]}
split: 1 -1.22924 (65)
x := {[-1.25, -1], [-1.5, -1], [0.392699081698724, 0.785398163397449], [-0.880899097741156, -0.5], [1.5, 1.81631991827861], [0.0816234400809559, 0.361037916728147], [2.625, 3]}
CP(2) => {[-1.25, -1], [-1.25, -1], [0.392699081698724, 0.785398163397449], [-0.859034745267265, -0.5], [1.5, 1.79634097253566], [0.0984322876432918, 0.360588003796947], [2.625, 3]}
split: 2 0.589049 (66)
x := {[-1.25, -1], [-1.25, -1], [-4.94065645841247e-324, 0.370341886128094], [-0.5, -0.298792545314059], [1.5, 1.90156918117882], [-4.94065645841247e-324, 0.352174894328048], [2.625, 3]}
CP(1) => {[-1.25, -1], [-1.25, -1], [-4.94065645841247e-324, 0.360861546483578], [-0.5, -0.298792545314059], [1.5, 1.90118436886649], [-4.94065645841247e-324, 0.351822756970162], [2.625, 3]}
split: 4 1.70059 (67)
x := {[-1.25, -1], [-1.25, -1], [-4.94065645841247e-324, 0.370341886128094], [-0.298792545314059, -0.097585090628117], [1.5, 1.90156918117882], [-4.94065645841247e-324, 0.352174894328048], [2.625, 3]}
CP(2) => []
x := {[-1.5, -1.25], [-1.45847586576825, -1.22923793288413], [0.392699081698724, 0.785398163397449], [-0.5, -0.0916681226828304], [1.5, 1.90427099189402], [-4.94065645841247e-324, 0.354648577314122], [2.625, 3]}
CP(1) => []
x := {[-1.5, -1.25], [-1.22923793288413, -1], [0.392699081698724, 0.785398163397449], [-0.5, -0.0916681226828304], [1.5, 1.90427099189402], [-4.94065645841247e-324, 0.354648577314122], [2.625, 3]}
split: 3 -0.295834 (66)
x := {[-1.25, -1], [-1.25, -1], [0.392699081698724, 0.785398163397449], [-0.5, -0.297864504052991], [1.5, 1.90241490937188], [-4.94065645841247e-324, 0.352948970788828], [2.625, 3]}
split: 4 1.70121 (67)
x := {[-1.25, -1], [-1.25, -1], [0.392699081698724, 0.785398163397449], [-0.297864504052991, -0.0957290081059823], [1.5, 1.90241490937188], [-4.94065645841247e-324, 0.352948970788828], [2.625, 3]}
CP(2) => []
x := {[-1.5, -1], [-1.43511446776916, -1], [-4.94065645841247e-324, 0.383053887716666], [-1, -0.5], [1, 1.5], [0.785398163397449, 1.17809724509617], [2.25, 2.625]}
CP(1) => []
x := {[-1.5, -1], [-1.43511446776916, -1], [-4.94065645841247e-324, 0.383053887716666], [-1, -0.5], [1, 1.5], [0.785398163397449, 1.17809724509617], [2.625, 3]}
CP(1) => {[-1.5, -1], [-1.4291846185739, -1], [-4.94065645841247e-324, 0.377568308419987], [-1, -0.5], [1, 1.5], [0.785398163397449, 1.17809724509617], [2.625, 3]}
split: 0 -1.25 (66)
x := {[-1.5, -1], [-1.43511446776916, -1], [-4.94065645841247e-324, 0.383053887716666], [-1, -0.5], [1, 1.5], [1.17809724509617, 1.5707963267949], [2.25, 2.625]}
CP(1) => []
x := {[-1.5, -1], [-1.43511446776916, -1], [-4.94065645841247e-324, 0.383053887716666], [-1, -0.5], [1, 1.5], [1.17809724509617, 1.5707963267949], [2.625, 3]}
CP(1) => {[-1.5, -1], [-1.4291846185739, -1], [-4.94065645841247e-324, 0.377568308419987], [-1, -0.5], [1, 1.5], [1.17809724509617, 1.5707963267949], [2.625, 3]}
split: 0 -1.25 (66)
x := {[-1.5, -1], [-1.5, -1], [0.392699081698724, 0.785398163397449], [-1, -0.5], [1, 1.5], [0.785398163397449, 1.17809724509617], [2.25, 2.625]}
CP(1) => []
x := {[-1.5, -1], [-1.5, -1], [0.392699081698724, 0.785398163397449], [-1, -0.5], [1, 1.5], [0.785398163397449, 1.17809724509617], [2.625, 3]}
split: 0 -1.25 (66)
x := {[-1.5, -1], [-1.5, -1], [0.392699081698724, 0.785398163397449], [-1, -0.5], [1, 1.5], [1.17809724509617, 1.5707963267949], [2.25, 2.625]}
CP(1) => []
x := {[-1.5, -1], [-1.5, -1], [0.392699081698724, 0.785398163397449], [-1, -0.5], [1, 1.5], [1.17809724509617, 1.5707963267949], [2.625, 3]}
split: 0 -1.25 (66)
x := {[-1.48259439654884, -1.24129719827442], [-1.41104598691907, -1], [-4.94065645841247e-324, 0.360861546483578], [-0.5, -0.186067533689148], [1.5, 1.81130623898782], [1.17809724509617, 1.5707963267949], [2.625, 3]}
CP(1) => []
x := {[-1.24129719827442, -1], [-1.41104598691907, -1], [-4.94065645841247e-324, 0.360861546483578], [-0.5, -0.186067533689148], [1.5, 1.81130623898782], [1.17809724509617, 1.5707963267949], [2.625, 3]}
CP(2) => {[-1.24129719827442, -1], [-1.24129719827442, -1], [-4.94065645841247e-324, 0.332460256848249], [-0.5, -0.189437483125651], [1.5, 1.81035143292691], [1.17809724509617, 1.5707963267949], [2.625, 3]}
split: 5 1.37445 (66)
x := {[-1.5, -1.25], [-1.5, -1], [0.392699081698724, 0.785398163397449], [-0.5, -0.186067533689148], [1.5, 1.81130623898782], [1.17809724509617, 1.5707963267949], [2.625, 3]}
CP(1) => {[-1.5, -1.25], [-1.45847586576825, -1], [0.392699081698724, 0.785398163397449], [-0.5, -0.188693761012176], [1.5, 1.81056251687435], [1.17809724509617, 1.5707963267949], [2.625, 3]}
split: 1 -1.22924 (67)
x := {[-1.25, -1], [-1.5, -1], [0.392699081698724, 0.785398163397449], [-0.5, -0.186067533689148], [1.5, 1.81130623898782], [1.17809724509617, 1.5707963267949], [2.625, 3]}
CP(2) => {[-1.25, -1], [-1.25, -1], [0.392699081698724, 0.785398163397449], [-0.5, -0.189437483125651], [1.5, 1.81035143292691], [1.17809724509617, 1.5707963267949], [2.625, 3]}
split: 2 0.589049 (68)
x := {[-2, -1.5], [-1.44904864405419, -1], [0.785398163397449, 1.17809724509617], [-1, -0.5], [1, 1.5], [-4.94065645841247e-324, 0.392699081698724], [2.25, 3]}
CP(1) => []
x := {[-2, -1.5], [-1.44904864405419, -1], [1.17809724509617, 1.5707963267949], [-1, -0.5], [1, 1.5], [-4.94065645841247e-324, 0.392699081698724], [2.25, 3]}
CP(1) => []
x := {[-2, -1.5], [-1.44904864405419, -1], [0.785398163397449, 1.17809724509617], [-1, -0.5], [1, 1.5], [0.392699081698724, 0.785398163397449], [2.25, 3]}
CP(1) => []
x := {[-2, -1.5], [-1.44904864405419, -1], [1.17809724509617, 1.5707963267949], [-1, -0.5], [1, 1.5], [0.392699081698724, 0.785398163397449], [2.25, 3]}
CP(1) => []
x := {[-1.5, -1], [-1.5, -1], [0.785398163397449, 1.17809724509617], [-1, -0.5], [1, 1.5], [-4.94065645841247e-324, 0.392699081698724], [2.25, 2.625]}
CP(1) => []
x := {[-1.5, -1], [-1.5, -1], [0.785398163397449, 1.17809724509617], [-1, -0.5], [1, 1.5], [-4.94065645841247e-324, 0.392699081698724], [2.625, 3]}
split: 0 -1.25 (64)
x := {[-1.44296841303095, -1], [-1.44296841303095, -1], [1.17809724509617, 1.5707963267949], [-1, -0.5], [1, 1.5], [-4.94065645841247e-324, 0.392699081698724], [2.25, 2.625]}
CP(1) => []
x := {[-1.44296841303095, -1], [-1.44296841303095, -1], [1.17809724509617, 1.5707963267949], [-1, -0.5], [1, 1.5], [-4.94065645841247e-324, 0.392699081698724], [2.625, 3]}
split: 3 -0.75 (64)
x := {[-1.5, -1], [-1.5, -1], [0.785398163397449, 1.17809724509617], [-1, -0.5], [1, 1.5], [0.392699081698724, 0.785398163397449], [2.25, 2.625]}
CP(1) => []
x := {[-1.5, -1], [-1.5, -1], [0.785398163397449, 1.17809724509617], [-1, -0.5], [1, 1.5], [0.392699081698724, 0.785398163397449], [2.625, 3]}
split: 0 -1.25 (64)
x := {[-1.44296841303095, -1], [-1.44296841303095, -1], [1.17809724509617, 1.5707963267949], [-1, -0.5], [1, 1.5], [0.392699081698724, 0.785398163397449], [2.25, 2.625]}
CP(1) => []
x := {[-1.44296841303095, -1], [-1.44296841303095, -1], [1.17809724509617, 1.5707963267949], [-1, -0.5], [1, 1.5], [0.392699081698724, 0.785398163397449], [2.625, 3]}
split: 3 -0.75 (64)
x := {[-1.5, -1.25], [-1.5, -1], [0.785398163397449, 1.17809724509617], [-0.880899097741156, -0.5], [1.5, 1.81631991827861], [0.0816234400809559, 0.361037916728147], [2.625, 3]}
CP(1) => {[-1.5, -1.25], [-1.5, -1], [0.785398163397449, 1.17809724509617], [-0.867720885188986, -0.5], [1.5, 1.8045097038271], [0.091499592839831, 0.360711270261563], [2.625, 3]}
split: 1 -1.25 (65)
x := {[-1.25, -1], [-1.5, -1], [0.785398163397449, 1.17809724509617], [-0.880899097741156, -0.5], [1.5, 1.81631991827861], [0.0816234400809559, 0.361037916728147], [2.625, 3]}
CP(2) => {[-1.25, -1], [-1.25, -1], [0.785398163397449, 1.17809724509617], [-0.859034745267265, -0.5], [1.5, 1.79634097253566], [0.0984322876432918, 0.360588003796947], [2.625, 3]}
split: 2 0.981748 (66)
x := {[-1.44296841303095, -1.22148420651548], [-1.44296841303095, -1], [1.17809724509617, 1.5707963267949], [-0.880899097741156, -0.5], [1.5, 1.81631991827861], [0.0816234400809559, 0.361037916728147], [2.625, 3]}
CP(2) => []
x := {[-1.22148420651548, -1], [-1.44296841303095, -1], [1.17809724509617, 1.5707963267949], [-0.880899097741156, -0.5], [1.5, 1.81631991827861], [0.0816234400809559, 0.361037916728147], [2.625, 3]}
CP(2) => {[-1.22148420651548, -1], [-1.22148420651548, -1], [1.17809724509617, 1.5707963267949], [-0.859034745267265, -0.5], [1.5, 1.79634097253566], [0.0984322876432918, 0.360588003796947], [2.625, 3]}
split: 2 1.37445 (66)
x := {[-1.5, -1.25], [-1.5, -1.25], [0.785398163397449, 1.17809724509617], [-0.5, -0.0916681226828304], [1.5, 1.90427099189402], [-4.94065645841247e-324, 0.354648577314122], [2.625, 3]}
CP(2) => []
x := {[-1.5, -1.25], [-1.25, -1], [0.785398163397449, 1.17809724509617], [-0.5, -0.0916681226828304], [1.5, 1.90427099189402], [-4.94065645841247e-324, 0.354648577314122], [2.625, 3]}
split: 3 -0.295834 (66)
x := {[-1.25, -1], [-1.25, -1], [0.785398163397449, 1.17809724509617], [-0.5, -0.297864504052991], [1.5, 1.90241490937188], [-4.94065645841247e-324, 0.352948970788828], [2.625, 3]}
split: 4 1.70121 (67)
x := {[-1.25, -1], [-1.25, -1], [0.785398163397449, 1.17809724509617], [-0.297864504052991, -0.0957290081059823], [1.5, 1.90241490937188], [-4.94065645841247e-324, 0.352948970788828], [2.625, 3]}
CP(2) => []
x := {[-1.22148420651548, -1], [-1.22148420651548, -1], [1.17809724509617, 1.5707963267949], [-0.5, -0.298792545314059], [1.5, 1.90156918117882], [-4.94065645841247e-324, 0.352174894328048], [2.625, 3]}
split: 4 1.70078 (67)
x := {[-1.22148420651548, -1], [-1.22148420651548, -1], [1.17809724509617, 1.5707963267949], [-0.298792545314059, -0.097585090628117], [1.5, 1.90156918117882], [-4.94065645841247e-324, 0.352174894328048], [2.625, 3]}
CP(2) => []
x := {[-1.5, -1], [-1.5, -1], [0.785398163397449, 1.17809724509617], [-1, -0.5], [1, 1.5], [0.785398163397449, 1.17809724509617], [2.25, 2.625]}
CP(1) => []
x := {[-1.5, -1], [-1.5, -1], [0.785398163397449, 1.17809724509617], [-1, -0.5], [1, 1.5], [0.785398163397449, 1.17809724509617], [2.625, 3]}
split: 0 -1.25 (66)
x := {[-1.5, -1], [-1.5, -1], [0.785398163397449, 1.17809724509617], [-1, -0.5], [1, 1.5], [1.17809724509617, 1.5707963267949], [2.25, 2.625]}
CP(1) => []
x := {[-1.5, -1], [-1.5, -1], [0.785398163397449, 1.17809724509617], [-1, -0.5], [1, 1.5], [1.17809724509617, 1.5707963267949], [2.625, 3]}
split: 0 -1.25 (66)
x := {[-1.44296841303095, -1], [-1.44296841303095, -1], [1.17809724509617, 1.5707963267949], [-1, -0.5], [1, 1.5], [0.785398163397449, 1.17809724509617], [2.25, 2.625]}
CP(1) => []
x := {[-1.44296841303095, -1], [-1.44296841303095, -1], [1.17809724509617, 1.5707963267949], [-1, -0.5], [1, 1.5], [0.785398163397449, 1.17809724509617], [2.625, 3]}
split: 3 -0.75 (66)
x := {[-1.44296841303095, -1], [-1.44296841303095, -1], [1.17809724509617, 1.5707963267949], [-1, -0.5], [1, 1.5], [1.17809724509617, 1.5707963267949], [2.25, 2.625]}
CP(1) => []
x := {[-1.44296841303095, -1], [-1.44296841303095, -1], [1.17809724509617, 1.5707963267949], [-1, -0.5], [1, 1.5], [1.17809724509617, 1.5707963267949], [2.625, 3]}
split: 3 -0.75 (66)
x := {[-1.5, -1.25], [-1.5, -1], [0.785398163397449, 1.17809724509617], [-0.5, -0.186067533689148], [1.5, 1.81130623898782], [1.17809724509617, 1.5707963267949], [2.625, 3]}
split: 1 -1.25 (67)
x := {[-1.25, -1], [-1.5, -1], [0.785398163397449, 1.17809724509617], [-0.5, -0.186067533689148], [1.5, 1.81130623898782], [1.17809724509617, 1.5707963267949], [2.625, 3]}
CP(2) => {[-1.25, -1], [-1.25, -1], [0.785398163397449, 1.17809724509617], [-0.5, -0.189437483125651], [1.5, 1.81035143292691], [1.17809724509617, 1.5707963267949], [2.625, 3]}
split: 2 0.981748 (68)
x := {[-1.44296841303095, -1.22148420651548], [-1.44296841303095, -1], [1.17809724509617, 1.5707963267949], [-0.5, -0.186067533689148], [1.5, 1.81130623898782], [1.17809724509617, 1.5707963267949], [2.625, 3]}
CP(2) => []
x := {[-1.22148420651548, -1], [-1.44296841303095, -1], [1.17809724509617, 1.5707963267949], [-0.5, -0.186067533689148], [1.5, 1.81130623898782], [1.17809724509617, 1.5707963267949], [2.625, 3]}
CP(2) => {[-1.22148420651548, -1], [-1.22148420651548, -1], [1.17809724509617, 1.5707963267949], [-0.5, -0.189437483125651], [1.5, 1.81035143292691], [1.17809724509617, 1.5707963267949], [2.625, 3]}
split: 2 1.37445 (68)
x := {[-1.5, -1.25], [-1.4291846185739, -1], [-4.94065645841247e-324, 0.377568308419987], [-1, -0.5], [1, 1.5], [-4.94065645841247e-324, 0.392699081698724], [2.625, 3]}
CP(1) => []
x := {[-1.25, -1], [-1.4291846185739, -1], [-4.94065645841247e-324, 0.377568308419987], [-1, -0.5], [1, 1.5], [-4.94065645841247e-324, 0.392699081698724], [2.625, 3]}
CP(2) => {[-1.25, -1], [-1.25, -1], [-4.94065645841247e-324, 0.360861546483578], [-1, -0.5], [1, 1.5], [-4.94065645841247e-324, 0.392699081698724], [2.625, 3]}
split: 3 -0.75 (68)
x := {[-1.5, -1.25], [-1.4291846185739, -1], [-4.94065645841247e-324, 0.377568308419987], [-1, -0.5], [1, 1.5], [0.392699081698724, 0.785398163397449], [2.625, 3]}
CP(1) => []
x := {[-1.25, -1], [-1.4291846185739, -1], [-4.94065645841247e-324, 0.377568308419987], [-1, -0.5], [1, 1.5], [0.392699081698724, 0.785398163397449], [2.625, 3]}
CP(2) => {[-1.25, -1], [-1.25, -1], [-4.94065645841247e-324, 0.360861546483578], [-1, -0.5], [1, 1.5], [0.392699081698724, 0.785398163397449], [2.625, 3]}
split: 3 -0.75 (68)
x := {[-1.5, -1.25], [-1.5, -1], [0.392699081698724, 0.785398163397449], [-1, -0.5], [1, 1.5], [-4.94065645841247e-324, 0.392699081698724], [2.625, 3]}
CP(1) => {[-1.5, -1.25], [-1.45847586576825, -1], [0.392699081698724, 0.785398163397449], [-1, -0.5], [1, 1.5], [-4.94065645841247e-324, 0.392699081698724], [2.625, 3]}
split: 3 -0.75 (69)
x := {[-1.25, -1], [-1.5, -1], [0.392699081698724, 0.785398163397449], [-1, -0.5], [1, 1.5], [-4.94065645841247e-324, 0.392699081698724], [2.625, 3]}
CP(2) => {[-1.25, -1], [-1.25, -1], [0.392699081698724, 0.785398163397449], [-1, -0.5], [1, 1.5], [-4.94065645841247e-324, 0.392699081698724], [2.625, 3]}
split: 3 -0.75 (70)
x := {[-1.5, -1.25], [-1.5, -1], [0.392699081698724, 0.785398163397449], [-1, -0.5], [1, 1.5], [0.392699081698724, 0.785398163397449], [2.625, 3]}
CP(1) => {[-1.5, -1.25], [-1.45847586576825, -1], [0.392699081698724, 0.785398163397449], [-1, -0.5], [1, 1.5], [0.392699081698724, 0.785398163397449], [2.625, 3]}
split: 3 -0.75 (71)
x := {[-1.25, -1], [-1.5, -1], [0.392699081698724, 0.785398163397449], [-1, -0.5], [1, 1.5], [0.392699081698724, 0.785398163397449], [2.625, 3]}
CP(2) => {[-1.25, -1], [-1.25, -1], [0.392699081698724, 0.785398163397449], [-1, -0.5], [1, 1.5], [0.392699081698724, 0.785398163397449], [2.625, 3]}
split: 3 -0.75 (72)
x := {[-1.25, -1], [-1.25, -1], [-4.94065645841247e-324, 0.360861546483578], [-0.859034745267265, -0.5], [1.5, 1.79634097253566], [0.0984322876432918, 0.360588003796947], [2.625, 2.8125]}
CP(1) => []
x := {[-1.25, -1], [-1.25, -1], [-4.94065645841247e-324, 0.360861546483578], [-0.859034745267265, -0.5], [1.5, 1.79634097253566], [0.0984322876432918, 0.360588003796947], [2.8125, 3]}
CP(1) => {[-1.25, -1], [-1.25, -1], [-4.94065645841247e-324, 0.348490971545964], [-0.853179261947136, -0.5], [1.5, 1.7906807876596], [0.10327539127524, 0.360541515989853], [2.8125, 3]}
split: 3 -0.67659 (72)
x := {[-1.5, -1.25], [-1.45847586576825, -1.22923793288413], [0.392699081698724, 0.785398163397449], [-0.867720885188986, -0.5], [1.5, 1.8045097038271], [0.091499592839831, 0.360711270261563], [2.625, 3]}
CP(1) => []
x := {[-1.5, -1.25], [-1.22923793288413, -1], [0.392699081698724, 0.785398163397449], [-0.867720885188986, -0.5], [1.5, 1.8045097038271], [0.091499592839831, 0.360711270261563], [2.625, 3]}
CP(1) => {[-1.5, -1.25], [-1.22923793288413, -1], [0.392699081698724, 0.785398163397449], [-0.859034745267265, -0.5], [1.5, 1.79634097253566], [0.0984322876432918, 0.360588003796947], [2.625, 3]}
split: 2 0.589049 (72)
x := {[-1.25, -1], [-1.25, -1], [0.392699081698724, 0.589048622548086], [-0.859034745267265, -0.5], [1.5, 1.79634097253566], [0.0984322876432918, 0.360588003796947], [2.625, 3]}
CP(1) => {[-1.25, -1], [-1.25, -1], [0.392699081698724, 0.589048622548086], [-0.853179261947136, -0.5], [1.5, 1.7906807876596], [0.10327539127524, 0.360541515989853], [2.625, 3]}
split: 6 2.8125 (73)
x := {[-1.25, -1], [-1.25, -1], [0.589048622548086, 0.785398163397449], [-0.859034745267265, -0.5], [1.5, 1.79634097253566], [0.0984322876432918, 0.360588003796947], [2.625, 3]}
CP(1) => {[-1.25, -1], [-1.25, -1], [0.589048622548086, 0.785398163397449], [-0.853179261947136, -0.5], [1.5, 1.7906807876596], [0.10327539127524, 0.360541515989853], [2.625, 3]}
split: 6 2.8125 (74)
x := {[-1.25, -1], [-1.25, -1], [-4.94065645841247e-324, 0.360861546483578], [-0.5, -0.298792545314059], [1.5, 1.70059218443324], [-4.94065645841247e-324, 0.351822756970162], [2.625, 3]}
CP(1) => {[-1.25, -1], [-1.25, -1], [-4.94065645841247e-324, 0.348490971545964], [-0.5, -0.299407815566756], [1.5, 1.70059218443324], [-4.94065645841247e-324, 0.351662650570124], [2.625, 3]}
split: 6 2.8125 (75)
x := {[-1.25, -1], [-1.25, -1], [-4.94065645841247e-324, 0.360861546483578], [-0.5, -0.298792545314059], [1.70059218443324, 1.90118436886649], [-4.94065645841247e-324, 0.351822756970162], [2.625, 3]}
CP(1) => []
x := {[-1.5, -1.25], [-1.22923793288413, -1], [0.392699081698724, 0.785398163397449], [-0.5, -0.295834061341415], [1.5, 1.90427099189402], [-4.94065645841247e-324, 0.354648577314122], [2.625, 3]}
split: 4 1.70214 (75)
x := {[-1.5, -1.25], [-1.22923793288413, -1], [0.392699081698724, 0.785398163397449], [-0.295834061341415, -0.0916681226828304], [1.5, 1.90427099189402], [-4.94065645841247e-324, 0.354648577314122], [2.625, 3]}
CP(2) => []
x := {[-1.25, -1], [-1.25, -1], [0.392699081698724, 0.785398163397449], [-0.5, -0.297864504052991], [1.5, 1.70120745468594], [-4.94065645841247e-324, 0.352948970788828], [2.625, 3]}
split: 2 0.589049 (75)
x := {[-1.25, -1], [-1.25, -1], [0.392699081698724, 0.785398163397449], [-0.5, -0.297864504052991], [1.70120745468594, 1.90241490937188], [-4.94065645841247e-324, 0.352948970788828], [2.625, 3]}
CP(1) => []
x := {[-1.5, -1.25], [-1.4291846185739, -1], [-4.94065645841247e-324, 0.377568308419987], [-1, -0.5], [1, 1.5], [0.785398163397449, 1.17809724509617], [2.625, 3]}
CP(1) => []
x := {[-1.25, -1], [-1.4291846185739, -1], [-4.94065645841247e-324, 0.377568308419987], [-1, -0.5], [1, 1.5], [0.785398163397449, 1.17809724509617], [2.625, 3]}
CP(2) => {[-1.25, -1], [-1.25, -1], [-4.94065645841247e-324, 0.360861546483578], [-1, -0.5], [1, 1.5], [0.785398163397449, 1.17809724509617], [2.625, 3]}
split: 3 -0.75 (74)
x := {[-1.5, -1.25], [-1.4291846185739, -1], [-4.94065645841247e-324, 0.377568308419987], [-1, -0.5], [1, 1.5], [1.17809724509617, 1.5707963267949], [2.625, 3]}
CP(1) => []
x := {[-1.25, -1], [-1.4291846185739, -1], [-4.94065645841247e-324, 0.377568308419987], [-1, -0.5], [1, 1.5], [1.17809724509617, 1.5707963267949], [2.625, 3]}
CP(2) => {[-1.25, -1], [-1.25, -1], [-4.94065645841247e-324, 0.360861546483578], [-1, -0.5], [1, 1.5], [1.17809724509617, 1.5707963267949], [2.625, 3]}
split: 3 -0.75 (74)
x := {[-1.5, -1.25], [-1.5, -1], [0.392699081698724, 0.785398163397449], [-1, -0.5], [1, 1.5], [0.785398163397449, 1.17809724509617], [2.625, 3]}
CP(1) => {[-1.5, -1.25], [-1.45847586576825, -1], [0.392699081698724, 0.785398163397449], [-1, -0.5], [1, 1.5], [0.785398163397449, 1.17809724509617], [2.625, 3]}
split: 3 -0.75 (75)
x := {[-1.25, -1], [-1.5, -1], [0.392699081698724, 0.785398163397449], [-1, -0.5], [1, 1.5], [0.785398163397449, 1.17809724509617], [2.625, 3]}
CP(2) => {[-1.25, -1], [-1.25, -1], [0.392699081698724, 0.785398163397449], [-1, -0.5], [1, 1.5], [0.785398163397449, 1.17809724509617], [2.625, 3]}
split: 3 -0.75 (76)
x := {[-1.5, -1.25], [-1.5, -1], [0.392699081698724, 0.785398163397449], [-1, -0.5], [1, 1.5], [1.17809724509617, 1.5707963267949], [2.625, 3]}
CP(1) => {[-1.5, -1.25], [-1.45847586576825, -1], [0.392699081698724, 0.785398163397449], [-1, -0.5], [1, 1.5], [1.17809724509617, 1.5707963267949], [2.625, 3]}
split: 3 -0.75 (77)
x := {[-1.25, -1], [-1.5, -1], [0.392699081698724, 0.785398163397449], [-1, -0.5], [1, 1.5], [1.17809724509617, 1.5707963267949], [2.625, 3]}
CP(2) => {[-1.25, -1], [-1.25, -1], [0.392699081698724, 0.785398163397449], [-1, -0.5], [1, 1.5], [1.17809724509617, 1.5707963267949], [2.625, 3]}
split: 3 -0.75 (78)
x := {[-1.24129719827442, -1], [-1.24129719827442, -1], [-4.94065645841247e-324, 0.332460256848249], [-0.5, -0.189437483125651], [1.5, 1.81035143292691], [1.17809724509617, 1.37444678594553], [2.625, 3]}
CP(2) => []
x := {[-1.24129719827442, -1], [-1.24129719827442, -1], [-4.94065645841247e-324, 0.332460256848249], [-0.5, -0.189437483125651], [1.5, 1.81035143292691], [1.37444678594553, 1.5707963267949], [2.625, 3]}
CP(2) => []
x := {[-1.5, -1.25], [-1.45847586576825, -1.22923793288413], [0.392699081698724, 0.785398163397449], [-0.5, -0.188693761012176], [1.5, 1.81056251687435], [1.17809724509617, 1.5707963267949], [2.625, 3]}
CP(1) => []
x := {[-1.5, -1.25], [-1.22923793288413, -1], [0.392699081698724, 0.785398163397449], [-0.5, -0.188693761012176], [1.5, 1.81056251687435], [1.17809724509617, 1.5707963267949], [2.625, 3]}
split: 2 0.589049 (76)
x := {[-1.25, -1], [-1.25, -1], [0.392699081698724, 0.589048622548086], [-0.5, -0.189437483125651], [1.5, 1.81035143292691], [1.17809724509617, 1.5707963267949], [2.625, 3]}
split: 5 1.37445 (77)
x := {[-1.25, -1], [-1.25, -1], [0.589048622548086, 0.785398163397449], [-0.5, -0.189437483125651], [1.5, 1.81035143292691], [1.17809724509617, 1.5707963267949], [2.625, 3]}
split: 5 1.37445 (78)
x := {[-1.5, -1.25], [-1.5, -1], [0.785398163397449, 1.17809724509617], [-1, -0.5], [1, 1.5], [-4.94065645841247e-324, 0.392699081698724], [2.625, 3]}
split: 1 -1.25 (79)
x := {[-1.25, -1], [-1.5, -1], [0.785398163397449, 1.17809724509617], [-1, -0.5], [1, 1.5], [-4.94065645841247e-324, 0.392699081698724], [2.625, 3]}
CP(2) => {[-1.25, -1], [-1.25, -1], [0.785398163397449, 1.17809724509617], [-1, -0.5], [1, 1.5], [-4.94065645841247e-324, 0.392699081698724], [2.625, 3]}
split: 3 -0.75 (80)
x := {[-1.44296841303095, -1], [-1.44296841303095, -1], [1.17809724509617, 1.5707963267949], [-1, -0.75], [1, 1.5], [-4.94065645841247e-324, 0.392699081698724], [2.625, 3]}
split: 4 1.25 (81)
x := {[-1.44296841303095, -1], [-1.44296841303095, -1], [1.17809724509617, 1.5707963267949], [-0.75, -0.5], [1, 1.5], [-4.94065645841247e-324, 0.392699081698724], [2.625, 3]}
CP(2) => {[-1.44296841303095, -1], [-1.44296841303095, -1], [1.17809724509617, 1.5707963267949], [-0.75, -0.5], [1.25, 1.5], [-4.94065645841247e-324, 0.392699081698724], [2.625, 3]}
split: 0 -1.22148 (82)
x := {[-1.5, -1.25], [-1.5, -1], [0.785398163397449, 1.17809724509617], [-1, -0.5], [1, 1.5], [0.392699081698724, 0.785398163397449], [2.625, 3]}
split: 1 -1.25 (83)
x := {[-1.25, -1], [-1.5, -1], [0.785398163397449, 1.17809724509617], [-1, -0.5], [1, 1.5], [0.392699081698724, 0.785398163397449], [2.625, 3]}
CP(2) => {[-1.25, -1], [-1.25, -1], [0.785398163397449, 1.17809724509617], [-1, -0.5], [1, 1.5], [0.392699081698724, 0.785398163397449], [2.625, 3]}
split: 3 -0.75 (84)
x := {[-1.44296841303095, -1], [-1.44296841303095, -1], [1.17809724509617, 1.5707963267949], [-1, -0.75], [1, 1.5], [0.392699081698724, 0.785398163397449], [2.625, 3]}
split: 4 1.25 (85)
x := {[-1.44296841303095, -1], [-1.44296841303095, -1], [1.17809724509617, 1.5707963267949], [-0.75, -0.5], [1, 1.5], [0.392699081698724, 0.785398163397449], [2.625, 3]}
CP(2) => {[-1.44296841303095, -1], [-1.44296841303095, -1], [1.17809724509617, 1.5707963267949], [-0.75, -0.5], [1.25, 1.5], [0.392699081698724, 0.785398163397449], [2.625, 3]}
split: 0 -1.22148 (86)
x := {[-1.5, -1.25], [-1.5, -1.25], [0.785398163397449, 1.17809724509617], [-0.867720885188986, -0.5], [1.5, 1.8045097038271], [0.091499592839831, 0.360711270261563], [2.625, 3]}
CP(2) => []
x := {[-1.5, -1.25], [-1.25, -1], [0.785398163397449, 1.17809724509617], [-0.867720885188986, -0.5], [1.5, 1.8045097038271], [0.091499592839831, 0.360711270261563], [2.625, 3]}
CP(1) => {[-1.5, -1.25], [-1.25, -1], [0.785398163397449, 1.17809724509617], [-0.859034745267265, -0.5], [1.5, 1.79634097253566], [0.0984322876432918, 0.360588003796947], [2.625, 3]}
split: 2 0.981748 (86)
x := {[-1.25, -1], [-1.25, -1], [0.785398163397449, 0.981747704246811], [-0.859034745267265, -0.5], [1.5, 1.79634097253566], [0.0984322876432918, 0.360588003796947], [2.625, 3]}
CP(1) => {[-1.25, -1], [-1.25, -1], [0.785398163397449, 0.981747704246811], [-0.853179261947136, -0.5], [1.5, 1.7906807876596], [0.10327539127524, 0.360541515989853], [2.625, 3]}
split: 6 2.8125 (87)
x := {[-1.25, -1], [-1.25, -1], [0.981747704246811, 1.17809724509617], [-0.859034745267265, -0.5], [1.5, 1.79634097253566], [0.0984322876432918, 0.360588003796947], [2.625, 3]}
CP(1) => {[-1.25, -1], [-1.25, -1], [0.981747704246811, 1.17809724509617], [-0.853179261947136, -0.5], [1.5, 1.7906807876596], [0.10327539127524, 0.360541515989853], [2.625, 3]}
split: 6 2.8125 (88)
x := {[-1.22148420651548, -1], [-1.22148420651548, -1], [1.17809724509617, 1.37444678594553], [-0.859034745267265, -0.5], [1.5, 1.79634097253566], [0.0984322876432918, 0.360588003796947], [2.625, 3]}
CP(1) => {[-1.21584991772509, -1], [-1.22148420651548, -1], [1.17809724509617, 1.37444678594553], [-0.853179261947136, -0.5], [1.5, 1.7906807876596], [0.10327539127524, 0.360541515989853], [2.625, 3]}
split: 6 2.8125 (89)
x := {[-1.22148420651548, -1], [-1.22148420651548, -1], [1.37444678594553, 1.5707963267949], [-0.859034745267265, -0.5], [1.5, 1.79634097253566], [0.0984322876432918, 0.360588003796947], [2.625, 3]}
CP(4) => []
x := {[-1.5, -1.25], [-1.25, -1], [0.785398163397449, 1.17809724509617], [-0.5, -0.295834061341415], [1.5, 1.90427099189402], [-4.94065645841247e-324, 0.354648577314122], [2.625, 3]}
split: 4 1.70214 (89)
x := {[-1.5, -1.25], [-1.25, -1], [0.785398163397449, 1.17809724509617], [-0.295834061341415, -0.0916681226828304], [1.5, 1.90427099189402], [-4.94065645841247e-324, 0.354648577314122], [2.625, 3]}
CP(2) => []
x := {[-1.25, -1], [-1.25, -1], [0.785398163397449, 1.17809724509617], [-0.5, -0.297864504052991], [1.5, 1.70120745468594], [-4.94065645841247e-324, 0.352948970788828], [2.625, 3]}
split: 2 0.981748 (89)
x := {[-1.25, -1], [-1.25, -1], [0.785398163397449, 1.17809724509617], [-0.5, -0.297864504052991], [1.70120745468594, 1.90241490937188], [-4.94065645841247e-324, 0.352948970788828], [2.625, 3]}
CP(1) => []
x := {[-1.22148420651548, -1], [-1.22148420651548, -1], [1.17809724509617, 1.5707963267949], [-0.5, -0.298792545314059], [1.5, 1.70078459058941], [-4.94065645841247e-324, 0.352174894328048], [2.625, 3]}
split: 2 1.37445 (89)
x := {[-1.22148420651548, -1], [-1.22148420651548, -1], [1.17809724509617, 1.5707963267949], [-0.5, -0.298792545314059], [1.70078459058941, 1.90156918117882], [-4.94065645841247e-324, 0.352174894328048], [2.625, 3]}
CP(1) => []
x := {[-1.5, -1.25], [-1.5, -1], [0.785398163397449, 1.17809724509617], [-1, -0.5], [1, 1.5], [0.785398163397449, 1.17809724509617], [2.625, 3]}
split: 1 -1.25 (89)
x := {[-1.25, -1], [-1.5, -1], [0.785398163397449, 1.17809724509617], [-1, -0.5], [1, 1.5], [0.785398163397449, 1.17809724509617], [2.625, 3]}
CP(2) => {[-1.25, -1], [-1.25, -1], [0.785398163397449, 1.17809724509617], [-1, -0.5], [1, 1.5], [0.785398163397449, 1.17809724509617], [2.625, 3]}
split: 3 -0.75 (90)
x := {[-1.5, -1.25], [-1.5, -1], [0.785398163397449, 1.17809724509617], [-1, -0.5], [1, 1.5], [1.17809724509617, 1.5707963267949], [2.625, 3]}
split: 1 -1.25 (91)
x := {[-1.25, -1], [-1.5, -1], [0.785398163397449, 1.17809724509617], [-1, -0.5], [1, 1.5], [1.17809724509617, 1.5707963267949], [2.625, 3]}
CP(2) => {[-1.25, -1], [-1.25, -1], [0.785398163397449, 1.17809724509617], [-1, -0.5], [1, 1.5], [1.17809724509617, 1.5707963267949], [2.625, 3]}
split: 3 -0.75 (92)
x := {[-1.44296841303095, -1], [-1.44296841303095, -1], [1.17809724509617, 1.5707963267949], [-1, -0.75], [1, 1.5], [0.785398163397449, 1.17809724509617], [2.625, 3]}
split: 4 1.25 (93)
x := {[-1.44296841303095, -1], [-1.44296841303095, -1], [1.17809724509617, 1.5707963267949], [-0.75, -0.5], [1, 1.5], [0.785398163397449, 1.17809724509617], [2.625, 3]}
CP(2) => {[-1.44296841303095, -1], [-1.44296841303095, -1], [1.17809724509617, 1.5707963267949], [-0.75, -0.5], [1.25, 1.5], [0.785398163397449, 1.17809724509617], [2.625, 3]}
split: 0 -1.22148 (94)
x := {[-1.44296841303095, -1], [-1.44296841303095, -1], [1.17809724509617, 1.5707963267949], [-1, -0.75], [1, 1.5], [1.17809724509617, 1.5707963267949], [2.625, 3]}
split: 4 1.25 (95)
x := {[-1.44296841303095, -1], [-1.44296841303095, -1], [1.17809724509617, 1.5707963267949], [-0.75, -0.5], [1, 1.5], [1.17809724509617, 1.5707963267949], [2.625, 3]}
CP(2) => {[-1.44296841303095, -1], [-1.44296841303095, -1], [1.17809724509617, 1.5707963267949], [-0.75, -0.5], [1.25, 1.5], [1.17809724509617, 1.5707963267949], [2.625, 3]}
split: 0 -1.22148 (96)
x := {[-1.5, -1.25], [-1.5, -1.25], [0.785398163397449, 1.17809724509617], [-0.5, -0.186067533689148], [1.5, 1.81130623898782], [1.17809724509617, 1.5707963267949], [2.625, 3]}
CP(2) => []
x := {[-1.5, -1.25], [-1.25, -1], [0.785398163397449, 1.17809724509617], [-0.5, -0.186067533689148], [1.5, 1.81130623898782], [1.17809724509617, 1.5707963267949], [2.625, 3]}
split: 2 0.981748 (96)
x := {[-1.25, -1], [-1.25, -1], [0.785398163397449, 0.981747704246811], [-0.5, -0.189437483125651], [1.5, 1.81035143292691], [1.17809724509617, 1.5707963267949], [2.625, 3]}
split: 5 1.37445 (97)
x := {[-1.25, -1], [-1.25, -1], [0.981747704246811, 1.17809724509617], [-0.5, -0.189437483125651], [1.5, 1.81035143292691], [1.17809724509617, 1.5707963267949], [2.625, 3]}
split: 5 1.37445 (98)
x := {[-1.22148420651548, -1], [-1.22148420651548, -1], [1.17809724509617, 1.37444678594553], [-0.5, -0.189437483125651], [1.5, 1.81035143292691], [1.17809724509617, 1.5707963267949], [2.625, 3]}
CP(1) => {[-1.21584991772509, -1], [-1.22148420651548, -1], [1.17809724509617, 1.37444678594553], [-0.5, -0.189648567073086], [1.5, 1.81029148513936], [1.17809724509617, 1.5707963267949], [2.625, 3]}
split: 5 1.37445 (99)
x := {[-1.22148420651548, -1], [-1.22148420651548, -1], [1.37444678594553, 1.5707963267949], [-0.5, -0.189437483125651], [1.5, 1.81035143292691], [1.17809724509617, 1.5707963267949], [2.625, 3]}
CP(4) => []
x := {[-1.25, -1], [-1.25, -1], [-4.94065645841247e-324, 0.360861546483578], [-1, -0.75], [1, 1.5], [-4.94065645841247e-324, 0.392699081698724], [2.625, 3]}
CP(1) => {[-1.25, -1], [-1.25, -1], [-4.94065645841247e-324, 0.348490971545964], [-1, -0.75], [1, 1.5], [-4.94065645841247e-324, 0.392699081698724], [2.625, 3]}
split: 4 1.25 (99)
x := {[-1.25, -1], [-1.25, -1], [-4.94065645841247e-324, 0.360861546483578], [-0.75, -0.5], [1, 1.5], [-4.94065645841247e-324, 0.392699081698724], [2.625, 3]}
CP(2) => {[-1.25, -1], [-1.25, -1], [-4.94065645841247e-324, 0.332460256848249], [-0.75, -0.5], [1.25, 1.5], [-4.94065645841247e-324, 0.392699081698724], [2.625, 3]}
split: 5 0.19635 (100)
x := {[-1.25, -1], [-1.25, -1], [-4.94065645841247e-324, 0.360861546483578], [-1, -0.75], [1, 1.5], [0.392699081698724, 0.785398163397449], [2.625, 3]}
CP(1) => {[-1.25, -1], [-1.25, -1], [-4.94065645841247e-324, 0.348490971545964], [-1, -0.75], [1, 1.5], [0.392699081698724, 0.785398163397449], [2.625, 3]}
split: 4 1.25 (101)
x := {[-1.25, -1], [-1.25, -1], [-4.94065645841247e-324, 0.360861546483578], [-0.75, -0.5], [1, 1.5], [0.392699081698724, 0.785398163397449], [2.625, 3]}
CP(2) => {[-1.25, -1], [-1.25, -1], [-4.94065645841247e-324, 0.332460256848249], [-0.75, -0.5], [1.25, 1.5], [0.392699081698724, 0.785398163397449], [2.625, 3]}
split: 5 0.589049 (102)
x := {[-1.5, -1.25], [-1.45847586576825, -1], [0.392699081698724, 0.785398163397449], [-1, -0.75], [1, 1.5], [-4.94065645841247e-324, 0.392699081698724], [2.625, 3]}
split: 4 1.25 (103)
x := {[-1.5, -1.25], [-1.45847586576825, -1], [0.392699081698724, 0.785398163397449], [-0.75, -0.5], [1, 1.5], [-4.94065645841247e-324, 0.392699081698724], [2.625, 3]}
CP(2) => {[-1.5, -1.25], [-1.45847586576825, -1], [0.392699081698724, 0.785398163397449], [-0.75, -0.5], [1.25, 1.5], [-4.94065645841247e-324, 0.392699081698724], [2.625, 3]}
split: 1 -1.22924 (104)
x := {[-1.25, -1], [-1.25, -1], [0.392699081698724, 0.785398163397449], [-1, -0.75], [1, 1.5], [-4.94065645841247e-324, 0.392699081698724], [2.625, 3]}
split: 4 1.25 (105)
x := {[-1.25, -1], [-1.25, -1], [0.392699081698724, 0.785398163397449], [-0.75, -0.5], [1, 1.5], [-4.94065645841247e-324, 0.392699081698724], [2.625, 3]}
CP(2) => {[-1.25, -1], [-1.25, -1], [0.392699081698724, 0.785398163397449], [-0.75, -0.5], [1.25, 1.5], [-4.94065645841247e-324, 0.392699081698724], [2.625, 3]}
split: 5 0.19635 (106)
x := {[-1.5, -1.25], [-1.45847586576825, -1], [0.392699081698724, 0.785398163397449], [-1, -0.75], [1, 1.5], [0.392699081698724, 0.785398163397449], [2.625, 3]}
split: 4 1.25 (107)
x := {[-1.5, -1.25], [-1.45847586576825, -1], [0.392699081698724, 0.785398163397449], [-0.75, -0.5], [1, 1.5], [0.392699081698724, 0.785398163397449], [2.625, 3]}
CP(2) => {[-1.5, -1.25], [-1.45847586576825, -1], [0.392699081698724, 0.785398163397449], [-0.75, -0.5], [1.25, 1.5], [0.392699081698724, 0.785398163397449], [2.625, 3]}
split: 1 -1.22924 (108)
x := {[-1.25, -1], [-1.25, -1], [0.392699081698724, 0.785398163397449], [-1, -0.75], [1, 1.5], [0.392699081698724, 0.785398163397449], [2.625, 3]}
split: 4 1.25 (109)
x := {[-1.25, -1], [-1.25, -1], [0.392699081698724, 0.785398163397449], [-0.75, -0.5], [1, 1.5], [0.392699081698724, 0.785398163397449], [2.625, 3]}
CP(2) => {[-1.25, -1], [-1.25, -1], [0.392699081698724, 0.785398163397449], [-0.75, -0.5], [1.25, 1.5], [0.392699081698724, 0.785398163397449], [2.625, 3]}
split: 2 0.589049 (110)
x := {[-1.25, -1], [-1.25, -1], [-4.94065645841247e-324, 0.348490971545964], [-0.853179261947136, -0.676589630973568], [1.5, 1.7906807876596], [0.10327539127524, 0.360541515989853], [2.8125, 3]}
CP(1) => []
x := {[-1.25, -1], [-1.25, -1], [-4.94065645841247e-324, 0.348490971545964], [-0.676589630973568, -0.5], [1.5, 1.7906807876596], [0.10327539127524, 0.360541515989853], [2.8125, 3]}
CP(1) => {[-1.25, -1], [-1.25, -1], [-4.94065645841247e-324, 0.332460256848249], [-0.676589630973568, -0.5], [1.5, 1.7867488884381], [0.106654420654446, 0.360523354672612], [2.8125, 3]}
split: 2 0.16623 (110)
x := {[-1.5, -1.25], [-1.22923793288413, -1], [0.392699081698724, 0.589048622548086], [-0.859034745267265, -0.5], [1.5, 1.79634097253566], [0.0984322876432918, 0.360588003796947], [2.625, 3]}
CP(2) => []
x := {[-1.5, -1.25], [-1.22923793288413, -1], [0.589048622548086, 0.785398163397449], [-0.859034745267265, -0.5], [1.5, 1.79634097253566], [0.0984322876432918, 0.360588003796947], [2.625, 3]}
CP(2) => {[-1.45222284460734, -1.25], [-1.22923793288413, -1], [0.589048622548086, 0.785398163397449], [-0.849174393015122, -0.5], [1.5, 1.78674957842465], [0.106654420654446, 0.360523988077692], [2.625, 3]}
split: 6 2.8125 (110)
x := {[-1.25, -1], [-1.25, -1], [0.392699081698724, 0.589048622548086], [-0.853179261947136, -0.5], [1.5, 1.7906807876596], [0.10327539127524, 0.360541515989853], [2.625, 2.8125]}
CP(1) => []
x := {[-1.25, -1], [-1.25, -1], [0.392699081698724, 0.589048622548086], [-0.853179261947136, -0.5], [1.5, 1.7906807876596], [0.10327539127524, 0.360541515989853], [2.8125, 3]}
CP(1) => {[-1.25, -1], [-1.25, -1], [0.392699081698724, 0.589048622548086], [-0.849174393015122, -0.5], [1.5, 1.78674957842465], [0.106654420654446, 0.360523988077692], [2.8125, 3]}
split: 3 -0.674587 (110)
x := {[-1.25, -1], [-1.25, -1], [0.589048622548086, 0.785398163397449], [-0.853179261947136, -0.5], [1.5, 1.7906807876596], [0.10327539127524, 0.360541515989853], [2.625, 2.8125]}
CP(1) => []
x := {[-1.25, -1], [-1.25, -1], [0.589048622548086, 0.785398163397449], [-0.853179261947136, -0.5], [1.5, 1.7906807876596], [0.10327539127524, 0.360541515989853], [2.8125, 3]}
CP(1) => {[-1.25, -1], [-1.25, -1], [0.589048622548086, 0.785398163397449], [-0.849174393015122, -0.5], [1.5, 1.78674957842465], [0.106654420654446, 0.360523988077692], [2.8125, 3]}
split: 3 -0.674587 (110)
x := {[-1.25, -1], [-1.25, -1], [-4.94065645841247e-324, 0.348490971545964], [-0.5, -0.299407815566756], [1.5, 1.70059218443324], [-4.94065645841247e-324, 0.351662650570124], [2.625, 2.8125]}
CP(1) => []
x := {[-1.25, -1], [-1.25, -1], [-4.94065645841247e-324, 0.348490971545964], [-0.5, -0.299407815566756], [1.5, 1.70059218443324], [-4.94065645841247e-324, 0.351662650570124], [2.8125, 3]}
CP(1) => {[-1.25, -1], [-1.25, -1], [-4.94065645841247e-324, 0.332460256848249], [-0.5, -0.299407815566756], [1.5, 1.70059218443324], [-4.94065645841247e-324, 0.351589872627835], [2.8125, 3]}
split: 5 0.175795 (110)
x := {[-1.5, -1.25], [-1.22923793288413, -1], [0.392699081698724, 0.785398163397449], [-0.5, -0.295834061341415], [1.5, 1.70213549594701], [-4.94065645841247e-324, 0.354648577314122], [2.625, 3]}
split: 2 0.589049 (111)
x := {[-1.5, -1.25], [-1.22923793288413, -1], [0.392699081698724, 0.785398163397449], [-0.5, -0.295834061341415], [1.70213549594701, 1.90427099189402], [-4.94065645841247e-324, 0.354648577314122], [2.625, 3]}
CP(1) => []
x := {[-1.25, -1], [-1.25, -1], [0.392699081698724, 0.589048622548086], [-0.5, -0.297864504052991], [1.5, 1.70120745468594], [-4.94065645841247e-324, 0.352948970788828], [2.625, 3]}
split: 6 2.8125 (111)
x := {[-1.25, -1], [-1.25, -1], [0.589048622548086, 0.785398163397449], [-0.5, -0.297864504052991], [1.5, 1.70120745468594], [-4.94065645841247e-324, 0.352948970788828], [2.625, 3]}
split: 6 2.8125 (112)
x := {[-1.25, -1], [-1.25, -1], [-4.94065645841247e-324, 0.360861546483578], [-1, -0.75], [1, 1.5], [0.785398163397449, 1.17809724509617], [2.625, 3]}
CP(1) => {[-1.25, -1], [-1.25, -1], [-4.94065645841247e-324, 0.348490971545964], [-1, -0.75], [1, 1.5], [0.785398163397449, 1.17809724509617], [2.625, 3]}
split: 4 1.25 (113)
x := {[-1.25, -1], [-1.25, -1], [-4.94065645841247e-324, 0.360861546483578], [-0.75, -0.5], [1, 1.5], [0.785398163397449, 1.17809724509617], [2.625, 3]}
CP(2) => {[-1.25, -1], [-1.25, -1], [-4.94065645841247e-324, 0.332460256848249], [-0.75, -0.5], [1.25, 1.5], [0.785398163397449, 1.17809724509617], [2.625, 3]}
split: 5 0.981748 (114)
x := {[-1.25, -1], [-1.25, -1], [-4.94065645841247e-324, 0.360861546483578], [-1, -0.75], [1, 1.5], [1.17809724509617, 1.5707963267949], [2.625, 3]}
CP(1) => {[-1.25, -1], [-1.25, -1], [-4.94065645841247e-324, 0.348490971545964], [-1, -0.75], [1, 1.5], [1.17809724509617, 1.5707963267949], [2.625, 3]}
split: 4 1.25 (115)
x := {[-1.25, -1], [-1.25, -1], [-4.94065645841247e-324, 0.360861546483578], [-0.75, -0.5], [1, 1.5], [1.17809724509617, 1.5707963267949], [2.625, 3]}
CP(2) => {[-1.25, -1], [-1.25, -1], [-4.94065645841247e-324, 0.332460256848249], [-0.75, -0.5], [1.25, 1.5], [1.17809724509617, 1.5707963267949], [2.625, 3]}
split: 5 1.37445 (116)
x := {[-1.5, -1.25], [-1.45847586576825, -1], [0.392699081698724, 0.785398163397449], [-1, -0.75], [1, 1.5], [0.785398163397449, 1.17809724509617], [2.625, 3]}
split: 4 1.25 (117)
x := {[-1.5, -1.25], [-1.45847586576825, -1], [0.392699081698724, 0.785398163397449], [-0.75, -0.5], [1, 1.5], [0.785398163397449, 1.17809724509617], [2.625, 3]}
CP(2) => {[-1.5, -1.25], [-1.45847586576825, -1], [0.392699081698724, 0.785398163397449], [-0.75, -0.5], [1.25, 1.5], [0.785398163397449, 1.17809724509617], [2.625, 3]}
split: 1 -1.22924 (118)
x := {[-1.25, -1], [-1.25, -1], [0.392699081698724, 0.785398163397449], [-1, -0.75], [1, 1.5], [0.785398163397449, 1.17809724509617], [2.625, 3]}
split: 4 1.25 (119)
x := {[-1.25, -1], [-1.25, -1], [0.392699081698724, 0.785398163397449], [-0.75, -0.5], [1, 1.5], [0.785398163397449, 1.17809724509617], [2.625, 3]}
CP(2) => {[-1.25, -1], [-1.25, -1], [0.392699081698724, 0.785398163397449], [-0.75, -0.5], [1.25, 1.5], [0.785398163397449, 1.17809724509617], [2.625, 3]}
split: 5 0.981748 (120)
x := {[-1.5, -1.25], [-1.45847586576825, -1], [0.392699081698724, 0.785398163397449], [-1, -0.75], [1, 1.5], [1.17809724509617, 1.5707963267949], [2.625, 3]}
split: 4 1.25 (121)
x := {[-1.5, -1.25], [-1.45847586576825, -1], [0.392699081698724, 0.785398163397449], [-0.75, -0.5], [1, 1.5], [1.17809724509617, 1.5707963267949], [2.625, 3]}
CP(2) => {[-1.5, -1.25], [-1.45847586576825, -1], [0.392699081698724, 0.785398163397449], [-0.75, -0.5], [1.25, 1.5], [1.17809724509617, 1.5707963267949], [2.625, 3]}
split: 1 -1.22924 (122)
x := {[-1.25, -1], [-1.25, -1], [0.392699081698724, 0.785398163397449], [-1, -0.75], [1, 1.5], [1.17809724509617, 1.5707963267949], [2.625, 3]}
split: 4 1.25 (123)
x := {[-1.25, -1], [-1.25, -1], [0.392699081698724, 0.785398163397449], [-0.75, -0.5], [1, 1.5], [1.17809724509617, 1.5707963267949], [2.625, 3]}
CP(2) => {[-1.25, -1], [-1.25, -1], [0.392699081698724, 0.785398163397449], [-0.75, -0.5], [1.25, 1.5], [1.17809724509617, 1.5707963267949], [2.625, 3]}
split: 2 0.589049 (124)
x := {[-1.5, -1.25], [-1.22923793288413, -1], [0.392699081698724, 0.589048622548086], [-0.5, -0.188693761012176], [1.5, 1.81056251687435], [1.17809724509617, 1.5707963267949], [2.625, 3]}
CP(2) => []
x := {[-1.5, -1.25], [-1.22923793288413, -1], [0.589048622548086, 0.785398163397449], [-0.5, -0.188693761012176], [1.5, 1.81056251687435], [1.17809724509617, 1.5707963267949], [2.625, 3]}
CP(2) => {[-1.45222284460734, -1.25], [-1.22923793288413, -1], [0.589048622548086, 0.785398163397449], [-0.5, -0.189648567073086], [1.5, 1.81029148513936], [1.17809724509617, 1.5707963267949], [2.625, 3]}
split: 5 1.37445 (124)
x := {[-1.25, -1], [-1.25, -1], [0.392699081698724, 0.589048622548086], [-0.5, -0.189437483125651], [1.5, 1.81035143292691], [1.17809724509617, 1.37444678594553], [2.625, 3]}
CP(2) => []
x := {[-1.25, -1], [-1.25, -1], [0.392699081698724, 0.589048622548086], [-0.5, -0.189437483125651], [1.5, 1.81035143292691], [1.37444678594553, 1.5707963267949], [2.625, 3]}
CP(2) => []
x := {[-1.25, -1], [-1.25, -1], [0.589048622548086, 0.785398163397449], [-0.5, -0.189437483125651], [1.5, 1.81035143292691], [1.17809724509617, 1.37444678594553], [2.625, 3]}
CP(2) => []
x := {[-1.25, -1], [-1.25, -1], [0.589048622548086, 0.785398163397449], [-0.5, -0.189437483125651], [1.5, 1.81035143292691], [1.37444678594553, 1.5707963267949], [2.625, 3]}
CP(2) => []
x := {[-1.5, -1.25], [-1.5, -1.25], [0.785398163397449, 1.17809724509617], [-1, -0.5], [1, 1.5], [-4.94065645841247e-324, 0.392699081698724], [2.625, 3]}
CP(2) => []
x := {[-1.5, -1.25], [-1.25, -1], [0.785398163397449, 1.17809724509617], [-1, -0.5], [1, 1.5], [-4.94065645841247e-324, 0.392699081698724], [2.625, 3]}
split: 3 -0.75 (120)
x := {[-1.25, -1], [-1.25, -1], [0.785398163397449, 1.17809724509617], [-1, -0.75], [1, 1.5], [-4.94065645841247e-324, 0.392699081698724], [2.625, 3]}
split: 4 1.25 (121)
x := {[-1.25, -1], [-1.25, -1], [0.785398163397449, 1.17809724509617], [-0.75, -0.5], [1, 1.5], [-4.94065645841247e-324, 0.392699081698724], [2.625, 3]}
CP(2) => {[-1.25, -1], [-1.25, -1], [0.785398163397449, 1.17809724509617], [-0.75, -0.5], [1.25, 1.5], [-4.94065645841247e-324, 0.392699081698724], [2.625, 3]}
split: 2 0.981748 (122)
x := {[-1.44296841303095, -1], [-1.44296841303095, -1], [1.17809724509617, 1.5707963267949], [-1, -0.75], [1, 1.25], [-4.94065645841247e-324, 0.392699081698724], [2.625, 3]}
split: 0 -1.22148 (123)
x := {[-1.44296841303095, -1], [-1.44296841303095, -1], [1.17809724509617, 1.5707963267949], [-1, -0.75], [1.25, 1.5], [-4.94065645841247e-324, 0.392699081698724], [2.625, 3]}
split: 0 -1.22148 (124)
x := {[-1.44296841303095, -1.22148420651548], [-1.44296841303095, -1], [1.17809724509617, 1.5707963267949], [-0.75, -0.5], [1.25, 1.5], [-4.94065645841247e-324, 0.392699081698724], [2.625, 3]}
CP(2) => []
x := {[-1.22148420651548, -1], [-1.44296841303095, -1], [1.17809724509617, 1.5707963267949], [-0.75, -0.5], [1.25, 1.5], [-4.94065645841247e-324, 0.392699081698724], [2.625, 3]}
CP(2) => {[-1.22148420651548, -1], [-1.22148420651548, -1], [1.17809724509617, 1.5707963267949], [-0.75, -0.5], [1.25, 1.5], [-4.94065645841247e-324, 0.392699081698724], [2.625, 3]}
split: 5 0.19635 (124)
x := {[-1.5, -1.25], [-1.5, -1.25], [0.785398163397449, 1.17809724509617], [-1, -0.5], [1, 1.5], [0.392699081698724, 0.785398163397449], [2.625, 3]}
CP(2) => []
x := {[-1.5, -1.25], [-1.25, -1], [0.785398163397449, 1.17809724509617], [-1, -0.5], [1, 1.5], [0.392699081698724, 0.785398163397449], [2.625, 3]}
split: 3 -0.75 (124)
x := {[-1.25, -1], [-1.25, -1], [0.785398163397449, 1.17809724509617], [-1, -0.75], [1, 1.5], [0.392699081698724, 0.785398163397449], [2.625, 3]}
split: 4 1.25 (125)
x := {[-1.25, -1], [-1.25, -1], [0.785398163397449, 1.17809724509617], [-0.75, -0.5], [1, 1.5], [0.392699081698724, 0.785398163397449], [2.625, 3]}
CP(2) => {[-1.25, -1], [-1.25, -1], [0.785398163397449, 1.17809724509617], [-0.75, -0.5], [1.25, 1.5], [0.392699081698724, 0.785398163397449], [2.625, 3]}
split: 2 0.981748 (126)
x := {[-1.44296841303095, -1], [-1.44296841303095, -1], [1.17809724509617, 1.5707963267949], [-1, -0.75], [1, 1.25], [0.392699081698724, 0.785398163397449], [2.625, 3]}
split: 0 -1.22148 (127)
x := {[-1.44296841303095, -1], [-1.44296841303095, -1], [1.17809724509617, 1.5707963267949], [-1, -0.75], [1.25, 1.5], [0.392699081698724, 0.785398163397449], [2.625, 3]}
split: 0 -1.22148 (128)
x := {[-1.44296841303095, -1.22148420651548], [-1.44296841303095, -1], [1.17809724509617, 1.5707963267949], [-0.75, -0.5], [1.25, 1.5], [0.392699081698724, 0.785398163397449], [2.625, 3]}
CP(2) => []
x := {[-1.22148420651548, -1], [-1.44296841303095, -1], [1.17809724509617, 1.5707963267949], [-0.75, -0.5], [1.25, 1.5], [0.392699081698724, 0.785398163397449], [2.625, 3]}
CP(2) => {[-1.22148420651548, -1], [-1.22148420651548, -1], [1.17809724509617, 1.5707963267949], [-0.75, -0.5], [1.25, 1.5], [0.392699081698724, 0.785398163397449], [2.625, 3]}
split: 5 0.589049 (128)
x := {[-1.5, -1.25], [-1.25, -1], [0.785398163397449, 0.981747704246811], [-0.859034745267265, -0.5], [1.5, 1.79634097253566], [0.0984322876432918, 0.360588003796947], [2.625, 3]}
CP(2) => []
x := {[-1.5, -1.25], [-1.25, -1], [0.981747704246811, 1.17809724509617], [-0.859034745267265, -0.5], [1.5, 1.79634097253566], [0.0984322876432918, 0.360588003796947], [2.625, 3]}
CP(1) => []
x := {[-1.25, -1], [-1.25, -1], [0.785398163397449, 0.981747704246811], [-0.853179261947136, -0.5], [1.5, 1.7906807876596], [0.10327539127524, 0.360541515989853], [2.625, 2.8125]}
CP(1) => []
x := {[-1.25, -1], [-1.25, -1], [0.785398163397449, 0.981747704246811], [-0.853179261947136, -0.5], [1.5, 1.7906807876596], [0.10327539127524, 0.360541515989853], [2.8125, 3]}
CP(1) => {[-1.25, -1], [-1.25, -1], [0.785398163397449, 0.981747704246811], [-0.849174393015122, -0.5], [1.5, 1.78674957842465], [0.106654420654446, 0.360523988077692], [2.8125, 3]}
split: 3 -0.674587 (126)
x := {[-1.25, -1], [-1.25, -1], [0.981747704246811, 1.17809724509617], [-0.853179261947136, -0.5], [1.5, 1.7906807876596], [0.10327539127524, 0.360541515989853], [2.625, 2.8125]}
CP(1) => []
x := {[-1.25, -1], [-1.25, -1], [0.981747704246811, 1.17809724509617], [-0.853179261947136, -0.5], [1.5, 1.7906807876596], [0.10327539127524, 0.360541515989853], [2.8125, 3]}
CP(1) => {[-1.25, -1], [-1.25, -1], [0.981747704246811, 1.17809724509617], [-0.849174393015122, -0.5], [1.5, 1.78674957842465], [0.106654420654446, 0.360523988077692], [2.8125, 3]}
split: 3 -0.674587 (126)
x := {[-1.21584991772509, -1], [-1.22148420651548, -1], [1.17809724509617, 1.37444678594553], [-0.853179261947136, -0.5], [1.5, 1.7906807876596], [0.10327539127524, 0.360541515989853], [2.625, 2.8125]}
CP(1) => []
x := {[-1.21584991772509, -1], [-1.22148420651548, -1], [1.17809724509617, 1.37444678594553], [-0.853179261947136, -0.5], [1.5, 1.7906807876596], [0.10327539127524, 0.360541515989853], [2.8125, 3]}
CP(1) => {[-1.21584991772509, -1], [-1.21584991772509, -1], [1.17809724509617, 1.37444678594553], [-0.849174393015122, -0.5], [1.5, 1.78674957842465], [0.106654420654446, 0.360523988077692], [2.8125, 3]}
split: 3 -0.674587 (126)
x := {[-1.5, -1.25], [-1.25, -1], [0.785398163397449, 1.17809724509617], [-0.5, -0.295834061341415], [1.5, 1.70213549594701], [-4.94065645841247e-324, 0.354648577314122], [2.625, 3]}
split: 2 0.981748 (127)
x := {[-1.5, -1.25], [-1.25, -1], [0.785398163397449, 1.17809724509617], [-0.5, -0.295834061341415], [1.70213549594701, 1.90427099189402], [-4.94065645841247e-324, 0.354648577314122], [2.625, 3]}
CP(1) => []
x := {[-1.25, -1], [-1.25, -1], [0.785398163397449, 0.981747704246811], [-0.5, -0.297864504052991], [1.5, 1.70120745468594], [-4.94065645841247e-324, 0.352948970788828], [2.625, 3]}
split: 6 2.8125 (127)
x := {[-1.25, -1], [-1.25, -1], [0.981747704246811, 1.17809724509617], [-0.5, -0.297864504052991], [1.5, 1.70120745468594], [-4.94065645841247e-324, 0.352948970788828], [2.625, 3]}
split: 6 2.8125 (128)
x := {[-1.22148420651548, -1], [-1.22148420651548, -1], [1.17809724509617, 1.37444678594553], [-0.5, -0.298792545314059], [1.5, 1.70078459058941], [-4.94065645841247e-324, 0.352174894328048], [2.625, 3]}
CP(1) => {[-1.21584991772509, -1], [-1.22148420651548, -1], [1.17809724509617, 1.37444678594553], [-0.5, -0.299215409410592], [1.5, 1.70078459058941], [-4.94065645841247e-324, 0.351822756970162], [2.625, 3]}
split: 6 2.8125 (129)
x := {[-1.22148420651548, -1], [-1.22148420651548, -1], [1.37444678594553, 1.5707963267949], [-0.5, -0.298792545314059], [1.5, 1.70078459058941], [-4.94065645841247e-324, 0.352174894328048], [2.625, 3]}
CP(4) => []
x := {[-1.5, -1.25], [-1.5, -1.25], [0.785398163397449, 1.17809724509617], [-1, -0.5], [1, 1.5], [0.785398163397449, 1.17809724509617], [2.625, 3]}
CP(2) => []
x := {[-1.5, -1.25], [-1.25, -1], [0.785398163397449, 1.17809724509617], [-1, -0.5], [1, 1.5], [0.785398163397449, 1.17809724509617], [2.625, 3]}
split: 3 -0.75 (128)
x := {[-1.25, -1], [-1.25, -1], [0.785398163397449, 1.17809724509617], [-1, -0.75], [1, 1.5], [0.785398163397449, 1.17809724509617], [2.625, 3]}
split: 4 1.25 (129)
x := {[-1.25, -1], [-1.25, -1], [0.785398163397449, 1.17809724509617], [-0.75, -0.5], [1, 1.5], [0.785398163397449, 1.17809724509617], [2.625, 3]}
CP(2) => {[-1.25, -1], [-1.25, -1], [0.785398163397449, 1.17809724509617], [-0.75, -0.5], [1.25, 1.5], [0.785398163397449, 1.17809724509617], [2.625, 3]}
split: 2 0.981748 (130)
x := {[-1.5, -1.25], [-1.5, -1.25], [0.785398163397449, 1.17809724509617], [-1, -0.5], [1, 1.5], [1.17809724509617, 1.5707963267949], [2.625, 3]}
CP(2) => []
x := {[-1.5, -1.25], [-1.25, -1], [0.785398163397449, 1.17809724509617], [-1, -0.5], [1, 1.5], [1.17809724509617, 1.5707963267949], [2.625, 3]}
split: 3 -0.75 (130)
x := {[-1.25, -1], [-1.25, -1], [0.785398163397449, 1.17809724509617], [-1, -0.75], [1, 1.5], [1.17809724509617, 1.5707963267949], [2.625, 3]}
split: 4 1.25 (131)
x := {[-1.25, -1], [-1.25, -1], [0.785398163397449, 1.17809724509617], [-0.75, -0.5], [1, 1.5], [1.17809724509617, 1.5707963267949], [2.625, 3]}
CP(2) => {[-1.25, -1], [-1.25, -1], [0.785398163397449, 1.17809724509617], [-0.75, -0.5], [1.25, 1.5], [1.17809724509617, 1.5707963267949], [2.625, 3]}
split: 2 0.981748 (132)
x := {[-1.44296841303095, -1], [-1.44296841303095, -1], [1.17809724509617, 1.5707963267949], [-1, -0.75], [1, 1.25], [0.785398163397449, 1.17809724509617], [2.625, 3]}
split: 0 -1.22148 (133)
x := {[-1.44296841303095, -1], [-1.44296841303095, -1], [1.17809724509617, 1.5707963267949], [-1, -0.75], [1.25, 1.5], [0.785398163397449, 1.17809724509617], [2.625, 3]}
split: 0 -1.22148 (134)
x := {[-1.44296841303095, -1.22148420651548], [-1.44296841303095, -1], [1.17809724509617, 1.5707963267949], [-0.75, -0.5], [1.25, 1.5], [0.785398163397449, 1.17809724509617], [2.625, 3]}
CP(2) => []
x := {[-1.22148420651548, -1], [-1.44296841303095, -1], [1.17809724509617, 1.5707963267949], [-0.75, -0.5], [1.25, 1.5], [0.785398163397449, 1.17809724509617], [2.625, 3]}
CP(2) => {[-1.22148420651548, -1], [-1.22148420651548, -1], [1.17809724509617, 1.5707963267949], [-0.75, -0.5], [1.25, 1.5], [0.785398163397449, 1.17809724509617], [2.625, 3]}
split: 5 0.981748 (134)
x := {[-1.44296841303095, -1], [-1.44296841303095, -1], [1.17809724509617, 1.5707963267949], [-1, -0.75], [1, 1.25], [1.17809724509617, 1.5707963267949], [2.625, 3]}
split: 0 -1.22148 (135)
x := {[-1.44296841303095, -1], [-1.44296841303095, -1], [1.17809724509617, 1.5707963267949], [-1, -0.75], [1.25, 1.5], [1.17809724509617, 1.5707963267949], [2.625, 3]}
split: 0 -1.22148 (136)
x := {[-1.44296841303095, -1.22148420651548], [-1.44296841303095, -1], [1.17809724509617, 1.5707963267949], [-0.75, -0.5], [1.25, 1.5], [1.17809724509617, 1.5707963267949], [2.625, 3]}
CP(2) => []
x := {[-1.22148420651548, -1], [-1.44296841303095, -1], [1.17809724509617, 1.5707963267949], [-0.75, -0.5], [1.25, 1.5], [1.17809724509617, 1.5707963267949], [2.625, 3]}
CP(2) => {[-1.22148420651548, -1], [-1.22148420651548, -1], [1.17809724509617, 1.5707963267949], [-0.75, -0.5], [1.25, 1.5], [1.17809724509617, 1.5707963267949], [2.625, 3]}
split: 2 1.37445 (136)
x := {[-1.5, -1.25], [-1.25, -1], [0.785398163397449, 0.981747704246811], [-0.5, -0.186067533689148], [1.5, 1.81130623898782], [1.17809724509617, 1.5707963267949], [2.625, 3]}
CP(2) => []
x := {[-1.5, -1.25], [-1.25, -1], [0.981747704246811, 1.17809724509617], [-0.5, -0.186067533689148], [1.5, 1.81130623898782], [1.17809724509617, 1.5707963267949], [2.625, 3]}
CP(1) => []
x := {[-1.25, -1], [-1.25, -1], [0.785398163397449, 0.981747704246811], [-0.5, -0.189437483125651], [1.5, 1.81035143292691], [1.17809724509617, 1.37444678594553], [2.625, 3]}
CP(2) => []
x := {[-1.25, -1], [-1.25, -1], [0.785398163397449, 0.981747704246811], [-0.5, -0.189437483125651], [1.5, 1.81035143292691], [1.37444678594553, 1.5707963267949], [2.625, 3]}
CP(2) => []
x := {[-1.25, -1], [-1.25, -1], [0.981747704246811, 1.17809724509617], [-0.5, -0.189437483125651], [1.5, 1.81035143292691], [1.17809724509617, 1.37444678594553], [2.625, 3]}
CP(2) => []
x := {[-1.25, -1], [-1.25, -1], [0.981747704246811, 1.17809724509617], [-0.5, -0.189437483125651], [1.5, 1.81035143292691], [1.37444678594553, 1.5707963267949], [2.625, 3]}
CP(2) => []
x := {[-1.21584991772509, -1], [-1.22148420651548, -1], [1.17809724509617, 1.37444678594553], [-0.5, -0.189648567073086], [1.5, 1.81029148513936], [1.17809724509617, 1.37444678594553], [2.625, 3]}
CP(2) => []
x := {[-1.21584991772509, -1], [-1.22148420651548, -1], [1.17809724509617, 1.37444678594553], [-0.5, -0.189648567073086], [1.5, 1.81029148513936], [1.37444678594553, 1.5707963267949], [2.625, 3]}
CP(2) => []
x := {[-1.25, -1], [-1.25, -1], [-4.94065645841247e-324, 0.348490971545964], [-1, -0.75], [1, 1.25], [-4.94065645841247e-324, 0.392699081698724], [2.625, 3]}
CP(1) => {[-1.25, -1], [-1.25, -1], [-4.94065645841247e-324, 0.332460256848249], [-1, -0.75], [1, 1.25], [-4.94065645841247e-324, 0.392699081698724], [2.625, 3]}
split: 5 0.19635 (129)
x := {[-1.25, -1], [-1.25, -1], [-4.94065645841247e-324, 0.348490971545964], [-1, -0.75], [1.25, 1.5], [-4.94065645841247e-324, 0.392699081698724], [2.625, 3]}
CP(1) => {[-1.25, -1], [-1.25, -1], [-4.94065645841247e-324, 0.332460256848249], [-1, -0.75], [1.25, 1.5], [-4.94065645841247e-324, 0.392699081698724], [2.625, 3]}
split: 5 0.19635 (130)
x := {[-1.25, -1], [-1.25, -1], [-4.94065645841247e-324, 0.332460256848249], [-0.75, -0.5], [1.25, 1.5], [-4.94065645841247e-324, 0.196349540849362], [2.625, 3]}
CP(1) => {[-1.25, -1], [-1.25, -1], [-4.94065645841247e-324, 0.311868631689158], [-0.75, -0.5], [1.25, 1.5], [-4.94065645841247e-324, 0.196349540849362], [2.625, 3]}
split: 6 2.8125 (131)
x := {[-1.25, -1], [-1.25, -1], [-4.94065645841247e-324, 0.332460256848249], [-0.75, -0.5], [1.25, 1.5], [0.196349540849362, 0.392699081698724], [2.625, 3]}
CP(1) => {[-1.25, -1], [-1.25, -1], [-4.94065645841247e-324, 0.311868631689158], [-0.75, -0.5], [1.25, 1.5], [0.196349540849362, 0.392699081698724], [2.625, 3]}
split: 6 2.8125 (132)
x := {[-1.25, -1], [-1.25, -1], [-4.94065645841247e-324, 0.348490971545964], [-1, -0.75], [1, 1.25], [0.392699081698724, 0.785398163397449], [2.625, 3]}
CP(1) => {[-1.25, -1], [-1.25, -1], [-4.94065645841247e-324, 0.332460256848249], [-1, -0.75], [1, 1.25], [0.392699081698724, 0.785398163397449], [2.625, 3]}
split: 5 0.589049 (133)
x := {[-1.25, -1], [-1.25, -1], [-4.94065645841247e-324, 0.348490971545964], [-1, -0.75], [1.25, 1.5], [0.392699081698724, 0.785398163397449], [2.625, 3]}
CP(1) => {[-1.25, -1], [-1.25, -1], [-4.94065645841247e-324, 0.332460256848249], [-1, -0.75], [1.25, 1.5], [0.392699081698724, 0.785398163397449], [2.625, 3]}
split: 5 0.589049 (134)
x := {[-1.25, -1], [-1.25, -1], [-4.94065645841247e-324, 0.332460256848249], [-0.75, -0.5], [1.25, 1.5], [0.392699081698724, 0.589048622548086], [2.625, 3]}
CP(1) => {[-1.25, -1], [-1.25, -1], [-4.94065645841247e-324, 0.311868631689158], [-0.75, -0.5], [1.25, 1.5], [0.392699081698724, 0.589048622548086], [2.625, 3]}
split: 6 2.8125 (135)
x := {[-1.25, -1], [-1.25, -1], [-4.94065645841247e-324, 0.332460256848249], [-0.75, -0.5], [1.25, 1.5], [0.589048622548086, 0.785398163397449], [2.625, 3]}
CP(1) => {[-1.25, -1], [-1.25, -1], [-4.94065645841247e-324, 0.311868631689158], [-0.75, -0.5], [1.25, 1.5], [0.589048622548086, 0.785398163397449], [2.625, 3]}
split: 6 2.8125 (136)
x := {[-1.5, -1.25], [-1.45847586576825, -1], [0.392699081698724, 0.785398163397449], [-1, -0.75], [1, 1.25], [-4.94065645841247e-324, 0.392699081698724], [2.625, 3]}
split: 1 -1.22924 (137)
x := {[-1.5, -1.25], [-1.45847586576825, -1], [0.392699081698724, 0.785398163397449], [-1, -0.75], [1.25, 1.5], [-4.94065645841247e-324, 0.392699081698724], [2.625, 3]}
split: 1 -1.22924 (138)
x := {[-1.5, -1.25], [-1.45847586576825, -1.22923793288413], [0.392699081698724, 0.785398163397449], [-0.75, -0.5], [1.25, 1.5], [-4.94065645841247e-324, 0.392699081698724], [2.625, 3]}
CP(1) => []
x := {[-1.5, -1.25], [-1.22923793288413, -1], [0.392699081698724, 0.785398163397449], [-0.75, -0.5], [1.25, 1.5], [-4.94065645841247e-324, 0.392699081698724], [2.625, 3]}
split: 5 0.19635 (138)
x := {[-1.25, -1], [-1.25, -1], [0.392699081698724, 0.785398163397449], [-1, -0.75], [1, 1.25], [-4.94065645841247e-324, 0.392699081698724], [2.625, 3]}
split: 5 0.19635 (139)
x := {[-1.25, -1], [-1.25, -1], [0.392699081698724, 0.785398163397449], [-1, -0.75], [1.25, 1.5], [-4.94065645841247e-324, 0.392699081698724], [2.625, 3]}
split: 5 0.19635 (140)
x := {[-1.25, -1], [-1.25, -1], [0.392699081698724, 0.785398163397449], [-0.75, -0.5], [1.25, 1.5], [-4.94065645841247e-324, 0.196349540849362], [2.625, 3]}
split: 2 0.589049 (141)
x := {[-1.25, -1], [-1.25, -1], [0.392699081698724, 0.785398163397449], [-0.75, -0.5], [1.25, 1.5], [0.196349540849362, 0.392699081698724], [2.625, 3]}
split: 2 0.589049 (142)
x := {[-1.5, -1.25], [-1.45847586576825, -1], [0.392699081698724, 0.785398163397449], [-1, -0.75], [1, 1.25], [0.392699081698724, 0.785398163397449], [2.625, 3]}
split: 1 -1.22924 (143)
x := {[-1.5, -1.25], [-1.45847586576825, -1], [0.392699081698724, 0.785398163397449], [-1, -0.75], [1.25, 1.5], [0.392699081698724, 0.785398163397449], [2.625, 3]}
split: 1 -1.22924 (144)
x := {[-1.5, -1.25], [-1.45847586576825, -1.22923793288413], [0.392699081698724, 0.785398163397449], [-0.75, -0.5], [1.25, 1.5], [0.392699081698724, 0.785398163397449], [2.625, 3]}
CP(1) => []
x := {[-1.5, -1.25], [-1.22923793288413, -1], [0.392699081698724, 0.785398163397449], [-0.75, -0.5], [1.25, 1.5], [0.392699081698724, 0.785398163397449], [2.625, 3]}
split: 2 0.589049 (144)
x := {[-1.25, -1], [-1.25, -1], [0.392699081698724, 0.785398163397449], [-1, -0.75], [1, 1.25], [0.392699081698724, 0.785398163397449], [2.625, 3]}
split: 2 0.589049 (145)
x := {[-1.25, -1], [-1.25, -1], [0.392699081698724, 0.785398163397449], [-1, -0.75], [1.25, 1.5], [0.392699081698724, 0.785398163397449], [2.625, 3]}
split: 2 0.589049 (146)
x := {[-1.25, -1], [-1.25, -1], [0.392699081698724, 0.589048622548086], [-0.75, -0.5], [1.25, 1.5], [0.392699081698724, 0.785398163397449], [2.625, 3]}
split: 5 0.589049 (147)
x := {[-1.25, -1], [-1.25, -1], [0.589048622548086, 0.785398163397449], [-0.75, -0.5], [1.25, 1.5], [0.392699081698724, 0.785398163397449], [2.625, 3]}
split: 5 0.589049 (148)
x := {[-1.25, -1], [-1.25, -1], [-4.94065645841247e-324, 0.166230128424124], [-0.676589630973568, -0.5], [1.5, 1.7867488884381], [0.106654420654446, 0.360523354672612], [2.8125, 3]}
CP(1) => []
x := {[-1.25, -1], [-1.25, -1], [0.166230128424124, 0.332460256848249], [-0.676589630973568, -0.5], [1.5, 1.7867488884381], [0.106654420654446, 0.360523354672612], [2.8125, 3]}
CP(4) => []
x := {[-1.45222284460734, -1.25], [-1.22923793288413, -1], [0.589048622548086, 0.785398163397449], [-0.849174393015122, -0.5], [1.5, 1.78674957842465], [0.106654420654446, 0.360523988077692], [2.625, 2.8125]}
CP(1) => []
x := {[-1.45222284460734, -1.25], [-1.22923793288413, -1], [0.589048622548086, 0.785398163397449], [-0.849174393015122, -0.5], [1.5, 1.78674957842465], [0.106654420654446, 0.360523988077692], [2.8125, 3]}
split: 3 -0.674587 (146)
x := {[-1.25, -1], [-1.25, -1], [0.392699081698724, 0.589048622548086], [-0.849174393015122, -0.674587196507561], [1.5, 1.78674957842465], [0.106654420654446, 0.360523988077692], [2.8125, 3]}
CP(1) => []
x := {[-1.25, -1], [-1.25, -1], [0.392699081698724, 0.589048622548086], [-0.674587196507561, -0.5], [1.5, 1.78674957842465], [0.106654420654446, 0.360523988077692], [2.8125, 3]}
split: 4 1.64337 (146)
x := {[-1.25, -1], [-1.25, -1], [0.589048622548086, 0.785398163397449], [-0.849174393015122, -0.674587196507561], [1.5, 1.78674957842465], [0.106654420654446, 0.360523988077692], [2.8125, 3]}
CP(1) => []
x := {[-1.25, -1], [-1.25, -1], [0.589048622548086, 0.785398163397449], [-0.674587196507561, -0.5], [1.5, 1.78674957842465], [0.106654420654446, 0.360523988077692], [2.8125, 3]}
split: 4 1.64337 (146)
x := {[-1.25, -1], [-1.25, -1], [-4.94065645841247e-324, 0.332460256848249], [-0.5, -0.299407815566756], [1.5, 1.70059218443324], [-4.94065645841247e-324, 0.175794936313918], [2.8125, 3]}
CP(1) => {[-1.25, -1], [-1.25, -1], [-4.94065645841247e-324, 0.311868631689158], [-0.5, -0.299407815566756], [1.5, 1.68608793333132], [0.0150455690249562, 0.175794936313918], [2.8125, 3]}
split: 2 0.155934 (147)
x := {[-1.25, -1], [-1.25, -1], [-4.94065645841247e-324, 0.332460256848249], [-0.5, -0.299407815566756], [1.5, 1.70059218443324], [0.175794936313918, 0.351589872627835], [2.8125, 3]}
CP(1) => {[-1.25, -1], [-1.25, -1], [-4.94065645841247e-324, 0.311868631689158], [-0.5, -0.299407815566756], [1.5, 1.69729080685608], [0.175794936313918, 0.351556794352965], [2.8125, 3]}
split: 2 0.155934 (148)
x := {[-1.5, -1.25], [-1.22923793288413, -1], [0.392699081698724, 0.589048622548086], [-0.5, -0.295834061341415], [1.5, 1.70213549594701], [-4.94065645841247e-324, 0.354648577314122], [2.625, 3]}
CP(2) => []
x := {[-1.5, -1.25], [-1.22923793288413, -1], [0.589048622548086, 0.785398163397449], [-0.5, -0.295834061341415], [1.5, 1.70213549594701], [-4.94065645841247e-324, 0.354648577314122], [2.625, 3]}
CP(2) => {[-1.45222284460734, -1.25], [-1.22923793288413, -1], [0.589048622548086, 0.785398163397449], [-0.5, -0.297864504052991], [1.5, 1.70213549594701], [-4.94065645841247e-324, 0.352174894328048], [2.625, 3]}
split: 6 2.8125 (148)
x := {[-1.25, -1], [-1.25, -1], [0.392699081698724, 0.589048622548086], [-0.5, -0.297864504052991], [1.5, 1.70120745468594], [-4.94065645841247e-324, 0.352948970788828], [2.625, 2.8125]}
CP(1) => []
x := {[-1.25, -1], [-1.25, -1], [0.392699081698724, 0.589048622548086], [-0.5, -0.297864504052991], [1.5, 1.70120745468594], [-4.94065645841247e-324, 0.352948970788828], [2.8125, 3]}
split: 5 0.176474 (148)
x := {[-1.25, -1], [-1.25, -1], [0.589048622548086, 0.785398163397449], [-0.5, -0.297864504052991], [1.5, 1.70120745468594], [-4.94065645841247e-324, 0.352948970788828], [2.625, 2.8125]}
CP(1) => []
x := {[-1.25, -1], [-1.25, -1], [0.589048622548086, 0.785398163397449], [-0.5, -0.297864504052991], [1.5, 1.70120745468594], [-4.94065645841247e-324, 0.352948970788828], [2.8125, 3]}
split: 5 0.176474 (148)
x := {[-1.25, -1], [-1.25, -1], [-4.94065645841247e-324, 0.348490971545964], [-1, -0.75], [1, 1.25], [0.785398163397449, 1.17809724509617], [2.625, 3]}
CP(1) => {[-1.25, -1], [-1.25, -1], [-4.94065645841247e-324, 0.332460256848249], [-1, -0.75], [1, 1.25], [0.785398163397449, 1.17809724509617], [2.625, 3]}
split: 5 0.981748 (149)
x := {[-1.25, -1], [-1.25, -1], [-4.94065645841247e-324, 0.348490971545964], [-1, -0.75], [1.25, 1.5], [0.785398163397449, 1.17809724509617], [2.625, 3]}
CP(1) => {[-1.25, -1], [-1.25, -1], [-4.94065645841247e-324, 0.332460256848249], [-1, -0.75], [1.25, 1.5], [0.785398163397449, 1.17809724509617], [2.625, 3]}
split: 5 0.981748 (150)
x := {[-1.25, -1], [-1.25, -1], [-4.94065645841247e-324, 0.332460256848249], [-0.75, -0.5], [1.25, 1.5], [0.785398163397449, 0.981747704246811], [2.625, 3]}
CP(1) => {[-1.25, -1], [-1.25, -1], [-4.94065645841247e-324, 0.311868631689158], [-0.75, -0.5], [1.25, 1.48806792902422], [0.785398163397449, 0.981747704246811], [2.625, 3]}
split: 6 2.8125 (151)
x := {[-1.25, -1], [-1.25, -1], [-4.94065645841247e-324, 0.332460256848249], [-0.75, -0.5], [1.25, 1.5], [0.981747704246811, 1.17809724509617], [2.625, 3]}
CP(6) => []
x := {[-1.25, -1], [-1.25, -1], [-4.94065645841247e-324, 0.348490971545964], [-1, -0.75], [1, 1.25], [1.17809724509617, 1.5707963267949], [2.625, 3]}
CP(1) => {[-1.25, -1], [-1.25, -1], [-4.94065645841247e-324, 0.332460256848249], [-1, -0.75], [1, 1.25], [1.17809724509617, 1.5707963267949], [2.625, 3]}
split: 5 1.37445 (151)
x := {[-1.25, -1], [-1.25, -1], [-4.94065645841247e-324, 0.348490971545964], [-1, -0.75], [1.25, 1.5], [1.17809724509617, 1.5707963267949], [2.625, 3]}
CP(1) => {[-1.25, -1], [-1.25, -1], [-4.94065645841247e-324, 0.332460256848249], [-1, -0.75], [1.25, 1.5], [1.17809724509617, 1.5707963267949], [2.625, 3]}
split: 5 1.37445 (152)
x := {[-1.25, -1], [-1.25, -1], [-4.94065645841247e-324, 0.332460256848249], [-0.75, -0.5], [1.25, 1.5], [1.17809724509617, 1.37444678594553], [2.625, 3]}
CP(1) => {[-1.25, -1], [-1.25, -1], [-4.94065645841247e-324, 0.311868631689158], [-0.75, -0.5], [1.25, 1.47635612554177], [1.17809724509617, 1.37444678594553], [2.625, 3]}
split: 6 2.8125 (153)
x := {[-1.25, -1], [-1.25, -1], [-4.94065645841247e-324, 0.332460256848249], [-0.75, -0.5], [1.25, 1.5], [1.37444678594553, 1.5707963267949], [2.625, 3]}
CP(1) => {[-1.25, -1], [-1.25, -1], [-4.94065645841247e-324, 0.311868631689158], [-0.75, -0.5], [1.25, 1.5], [1.37444678594553, 1.5707963267949], [2.625, 3]}
split: 6 2.8125 (154)
x := {[-1.5, -1.25], [-1.45847586576825, -1], [0.392699081698724, 0.785398163397449], [-1, -0.75], [1, 1.25], [0.785398163397449, 1.17809724509617], [2.625, 3]}
split: 1 -1.22924 (155)
x := {[-1.5, -1.25], [-1.45847586576825, -1], [0.392699081698724, 0.785398163397449], [-1, -0.75], [1.25, 1.5], [0.785398163397449, 1.17809724509617], [2.625, 3]}
split: 1 -1.22924 (156)
x := {[-1.5, -1.25], [-1.45847586576825, -1.22923793288413], [0.392699081698724, 0.785398163397449], [-0.75, -0.5], [1.25, 1.5], [0.785398163397449, 1.17809724509617], [2.625, 3]}
CP(1) => []
x := {[-1.5, -1.25], [-1.22923793288413, -1], [0.392699081698724, 0.785398163397449], [-0.75, -0.5], [1.25, 1.5], [0.785398163397449, 1.17809724509617], [2.625, 3]}
split: 5 0.981748 (156)
x := {[-1.25, -1], [-1.25, -1], [0.392699081698724, 0.785398163397449], [-1, -0.75], [1, 1.25], [0.785398163397449, 1.17809724509617], [2.625, 3]}
split: 5 0.981748 (157)
x := {[-1.25, -1], [-1.25, -1], [0.392699081698724, 0.785398163397449], [-1, -0.75], [1.25, 1.5], [0.785398163397449, 1.17809724509617], [2.625, 3]}
split: 5 0.981748 (158)
x := {[-1.25, -1], [-1.25, -1], [0.392699081698724, 0.785398163397449], [-0.75, -0.5], [1.25, 1.5], [0.785398163397449, 0.981747704246811], [2.625, 3]}
CP(1) => {[-1.25, -1], [-1.25, -1], [0.392699081698724, 0.785398163397449], [-0.75, -0.5], [1.25, 1.48806792902422], [0.785398163397449, 0.981747704246811], [2.625, 3]}
split: 2 0.589049 (159)
x := {[-1.25, -1], [-1.25, -1], [0.392699081698724, 0.785398163397449], [-0.75, -0.5], [1.25, 1.5], [0.981747704246811, 1.17809724509617], [2.625, 3]}
CP(3) => {[-1.25, -1], [-1.25, -1], [0.392699081698724, 0.785398163397449], [-0.75, -0.536197954691974], [1.25, 1.46138848303398], [0.981747704246811, 1.17809724509617], [2.625, 3]}
split: 2 0.589049 (160)
x := {[-1.5, -1.25], [-1.45847586576825, -1], [0.392699081698724, 0.785398163397449], [-1, -0.75], [1, 1.25], [1.17809724509617, 1.5707963267949], [2.625, 3]}
split: 1 -1.22924 (161)
x := {[-1.5, -1.25], [-1.45847586576825, -1], [0.392699081698724, 0.785398163397449], [-1, -0.75], [1.25, 1.5], [1.17809724509617, 1.5707963267949], [2.625, 3]}
split: 1 -1.22924 (162)
x := {[-1.5, -1.25], [-1.45847586576825, -1.22923793288413], [0.392699081698724, 0.785398163397449], [-0.75, -0.5], [1.25, 1.5], [1.17809724509617, 1.5707963267949], [2.625, 3]}
CP(1) => []
x := {[-1.5, -1.25], [-1.22923793288413, -1], [0.392699081698724, 0.785398163397449], [-0.75, -0.5], [1.25, 1.5], [1.17809724509617, 1.5707963267949], [2.625, 3]}
split: 2 0.589049 (162)
x := {[-1.25, -1], [-1.25, -1], [0.392699081698724, 0.785398163397449], [-1, -0.75], [1, 1.25], [1.17809724509617, 1.5707963267949], [2.625, 3]}
split: 2 0.589049 (163)
x := {[-1.25, -1], [-1.25, -1], [0.392699081698724, 0.785398163397449], [-1, -0.75], [1.25, 1.5], [1.17809724509617, 1.5707963267949], [2.625, 3]}
split: 2 0.589049 (164)
x := {[-1.25, -1], [-1.25, -1], [0.392699081698724, 0.589048622548086], [-0.75, -0.5], [1.25, 1.5], [1.17809724509617, 1.5707963267949], [2.625, 3]}
split: 5 1.37445 (165)
x := {[-1.25, -1], [-1.25, -1], [0.589048622548086, 0.785398163397449], [-0.75, -0.5], [1.25, 1.5], [1.17809724509617, 1.5707963267949], [2.625, 3]}
split: 5 1.37445 (166)
x := {[-1.45222284460734, -1.25], [-1.22923793288413, -1], [0.589048622548086, 0.785398163397449], [-0.5, -0.189648567073086], [1.5, 1.81029148513936], [1.17809724509617, 1.37444678594553], [2.625, 3]}
CP(2) => []
x := {[-1.45222284460734, -1.25], [-1.22923793288413, -1], [0.589048622548086, 0.785398163397449], [-0.5, -0.189648567073086], [1.5, 1.81029148513936], [1.37444678594553, 1.5707963267949], [2.625, 3]}
CP(2) => []
x := {[-1.5, -1.25], [-1.25, -1], [0.785398163397449, 1.17809724509617], [-1, -0.75], [1, 1.5], [-4.94065645841247e-324, 0.392699081698724], [2.625, 3]}
split: 4 1.25 (165)
x := {[-1.5, -1.25], [-1.25, -1], [0.785398163397449, 1.17809724509617], [-0.75, -0.5], [1, 1.5], [-4.94065645841247e-324, 0.392699081698724], [2.625, 3]}
CP(2) => {[-1.5, -1.25], [-1.25, -1], [0.785398163397449, 1.17809724509617], [-0.75, -0.5], [1.25, 1.5], [-4.94065645841247e-324, 0.392699081698724], [2.625, 3]}
split: 2 0.981748 (166)
x := {[-1.25, -1], [-1.25, -1], [0.785398163397449, 1.17809724509617], [-1, -0.75], [1, 1.25], [-4.94065645841247e-324, 0.392699081698724], [2.625, 3]}
split: 2 0.981748 (167)
x := {[-1.25, -1], [-1.25, -1], [0.785398163397449, 1.17809724509617], [-1, -0.75], [1.25, 1.5], [-4.94065645841247e-324, 0.392699081698724], [2.625, 3]}
split: 2 0.981748 (168)
x := {[-1.25, -1], [-1.25, -1], [0.785398163397449, 0.981747704246811], [-0.75, -0.5], [1.25, 1.5], [-4.94065645841247e-324, 0.392699081698724], [2.625, 3]}
split: 5 0.19635 (169)
x := {[-1.25, -1], [-1.25, -1], [0.981747704246811, 1.17809724509617], [-0.75, -0.5], [1.25, 1.5], [-4.94065645841247e-324, 0.392699081698724], [2.625, 3]}
split: 5 0.19635 (170)
x := {[-1.44296841303095, -1.22148420651548], [-1.44296841303095, -1], [1.17809724509617, 1.5707963267949], [-1, -0.75], [1, 1.25], [-4.94065645841247e-324, 0.392699081698724], [2.625, 3]}
CP(2) => []
x := {[-1.22148420651548, -1], [-1.44296841303095, -1], [1.17809724509617, 1.5707963267949], [-1, -0.75], [1, 1.25], [-4.94065645841247e-324, 0.392699081698724], [2.625, 3]}
CP(2) => {[-1.22148420651548, -1], [-1.22148420651548, -1], [1.17809724509617, 1.5707963267949], [-1, -0.75], [1, 1.25], [-4.94065645841247e-324, 0.392699081698724], [2.625, 3]}
split: 5 0.19635 (170)
x := {[-1.44296841303095, -1.22148420651548], [-1.44296841303095, -1], [1.17809724509617, 1.5707963267949], [-1, -0.75], [1.25, 1.5], [-4.94065645841247e-324, 0.392699081698724], [2.625, 3]}
CP(2) => []
x := {[-1.22148420651548, -1], [-1.44296841303095, -1], [1.17809724509617, 1.5707963267949], [-1, -0.75], [1.25, 1.5], [-4.94065645841247e-324, 0.392699081698724], [2.625, 3]}
CP(2) => {[-1.22148420651548, -1], [-1.22148420651548, -1], [1.17809724509617, 1.5707963267949], [-1, -0.75], [1.25, 1.5], [-4.94065645841247e-324, 0.392699081698724], [2.625, 3]}
split: 5 0.19635 (170)
x := {[-1.22148420651548, -1], [-1.22148420651548, -1], [1.17809724509617, 1.5707963267949], [-0.75, -0.5], [1.25, 1.5], [-4.94065645841247e-324, 0.196349540849362], [2.625, 3]}
split: 2 1.37445 (171)
x := {[-1.22148420651548, -1], [-1.22148420651548, -1], [1.17809724509617, 1.5707963267949], [-0.75, -0.5], [1.25, 1.5], [0.196349540849362, 0.392699081698724], [2.625, 3]}
split: 2 1.37445 (172)
x := {[-1.5, -1.25], [-1.25, -1], [0.785398163397449, 1.17809724509617], [-1, -0.75], [1, 1.5], [0.392699081698724, 0.785398163397449], [2.625, 3]}
split: 4 1.25 (173)
x := {[-1.5, -1.25], [-1.25, -1], [0.785398163397449, 1.17809724509617], [-0.75, -0.5], [1, 1.5], [0.392699081698724, 0.785398163397449], [2.625, 3]}
CP(2) => {[-1.5, -1.25], [-1.25, -1], [0.785398163397449, 1.17809724509617], [-0.75, -0.5], [1.25, 1.5], [0.392699081698724, 0.785398163397449], [2.625, 3]}
split: 2 0.981748 (174)
x := {[-1.25, -1], [-1.25, -1], [0.785398163397449, 1.17809724509617], [-1, -0.75], [1, 1.25], [0.392699081698724, 0.785398163397449], [2.625, 3]}
split: 2 0.981748 (175)
x := {[-1.25, -1], [-1.25, -1], [0.785398163397449, 1.17809724509617], [-1, -0.75], [1.25, 1.5], [0.392699081698724, 0.785398163397449], [2.625, 3]}
split: 2 0.981748 (176)
x := {[-1.25, -1], [-1.25, -1], [0.785398163397449, 0.981747704246811], [-0.75, -0.5], [1.25, 1.5], [0.392699081698724, 0.785398163397449], [2.625, 3]}
split: 5 0.589049 (177)
x := {[-1.25, -1], [-1.25, -1], [0.981747704246811, 1.17809724509617], [-0.75, -0.5], [1.25, 1.5], [0.392699081698724, 0.785398163397449], [2.625, 3]}
split: 5 0.589049 (178)
x := {[-1.44296841303095, -1.22148420651548], [-1.44296841303095, -1], [1.17809724509617, 1.5707963267949], [-1, -0.75], [1, 1.25], [0.392699081698724, 0.785398163397449], [2.625, 3]}
CP(2) => []
x := {[-1.22148420651548, -1], [-1.44296841303095, -1], [1.17809724509617, 1.5707963267949], [-1, -0.75], [1, 1.25], [0.392699081698724, 0.785398163397449], [2.625, 3]}
CP(2) => {[-1.22148420651548, -1], [-1.22148420651548, -1], [1.17809724509617, 1.5707963267949], [-1, -0.75], [1, 1.25], [0.392699081698724, 0.785398163397449], [2.625, 3]}
split: 5 0.589049 (178)
x := {[-1.44296841303095, -1.22148420651548], [-1.44296841303095, -1], [1.17809724509617, 1.5707963267949], [-1, -0.75], [1.25, 1.5], [0.392699081698724, 0.785398163397449], [2.625, 3]}
CP(2) => []
x := {[-1.22148420651548, -1], [-1.44296841303095, -1], [1.17809724509617, 1.5707963267949], [-1, -0.75], [1.25, 1.5], [0.392699081698724, 0.785398163397449], [2.625, 3]}
CP(2) => {[-1.22148420651548, -1], [-1.22148420651548, -1], [1.17809724509617, 1.5707963267949], [-1, -0.75], [1.25, 1.5], [0.392699081698724, 0.785398163397449], [2.625, 3]}
split: 5 0.589049 (178)
x := {[-1.22148420651548, -1], [-1.22148420651548, -1], [1.17809724509617, 1.5707963267949], [-0.75, -0.5], [1.25, 1.5], [0.392699081698724, 0.589048622548086], [2.625, 3]}
split: 2 1.37445 (179)
x := {[-1.22148420651548, -1], [-1.22148420651548, -1], [1.17809724509617, 1.5707963267949], [-0.75, -0.5], [1.25, 1.5], [0.589048622548086, 0.785398163397449], [2.625, 3]}
split: 2 1.37445 (180)
x := {[-1.25, -1], [-1.25, -1], [0.785398163397449, 0.981747704246811], [-0.849174393015122, -0.674587196507561], [1.5, 1.78674957842465], [0.106654420654446, 0.360523988077692], [2.8125, 3]}
CP(1) => []
x := {[-1.25, -1], [-1.25, -1], [0.785398163397449, 0.981747704246811], [-0.674587196507561, -0.5], [1.5, 1.78674957842465], [0.106654420654446, 0.360523988077692], [2.8125, 3]}
split: 4 1.64337 (180)
x := {[-1.25, -1], [-1.25, -1], [0.981747704246811, 1.17809724509617], [-0.849174393015122, -0.674587196507561], [1.5, 1.78674957842465], [0.106654420654446, 0.360523988077692], [2.8125, 3]}
CP(1) => []
x := {[-1.25, -1], [-1.25, -1], [0.981747704246811, 1.17809724509617], [-0.674587196507561, -0.5], [1.5, 1.78674957842465], [0.106654420654446, 0.360523988077692], [2.8125, 3]}
split: 4 1.64337 (180)
x := {[-1.21584991772509, -1], [-1.21584991772509, -1], [1.17809724509617, 1.37444678594553], [-0.849174393015122, -0.674587196507561], [1.5, 1.78674957842465], [0.106654420654446, 0.360523988077692], [2.8125, 3]}
CP(1) => []
x := {[-1.21584991772509, -1], [-1.21584991772509, -1], [1.17809724509617, 1.37444678594553], [-0.674587196507561, -0.5], [1.5, 1.78674957842465], [0.106654420654446, 0.360523988077692], [2.8125, 3]}
split: 4 1.64337 (180)
x := {[-1.5, -1.25], [-1.25, -1], [0.785398163397449, 0.981747704246811], [-0.5, -0.295834061341415], [1.5, 1.70213549594701], [-4.94065645841247e-324, 0.354648577314122], [2.625, 3]}
CP(2) => []
x := {[-1.5, -1.25], [-1.25, -1], [0.981747704246811, 1.17809724509617], [-0.5, -0.295834061341415], [1.5, 1.70213549594701], [-4.94065645841247e-324, 0.354648577314122], [2.625, 3]}
CP(1) => []
x := {[-1.25, -1], [-1.25, -1], [0.785398163397449, 0.981747704246811], [-0.5, -0.297864504052991], [1.5, 1.70120745468594], [-4.94065645841247e-324, 0.352948970788828], [2.625, 2.8125]}
CP(1) => []
x := {[-1.25, -1], [-1.25, -1], [0.785398163397449, 0.981747704246811], [-0.5, -0.297864504052991], [1.5, 1.70120745468594], [-4.94065645841247e-324, 0.352948970788828], [2.8125, 3]}
split: 5 0.176474 (178)
x := {[-1.25, -1], [-1.25, -1], [0.981747704246811, 1.17809724509617], [-0.5, -0.297864504052991], [1.5, 1.70120745468594], [-4.94065645841247e-324, 0.352948970788828], [2.625, 2.8125]}
CP(1) => []
x := {[-1.25, -1], [-1.25, -1], [0.981747704246811, 1.17809724509617], [-0.5, -0.297864504052991], [1.5, 1.70120745468594], [-4.94065645841247e-324, 0.352948970788828], [2.8125, 3]}
split: 5 0.176474 (178)
x := {[-1.21584991772509, -1], [-1.22148420651548, -1], [1.17809724509617, 1.37444678594553], [-0.5, -0.299215409410592], [1.5, 1.70078459058941], [-4.94065645841247e-324, 0.351822756970162], [2.625, 2.8125]}
CP(1) => []
x := {[-1.21584991772509, -1], [-1.22148420651548, -1], [1.17809724509617, 1.37444678594553], [-0.5, -0.299215409410592], [1.5, 1.70078459058941], [-4.94065645841247e-324, 0.351822756970162], [2.8125, 3]}
CP(1) => {[-1.21584991772509, -1], [-1.21584991772509, -1], [1.17809724509617, 1.37444678594553], [-0.5, -0.299215409410592], [1.5, 1.70078459058941], [-4.94065645841247e-324, 0.351662650570124], [2.8125, 3]}
split: 5 0.175831 (178)
x := {[-1.5, -1.25], [-1.25, -1], [0.785398163397449, 1.17809724509617], [-1, -0.75], [1, 1.5], [0.785398163397449, 1.17809724509617], [2.625, 3]}
split: 4 1.25 (179)
x := {[-1.5, -1.25], [-1.25, -1], [0.785398163397449, 1.17809724509617], [-0.75, -0.5], [1, 1.5], [0.785398163397449, 1.17809724509617], [2.625, 3]}
CP(2) => {[-1.5, -1.25], [-1.25, -1], [0.785398163397449, 1.17809724509617], [-0.75, -0.5], [1.25, 1.5], [0.785398163397449, 1.17809724509617], [2.625, 3]}
split: 2 0.981748 (180)
x := {[-1.25, -1], [-1.25, -1], [0.785398163397449, 1.17809724509617], [-1, -0.75], [1, 1.25], [0.785398163397449, 1.17809724509617], [2.625, 3]}
split: 2 0.981748 (181)
x := {[-1.25, -1], [-1.25, -1], [0.785398163397449, 1.17809724509617], [-1, -0.75], [1.25, 1.5], [0.785398163397449, 1.17809724509617], [2.625, 3]}
split: 2 0.981748 (182)
x := {[-1.25, -1], [-1.25, -1], [0.785398163397449, 0.981747704246811], [-0.75, -0.5], [1.25, 1.5], [0.785398163397449, 1.17809724509617], [2.625, 3]}
split: 5 0.981748 (183)
x := {[-1.25, -1], [-1.25, -1], [0.981747704246811, 1.17809724509617], [-0.75, -0.5], [1.25, 1.5], [0.785398163397449, 1.17809724509617], [2.625, 3]}
split: 5 0.981748 (184)
x := {[-1.5, -1.25], [-1.25, -1], [0.785398163397449, 1.17809724509617], [-1, -0.75], [1, 1.5], [1.17809724509617, 1.5707963267949], [2.625, 3]}
split: 4 1.25 (185)
x := {[-1.5, -1.25], [-1.25, -1], [0.785398163397449, 1.17809724509617], [-0.75, -0.5], [1, 1.5], [1.17809724509617, 1.5707963267949], [2.625, 3]}
CP(2) => {[-1.5, -1.25], [-1.25, -1], [0.785398163397449, 1.17809724509617], [-0.75, -0.5], [1.25, 1.5], [1.17809724509617, 1.5707963267949], [2.625, 3]}
split: 2 0.981748 (186)
x := {[-1.25, -1], [-1.25, -1], [0.785398163397449, 1.17809724509617], [-1, -0.75], [1, 1.25], [1.17809724509617, 1.5707963267949], [2.625, 3]}
split: 2 0.981748 (187)
x := {[-1.25, -1], [-1.25, -1], [0.785398163397449, 1.17809724509617], [-1, -0.75], [1.25, 1.5], [1.17809724509617, 1.5707963267949], [2.625, 3]}
split: 2 0.981748 (188)
x := {[-1.25, -1], [-1.25, -1], [0.785398163397449, 0.981747704246811], [-0.75, -0.5], [1.25, 1.5], [1.17809724509617, 1.5707963267949], [2.625, 3]}
split: 5 1.37445 (189)
x := {[-1.25, -1], [-1.25, -1], [0.981747704246811, 1.17809724509617], [-0.75, -0.5], [1.25, 1.5], [1.17809724509617, 1.5707963267949], [2.625, 3]}
split: 5 1.37445 (190)
x := {[-1.44296841303095, -1.22148420651548], [-1.44296841303095, -1], [1.17809724509617, 1.5707963267949], [-1, -0.75], [1, 1.25], [0.785398163397449, 1.17809724509617], [2.625, 3]}
CP(2) => []
x := {[-1.22148420651548, -1], [-1.44296841303095, -1], [1.17809724509617, 1.5707963267949], [-1, -0.75], [1, 1.25], [0.785398163397449, 1.17809724509617], [2.625, 3]}
CP(2) => {[-1.22148420651548, -1], [-1.22148420651548, -1], [1.17809724509617, 1.5707963267949], [-1, -0.75], [1, 1.25], [0.785398163397449, 1.17809724509617], [2.625, 3]}
split: 5 0.981748 (190)
x := {[-1.44296841303095, -1.22148420651548], [-1.44296841303095, -1], [1.17809724509617, 1.5707963267949], [-1, -0.75], [1.25, 1.5], [0.785398163397449, 1.17809724509617], [2.625, 3]}
CP(2) => []
x := {[-1.22148420651548, -1], [-1.44296841303095, -1], [1.17809724509617, 1.5707963267949], [-1, -0.75], [1.25, 1.5], [0.785398163397449, 1.17809724509617], [2.625, 3]}
CP(2) => {[-1.22148420651548, -1], [-1.22148420651548, -1], [1.17809724509617, 1.5707963267949], [-1, -0.75], [1.25, 1.5], [0.785398163397449, 1.17809724509617], [2.625, 3]}
split: 5 0.981748 (190)
x := {[-1.22148420651548, -1], [-1.22148420651548, -1], [1.17809724509617, 1.5707963267949], [-0.75, -0.5], [1.25, 1.5], [0.785398163397449, 0.981747704246811], [2.625, 3]}
CP(1) => {[-1.22148420651548, -1], [-1.22148420651548, -1], [1.17809724509617, 1.5707963267949], [-0.75, -0.5], [1.25, 1.48806792902422], [0.785398163397449, 0.981747704246811], [2.625, 3]}
split: 2 1.37445 (191)
x := {[-1.22148420651548, -1], [-1.22148420651548, -1], [1.17809724509617, 1.5707963267949], [-0.75, -0.5], [1.25, 1.5], [0.981747704246811, 1.17809724509617], [2.625, 3]}
CP(3) => {[-1.22148420651548, -1], [-1.22148420651548, -1], [1.17809724509617, 1.5707963267949], [-0.75, -0.536197954691974], [1.25, 1.46138848303398], [0.981747704246811, 1.17809724509617], [2.625, 3]}
split: 2 1.37445 (192)
x := {[-1.44296841303095, -1.22148420651548], [-1.44296841303095, -1], [1.17809724509617, 1.5707963267949], [-1, -0.75], [1, 1.25], [1.17809724509617, 1.5707963267949], [2.625, 3]}
CP(2) => []
x := {[-1.22148420651548, -1], [-1.44296841303095, -1], [1.17809724509617, 1.5707963267949], [-1, -0.75], [1, 1.25], [1.17809724509617, 1.5707963267949], [2.625, 3]}
CP(2) => {[-1.22148420651548, -1], [-1.22148420651548, -1], [1.17809724509617, 1.5707963267949], [-1, -0.75], [1, 1.25], [1.17809724509617, 1.5707963267949], [2.625, 3]}
split: 2 1.37445 (192)
x := {[-1.44296841303095, -1.22148420651548], [-1.44296841303095, -1], [1.17809724509617, 1.5707963267949], [-1, -0.75], [1.25, 1.5], [1.17809724509617, 1.5707963267949], [2.625, 3]}
CP(2) => []
x := {[-1.22148420651548, -1], [-1.44296841303095, -1], [1.17809724509617, 1.5707963267949], [-1, -0.75], [1.25, 1.5], [1.17809724509617, 1.5707963267949], [2.625, 3]}
CP(2) => {[-1.22148420651548, -1], [-1.22148420651548, -1], [1.17809724509617, 1.5707963267949], [-1, -0.75], [1.25, 1.5], [1.17809724509617, 1.5707963267949], [2.625, 3]}
split: 2 1.37445 (192)
x := {[-1.22148420651548, -1], [-1.22148420651548, -1], [1.17809724509617, 1.37444678594553], [-0.75, -0.5], [1.25, 1.5], [1.17809724509617, 1.5707963267949], [2.625, 3]}
CP(1) => {[-1.21584991772509, -1], [-1.22148420651548, -1], [1.17809724509617, 1.37444678594553], [-0.75, -0.5], [1.25, 1.5], [1.17809724509617, 1.5707963267949], [2.625, 3]}
split: 5 1.37445 (193)
x := {[-1.22148420651548, -1], [-1.22148420651548, -1], [1.37444678594553, 1.5707963267949], [-0.75, -0.5], [1.25, 1.5], [1.17809724509617, 1.5707963267949], [2.625, 3]}
CP(4) => []
x := {[-1.25, -1], [-1.25, -1], [-4.94065645841247e-324, 0.332460256848249], [-1, -0.75], [1, 1.25], [-4.94065645841247e-324, 0.196349540849362], [2.625, 3]}
CP(1) => {[-1.25, -1], [-1.25, -1], [-4.94065645841247e-324, 0.311868631689158], [-1, -0.75], [1, 1.25], [-4.94065645841247e-324, 0.196349540849362], [2.625, 3]}
split: 6 2.8125 (193)
x := {[-1.25, -1], [-1.25, -1], [-4.94065645841247e-324, 0.332460256848249], [-1, -0.75], [1, 1.25], [0.196349540849362, 0.392699081698724], [2.625, 3]}
CP(1) => {[-1.25, -1], [-1.25, -1], [-4.94065645841247e-324, 0.311868631689158], [-1, -0.75], [1, 1.25], [0.196349540849362, 0.392699081698724], [2.625, 3]}
split: 6 2.8125 (194)
x := {[-1.25, -1], [-1.25, -1], [-4.94065645841247e-324, 0.332460256848249], [-1, -0.75], [1.25, 1.5], [-4.94065645841247e-324, 0.196349540849362], [2.625, 3]}
CP(2) => []
x := {[-1.25, -1], [-1.25, -1], [-4.94065645841247e-324, 0.332460256848249], [-1, -0.75], [1.25, 1.5], [0.196349540849362, 0.392699081698724], [2.625, 3]}
CP(1) => {[-1.25, -1], [-1.25, -1], [-4.94065645841247e-324, 0.311868631689158], [-1, -0.75], [1.25, 1.5], [0.196349540849362, 0.392699081698724], [2.625, 3]}
split: 6 2.8125 (194)
x := {[-1.25, -1], [-1.25, -1], [-4.94065645841247e-324, 0.311868631689158], [-0.75, -0.5], [1.25, 1.5], [-4.94065645841247e-324, 0.196349540849362], [2.625, 2.8125]}
CP(1) => []
x := {[-1.25, -1], [-1.25, -1], [-4.94065645841247e-324, 0.311868631689158], [-0.75, -0.5], [1.25, 1.5], [-4.94065645841247e-324, 0.196349540849362], [2.8125, 3]}
CP(1) => {[-1.25, -1], [-1.25, -1], [-4.94065645841247e-324, 0.285710280259467], [-0.75, -0.5], [1.25, 1.5], [-4.94065645841247e-324, 0.196349540849362], [2.8125, 3]}
split: 2 0.142855 (194)
x := {[-1.25, -1], [-1.25, -1], [-4.94065645841247e-324, 0.311868631689158], [-0.75, -0.5], [1.25, 1.5], [0.196349540849362, 0.392699081698724], [2.625, 2.8125]}
CP(1) => []
x := {[-1.25, -1], [-1.25, -1], [-4.94065645841247e-324, 0.311868631689158], [-0.75, -0.5], [1.25, 1.5], [0.196349540849362, 0.392699081698724], [2.8125, 3]}
CP(1) => {[-1.25, -1], [-1.25, -1], [-4.94065645841247e-324, 0.285710280259467], [-0.75, -0.5], [1.25, 1.5], [0.196349540849362, 0.392699081698724], [2.8125, 3]}
split: 2 0.142855 (194)
x := {[-1.25, -1], [-1.25, -1], [-4.94065645841247e-324, 0.332460256848249], [-1, -0.75], [1, 1.25], [0.392699081698724, 0.589048622548086], [2.625, 3]}
CP(1) => {[-1.25, -1], [-1.25, -1], [-4.94065645841247e-324, 0.311868631689158], [-1, -0.75], [1, 1.25], [0.392699081698724, 0.589048622548086], [2.625, 3]}
split: 6 2.8125 (195)
x := {[-1.25, -1], [-1.25, -1], [-4.94065645841247e-324, 0.332460256848249], [-1, -0.75], [1, 1.25], [0.589048622548086, 0.785398163397449], [2.625, 3]}
CP(1) => {[-1.25, -1], [-1.25, -1], [-4.94065645841247e-324, 0.311868631689158], [-1, -0.75], [1, 1.25], [0.589048622548086, 0.785398163397449], [2.625, 3]}
split: 6 2.8125 (196)
x := {[-1.25, -1], [-1.25, -1], [-4.94065645841247e-324, 0.332460256848249], [-1, -0.75], [1.25, 1.5], [0.392699081698724, 0.589048622548086], [2.625, 3]}
CP(1) => {[-1.25, -1], [-1.25, -1], [-4.94065645841247e-324, 0.311868631689158], [-1, -0.75], [1.25, 1.5], [0.392699081698724, 0.589048622548086], [2.625, 3]}
split: 6 2.8125 (197)
x := {[-1.25, -1], [-1.25, -1], [-4.94065645841247e-324, 0.332460256848249], [-1, -0.75], [1.25, 1.5], [0.589048622548086, 0.785398163397449], [2.625, 3]}
CP(1) => {[-1.25, -1], [-1.25, -1], [-4.94065645841247e-324, 0.311868631689158], [-1, -0.75], [1.25, 1.4992241345133], [0.589048622548086, 0.785398163397449], [2.625, 3]}
split: 6 2.8125 (198)
x := {[-1.25, -1], [-1.25, -1], [-4.94065645841247e-324, 0.311868631689158], [-0.75, -0.5], [1.25, 1.5], [0.392699081698724, 0.589048622548086], [2.625, 2.8125]}
CP(1) => []
x := {[-1.25, -1], [-1.25, -1], [-4.94065645841247e-324, 0.311868631689158], [-0.75, -0.5], [1.25, 1.5], [0.392699081698724, 0.589048622548086], [2.8125, 3]}
CP(1) => {[-1.25, -1], [-1.25, -1], [-4.94065645841247e-324, 0.285710280259467], [-0.75, -0.5], [1.25, 1.5], [0.392699081698724, 0.589048622548086], [2.8125, 3]}
split: 2 0.142855 (198)
x := {[-1.25, -1], [-1.25, -1], [-4.94065645841247e-324, 0.311868631689158], [-0.75, -0.5], [1.25, 1.5], [0.589048622548086, 0.785398163397449], [2.625, 2.8125]}
CP(1) => []
x := {[-1.25, -1], [-1.25, -1], [-4.94065645841247e-324, 0.311868631689158], [-0.75, -0.5], [1.25, 1.5], [0.589048622548086, 0.785398163397449], [2.8125, 3]}
CP(1) => {[-1.25, -1], [-1.25, -1], [-4.94065645841247e-324, 0.285710280259467], [-0.75, -0.5], [1.25, 1.5], [0.589048622548086, 0.785398163397449], [2.8125, 3]}
split: 2 0.142855 (198)
x := {[-1.5, -1.25], [-1.45847586576825, -1.22923793288413], [0.392699081698724, 0.785398163397449], [-1, -0.75], [1, 1.25], [-4.94065645841247e-324, 0.392699081698724], [2.625, 3]}
CP(1) => []
x := {[-1.5, -1.25], [-1.22923793288413, -1], [0.392699081698724, 0.785398163397449], [-1, -0.75], [1, 1.25], [-4.94065645841247e-324, 0.392699081698724], [2.625, 3]}
split: 5 0.19635 (198)
x := {[-1.5, -1.25], [-1.45847586576825, -1.22923793288413], [0.392699081698724, 0.785398163397449], [-1, -0.75], [1.25, 1.5], [-4.94065645841247e-324, 0.392699081698724], [2.625, 3]}
CP(1) => []
x := {[-1.5, -1.25], [-1.22923793288413, -1], [0.392699081698724, 0.785398163397449], [-1, -0.75], [1.25, 1.5], [-4.94065645841247e-324, 0.392699081698724], [2.625, 3]}
split: 5 0.19635 (198)
x := {[-1.5, -1.25], [-1.22923793288413, -1], [0.392699081698724, 0.785398163397449], [-0.75, -0.5], [1.25, 1.5], [-4.94065645841247e-324, 0.196349540849362], [2.625, 3]}
split: 2 0.589049 (199)
x := {[-1.5, -1.25], [-1.22923793288413, -1], [0.392699081698724, 0.785398163397449], [-0.75, -0.5], [1.25, 1.5], [0.196349540849362, 0.392699081698724], [2.625, 3]}
split: 2 0.589049 (200)
x := {[-1.25, -1], [-1.25, -1], [0.392699081698724, 0.785398163397449], [-1, -0.75], [1, 1.25], [-4.94065645841247e-324, 0.196349540849362], [2.625, 3]}
split: 2 0.589049 (201)
x := {[-1.25, -1], [-1.25, -1], [0.392699081698724, 0.785398163397449], [-1, -0.75], [1, 1.25], [0.196349540849362, 0.392699081698724], [2.625, 3]}
split: 2 0.589049 (202)
x := {[-1.25, -1], [-1.25, -1], [0.392699081698724, 0.785398163397449], [-1, -0.75], [1.25, 1.5], [-4.94065645841247e-324, 0.196349540849362], [2.625, 3]}
CP(2) => []
x := {[-1.25, -1], [-1.25, -1], [0.392699081698724, 0.785398163397449], [-1, -0.75], [1.25, 1.5], [0.196349540849362, 0.392699081698724], [2.625, 3]}
split: 2 0.589049 (202)
x := {[-1.25, -1], [-1.25, -1], [0.392699081698724, 0.589048622548086], [-0.75, -0.5], [1.25, 1.5], [-4.94065645841247e-324, 0.196349540849362], [2.625, 3]}
split: 6 2.8125 (203)
x := {[-1.25, -1], [-1.25, -1], [0.589048622548086, 0.785398163397449], [-0.75, -0.5], [1.25, 1.5], [-4.94065645841247e-324, 0.196349540849362], [2.625, 3]}
split: 6 2.8125 (204)
x := {[-1.25, -1], [-1.25, -1], [0.392699081698724, 0.589048622548086], [-0.75, -0.5], [1.25, 1.5], [0.196349540849362, 0.392699081698724], [2.625, 3]}
split: 6 2.8125 (205)
x := {[-1.25, -1], [-1.25, -1], [0.589048622548086, 0.785398163397449], [-0.75, -0.5], [1.25, 1.5], [0.196349540849362, 0.392699081698724], [2.625, 3]}
split: 6 2.8125 (206)
x := {[-1.5, -1.25], [-1.45847586576825, -1.22923793288413], [0.392699081698724, 0.785398163397449], [-1, -0.75], [1, 1.25], [0.392699081698724, 0.785398163397449], [2.625, 3]}
CP(1) => []
x := {[-1.5, -1.25], [-1.22923793288413, -1], [0.392699081698724, 0.785398163397449], [-1, -0.75], [1, 1.25], [0.392699081698724, 0.785398163397449], [2.625, 3]}
split: 2 0.589049 (206)
x := {[-1.5, -1.25], [-1.45847586576825, -1.22923793288413], [0.392699081698724, 0.785398163397449], [-1, -0.75], [1.25, 1.5], [0.392699081698724, 0.785398163397449], [2.625, 3]}
CP(1) => []
x := {[-1.5, -1.25], [-1.22923793288413, -1], [0.392699081698724, 0.785398163397449], [-1, -0.75], [1.25, 1.5], [0.392699081698724, 0.785398163397449], [2.625, 3]}
split: 2 0.589049 (206)
x := {[-1.5, -1.25], [-1.22923793288413, -1], [0.392699081698724, 0.589048622548086], [-0.75, -0.5], [1.25, 1.5], [0.392699081698724, 0.785398163397449], [2.625, 3]}
CP(2) => []
x := {[-1.5, -1.25], [-1.22923793288413, -1], [0.589048622548086, 0.785398163397449], [-0.75, -0.5], [1.25, 1.5], [0.392699081698724, 0.785398163397449], [2.625, 3]}
CP(2) => {[-1.45222284460734, -1.25], [-1.22923793288413, -1], [0.589048622548086, 0.785398163397449], [-0.75, -0.5], [1.25, 1.5], [0.392699081698724, 0.785398163397449], [2.625, 3]}
split: 5 0.589049 (206)
x := {[-1.25, -1], [-1.25, -1], [0.392699081698724, 0.589048622548086], [-1, -0.75], [1, 1.25], [0.392699081698724, 0.785398163397449], [2.625, 3]}
split: 5 0.589049 (207)
x := {[-1.25, -1], [-1.25, -1], [0.589048622548086, 0.785398163397449], [-1, -0.75], [1, 1.25], [0.392699081698724, 0.785398163397449], [2.625, 3]}
split: 5 0.589049 (208)
x := {[-1.25, -1], [-1.25, -1], [0.392699081698724, 0.589048622548086], [-1, -0.75], [1.25, 1.5], [0.392699081698724, 0.785398163397449], [2.625, 3]}
split: 5 0.589049 (209)
x := {[-1.25, -1], [-1.25, -1], [0.589048622548086, 0.785398163397449], [-1, -0.75], [1.25, 1.5], [0.392699081698724, 0.785398163397449], [2.625, 3]}
split: 5 0.589049 (210)
x := {[-1.25, -1], [-1.25, -1], [0.392699081698724, 0.589048622548086], [-0.75, -0.5], [1.25, 1.5], [0.392699081698724, 0.589048622548086], [2.625, 3]}
split: 6 2.8125 (211)
x := {[-1.25, -1], [-1.25, -1], [0.392699081698724, 0.589048622548086], [-0.75, -0.5], [1.25, 1.5], [0.589048622548086, 0.785398163397449], [2.625, 3]}
split: 6 2.8125 (212)
x := {[-1.25, -1], [-1.25, -1], [0.589048622548086, 0.785398163397449], [-0.75, -0.5], [1.25, 1.5], [0.392699081698724, 0.589048622548086], [2.625, 3]}
split: 6 2.8125 (213)
x := {[-1.25, -1], [-1.25, -1], [0.589048622548086, 0.785398163397449], [-0.75, -0.5], [1.25, 1.5], [0.589048622548086, 0.785398163397449], [2.625, 3]}
split: 6 2.8125 (214)
x := {[-1.45222284460734, -1.25], [-1.22923793288413, -1], [0.589048622548086, 0.785398163397449], [-0.849174393015122, -0.674587196507561], [1.5, 1.78674957842465], [0.106654420654446, 0.360523988077692], [2.8125, 3]}
CP(1) => []
x := {[-1.45222284460734, -1.25], [-1.22923793288413, -1], [0.589048622548086, 0.785398163397449], [-0.674587196507561, -0.5], [1.5, 1.78674957842465], [0.106654420654446, 0.360523988077692], [2.8125, 3]}
split: 4 1.64337 (214)
x := {[-1.25, -1], [-1.25, -1], [0.392699081698724, 0.589048622548086], [-0.674587196507561, -0.5], [1.5, 1.64337478921232], [0.106654420654446, 0.360523988077692], [2.8125, 3]}
split: 5 0.233589 (215)
x := {[-1.25, -1], [-1.25, -1], [0.392699081698724, 0.589048622548086], [-0.674587196507561, -0.5], [1.64337478921232, 1.78674957842465], [0.106654420654446, 0.360523988077692], [2.8125, 3]}
CP(1) => []
x := {[-1.25, -1], [-1.25, -1], [0.589048622548086, 0.785398163397449], [-0.674587196507561, -0.5], [1.5, 1.64337478921232], [0.106654420654446, 0.360523988077692], [2.8125, 3]}
split: 5 0.233589 (215)
x := {[-1.25, -1], [-1.25, -1], [0.589048622548086, 0.785398163397449], [-0.674587196507561, -0.5], [1.64337478921232, 1.78674957842465], [0.106654420654446, 0.360523988077692], [2.8125, 3]}
CP(1) => []
x := {[-1.25, -1], [-1.25, -1], [-4.94065645841247e-324, 0.155934315844579], [-0.5, -0.299407815566756], [1.5, 1.68608793333132], [0.0150455690249562, 0.175794936313918], [2.8125, 3]}
CP(1) => []
x := {[-1.25, -1], [-1.25, -1], [0.155934315844579, 0.311868631689158], [-0.5, -0.299407815566756], [1.5, 1.68608793333132], [0.0150455690249562, 0.175794936313918], [2.8125, 3]}
CP(3) => []
x := {[-1.25, -1], [-1.25, -1], [-4.94065645841247e-324, 0.155934315844579], [-0.5, -0.299407815566756], [1.5, 1.69729080685608], [0.175794936313918, 0.351556794352965], [2.8125, 3]}
CP(1) => []
x := {[-1.25, -1], [-1.25, -1], [0.155934315844579, 0.311868631689158], [-0.5, -0.299407815566756], [1.5, 1.69729080685608], [0.175794936313918, 0.351556794352965], [2.8125, 3]}
CP(3) => []
x := {[-1.45222284460734, -1.25], [-1.22923793288413, -1], [0.589048622548086, 0.785398163397449], [-0.5, -0.297864504052991], [1.5, 1.70213549594701], [-4.94065645841247e-324, 0.352174894328048], [2.625, 2.8125]}
CP(1) => []
x := {[-1.45222284460734, -1.25], [-1.22923793288413, -1], [0.589048622548086, 0.785398163397449], [-0.5, -0.297864504052991], [1.5, 1.70213549594701], [-4.94065645841247e-324, 0.352174894328048], [2.8125, 3]}
split: 5 0.176087 (210)
x := {[-1.25, -1], [-1.25, -1], [0.392699081698724, 0.589048622548086], [-0.5, -0.297864504052991], [1.5, 1.70120745468594], [-4.94065645841247e-324, 0.176474485394414], [2.8125, 3]}
CP(1) => {[-1.25, -1], [-1.25, -1], [0.392699081698724, 0.589048622548086], [-0.5, -0.298792545314059], [1.5, 1.68741988328224], [0.014570433425442, 0.176474485394414], [2.8125, 3]}
split: 0 -1.125 (211)
x := {[-1.25, -1], [-1.25, -1], [0.392699081698724, 0.589048622548086], [-0.5, -0.297864504052991], [1.5, 1.70120745468594], [0.176474485394414, 0.352948970788828], [2.8125, 3]}
CP(1) => {[-1.25, -1], [-1.25, -1], [0.392699081698724, 0.589048622548086], [-0.5, -0.298792545314059], [1.5, 1.6971874220183], [0.176474485394414, 0.352174894328048], [2.8125, 3]}
split: 0 -1.125 (212)
x := {[-1.25, -1], [-1.25, -1], [0.589048622548086, 0.785398163397449], [-0.5, -0.297864504052991], [1.5, 1.70120745468594], [-4.94065645841247e-324, 0.176474485394414], [2.8125, 3]}
CP(1) => {[-1.25, -1], [-1.25, -1], [0.589048622548086, 0.785398163397449], [-0.5, -0.298792545314059], [1.5, 1.68741988328224], [0.014570433425442, 0.176474485394414], [2.8125, 3]}
split: 0 -1.125 (213)
x := {[-1.25, -1], [-1.25, -1], [0.589048622548086, 0.785398163397449], [-0.5, -0.297864504052991], [1.5, 1.70120745468594], [0.176474485394414, 0.352948970788828], [2.8125, 3]}
CP(1) => {[-1.25, -1], [-1.25, -1], [0.589048622548086, 0.785398163397449], [-0.5, -0.298792545314059], [1.5, 1.6971874220183], [0.176474485394414, 0.352174894328048], [2.8125, 3]}
split: 0 -1.125 (214)
x := {[-1.25, -1], [-1.25, -1], [-4.94065645841247e-324, 0.332460256848249], [-1, -0.75], [1, 1.25], [0.785398163397449, 0.981747704246811], [2.625, 3]}
CP(1) => {[-1.25, -1], [-1.25, -1], [-4.94065645841247e-324, 0.311868631689158], [-1, -0.75], [1, 1.25], [0.785398163397449, 0.981747704246811], [2.625, 3]}
split: 6 2.8125 (215)
x := {[-1.25, -1], [-1.25, -1], [-4.94065645841247e-324, 0.332460256848249], [-1, -0.75], [1, 1.25], [0.981747704246811, 1.17809724509617], [2.625, 3]}
CP(1) => {[-1.25, -1], [-1.25, -1], [-4.94065645841247e-324, 0.311868631689158], [-1, -0.75], [1, 1.25], [0.981747704246811, 1.17809724509617], [2.625, 3]}
split: 6 2.8125 (216)
x := {[-1.25, -1], [-1.25, -1], [-4.94065645841247e-324, 0.332460256848249], [-1, -0.75], [1.25, 1.5], [0.785398163397449, 0.981747704246811], [2.625, 3]}
CP(2) => {[-1.25, -1], [-1.25, -1], [-4.94065645841247e-324, 0.285710280259467], [-1, -0.75], [1.25, 1.43476554712997], [0.785398163397449, 0.981747704246811], [2.625, 3]}
split: 6 2.8125 (217)
x := {[-1.25, -1], [-1.25, -1], [-4.94065645841247e-324, 0.332460256848249], [-1, -0.75], [1.25, 1.5], [0.981747704246811, 1.17809724509617], [2.625, 3]}
CP(2) => {[-1.25, -1], [-1.25, -1], [-4.94065645841247e-324, 0.285710280259467], [-0.996824013875295, -0.75], [1.25, 1.3887572143144], [0.981747704246811, 1.17809724509617], [2.625, 3]}
split: 6 2.8125 (218)
x := {[-1.25, -1], [-1.25, -1], [-4.94065645841247e-324, 0.311868631689158], [-0.75, -0.5], [1.25, 1.48806792902422], [0.785398163397449, 0.981747704246811], [2.625, 2.8125]}
CP(1) => []
x := {[-1.25, -1], [-1.25, -1], [-4.94065645841247e-324, 0.311868631689158], [-0.75, -0.5], [1.25, 1.48806792902422], [0.785398163397449, 0.981747704246811], [2.8125, 3]}
CP(1) => {[-1.25, -1], [-1.25, -1], [-4.94065645841247e-324, 0.285710280259467], [-0.75, -0.511932070975783], [1.25, 1.48602627067862], [0.785398163397449, 0.981747704246811], [2.8125, 3]}
split: 2 0.142855 (218)
x := {[-1.25, -1], [-1.25, -1], [-4.94065645841247e-324, 0.332460256848249], [-1, -0.75], [1, 1.25], [1.17809724509617, 1.37444678594553], [2.625, 3]}
CP(1) => {[-1.25, -1], [-1.25, -1], [-4.94065645841247e-324, 0.311868631689158], [-1, -0.75], [1, 1.25], [1.17809724509617, 1.37444678594553], [2.625, 3]}
split: 6 2.8125 (219)
x := {[-1.25, -1], [-1.25, -1], [-4.94065645841247e-324, 0.332460256848249], [-1, -0.75], [1, 1.25], [1.37444678594553, 1.5707963267949], [2.625, 3]}
CP(1) => {[-1.25, -1], [-1.25, -1], [-4.94065645841247e-324, 0.311868631689158], [-1, -0.75], [1, 1.25], [1.37444678594553, 1.5707963267949], [2.625, 3]}
split: 6 2.8125 (220)
x := {[-1.25, -1], [-1.25, -1], [-4.94065645841247e-324, 0.332460256848249], [-1, -0.75], [1.25, 1.5], [1.17809724509617, 1.37444678594553], [2.625, 3]}
CP(3) => []
x := {[-1.25, -1], [-1.25, -1], [-4.94065645841247e-324, 0.332460256848249], [-1, -0.75], [1.25, 1.5], [1.37444678594553, 1.5707963267949], [2.625, 3]}
CP(2) => []
x := {[-1.25, -1], [-1.25, -1], [-4.94065645841247e-324, 0.311868631689158], [-0.75, -0.5], [1.25, 1.47635612554177], [1.17809724509617, 1.37444678594553], [2.625, 2.8125]}
CP(1) => []
x := {[-1.25, -1], [-1.25, -1], [-4.94065645841247e-324, 0.311868631689158], [-0.75, -0.5], [1.25, 1.47635612554177], [1.17809724509617, 1.37444678594553], [2.8125, 3]}
CP(1) => {[-1.25, -1], [-1.25, -1], [-4.94065645841247e-324, 0.285710280259467], [-0.75, -0.523643874458235], [1.25, 1.46662412351188], [1.17809724509617, 1.37444678594553], [2.8125, 3]}
split: 2 0.142855 (218)
x := {[-1.25, -1], [-1.25, -1], [-4.94065645841247e-324, 0.311868631689158], [-0.75, -0.5], [1.25, 1.5], [1.37444678594553, 1.5707963267949], [2.625, 2.8125]}
CP(1) => []
x := {[-1.25, -1], [-1.25, -1], [-4.94065645841247e-324, 0.311868631689158], [-0.75, -0.5], [1.25, 1.5], [1.37444678594553, 1.5707963267949], [2.8125, 3]}
CP(1) => {[-1.25, -1], [-1.25, -1], [-4.94065645841247e-324, 0.285710280259467], [-0.75, -0.5], [1.25, 1.5], [1.37444678594553, 1.5707963267949], [2.8125, 3]}
split: 2 0.142855 (218)
x := {[-1.5, -1.25], [-1.45847586576825, -1.22923793288413], [0.392699081698724, 0.785398163397449], [-1, -0.75], [1, 1.25], [0.785398163397449, 1.17809724509617], [2.625, 3]}
CP(1) => []
x := {[-1.5, -1.25], [-1.22923793288413, -1], [0.392699081698724, 0.785398163397449], [-1, -0.75], [1, 1.25], [0.785398163397449, 1.17809724509617], [2.625, 3]}
split: 5 0.981748 (218)
x := {[-1.5, -1.25], [-1.45847586576825, -1.22923793288413], [0.392699081698724, 0.785398163397449], [-1, -0.75], [1.25, 1.5], [0.785398163397449, 1.17809724509617], [2.625, 3]}
CP(1) => []
x := {[-1.5, -1.25], [-1.22923793288413, -1], [0.392699081698724, 0.785398163397449], [-1, -0.75], [1.25, 1.5], [0.785398163397449, 1.17809724509617], [2.625, 3]}
split: 5 0.981748 (218)
x := {[-1.5, -1.25], [-1.22923793288413, -1], [0.392699081698724, 0.785398163397449], [-0.75, -0.5], [1.25, 1.5], [0.785398163397449, 0.981747704246811], [2.625, 3]}
CP(1) => {[-1.5, -1.25], [-1.22923793288413, -1], [0.392699081698724, 0.785398163397449], [-0.75, -0.5], [1.25, 1.48806792902422], [0.785398163397449, 0.981747704246811], [2.625, 3]}
split: 2 0.589049 (219)
x := {[-1.5, -1.25], [-1.22923793288413, -1], [0.392699081698724, 0.785398163397449], [-0.75, -0.5], [1.25, 1.5], [0.981747704246811, 1.17809724509617], [2.625, 3]}
CP(3) => {[-1.5, -1.25], [-1.22923793288413, -1], [0.392699081698724, 0.785398163397449], [-0.75, -0.536197954691974], [1.25, 1.46138848303398], [0.981747704246811, 1.17809724509617], [2.625, 3]}
split: 2 0.589049 (220)
x := {[-1.25, -1], [-1.25, -1], [0.392699081698724, 0.785398163397449], [-1, -0.75], [1, 1.25], [0.785398163397449, 0.981747704246811], [2.625, 3]}
split: 2 0.589049 (221)
x := {[-1.25, -1], [-1.25, -1], [0.392699081698724, 0.785398163397449], [-1, -0.75], [1, 1.25], [0.981747704246811, 1.17809724509617], [2.625, 3]}
split: 2 0.589049 (222)
x := {[-1.25, -1], [-1.25, -1], [0.392699081698724, 0.785398163397449], [-1, -0.75], [1.25, 1.5], [0.785398163397449, 0.981747704246811], [2.625, 3]}
CP(2) => {[-1.25, -1], [-1.25, -1], [0.392699081698724, 0.785398163397449], [-1, -0.75], [1.25, 1.43476554712997], [0.785398163397449, 0.981747704246811], [2.625, 3]}
split: 2 0.589049 (223)
x := {[-1.25, -1], [-1.25, -1], [0.392699081698724, 0.785398163397449], [-1, -0.75], [1.25, 1.5], [0.981747704246811, 1.17809724509617], [2.625, 3]}
CP(2) => {[-1.25, -1], [-1.25, -1], [0.392699081698724, 0.785398163397449], [-0.996824013875295, -0.75], [1.25, 1.3887572143144], [0.981747704246811, 1.17809724509617], [2.625, 3]}
split: 2 0.589049 (224)
x := {[-1.25, -1], [-1.25, -1], [0.392699081698724, 0.589048622548086], [-0.75, -0.5], [1.25, 1.48806792902422], [0.785398163397449, 0.981747704246811], [2.625, 3]}
CP(1) => {[-1.25, -1], [-1.25, -1], [0.392699081698724, 0.589048622548086], [-0.75, -0.511932070975783], [1.25, 1.48602627067862], [0.785398163397449, 0.981747704246811], [2.625, 3]}
split: 6 2.8125 (225)
x := {[-1.25, -1], [-1.25, -1], [0.589048622548086, 0.785398163397449], [-0.75, -0.5], [1.25, 1.48806792902422], [0.785398163397449, 0.981747704246811], [2.625, 3]}
CP(1) => {[-1.25, -1], [-1.25, -1], [0.589048622548086, 0.785398163397449], [-0.75, -0.511932070975783], [1.25, 1.48602627067862], [0.785398163397449, 0.981747704246811], [2.625, 3]}
split: 6 2.8125 (226)
x := {[-1.25, -1], [-1.25, -1], [0.392699081698724, 0.589048622548086], [-0.75, -0.536197954691974], [1.25, 1.46138848303398], [0.981747704246811, 1.17809724509617], [2.625, 3]}
CP(1) => {[-1.25, -1], [-1.25, -1], [0.392699081698724, 0.589048622548086], [-0.75, -0.538611516966018], [1.25, 1.46066756649332], [0.981747704246811, 1.17809724509617], [2.625, 3]}
split: 6 2.8125 (227)
x := {[-1.25, -1], [-1.25, -1], [0.589048622548086, 0.785398163397449], [-0.75, -0.536197954691974], [1.25, 1.46138848303398], [0.981747704246811, 1.17809724509617], [2.625, 3]}
CP(1) => {[-1.25, -1], [-1.25, -1], [0.589048622548086, 0.785398163397449], [-0.75, -0.538611516966018], [1.25, 1.46066756649332], [0.981747704246811, 1.17809724509617], [2.625, 3]}
split: 6 2.8125 (228)
x := {[-1.5, -1.25], [-1.45847586576825, -1.22923793288413], [0.392699081698724, 0.785398163397449], [-1, -0.75], [1, 1.25], [1.17809724509617, 1.5707963267949], [2.625, 3]}
CP(1) => []
x := {[-1.5, -1.25], [-1.22923793288413, -1], [0.392699081698724, 0.785398163397449], [-1, -0.75], [1, 1.25], [1.17809724509617, 1.5707963267949], [2.625, 3]}
split: 2 0.589049 (228)
x := {[-1.5, -1.25], [-1.45847586576825, -1.22923793288413], [0.392699081698724, 0.785398163397449], [-1, -0.75], [1.25, 1.5], [1.17809724509617, 1.5707963267949], [2.625, 3]}
CP(1) => []
x := {[-1.5, -1.25], [-1.22923793288413, -1], [0.392699081698724, 0.785398163397449], [-1, -0.75], [1.25, 1.5], [1.17809724509617, 1.5707963267949], [2.625, 3]}
split: 2 0.589049 (228)
x := {[-1.5, -1.25], [-1.22923793288413, -1], [0.392699081698724, 0.589048622548086], [-0.75, -0.5], [1.25, 1.5], [1.17809724509617, 1.5707963267949], [2.625, 3]}
CP(2) => []
x := {[-1.5, -1.25], [-1.22923793288413, -1], [0.589048622548086, 0.785398163397449], [-0.75, -0.5], [1.25, 1.5], [1.17809724509617, 1.5707963267949], [2.625, 3]}
CP(2) => {[-1.45222284460734, -1.25], [-1.22923793288413, -1], [0.589048622548086, 0.785398163397449], [-0.75, -0.5], [1.25, 1.5], [1.17809724509617, 1.5707963267949], [2.625, 3]}
split: 5 1.37445 (228)
x := {[-1.25, -1], [-1.25, -1], [0.392699081698724, 0.589048622548086], [-1, -0.75], [1, 1.25], [1.17809724509617, 1.5707963267949], [2.625, 3]}
split: 5 1.37445 (229)
x := {[-1.25, -1], [-1.25, -1], [0.589048622548086, 0.785398163397449], [-1, -0.75], [1, 1.25], [1.17809724509617, 1.5707963267949], [2.625, 3]}
split: 5 1.37445 (230)
x := {[-1.25, -1], [-1.25, -1], [0.392699081698724, 0.589048622548086], [-1, -0.75], [1.25, 1.5], [1.17809724509617, 1.5707963267949], [2.625, 3]}
split: 5 1.37445 (231)
x := {[-1.25, -1], [-1.25, -1], [0.589048622548086, 0.785398163397449], [-1, -0.75], [1.25, 1.5], [1.17809724509617, 1.5707963267949], [2.625, 3]}
split: 5 1.37445 (232)
x := {[-1.25, -1], [-1.25, -1], [0.392699081698724, 0.589048622548086], [-0.75, -0.5], [1.25, 1.5], [1.17809724509617, 1.37444678594553], [2.625, 3]}
CP(1) => {[-1.25, -1], [-1.25, -1], [0.392699081698724, 0.589048622548086], [-0.75, -0.5], [1.25, 1.47635612554177], [1.17809724509617, 1.37444678594553], [2.625, 3]}
split: 6 2.8125 (233)
x := {[-1.25, -1], [-1.25, -1], [0.392699081698724, 0.589048622548086], [-0.75, -0.5], [1.25, 1.5], [1.37444678594553, 1.5707963267949], [2.625, 3]}
split: 6 2.8125 (234)
x := {[-1.25, -1], [-1.25, -1], [0.589048622548086, 0.785398163397449], [-0.75, -0.5], [1.25, 1.5], [1.17809724509617, 1.37444678594553], [2.625, 3]}
CP(1) => {[-1.25, -1], [-1.25, -1], [0.589048622548086, 0.785398163397449], [-0.75, -0.5], [1.25, 1.47635612554177], [1.17809724509617, 1.37444678594553], [2.625, 3]}
split: 6 2.8125 (235)
x := {[-1.25, -1], [-1.25, -1], [0.589048622548086, 0.785398163397449], [-0.75, -0.5], [1.25, 1.5], [1.37444678594553, 1.5707963267949], [2.625, 3]}
split: 6 2.8125 (236)
x := {[-1.5, -1.25], [-1.25, -1], [0.785398163397449, 1.17809724509617], [-1, -0.75], [1, 1.25], [-4.94065645841247e-324, 0.392699081698724], [2.625, 3]}
split: 2 0.981748 (237)
x := {[-1.5, -1.25], [-1.25, -1], [0.785398163397449, 1.17809724509617], [-1, -0.75], [1.25, 1.5], [-4.94065645841247e-324, 0.392699081698724], [2.625, 3]}
split: 2 0.981748 (238)
x := {[-1.5, -1.25], [-1.25, -1], [0.785398163397449, 0.981747704246811], [-0.75, -0.5], [1.25, 1.5], [-4.94065645841247e-324, 0.392699081698724], [2.625, 3]}
CP(2) => []
x := {[-1.5, -1.25], [-1.25, -1], [0.981747704246811, 1.17809724509617], [-0.75, -0.5], [1.25, 1.5], [-4.94065645841247e-324, 0.392699081698724], [2.625, 3]}
CP(1) => []
x := {[-1.25, -1], [-1.25, -1], [0.785398163397449, 0.981747704246811], [-1, -0.75], [1, 1.25], [-4.94065645841247e-324, 0.392699081698724], [2.625, 3]}
split: 5 0.19635 (237)
x := {[-1.25, -1], [-1.25, -1], [0.981747704246811, 1.17809724509617], [-1, -0.75], [1, 1.25], [-4.94065645841247e-324, 0.392699081698724], [2.625, 3]}
split: 5 0.19635 (238)
x := {[-1.25, -1], [-1.25, -1], [0.785398163397449, 0.981747704246811], [-1, -0.75], [1.25, 1.5], [-4.94065645841247e-324, 0.392699081698724], [2.625, 3]}
split: 5 0.19635 (239)
x := {[-1.25, -1], [-1.25, -1], [0.981747704246811, 1.17809724509617], [-1, -0.75], [1.25, 1.5], [-4.94065645841247e-324, 0.392699081698724], [2.625, 3]}
split: 5 0.19635 (240)
x := {[-1.25, -1], [-1.25, -1], [0.785398163397449, 0.981747704246811], [-0.75, -0.5], [1.25, 1.5], [-4.94065645841247e-324, 0.196349540849362], [2.625, 3]}
split: 6 2.8125 (241)
x := {[-1.25, -1], [-1.25, -1], [0.785398163397449, 0.981747704246811], [-0.75, -0.5], [1.25, 1.5], [0.196349540849362, 0.392699081698724], [2.625, 3]}
split: 6 2.8125 (242)
x := {[-1.25, -1], [-1.25, -1], [0.981747704246811, 1.17809724509617], [-0.75, -0.5], [1.25, 1.5], [-4.94065645841247e-324, 0.196349540849362], [2.625, 3]}
split: 6 2.8125 (243)
x := {[-1.25, -1], [-1.25, -1], [0.981747704246811, 1.17809724509617], [-0.75, -0.5], [1.25, 1.5], [0.196349540849362, 0.392699081698724], [2.625, 3]}
split: 6 2.8125 (244)
x := {[-1.22148420651548, -1], [-1.22148420651548, -1], [1.17809724509617, 1.5707963267949], [-1, -0.75], [1, 1.25], [-4.94065645841247e-324, 0.196349540849362], [2.625, 3]}
split: 2 1.37445 (245)
x := {[-1.22148420651548, -1], [-1.22148420651548, -1], [1.17809724509617, 1.5707963267949], [-1, -0.75], [1, 1.25], [0.196349540849362, 0.392699081698724], [2.625, 3]}
split: 2 1.37445 (246)
x := {[-1.22148420651548, -1], [-1.22148420651548, -1], [1.17809724509617, 1.5707963267949], [-1, -0.75], [1.25, 1.5], [-4.94065645841247e-324, 0.196349540849362], [2.625, 3]}
CP(2) => []
x := {[-1.22148420651548, -1], [-1.22148420651548, -1], [1.17809724509617, 1.5707963267949], [-1, -0.75], [1.25, 1.5], [0.196349540849362, 0.392699081698724], [2.625, 3]}
split: 2 1.37445 (246)
x := {[-1.22148420651548, -1], [-1.22148420651548, -1], [1.17809724509617, 1.37444678594553], [-0.75, -0.5], [1.25, 1.5], [-4.94065645841247e-324, 0.196349540849362], [2.625, 3]}
CP(1) => {[-1.21584991772509, -1], [-1.22148420651548, -1], [1.17809724509617, 1.37444678594553], [-0.75, -0.5], [1.25, 1.5], [-4.94065645841247e-324, 0.196349540849362], [2.625, 3]}
split: 6 2.8125 (247)
x := {[-1.22148420651548, -1], [-1.22148420651548, -1], [1.37444678594553, 1.5707963267949], [-0.75, -0.5], [1.25, 1.5], [-4.94065645841247e-324, 0.196349540849362], [2.625, 3]}
CP(4) => []
x := {[-1.22148420651548, -1], [-1.22148420651548, -1], [1.17809724509617, 1.37444678594553], [-0.75, -0.5], [1.25, 1.5], [0.196349540849362, 0.392699081698724], [2.625, 3]}
CP(1) => {[-1.21584991772509, -1], [-1.22148420651548, -1], [1.17809724509617, 1.37444678594553], [-0.75, -0.5], [1.25, 1.5], [0.196349540849362, 0.392699081698724], [2.625, 3]}
split: 6 2.8125 (247)
x := {[-1.22148420651548, -1], [-1.22148420651548, -1], [1.37444678594553, 1.5707963267949], [-0.75, -0.5], [1.25, 1.5], [0.196349540849362, 0.392699081698724], [2.625, 3]}
CP(4) => []
x := {[-1.5, -1.25], [-1.25, -1], [0.785398163397449, 1.17809724509617], [-1, -0.75], [1, 1.25], [0.392699081698724, 0.785398163397449], [2.625, 3]}
split: 2 0.981748 (247)
x := {[-1.5, -1.25], [-1.25, -1], [0.785398163397449, 1.17809724509617], [-1, -0.75], [1.25, 1.5], [0.392699081698724, 0.785398163397449], [2.625, 3]}
split: 2 0.981748 (248)
x := {[-1.5, -1.25], [-1.25, -1], [0.785398163397449, 0.981747704246811], [-0.75, -0.5], [1.25, 1.5], [0.392699081698724, 0.785398163397449], [2.625, 3]}
CP(2) => []
x := {[-1.5, -1.25], [-1.25, -1], [0.981747704246811, 1.17809724509617], [-0.75, -0.5], [1.25, 1.5], [0.392699081698724, 0.785398163397449], [2.625, 3]}
CP(1) => []
x := {[-1.25, -1], [-1.25, -1], [0.785398163397449, 0.981747704246811], [-1, -0.75], [1, 1.25], [0.392699081698724, 0.785398163397449], [2.625, 3]}
split: 5 0.589049 (247)
x := {[-1.25, -1], [-1.25, -1], [0.981747704246811, 1.17809724509617], [-1, -0.75], [1, 1.25], [0.392699081698724, 0.785398163397449], [2.625, 3]}
split: 5 0.589049 (248)
x := {[-1.25, -1], [-1.25, -1], [0.785398163397449, 0.981747704246811], [-1, -0.75], [1.25, 1.5], [0.392699081698724, 0.785398163397449], [2.625, 3]}
split: 5 0.589049 (249)
x := {[-1.25, -1], [-1.25, -1], [0.981747704246811, 1.17809724509617], [-1, -0.75], [1.25, 1.5], [0.392699081698724, 0.785398163397449], [2.625, 3]}
split: 5 0.589049 (250)
x := {[-1.25, -1], [-1.25, -1], [0.785398163397449, 0.981747704246811], [-0.75, -0.5], [1.25, 1.5], [0.392699081698724, 0.589048622548086], [2.625, 3]}
split: 6 2.8125 (251)
x := {[-1.25, -1], [-1.25, -1], [0.785398163397449, 0.981747704246811], [-0.75, -0.5], [1.25, 1.5], [0.589048622548086, 0.785398163397449], [2.625, 3]}
split: 6 2.8125 (252)
x := {[-1.25, -1], [-1.25, -1], [0.981747704246811, 1.17809724509617], [-0.75, -0.5], [1.25, 1.5], [0.392699081698724, 0.589048622548086], [2.625, 3]}
split: 6 2.8125 (253)
x := {[-1.25, -1], [-1.25, -1], [0.981747704246811, 1.17809724509617], [-0.75, -0.5], [1.25, 1.5], [0.589048622548086, 0.785398163397449], [2.625, 3]}
split: 6 2.8125 (254)
x := {[-1.22148420651548, -1], [-1.22148420651548, -1], [1.17809724509617, 1.5707963267949], [-1, -0.75], [1, 1.25], [0.392699081698724, 0.589048622548086], [2.625, 3]}
split: 2 1.37445 (255)
x := {[-1.22148420651548, -1], [-1.22148420651548, -1], [1.17809724509617, 1.5707963267949], [-1, -0.75], [1, 1.25], [0.589048622548086, 0.785398163397449], [2.625, 3]}
split: 2 1.37445 (256)
x := {[-1.22148420651548, -1], [-1.22148420651548, -1], [1.17809724509617, 1.5707963267949], [-1, -0.75], [1.25, 1.5], [0.392699081698724, 0.589048622548086], [2.625, 3]}
split: 2 1.37445 (257)
x := {[-1.22148420651548, -1], [-1.22148420651548, -1], [1.17809724509617, 1.5707963267949], [-1, -0.75], [1.25, 1.5], [0.589048622548086, 0.785398163397449], [2.625, 3]}
split: 2 1.37445 (258)
x := {[-1.22148420651548, -1], [-1.22148420651548, -1], [1.17809724509617, 1.37444678594553], [-0.75, -0.5], [1.25, 1.5], [0.392699081698724, 0.589048622548086], [2.625, 3]}
CP(1) => {[-1.21584991772509, -1], [-1.22148420651548, -1], [1.17809724509617, 1.37444678594553], [-0.75, -0.5], [1.25, 1.5], [0.392699081698724, 0.589048622548086], [2.625, 3]}
split: 6 2.8125 (259)
x := {[-1.22148420651548, -1], [-1.22148420651548, -1], [1.37444678594553, 1.5707963267949], [-0.75, -0.5], [1.25, 1.5], [0.392699081698724, 0.589048622548086], [2.625, 3]}
CP(4) => []
x := {[-1.22148420651548, -1], [-1.22148420651548, -1], [1.17809724509617, 1.37444678594553], [-0.75, -0.5], [1.25, 1.5], [0.589048622548086, 0.785398163397449], [2.625, 3]}
CP(1) => {[-1.21584991772509, -1], [-1.22148420651548, -1], [1.17809724509617, 1.37444678594553], [-0.75, -0.5], [1.25, 1.5], [0.589048622548086, 0.785398163397449], [2.625, 3]}
split: 6 2.8125 (259)
x := {[-1.22148420651548, -1], [-1.22148420651548, -1], [1.37444678594553, 1.5707963267949], [-0.75, -0.5], [1.25, 1.5], [0.589048622548086, 0.785398163397449], [2.625, 3]}
CP(4) => []
x := {[-1.25, -1], [-1.25, -1], [0.785398163397449, 0.981747704246811], [-0.674587196507561, -0.5], [1.5, 1.64337478921232], [0.106654420654446, 0.360523988077692], [2.8125, 3]}
split: 5 0.233589 (259)
x := {[-1.25, -1], [-1.25, -1], [0.785398163397449, 0.981747704246811], [-0.674587196507561, -0.5], [1.64337478921232, 1.78674957842465], [0.106654420654446, 0.360523988077692], [2.8125, 3]}
CP(1) => []
x := {[-1.25, -1], [-1.25, -1], [0.981747704246811, 1.17809724509617], [-0.674587196507561, -0.5], [1.5, 1.64337478921232], [0.106654420654446, 0.360523988077692], [2.8125, 3]}
split: 5 0.233589 (259)
x := {[-1.25, -1], [-1.25, -1], [0.981747704246811, 1.17809724509617], [-0.674587196507561, -0.5], [1.64337478921232, 1.78674957842465], [0.106654420654446, 0.360523988077692], [2.8125, 3]}
CP(1) => []
x := {[-1.21584991772509, -1], [-1.21584991772509, -1], [1.17809724509617, 1.37444678594553], [-0.674587196507561, -0.5], [1.5, 1.64337478921232], [0.106654420654446, 0.360523988077692], [2.8125, 3]}
split: 5 0.233589 (259)
x := {[-1.21584991772509, -1], [-1.21584991772509, -1], [1.17809724509617, 1.37444678594553], [-0.674587196507561, -0.5], [1.64337478921232, 1.78674957842465], [0.106654420654446, 0.360523988077692], [2.8125, 3]}
CP(1) => []
x := {[-1.25, -1], [-1.25, -1], [0.785398163397449, 0.981747704246811], [-0.5, -0.297864504052991], [1.5, 1.70120745468594], [-4.94065645841247e-324, 0.176474485394414], [2.8125, 3]}
CP(1) => {[-1.25, -1], [-1.25, -1], [0.785398163397449, 0.981747704246811], [-0.5, -0.298792545314059], [1.5, 1.68741988328224], [0.014570433425442, 0.176474485394414], [2.8125, 3]}
split: 0 -1.125 (259)
x := {[-1.25, -1], [-1.25, -1], [0.785398163397449, 0.981747704246811], [-0.5, -0.297864504052991], [1.5, 1.70120745468594], [0.176474485394414, 0.352948970788828], [2.8125, 3]}
CP(1) => {[-1.25, -1], [-1.25, -1], [0.785398163397449, 0.981747704246811], [-0.5, -0.298792545314059], [1.5, 1.6971874220183], [0.176474485394414, 0.352174894328048], [2.8125, 3]}
split: 0 -1.125 (260)
x := {[-1.25, -1], [-1.25, -1], [0.981747704246811, 1.17809724509617], [-0.5, -0.297864504052991], [1.5, 1.70120745468594], [-4.94065645841247e-324, 0.176474485394414], [2.8125, 3]}
CP(1) => {[-1.25, -1], [-1.25, -1], [0.981747704246811, 1.17809724509617], [-0.5, -0.298792545314059], [1.5, 1.68741988328224], [0.014570433425442, 0.176474485394414], [2.8125, 3]}
split: 0 -1.125 (261)
x := {[-1.25, -1], [-1.25, -1], [0.981747704246811, 1.17809724509617], [-0.5, -0.297864504052991], [1.5, 1.70120745468594], [0.176474485394414, 0.352948970788828], [2.8125, 3]}
CP(1) => {[-1.25, -1], [-1.25, -1], [0.981747704246811, 1.17809724509617], [-0.5, -0.298792545314059], [1.5, 1.6971874220183], [0.176474485394414, 0.352174894328048], [2.8125, 3]}
split: 0 -1.125 (262)
x := {[-1.21584991772509, -1], [-1.21584991772509, -1], [1.17809724509617, 1.37444678594553], [-0.5, -0.299215409410592], [1.5, 1.70078459058941], [-4.94065645841247e-324, 0.175831325285062], [2.8125, 3]}
CP(1) => {[-1.21584991772509, -1], [-1.21584991772509, -1], [1.17809724509617, 1.37444678594553], [-0.5, -0.299215409410592], [1.5, 1.68624692987641], [0.0149448108130204, 0.175831325285062], [2.8125, 3]}
split: 0 -1.10792 (263)
x := {[-1.21584991772509, -1], [-1.21584991772509, -1], [1.17809724509617, 1.37444678594553], [-0.5, -0.299215409410592], [1.5, 1.70078459058941], [0.175831325285062, 0.351662650570124], [2.8125, 3]}
CP(1) => {[-1.21584991772509, -1], [-1.21584991772509, -1], [1.17809724509617, 1.37444678594553], [-0.5, -0.299215409410592], [1.5, 1.69728525017801], [0.175831325285062, 0.351589872627835], [2.8125, 3]}
split: 0 -1.10792 (264)
x := {[-1.5, -1.25], [-1.25, -1], [0.785398163397449, 1.17809724509617], [-1, -0.75], [1, 1.25], [0.785398163397449, 1.17809724509617], [2.625, 3]}
split: 2 0.981748 (265)
x := {[-1.5, -1.25], [-1.25, -1], [0.785398163397449, 1.17809724509617], [-1, -0.75], [1.25, 1.5], [0.785398163397449, 1.17809724509617], [2.625, 3]}
split: 2 0.981748 (266)
x := {[-1.5, -1.25], [-1.25, -1], [0.785398163397449, 0.981747704246811], [-0.75, -0.5], [1.25, 1.5], [0.785398163397449, 1.17809724509617], [2.625, 3]}
CP(2) => []
x := {[-1.5, -1.25], [-1.25, -1], [0.981747704246811, 1.17809724509617], [-0.75, -0.5], [1.25, 1.5], [0.785398163397449, 1.17809724509617], [2.625, 3]}
CP(1) => []
x := {[-1.25, -1], [-1.25, -1], [0.785398163397449, 0.981747704246811], [-1, -0.75], [1, 1.25], [0.785398163397449, 1.17809724509617], [2.625, 3]}
split: 5 0.981748 (265)
x := {[-1.25, -1], [-1.25, -1], [0.981747704246811, 1.17809724509617], [-1, -0.75], [1, 1.25], [0.785398163397449, 1.17809724509617], [2.625, 3]}
split: 5 0.981748 (266)
x := {[-1.25, -1], [-1.25, -1], [0.785398163397449, 0.981747704246811], [-1, -0.75], [1.25, 1.5], [0.785398163397449, 1.17809724509617], [2.625, 3]}
split: 5 0.981748 (267)
x := {[-1.25, -1], [-1.25, -1], [0.981747704246811, 1.17809724509617], [-1, -0.75], [1.25, 1.5], [0.785398163397449, 1.17809724509617], [2.625, 3]}
split: 5 0.981748 (268)
x := {[-1.25, -1], [-1.25, -1], [0.785398163397449, 0.981747704246811], [-0.75, -0.5], [1.25, 1.5], [0.785398163397449, 0.981747704246811], [2.625, 3]}
CP(1) => {[-1.25, -1], [-1.25, -1], [0.785398163397449, 0.981747704246811], [-0.75, -0.5], [1.25, 1.48806792902422], [0.785398163397449, 0.981747704246811], [2.625, 3]}
split: 6 2.8125 (269)
x := {[-1.25, -1], [-1.25, -1], [0.785398163397449, 0.981747704246811], [-0.75, -0.5], [1.25, 1.5], [0.981747704246811, 1.17809724509617], [2.625, 3]}
CP(3) => {[-1.25, -1], [-1.25, -1], [0.785398163397449, 0.981747704246811], [-0.75, -0.536197954691974], [1.25, 1.46138848303398], [0.981747704246811, 1.17809724509617], [2.625, 3]}
split: 6 2.8125 (270)
x := {[-1.25, -1], [-1.25, -1], [0.981747704246811, 1.17809724509617], [-0.75, -0.5], [1.25, 1.5], [0.785398163397449, 0.981747704246811], [2.625, 3]}
CP(1) => {[-1.25, -1], [-1.25, -1], [0.981747704246811, 1.17809724509617], [-0.75, -0.5], [1.25, 1.48806792902422], [0.785398163397449, 0.981747704246811], [2.625, 3]}
split: 6 2.8125 (271)
x := {[-1.25, -1], [-1.25, -1], [0.981747704246811, 1.17809724509617], [-0.75, -0.5], [1.25, 1.5], [0.981747704246811, 1.17809724509617], [2.625, 3]}
CP(3) => {[-1.25, -1], [-1.25, -1], [0.981747704246811, 1.17809724509617], [-0.75, -0.536197954691974], [1.25, 1.46138848303398], [0.981747704246811, 1.17809724509617], [2.625, 3]}
split: 6 2.8125 (272)
x := {[-1.5, -1.25], [-1.25, -1], [0.785398163397449, 1.17809724509617], [-1, -0.75], [1, 1.25], [1.17809724509617, 1.5707963267949], [2.625, 3]}
split: 2 0.981748 (273)
x := {[-1.5, -1.25], [-1.25, -1], [0.785398163397449, 1.17809724509617], [-1, -0.75], [1.25, 1.5], [1.17809724509617, 1.5707963267949], [2.625, 3]}
split: 2 0.981748 (274)
x := {[-1.5, -1.25], [-1.25, -1], [0.785398163397449, 0.981747704246811], [-0.75, -0.5], [1.25, 1.5], [1.17809724509617, 1.5707963267949], [2.625, 3]}
CP(2) => []
x := {[-1.5, -1.25], [-1.25, -1], [0.981747704246811, 1.17809724509617], [-0.75, -0.5], [1.25, 1.5], [1.17809724509617, 1.5707963267949], [2.625, 3]}
CP(1) => []
x := {[-1.25, -1], [-1.25, -1], [0.785398163397449, 0.981747704246811], [-1, -0.75], [1, 1.25], [1.17809724509617, 1.5707963267949], [2.625, 3]}
split: 5 1.37445 (273)
x := {[-1.25, -1], [-1.25, -1], [0.981747704246811, 1.17809724509617], [-1, -0.75], [1, 1.25], [1.17809724509617, 1.5707963267949], [2.625, 3]}
split: 5 1.37445 (274)
x := {[-1.25, -1], [-1.25, -1], [0.785398163397449, 0.981747704246811], [-1, -0.75], [1.25, 1.5], [1.17809724509617, 1.5707963267949], [2.625, 3]}
split: 5 1.37445 (275)
x := {[-1.25, -1], [-1.25, -1], [0.981747704246811, 1.17809724509617], [-1, -0.75], [1.25, 1.5], [1.17809724509617, 1.5707963267949], [2.625, 3]}
split: 5 1.37445 (276)
x := {[-1.25, -1], [-1.25, -1], [0.785398163397449, 0.981747704246811], [-0.75, -0.5], [1.25, 1.5], [1.17809724509617, 1.37444678594553], [2.625, 3]}
CP(1) => {[-1.25, -1], [-1.25, -1], [0.785398163397449, 0.981747704246811], [-0.75, -0.5], [1.25, 1.47635612554177], [1.17809724509617, 1.37444678594553], [2.625, 3]}
split: 6 2.8125 (277)
x := {[-1.25, -1], [-1.25, -1], [0.785398163397449, 0.981747704246811], [-0.75, -0.5], [1.25, 1.5], [1.37444678594553, 1.5707963267949], [2.625, 3]}
split: 6 2.8125 (278)
x := {[-1.25, -1], [-1.25, -1], [0.981747704246811, 1.17809724509617], [-0.75, -0.5], [1.25, 1.5], [1.17809724509617, 1.37444678594553], [2.625, 3]}
CP(1) => {[-1.25, -1], [-1.25, -1], [0.981747704246811, 1.17809724509617], [-0.75, -0.5], [1.25, 1.47635612554177], [1.17809724509617, 1.37444678594553], [2.625, 3]}
split: 6 2.8125 (279)
x := {[-1.25, -1], [-1.25, -1], [0.981747704246811, 1.17809724509617], [-0.75, -0.5], [1.25, 1.5], [1.37444678594553, 1.5707963267949], [2.625, 3]}
split: 6 2.8125 (280)
x := {[-1.22148420651548, -1], [-1.22148420651548, -1], [1.17809724509617, 1.5707963267949], [-1, -0.75], [1, 1.25], [0.785398163397449, 0.981747704246811], [2.625, 3]}
split: 2 1.37445 (281)
x := {[-1.22148420651548, -1], [-1.22148420651548, -1], [1.17809724509617, 1.5707963267949], [-1, -0.75], [1, 1.25], [0.981747704246811, 1.17809724509617], [2.625, 3]}
split: 2 1.37445 (282)
x := {[-1.22148420651548, -1], [-1.22148420651548, -1], [1.17809724509617, 1.5707963267949], [-1, -0.75], [1.25, 1.5], [0.785398163397449, 0.981747704246811], [2.625, 3]}
CP(2) => {[-1.22148420651548, -1], [-1.22148420651548, -1], [1.17809724509617, 1.5707963267949], [-1, -0.75], [1.25, 1.43476554712997], [0.785398163397449, 0.981747704246811], [2.625, 3]}
split: 2 1.37445 (283)
x := {[-1.22148420651548, -1], [-1.22148420651548, -1], [1.17809724509617, 1.5707963267949], [-1, -0.75], [1.25, 1.5], [0.981747704246811, 1.17809724509617], [2.625, 3]}
CP(2) => {[-1.22148420651548, -1], [-1.22148420651548, -1], [1.17809724509617, 1.5707963267949], [-0.996824013875295, -0.75], [1.25, 1.3887572143144], [0.981747704246811, 1.17809724509617], [2.625, 3]}
split: 2 1.37445 (284)
x := {[-1.22148420651548, -1], [-1.22148420651548, -1], [1.17809724509617, 1.37444678594553], [-0.75, -0.5], [1.25, 1.48806792902422], [0.785398163397449, 0.981747704246811], [2.625, 3]}
CP(1) => {[-1.21584991772509, -1], [-1.22148420651548, -1], [1.17809724509617, 1.37444678594553], [-0.75, -0.511932070975783], [1.25, 1.48602627067862], [0.785398163397449, 0.981747704246811], [2.625, 3]}
split: 6 2.8125 (285)
x := {[-1.22148420651548, -1], [-1.22148420651548, -1], [1.37444678594553, 1.5707963267949], [-0.75, -0.5], [1.25, 1.48806792902422], [0.785398163397449, 0.981747704246811], [2.625, 3]}
CP(4) => []
x := {[-1.22148420651548, -1], [-1.22148420651548, -1], [1.17809724509617, 1.37444678594553], [-0.75, -0.536197954691974], [1.25, 1.46138848303398], [0.981747704246811, 1.17809724509617], [2.625, 3]}
CP(1) => {[-1.21584991772509, -1], [-1.22148420651548, -1], [1.17809724509617, 1.37444678594553], [-0.75, -0.538611516966018], [1.25, 1.46066756649332], [0.981747704246811, 1.17809724509617], [2.625, 3]}
split: 6 2.8125 (285)
x := {[-1.22148420651548, -1], [-1.22148420651548, -1], [1.37444678594553, 1.5707963267949], [-0.75, -0.536197954691974], [1.25, 1.46138848303398], [0.981747704246811, 1.17809724509617], [2.625, 3]}
CP(4) => []
x := {[-1.22148420651548, -1], [-1.22148420651548, -1], [1.17809724509617, 1.37444678594553], [-1, -0.75], [1, 1.25], [1.17809724509617, 1.5707963267949], [2.625, 3]}
CP(1) => {[-1.21584991772509, -1], [-1.22148420651548, -1], [1.17809724509617, 1.37444678594553], [-1, -0.75], [1, 1.25], [1.17809724509617, 1.5707963267949], [2.625, 3]}
split: 5 1.37445 (285)
x := {[-1.22148420651548, -1], [-1.22148420651548, -1], [1.37444678594553, 1.5707963267949], [-1, -0.75], [1, 1.25], [1.17809724509617, 1.5707963267949], [2.625, 3]}
CP(4) => []
x := {[-1.22148420651548, -1], [-1.22148420651548, -1], [1.17809724509617, 1.37444678594553], [-1, -0.75], [1.25, 1.5], [1.17809724509617, 1.5707963267949], [2.625, 3]}
CP(1) => {[-1.21584991772509, -1], [-1.22148420651548, -1], [1.17809724509617, 1.37444678594553], [-1, -0.75], [1.25, 1.5], [1.17809724509617, 1.5707963267949], [2.625, 3]}
split: 5 1.37445 (285)
x := {[-1.22148420651548, -1], [-1.22148420651548, -1], [1.37444678594553, 1.5707963267949], [-1, -0.75], [1.25, 1.5], [1.17809724509617, 1.5707963267949], [2.625, 3]}
CP(4) => []
x := {[-1.21584991772509, -1], [-1.22148420651548, -1], [1.17809724509617, 1.37444678594553], [-0.75, -0.5], [1.25, 1.5], [1.17809724509617, 1.37444678594553], [2.625, 3]}
CP(1) => {[-1.21584991772509, -1], [-1.21584991772509, -1], [1.17809724509617, 1.37444678594553], [-0.75, -0.5], [1.25, 1.47635612554177], [1.17809724509617, 1.37444678594553], [2.625, 3]}
split: 6 2.8125 (285)
x := {[-1.21584991772509, -1], [-1.22148420651548, -1], [1.17809724509617, 1.37444678594553], [-0.75, -0.5], [1.25, 1.5], [1.37444678594553, 1.5707963267949], [2.625, 3]}
CP(1) => {[-1.21584991772509, -1], [-1.21584991772509, -1], [1.17809724509617, 1.37444678594553], [-0.75, -0.5], [1.25, 1.5], [1.37444678594553, 1.5707963267949], [2.625, 3]}
split: 6 2.8125 (286)
x := {[-1.25, -1], [-1.25, -1], [-4.94065645841247e-324, 0.311868631689158], [-1, -0.75], [1, 1.25], [-4.94065645841247e-324, 0.196349540849362], [2.625, 2.8125]}
CP(1) => []
x := {[-1.25, -1], [-1.25, -1], [-4.94065645841247e-324, 0.311868631689158], [-1, -0.75], [1, 1.25], [-4.94065645841247e-324, 0.196349540849362], [2.8125, 3]}
CP(1) => {[-1.25, -1], [-1.25, -1], [-4.94065645841247e-324, 0.285710280259467], [-1, -0.75], [1, 1.25], [-4.94065645841247e-324, 0.196349540849362], [2.8125, 3]}
split: 2 0.142855 (286)
x := {[-1.25, -1], [-1.25, -1], [-4.94065645841247e-324, 0.311868631689158], [-1, -0.75], [1, 1.25], [0.196349540849362, 0.392699081698724], [2.625, 2.8125]}
CP(1) => []
x := {[-1.25, -1], [-1.25, -1], [-4.94065645841247e-324, 0.311868631689158], [-1, -0.75], [1, 1.25], [0.196349540849362, 0.392699081698724], [2.8125, 3]}
CP(1) => {[-1.25, -1], [-1.25, -1], [-4.94065645841247e-324, 0.285710280259467], [-1, -0.75], [1, 1.25], [0.196349540849362, 0.392699081698724], [2.8125, 3]}
split: 2 0.142855 (286)
x := {[-1.25, -1], [-1.25, -1], [-4.94065645841247e-324, 0.311868631689158], [-1, -0.75], [1.25, 1.5], [0.196349540849362, 0.392699081698724], [2.625, 2.8125]}
CP(1) => []
x := {[-1.25, -1], [-1.25, -1], [-4.94065645841247e-324, 0.311868631689158], [-1, -0.75], [1.25, 1.5], [0.196349540849362, 0.392699081698724], [2.8125, 3]}
CP(1) => {[-1.25, -1], [-1.25, -1], [-4.94065645841247e-324, 0.285710280259467], [-1, -0.75], [1.25, 1.5], [0.196349540849362, 0.392699081698724], [2.8125, 3]}
split: 2 0.142855 (286)
x := {[-1.25, -1], [-1.25, -1], [-4.94065645841247e-324, 0.142855140129733], [-0.75, -0.5], [1.25, 1.5], [-4.94065645841247e-324, 0.196349540849362], [2.8125, 3]}
CP(1) => []
x := {[-1.25, -1], [-1.25, -1], [0.142855140129733, 0.285710280259467], [-0.75, -0.5], [1.25, 1.5], [-4.94065645841247e-324, 0.196349540849362], [2.8125, 3]}
CP(2) => []
x := {[-1.25, -1], [-1.25, -1], [-4.94065645841247e-324, 0.142855140129733], [-0.75, -0.5], [1.25, 1.5], [0.196349540849362, 0.392699081698724], [2.8125, 3]}
CP(1) => []
x := {[-1.25, -1], [-1.25, -1], [0.142855140129733, 0.285710280259467], [-0.75, -0.5], [1.25, 1.5], [0.196349540849362, 0.392699081698724], [2.8125, 3]}
CP(2) => []
x := {[-1.25, -1], [-1.25, -1], [-4.94065645841247e-324, 0.311868631689158], [-1, -0.75], [1, 1.25], [0.392699081698724, 0.589048622548086], [2.625, 2.8125]}
CP(1) => []
x := {[-1.25, -1], [-1.25, -1], [-4.94065645841247e-324, 0.311868631689158], [-1, -0.75], [1, 1.25], [0.392699081698724, 0.589048622548086], [2.8125, 3]}
CP(1) => {[-1.25, -1], [-1.25, -1], [-4.94065645841247e-324, 0.285710280259467], [-1, -0.75], [1, 1.25], [0.392699081698724, 0.589048622548086], [2.8125, 3]}
split: 2 0.142855 (282)
x := {[-1.25, -1], [-1.25, -1], [-4.94065645841247e-324, 0.311868631689158], [-1, -0.75], [1, 1.25], [0.589048622548086, 0.785398163397449], [2.625, 2.8125]}
CP(1) => []
x := {[-1.25, -1], [-1.25, -1], [-4.94065645841247e-324, 0.311868631689158], [-1, -0.75], [1, 1.25], [0.589048622548086, 0.785398163397449], [2.8125, 3]}
CP(1) => {[-1.25, -1], [-1.25, -1], [-4.94065645841247e-324, 0.285710280259467], [-1, -0.75], [1, 1.25], [0.589048622548086, 0.785398163397449], [2.8125, 3]}
split: 2 0.142855 (282)
x := {[-1.25, -1], [-1.25, -1], [-4.94065645841247e-324, 0.311868631689158], [-1, -0.75], [1.25, 1.5], [0.392699081698724, 0.589048622548086], [2.625, 2.8125]}
CP(1) => []
x := {[-1.25, -1], [-1.25, -1], [-4.94065645841247e-324, 0.311868631689158], [-1, -0.75], [1.25, 1.5], [0.392699081698724, 0.589048622548086], [2.8125, 3]}
CP(1) => {[-1.25, -1], [-1.25, -1], [-4.94065645841247e-324, 0.285710280259467], [-1, -0.75], [1.25, 1.5], [0.392699081698724, 0.589048622548086], [2.8125, 3]}
split: 2 0.142855 (282)
x := {[-1.25, -1], [-1.25, -1], [-4.94065645841247e-324, 0.311868631689158], [-1, -0.75], [1.25, 1.4992241345133], [0.589048622548086, 0.785398163397449], [2.625, 2.8125]}
CP(1) => []
x := {[-1.25, -1], [-1.25, -1], [-4.94065645841247e-324, 0.311868631689158], [-1, -0.75], [1.25, 1.4992241345133], [0.589048622548086, 0.785398163397449], [2.8125, 3]}
CP(1) => {[-1.25, -1], [-1.25, -1], [-4.94065645841247e-324, 0.285710280259467], [-1, -0.75], [1.25, 1.4992241345133], [0.589048622548086, 0.785398163397449], [2.8125, 3]}
split: 2 0.142855 (282)
x := {[-1.25, -1], [-1.25, -1], [-4.94065645841247e-324, 0.142855140129733], [-0.75, -0.5], [1.25, 1.5], [0.392699081698724, 0.589048622548086], [2.8125, 3]}
CP(1) => []
x := {[-1.25, -1], [-1.25, -1], [0.142855140129733, 0.285710280259467], [-0.75, -0.5], [1.25, 1.5], [0.392699081698724, 0.589048622548086], [2.8125, 3]}
CP(2) => []
x := {[-1.25, -1], [-1.25, -1], [-4.94065645841247e-324, 0.142855140129733], [-0.75, -0.5], [1.25, 1.5], [0.589048622548086, 0.785398163397449], [2.8125, 3]}
CP(1) => []
x := {[-1.25, -1], [-1.25, -1], [0.142855140129733, 0.285710280259467], [-0.75, -0.5], [1.25, 1.5], [0.589048622548086, 0.785398163397449], [2.8125, 3]}
CP(2) => []
x := {[-1.5, -1.25], [-1.22923793288413, -1], [0.392699081698724, 0.785398163397449], [-1, -0.75], [1, 1.25], [-4.94065645841247e-324, 0.196349540849362], [2.625, 3]}
split: 2 0.589049 (279)
x := {[-1.5, -1.25], [-1.22923793288413, -1], [0.392699081698724, 0.785398163397449], [-1, -0.75], [1, 1.25], [0.196349540849362, 0.392699081698724], [2.625, 3]}
split: 2 0.589049 (280)
x := {[-1.5, -1.25], [-1.22923793288413, -1], [0.392699081698724, 0.785398163397449], [-1, -0.75], [1.25, 1.5], [-4.94065645841247e-324, 0.196349540849362], [2.625, 3]}
CP(2) => []
x := {[-1.5, -1.25], [-1.22923793288413, -1], [0.392699081698724, 0.785398163397449], [-1, -0.75], [1.25, 1.5], [0.196349540849362, 0.392699081698724], [2.625, 3]}
split: 2 0.589049 (280)
x := {[-1.5, -1.25], [-1.22923793288413, -1], [0.392699081698724, 0.589048622548086], [-0.75, -0.5], [1.25, 1.5], [-4.94065645841247e-324, 0.196349540849362], [2.625, 3]}
CP(2) => []
x := {[-1.5, -1.25], [-1.22923793288413, -1], [0.589048622548086, 0.785398163397449], [-0.75, -0.5], [1.25, 1.5], [-4.94065645841247e-324, 0.196349540849362], [2.625, 3]}
CP(2) => {[-1.45222284460734, -1.25], [-1.22923793288413, -1], [0.589048622548086, 0.785398163397449], [-0.75, -0.5], [1.25, 1.5], [-4.94065645841247e-324, 0.196349540849362], [2.625, 3]}
split: 6 2.8125 (280)
x := {[-1.5, -1.25], [-1.22923793288413, -1], [0.392699081698724, 0.589048622548086], [-0.75, -0.5], [1.25, 1.5], [0.196349540849362, 0.392699081698724], [2.625, 3]}
CP(2) => []
x := {[-1.5, -1.25], [-1.22923793288413, -1], [0.589048622548086, 0.785398163397449], [-0.75, -0.5], [1.25, 1.5], [0.196349540849362, 0.392699081698724], [2.625, 3]}
CP(2) => {[-1.45222284460734, -1.25], [-1.22923793288413, -1], [0.589048622548086, 0.785398163397449], [-0.75, -0.5], [1.25, 1.5], [0.196349540849362, 0.392699081698724], [2.625, 3]}
split: 6 2.8125 (280)
x := {[-1.25, -1], [-1.25, -1], [0.392699081698724, 0.589048622548086], [-1, -0.75], [1, 1.25], [-4.94065645841247e-324, 0.196349540849362], [2.625, 3]}
split: 6 2.8125 (281)
x := {[-1.25, -1], [-1.25, -1], [0.589048622548086, 0.785398163397449], [-1, -0.75], [1, 1.25], [-4.94065645841247e-324, 0.196349540849362], [2.625, 3]}
split: 6 2.8125 (282)
x := {[-1.25, -1], [-1.25, -1], [0.392699081698724, 0.589048622548086], [-1, -0.75], [1, 1.25], [0.196349540849362, 0.392699081698724], [2.625, 3]}
split: 6 2.8125 (283)
x := {[-1.25, -1], [-1.25, -1], [0.589048622548086, 0.785398163397449], [-1, -0.75], [1, 1.25], [0.196349540849362, 0.392699081698724], [2.625, 3]}
split: 6 2.8125 (284)
x := {[-1.25, -1], [-1.25, -1], [0.392699081698724, 0.589048622548086], [-1, -0.75], [1.25, 1.5], [0.196349540849362, 0.392699081698724], [2.625, 3]}
split: 6 2.8125 (285)
x := {[-1.25, -1], [-1.25, -1], [0.589048622548086, 0.785398163397449], [-1, -0.75], [1.25, 1.5], [0.196349540849362, 0.392699081698724], [2.625, 3]}
split: 6 2.8125 (286)
x := {[-1.25, -1], [-1.25, -1], [0.392699081698724, 0.589048622548086], [-0.75, -0.5], [1.25, 1.5], [-4.94065645841247e-324, 0.196349540849362], [2.625, 2.8125]}
CP(1) => []
x := {[-1.25, -1], [-1.25, -1], [0.392699081698724, 0.589048622548086], [-0.75, -0.5], [1.25, 1.5], [-4.94065645841247e-324, 0.196349540849362], [2.8125, 3]}
split: 0 -1.125 (286)
x := {[-1.25, -1], [-1.25, -1], [0.589048622548086, 0.785398163397449], [-0.75, -0.5], [1.25, 1.5], [-4.94065645841247e-324, 0.196349540849362], [2.625, 2.8125]}
CP(1) => []
x := {[-1.25, -1], [-1.25, -1], [0.589048622548086, 0.785398163397449], [-0.75, -0.5], [1.25, 1.5], [-4.94065645841247e-324, 0.196349540849362], [2.8125, 3]}
split: 0 -1.125 (286)
x := {[-1.25, -1], [-1.25, -1], [0.392699081698724, 0.589048622548086], [-0.75, -0.5], [1.25, 1.5], [0.196349540849362, 0.392699081698724], [2.625, 2.8125]}
CP(1) => []
x := {[-1.25, -1], [-1.25, -1], [0.392699081698724, 0.589048622548086], [-0.75, -0.5], [1.25, 1.5], [0.196349540849362, 0.392699081698724], [2.8125, 3]}
split: 0 -1.125 (286)
x := {[-1.25, -1], [-1.25, -1], [0.589048622548086, 0.785398163397449], [-0.75, -0.5], [1.25, 1.5], [0.196349540849362, 0.392699081698724], [2.625, 2.8125]}
CP(3) => []
x := {[-1.25, -1], [-1.25, -1], [0.589048622548086, 0.785398163397449], [-0.75, -0.5], [1.25, 1.5], [0.196349540849362, 0.392699081698724], [2.8125, 3]}
split: 0 -1.125 (286)
x := {[-1.5, -1.25], [-1.22923793288413, -1], [0.392699081698724, 0.589048622548086], [-1, -0.75], [1, 1.25], [0.392699081698724, 0.785398163397449], [2.625, 3]}
CP(2) => []
x := {[-1.5, -1.25], [-1.22923793288413, -1], [0.589048622548086, 0.785398163397449], [-1, -0.75], [1, 1.25], [0.392699081698724, 0.785398163397449], [2.625, 3]}
CP(2) => {[-1.45222284460734, -1.25], [-1.22923793288413, -1], [0.589048622548086, 0.785398163397449], [-1, -0.75], [1, 1.25], [0.392699081698724, 0.785398163397449], [2.625, 3]}
split: 5 0.589049 (286)
x := {[-1.5, -1.25], [-1.22923793288413, -1], [0.392699081698724, 0.589048622548086], [-1, -0.75], [1.25, 1.5], [0.392699081698724, 0.785398163397449], [2.625, 3]}
CP(2) => []
x := {[-1.5, -1.25], [-1.22923793288413, -1], [0.589048622548086, 0.785398163397449], [-1, -0.75], [1.25, 1.5], [0.392699081698724, 0.785398163397449], [2.625, 3]}
CP(2) => {[-1.45222284460734, -1.25], [-1.22923793288413, -1], [0.589048622548086, 0.785398163397449], [-1, -0.75], [1.25, 1.5], [0.392699081698724, 0.785398163397449], [2.625, 3]}
split: 5 0.589049 (286)
x := {[-1.45222284460734, -1.25], [-1.22923793288413, -1], [0.589048622548086, 0.785398163397449], [-0.75, -0.5], [1.25, 1.5], [0.392699081698724, 0.589048622548086], [2.625, 3]}
split: 6 2.8125 (287)
x := {[-1.45222284460734, -1.25], [-1.22923793288413, -1], [0.589048622548086, 0.785398163397449], [-0.75, -0.5], [1.25, 1.5], [0.589048622548086, 0.785398163397449], [2.625, 3]}
split: 6 2.8125 (288)
x := {[-1.25, -1], [-1.25, -1], [0.392699081698724, 0.589048622548086], [-1, -0.75], [1, 1.25], [0.392699081698724, 0.589048622548086], [2.625, 3]}
split: 6 2.8125 (289)
x := {[-1.25, -1], [-1.25, -1], [0.392699081698724, 0.589048622548086], [-1, -0.75], [1, 1.25], [0.589048622548086, 0.785398163397449], [2.625, 3]}
split: 6 2.8125 (290)
x := {[-1.25, -1], [-1.25, -1], [0.589048622548086, 0.785398163397449], [-1, -0.75], [1, 1.25], [0.392699081698724, 0.589048622548086], [2.625, 3]}
split: 6 2.8125 (291)
x := {[-1.25, -1], [-1.25, -1], [0.589048622548086, 0.785398163397449], [-1, -0.75], [1, 1.25], [0.589048622548086, 0.785398163397449], [2.625, 3]}
split: 6 2.8125 (292)
x := {[-1.25, -1], [-1.25, -1], [0.392699081698724, 0.589048622548086], [-1, -0.75], [1.25, 1.5], [0.392699081698724, 0.589048622548086], [2.625, 3]}
split: 6 2.8125 (293)
x := {[-1.25, -1], [-1.25, -1], [0.392699081698724, 0.589048622548086], [-1, -0.75], [1.25, 1.5], [0.589048622548086, 0.785398163397449], [2.625, 3]}
split: 6 2.8125 (294)
x := {[-1.25, -1], [-1.25, -1], [0.589048622548086, 0.785398163397449], [-1, -0.75], [1.25, 1.5], [0.392699081698724, 0.589048622548086], [2.625, 3]}
split: 6 2.8125 (295)
x := {[-1.25, -1], [-1.25, -1], [0.589048622548086, 0.785398163397449], [-1, -0.75], [1.25, 1.5], [0.589048622548086, 0.785398163397449], [2.625, 3]}
split: 6 2.8125 (296)
x := {[-1.25, -1], [-1.25, -1], [0.392699081698724, 0.589048622548086], [-0.75, -0.5], [1.25, 1.5], [0.392699081698724, 0.589048622548086], [2.625, 2.8125]}
CP(1) => []
x := {[-1.25, -1], [-1.25, -1], [0.392699081698724, 0.589048622548086], [-0.75, -0.5], [1.25, 1.5], [0.392699081698724, 0.589048622548086], [2.8125, 3]}
split: 0 -1.125 (296)
x := {[-1.25, -1], [-1.25, -1], [0.392699081698724, 0.589048622548086], [-0.75, -0.5], [1.25, 1.5], [0.589048622548086, 0.785398163397449], [2.625, 2.8125]}
CP(1) => []
x := {[-1.25, -1], [-1.25, -1], [0.392699081698724, 0.589048622548086], [-0.75, -0.5], [1.25, 1.5], [0.589048622548086, 0.785398163397449], [2.8125, 3]}
split: 0 -1.125 (296)
x := {[-1.25, -1], [-1.25, -1], [0.589048622548086, 0.785398163397449], [-0.75, -0.5], [1.25, 1.5], [0.392699081698724, 0.589048622548086], [2.625, 2.8125]}
CP(3) => []
x := {[-1.25, -1], [-1.25, -1], [0.589048622548086, 0.785398163397449], [-0.75, -0.5], [1.25, 1.5], [0.392699081698724, 0.589048622548086], [2.8125, 3]}
split: 0 -1.125 (296)
x := {[-1.25, -1], [-1.25, -1], [0.589048622548086, 0.785398163397449], [-0.75, -0.5], [1.25, 1.5], [0.589048622548086, 0.785398163397449], [2.625, 2.8125]}
CP(2) => []
x := {[-1.25, -1], [-1.25, -1], [0.589048622548086, 0.785398163397449], [-0.75, -0.5], [1.25, 1.5], [0.589048622548086, 0.785398163397449], [2.8125, 3]}
split: 0 -1.125 (296)
x := {[-1.45222284460734, -1.25], [-1.22923793288413, -1], [0.589048622548086, 0.785398163397449], [-0.674587196507561, -0.5], [1.5, 1.64337478921232], [0.106654420654446, 0.360523988077692], [2.8125, 3]}
split: 5 0.233589 (297)
x := {[-1.45222284460734, -1.25], [-1.22923793288413, -1], [0.589048622548086, 0.785398163397449], [-0.674587196507561, -0.5], [1.64337478921232, 1.78674957842465], [0.106654420654446, 0.360523988077692], [2.8125, 3]}
CP(1) => []
x := {[-1.25, -1], [-1.25, -1], [0.392699081698724, 0.589048622548086], [-0.674587196507561, -0.5], [1.5, 1.64337478921232], [0.106654420654446, 0.233589204366069], [2.8125, 3]}
CP(1) => []
x := {[-1.25, -1], [-1.25, -1], [0.392699081698724, 0.589048622548086], [-0.674587196507561, -0.5], [1.5, 1.64337478921232], [0.233589204366069, 0.360523988077692], [2.8125, 3]}
CP(1) => {[-1.25, -1], [-1.25, -1], [0.392699081698724, 0.589048622548086], [-0.674587196507561, -0.5], [1.5, 1.64119683043613], [0.233589204366069, 0.360514853681174], [2.8125, 3]}
split: 0 -1.125 (296)
x := {[-1.25, -1], [-1.25, -1], [0.589048622548086, 0.785398163397449], [-0.674587196507561, -0.5], [1.5, 1.64337478921232], [0.106654420654446, 0.233589204366069], [2.8125, 3]}
CP(1) => []
x := {[-1.25, -1], [-1.25, -1], [0.589048622548086, 0.785398163397449], [-0.674587196507561, -0.5], [1.5, 1.64337478921232], [0.233589204366069, 0.360523988077692], [2.8125, 3]}
CP(1) => {[-1.25, -1], [-1.25, -1], [0.589048622548086, 0.785398163397449], [-0.674587196507561, -0.5], [1.5, 1.64119683043613], [0.233589204366069, 0.360514853681174], [2.8125, 3]}
split: 0 -1.125 (296)
x := {[-1.45222284460734, -1.25], [-1.22923793288413, -1], [0.589048622548086, 0.785398163397449], [-0.5, -0.297864504052991], [1.5, 1.70213549594701], [-4.94065645841247e-324, 0.176087447164024], [2.8125, 3]}
CP(1) => {[-1.45222284460734, -1.25], [-1.22923793288413, -1], [0.589048622548086, 0.785398163397449], [-0.5, -0.297864504052991], [1.5, 1.68736368666037], [0.0142376305113083, 0.176087447164024], [2.8125, 3]}
split: 1 -1.11462 (297)
x := {[-1.45222284460734, -1.25], [-1.22923793288413, -1], [0.589048622548086, 0.785398163397449], [-0.5, -0.297864504052991], [1.5, 1.70213549594701], [0.176087447164024, 0.352174894328048], [2.8125, 3]}
CP(1) => {[-1.45222284460734, -1.25], [-1.22923793288413, -1], [0.589048622548086, 0.785398163397449], [-0.5, -0.297864504052991], [1.5, 1.69724620563593], [0.176087447164024, 0.351822756970162], [2.8125, 3]}
split: 1 -1.11462 (298)
x := {[-1.25, -1.125], [-1.25, -1], [0.392699081698724, 0.589048622548086], [-0.5, -0.298792545314059], [1.5, 1.68741988328224], [0.014570433425442, 0.176474485394414], [2.8125, 3]}
CP(5) => []
x := {[-1.125, -1], [-1.25, -1], [0.392699081698724, 0.589048622548086], [-0.5, -0.298792545314059], [1.5, 1.68741988328224], [0.014570433425442, 0.176474485394414], [2.8125, 3]}
CP(5) => []
x := {[-1.25, -1.125], [-1.25, -1], [0.392699081698724, 0.589048622548086], [-0.5, -0.298792545314059], [1.5, 1.6971874220183], [0.176474485394414, 0.352174894328048], [2.8125, 3]}
CP(2) => {[-1.25, -1.125], [-1.21492512030646, -1], [0.392699081698724, 0.589048622548086], [-0.5, -0.303197390294028], [1.5, 1.69662763052028], [0.176474485394414, 0.351662650570124], [2.8125, 3]}
split: 1 -1.10746 (297)
x := {[-1.125, -1], [-1.25, -1], [0.392699081698724, 0.589048622548086], [-0.5, -0.298792545314059], [1.5, 1.6971874220183], [0.176474485394414, 0.352174894328048], [2.8125, 3]}
CP(2) => {[-1.125, -1], [-1.125, -1], [0.392699081698724, 0.589048622548086], [-0.5, -0.303197390294028], [1.5, 1.69662763052028], [0.176474485394414, 0.351662650570124], [2.8125, 3]}
split: 3 -0.401599 (298)
x := {[-1.25, -1.125], [-1.25, -1], [0.589048622548086, 0.785398163397449], [-0.5, -0.298792545314059], [1.5, 1.68741988328224], [0.014570433425442, 0.176474485394414], [2.8125, 3]}
CP(1) => {[-1.25, -1.125], [-1.25, -1], [0.589048622548086, 0.785398163397449], [-0.5, -0.312580116717764], [1.5, 1.67028534378248], [0.0292923392545117, 0.176474485394414], [2.8125, 3]}
split: 1 -1.125 (299)
x := {[-1.125, -1], [-1.25, -1], [0.589048622548086, 0.785398163397449], [-0.5, -0.298792545314059], [1.5, 1.68741988328224], [0.014570433425442, 0.176474485394414], [2.8125, 3]}
CP(5) => []
x := {[-1.25, -1.125], [-1.25, -1], [0.589048622548086, 0.785398163397449], [-0.5, -0.298792545314059], [1.5, 1.6971874220183], [0.176474485394414, 0.352174894328048], [2.8125, 3]}
CP(1) => {[-1.25, -1.125], [-1.25, -1], [0.589048622548086, 0.785398163397449], [-0.5, -0.302812577981698], [1.5, 1.69680260970597], [0.176474485394414, 0.351822756970162], [2.8125, 3]}
split: 1 -1.125 (299)
x := {[-1.125, -1], [-1.25, -1], [0.589048622548086, 0.785398163397449], [-0.5, -0.298792545314059], [1.5, 1.6971874220183], [0.176474485394414, 0.352174894328048], [2.8125, 3]}
CP(2) => {[-1.125, -1], [-1.125, -1], [0.589048622548086, 0.785398163397449], [-0.5, -0.303197390294028], [1.5, 1.69662763052028], [0.176474485394414, 0.351662650570124], [2.8125, 3]}
split: 3 -0.401599 (300)
x := {[-1.25, -1], [-1.25, -1], [-4.94065645841247e-324, 0.311868631689158], [-1, -0.75], [1, 1.25], [0.785398163397449, 0.981747704246811], [2.625, 2.8125]}
CP(1) => []
x := {[-1.25, -1], [-1.25, -1], [-4.94065645841247e-324, 0.311868631689158], [-1, -0.75], [1, 1.25], [0.785398163397449, 0.981747704246811], [2.8125, 3]}
CP(1) => {[-1.25, -1], [-1.25, -1], [-4.94065645841247e-324, 0.285710280259467], [-1, -0.75], [1, 1.25], [0.785398163397449, 0.981747704246811], [2.8125, 3]}
split: 2 0.142855 (300)
x := {[-1.25, -1], [-1.25, -1], [-4.94065645841247e-324, 0.311868631689158], [-1, -0.75], [1, 1.25], [0.981747704246811, 1.17809724509617], [2.625, 2.8125]}
CP(1) => []
x := {[-1.25, -1], [-1.25, -1], [-4.94065645841247e-324, 0.311868631689158], [-1, -0.75], [1, 1.25], [0.981747704246811, 1.17809724509617], [2.8125, 3]}
CP(1) => {[-1.25, -1], [-1.25, -1], [-4.94065645841247e-324, 0.285710280259467], [-1, -0.75], [1, 1.25], [0.981747704246811, 1.17809724509617], [2.8125, 3]}
split: 2 0.142855 (300)
x := {[-1.25, -1], [-1.25, -1], [-4.94065645841247e-324, 0.285710280259467], [-1, -0.75], [1.25, 1.43476554712997], [0.785398163397449, 0.981747704246811], [2.625, 2.8125]}
CP(1) => []
x := {[-1.25, -1], [-1.25, -1], [-4.94065645841247e-324, 0.285710280259467], [-1, -0.75], [1.25, 1.43476554712997], [0.785398163397449, 0.981747704246811], [2.8125, 3]}
CP(4) => []
x := {[-1.25, -1], [-1.25, -1], [-4.94065645841247e-324, 0.285710280259467], [-0.996824013875295, -0.75], [1.25, 1.3887572143144], [0.981747704246811, 1.17809724509617], [2.625, 2.8125]}
CP(1) => []
x := {[-1.25, -1], [-1.25, -1], [-4.94065645841247e-324, 0.285710280259467], [-0.996824013875295, -0.75], [1.25, 1.3887572143144], [0.981747704246811, 1.17809724509617], [2.8125, 3]}
CP(4) => []
x := {[-1.25, -1], [-1.25, -1], [-4.94065645841247e-324, 0.142855140129733], [-0.75, -0.511932070975783], [1.25, 1.48602627067862], [0.785398163397449, 0.981747704246811], [2.8125, 3]}
CP(1) => []
x := {[-1.25, -1], [-1.25, -1], [0.142855140129733, 0.285710280259467], [-0.75, -0.511932070975783], [1.25, 1.48602627067862], [0.785398163397449, 0.981747704246811], [2.8125, 3]}
CP(2) => []
x := {[-1.25, -1], [-1.25, -1], [-4.94065645841247e-324, 0.311868631689158], [-1, -0.75], [1, 1.25], [1.17809724509617, 1.37444678594553], [2.625, 2.8125]}
CP(1) => []
x := {[-1.25, -1], [-1.25, -1], [-4.94065645841247e-324, 0.311868631689158], [-1, -0.75], [1, 1.25], [1.17809724509617, 1.37444678594553], [2.8125, 3]}
CP(1) => {[-1.25, -1], [-1.25, -1], [-4.94065645841247e-324, 0.285710280259467], [-1, -0.75], [1, 1.25], [1.17809724509617, 1.37444678594553], [2.8125, 3]}
split: 2 0.142855 (294)
x := {[-1.25, -1], [-1.25, -1], [-4.94065645841247e-324, 0.311868631689158], [-1, -0.75], [1, 1.25], [1.37444678594553, 1.5707963267949], [2.625, 2.8125]}
CP(1) => []
x := {[-1.25, -1], [-1.25, -1], [-4.94065645841247e-324, 0.311868631689158], [-1, -0.75], [1, 1.25], [1.37444678594553, 1.5707963267949], [2.8125, 3]}
CP(1) => {[-1.25, -1], [-1.25, -1], [-4.94065645841247e-324, 0.285710280259467], [-1, -0.75], [1, 1.25], [1.37444678594553, 1.5707963267949], [2.8125, 3]}
split: 2 0.142855 (294)
x := {[-1.25, -1], [-1.25, -1], [-4.94065645841247e-324, 0.142855140129733], [-0.75, -0.523643874458235], [1.25, 1.46662412351188], [1.17809724509617, 1.37444678594553], [2.8125, 3]}
CP(1) => []
x := {[-1.25, -1], [-1.25, -1], [0.142855140129733, 0.285710280259467], [-0.75, -0.523643874458235], [1.25, 1.46662412351188], [1.17809724509617, 1.37444678594553], [2.8125, 3]}
CP(2) => []
x := {[-1.25, -1], [-1.25, -1], [-4.94065645841247e-324, 0.142855140129733], [-0.75, -0.5], [1.25, 1.5], [1.37444678594553, 1.5707963267949], [2.8125, 3]}
CP(1) => []
x := {[-1.25, -1], [-1.25, -1], [0.142855140129733, 0.285710280259467], [-0.75, -0.5], [1.25, 1.5], [1.37444678594553, 1.5707963267949], [2.8125, 3]}
CP(2) => []
x := {[-1.5, -1.25], [-1.22923793288413, -1], [0.392699081698724, 0.785398163397449], [-1, -0.75], [1, 1.25], [0.785398163397449, 0.981747704246811], [2.625, 3]}
split: 2 0.589049 (291)
x := {[-1.5, -1.25], [-1.22923793288413, -1], [0.392699081698724, 0.785398163397449], [-1, -0.75], [1, 1.25], [0.981747704246811, 1.17809724509617], [2.625, 3]}
split: 2 0.589049 (292)
x := {[-1.5, -1.25], [-1.22923793288413, -1], [0.392699081698724, 0.785398163397449], [-1, -0.75], [1.25, 1.5], [0.785398163397449, 0.981747704246811], [2.625, 3]}
CP(2) => {[-1.5, -1.25], [-1.22923793288413, -1], [0.392699081698724, 0.785398163397449], [-1, -0.75], [1.25, 1.43476554712997], [0.785398163397449, 0.981747704246811], [2.625, 3]}
split: 2 0.589049 (293)
x := {[-1.5, -1.25], [-1.22923793288413, -1], [0.392699081698724, 0.785398163397449], [-1, -0.75], [1.25, 1.5], [0.981747704246811, 1.17809724509617], [2.625, 3]}
CP(2) => {[-1.5, -1.25], [-1.22923793288413, -1], [0.392699081698724, 0.785398163397449], [-0.996824013875295, -0.75], [1.25, 1.3887572143144], [0.981747704246811, 1.17809724509617], [2.625, 3]}
split: 2 0.589049 (294)
x := {[-1.5, -1.25], [-1.22923793288413, -1], [0.392699081698724, 0.589048622548086], [-0.75, -0.5], [1.25, 1.48806792902422], [0.785398163397449, 0.981747704246811], [2.625, 3]}
CP(2) => []
x := {[-1.5, -1.25], [-1.22923793288413, -1], [0.589048622548086, 0.785398163397449], [-0.75, -0.5], [1.25, 1.48806792902422], [0.785398163397449, 0.981747704246811], [2.625, 3]}
CP(2) => {[-1.45222284460734, -1.25], [-1.22923793288413, -1], [0.589048622548086, 0.785398163397449], [-0.75, -0.513973729321375], [1.25, 1.48567196148953], [0.785398163397449, 0.981747704246811], [2.625, 3]}
split: 6 2.8125 (294)
x := {[-1.5, -1.25], [-1.22923793288413, -1], [0.392699081698724, 0.589048622548086], [-0.75, -0.536197954691974], [1.25, 1.46138848303398], [0.981747704246811, 1.17809724509617], [2.625, 3]}
CP(2) => []
x := {[-1.5, -1.25], [-1.22923793288413, -1], [0.589048622548086, 0.785398163397449], [-0.75, -0.536197954691974], [1.25, 1.46138848303398], [0.981747704246811, 1.17809724509617], [2.625, 3]}
CP(2) => {[-1.45222284460734, -1.25], [-1.22923793288413, -1], [0.589048622548086, 0.785398163397449], [-0.75, -0.539332433506682], [1.25, 1.46045180484525], [0.981747704246811, 1.17809724509617], [2.625, 3]}
split: 6 2.8125 (294)
x := {[-1.25, -1], [-1.25, -1], [0.392699081698724, 0.589048622548086], [-1, -0.75], [1, 1.25], [0.785398163397449, 0.981747704246811], [2.625, 3]}
split: 6 2.8125 (295)
x := {[-1.25, -1], [-1.25, -1], [0.589048622548086, 0.785398163397449], [-1, -0.75], [1, 1.25], [0.785398163397449, 0.981747704246811], [2.625, 3]}
split: 6 2.8125 (296)
x := {[-1.25, -1], [-1.25, -1], [0.392699081698724, 0.589048622548086], [-1, -0.75], [1, 1.25], [0.981747704246811, 1.17809724509617], [2.625, 3]}
split: 6 2.8125 (297)
x := {[-1.25, -1], [-1.25, -1], [0.589048622548086, 0.785398163397449], [-1, -0.75], [1, 1.25], [0.981747704246811, 1.17809724509617], [2.625, 3]}
split: 6 2.8125 (298)
x := {[-1.25, -1], [-1.25, -1], [0.392699081698724, 0.589048622548086], [-1, -0.75], [1.25, 1.43476554712997], [0.785398163397449, 0.981747704246811], [2.625, 3]}
split: 6 2.8125 (299)
x := {[-1.25, -1], [-1.25, -1], [0.589048622548086, 0.785398163397449], [-1, -0.75], [1.25, 1.43476554712997], [0.785398163397449, 0.981747704246811], [2.625, 3]}
split: 6 2.8125 (300)
x := {[-1.25, -1], [-1.25, -1], [0.392699081698724, 0.589048622548086], [-0.996824013875295, -0.75], [1.25, 1.3887572143144], [0.981747704246811, 1.17809724509617], [2.625, 3]}
split: 6 2.8125 (301)
x := {[-1.25, -1], [-1.25, -1], [0.589048622548086, 0.785398163397449], [-0.996824013875295, -0.75], [1.25, 1.3887572143144], [0.981747704246811, 1.17809724509617], [2.625, 3]}
split: 6 2.8125 (302)
x := {[-1.25, -1], [-1.25, -1], [0.392699081698724, 0.589048622548086], [-0.75, -0.511932070975783], [1.25, 1.48602627067862], [0.785398163397449, 0.981747704246811], [2.625, 2.8125]}
CP(1) => []
x := {[-1.25, -1], [-1.25, -1], [0.392699081698724, 0.589048622548086], [-0.75, -0.511932070975783], [1.25, 1.48602627067862], [0.785398163397449, 0.981747704246811], [2.8125, 3]}
split: 0 -1.125 (302)
x := {[-1.25, -1], [-1.25, -1], [0.589048622548086, 0.785398163397449], [-0.75, -0.511932070975783], [1.25, 1.48602627067862], [0.785398163397449, 0.981747704246811], [2.625, 2.8125]}
CP(1) => []
x := {[-1.25, -1], [-1.25, -1], [0.589048622548086, 0.785398163397449], [-0.75, -0.511932070975783], [1.25, 1.48602627067862], [0.785398163397449, 0.981747704246811], [2.8125, 3]}
split: 0 -1.125 (302)
x := {[-1.25, -1], [-1.25, -1], [0.392699081698724, 0.589048622548086], [-0.75, -0.538611516966018], [1.25, 1.46066756649332], [0.981747704246811, 1.17809724509617], [2.625, 2.8125]}
CP(1) => []
x := {[-1.25, -1], [-1.25, -1], [0.392699081698724, 0.589048622548086], [-0.75, -0.538611516966018], [1.25, 1.46066756649332], [0.981747704246811, 1.17809724509617], [2.8125, 3]}
split: 0 -1.125 (302)
x := {[-1.25, -1], [-1.25, -1], [0.589048622548086, 0.785398163397449], [-0.75, -0.538611516966018], [1.25, 1.46066756649332], [0.981747704246811, 1.17809724509617], [2.625, 2.8125]}
CP(1) => []
x := {[-1.25, -1], [-1.25, -1], [0.589048622548086, 0.785398163397449], [-0.75, -0.538611516966018], [1.25, 1.46066756649332], [0.981747704246811, 1.17809724509617], [2.8125, 3]}
split: 0 -1.125 (302)
x := {[-1.5, -1.25], [-1.22923793288413, -1], [0.392699081698724, 0.589048622548086], [-1, -0.75], [1, 1.25], [1.17809724509617, 1.5707963267949], [2.625, 3]}
CP(2) => []
x := {[-1.5, -1.25], [-1.22923793288413, -1], [0.589048622548086, 0.785398163397449], [-1, -0.75], [1, 1.25], [1.17809724509617, 1.5707963267949], [2.625, 3]}
CP(2) => {[-1.45222284460734, -1.25], [-1.22923793288413, -1], [0.589048622548086, 0.785398163397449], [-1, -0.75], [1, 1.25], [1.17809724509617, 1.5707963267949], [2.625, 3]}
split: 5 1.37445 (302)
x := {[-1.5, -1.25], [-1.22923793288413, -1], [0.392699081698724, 0.589048622548086], [-1, -0.75], [1.25, 1.5], [1.17809724509617, 1.5707963267949], [2.625, 3]}
CP(2) => []
x := {[-1.5, -1.25], [-1.22923793288413, -1], [0.589048622548086, 0.785398163397449], [-1, -0.75], [1.25, 1.5], [1.17809724509617, 1.5707963267949], [2.625, 3]}
CP(2) => {[-1.45222284460734, -1.25], [-1.22923793288413, -1], [0.589048622548086, 0.785398163397449], [-1, -0.75], [1.25, 1.5], [1.17809724509617, 1.5707963267949], [2.625, 3]}
split: 5 1.37445 (302)
x := {[-1.45222284460734, -1.25], [-1.22923793288413, -1], [0.589048622548086, 0.785398163397449], [-0.75, -0.5], [1.25, 1.5], [1.17809724509617, 1.37444678594553], [2.625, 3]}
CP(1) => {[-1.45222284460734, -1.25], [-1.22923793288413, -1], [0.589048622548086, 0.785398163397449], [-0.75, -0.5], [1.25, 1.47635612554177], [1.17809724509617, 1.37444678594553], [2.625, 3]}
split: 6 2.8125 (303)
x := {[-1.45222284460734, -1.25], [-1.22923793288413, -1], [0.589048622548086, 0.785398163397449], [-0.75, -0.5], [1.25, 1.5], [1.37444678594553, 1.5707963267949], [2.625, 3]}
split: 6 2.8125 (304)
x := {[-1.25, -1], [-1.25, -1], [0.392699081698724, 0.589048622548086], [-1, -0.75], [1, 1.25], [1.17809724509617, 1.37444678594553], [2.625, 3]}
split: 6 2.8125 (305)
x := {[-1.25, -1], [-1.25, -1], [0.392699081698724, 0.589048622548086], [-1, -0.75], [1, 1.25], [1.37444678594553, 1.5707963267949], [2.625, 3]}
split: 6 2.8125 (306)
x := {[-1.25, -1], [-1.25, -1], [0.589048622548086, 0.785398163397449], [-1, -0.75], [1, 1.25], [1.17809724509617, 1.37444678594553], [2.625, 3]}
split: 6 2.8125 (307)
x := {[-1.25, -1], [-1.25, -1], [0.589048622548086, 0.785398163397449], [-1, -0.75], [1, 1.25], [1.37444678594553, 1.5707963267949], [2.625, 3]}
split: 6 2.8125 (308)
x := {[-1.25, -1], [-1.25, -1], [0.392699081698724, 0.589048622548086], [-1, -0.75], [1.25, 1.5], [1.17809724509617, 1.37444678594553], [2.625, 3]}
CP(3) => []
x := {[-1.25, -1], [-1.25, -1], [0.392699081698724, 0.589048622548086], [-1, -0.75], [1.25, 1.5], [1.37444678594553, 1.5707963267949], [2.625, 3]}
CP(2) => []
x := {[-1.25, -1], [-1.25, -1], [0.589048622548086, 0.785398163397449], [-1, -0.75], [1.25, 1.5], [1.17809724509617, 1.37444678594553], [2.625, 3]}
CP(3) => []
x := {[-1.25, -1], [-1.25, -1], [0.589048622548086, 0.785398163397449], [-1, -0.75], [1.25, 1.5], [1.37444678594553, 1.5707963267949], [2.625, 3]}
CP(2) => []
x := {[-1.25, -1], [-1.25, -1], [0.392699081698724, 0.589048622548086], [-0.75, -0.5], [1.25, 1.47635612554177], [1.17809724509617, 1.37444678594553], [2.625, 2.8125]}
CP(1) => []
x := {[-1.25, -1], [-1.25, -1], [0.392699081698724, 0.589048622548086], [-0.75, -0.5], [1.25, 1.47635612554177], [1.17809724509617, 1.37444678594553], [2.8125, 3]}
CP(1) => {[-1.25, -1], [-1.25, -1], [0.392699081698724, 0.589048622548086], [-0.75, -0.523643874458235], [1.25, 1.46662412351188], [1.17809724509617, 1.37444678594553], [2.8125, 3]}
split: 0 -1.125 (304)
x := {[-1.25, -1], [-1.25, -1], [0.392699081698724, 0.589048622548086], [-0.75, -0.5], [1.25, 1.5], [1.37444678594553, 1.5707963267949], [2.625, 2.8125]}
CP(1) => []
x := {[-1.25, -1], [-1.25, -1], [0.392699081698724, 0.589048622548086], [-0.75, -0.5], [1.25, 1.5], [1.37444678594553, 1.5707963267949], [2.8125, 3]}
split: 0 -1.125 (304)
x := {[-1.25, -1], [-1.25, -1], [0.589048622548086, 0.785398163397449], [-0.75, -0.5], [1.25, 1.47635612554177], [1.17809724509617, 1.37444678594553], [2.625, 2.8125]}
CP(1) => []
x := {[-1.25, -1], [-1.25, -1], [0.589048622548086, 0.785398163397449], [-0.75, -0.5], [1.25, 1.47635612554177], [1.17809724509617, 1.37444678594553], [2.8125, 3]}
CP(1) => {[-1.25, -1], [-1.25, -1], [0.589048622548086, 0.785398163397449], [-0.75, -0.523643874458235], [1.25, 1.46662412351188], [1.17809724509617, 1.37444678594553], [2.8125, 3]}
split: 0 -1.125 (304)
x := {[-1.25, -1], [-1.25, -1], [0.589048622548086, 0.785398163397449], [-0.75, -0.5], [1.25, 1.5], [1.37444678594553, 1.5707963267949], [2.625, 2.8125]}
CP(1) => []
x := {[-1.25, -1], [-1.25, -1], [0.589048622548086, 0.785398163397449], [-0.75, -0.5], [1.25, 1.5], [1.37444678594553, 1.5707963267949], [2.8125, 3]}
split: 0 -1.125 (304)
x := {[-1.5, -1.25], [-1.25, -1], [0.785398163397449, 0.981747704246811], [-1, -0.75], [1, 1.25], [-4.94065645841247e-324, 0.392699081698724], [2.625, 3]}
CP(2) => []
x := {[-1.5, -1.25], [-1.25, -1], [0.981747704246811, 1.17809724509617], [-1, -0.75], [1, 1.25], [-4.94065645841247e-324, 0.392699081698724], [2.625, 3]}
CP(1) => []
x := {[-1.5, -1.25], [-1.25, -1], [0.785398163397449, 0.981747704246811], [-1, -0.75], [1.25, 1.5], [-4.94065645841247e-324, 0.392699081698724], [2.625, 3]}
CP(2) => []
x := {[-1.5, -1.25], [-1.25, -1], [0.981747704246811, 1.17809724509617], [-1, -0.75], [1.25, 1.5], [-4.94065645841247e-324, 0.392699081698724], [2.625, 3]}
CP(1) => []
x := {[-1.25, -1], [-1.25, -1], [0.785398163397449, 0.981747704246811], [-1, -0.75], [1, 1.25], [-4.94065645841247e-324, 0.196349540849362], [2.625, 3]}
[truncated: 15,643 more rows]
