# Supplementary material for: Rigorous packing of unit squares into a circle
Source: J Glob Optim. 2018 Oct 3;73(3):547–65. doi: 10.1007/s10898-018-0711-5 (PMC6394747; doi:10.1007/s10898-018-0711-5)
Supplement: Supplementary file 1 — Supplementary material 1 (zip 65514 KB) [file 10898_2018_711_MOESM1_ESM.zip › n3/phase2/T0T3.txt]

x := {[-3, 3], [-3, 3], [-4.94065645841247e-324, 1.5707963267949], [-3, 3], [-3, 3], [-4.94065645841247e-324, 1.5707963267949], [0, 3]}
CP(2) => {[-3, -1], [-2, -1], [-4.94065645841247e-324, 1.5707963267949], [-2, -1], [-3, -1], [-4.94065645841247e-324, 1.5707963267949], [0, 3]}
split: 6 1.5 (2)
x := {[-3, -1], [-2, -1], [-4.94065645841247e-324, 1.5707963267949], [-2, -1], [-3, -1], [-4.94065645841247e-324, 1.5707963267949], [0, 1.5]}
CP(1) => []
x := {[-3, -1], [-2, -1], [-4.94065645841247e-324, 1.5707963267949], [-2, -1], [-3, -1], [-4.94065645841247e-324, 1.5707963267949], [1.5, 3]}
split: 0 -2 (2)
x := {[-3, -2], [-2, -1], [-4.94065645841247e-324, 1.5707963267949], [-2, -1], [-3, -1], [-4.94065645841247e-324, 1.5707963267949], [1.5, 3]}
CP(2) => []
x := {[-2, -1], [-2, -1], [-4.94065645841247e-324, 1.5707963267949], [-2, -1], [-3, -1], [-4.94065645841247e-324, 1.5707963267949], [1.5, 3]}
split: 4 -2 (2)
x := {[-2, -1], [-2, -1], [-4.94065645841247e-324, 1.5707963267949], [-2, -1], [-3, -2], [-4.94065645841247e-324, 1.5707963267949], [1.5, 3]}
CP(2) => []
x := {[-2, -1], [-2, -1], [-4.94065645841247e-324, 1.5707963267949], [-2, -1], [-2, -1], [-4.94065645841247e-324, 1.5707963267949], [1.5, 3]}
split: 2 0.785398 (2)
x := {[-2, -1], [-2, -1], [-4.94065645841247e-324, 0.785398163397449], [-2, -1], [-2, -1], [-4.94065645841247e-324, 1.5707963267949], [1.5, 3]}
split: 5 0.785398 (3)
x := {[-2, -1], [-2, -1], [0.785398163397449, 1.5707963267949], [-2, -1], [-2, -1], [-4.94065645841247e-324, 1.5707963267949], [1.5, 3]}
split: 5 0.785398 (4)
x := {[-2, -1], [-2, -1], [-4.94065645841247e-324, 0.785398163397449], [-2, -1], [-2, -1], [-4.94065645841247e-324, 0.785398163397449], [1.5, 3]}
split: 6 2.25 (5)
x := {[-2, -1], [-2, -1], [-4.94065645841247e-324, 0.785398163397449], [-2, -1], [-2, -1], [0.785398163397449, 1.5707963267949], [1.5, 3]}
split: 6 2.25 (6)
x := {[-2, -1], [-2, -1], [0.785398163397449, 1.5707963267949], [-2, -1], [-2, -1], [-4.94065645841247e-324, 0.785398163397449], [1.5, 3]}
split: 6 2.25 (7)
x := {[-2, -1], [-2, -1], [0.785398163397449, 1.5707963267949], [-2, -1], [-2, -1], [0.785398163397449, 1.5707963267949], [1.5, 3]}
split: 6 2.25 (8)
x := {[-2, -1], [-2, -1], [-4.94065645841247e-324, 0.785398163397449], [-2, -1], [-2, -1], [-4.94065645841247e-324, 0.785398163397449], [1.5, 2.25]}
CP(1) => []
x := {[-2, -1], [-2, -1], [-4.94065645841247e-324, 0.785398163397449], [-2, -1], [-2, -1], [-4.94065645841247e-324, 0.785398163397449], [2.25, 3]}
split: 0 -1.5 (8)
x := {[-2, -1], [-2, -1], [-4.94065645841247e-324, 0.785398163397449], [-2, -1], [-2, -1], [0.785398163397449, 1.5707963267949], [1.5, 2.25]}
CP(1) => []
x := {[-2, -1], [-2, -1], [-4.94065645841247e-324, 0.785398163397449], [-2, -1], [-2, -1], [0.785398163397449, 1.5707963267949], [2.25, 3]}
split: 0 -1.5 (8)
x := {[-2, -1], [-2, -1], [0.785398163397449, 1.5707963267949], [-2, -1], [-2, -1], [-4.94065645841247e-324, 0.785398163397449], [1.5, 2.25]}
CP(1) => []
x := {[-2, -1], [-2, -1], [0.785398163397449, 1.5707963267949], [-2, -1], [-2, -1], [-4.94065645841247e-324, 0.785398163397449], [2.25, 3]}
split: 0 -1.5 (8)
x := {[-2, -1], [-2, -1], [0.785398163397449, 1.5707963267949], [-2, -1], [-2, -1], [0.785398163397449, 1.5707963267949], [1.5, 2.25]}
CP(1) => []
x := {[-2, -1], [-2, -1], [0.785398163397449, 1.5707963267949], [-2, -1], [-2, -1], [0.785398163397449, 1.5707963267949], [2.25, 3]}
split: 0 -1.5 (8)
x := {[-2, -1.5], [-2, -1], [-4.94065645841247e-324, 0.785398163397449], [-2, -1], [-2, -1], [-4.94065645841247e-324, 0.785398163397449], [2.25, 3]}
CP(2) => []
x := {[-1.5, -1], [-2, -1], [-4.94065645841247e-324, 0.785398163397449], [-2, -1], [-2, -1], [-4.94065645841247e-324, 0.785398163397449], [2.25, 3]}
CP(2) => {[-1.5, -1], [-1.5, -1], [-4.94065645841247e-324, 0.785398163397449], [-2, -1], [-2, -1], [-4.94065645841247e-324, 0.785398163397449], [2.25, 3]}
split: 3 -1.5 (8)
x := {[-2, -1.5], [-2, -1], [-4.94065645841247e-324, 0.785398163397449], [-2, -1], [-2, -1], [0.785398163397449, 1.5707963267949], [2.25, 3]}
CP(2) => []
x := {[-1.5, -1], [-2, -1], [-4.94065645841247e-324, 0.785398163397449], [-2, -1], [-2, -1], [0.785398163397449, 1.5707963267949], [2.25, 3]}
CP(2) => {[-1.5, -1], [-1.5, -1], [-4.94065645841247e-324, 0.785398163397449], [-2, -1], [-2, -1], [0.785398163397449, 1.5707963267949], [2.25, 3]}
split: 3 -1.5 (8)
x := {[-2, -1.5], [-2, -1], [0.785398163397449, 1.5707963267949], [-2, -1], [-2, -1], [-4.94065645841247e-324, 0.785398163397449], [2.25, 3]}
CP(2) => {[-2, -1.5], [-1.89809728810838, -1], [0.785398163397449, 1.5707963267949], [-2, -1], [-2, -1], [-4.94065645841247e-324, 0.785398163397449], [2.25, 3]}
split: 3 -1.5 (9)
x := {[-1.5, -1], [-2, -1], [0.785398163397449, 1.5707963267949], [-2, -1], [-2, -1], [-4.94065645841247e-324, 0.785398163397449], [2.25, 3]}
CP(2) => {[-1.5, -1], [-1.5, -1], [0.785398163397449, 1.5707963267949], [-2, -1], [-2, -1], [-4.94065645841247e-324, 0.785398163397449], [2.25, 3]}
split: 3 -1.5 (10)
x := {[-2, -1.5], [-2, -1], [0.785398163397449, 1.5707963267949], [-2, -1], [-2, -1], [0.785398163397449, 1.5707963267949], [2.25, 3]}
CP(2) => {[-2, -1.5], [-1.89809728810838, -1], [0.785398163397449, 1.5707963267949], [-2, -1], [-2, -1], [0.785398163397449, 1.5707963267949], [2.25, 3]}
split: 3 -1.5 (11)
x := {[-1.5, -1], [-2, -1], [0.785398163397449, 1.5707963267949], [-2, -1], [-2, -1], [0.785398163397449, 1.5707963267949], [2.25, 3]}
CP(2) => {[-1.5, -1], [-1.5, -1], [0.785398163397449, 1.5707963267949], [-2, -1], [-2, -1], [0.785398163397449, 1.5707963267949], [2.25, 3]}
split: 3 -1.5 (12)
x := {[-1.5, -1], [-1.5, -1], [-4.94065645841247e-324, 0.785398163397449], [-2, -1.5], [-2, -1], [-4.94065645841247e-324, 0.785398163397449], [2.25, 3]}
CP(1) => []
x := {[-1.5, -1], [-1.5, -1], [-4.94065645841247e-324, 0.785398163397449], [-1.5, -1], [-2, -1], [-4.94065645841247e-324, 0.785398163397449], [2.25, 3]}
split: 4 -1.5 (12)
x := {[-1.5, -1], [-1.5, -1], [-4.94065645841247e-324, 0.785398163397449], [-2, -1.5], [-2, -1], [0.785398163397449, 1.5707963267949], [2.25, 3]}
CP(1) => []
x := {[-1.5, -1], [-1.5, -1], [-4.94065645841247e-324, 0.785398163397449], [-1.5, -1], [-2, -1], [0.785398163397449, 1.5707963267949], [2.25, 3]}
split: 4 -1.5 (12)
x := {[-2, -1.5], [-1.89809728810838, -1], [0.785398163397449, 1.5707963267949], [-2, -1.5], [-2, -1], [-4.94065645841247e-324, 0.785398163397449], [2.25, 3]}
CP(1) => []
x := {[-2, -1.5], [-1.89809728810838, -1], [0.785398163397449, 1.5707963267949], [-1.5, -1], [-2, -1], [-4.94065645841247e-324, 0.785398163397449], [2.25, 3]}
split: 4 -1.5 (12)
x := {[-1.5, -1], [-1.5, -1], [0.785398163397449, 1.5707963267949], [-2, -1.5], [-2, -1], [-4.94065645841247e-324, 0.785398163397449], [2.25, 3]}
CP(1) => []
x := {[-1.5, -1], [-1.5, -1], [0.785398163397449, 1.5707963267949], [-1.5, -1], [-2, -1], [-4.94065645841247e-324, 0.785398163397449], [2.25, 3]}
split: 4 -1.5 (12)
x := {[-2, -1.5], [-1.89809728810838, -1], [0.785398163397449, 1.5707963267949], [-2, -1.5], [-2, -1], [0.785398163397449, 1.5707963267949], [2.25, 3]}
CP(1) => []
x := {[-2, -1.5], [-1.89809728810838, -1], [0.785398163397449, 1.5707963267949], [-1.5, -1], [-2, -1], [0.785398163397449, 1.5707963267949], [2.25, 3]}
split: 4 -1.5 (12)
x := {[-1.5, -1], [-1.5, -1], [0.785398163397449, 1.5707963267949], [-2, -1.5], [-2, -1], [0.785398163397449, 1.5707963267949], [2.25, 3]}
CP(1) => []
x := {[-1.5, -1], [-1.5, -1], [0.785398163397449, 1.5707963267949], [-1.5, -1], [-2, -1], [0.785398163397449, 1.5707963267949], [2.25, 3]}
split: 4 -1.5 (12)
x := {[-1.5, -1], [-1.5, -1], [-4.94065645841247e-324, 0.785398163397449], [-1.5, -1], [-2, -1.5], [-4.94065645841247e-324, 0.785398163397449], [2.25, 3]}
CP(2) => []
x := {[-1.5, -1], [-1.5, -1], [-4.94065645841247e-324, 0.785398163397449], [-1.5, -1], [-1.5, -1], [-4.94065645841247e-324, 0.785398163397449], [2.25, 3]}
CP(1) => []
x := {[-1.5, -1], [-1.5, -1], [-4.94065645841247e-324, 0.785398163397449], [-1.5, -1], [-2, -1.5], [0.785398163397449, 1.5707963267949], [2.25, 3]}
split: 2 0.392699 (11)
x := {[-1.5, -1], [-1.5, -1], [-4.94065645841247e-324, 0.785398163397449], [-1.5, -1], [-1.5, -1], [0.785398163397449, 1.5707963267949], [2.25, 3]}
CP(1) => []
x := {[-2, -1.5], [-1.89809728810838, -1], [0.785398163397449, 1.5707963267949], [-1.5, -1], [-2, -1.5], [-4.94065645841247e-324, 0.785398163397449], [2.25, 3]}
CP(2) => []
x := {[-2, -1.5], [-1.89809728810838, -1], [0.785398163397449, 1.5707963267949], [-1.5, -1], [-1.5, -1], [-4.94065645841247e-324, 0.785398163397449], [2.25, 3]}
split: 1 -1.44905 (10)
x := {[-1.5, -1], [-1.5, -1], [0.785398163397449, 1.5707963267949], [-1.5, -1], [-2, -1.5], [-4.94065645841247e-324, 0.785398163397449], [2.25, 3]}
CP(2) => []
x := {[-1.5, -1], [-1.5, -1], [0.785398163397449, 1.5707963267949], [-1.5, -1], [-1.5, -1], [-4.94065645841247e-324, 0.785398163397449], [2.25, 3]}
CP(1) => []
x := {[-2, -1.5], [-1.89809728810838, -1], [0.785398163397449, 1.5707963267949], [-1.5, -1], [-2, -1.5], [0.785398163397449, 1.5707963267949], [2.25, 3]}
split: 1 -1.44905 (9)
x := {[-2, -1.5], [-1.89809728810838, -1], [0.785398163397449, 1.5707963267949], [-1.5, -1], [-1.5, -1], [0.785398163397449, 1.5707963267949], [2.25, 3]}
split: 1 -1.44905 (10)
x := {[-1.5, -1], [-1.5, -1], [0.785398163397449, 1.5707963267949], [-1.5, -1], [-2, -1.5], [0.785398163397449, 1.5707963267949], [2.25, 3]}
split: 2 1.1781 (11)
x := {[-1.5, -1], [-1.5, -1], [0.785398163397449, 1.5707963267949], [-1.5, -1], [-1.5, -1], [0.785398163397449, 1.5707963267949], [2.25, 3]}
CP(1) => []
x := {[-1.5, -1], [-1.5, -1], [-4.94065645841247e-324, 0.392699081698724], [-1.5, -1], [-2, -1.5], [0.785398163397449, 1.5707963267949], [2.25, 3]}
CP(2) => {[-1.5, -1], [-1.43959285297413, -1], [-4.94065645841247e-324, 0.387204789493637], [-1.5, -1], [-2, -1.5], [0.785398163397449, 1.5707963267949], [2.25, 3]}
split: 5 1.1781 (11)
x := {[-1.5, -1], [-1.5, -1], [0.392699081698724, 0.785398163397449], [-1.5, -1], [-2, -1.5], [0.785398163397449, 1.5707963267949], [2.25, 3]}
split: 5 1.1781 (12)
x := {[-2, -1.5], [-1.89809728810838, -1.44904864405419], [0.785398163397449, 1.5707963267949], [-1.5, -1], [-1.5, -1], [-4.94065645841247e-324, 0.785398163397449], [2.25, 3]}
CP(1) => []
x := {[-2, -1.5], [-1.44904864405419, -1], [0.785398163397449, 1.5707963267949], [-1.5, -1], [-1.5, -1], [-4.94065645841247e-324, 0.785398163397449], [2.25, 3]}
split: 5 0.392699 (12)
x := {[-2, -1.5], [-1.89809728810838, -1.44904864405419], [0.785398163397449, 1.5707963267949], [-1.5, -1], [-2, -1.5], [0.785398163397449, 1.5707963267949], [2.25, 3]}
CP(1) => []
x := {[-2, -1.5], [-1.44904864405419, -1], [0.785398163397449, 1.5707963267949], [-1.5, -1], [-2, -1.5], [0.785398163397449, 1.5707963267949], [2.25, 3]}
split: 2 1.1781 (12)
x := {[-2, -1.5], [-1.89809728810838, -1.44904864405419], [0.785398163397449, 1.5707963267949], [-1.5, -1], [-1.5, -1], [0.785398163397449, 1.5707963267949], [2.25, 3]}
CP(1) => []
x := {[-2, -1.5], [-1.44904864405419, -1], [0.785398163397449, 1.5707963267949], [-1.5, -1], [-1.5, -1], [0.785398163397449, 1.5707963267949], [2.25, 3]}
split: 2 1.1781 (12)
x := {[-1.5, -1], [-1.5, -1], [0.785398163397449, 1.17809724509617], [-1.5, -1], [-2, -1.5], [0.785398163397449, 1.5707963267949], [2.25, 3]}
split: 5 1.1781 (13)
x := {[-1.5, -1], [-1.5, -1], [1.17809724509617, 1.5707963267949], [-1.5, -1], [-2, -1.5], [0.785398163397449, 1.5707963267949], [2.25, 3]}
CP(3) => {[-1.44296841303095, -1], [-1.44296841303095, -1], [1.17809724509617, 1.5707963267949], [-1.5, -1], [-2, -1.5], [0.785398163397449, 1.5707963267949], [2.25, 3]}
split: 5 1.1781 (14)
x := {[-1.5, -1], [-1.43959285297413, -1], [-4.94065645841247e-324, 0.387204789493637], [-1.5, -1], [-2, -1.5], [0.785398163397449, 1.17809724509617], [2.25, 3]}
CP(1) => []
x := {[-1.5, -1], [-1.43959285297413, -1], [-4.94065645841247e-324, 0.387204789493637], [-1.5, -1], [-2, -1.5], [1.17809724509617, 1.5707963267949], [2.25, 3]}
CP(1) => []
x := {[-1.5, -1], [-1.5, -1], [0.392699081698724, 0.785398163397449], [-1.5, -1], [-2, -1.5], [0.785398163397449, 1.17809724509617], [2.25, 3]}
CP(1) => []
x := {[-1.5, -1], [-1.5, -1], [0.392699081698724, 0.785398163397449], [-1.5, -1], [-2, -1.5], [1.17809724509617, 1.5707963267949], [2.25, 3]}
CP(1) => []
x := {[-2, -1.5], [-1.44904864405419, -1], [0.785398163397449, 1.5707963267949], [-1.5, -1], [-1.5, -1], [-4.94065645841247e-324, 0.392699081698724], [2.25, 3]}
CP(3) => {[-2, -1.5], [-1.44904864405419, -1], [0.785398163397449, 1.5707963267949], [-1.43959285297413, -1], [-1.43511446776916, -1], [-4.94065645841247e-324, 0.383053887716666], [2.25, 3]}
split: 2 1.1781 (11)
x := {[-2, -1.5], [-1.44904864405419, -1], [0.785398163397449, 1.5707963267949], [-1.5, -1], [-1.5, -1], [0.392699081698724, 0.785398163397449], [2.25, 3]}
split: 2 1.1781 (12)
x := {[-2, -1.5], [-1.44904864405419, -1], [0.785398163397449, 1.17809724509617], [-1.5, -1], [-2, -1.5], [0.785398163397449, 1.5707963267949], [2.25, 3]}
CP(1) => []
x := {[-2, -1.5], [-1.44904864405419, -1], [1.17809724509617, 1.5707963267949], [-1.5, -1], [-2, -1.5], [0.785398163397449, 1.5707963267949], [2.25, 3]}
CP(1) => []
x := {[-2, -1.5], [-1.44904864405419, -1], [0.785398163397449, 1.17809724509617], [-1.5, -1], [-1.5, -1], [0.785398163397449, 1.5707963267949], [2.25, 3]}
CP(1) => []
x := {[-2, -1.5], [-1.44904864405419, -1], [1.17809724509617, 1.5707963267949], [-1.5, -1], [-1.5, -1], [0.785398163397449, 1.5707963267949], [2.25, 3]}
CP(1) => []
x := {[-1.5, -1], [-1.5, -1], [0.785398163397449, 1.17809724509617], [-1.5, -1], [-2, -1.5], [0.785398163397449, 1.17809724509617], [2.25, 3]}
CP(1) => []
x := {[-1.5, -1], [-1.5, -1], [0.785398163397449, 1.17809724509617], [-1.5, -1], [-2, -1.5], [1.17809724509617, 1.5707963267949], [2.25, 3]}
CP(1) => []
x := {[-1.44296841303095, -1], [-1.44296841303095, -1], [1.17809724509617, 1.5707963267949], [-1.5, -1], [-2, -1.5], [0.785398163397449, 1.17809724509617], [2.25, 3]}
CP(1) => []
x := {[-1.44296841303095, -1], [-1.44296841303095, -1], [1.17809724509617, 1.5707963267949], [-1.5, -1], [-2, -1.5], [1.17809724509617, 1.5707963267949], [2.25, 3]}
CP(1) => []
x := {[-2, -1.5], [-1.44904864405419, -1], [0.785398163397449, 1.17809724509617], [-1.43959285297413, -1], [-1.43511446776916, -1], [-4.94065645841247e-324, 0.383053887716666], [2.25, 3]}
CP(1) => []
x := {[-2, -1.5], [-1.44904864405419, -1], [1.17809724509617, 1.5707963267949], [-1.43959285297413, -1], [-1.43511446776916, -1], [-4.94065645841247e-324, 0.383053887716666], [2.25, 3]}
CP(1) => []
x := {[-2, -1.5], [-1.44904864405419, -1], [0.785398163397449, 1.17809724509617], [-1.5, -1], [-1.5, -1], [0.392699081698724, 0.785398163397449], [2.25, 3]}
CP(1) => []
x := {[-2, -1.5], [-1.44904864405419, -1], [1.17809724509617, 1.5707963267949], [-1.5, -1], [-1.5, -1], [0.392699081698724, 0.785398163397449], [2.25, 3]}
CP(1) => []
**** SOLUTION STATISTICS ****
# of steps: 81
elapsed time: 0
unprocessed boxes: 0
candidate boxes: 0
scaling factor: [2.32834200034879, 2.3283420003488]
Problem has been found infeasible
