# Supplementary material for: Rigorous packing of unit squares into a circle
Source: J Glob Optim. 2018 Oct 3;73(3):547–65. doi: 10.1007/s10898-018-0711-5 (PMC6394747; doi:10.1007/s10898-018-0711-5)
Supplement: Supplementary file 1 — Supplementary material 1 (zip 65514 KB) [file 10898_2018_711_MOESM1_ESM.zip › n3/phase2/T0T30.txt]

x := {[-3, 3], [-3, 3], [-4.94065645841247e-324, 1.5707963267949], [-3, 3], [-3, 3], [-4.94065645841247e-324, 1.5707963267949], [0, 3]}
CP(2) => {[-3, -1], [-2, -1], [-4.94065645841247e-324, 1.5707963267949], [1, 3], [-1, 0], [-4.94065645841247e-324, 1.5707963267949], [0, 3]}
split: 6 1.5 (2)
x := {[-3, -1], [-2, -1], [-4.94065645841247e-324, 1.5707963267949], [1, 3], [-1, 0], [-4.94065645841247e-324, 1.5707963267949], [0, 1.5]}
CP(1) => []
x := {[-3, -1], [-2, -1], [-4.94065645841247e-324, 1.5707963267949], [1, 3], [-1, 0], [-4.94065645841247e-324, 1.5707963267949], [1.5, 3]}
split: 0 -2 (2)
x := {[-3, -2], [-2, -1], [-4.94065645841247e-324, 1.5707963267949], [1, 3], [-1, 0], [-4.94065645841247e-324, 1.5707963267949], [1.5, 3]}
CP(2) => []
x := {[-2, -1], [-2, -1], [-4.94065645841247e-324, 1.5707963267949], [1, 3], [-1, 0], [-4.94065645841247e-324, 1.5707963267949], [1.5, 3]}
split: 3 2 (2)
x := {[-2, -1], [-2, -1], [-4.94065645841247e-324, 1.5707963267949], [1, 2], [-1, 0], [-4.94065645841247e-324, 1.5707963267949], [1.5, 3]}
split: 2 0.785398 (3)
x := {[-2, -1], [-2, -1], [-4.94065645841247e-324, 1.5707963267949], [2, 3], [-1, 0], [-4.94065645841247e-324, 1.5707963267949], [1.5, 3]}
CP(2) => []
x := {[-2, -1], [-2, -1], [-4.94065645841247e-324, 0.785398163397449], [1, 2], [-1, 0], [-4.94065645841247e-324, 1.5707963267949], [1.5, 3]}
split: 5 0.785398 (3)
x := {[-2, -1], [-2, -1], [0.785398163397449, 1.5707963267949], [1, 2], [-1, 0], [-4.94065645841247e-324, 1.5707963267949], [1.5, 3]}
split: 5 0.785398 (4)
x := {[-2, -1], [-2, -1], [-4.94065645841247e-324, 0.785398163397449], [1, 2], [-1, 0], [-4.94065645841247e-324, 0.785398163397449], [1.5, 3]}
split: 6 2.25 (5)
x := {[-2, -1], [-2, -1], [-4.94065645841247e-324, 0.785398163397449], [1, 2], [-1, 0], [0.785398163397449, 1.5707963267949], [1.5, 3]}
split: 6 2.25 (6)
x := {[-2, -1], [-2, -1], [0.785398163397449, 1.5707963267949], [1, 2], [-1, 0], [-4.94065645841247e-324, 0.785398163397449], [1.5, 3]}
split: 6 2.25 (7)
x := {[-2, -1], [-2, -1], [0.785398163397449, 1.5707963267949], [1, 2], [-1, 0], [0.785398163397449, 1.5707963267949], [1.5, 3]}
split: 6 2.25 (8)
x := {[-2, -1], [-2, -1], [-4.94065645841247e-324, 0.785398163397449], [1, 2], [-1, 0], [-4.94065645841247e-324, 0.785398163397449], [1.5, 2.25]}
CP(1) => []
x := {[-2, -1], [-2, -1], [-4.94065645841247e-324, 0.785398163397449], [1, 2], [-1, 0], [-4.94065645841247e-324, 0.785398163397449], [2.25, 3]}
split: 0 -1.5 (8)
x := {[-2, -1], [-2, -1], [-4.94065645841247e-324, 0.785398163397449], [1, 2], [-1, 0], [0.785398163397449, 1.5707963267949], [1.5, 2.25]}
CP(1) => []
x := {[-2, -1], [-2, -1], [-4.94065645841247e-324, 0.785398163397449], [1, 2], [-1, 0], [0.785398163397449, 1.5707963267949], [2.25, 3]}
split: 0 -1.5 (8)
x := {[-2, -1], [-2, -1], [0.785398163397449, 1.5707963267949], [1, 2], [-1, 0], [-4.94065645841247e-324, 0.785398163397449], [1.5, 2.25]}
CP(1) => []
x := {[-2, -1], [-2, -1], [0.785398163397449, 1.5707963267949], [1, 2], [-1, 0], [-4.94065645841247e-324, 0.785398163397449], [2.25, 3]}
split: 0 -1.5 (8)
x := {[-2, -1], [-2, -1], [0.785398163397449, 1.5707963267949], [1, 2], [-1, 0], [0.785398163397449, 1.5707963267949], [1.5, 2.25]}
CP(1) => []
x := {[-2, -1], [-2, -1], [0.785398163397449, 1.5707963267949], [1, 2], [-1, 0], [0.785398163397449, 1.5707963267949], [2.25, 3]}
split: 0 -1.5 (8)
x := {[-2, -1.5], [-2, -1], [-4.94065645841247e-324, 0.785398163397449], [1, 2], [-1, 0], [-4.94065645841247e-324, 0.785398163397449], [2.25, 3]}
CP(2) => []
x := {[-1.5, -1], [-2, -1], [-4.94065645841247e-324, 0.785398163397449], [1, 2], [-1, 0], [-4.94065645841247e-324, 0.785398163397449], [2.25, 3]}
CP(2) => {[-1.5, -1], [-1.5, -1], [-4.94065645841247e-324, 0.785398163397449], [1, 2], [-1, 0], [-4.94065645841247e-324, 0.785398163397449], [2.25, 3]}
split: 3 1.5 (8)
x := {[-2, -1.5], [-2, -1], [-4.94065645841247e-324, 0.785398163397449], [1, 2], [-1, 0], [0.785398163397449, 1.5707963267949], [2.25, 3]}
CP(2) => []
x := {[-1.5, -1], [-2, -1], [-4.94065645841247e-324, 0.785398163397449], [1, 2], [-1, 0], [0.785398163397449, 1.5707963267949], [2.25, 3]}
CP(2) => {[-1.5, -1], [-1.5, -1], [-4.94065645841247e-324, 0.785398163397449], [1, 2], [-1, 0], [0.785398163397449, 1.5707963267949], [2.25, 3]}
split: 3 1.5 (8)
x := {[-2, -1.5], [-2, -1], [0.785398163397449, 1.5707963267949], [1, 2], [-1, 0], [-4.94065645841247e-324, 0.785398163397449], [2.25, 3]}
CP(2) => {[-2, -1.5], [-1.89809728810838, -1], [0.785398163397449, 1.5707963267949], [1, 2], [-1, 0], [-4.94065645841247e-324, 0.785398163397449], [2.25, 3]}
split: 3 1.5 (9)
x := {[-1.5, -1], [-2, -1], [0.785398163397449, 1.5707963267949], [1, 2], [-1, 0], [-4.94065645841247e-324, 0.785398163397449], [2.25, 3]}
CP(2) => {[-1.5, -1], [-1.5, -1], [0.785398163397449, 1.5707963267949], [1, 2], [-1, 0], [-4.94065645841247e-324, 0.785398163397449], [2.25, 3]}
split: 3 1.5 (10)
x := {[-2, -1.5], [-2, -1], [0.785398163397449, 1.5707963267949], [1, 2], [-1, 0], [0.785398163397449, 1.5707963267949], [2.25, 3]}
CP(2) => {[-2, -1.5], [-1.89809728810838, -1], [0.785398163397449, 1.5707963267949], [1, 2], [-1, 0], [0.785398163397449, 1.5707963267949], [2.25, 3]}
split: 3 1.5 (11)
x := {[-1.5, -1], [-2, -1], [0.785398163397449, 1.5707963267949], [1, 2], [-1, 0], [0.785398163397449, 1.5707963267949], [2.25, 3]}
CP(2) => {[-1.5, -1], [-1.5, -1], [0.785398163397449, 1.5707963267949], [1, 2], [-1, 0], [0.785398163397449, 1.5707963267949], [2.25, 3]}
split: 3 1.5 (12)
x := {[-1.5, -1], [-1.5, -1], [-4.94065645841247e-324, 0.785398163397449], [1, 1.5], [-1, 0], [-4.94065645841247e-324, 0.785398163397449], [2.25, 3]}
CP(2) => {[-1.5, -1], [-1.5, -1], [-4.94065645841247e-324, 0.785398163397449], [1, 1.5], [-1, -0.5], [-4.94065645841247e-324, 0.785398163397449], [2.25, 3]}
split: 2 0.392699 (13)
x := {[-1.5, -1], [-1.5, -1], [-4.94065645841247e-324, 0.785398163397449], [1.5, 2], [-1, 0], [-4.94065645841247e-324, 0.785398163397449], [2.25, 3]}
CP(7) => []
x := {[-1.5, -1], [-1.5, -1], [-4.94065645841247e-324, 0.785398163397449], [1, 1.5], [-1, 0], [0.785398163397449, 1.5707963267949], [2.25, 3]}
CP(2) => {[-1.5, -1], [-1.5, -1], [-4.94065645841247e-324, 0.785398163397449], [1, 1.5], [-1, -0.5], [0.785398163397449, 1.5707963267949], [2.25, 3]}
split: 2 0.392699 (13)
x := {[-1.5, -1], [-1.5, -1], [-4.94065645841247e-324, 0.785398163397449], [1.5, 2], [-1, 0], [0.785398163397449, 1.5707963267949], [2.25, 3]}
split: 4 -0.5 (14)
x := {[-2, -1.5], [-1.89809728810838, -1], [0.785398163397449, 1.5707963267949], [1, 1.5], [-1, 0], [-4.94065645841247e-324, 0.785398163397449], [2.25, 3]}
CP(2) => {[-2, -1.5], [-1.89809728810838, -1], [0.785398163397449, 1.5707963267949], [1, 1.5], [-1, -0.5], [-4.94065645841247e-324, 0.785398163397449], [2.25, 3]}
split: 1 -1.44905 (15)
x := {[-2, -1.5], [-1.89809728810838, -1], [0.785398163397449, 1.5707963267949], [1.5, 2], [-1, 0], [-4.94065645841247e-324, 0.785398163397449], [2.25, 3]}
CP(7) => []
x := {[-1.5, -1], [-1.5, -1], [0.785398163397449, 1.5707963267949], [1, 1.5], [-1, 0], [-4.94065645841247e-324, 0.785398163397449], [2.25, 3]}
CP(2) => {[-1.5, -1], [-1.5, -1], [0.785398163397449, 1.5707963267949], [1, 1.5], [-1, -0.5], [-4.94065645841247e-324, 0.785398163397449], [2.25, 3]}
split: 5 0.392699 (15)
x := {[-1.5, -1], [-1.5, -1], [0.785398163397449, 1.5707963267949], [1.5, 2], [-1, 0], [-4.94065645841247e-324, 0.785398163397449], [2.25, 3]}
CP(7) => []
x := {[-2, -1.5], [-1.89809728810838, -1], [0.785398163397449, 1.5707963267949], [1, 1.5], [-1, 0], [0.785398163397449, 1.5707963267949], [2.25, 3]}
CP(2) => {[-2, -1.5], [-1.89809728810838, -1], [0.785398163397449, 1.5707963267949], [1, 1.5], [-1, -0.5], [0.785398163397449, 1.5707963267949], [2.25, 3]}
split: 1 -1.44905 (15)
x := {[-2, -1.5], [-1.89809728810838, -1], [0.785398163397449, 1.5707963267949], [1.5, 2], [-1, 0], [0.785398163397449, 1.5707963267949], [2.25, 3]}
split: 4 -0.5 (16)
x := {[-1.5, -1], [-1.5, -1], [0.785398163397449, 1.5707963267949], [1, 1.5], [-1, 0], [0.785398163397449, 1.5707963267949], [2.25, 3]}
CP(2) => {[-1.5, -1], [-1.5, -1], [0.785398163397449, 1.5707963267949], [1, 1.5], [-1, -0.5], [0.785398163397449, 1.5707963267949], [2.25, 3]}
split: 2 1.1781 (17)
x := {[-1.5, -1], [-1.5, -1], [0.785398163397449, 1.5707963267949], [1.5, 2], [-1, 0], [0.785398163397449, 1.5707963267949], [2.25, 3]}
split: 4 -0.5 (18)
x := {[-1.5, -1], [-1.5, -1], [-4.94065645841247e-324, 0.392699081698724], [1, 1.5], [-1, -0.5], [-4.94065645841247e-324, 0.785398163397449], [2.25, 3]}
CP(2) => {[-1.5, -1], [-1.43959285297413, -1], [-4.94065645841247e-324, 0.387204789493637], [1, 1.5], [-1, -0.5], [-4.94065645841247e-324, 0.785398163397449], [2.25, 3]}
split: 5 0.392699 (19)
x := {[-1.5, -1], [-1.5, -1], [0.392699081698724, 0.785398163397449], [1, 1.5], [-1, -0.5], [-4.94065645841247e-324, 0.785398163397449], [2.25, 3]}
split: 5 0.392699 (20)
x := {[-1.5, -1], [-1.5, -1], [-4.94065645841247e-324, 0.392699081698724], [1, 1.5], [-1, -0.5], [0.785398163397449, 1.5707963267949], [2.25, 3]}
CP(2) => {[-1.5, -1], [-1.43959285297413, -1], [-4.94065645841247e-324, 0.387204789493637], [1, 1.5], [-1, -0.5], [0.785398163397449, 1.5707963267949], [2.25, 3]}
split: 5 1.1781 (21)
x := {[-1.5, -1], [-1.5, -1], [0.392699081698724, 0.785398163397449], [1, 1.5], [-1, -0.5], [0.785398163397449, 1.5707963267949], [2.25, 3]}
split: 5 1.1781 (22)
x := {[-1.5, -1], [-1.5, -1], [-4.94065645841247e-324, 0.785398163397449], [1.5, 2], [-1, -0.5], [0.785398163397449, 1.5707963267949], [2.25, 3]}
split: 2 0.392699 (23)
x := {[-1.5, -1], [-1.5, -1], [-4.94065645841247e-324, 0.785398163397449], [1.5, 2], [-0.5, 0], [0.785398163397449, 1.5707963267949], [2.25, 3]}
split: 2 0.392699 (24)
x := {[-2, -1.5], [-1.89809728810838, -1.44904864405419], [0.785398163397449, 1.5707963267949], [1, 1.5], [-1, -0.5], [-4.94065645841247e-324, 0.785398163397449], [2.25, 3]}
CP(1) => []
x := {[-2, -1.5], [-1.44904864405419, -1], [0.785398163397449, 1.5707963267949], [1, 1.5], [-1, -0.5], [-4.94065645841247e-324, 0.785398163397449], [2.25, 3]}
split: 5 0.392699 (24)
x := {[-1.5, -1], [-1.5, -1], [0.785398163397449, 1.5707963267949], [1, 1.5], [-1, -0.5], [-4.94065645841247e-324, 0.392699081698724], [2.25, 3]}
split: 2 1.1781 (25)
x := {[-1.5, -1], [-1.5, -1], [0.785398163397449, 1.5707963267949], [1, 1.5], [-1, -0.5], [0.392699081698724, 0.785398163397449], [2.25, 3]}
split: 2 1.1781 (26)
x := {[-2, -1.5], [-1.89809728810838, -1.44904864405419], [0.785398163397449, 1.5707963267949], [1, 1.5], [-1, -0.5], [0.785398163397449, 1.5707963267949], [2.25, 3]}
CP(1) => []
x := {[-2, -1.5], [-1.44904864405419, -1], [0.785398163397449, 1.5707963267949], [1, 1.5], [-1, -0.5], [0.785398163397449, 1.5707963267949], [2.25, 3]}
split: 2 1.1781 (26)
x := {[-2, -1.5], [-1.89809728810838, -1], [0.785398163397449, 1.5707963267949], [1.5, 2], [-1, -0.5], [0.785398163397449, 1.5707963267949], [2.25, 3]}
split: 1 -1.44905 (27)
x := {[-2, -1.5], [-1.89809728810838, -1], [0.785398163397449, 1.5707963267949], [1.5, 2], [-0.5, 0], [0.785398163397449, 1.5707963267949], [2.25, 3]}
split: 1 -1.44905 (28)
x := {[-1.5, -1], [-1.5, -1], [0.785398163397449, 1.17809724509617], [1, 1.5], [-1, -0.5], [0.785398163397449, 1.5707963267949], [2.25, 3]}
split: 5 1.1781 (29)
x := {[-1.5, -1], [-1.5, -1], [1.17809724509617, 1.5707963267949], [1, 1.5], [-1, -0.5], [0.785398163397449, 1.5707963267949], [2.25, 3]}
CP(3) => {[-1.44296841303095, -1], [-1.44296841303095, -1], [1.17809724509617, 1.5707963267949], [1, 1.5], [-1, -0.5], [0.785398163397449, 1.5707963267949], [2.25, 3]}
split: 5 1.1781 (30)
x := {[-1.5, -1], [-1.5, -1], [0.785398163397449, 1.5707963267949], [1.5, 2], [-1, -0.5], [0.785398163397449, 1.5707963267949], [2.25, 3]}
split: 2 1.1781 (31)
x := {[-1.5, -1], [-1.5, -1], [0.785398163397449, 1.5707963267949], [1.5, 2], [-0.5, 0], [0.785398163397449, 1.5707963267949], [2.25, 3]}
split: 2 1.1781 (32)
x := {[-1.5, -1], [-1.43959285297413, -1], [-4.94065645841247e-324, 0.387204789493637], [1, 1.5], [-1, -0.5], [-4.94065645841247e-324, 0.392699081698724], [2.25, 3]}
CP(1) => {[-1.5, -1], [-1.43511446776916, -1], [-4.94065645841247e-324, 0.383053887716666], [1, 1.5], [-1, -0.5], [-4.94065645841247e-324, 0.392699081698724], [2.25, 3]}
split: 6 2.625 (33)
x := {[-1.5, -1], [-1.43959285297413, -1], [-4.94065645841247e-324, 0.387204789493637], [1, 1.5], [-1, -0.5], [0.392699081698724, 0.785398163397449], [2.25, 3]}
CP(1) => {[-1.5, -1], [-1.43511446776916, -1], [-4.94065645841247e-324, 0.383053887716666], [1, 1.5], [-1, -0.5], [0.392699081698724, 0.785398163397449], [2.25, 3]}
split: 6 2.625 (34)
x := {[-1.5, -1], [-1.5, -1], [0.392699081698724, 0.785398163397449], [1, 1.5], [-1, -0.5], [-4.94065645841247e-324, 0.392699081698724], [2.25, 3]}
split: 6 2.625 (35)
x := {[-1.5, -1], [-1.5, -1], [0.392699081698724, 0.785398163397449], [1, 1.5], [-1, -0.5], [0.392699081698724, 0.785398163397449], [2.25, 3]}
split: 6 2.625 (36)
x := {[-1.5, -1], [-1.43959285297413, -1], [-4.94065645841247e-324, 0.387204789493637], [1, 1.5], [-1, -0.5], [0.785398163397449, 1.17809724509617], [2.25, 3]}
CP(1) => {[-1.5, -1], [-1.43511446776916, -1], [-4.94065645841247e-324, 0.383053887716666], [1, 1.5], [-1, -0.5], [0.785398163397449, 1.17809724509617], [2.25, 3]}
split: 6 2.625 (37)
x := {[-1.5, -1], [-1.43959285297413, -1], [-4.94065645841247e-324, 0.387204789493637], [1, 1.5], [-1, -0.5], [1.17809724509617, 1.5707963267949], [2.25, 3]}
CP(1) => {[-1.5, -1], [-1.43511446776916, -1], [-4.94065645841247e-324, 0.383053887716666], [1, 1.5], [-1, -0.5], [1.17809724509617, 1.5707963267949], [2.25, 3]}
split: 6 2.625 (38)
x := {[-1.5, -1], [-1.5, -1], [0.392699081698724, 0.785398163397449], [1, 1.5], [-1, -0.5], [0.785398163397449, 1.17809724509617], [2.25, 3]}
split: 6 2.625 (39)
x := {[-1.5, -1], [-1.5, -1], [0.392699081698724, 0.785398163397449], [1, 1.5], [-1, -0.5], [1.17809724509617, 1.5707963267949], [2.25, 3]}
split: 6 2.625 (40)
x := {[-1.5, -1], [-1.5, -1], [-4.94065645841247e-324, 0.392699081698724], [1.5, 2], [-1, -0.5], [0.785398163397449, 1.5707963267949], [2.25, 3]}
CP(2) => {[-1.5, -1], [-1.43959285297413, -1], [-4.94065645841247e-324, 0.387204789493637], [1.5, 2], [-1, -0.5], [0.785398163397449, 1.5707963267949], [2.25, 3]}
split: 5 1.1781 (41)
x := {[-1.5, -1], [-1.5, -1], [0.392699081698724, 0.785398163397449], [1.5, 2], [-1, -0.5], [0.785398163397449, 1.5707963267949], [2.25, 3]}
split: 5 1.1781 (42)
x := {[-1.5, -1], [-1.5, -1], [-4.94065645841247e-324, 0.392699081698724], [1.5, 2], [-0.5, 0], [0.785398163397449, 1.5707963267949], [2.25, 3]}
CP(2) => {[-1.5, -1], [-1.43959285297413, -1], [-4.94065645841247e-324, 0.387204789493637], [1.5, 2], [-0.5, 0], [0.785398163397449, 1.5707963267949], [2.25, 3]}
split: 5 1.1781 (43)
x := {[-1.5, -1], [-1.5, -1], [0.392699081698724, 0.785398163397449], [1.5, 2], [-0.5, 0], [0.785398163397449, 1.5707963267949], [2.25, 3]}
split: 5 1.1781 (44)
x := {[-2, -1.5], [-1.44904864405419, -1], [0.785398163397449, 1.5707963267949], [1, 1.5], [-1, -0.5], [-4.94065645841247e-324, 0.392699081698724], [2.25, 3]}
split: 2 1.1781 (45)
x := {[-2, -1.5], [-1.44904864405419, -1], [0.785398163397449, 1.5707963267949], [1, 1.5], [-1, -0.5], [0.392699081698724, 0.785398163397449], [2.25, 3]}
split: 2 1.1781 (46)
x := {[-1.5, -1], [-1.5, -1], [0.785398163397449, 1.17809724509617], [1, 1.5], [-1, -0.5], [-4.94065645841247e-324, 0.392699081698724], [2.25, 3]}
split: 6 2.625 (47)
x := {[-1.5, -1], [-1.5, -1], [1.17809724509617, 1.5707963267949], [1, 1.5], [-1, -0.5], [-4.94065645841247e-324, 0.392699081698724], [2.25, 3]}
CP(3) => {[-1.44296841303095, -1], [-1.44296841303095, -1], [1.17809724509617, 1.5707963267949], [1, 1.5], [-1, -0.5], [-4.94065645841247e-324, 0.392699081698724], [2.25, 3]}
split: 6 2.625 (48)
x := {[-1.5, -1], [-1.5, -1], [0.785398163397449, 1.17809724509617], [1, 1.5], [-1, -0.5], [0.392699081698724, 0.785398163397449], [2.25, 3]}
split: 6 2.625 (49)
x := {[-1.5, -1], [-1.5, -1], [1.17809724509617, 1.5707963267949], [1, 1.5], [-1, -0.5], [0.392699081698724, 0.785398163397449], [2.25, 3]}
CP(3) => {[-1.44296841303095, -1], [-1.44296841303095, -1], [1.17809724509617, 1.5707963267949], [1, 1.5], [-1, -0.5], [0.392699081698724, 0.785398163397449], [2.25, 3]}
split: 6 2.625 (50)
x := {[-2, -1.5], [-1.44904864405419, -1], [0.785398163397449, 1.17809724509617], [1, 1.5], [-1, -0.5], [0.785398163397449, 1.5707963267949], [2.25, 3]}
CP(1) => []
x := {[-2, -1.5], [-1.44904864405419, -1], [1.17809724509617, 1.5707963267949], [1, 1.5], [-1, -0.5], [0.785398163397449, 1.5707963267949], [2.25, 3]}
CP(1) => []
x := {[-2, -1.5], [-1.89809728810838, -1.44904864405419], [0.785398163397449, 1.5707963267949], [1.5, 2], [-1, -0.5], [0.785398163397449, 1.5707963267949], [2.25, 3]}
CP(1) => []
x := {[-2, -1.5], [-1.44904864405419, -1], [0.785398163397449, 1.5707963267949], [1.5, 2], [-1, -0.5], [0.785398163397449, 1.5707963267949], [2.25, 3]}
split: 2 1.1781 (48)
x := {[-2, -1.5], [-1.89809728810838, -1.44904864405419], [0.785398163397449, 1.5707963267949], [1.5, 2], [-0.5, 0], [0.785398163397449, 1.5707963267949], [2.25, 3]}
CP(1) => []
x := {[-2, -1.5], [-1.44904864405419, -1], [0.785398163397449, 1.5707963267949], [1.5, 2], [-0.5, 0], [0.785398163397449, 1.5707963267949], [2.25, 3]}
split: 2 1.1781 (48)
x := {[-1.5, -1], [-1.5, -1], [0.785398163397449, 1.17809724509617], [1, 1.5], [-1, -0.5], [0.785398163397449, 1.17809724509617], [2.25, 3]}
split: 6 2.625 (49)
x := {[-1.5, -1], [-1.5, -1], [0.785398163397449, 1.17809724509617], [1, 1.5], [-1, -0.5], [1.17809724509617, 1.5707963267949], [2.25, 3]}
split: 6 2.625 (50)
x := {[-1.44296841303095, -1], [-1.44296841303095, -1], [1.17809724509617, 1.5707963267949], [1, 1.5], [-1, -0.5], [0.785398163397449, 1.17809724509617], [2.25, 3]}
split: 6 2.625 (51)
x := {[-1.44296841303095, -1], [-1.44296841303095, -1], [1.17809724509617, 1.5707963267949], [1, 1.5], [-1, -0.5], [1.17809724509617, 1.5707963267949], [2.25, 3]}
split: 6 2.625 (52)
x := {[-1.5, -1], [-1.5, -1], [0.785398163397449, 1.17809724509617], [1.5, 2], [-1, -0.5], [0.785398163397449, 1.5707963267949], [2.25, 3]}
split: 5 1.1781 (53)
x := {[-1.5, -1], [-1.5, -1], [1.17809724509617, 1.5707963267949], [1.5, 2], [-1, -0.5], [0.785398163397449, 1.5707963267949], [2.25, 3]}
CP(3) => {[-1.44296841303095, -1], [-1.44296841303095, -1], [1.17809724509617, 1.5707963267949], [1.5, 2], [-1, -0.5], [0.785398163397449, 1.5707963267949], [2.25, 3]}
split: 5 1.1781 (54)
x := {[-1.5, -1], [-1.5, -1], [0.785398163397449, 1.17809724509617], [1.5, 2], [-0.5, 0], [0.785398163397449, 1.5707963267949], [2.25, 3]}
split: 5 1.1781 (55)
x := {[-1.5, -1], [-1.5, -1], [1.17809724509617, 1.5707963267949], [1.5, 2], [-0.5, 0], [0.785398163397449, 1.5707963267949], [2.25, 3]}
CP(3) => {[-1.44296841303095, -1], [-1.44296841303095, -1], [1.17809724509617, 1.5707963267949], [1.5, 2], [-0.5, 0], [0.785398163397449, 1.5707963267949], [2.25, 3]}
split: 5 1.1781 (56)
x := {[-1.5, -1], [-1.43511446776916, -1], [-4.94065645841247e-324, 0.383053887716666], [1, 1.5], [-1, -0.5], [-4.94065645841247e-324, 0.392699081698724], [2.25, 2.625]}
CP(1) => []
x := {[-1.5, -1], [-1.43511446776916, -1], [-4.94065645841247e-324, 0.383053887716666], [1, 1.5], [-1, -0.5], [-4.94065645841247e-324, 0.392699081698724], [2.625, 3]}
CP(1) => {[-1.5, -1], [-1.4291846185739, -1], [-4.94065645841247e-324, 0.377568308419987], [1, 1.5], [-1, -0.5], [-4.94065645841247e-324, 0.392699081698724], [2.625, 3]}
split: 0 -1.25 (56)
x := {[-1.5, -1], [-1.43511446776916, -1], [-4.94065645841247e-324, 0.383053887716666], [1, 1.5], [-1, -0.5], [0.392699081698724, 0.785398163397449], [2.25, 2.625]}
CP(1) => []
x := {[-1.5, -1], [-1.43511446776916, -1], [-4.94065645841247e-324, 0.383053887716666], [1, 1.5], [-1, -0.5], [0.392699081698724, 0.785398163397449], [2.625, 3]}
CP(1) => {[-1.5, -1], [-1.4291846185739, -1], [-4.94065645841247e-324, 0.377568308419987], [1, 1.5], [-1, -0.5], [0.392699081698724, 0.785398163397449], [2.625, 3]}
split: 0 -1.25 (56)
x := {[-1.5, -1], [-1.5, -1], [0.392699081698724, 0.785398163397449], [1, 1.5], [-1, -0.5], [-4.94065645841247e-324, 0.392699081698724], [2.25, 2.625]}
CP(1) => []
x := {[-1.5, -1], [-1.5, -1], [0.392699081698724, 0.785398163397449], [1, 1.5], [-1, -0.5], [-4.94065645841247e-324, 0.392699081698724], [2.625, 3]}
split: 0 -1.25 (56)
x := {[-1.5, -1], [-1.5, -1], [0.392699081698724, 0.785398163397449], [1, 1.5], [-1, -0.5], [0.392699081698724, 0.785398163397449], [2.25, 2.625]}
CP(1) => []
x := {[-1.5, -1], [-1.5, -1], [0.392699081698724, 0.785398163397449], [1, 1.5], [-1, -0.5], [0.392699081698724, 0.785398163397449], [2.625, 3]}
split: 0 -1.25 (56)
x := {[-1.5, -1], [-1.43511446776916, -1], [-4.94065645841247e-324, 0.383053887716666], [1, 1.5], [-1, -0.5], [0.785398163397449, 1.17809724509617], [2.25, 2.625]}
CP(1) => []
x := {[-1.5, -1], [-1.43511446776916, -1], [-4.94065645841247e-324, 0.383053887716666], [1, 1.5], [-1, -0.5], [0.785398163397449, 1.17809724509617], [2.625, 3]}
CP(1) => {[-1.5, -1], [-1.4291846185739, -1], [-4.94065645841247e-324, 0.377568308419987], [1, 1.5], [-1, -0.5], [0.785398163397449, 1.17809724509617], [2.625, 3]}
split: 0 -1.25 (56)
x := {[-1.5, -1], [-1.43511446776916, -1], [-4.94065645841247e-324, 0.383053887716666], [1, 1.5], [-1, -0.5], [1.17809724509617, 1.5707963267949], [2.25, 2.625]}
CP(1) => []
x := {[-1.5, -1], [-1.43511446776916, -1], [-4.94065645841247e-324, 0.383053887716666], [1, 1.5], [-1, -0.5], [1.17809724509617, 1.5707963267949], [2.625, 3]}
CP(1) => {[-1.5, -1], [-1.4291846185739, -1], [-4.94065645841247e-324, 0.377568308419987], [1, 1.5], [-1, -0.5], [1.17809724509617, 1.5707963267949], [2.625, 3]}
split: 0 -1.25 (56)
x := {[-1.5, -1], [-1.5, -1], [0.392699081698724, 0.785398163397449], [1, 1.5], [-1, -0.5], [0.785398163397449, 1.17809724509617], [2.25, 2.625]}
CP(1) => []
x := {[-1.5, -1], [-1.5, -1], [0.392699081698724, 0.785398163397449], [1, 1.5], [-1, -0.5], [0.785398163397449, 1.17809724509617], [2.625, 3]}
split: 0 -1.25 (56)
x := {[-1.5, -1], [-1.5, -1], [0.392699081698724, 0.785398163397449], [1, 1.5], [-1, -0.5], [1.17809724509617, 1.5707963267949], [2.25, 2.625]}
CP(1) => []
x := {[-1.5, -1], [-1.5, -1], [0.392699081698724, 0.785398163397449], [1, 1.5], [-1, -0.5], [1.17809724509617, 1.5707963267949], [2.625, 3]}
split: 0 -1.25 (56)
x := {[-1.5, -1], [-1.43959285297413, -1], [-4.94065645841247e-324, 0.387204789493637], [1.5, 2], [-1, -0.5], [0.785398163397449, 1.17809724509617], [2.25, 3]}
CP(3) => []
x := {[-1.5, -1], [-1.43959285297413, -1], [-4.94065645841247e-324, 0.387204789493637], [1.5, 2], [-1, -0.5], [1.17809724509617, 1.5707963267949], [2.25, 3]}
CP(2) => {[-1.5, -1], [-1.4291846185739, -1], [-4.94065645841247e-324, 0.377568308419987], [1.5, 1.88777816730189], [-1, -0.5], [1.17809724509617, 1.5392939625516], [2.25, 3]}
split: 6 2.625 (56)
x := {[-1.5, -1], [-1.5, -1], [0.392699081698724, 0.785398163397449], [1.5, 2], [-1, -0.5], [0.785398163397449, 1.17809724509617], [2.25, 3]}
CP(3) => []
x := {[-1.5, -1], [-1.5, -1], [0.392699081698724, 0.785398163397449], [1.5, 2], [-1, -0.5], [1.17809724509617, 1.5707963267949], [2.25, 3]}
CP(2) => {[-1.5, -1], [-1.5, -1], [0.392699081698724, 0.785398163397449], [1.5, 1.88777816730189], [-1, -0.5], [1.17809724509617, 1.5392939625516], [2.25, 3]}
split: 6 2.625 (56)
x := {[-1.5, -1], [-1.43959285297413, -1], [-4.94065645841247e-324, 0.387204789493637], [1.5, 2], [-0.5, 0], [0.785398163397449, 1.17809724509617], [2.25, 3]}
CP(3) => []
x := {[-1.5, -1], [-1.43959285297413, -1], [-4.94065645841247e-324, 0.387204789493637], [1.5, 2], [-0.5, 0], [1.17809724509617, 1.5707963267949], [2.25, 3]}
CP(3) => {[-1.49894185730548, -1], [-1.42135325375596, -1], [-4.94065645841247e-324, 0.370341886128094], [1.5, 1.921626306698], [-0.5, -0.0783736933019978], [1.17809724509617, 1.5707963267949], [2.25, 3]}
split: 6 2.625 (56)
x := {[-1.5, -1], [-1.5, -1], [0.392699081698724, 0.785398163397449], [1.5, 2], [-0.5, 0], [0.785398163397449, 1.17809724509617], [2.25, 3]}
CP(3) => []
x := {[-1.5, -1], [-1.5, -1], [0.392699081698724, 0.785398163397449], [1.5, 2], [-0.5, 0], [1.17809724509617, 1.5707963267949], [2.25, 3]}
CP(3) => {[-1.5, -1], [-1.5, -1], [0.392699081698724, 0.785398163397449], [1.5, 1.921626306698], [-0.5, -0.0783736933019978], [1.17809724509617, 1.5707963267949], [2.25, 3]}
split: 6 2.625 (56)
x := {[-2, -1.5], [-1.44904864405419, -1], [0.785398163397449, 1.17809724509617], [1, 1.5], [-1, -0.5], [-4.94065645841247e-324, 0.392699081698724], [2.25, 3]}
CP(1) => []
x := {[-2, -1.5], [-1.44904864405419, -1], [1.17809724509617, 1.5707963267949], [1, 1.5], [-1, -0.5], [-4.94065645841247e-324, 0.392699081698724], [2.25, 3]}
CP(1) => []
x := {[-2, -1.5], [-1.44904864405419, -1], [0.785398163397449, 1.17809724509617], [1, 1.5], [-1, -0.5], [0.392699081698724, 0.785398163397449], [2.25, 3]}
CP(1) => []
x := {[-2, -1.5], [-1.44904864405419, -1], [1.17809724509617, 1.5707963267949], [1, 1.5], [-1, -0.5], [0.392699081698724, 0.785398163397449], [2.25, 3]}
CP(1) => []
x := {[-1.5, -1], [-1.5, -1], [0.785398163397449, 1.17809724509617], [1, 1.5], [-1, -0.5], [-4.94065645841247e-324, 0.392699081698724], [2.25, 2.625]}
CP(1) => []
x := {[-1.5, -1], [-1.5, -1], [0.785398163397449, 1.17809724509617], [1, 1.5], [-1, -0.5], [-4.94065645841247e-324, 0.392699081698724], [2.625, 3]}
split: 0 -1.25 (52)
x := {[-1.44296841303095, -1], [-1.44296841303095, -1], [1.17809724509617, 1.5707963267949], [1, 1.5], [-1, -0.5], [-4.94065645841247e-324, 0.392699081698724], [2.25, 2.625]}
CP(1) => []
x := {[-1.44296841303095, -1], [-1.44296841303095, -1], [1.17809724509617, 1.5707963267949], [1, 1.5], [-1, -0.5], [-4.94065645841247e-324, 0.392699081698724], [2.625, 3]}
split: 3 1.25 (52)
x := {[-1.5, -1], [-1.5, -1], [0.785398163397449, 1.17809724509617], [1, 1.5], [-1, -0.5], [0.392699081698724, 0.785398163397449], [2.25, 2.625]}
CP(1) => []
x := {[-1.5, -1], [-1.5, -1], [0.785398163397449, 1.17809724509617], [1, 1.5], [-1, -0.5], [0.392699081698724, 0.785398163397449], [2.625, 3]}
split: 0 -1.25 (52)
x := {[-1.44296841303095, -1], [-1.44296841303095, -1], [1.17809724509617, 1.5707963267949], [1, 1.5], [-1, -0.5], [0.392699081698724, 0.785398163397449], [2.25, 2.625]}
CP(1) => []
x := {[-1.44296841303095, -1], [-1.44296841303095, -1], [1.17809724509617, 1.5707963267949], [1, 1.5], [-1, -0.5], [0.392699081698724, 0.785398163397449], [2.625, 3]}
split: 3 1.25 (52)
x := {[-2, -1.5], [-1.44904864405419, -1], [0.785398163397449, 1.17809724509617], [1.5, 2], [-1, -0.5], [0.785398163397449, 1.5707963267949], [2.25, 3]}
CP(1) => []
x := {[-2, -1.5], [-1.44904864405419, -1], [1.17809724509617, 1.5707963267949], [1.5, 2], [-1, -0.5], [0.785398163397449, 1.5707963267949], [2.25, 3]}
CP(1) => []
x := {[-2, -1.5], [-1.44904864405419, -1], [0.785398163397449, 1.17809724509617], [1.5, 2], [-0.5, 0], [0.785398163397449, 1.5707963267949], [2.25, 3]}
CP(1) => []
x := {[-2, -1.5], [-1.44904864405419, -1], [1.17809724509617, 1.5707963267949], [1.5, 2], [-0.5, 0], [0.785398163397449, 1.5707963267949], [2.25, 3]}
CP(1) => []
x := {[-1.5, -1], [-1.5, -1], [0.785398163397449, 1.17809724509617], [1, 1.5], [-1, -0.5], [0.785398163397449, 1.17809724509617], [2.25, 2.625]}
CP(1) => []
x := {[-1.5, -1], [-1.5, -1], [0.785398163397449, 1.17809724509617], [1, 1.5], [-1, -0.5], [0.785398163397449, 1.17809724509617], [2.625, 3]}
split: 0 -1.25 (48)
x := {[-1.5, -1], [-1.5, -1], [0.785398163397449, 1.17809724509617], [1, 1.5], [-1, -0.5], [1.17809724509617, 1.5707963267949], [2.25, 2.625]}
CP(1) => []
x := {[-1.5, -1], [-1.5, -1], [0.785398163397449, 1.17809724509617], [1, 1.5], [-1, -0.5], [1.17809724509617, 1.5707963267949], [2.625, 3]}
split: 0 -1.25 (48)
x := {[-1.44296841303095, -1], [-1.44296841303095, -1], [1.17809724509617, 1.5707963267949], [1, 1.5], [-1, -0.5], [0.785398163397449, 1.17809724509617], [2.25, 2.625]}
CP(1) => []
x := {[-1.44296841303095, -1], [-1.44296841303095, -1], [1.17809724509617, 1.5707963267949], [1, 1.5], [-1, -0.5], [0.785398163397449, 1.17809724509617], [2.625, 3]}
split: 3 1.25 (48)
x := {[-1.44296841303095, -1], [-1.44296841303095, -1], [1.17809724509617, 1.5707963267949], [1, 1.5], [-1, -0.5], [1.17809724509617, 1.5707963267949], [2.25, 2.625]}
CP(1) => []
x := {[-1.44296841303095, -1], [-1.44296841303095, -1], [1.17809724509617, 1.5707963267949], [1, 1.5], [-1, -0.5], [1.17809724509617, 1.5707963267949], [2.625, 3]}
split: 3 1.25 (48)
x := {[-1.5, -1], [-1.5, -1], [0.785398163397449, 1.17809724509617], [1.5, 2], [-1, -0.5], [0.785398163397449, 1.17809724509617], [2.25, 3]}
CP(3) => []
x := {[-1.5, -1], [-1.5, -1], [0.785398163397449, 1.17809724509617], [1.5, 2], [-1, -0.5], [1.17809724509617, 1.5707963267949], [2.25, 3]}
CP(2) => {[-1.5, -1], [-1.5, -1], [0.785398163397449, 1.17809724509617], [1.5, 1.88777816730189], [-1, -0.5], [1.17809724509617, 1.5392939625516], [2.25, 3]}
split: 6 2.625 (48)
x := {[-1.44296841303095, -1], [-1.44296841303095, -1], [1.17809724509617, 1.5707963267949], [1.5, 2], [-1, -0.5], [0.785398163397449, 1.17809724509617], [2.25, 3]}
CP(3) => []
x := {[-1.44296841303095, -1], [-1.44296841303095, -1], [1.17809724509617, 1.5707963267949], [1.5, 2], [-1, -0.5], [1.17809724509617, 1.5707963267949], [2.25, 3]}
CP(2) => {[-1.44296841303095, -1], [-1.44296841303095, -1], [1.17809724509617, 1.5707963267949], [1.5, 1.88777816730189], [-1, -0.5], [1.17809724509617, 1.5392939625516], [2.25, 3]}
split: 6 2.625 (48)
x := {[-1.5, -1], [-1.5, -1], [0.785398163397449, 1.17809724509617], [1.5, 2], [-0.5, 0], [0.785398163397449, 1.17809724509617], [2.25, 3]}
CP(3) => []
x := {[-1.5, -1], [-1.5, -1], [0.785398163397449, 1.17809724509617], [1.5, 2], [-0.5, 0], [1.17809724509617, 1.5707963267949], [2.25, 3]}
CP(3) => {[-1.5, -1], [-1.5, -1], [0.785398163397449, 1.17809724509617], [1.5, 1.921626306698], [-0.5, -0.0783736933019978], [1.17809724509617, 1.5707963267949], [2.25, 3]}
split: 6 2.625 (48)
x := {[-1.44296841303095, -1], [-1.44296841303095, -1], [1.17809724509617, 1.5707963267949], [1.5, 2], [-0.5, 0], [0.785398163397449, 1.17809724509617], [2.25, 3]}
CP(3) => []
x := {[-1.44296841303095, -1], [-1.44296841303095, -1], [1.17809724509617, 1.5707963267949], [1.5, 2], [-0.5, 0], [1.17809724509617, 1.5707963267949], [2.25, 3]}
CP(3) => {[-1.44296841303095, -1], [-1.44296841303095, -1], [1.17809724509617, 1.5707963267949], [1.5, 1.921626306698], [-0.5, -0.0783736933019978], [1.17809724509617, 1.5707963267949], [2.25, 3]}
split: 6 2.625 (48)
x := {[-1.5, -1.25], [-1.4291846185739, -1], [-4.94065645841247e-324, 0.377568308419987], [1, 1.5], [-1, -0.5], [-4.94065645841247e-324, 0.392699081698724], [2.625, 3]}
CP(1) => []
x := {[-1.25, -1], [-1.4291846185739, -1], [-4.94065645841247e-324, 0.377568308419987], [1, 1.5], [-1, -0.5], [-4.94065645841247e-324, 0.392699081698724], [2.625, 3]}
CP(2) => {[-1.25, -1], [-1.25, -1], [-4.94065645841247e-324, 0.360861546483578], [1, 1.5], [-1, -0.5], [-4.94065645841247e-324, 0.392699081698724], [2.625, 3]}
split: 3 1.25 (48)
x := {[-1.5, -1.25], [-1.4291846185739, -1], [-4.94065645841247e-324, 0.377568308419987], [1, 1.5], [-1, -0.5], [0.392699081698724, 0.785398163397449], [2.625, 3]}
CP(1) => []
x := {[-1.25, -1], [-1.4291846185739, -1], [-4.94065645841247e-324, 0.377568308419987], [1, 1.5], [-1, -0.5], [0.392699081698724, 0.785398163397449], [2.625, 3]}
CP(2) => {[-1.25, -1], [-1.25, -1], [-4.94065645841247e-324, 0.360861546483578], [1, 1.5], [-1, -0.5], [0.392699081698724, 0.785398163397449], [2.625, 3]}
split: 3 1.25 (48)
x := {[-1.5, -1.25], [-1.5, -1], [0.392699081698724, 0.785398163397449], [1, 1.5], [-1, -0.5], [-4.94065645841247e-324, 0.392699081698724], [2.625, 3]}
CP(1) => {[-1.5, -1.25], [-1.45847586576825, -1], [0.392699081698724, 0.785398163397449], [1, 1.5], [-1, -0.5], [-4.94065645841247e-324, 0.392699081698724], [2.625, 3]}
split: 3 1.25 (49)
x := {[-1.25, -1], [-1.5, -1], [0.392699081698724, 0.785398163397449], [1, 1.5], [-1, -0.5], [-4.94065645841247e-324, 0.392699081698724], [2.625, 3]}
CP(2) => {[-1.25, -1], [-1.25, -1], [0.392699081698724, 0.785398163397449], [1, 1.5], [-1, -0.5], [-4.94065645841247e-324, 0.392699081698724], [2.625, 3]}
split: 3 1.25 (50)
x := {[-1.5, -1.25], [-1.5, -1], [0.392699081698724, 0.785398163397449], [1, 1.5], [-1, -0.5], [0.392699081698724, 0.785398163397449], [2.625, 3]}
CP(1) => {[-1.5, -1.25], [-1.45847586576825, -1], [0.392699081698724, 0.785398163397449], [1, 1.5], [-1, -0.5], [0.392699081698724, 0.785398163397449], [2.625, 3]}
split: 3 1.25 (51)
x := {[-1.25, -1], [-1.5, -1], [0.392699081698724, 0.785398163397449], [1, 1.5], [-1, -0.5], [0.392699081698724, 0.785398163397449], [2.625, 3]}
CP(2) => {[-1.25, -1], [-1.25, -1], [0.392699081698724, 0.785398163397449], [1, 1.5], [-1, -0.5], [0.392699081698724, 0.785398163397449], [2.625, 3]}
split: 3 1.25 (52)
x := {[-1.5, -1.25], [-1.4291846185739, -1], [-4.94065645841247e-324, 0.377568308419987], [1, 1.5], [-1, -0.5], [0.785398163397449, 1.17809724509617], [2.625, 3]}
CP(1) => []
x := {[-1.25, -1], [-1.4291846185739, -1], [-4.94065645841247e-324, 0.377568308419987], [1, 1.5], [-1, -0.5], [0.785398163397449, 1.17809724509617], [2.625, 3]}
CP(2) => {[-1.25, -1], [-1.25, -1], [-4.94065645841247e-324, 0.360861546483578], [1, 1.5], [-1, -0.5], [0.785398163397449, 1.17809724509617], [2.625, 3]}
split: 3 1.25 (52)
x := {[-1.5, -1.25], [-1.4291846185739, -1], [-4.94065645841247e-324, 0.377568308419987], [1, 1.5], [-1, -0.5], [1.17809724509617, 1.5707963267949], [2.625, 3]}
CP(1) => []
x := {[-1.25, -1], [-1.4291846185739, -1], [-4.94065645841247e-324, 0.377568308419987], [1, 1.5], [-1, -0.5], [1.17809724509617, 1.5707963267949], [2.625, 3]}
CP(2) => {[-1.25, -1], [-1.25, -1], [-4.94065645841247e-324, 0.360861546483578], [1, 1.5], [-1, -0.5], [1.17809724509617, 1.5707963267949], [2.625, 3]}
split: 3 1.25 (52)
x := {[-1.5, -1.25], [-1.5, -1], [0.392699081698724, 0.785398163397449], [1, 1.5], [-1, -0.5], [0.785398163397449, 1.17809724509617], [2.625, 3]}
CP(1) => {[-1.5, -1.25], [-1.45847586576825, -1], [0.392699081698724, 0.785398163397449], [1, 1.5], [-1, -0.5], [0.785398163397449, 1.17809724509617], [2.625, 3]}
split: 3 1.25 (53)
x := {[-1.25, -1], [-1.5, -1], [0.392699081698724, 0.785398163397449], [1, 1.5], [-1, -0.5], [0.785398163397449, 1.17809724509617], [2.625, 3]}
CP(2) => {[-1.25, -1], [-1.25, -1], [0.392699081698724, 0.785398163397449], [1, 1.5], [-1, -0.5], [0.785398163397449, 1.17809724509617], [2.625, 3]}
split: 3 1.25 (54)
x := {[-1.5, -1.25], [-1.5, -1], [0.392699081698724, 0.785398163397449], [1, 1.5], [-1, -0.5], [1.17809724509617, 1.5707963267949], [2.625, 3]}
CP(1) => {[-1.5, -1.25], [-1.45847586576825, -1], [0.392699081698724, 0.785398163397449], [1, 1.5], [-1, -0.5], [1.17809724509617, 1.5707963267949], [2.625, 3]}
split: 3 1.25 (55)
x := {[-1.25, -1], [-1.5, -1], [0.392699081698724, 0.785398163397449], [1, 1.5], [-1, -0.5], [1.17809724509617, 1.5707963267949], [2.625, 3]}
CP(2) => {[-1.25, -1], [-1.25, -1], [0.392699081698724, 0.785398163397449], [1, 1.5], [-1, -0.5], [1.17809724509617, 1.5707963267949], [2.625, 3]}
split: 3 1.25 (56)
x := {[-1.5, -1], [-1.4291846185739, -1], [-4.94065645841247e-324, 0.377568308419987], [1.5, 1.88777816730189], [-1, -0.5], [1.17809724509617, 1.5392939625516], [2.25, 2.625]}
CP(1) => []
x := {[-1.5, -1], [-1.4291846185739, -1], [-4.94065645841247e-324, 0.377568308419987], [1.5, 1.88777816730189], [-1, -0.5], [1.17809724509617, 1.5392939625516], [2.625, 3]}
CP(1) => {[-1.49894185730548, -1], [-1.42135325375596, -1], [-4.94065645841247e-324, 0.370341886128094], [1.5, 1.87886101106907], [-1, -0.5], [1.17809724509617, 1.53162949774884], [2.625, 3]}
split: 4 -0.75 (56)
x := {[-1.5, -1], [-1.5, -1], [0.392699081698724, 0.785398163397449], [1.5, 1.88777816730189], [-1, -0.5], [1.17809724509617, 1.5392939625516], [2.25, 2.625]}
CP(1) => []
x := {[-1.5, -1], [-1.5, -1], [0.392699081698724, 0.785398163397449], [1.5, 1.88777816730189], [-1, -0.5], [1.17809724509617, 1.5392939625516], [2.625, 3]}
CP(1) => {[-1.5, -1], [-1.5, -1], [0.392699081698724, 0.785398163397449], [1.5, 1.87886101106907], [-1, -0.5], [1.17809724509617, 1.53162949774884], [2.625, 3]}
split: 0 -1.25 (56)
x := {[-1.49894185730548, -1], [-1.42135325375596, -1], [-4.94065645841247e-324, 0.370341886128094], [1.5, 1.921626306698], [-0.5, -0.0783736933019978], [1.17809724509617, 1.5707963267949], [2.25, 2.625]}
CP(1) => []
x := {[-1.49894185730548, -1], [-1.42135325375596, -1], [-4.94065645841247e-324, 0.370341886128094], [1.5, 1.921626306698], [-0.5, -0.0783736933019978], [1.17809724509617, 1.5707963267949], [2.625, 3]}
CP(1) => {[-1.48259439654884, -1], [-1.41104598691907, -1], [-4.94065645841247e-324, 0.360861546483578], [1.5, 1.921626306698], [-0.5, -0.0783736933019978], [1.17809724509617, 1.5707963267949], [2.625, 3]}
split: 0 -1.2413 (56)
x := {[-1.5, -1], [-1.5, -1], [0.392699081698724, 0.785398163397449], [1.5, 1.921626306698], [-0.5, -0.0783736933019978], [1.17809724509617, 1.5707963267949], [2.25, 2.625]}
CP(1) => []
x := {[-1.5, -1], [-1.5, -1], [0.392699081698724, 0.785398163397449], [1.5, 1.921626306698], [-0.5, -0.0783736933019978], [1.17809724509617, 1.5707963267949], [2.625, 3]}
split: 0 -1.25 (56)
x := {[-1.5, -1.25], [-1.5, -1], [0.785398163397449, 1.17809724509617], [1, 1.5], [-1, -0.5], [-4.94065645841247e-324, 0.392699081698724], [2.625, 3]}
split: 1 -1.25 (57)
x := {[-1.25, -1], [-1.5, -1], [0.785398163397449, 1.17809724509617], [1, 1.5], [-1, -0.5], [-4.94065645841247e-324, 0.392699081698724], [2.625, 3]}
CP(2) => {[-1.25, -1], [-1.25, -1], [0.785398163397449, 1.17809724509617], [1, 1.5], [-1, -0.5], [-4.94065645841247e-324, 0.392699081698724], [2.625, 3]}
split: 3 1.25 (58)
x := {[-1.44296841303095, -1], [-1.44296841303095, -1], [1.17809724509617, 1.5707963267949], [1, 1.25], [-1, -0.5], [-4.94065645841247e-324, 0.392699081698724], [2.625, 3]}
CP(2) => {[-1.44296841303095, -1], [-1.44296841303095, -1], [1.17809724509617, 1.5707963267949], [1, 1.25], [-1, -0.75], [-4.94065645841247e-324, 0.392699081698724], [2.625, 3]}
split: 0 -1.22148 (59)
x := {[-1.44296841303095, -1], [-1.44296841303095, -1], [1.17809724509617, 1.5707963267949], [1.25, 1.5], [-1, -0.5], [-4.94065645841247e-324, 0.392699081698724], [2.625, 3]}
split: 4 -0.75 (60)
x := {[-1.5, -1.25], [-1.5, -1], [0.785398163397449, 1.17809724509617], [1, 1.5], [-1, -0.5], [0.392699081698724, 0.785398163397449], [2.625, 3]}
split: 1 -1.25 (61)
x := {[-1.25, -1], [-1.5, -1], [0.785398163397449, 1.17809724509617], [1, 1.5], [-1, -0.5], [0.392699081698724, 0.785398163397449], [2.625, 3]}
CP(2) => {[-1.25, -1], [-1.25, -1], [0.785398163397449, 1.17809724509617], [1, 1.5], [-1, -0.5], [0.392699081698724, 0.785398163397449], [2.625, 3]}
split: 3 1.25 (62)
x := {[-1.44296841303095, -1], [-1.44296841303095, -1], [1.17809724509617, 1.5707963267949], [1, 1.25], [-1, -0.5], [0.392699081698724, 0.785398163397449], [2.625, 3]}
CP(2) => {[-1.44296841303095, -1], [-1.44296841303095, -1], [1.17809724509617, 1.5707963267949], [1, 1.25], [-1, -0.75], [0.392699081698724, 0.785398163397449], [2.625, 3]}
split: 0 -1.22148 (63)
x := {[-1.44296841303095, -1], [-1.44296841303095, -1], [1.17809724509617, 1.5707963267949], [1.25, 1.5], [-1, -0.5], [0.392699081698724, 0.785398163397449], [2.625, 3]}
split: 4 -0.75 (64)
x := {[-1.5, -1.25], [-1.5, -1], [0.785398163397449, 1.17809724509617], [1, 1.5], [-1, -0.5], [0.785398163397449, 1.17809724509617], [2.625, 3]}
split: 1 -1.25 (65)
x := {[-1.25, -1], [-1.5, -1], [0.785398163397449, 1.17809724509617], [1, 1.5], [-1, -0.5], [0.785398163397449, 1.17809724509617], [2.625, 3]}
CP(2) => {[-1.25, -1], [-1.25, -1], [0.785398163397449, 1.17809724509617], [1, 1.5], [-1, -0.5], [0.785398163397449, 1.17809724509617], [2.625, 3]}
split: 3 1.25 (66)
x := {[-1.5, -1.25], [-1.5, -1], [0.785398163397449, 1.17809724509617], [1, 1.5], [-1, -0.5], [1.17809724509617, 1.5707963267949], [2.625, 3]}
split: 1 -1.25 (67)
x := {[-1.25, -1], [-1.5, -1], [0.785398163397449, 1.17809724509617], [1, 1.5], [-1, -0.5], [1.17809724509617, 1.5707963267949], [2.625, 3]}
CP(2) => {[-1.25, -1], [-1.25, -1], [0.785398163397449, 1.17809724509617], [1, 1.5], [-1, -0.5], [1.17809724509617, 1.5707963267949], [2.625, 3]}
split: 3 1.25 (68)
x := {[-1.44296841303095, -1], [-1.44296841303095, -1], [1.17809724509617, 1.5707963267949], [1, 1.25], [-1, -0.5], [0.785398163397449, 1.17809724509617], [2.625, 3]}
CP(2) => {[-1.44296841303095, -1], [-1.44296841303095, -1], [1.17809724509617, 1.5707963267949], [1, 1.25], [-1, -0.75], [0.785398163397449, 1.17809724509617], [2.625, 3]}
split: 0 -1.22148 (69)
x := {[-1.44296841303095, -1], [-1.44296841303095, -1], [1.17809724509617, 1.5707963267949], [1.25, 1.5], [-1, -0.5], [0.785398163397449, 1.17809724509617], [2.625, 3]}
split: 4 -0.75 (70)
x := {[-1.44296841303095, -1], [-1.44296841303095, -1], [1.17809724509617, 1.5707963267949], [1, 1.25], [-1, -0.5], [1.17809724509617, 1.5707963267949], [2.625, 3]}
CP(2) => {[-1.44296841303095, -1], [-1.44296841303095, -1], [1.17809724509617, 1.5707963267949], [1, 1.25], [-1, -0.75], [1.17809724509617, 1.5707963267949], [2.625, 3]}
split: 0 -1.22148 (71)
x := {[-1.44296841303095, -1], [-1.44296841303095, -1], [1.17809724509617, 1.5707963267949], [1.25, 1.5], [-1, -0.5], [1.17809724509617, 1.5707963267949], [2.625, 3]}
split: 4 -0.75 (72)
x := {[-1.5, -1], [-1.5, -1], [0.785398163397449, 1.17809724509617], [1.5, 1.88777816730189], [-1, -0.5], [1.17809724509617, 1.5392939625516], [2.25, 2.625]}
CP(1) => []
x := {[-1.5, -1], [-1.5, -1], [0.785398163397449, 1.17809724509617], [1.5, 1.88777816730189], [-1, -0.5], [1.17809724509617, 1.5392939625516], [2.625, 3]}
CP(1) => {[-1.5, -1], [-1.5, -1], [0.785398163397449, 1.17809724509617], [1.5, 1.87886101106907], [-1, -0.5], [1.17809724509617, 1.53162949774884], [2.625, 3]}
split: 0 -1.25 (72)
x := {[-1.44296841303095, -1], [-1.44296841303095, -1], [1.17809724509617, 1.5707963267949], [1.5, 1.88777816730189], [-1, -0.5], [1.17809724509617, 1.5392939625516], [2.25, 2.625]}
CP(1) => []
x := {[-1.44296841303095, -1], [-1.44296841303095, -1], [1.17809724509617, 1.5707963267949], [1.5, 1.88777816730189], [-1, -0.5], [1.17809724509617, 1.5392939625516], [2.625, 3]}
CP(1) => {[-1.44296841303095, -1], [-1.44296841303095, -1], [1.17809724509617, 1.5707963267949], [1.5, 1.87886101106907], [-1, -0.5], [1.17809724509617, 1.53162949774884], [2.625, 3]}
split: 4 -0.75 (72)
x := {[-1.5, -1], [-1.5, -1], [0.785398163397449, 1.17809724509617], [1.5, 1.921626306698], [-0.5, -0.0783736933019978], [1.17809724509617, 1.5707963267949], [2.25, 2.625]}
CP(1) => []
x := {[-1.5, -1], [-1.5, -1], [0.785398163397449, 1.17809724509617], [1.5, 1.921626306698], [-0.5, -0.0783736933019978], [1.17809724509617, 1.5707963267949], [2.625, 3]}
split: 0 -1.25 (72)
x := {[-1.44296841303095, -1], [-1.44296841303095, -1], [1.17809724509617, 1.5707963267949], [1.5, 1.921626306698], [-0.5, -0.0783736933019978], [1.17809724509617, 1.5707963267949], [2.25, 2.625]}
CP(1) => []
x := {[-1.44296841303095, -1], [-1.44296841303095, -1], [1.17809724509617, 1.5707963267949], [1.5, 1.921626306698], [-0.5, -0.0783736933019978], [1.17809724509617, 1.5707963267949], [2.625, 3]}
split: 0 -1.22148 (72)
x := {[-1.25, -1], [-1.25, -1], [-4.94065645841247e-324, 0.360861546483578], [1, 1.25], [-1, -0.5], [-4.94065645841247e-324, 0.392699081698724], [2.625, 3]}
CP(2) => {[-1.25, -1], [-1.25, -1], [-4.94065645841247e-324, 0.332460256848249], [1, 1.25], [-1, -0.75], [-4.94065645841247e-324, 0.392699081698724], [2.625, 3]}
split: 5 0.19635 (73)
x := {[-1.25, -1], [-1.25, -1], [-4.94065645841247e-324, 0.360861546483578], [1.25, 1.5], [-1, -0.5], [-4.94065645841247e-324, 0.392699081698724], [2.625, 3]}
CP(1) => {[-1.25, -1], [-1.25, -1], [-4.94065645841247e-324, 0.348490971545964], [1.25, 1.5], [-1, -0.5], [-4.94065645841247e-324, 0.392699081698724], [2.625, 3]}
split: 4 -0.75 (74)
x := {[-1.25, -1], [-1.25, -1], [-4.94065645841247e-324, 0.360861546483578], [1, 1.25], [-1, -0.5], [0.392699081698724, 0.785398163397449], [2.625, 3]}
CP(2) => {[-1.25, -1], [-1.25, -1], [-4.94065645841247e-324, 0.332460256848249], [1, 1.25], [-1, -0.75], [0.392699081698724, 0.785398163397449], [2.625, 3]}
split: 5 0.589049 (75)
x := {[-1.25, -1], [-1.25, -1], [-4.94065645841247e-324, 0.360861546483578], [1.25, 1.5], [-1, -0.5], [0.392699081698724, 0.785398163397449], [2.625, 3]}
CP(1) => {[-1.25, -1], [-1.25, -1], [-4.94065645841247e-324, 0.348490971545964], [1.25, 1.5], [-1, -0.5], [0.392699081698724, 0.785398163397449], [2.625, 3]}
split: 4 -0.75 (76)
x := {[-1.5, -1.25], [-1.45847586576825, -1], [0.392699081698724, 0.785398163397449], [1, 1.25], [-1, -0.5], [-4.94065645841247e-324, 0.392699081698724], [2.625, 3]}
CP(2) => {[-1.5, -1.25], [-1.45847586576825, -1], [0.392699081698724, 0.785398163397449], [1, 1.25], [-1, -0.75], [-4.94065645841247e-324, 0.392699081698724], [2.625, 3]}
split: 1 -1.22924 (77)
x := {[-1.5, -1.25], [-1.45847586576825, -1], [0.392699081698724, 0.785398163397449], [1.25, 1.5], [-1, -0.5], [-4.94065645841247e-324, 0.392699081698724], [2.625, 3]}
split: 4 -0.75 (78)
x := {[-1.25, -1], [-1.25, -1], [0.392699081698724, 0.785398163397449], [1, 1.25], [-1, -0.5], [-4.94065645841247e-324, 0.392699081698724], [2.625, 3]}
CP(2) => {[-1.25, -1], [-1.25, -1], [0.392699081698724, 0.785398163397449], [1, 1.25], [-1, -0.75], [-4.94065645841247e-324, 0.392699081698724], [2.625, 3]}
split: 5 0.19635 (79)
x := {[-1.25, -1], [-1.25, -1], [0.392699081698724, 0.785398163397449], [1.25, 1.5], [-1, -0.5], [-4.94065645841247e-324, 0.392699081698724], [2.625, 3]}
split: 4 -0.75 (80)
x := {[-1.5, -1.25], [-1.45847586576825, -1], [0.392699081698724, 0.785398163397449], [1, 1.25], [-1, -0.5], [0.392699081698724, 0.785398163397449], [2.625, 3]}
CP(2) => {[-1.5, -1.25], [-1.45847586576825, -1], [0.392699081698724, 0.785398163397449], [1, 1.25], [-1, -0.75], [0.392699081698724, 0.785398163397449], [2.625, 3]}
split: 1 -1.22924 (81)
x := {[-1.5, -1.25], [-1.45847586576825, -1], [0.392699081698724, 0.785398163397449], [1.25, 1.5], [-1, -0.5], [0.392699081698724, 0.785398163397449], [2.625, 3]}
split: 4 -0.75 (82)
x := {[-1.25, -1], [-1.25, -1], [0.392699081698724, 0.785398163397449], [1, 1.25], [-1, -0.5], [0.392699081698724, 0.785398163397449], [2.625, 3]}
CP(2) => {[-1.25, -1], [-1.25, -1], [0.392699081698724, 0.785398163397449], [1, 1.25], [-1, -0.75], [0.392699081698724, 0.785398163397449], [2.625, 3]}
split: 2 0.589049 (83)
x := {[-1.25, -1], [-1.25, -1], [0.392699081698724, 0.785398163397449], [1.25, 1.5], [-1, -0.5], [0.392699081698724, 0.785398163397449], [2.625, 3]}
split: 4 -0.75 (84)
x := {[-1.25, -1], [-1.25, -1], [-4.94065645841247e-324, 0.360861546483578], [1, 1.25], [-1, -0.5], [0.785398163397449, 1.17809724509617], [2.625, 3]}
CP(2) => {[-1.25, -1], [-1.25, -1], [-4.94065645841247e-324, 0.332460256848249], [1, 1.25], [-1, -0.75], [0.785398163397449, 1.17809724509617], [2.625, 3]}
split: 5 0.981748 (85)
x := {[-1.25, -1], [-1.25, -1], [-4.94065645841247e-324, 0.360861546483578], [1.25, 1.5], [-1, -0.5], [0.785398163397449, 1.17809724509617], [2.625, 3]}
CP(1) => {[-1.25, -1], [-1.25, -1], [-4.94065645841247e-324, 0.348490971545964], [1.25, 1.5], [-1, -0.5], [0.785398163397449, 1.17809724509617], [2.625, 3]}
split: 4 -0.75 (86)
x := {[-1.25, -1], [-1.25, -1], [-4.94065645841247e-324, 0.360861546483578], [1, 1.25], [-1, -0.5], [1.17809724509617, 1.5707963267949], [2.625, 3]}
CP(2) => {[-1.25, -1], [-1.25, -1], [-4.94065645841247e-324, 0.332460256848249], [1, 1.25], [-1, -0.75], [1.17809724509617, 1.5707963267949], [2.625, 3]}
split: 5 1.37445 (87)
x := {[-1.25, -1], [-1.25, -1], [-4.94065645841247e-324, 0.360861546483578], [1.25, 1.5], [-1, -0.5], [1.17809724509617, 1.5707963267949], [2.625, 3]}
CP(1) => {[-1.25, -1], [-1.25, -1], [-4.94065645841247e-324, 0.348490971545964], [1.25, 1.5], [-1, -0.5], [1.17809724509617, 1.5707963267949], [2.625, 3]}
split: 4 -0.75 (88)
x := {[-1.5, -1.25], [-1.45847586576825, -1], [0.392699081698724, 0.785398163397449], [1, 1.25], [-1, -0.5], [0.785398163397449, 1.17809724509617], [2.625, 3]}
CP(2) => {[-1.5, -1.25], [-1.45847586576825, -1], [0.392699081698724, 0.785398163397449], [1, 1.25], [-1, -0.75], [0.785398163397449, 1.17809724509617], [2.625, 3]}
split: 1 -1.22924 (89)
x := {[-1.5, -1.25], [-1.45847586576825, -1], [0.392699081698724, 0.785398163397449], [1.25, 1.5], [-1, -0.5], [0.785398163397449, 1.17809724509617], [2.625, 3]}
split: 4 -0.75 (90)
x := {[-1.25, -1], [-1.25, -1], [0.392699081698724, 0.785398163397449], [1, 1.25], [-1, -0.5], [0.785398163397449, 1.17809724509617], [2.625, 3]}
CP(2) => {[-1.25, -1], [-1.25, -1], [0.392699081698724, 0.785398163397449], [1, 1.25], [-1, -0.75], [0.785398163397449, 1.17809724509617], [2.625, 3]}
split: 5 0.981748 (91)
x := {[-1.25, -1], [-1.25, -1], [0.392699081698724, 0.785398163397449], [1.25, 1.5], [-1, -0.5], [0.785398163397449, 1.17809724509617], [2.625, 3]}
split: 4 -0.75 (92)
x := {[-1.5, -1.25], [-1.45847586576825, -1], [0.392699081698724, 0.785398163397449], [1, 1.25], [-1, -0.5], [1.17809724509617, 1.5707963267949], [2.625, 3]}
CP(2) => {[-1.5, -1.25], [-1.45847586576825, -1], [0.392699081698724, 0.785398163397449], [1, 1.25], [-1, -0.75], [1.17809724509617, 1.5707963267949], [2.625, 3]}
split: 1 -1.22924 (93)
x := {[-1.5, -1.25], [-1.45847586576825, -1], [0.392699081698724, 0.785398163397449], [1.25, 1.5], [-1, -0.5], [1.17809724509617, 1.5707963267949], [2.625, 3]}
split: 4 -0.75 (94)
x := {[-1.25, -1], [-1.25, -1], [0.392699081698724, 0.785398163397449], [1, 1.25], [-1, -0.5], [1.17809724509617, 1.5707963267949], [2.625, 3]}
CP(2) => {[-1.25, -1], [-1.25, -1], [0.392699081698724, 0.785398163397449], [1, 1.25], [-1, -0.75], [1.17809724509617, 1.5707963267949], [2.625, 3]}
split: 2 0.589049 (95)
x := {[-1.25, -1], [-1.25, -1], [0.392699081698724, 0.785398163397449], [1.25, 1.5], [-1, -0.5], [1.17809724509617, 1.5707963267949], [2.625, 3]}
split: 4 -0.75 (96)
x := {[-1.49894185730548, -1], [-1.42135325375596, -1], [-4.94065645841247e-324, 0.370341886128094], [1.5, 1.87886101106907], [-1, -0.75], [1.17809724509617, 1.53162949774884], [2.625, 3]}
CP(2) => []
x := {[-1.49894185730548, -1], [-1.42135325375596, -1], [-4.94065645841247e-324, 0.370341886128094], [1.5, 1.87886101106907], [-0.75, -0.5], [1.17809724509617, 1.53162949774884], [2.625, 3]}
CP(1) => {[-1.48259439654884, -1], [-1.41104598691907, -1], [-4.94065645841247e-324, 0.360861546483578], [1.5, 1.87315640926387], [-0.75, -0.5], [1.17809724509617, 1.52672510510496], [2.625, 3]}
split: 0 -1.2413 (96)
x := {[-1.5, -1.25], [-1.5, -1], [0.392699081698724, 0.785398163397449], [1.5, 1.87886101106907], [-1, -0.5], [1.17809724509617, 1.53162949774884], [2.625, 3]}
CP(1) => {[-1.5, -1.25], [-1.45847586576825, -1], [0.392699081698724, 0.785398163397449], [1.5, 1.87315640926387], [-0.991420862966858, -0.5], [1.17809724509617, 1.52672510510496], [2.625, 3]}
split: 4 -0.74571 (97)
x := {[-1.25, -1], [-1.5, -1], [0.392699081698724, 0.785398163397449], [1.5, 1.87886101106907], [-1, -0.5], [1.17809724509617, 1.53162949774884], [2.625, 3]}
CP(2) => {[-1.25, -1], [-1.25, -1], [0.392699081698724, 0.785398163397449], [1.5, 1.86948366805225], [-0.985716261161655, -0.5], [1.17809724509617, 1.52356700121422], [2.625, 3]}
split: 4 -0.742858 (98)
x := {[-1.48259439654884, -1.24129719827442], [-1.41104598691907, -1], [-4.94065645841247e-324, 0.360861546483578], [1.5, 1.921626306698], [-0.5, -0.0783736933019978], [1.17809724509617, 1.5707963267949], [2.625, 3]}
CP(1) => []
x := {[-1.24129719827442, -1], [-1.41104598691907, -1], [-4.94065645841247e-324, 0.360861546483578], [1.5, 1.921626306698], [-0.5, -0.0783736933019978], [1.17809724509617, 1.5707963267949], [2.625, 3]}
CP(2) => {[-1.24129719827442, -1], [-1.24129719827442, -1], [-4.94065645841247e-324, 0.332460256848249], [1.5, 1.921626306698], [-0.5, -0.0783736933019978], [1.17809724509617, 1.5707963267949], [2.625, 3]}
split: 3 1.71081 (98)
x := {[-1.5, -1.25], [-1.5, -1], [0.392699081698724, 0.785398163397449], [1.5, 1.921626306698], [-0.5, -0.0783736933019978], [1.17809724509617, 1.5707963267949], [2.625, 3]}
CP(1) => {[-1.5, -1.25], [-1.45847586576825, -1], [0.392699081698724, 0.785398163397449], [1.5, 1.921626306698], [-0.5, -0.0783736933019978], [1.17809724509617, 1.5707963267949], [2.625, 3]}
split: 1 -1.22924 (99)
x := {[-1.25, -1], [-1.5, -1], [0.392699081698724, 0.785398163397449], [1.5, 1.921626306698], [-0.5, -0.0783736933019978], [1.17809724509617, 1.5707963267949], [2.625, 3]}
CP(2) => {[-1.25, -1], [-1.25, -1], [0.392699081698724, 0.785398163397449], [1.5, 1.921626306698], [-0.5, -0.0783736933019978], [1.17809724509617, 1.5707963267949], [2.625, 3]}
split: 3 1.71081 (100)
x := {[-1.5, -1.25], [-1.5, -1.25], [0.785398163397449, 1.17809724509617], [1, 1.5], [-1, -0.5], [-4.94065645841247e-324, 0.392699081698724], [2.625, 3]}
CP(2) => []
x := {[-1.5, -1.25], [-1.25, -1], [0.785398163397449, 1.17809724509617], [1, 1.5], [-1, -0.5], [-4.94065645841247e-324, 0.392699081698724], [2.625, 3]}
split: 3 1.25 (100)
x := {[-1.25, -1], [-1.25, -1], [0.785398163397449, 1.17809724509617], [1, 1.25], [-1, -0.5], [-4.94065645841247e-324, 0.392699081698724], [2.625, 3]}
CP(2) => {[-1.25, -1], [-1.25, -1], [0.785398163397449, 1.17809724509617], [1, 1.25], [-1, -0.75], [-4.94065645841247e-324, 0.392699081698724], [2.625, 3]}
split: 2 0.981748 (101)
x := {[-1.25, -1], [-1.25, -1], [0.785398163397449, 1.17809724509617], [1.25, 1.5], [-1, -0.5], [-4.94065645841247e-324, 0.392699081698724], [2.625, 3]}
split: 4 -0.75 (102)
x := {[-1.44296841303095, -1.22148420651548], [-1.44296841303095, -1], [1.17809724509617, 1.5707963267949], [1, 1.25], [-1, -0.75], [-4.94065645841247e-324, 0.392699081698724], [2.625, 3]}
CP(2) => []
x := {[-1.22148420651548, -1], [-1.44296841303095, -1], [1.17809724509617, 1.5707963267949], [1, 1.25], [-1, -0.75], [-4.94065645841247e-324, 0.392699081698724], [2.625, 3]}
CP(2) => {[-1.22148420651548, -1], [-1.22148420651548, -1], [1.17809724509617, 1.5707963267949], [1, 1.25], [-1, -0.75], [-4.94065645841247e-324, 0.392699081698724], [2.625, 3]}
split: 5 0.19635 (102)
x := {[-1.44296841303095, -1], [-1.44296841303095, -1], [1.17809724509617, 1.5707963267949], [1.25, 1.5], [-1, -0.75], [-4.94065645841247e-324, 0.392699081698724], [2.625, 3]}
CP(3) => []
x := {[-1.44296841303095, -1], [-1.44296841303095, -1], [1.17809724509617, 1.5707963267949], [1.25, 1.5], [-0.75, -0.5], [-4.94065645841247e-324, 0.392699081698724], [2.625, 3]}
split: 0 -1.22148 (102)
x := {[-1.5, -1.25], [-1.5, -1.25], [0.785398163397449, 1.17809724509617], [1, 1.5], [-1, -0.5], [0.392699081698724, 0.785398163397449], [2.625, 3]}
CP(2) => []
x := {[-1.5, -1.25], [-1.25, -1], [0.785398163397449, 1.17809724509617], [1, 1.5], [-1, -0.5], [0.392699081698724, 0.785398163397449], [2.625, 3]}
split: 3 1.25 (102)
x := {[-1.25, -1], [-1.25, -1], [0.785398163397449, 1.17809724509617], [1, 1.25], [-1, -0.5], [0.392699081698724, 0.785398163397449], [2.625, 3]}
CP(2) => {[-1.25, -1], [-1.25, -1], [0.785398163397449, 1.17809724509617], [1, 1.25], [-1, -0.75], [0.392699081698724, 0.785398163397449], [2.625, 3]}
split: 2 0.981748 (103)
x := {[-1.25, -1], [-1.25, -1], [0.785398163397449, 1.17809724509617], [1.25, 1.5], [-1, -0.5], [0.392699081698724, 0.785398163397449], [2.625, 3]}
split: 4 -0.75 (104)
x := {[-1.44296841303095, -1.22148420651548], [-1.44296841303095, -1], [1.17809724509617, 1.5707963267949], [1, 1.25], [-1, -0.75], [0.392699081698724, 0.785398163397449], [2.625, 3]}
CP(2) => []
x := {[-1.22148420651548, -1], [-1.44296841303095, -1], [1.17809724509617, 1.5707963267949], [1, 1.25], [-1, -0.75], [0.392699081698724, 0.785398163397449], [2.625, 3]}
CP(2) => {[-1.22148420651548, -1], [-1.22148420651548, -1], [1.17809724509617, 1.5707963267949], [1, 1.25], [-1, -0.75], [0.392699081698724, 0.785398163397449], [2.625, 3]}
split: 5 0.589049 (104)
x := {[-1.44296841303095, -1], [-1.44296841303095, -1], [1.17809724509617, 1.5707963267949], [1.25, 1.5], [-1, -0.75], [0.392699081698724, 0.785398163397449], [2.625, 3]}
split: 0 -1.22148 (105)
x := {[-1.44296841303095, -1], [-1.44296841303095, -1], [1.17809724509617, 1.5707963267949], [1.25, 1.5], [-0.75, -0.5], [0.392699081698724, 0.785398163397449], [2.625, 3]}
split: 0 -1.22148 (106)
x := {[-1.5, -1.25], [-1.5, -1.25], [0.785398163397449, 1.17809724509617], [1, 1.5], [-1, -0.5], [0.785398163397449, 1.17809724509617], [2.625, 3]}
CP(2) => []
x := {[-1.5, -1.25], [-1.25, -1], [0.785398163397449, 1.17809724509617], [1, 1.5], [-1, -0.5], [0.785398163397449, 1.17809724509617], [2.625, 3]}
split: 3 1.25 (106)
x := {[-1.25, -1], [-1.25, -1], [0.785398163397449, 1.17809724509617], [1, 1.25], [-1, -0.5], [0.785398163397449, 1.17809724509617], [2.625, 3]}
CP(2) => {[-1.25, -1], [-1.25, -1], [0.785398163397449, 1.17809724509617], [1, 1.25], [-1, -0.75], [0.785398163397449, 1.17809724509617], [2.625, 3]}
split: 2 0.981748 (107)
x := {[-1.25, -1], [-1.25, -1], [0.785398163397449, 1.17809724509617], [1.25, 1.5], [-1, -0.5], [0.785398163397449, 1.17809724509617], [2.625, 3]}
split: 4 -0.75 (108)
x := {[-1.5, -1.25], [-1.5, -1.25], [0.785398163397449, 1.17809724509617], [1, 1.5], [-1, -0.5], [1.17809724509617, 1.5707963267949], [2.625, 3]}
CP(2) => []
x := {[-1.5, -1.25], [-1.25, -1], [0.785398163397449, 1.17809724509617], [1, 1.5], [-1, -0.5], [1.17809724509617, 1.5707963267949], [2.625, 3]}
split: 3 1.25 (108)
x := {[-1.25, -1], [-1.25, -1], [0.785398163397449, 1.17809724509617], [1, 1.25], [-1, -0.5], [1.17809724509617, 1.5707963267949], [2.625, 3]}
CP(2) => {[-1.25, -1], [-1.25, -1], [0.785398163397449, 1.17809724509617], [1, 1.25], [-1, -0.75], [1.17809724509617, 1.5707963267949], [2.625, 3]}
split: 2 0.981748 (109)
x := {[-1.25, -1], [-1.25, -1], [0.785398163397449, 1.17809724509617], [1.25, 1.5], [-1, -0.5], [1.17809724509617, 1.5707963267949], [2.625, 3]}
split: 4 -0.75 (110)
x := {[-1.44296841303095, -1.22148420651548], [-1.44296841303095, -1], [1.17809724509617, 1.5707963267949], [1, 1.25], [-1, -0.75], [0.785398163397449, 1.17809724509617], [2.625, 3]}
CP(2) => []
x := {[-1.22148420651548, -1], [-1.44296841303095, -1], [1.17809724509617, 1.5707963267949], [1, 1.25], [-1, -0.75], [0.785398163397449, 1.17809724509617], [2.625, 3]}
CP(2) => {[-1.22148420651548, -1], [-1.22148420651548, -1], [1.17809724509617, 1.5707963267949], [1, 1.25], [-1, -0.75], [0.785398163397449, 1.17809724509617], [2.625, 3]}
split: 5 0.981748 (110)
x := {[-1.44296841303095, -1], [-1.44296841303095, -1], [1.17809724509617, 1.5707963267949], [1.25, 1.5], [-1, -0.75], [0.785398163397449, 1.17809724509617], [2.625, 3]}
split: 0 -1.22148 (111)
x := {[-1.44296841303095, -1], [-1.44296841303095, -1], [1.17809724509617, 1.5707963267949], [1.25, 1.5], [-0.75, -0.5], [0.785398163397449, 1.17809724509617], [2.625, 3]}
split: 0 -1.22148 (112)
x := {[-1.44296841303095, -1.22148420651548], [-1.44296841303095, -1], [1.17809724509617, 1.5707963267949], [1, 1.25], [-1, -0.75], [1.17809724509617, 1.5707963267949], [2.625, 3]}
CP(2) => []
x := {[-1.22148420651548, -1], [-1.44296841303095, -1], [1.17809724509617, 1.5707963267949], [1, 1.25], [-1, -0.75], [1.17809724509617, 1.5707963267949], [2.625, 3]}
CP(2) => {[-1.22148420651548, -1], [-1.22148420651548, -1], [1.17809724509617, 1.5707963267949], [1, 1.25], [-1, -0.75], [1.17809724509617, 1.5707963267949], [2.625, 3]}
split: 2 1.37445 (112)
x := {[-1.44296841303095, -1], [-1.44296841303095, -1], [1.17809724509617, 1.5707963267949], [1.25, 1.5], [-1, -0.75], [1.17809724509617, 1.5707963267949], [2.625, 3]}
split: 0 -1.22148 (113)
x := {[-1.44296841303095, -1], [-1.44296841303095, -1], [1.17809724509617, 1.5707963267949], [1.25, 1.5], [-0.75, -0.5], [1.17809724509617, 1.5707963267949], [2.625, 3]}
split: 0 -1.22148 (114)
x := {[-1.5, -1.25], [-1.5, -1], [0.785398163397449, 1.17809724509617], [1.5, 1.87886101106907], [-1, -0.5], [1.17809724509617, 1.53162949774884], [2.625, 3]}
CP(1) => {[-1.5, -1.25], [-1.5, -1], [0.785398163397449, 1.17809724509617], [1.5, 1.87315640926387], [-0.991420862966858, -0.5], [1.17809724509617, 1.52672510510496], [2.625, 3]}
split: 1 -1.25 (115)
x := {[-1.25, -1], [-1.5, -1], [0.785398163397449, 1.17809724509617], [1.5, 1.87886101106907], [-1, -0.5], [1.17809724509617, 1.53162949774884], [2.625, 3]}
CP(2) => {[-1.25, -1], [-1.25, -1], [0.785398163397449, 1.17809724509617], [1.5, 1.86948366805225], [-0.985716261161655, -0.5], [1.17809724509617, 1.52356700121422], [2.625, 3]}
split: 4 -0.742858 (116)
x := {[-1.44296841303095, -1], [-1.44296841303095, -1], [1.17809724509617, 1.5707963267949], [1.5, 1.87886101106907], [-1, -0.75], [1.17809724509617, 1.53162949774884], [2.625, 3]}
CP(2) => []
x := {[-1.44296841303095, -1], [-1.44296841303095, -1], [1.17809724509617, 1.5707963267949], [1.5, 1.87886101106907], [-0.75, -0.5], [1.17809724509617, 1.53162949774884], [2.625, 3]}
CP(1) => {[-1.44296841303095, -1], [-1.44296841303095, -1], [1.17809724509617, 1.5707963267949], [1.5, 1.87315640926387], [-0.75, -0.5], [1.17809724509617, 1.52672510510496], [2.625, 3]}
split: 0 -1.22148 (116)
x := {[-1.5, -1.25], [-1.5, -1], [0.785398163397449, 1.17809724509617], [1.5, 1.921626306698], [-0.5, -0.0783736933019978], [1.17809724509617, 1.5707963267949], [2.625, 3]}
split: 1 -1.25 (117)
x := {[-1.25, -1], [-1.5, -1], [0.785398163397449, 1.17809724509617], [1.5, 1.921626306698], [-0.5, -0.0783736933019978], [1.17809724509617, 1.5707963267949], [2.625, 3]}
CP(2) => {[-1.25, -1], [-1.25, -1], [0.785398163397449, 1.17809724509617], [1.5, 1.921626306698], [-0.5, -0.0783736933019978], [1.17809724509617, 1.5707963267949], [2.625, 3]}
split: 3 1.71081 (118)
x := {[-1.44296841303095, -1.22148420651548], [-1.44296841303095, -1], [1.17809724509617, 1.5707963267949], [1.5, 1.921626306698], [-0.5, -0.0783736933019978], [1.17809724509617, 1.5707963267949], [2.625, 3]}
CP(2) => []
x := {[-1.22148420651548, -1], [-1.44296841303095, -1], [1.17809724509617, 1.5707963267949], [1.5, 1.921626306698], [-0.5, -0.0783736933019978], [1.17809724509617, 1.5707963267949], [2.625, 3]}
CP(2) => {[-1.22148420651548, -1], [-1.22148420651548, -1], [1.17809724509617, 1.5707963267949], [1.5, 1.921626306698], [-0.5, -0.0783736933019978], [1.17809724509617, 1.5707963267949], [2.625, 3]}
split: 3 1.71081 (118)
x := {[-1.25, -1], [-1.25, -1], [-4.94065645841247e-324, 0.332460256848249], [1, 1.25], [-1, -0.75], [-4.94065645841247e-324, 0.196349540849362], [2.625, 3]}
CP(1) => {[-1.25, -1], [-1.25, -1], [-4.94065645841247e-324, 0.311868631689158], [1, 1.25], [-1, -0.75], [-4.94065645841247e-324, 0.196349540849362], [2.625, 3]}
split: 6 2.8125 (119)
x := {[-1.25, -1], [-1.25, -1], [-4.94065645841247e-324, 0.332460256848249], [1, 1.25], [-1, -0.75], [0.196349540849362, 0.392699081698724], [2.625, 3]}
CP(1) => {[-1.25, -1], [-1.25, -1], [-4.94065645841247e-324, 0.311868631689158], [1, 1.25], [-1, -0.75], [0.196349540849362, 0.392699081698724], [2.625, 3]}
split: 6 2.8125 (120)
x := {[-1.25, -1], [-1.25, -1], [-4.94065645841247e-324, 0.348490971545964], [1.25, 1.5], [-1, -0.75], [-4.94065645841247e-324, 0.392699081698724], [2.625, 3]}
CP(3) => []
x := {[-1.25, -1], [-1.25, -1], [-4.94065645841247e-324, 0.348490971545964], [1.25, 1.5], [-0.75, -0.5], [-4.94065645841247e-324, 0.392699081698724], [2.625, 3]}
CP(1) => {[-1.25, -1], [-1.25, -1], [-4.94065645841247e-324, 0.332460256848249], [1.25, 1.5], [-0.75, -0.5], [-4.94065645841247e-324, 0.392699081698724], [2.625, 3]}
split: 5 0.19635 (120)
x := {[-1.25, -1], [-1.25, -1], [-4.94065645841247e-324, 0.332460256848249], [1, 1.25], [-1, -0.75], [0.392699081698724, 0.589048622548086], [2.625, 3]}
CP(1) => {[-1.25, -1], [-1.25, -1], [-4.94065645841247e-324, 0.311868631689158], [1, 1.25], [-1, -0.75], [0.392699081698724, 0.589048622548086], [2.625, 3]}
split: 6 2.8125 (121)
x := {[-1.25, -1], [-1.25, -1], [-4.94065645841247e-324, 0.332460256848249], [1, 1.25], [-1, -0.75], [0.589048622548086, 0.785398163397449], [2.625, 3]}
CP(1) => {[-1.25, -1], [-1.25, -1], [-4.94065645841247e-324, 0.311868631689158], [1, 1.25], [-1, -0.75], [0.589048622548086, 0.785398163397449], [2.625, 3]}
split: 6 2.8125 (122)
x := {[-1.25, -1], [-1.25, -1], [-4.94065645841247e-324, 0.348490971545964], [1.25, 1.5], [-1, -0.75], [0.392699081698724, 0.785398163397449], [2.625, 3]}
CP(1) => {[-1.25, -1], [-1.25, -1], [-4.94065645841247e-324, 0.332460256848249], [1.25, 1.5], [-1, -0.75], [0.392699081698724, 0.785398163397449], [2.625, 3]}
split: 5 0.589049 (123)
x := {[-1.25, -1], [-1.25, -1], [-4.94065645841247e-324, 0.348490971545964], [1.25, 1.5], [-0.75, -0.5], [0.392699081698724, 0.785398163397449], [2.625, 3]}
CP(1) => {[-1.25, -1], [-1.25, -1], [-4.94065645841247e-324, 0.332460256848249], [1.25, 1.5], [-0.75, -0.5], [0.392699081698724, 0.785398163397449], [2.625, 3]}
split: 5 0.589049 (124)
x := {[-1.5, -1.25], [-1.45847586576825, -1.22923793288413], [0.392699081698724, 0.785398163397449], [1, 1.25], [-1, -0.75], [-4.94065645841247e-324, 0.392699081698724], [2.625, 3]}
CP(1) => []
x := {[-1.5, -1.25], [-1.22923793288413, -1], [0.392699081698724, 0.785398163397449], [1, 1.25], [-1, -0.75], [-4.94065645841247e-324, 0.392699081698724], [2.625, 3]}
split: 5 0.19635 (124)
x := {[-1.5, -1.25], [-1.45847586576825, -1], [0.392699081698724, 0.785398163397449], [1.25, 1.5], [-1, -0.75], [-4.94065645841247e-324, 0.392699081698724], [2.625, 3]}
CP(3) => []
x := {[-1.5, -1.25], [-1.45847586576825, -1], [0.392699081698724, 0.785398163397449], [1.25, 1.5], [-0.75, -0.5], [-4.94065645841247e-324, 0.392699081698724], [2.625, 3]}
split: 1 -1.22924 (124)
x := {[-1.25, -1], [-1.25, -1], [0.392699081698724, 0.785398163397449], [1, 1.25], [-1, -0.75], [-4.94065645841247e-324, 0.196349540849362], [2.625, 3]}
split: 2 0.589049 (125)
x := {[-1.25, -1], [-1.25, -1], [0.392699081698724, 0.785398163397449], [1, 1.25], [-1, -0.75], [0.196349540849362, 0.392699081698724], [2.625, 3]}
split: 2 0.589049 (126)
x := {[-1.25, -1], [-1.25, -1], [0.392699081698724, 0.785398163397449], [1.25, 1.5], [-1, -0.75], [-4.94065645841247e-324, 0.392699081698724], [2.625, 3]}
CP(3) => []
x := {[-1.25, -1], [-1.25, -1], [0.392699081698724, 0.785398163397449], [1.25, 1.5], [-0.75, -0.5], [-4.94065645841247e-324, 0.392699081698724], [2.625, 3]}
split: 5 0.19635 (126)
x := {[-1.5, -1.25], [-1.45847586576825, -1.22923793288413], [0.392699081698724, 0.785398163397449], [1, 1.25], [-1, -0.75], [0.392699081698724, 0.785398163397449], [2.625, 3]}
CP(1) => []
x := {[-1.5, -1.25], [-1.22923793288413, -1], [0.392699081698724, 0.785398163397449], [1, 1.25], [-1, -0.75], [0.392699081698724, 0.785398163397449], [2.625, 3]}
split: 2 0.589049 (126)
x := {[-1.5, -1.25], [-1.45847586576825, -1], [0.392699081698724, 0.785398163397449], [1.25, 1.5], [-1, -0.75], [0.392699081698724, 0.785398163397449], [2.625, 3]}
split: 1 -1.22924 (127)
x := {[-1.5, -1.25], [-1.45847586576825, -1], [0.392699081698724, 0.785398163397449], [1.25, 1.5], [-0.75, -0.5], [0.392699081698724, 0.785398163397449], [2.625, 3]}
split: 1 -1.22924 (128)
x := {[-1.25, -1], [-1.25, -1], [0.392699081698724, 0.589048622548086], [1, 1.25], [-1, -0.75], [0.392699081698724, 0.785398163397449], [2.625, 3]}
split: 5 0.589049 (129)
x := {[-1.25, -1], [-1.25, -1], [0.589048622548086, 0.785398163397449], [1, 1.25], [-1, -0.75], [0.392699081698724, 0.785398163397449], [2.625, 3]}
split: 5 0.589049 (130)
x := {[-1.25, -1], [-1.25, -1], [0.392699081698724, 0.785398163397449], [1.25, 1.5], [-1, -0.75], [0.392699081698724, 0.785398163397449], [2.625, 3]}
split: 2 0.589049 (131)
x := {[-1.25, -1], [-1.25, -1], [0.392699081698724, 0.785398163397449], [1.25, 1.5], [-0.75, -0.5], [0.392699081698724, 0.785398163397449], [2.625, 3]}
split: 2 0.589049 (132)
x := {[-1.25, -1], [-1.25, -1], [-4.94065645841247e-324, 0.332460256848249], [1, 1.25], [-1, -0.75], [0.785398163397449, 0.981747704246811], [2.625, 3]}
CP(1) => {[-1.25, -1], [-1.25, -1], [-4.94065645841247e-324, 0.311868631689158], [1, 1.25], [-1, -0.75], [0.785398163397449, 0.981747704246811], [2.625, 3]}
split: 6 2.8125 (133)
x := {[-1.25, -1], [-1.25, -1], [-4.94065645841247e-324, 0.332460256848249], [1, 1.25], [-1, -0.75], [0.981747704246811, 1.17809724509617], [2.625, 3]}
CP(1) => {[-1.25, -1], [-1.25, -1], [-4.94065645841247e-324, 0.311868631689158], [1, 1.25], [-1, -0.75], [0.981747704246811, 1.17809724509617], [2.625, 3]}
split: 6 2.8125 (134)
x := {[-1.25, -1], [-1.25, -1], [-4.94065645841247e-324, 0.348490971545964], [1.25, 1.5], [-1, -0.75], [0.785398163397449, 1.17809724509617], [2.625, 3]}
CP(1) => {[-1.25, -1], [-1.25, -1], [-4.94065645841247e-324, 0.332460256848249], [1.25, 1.5], [-1, -0.75], [0.785398163397449, 1.17809724509617], [2.625, 3]}
split: 5 0.981748 (135)
x := {[-1.25, -1], [-1.25, -1], [-4.94065645841247e-324, 0.348490971545964], [1.25, 1.5], [-0.75, -0.5], [0.785398163397449, 1.17809724509617], [2.625, 3]}
CP(1) => {[-1.25, -1], [-1.25, -1], [-4.94065645841247e-324, 0.332460256848249], [1.25, 1.5], [-0.75, -0.5], [0.785398163397449, 1.17809724509617], [2.625, 3]}
split: 5 0.981748 (136)
x := {[-1.25, -1], [-1.25, -1], [-4.94065645841247e-324, 0.332460256848249], [1, 1.25], [-1, -0.75], [1.17809724509617, 1.37444678594553], [2.625, 3]}
CP(1) => {[-1.25, -1], [-1.25, -1], [-4.94065645841247e-324, 0.311868631689158], [1, 1.25], [-1, -0.75], [1.17809724509617, 1.37444678594553], [2.625, 3]}
split: 6 2.8125 (137)
x := {[-1.25, -1], [-1.25, -1], [-4.94065645841247e-324, 0.332460256848249], [1, 1.25], [-1, -0.75], [1.37444678594553, 1.5707963267949], [2.625, 3]}
CP(1) => {[-1.25, -1], [-1.25, -1], [-4.94065645841247e-324, 0.311868631689158], [1, 1.25], [-1, -0.75], [1.37444678594553, 1.5707963267949], [2.625, 3]}
split: 6 2.8125 (138)
x := {[-1.25, -1], [-1.25, -1], [-4.94065645841247e-324, 0.348490971545964], [1.25, 1.5], [-1, -0.75], [1.17809724509617, 1.5707963267949], [2.625, 3]}
CP(1) => {[-1.25, -1], [-1.25, -1], [-4.94065645841247e-324, 0.332460256848249], [1.25, 1.5], [-1, -0.75], [1.17809724509617, 1.5707963267949], [2.625, 3]}
split: 5 1.37445 (139)
x := {[-1.25, -1], [-1.25, -1], [-4.94065645841247e-324, 0.348490971545964], [1.25, 1.5], [-0.75, -0.5], [1.17809724509617, 1.5707963267949], [2.625, 3]}
CP(1) => {[-1.25, -1], [-1.25, -1], [-4.94065645841247e-324, 0.332460256848249], [1.25, 1.5], [-0.75, -0.5], [1.17809724509617, 1.5707963267949], [2.625, 3]}
split: 5 1.37445 (140)
x := {[-1.5, -1.25], [-1.45847586576825, -1.22923793288413], [0.392699081698724, 0.785398163397449], [1, 1.25], [-1, -0.75], [0.785398163397449, 1.17809724509617], [2.625, 3]}
CP(1) => []
x := {[-1.5, -1.25], [-1.22923793288413, -1], [0.392699081698724, 0.785398163397449], [1, 1.25], [-1, -0.75], [0.785398163397449, 1.17809724509617], [2.625, 3]}
split: 5 0.981748 (140)
x := {[-1.5, -1.25], [-1.45847586576825, -1], [0.392699081698724, 0.785398163397449], [1.25, 1.5], [-1, -0.75], [0.785398163397449, 1.17809724509617], [2.625, 3]}
split: 1 -1.22924 (141)
x := {[-1.5, -1.25], [-1.45847586576825, -1], [0.392699081698724, 0.785398163397449], [1.25, 1.5], [-0.75, -0.5], [0.785398163397449, 1.17809724509617], [2.625, 3]}
split: 1 -1.22924 (142)
x := {[-1.25, -1], [-1.25, -1], [0.392699081698724, 0.785398163397449], [1, 1.25], [-1, -0.75], [0.785398163397449, 0.981747704246811], [2.625, 3]}
split: 2 0.589049 (143)
x := {[-1.25, -1], [-1.25, -1], [0.392699081698724, 0.785398163397449], [1, 1.25], [-1, -0.75], [0.981747704246811, 1.17809724509617], [2.625, 3]}
split: 2 0.589049 (144)
x := {[-1.25, -1], [-1.25, -1], [0.392699081698724, 0.785398163397449], [1.25, 1.5], [-1, -0.75], [0.785398163397449, 1.17809724509617], [2.625, 3]}
split: 5 0.981748 (145)
x := {[-1.25, -1], [-1.25, -1], [0.392699081698724, 0.785398163397449], [1.25, 1.5], [-0.75, -0.5], [0.785398163397449, 1.17809724509617], [2.625, 3]}
split: 5 0.981748 (146)
x := {[-1.5, -1.25], [-1.45847586576825, -1.22923793288413], [0.392699081698724, 0.785398163397449], [1, 1.25], [-1, -0.75], [1.17809724509617, 1.5707963267949], [2.625, 3]}
CP(1) => []
x := {[-1.5, -1.25], [-1.22923793288413, -1], [0.392699081698724, 0.785398163397449], [1, 1.25], [-1, -0.75], [1.17809724509617, 1.5707963267949], [2.625, 3]}
split: 2 0.589049 (146)
x := {[-1.5, -1.25], [-1.45847586576825, -1], [0.392699081698724, 0.785398163397449], [1.25, 1.5], [-1, -0.75], [1.17809724509617, 1.5707963267949], [2.625, 3]}
split: 1 -1.22924 (147)
x := {[-1.5, -1.25], [-1.45847586576825, -1], [0.392699081698724, 0.785398163397449], [1.25, 1.5], [-0.75, -0.5], [1.17809724509617, 1.5707963267949], [2.625, 3]}
split: 1 -1.22924 (148)
x := {[-1.25, -1], [-1.25, -1], [0.392699081698724, 0.589048622548086], [1, 1.25], [-1, -0.75], [1.17809724509617, 1.5707963267949], [2.625, 3]}
split: 5 1.37445 (149)
x := {[-1.25, -1], [-1.25, -1], [0.589048622548086, 0.785398163397449], [1, 1.25], [-1, -0.75], [1.17809724509617, 1.5707963267949], [2.625, 3]}
split: 5 1.37445 (150)
x := {[-1.25, -1], [-1.25, -1], [0.392699081698724, 0.785398163397449], [1.25, 1.5], [-1, -0.75], [1.17809724509617, 1.5707963267949], [2.625, 3]}
split: 2 0.589049 (151)
x := {[-1.25, -1], [-1.25, -1], [0.392699081698724, 0.785398163397449], [1.25, 1.5], [-0.75, -0.5], [1.17809724509617, 1.5707963267949], [2.625, 3]}
split: 2 0.589049 (152)
x := {[-1.48259439654884, -1.24129719827442], [-1.41104598691907, -1], [-4.94065645841247e-324, 0.360861546483578], [1.5, 1.87315640926387], [-0.75, -0.5], [1.17809724509617, 1.52672510510496], [2.625, 3]}
CP(1) => []
x := {[-1.24129719827442, -1], [-1.41104598691907, -1], [-4.94065645841247e-324, 0.360861546483578], [1.5, 1.87315640926387], [-0.75, -0.5], [1.17809724509617, 1.52672510510496], [2.625, 3]}
CP(2) => {[-1.24129719827442, -1], [-1.24129719827442, -1], [-4.94065645841247e-324, 0.332460256848249], [1.5, 1.86710940815609], [-0.75, -0.5], [1.17809724509617, 1.52152518198677], [2.625, 3]}
split: 6 2.8125 (152)
x := {[-1.5, -1.25], [-1.45847586576825, -1], [0.392699081698724, 0.785398163397449], [1.5, 1.87315640926387], [-0.991420862966858, -0.745710431483429], [1.17809724509617, 1.52672510510496], [2.625, 3]}
CP(2) => []
x := {[-1.5, -1.25], [-1.45847586576825, -1], [0.392699081698724, 0.785398163397449], [1.5, 1.87315640926387], [-0.745710431483429, -0.5], [1.17809724509617, 1.52672510510496], [2.625, 3]}
split: 1 -1.22924 (152)
x := {[-1.25, -1], [-1.25, -1], [0.392699081698724, 0.785398163397449], [1.5, 1.86948366805225], [-0.985716261161655, -0.742858130580828], [1.17809724509617, 1.52356700121422], [2.625, 3]}
CP(2) => []
x := {[-1.25, -1], [-1.25, -1], [0.392699081698724, 0.785398163397449], [1.5, 1.86948366805225], [-0.742858130580828, -0.5], [1.17809724509617, 1.52356700121422], [2.625, 3]}
split: 2 0.589049 (152)
x := {[-1.24129719827442, -1], [-1.24129719827442, -1], [-4.94065645841247e-324, 0.332460256848249], [1.5, 1.710813153349], [-0.5, -0.0783736933019978], [1.17809724509617, 1.5707963267949], [2.625, 3]}
CP(2) => {[-1.24129719827442, -1], [-1.24129719827442, -1], [-4.94065645841247e-324, 0.285710280259467], [1.5, 1.710813153349], [-0.5, -0.289186846650999], [1.17809724509617, 1.5707963267949], [2.625, 3]}
split: 5 1.37445 (153)
x := {[-1.24129719827442, -1], [-1.24129719827442, -1], [-4.94065645841247e-324, 0.332460256848249], [1.710813153349, 1.921626306698], [-0.5, -0.0783736933019978], [1.17809724509617, 1.5707963267949], [2.625, 3]}
CP(1) => {[-1.24129719827442, -1], [-1.24129719827442, -1], [-4.94065645841247e-324, 0.311868631689158], [1.710813153349, 1.9044562872498], [-0.5, -0.0783736933019978], [1.17809724509617, 1.55604708292123], [2.625, 3]}
split: 4 -0.289187 (154)
x := {[-1.5, -1.25], [-1.45847586576825, -1.22923793288413], [0.392699081698724, 0.785398163397449], [1.5, 1.921626306698], [-0.5, -0.0783736933019978], [1.17809724509617, 1.5707963267949], [2.625, 3]}
CP(1) => []
x := {[-1.5, -1.25], [-1.22923793288413, -1], [0.392699081698724, 0.785398163397449], [1.5, 1.921626306698], [-0.5, -0.0783736933019978], [1.17809724509617, 1.5707963267949], [2.625, 3]}
split: 3 1.71081 (154)
x := {[-1.25, -1], [-1.25, -1], [0.392699081698724, 0.785398163397449], [1.5, 1.710813153349], [-0.5, -0.0783736933019978], [1.17809724509617, 1.5707963267949], [2.625, 3]}
CP(2) => {[-1.25, -1], [-1.25, -1], [0.392699081698724, 0.785398163397449], [1.5, 1.710813153349], [-0.5, -0.289186846650999], [1.17809724509617, 1.5707963267949], [2.625, 3]}
split: 2 0.589049 (155)
x := {[-1.25, -1], [-1.25, -1], [0.392699081698724, 0.785398163397449], [1.710813153349, 1.921626306698], [-0.5, -0.0783736933019978], [1.17809724509617, 1.5707963267949], [2.625, 3]}
CP(1) => {[-1.25, -1], [-1.25, -1], [0.392699081698724, 0.785398163397449], [1.710813153349, 1.9044562872498], [-0.5, -0.0783736933019978], [1.17809724509617, 1.55604708292123], [2.625, 3]}
split: 4 -0.289187 (156)
x := {[-1.5, -1.25], [-1.25, -1], [0.785398163397449, 1.17809724509617], [1, 1.25], [-1, -0.5], [-4.94065645841247e-324, 0.392699081698724], [2.625, 3]}
CP(2) => {[-1.5, -1.25], [-1.25, -1], [0.785398163397449, 1.17809724509617], [1, 1.25], [-1, -0.75], [-4.94065645841247e-324, 0.392699081698724], [2.625, 3]}
split: 2 0.981748 (157)
x := {[-1.5, -1.25], [-1.25, -1], [0.785398163397449, 1.17809724509617], [1.25, 1.5], [-1, -0.5], [-4.94065645841247e-324, 0.392699081698724], [2.625, 3]}
split: 4 -0.75 (158)
x := {[-1.25, -1], [-1.25, -1], [0.785398163397449, 0.981747704246811], [1, 1.25], [-1, -0.75], [-4.94065645841247e-324, 0.392699081698724], [2.625, 3]}
split: 5 0.19635 (159)
x := {[-1.25, -1], [-1.25, -1], [0.981747704246811, 1.17809724509617], [1, 1.25], [-1, -0.75], [-4.94065645841247e-324, 0.392699081698724], [2.625, 3]}
split: 5 0.19635 (160)
x := {[-1.25, -1], [-1.25, -1], [0.785398163397449, 1.17809724509617], [1.25, 1.5], [-1, -0.75], [-4.94065645841247e-324, 0.392699081698724], [2.625, 3]}
CP(3) => []
x := {[-1.25, -1], [-1.25, -1], [0.785398163397449, 1.17809724509617], [1.25, 1.5], [-0.75, -0.5], [-4.94065645841247e-324, 0.392699081698724], [2.625, 3]}
split: 2 0.981748 (160)
x := {[-1.22148420651548, -1], [-1.22148420651548, -1], [1.17809724509617, 1.5707963267949], [1, 1.25], [-1, -0.75], [-4.94065645841247e-324, 0.196349540849362], [2.625, 3]}
split: 2 1.37445 (161)
x := {[-1.22148420651548, -1], [-1.22148420651548, -1], [1.17809724509617, 1.5707963267949], [1, 1.25], [-1, -0.75], [0.196349540849362, 0.392699081698724], [2.625, 3]}
split: 2 1.37445 (162)
x := {[-1.44296841303095, -1.22148420651548], [-1.44296841303095, -1], [1.17809724509617, 1.5707963267949], [1.25, 1.5], [-0.75, -0.5], [-4.94065645841247e-324, 0.392699081698724], [2.625, 3]}
CP(2) => []
x := {[-1.22148420651548, -1], [-1.44296841303095, -1], [1.17809724509617, 1.5707963267949], [1.25, 1.5], [-0.75, -0.5], [-4.94065645841247e-324, 0.392699081698724], [2.625, 3]}
CP(2) => {[-1.22148420651548, -1], [-1.22148420651548, -1], [1.17809724509617, 1.5707963267949], [1.25, 1.5], [-0.75, -0.5], [-4.94065645841247e-324, 0.392699081698724], [2.625, 3]}
split: 5 0.19635 (162)
x := {[-1.5, -1.25], [-1.25, -1], [0.785398163397449, 1.17809724509617], [1, 1.25], [-1, -0.5], [0.392699081698724, 0.785398163397449], [2.625, 3]}
CP(2) => {[-1.5, -1.25], [-1.25, -1], [0.785398163397449, 1.17809724509617], [1, 1.25], [-1, -0.75], [0.392699081698724, 0.785398163397449], [2.625, 3]}
split: 2 0.981748 (163)
x := {[-1.5, -1.25], [-1.25, -1], [0.785398163397449, 1.17809724509617], [1.25, 1.5], [-1, -0.5], [0.392699081698724, 0.785398163397449], [2.625, 3]}
split: 4 -0.75 (164)
x := {[-1.25, -1], [-1.25, -1], [0.785398163397449, 0.981747704246811], [1, 1.25], [-1, -0.75], [0.392699081698724, 0.785398163397449], [2.625, 3]}
split: 5 0.589049 (165)
x := {[-1.25, -1], [-1.25, -1], [0.981747704246811, 1.17809724509617], [1, 1.25], [-1, -0.75], [0.392699081698724, 0.785398163397449], [2.625, 3]}
split: 5 0.589049 (166)
x := {[-1.25, -1], [-1.25, -1], [0.785398163397449, 1.17809724509617], [1.25, 1.5], [-1, -0.75], [0.392699081698724, 0.785398163397449], [2.625, 3]}
split: 2 0.981748 (167)
x := {[-1.25, -1], [-1.25, -1], [0.785398163397449, 1.17809724509617], [1.25, 1.5], [-0.75, -0.5], [0.392699081698724, 0.785398163397449], [2.625, 3]}
split: 2 0.981748 (168)
x := {[-1.22148420651548, -1], [-1.22148420651548, -1], [1.17809724509617, 1.5707963267949], [1, 1.25], [-1, -0.75], [0.392699081698724, 0.589048622548086], [2.625, 3]}
split: 2 1.37445 (169)
x := {[-1.22148420651548, -1], [-1.22148420651548, -1], [1.17809724509617, 1.5707963267949], [1, 1.25], [-1, -0.75], [0.589048622548086, 0.785398163397449], [2.625, 3]}
split: 2 1.37445 (170)
x := {[-1.44296841303095, -1.22148420651548], [-1.44296841303095, -1], [1.17809724509617, 1.5707963267949], [1.25, 1.5], [-1, -0.75], [0.392699081698724, 0.785398163397449], [2.625, 3]}
CP(2) => []
x := {[-1.22148420651548, -1], [-1.44296841303095, -1], [1.17809724509617, 1.5707963267949], [1.25, 1.5], [-1, -0.75], [0.392699081698724, 0.785398163397449], [2.625, 3]}
CP(2) => {[-1.22148420651548, -1], [-1.22148420651548, -1], [1.17809724509617, 1.5707963267949], [1.25, 1.5], [-1, -0.75], [0.392699081698724, 0.785398163397449], [2.625, 3]}
split: 5 0.589049 (170)
x := {[-1.44296841303095, -1.22148420651548], [-1.44296841303095, -1], [1.17809724509617, 1.5707963267949], [1.25, 1.5], [-0.75, -0.5], [0.392699081698724, 0.785398163397449], [2.625, 3]}
CP(2) => []
x := {[-1.22148420651548, -1], [-1.44296841303095, -1], [1.17809724509617, 1.5707963267949], [1.25, 1.5], [-0.75, -0.5], [0.392699081698724, 0.785398163397449], [2.625, 3]}
CP(2) => {[-1.22148420651548, -1], [-1.22148420651548, -1], [1.17809724509617, 1.5707963267949], [1.25, 1.5], [-0.75, -0.5], [0.392699081698724, 0.785398163397449], [2.625, 3]}
split: 5 0.589049 (170)
x := {[-1.5, -1.25], [-1.25, -1], [0.785398163397449, 1.17809724509617], [1, 1.25], [-1, -0.5], [0.785398163397449, 1.17809724509617], [2.625, 3]}
CP(2) => {[-1.5, -1.25], [-1.25, -1], [0.785398163397449, 1.17809724509617], [1, 1.25], [-1, -0.75], [0.785398163397449, 1.17809724509617], [2.625, 3]}
split: 2 0.981748 (171)
x := {[-1.5, -1.25], [-1.25, -1], [0.785398163397449, 1.17809724509617], [1.25, 1.5], [-1, -0.5], [0.785398163397449, 1.17809724509617], [2.625, 3]}
split: 4 -0.75 (172)
x := {[-1.25, -1], [-1.25, -1], [0.785398163397449, 0.981747704246811], [1, 1.25], [-1, -0.75], [0.785398163397449, 1.17809724509617], [2.625, 3]}
split: 5 0.981748 (173)
x := {[-1.25, -1], [-1.25, -1], [0.981747704246811, 1.17809724509617], [1, 1.25], [-1, -0.75], [0.785398163397449, 1.17809724509617], [2.625, 3]}
split: 5 0.981748 (174)
x := {[-1.25, -1], [-1.25, -1], [0.785398163397449, 1.17809724509617], [1.25, 1.5], [-1, -0.75], [0.785398163397449, 1.17809724509617], [2.625, 3]}
split: 2 0.981748 (175)
x := {[-1.25, -1], [-1.25, -1], [0.785398163397449, 1.17809724509617], [1.25, 1.5], [-0.75, -0.5], [0.785398163397449, 1.17809724509617], [2.625, 3]}
split: 2 0.981748 (176)
x := {[-1.5, -1.25], [-1.25, -1], [0.785398163397449, 1.17809724509617], [1, 1.25], [-1, -0.5], [1.17809724509617, 1.5707963267949], [2.625, 3]}
CP(2) => {[-1.5, -1.25], [-1.25, -1], [0.785398163397449, 1.17809724509617], [1, 1.25], [-1, -0.75], [1.17809724509617, 1.5707963267949], [2.625, 3]}
split: 2 0.981748 (177)
x := {[-1.5, -1.25], [-1.25, -1], [0.785398163397449, 1.17809724509617], [1.25, 1.5], [-1, -0.5], [1.17809724509617, 1.5707963267949], [2.625, 3]}
split: 4 -0.75 (178)
x := {[-1.25, -1], [-1.25, -1], [0.785398163397449, 0.981747704246811], [1, 1.25], [-1, -0.75], [1.17809724509617, 1.5707963267949], [2.625, 3]}
split: 5 1.37445 (179)
x := {[-1.25, -1], [-1.25, -1], [0.981747704246811, 1.17809724509617], [1, 1.25], [-1, -0.75], [1.17809724509617, 1.5707963267949], [2.625, 3]}
split: 5 1.37445 (180)
x := {[-1.25, -1], [-1.25, -1], [0.785398163397449, 1.17809724509617], [1.25, 1.5], [-1, -0.75], [1.17809724509617, 1.5707963267949], [2.625, 3]}
split: 2 0.981748 (181)
x := {[-1.25, -1], [-1.25, -1], [0.785398163397449, 1.17809724509617], [1.25, 1.5], [-0.75, -0.5], [1.17809724509617, 1.5707963267949], [2.625, 3]}
split: 2 0.981748 (182)
x := {[-1.22148420651548, -1], [-1.22148420651548, -1], [1.17809724509617, 1.5707963267949], [1, 1.25], [-1, -0.75], [0.785398163397449, 0.981747704246811], [2.625, 3]}
split: 2 1.37445 (183)
x := {[-1.22148420651548, -1], [-1.22148420651548, -1], [1.17809724509617, 1.5707963267949], [1, 1.25], [-1, -0.75], [0.981747704246811, 1.17809724509617], [2.625, 3]}
split: 2 1.37445 (184)
x := {[-1.44296841303095, -1.22148420651548], [-1.44296841303095, -1], [1.17809724509617, 1.5707963267949], [1.25, 1.5], [-1, -0.75], [0.785398163397449, 1.17809724509617], [2.625, 3]}
CP(2) => []
x := {[-1.22148420651548, -1], [-1.44296841303095, -1], [1.17809724509617, 1.5707963267949], [1.25, 1.5], [-1, -0.75], [0.785398163397449, 1.17809724509617], [2.625, 3]}
CP(2) => {[-1.22148420651548, -1], [-1.22148420651548, -1], [1.17809724509617, 1.5707963267949], [1.25, 1.5], [-1, -0.75], [0.785398163397449, 1.17809724509617], [2.625, 3]}
split: 5 0.981748 (184)
x := {[-1.44296841303095, -1.22148420651548], [-1.44296841303095, -1], [1.17809724509617, 1.5707963267949], [1.25, 1.5], [-0.75, -0.5], [0.785398163397449, 1.17809724509617], [2.625, 3]}
CP(2) => []
x := {[-1.22148420651548, -1], [-1.44296841303095, -1], [1.17809724509617, 1.5707963267949], [1.25, 1.5], [-0.75, -0.5], [0.785398163397449, 1.17809724509617], [2.625, 3]}
CP(2) => {[-1.22148420651548, -1], [-1.22148420651548, -1], [1.17809724509617, 1.5707963267949], [1.25, 1.5], [-0.75, -0.5], [0.785398163397449, 1.17809724509617], [2.625, 3]}
split: 5 0.981748 (184)
x := {[-1.22148420651548, -1], [-1.22148420651548, -1], [1.17809724509617, 1.37444678594553], [1, 1.25], [-1, -0.75], [1.17809724509617, 1.5707963267949], [2.625, 3]}
CP(1) => {[-1.21584991772509, -1], [-1.22148420651548, -1], [1.17809724509617, 1.37444678594553], [1, 1.25], [-1, -0.75], [1.17809724509617, 1.5707963267949], [2.625, 3]}
split: 5 1.37445 (185)
x := {[-1.22148420651548, -1], [-1.22148420651548, -1], [1.37444678594553, 1.5707963267949], [1, 1.25], [-1, -0.75], [1.17809724509617, 1.5707963267949], [2.625, 3]}
CP(3) => []
x := {[-1.44296841303095, -1.22148420651548], [-1.44296841303095, -1], [1.17809724509617, 1.5707963267949], [1.25, 1.5], [-1, -0.75], [1.17809724509617, 1.5707963267949], [2.625, 3]}
CP(2) => []
x := {[-1.22148420651548, -1], [-1.44296841303095, -1], [1.17809724509617, 1.5707963267949], [1.25, 1.5], [-1, -0.75], [1.17809724509617, 1.5707963267949], [2.625, 3]}
CP(2) => {[-1.22148420651548, -1], [-1.22148420651548, -1], [1.17809724509617, 1.5707963267949], [1.25, 1.5], [-1, -0.75], [1.17809724509617, 1.5707963267949], [2.625, 3]}
split: 2 1.37445 (184)
x := {[-1.44296841303095, -1.22148420651548], [-1.44296841303095, -1], [1.17809724509617, 1.5707963267949], [1.25, 1.5], [-0.75, -0.5], [1.17809724509617, 1.5707963267949], [2.625, 3]}
CP(2) => []
x := {[-1.22148420651548, -1], [-1.44296841303095, -1], [1.17809724509617, 1.5707963267949], [1.25, 1.5], [-0.75, -0.5], [1.17809724509617, 1.5707963267949], [2.625, 3]}
CP(2) => {[-1.22148420651548, -1], [-1.22148420651548, -1], [1.17809724509617, 1.5707963267949], [1.25, 1.5], [-0.75, -0.5], [1.17809724509617, 1.5707963267949], [2.625, 3]}
split: 2 1.37445 (184)
x := {[-1.5, -1.25], [-1.5, -1.25], [0.785398163397449, 1.17809724509617], [1.5, 1.87315640926387], [-0.991420862966858, -0.5], [1.17809724509617, 1.52672510510496], [2.625, 3]}
CP(2) => []
x := {[-1.5, -1.25], [-1.25, -1], [0.785398163397449, 1.17809724509617], [1.5, 1.87315640926387], [-0.991420862966858, -0.5], [1.17809724509617, 1.52672510510496], [2.625, 3]}
CP(1) => {[-1.5, -1.25], [-1.25, -1], [0.785398163397449, 1.17809724509617], [1.5, 1.86948366805225], [-0.985716261161655, -0.5], [1.17809724509617, 1.52356700121422], [2.625, 3]}
split: 4 -0.742858 (184)
x := {[-1.25, -1], [-1.25, -1], [0.785398163397449, 1.17809724509617], [1.5, 1.86948366805225], [-0.985716261161655, -0.742858130580828], [1.17809724509617, 1.52356700121422], [2.625, 3]}
CP(2) => []
x := {[-1.25, -1], [-1.25, -1], [0.785398163397449, 1.17809724509617], [1.5, 1.86948366805225], [-0.742858130580828, -0.5], [1.17809724509617, 1.52356700121422], [2.625, 3]}
split: 2 0.981748 (184)
x := {[-1.44296841303095, -1.22148420651548], [-1.44296841303095, -1], [1.17809724509617, 1.5707963267949], [1.5, 1.87315640926387], [-0.75, -0.5], [1.17809724509617, 1.52672510510496], [2.625, 3]}
CP(2) => []
x := {[-1.22148420651548, -1], [-1.44296841303095, -1], [1.17809724509617, 1.5707963267949], [1.5, 1.87315640926387], [-0.75, -0.5], [1.17809724509617, 1.52672510510496], [2.625, 3]}
CP(2) => {[-1.22148420651548, -1], [-1.22148420651548, -1], [1.17809724509617, 1.5707963267949], [1.5, 1.86710940815609], [-0.75, -0.5], [1.17809724509617, 1.52152518198677], [2.625, 3]}
split: 2 1.37445 (184)
x := {[-1.5, -1.25], [-1.5, -1.25], [0.785398163397449, 1.17809724509617], [1.5, 1.921626306698], [-0.5, -0.0783736933019978], [1.17809724509617, 1.5707963267949], [2.625, 3]}
CP(2) => []
x := {[-1.5, -1.25], [-1.25, -1], [0.785398163397449, 1.17809724509617], [1.5, 1.921626306698], [-0.5, -0.0783736933019978], [1.17809724509617, 1.5707963267949], [2.625, 3]}
split: 3 1.71081 (184)
x := {[-1.25, -1], [-1.25, -1], [0.785398163397449, 1.17809724509617], [1.5, 1.710813153349], [-0.5, -0.0783736933019978], [1.17809724509617, 1.5707963267949], [2.625, 3]}
CP(2) => {[-1.25, -1], [-1.25, -1], [0.785398163397449, 1.17809724509617], [1.5, 1.710813153349], [-0.5, -0.289186846650999], [1.17809724509617, 1.5707963267949], [2.625, 3]}
split: 2 0.981748 (185)
x := {[-1.25, -1], [-1.25, -1], [0.785398163397449, 1.17809724509617], [1.710813153349, 1.921626306698], [-0.5, -0.0783736933019978], [1.17809724509617, 1.5707963267949], [2.625, 3]}
CP(1) => {[-1.25, -1], [-1.25, -1], [0.785398163397449, 1.17809724509617], [1.710813153349, 1.9044562872498], [-0.5, -0.0783736933019978], [1.17809724509617, 1.55604708292123], [2.625, 3]}
split: 4 -0.289187 (186)
x := {[-1.22148420651548, -1], [-1.22148420651548, -1], [1.17809724509617, 1.5707963267949], [1.5, 1.710813153349], [-0.5, -0.0783736933019978], [1.17809724509617, 1.5707963267949], [2.625, 3]}
CP(2) => {[-1.22148420651548, -1], [-1.22148420651548, -1], [1.17809724509617, 1.5707963267949], [1.5, 1.710813153349], [-0.5, -0.289186846650999], [1.17809724509617, 1.5707963267949], [2.625, 3]}
split: 2 1.37445 (187)
x := {[-1.22148420651548, -1], [-1.22148420651548, -1], [1.17809724509617, 1.5707963267949], [1.710813153349, 1.921626306698], [-0.5, -0.0783736933019978], [1.17809724509617, 1.5707963267949], [2.625, 3]}
CP(1) => {[-1.22148420651548, -1], [-1.22148420651548, -1], [1.17809724509617, 1.5707963267949], [1.710813153349, 1.9044562872498], [-0.5, -0.0783736933019978], [1.17809724509617, 1.55604708292123], [2.625, 3]}
split: 4 -0.289187 (188)
x := {[-1.25, -1], [-1.25, -1], [-4.94065645841247e-324, 0.311868631689158], [1, 1.25], [-1, -0.75], [-4.94065645841247e-324, 0.196349540849362], [2.625, 2.8125]}
CP(1) => []
x := {[-1.25, -1], [-1.25, -1], [-4.94065645841247e-324, 0.311868631689158], [1, 1.25], [-1, -0.75], [-4.94065645841247e-324, 0.196349540849362], [2.8125, 3]}
CP(1) => {[-1.25, -1], [-1.25, -1], [-4.94065645841247e-324, 0.285710280259467], [1, 1.25], [-1, -0.75], [-4.94065645841247e-324, 0.196349540849362], [2.8125, 3]}
split: 2 0.142855 (188)
x := {[-1.25, -1], [-1.25, -1], [-4.94065645841247e-324, 0.311868631689158], [1, 1.25], [-1, -0.75], [0.196349540849362, 0.392699081698724], [2.625, 2.8125]}
CP(1) => []
x := {[-1.25, -1], [-1.25, -1], [-4.94065645841247e-324, 0.311868631689158], [1, 1.25], [-1, -0.75], [0.196349540849362, 0.392699081698724], [2.8125, 3]}
CP(1) => {[-1.25, -1], [-1.25, -1], [-4.94065645841247e-324, 0.285710280259467], [1, 1.25], [-1, -0.75], [0.196349540849362, 0.392699081698724], [2.8125, 3]}
split: 2 0.142855 (188)
x := {[-1.25, -1], [-1.25, -1], [-4.94065645841247e-324, 0.332460256848249], [1.25, 1.5], [-0.75, -0.5], [-4.94065645841247e-324, 0.196349540849362], [2.625, 3]}
CP(1) => {[-1.25, -1], [-1.25, -1], [-4.94065645841247e-324, 0.311868631689158], [1.25, 1.5], [-0.75, -0.5], [-4.94065645841247e-324, 0.196349540849362], [2.625, 3]}
split: 6 2.8125 (189)
x := {[-1.25, -1], [-1.25, -1], [-4.94065645841247e-324, 0.332460256848249], [1.25, 1.5], [-0.75, -0.5], [0.196349540849362, 0.392699081698724], [2.625, 3]}
CP(1) => {[-1.25, -1], [-1.25, -1], [-4.94065645841247e-324, 0.311868631689158], [1.25, 1.47635612554177], [-0.75, -0.5], [0.196349540849362, 0.392699081698724], [2.625, 3]}
split: 6 2.8125 (190)
x := {[-1.25, -1], [-1.25, -1], [-4.94065645841247e-324, 0.311868631689158], [1, 1.25], [-1, -0.75], [0.392699081698724, 0.589048622548086], [2.625, 2.8125]}
CP(1) => []
x := {[-1.25, -1], [-1.25, -1], [-4.94065645841247e-324, 0.311868631689158], [1, 1.25], [-1, -0.75], [0.392699081698724, 0.589048622548086], [2.8125, 3]}
CP(1) => {[-1.25, -1], [-1.25, -1], [-4.94065645841247e-324, 0.285710280259467], [1, 1.25], [-1, -0.75], [0.392699081698724, 0.589048622548086], [2.8125, 3]}
split: 2 0.142855 (190)
x := {[-1.25, -1], [-1.25, -1], [-4.94065645841247e-324, 0.311868631689158], [1, 1.25], [-1, -0.75], [0.589048622548086, 0.785398163397449], [2.625, 2.8125]}
CP(1) => []
x := {[-1.25, -1], [-1.25, -1], [-4.94065645841247e-324, 0.311868631689158], [1, 1.25], [-1, -0.75], [0.589048622548086, 0.785398163397449], [2.8125, 3]}
CP(1) => {[-1.25, -1], [-1.25, -1], [-4.94065645841247e-324, 0.285710280259467], [1, 1.25], [-1, -0.75], [0.589048622548086, 0.785398163397449], [2.8125, 3]}
split: 2 0.142855 (190)
x := {[-1.25, -1], [-1.25, -1], [-4.94065645841247e-324, 0.332460256848249], [1.25, 1.5], [-1, -0.75], [0.392699081698724, 0.589048622548086], [2.625, 3]}
CP(2) => []
x := {[-1.25, -1], [-1.25, -1], [-4.94065645841247e-324, 0.332460256848249], [1.25, 1.5], [-1, -0.75], [0.589048622548086, 0.785398163397449], [2.625, 3]}
CP(2) => {[-1.25, -1], [-1.25, -1], [-4.94065645841247e-324, 0.285710280259467], [1.25, 1.43476554712997], [-1, -0.75], [0.589048622548086, 0.785398163397449], [2.625, 3]}
split: 6 2.8125 (190)
x := {[-1.25, -1], [-1.25, -1], [-4.94065645841247e-324, 0.332460256848249], [1.25, 1.5], [-0.75, -0.5], [0.392699081698724, 0.589048622548086], [2.625, 3]}
CP(6) => []
x := {[-1.25, -1], [-1.25, -1], [-4.94065645841247e-324, 0.332460256848249], [1.25, 1.5], [-0.75, -0.5], [0.589048622548086, 0.785398163397449], [2.625, 3]}
CP(1) => {[-1.25, -1], [-1.25, -1], [-4.94065645841247e-324, 0.311868631689158], [1.25, 1.48806792902422], [-0.75, -0.5], [0.589048622548086, 0.785398163397449], [2.625, 3]}
split: 6 2.8125 (190)
x := {[-1.5, -1.25], [-1.22923793288413, -1], [0.392699081698724, 0.785398163397449], [1, 1.25], [-1, -0.75], [-4.94065645841247e-324, 0.196349540849362], [2.625, 3]}
split: 2 0.589049 (191)
x := {[-1.5, -1.25], [-1.22923793288413, -1], [0.392699081698724, 0.785398163397449], [1, 1.25], [-1, -0.75], [0.196349540849362, 0.392699081698724], [2.625, 3]}
split: 2 0.589049 (192)
x := {[-1.5, -1.25], [-1.45847586576825, -1.22923793288413], [0.392699081698724, 0.785398163397449], [1.25, 1.5], [-0.75, -0.5], [-4.94065645841247e-324, 0.392699081698724], [2.625, 3]}
CP(1) => []
x := {[-1.5, -1.25], [-1.22923793288413, -1], [0.392699081698724, 0.785398163397449], [1.25, 1.5], [-0.75, -0.5], [-4.94065645841247e-324, 0.392699081698724], [2.625, 3]}
split: 5 0.19635 (192)
x := {[-1.25, -1], [-1.25, -1], [0.392699081698724, 0.589048622548086], [1, 1.25], [-1, -0.75], [-4.94065645841247e-324, 0.196349540849362], [2.625, 3]}
split: 6 2.8125 (193)
x := {[-1.25, -1], [-1.25, -1], [0.589048622548086, 0.785398163397449], [1, 1.25], [-1, -0.75], [-4.94065645841247e-324, 0.196349540849362], [2.625, 3]}
split: 6 2.8125 (194)
x := {[-1.25, -1], [-1.25, -1], [0.392699081698724, 0.589048622548086], [1, 1.25], [-1, -0.75], [0.196349540849362, 0.392699081698724], [2.625, 3]}
split: 6 2.8125 (195)
x := {[-1.25, -1], [-1.25, -1], [0.589048622548086, 0.785398163397449], [1, 1.25], [-1, -0.75], [0.196349540849362, 0.392699081698724], [2.625, 3]}
split: 6 2.8125 (196)
x := {[-1.25, -1], [-1.25, -1], [0.392699081698724, 0.785398163397449], [1.25, 1.5], [-0.75, -0.5], [-4.94065645841247e-324, 0.196349540849362], [2.625, 3]}
split: 2 0.589049 (197)
x := {[-1.25, -1], [-1.25, -1], [0.392699081698724, 0.785398163397449], [1.25, 1.5], [-0.75, -0.5], [0.196349540849362, 0.392699081698724], [2.625, 3]}
CP(1) => {[-1.25, -1], [-1.25, -1], [0.392699081698724, 0.785398163397449], [1.25, 1.47635612554177], [-0.75, -0.5], [0.196349540849362, 0.392699081698724], [2.625, 3]}
split: 2 0.589049 (198)
x := {[-1.5, -1.25], [-1.22923793288413, -1], [0.392699081698724, 0.589048622548086], [1, 1.25], [-1, -0.75], [0.392699081698724, 0.785398163397449], [2.625, 3]}
CP(2) => []
x := {[-1.5, -1.25], [-1.22923793288413, -1], [0.589048622548086, 0.785398163397449], [1, 1.25], [-1, -0.75], [0.392699081698724, 0.785398163397449], [2.625, 3]}
CP(2) => {[-1.45222284460734, -1.25], [-1.22923793288413, -1], [0.589048622548086, 0.785398163397449], [1, 1.25], [-1, -0.75], [0.392699081698724, 0.785398163397449], [2.625, 3]}
split: 5 0.589049 (198)
x := {[-1.5, -1.25], [-1.45847586576825, -1.22923793288413], [0.392699081698724, 0.785398163397449], [1.25, 1.5], [-1, -0.75], [0.392699081698724, 0.785398163397449], [2.625, 3]}
CP(1) => []
x := {[-1.5, -1.25], [-1.22923793288413, -1], [0.392699081698724, 0.785398163397449], [1.25, 1.5], [-1, -0.75], [0.392699081698724, 0.785398163397449], [2.625, 3]}
split: 2 0.589049 (198)
x := {[-1.5, -1.25], [-1.45847586576825, -1.22923793288413], [0.392699081698724, 0.785398163397449], [1.25, 1.5], [-0.75, -0.5], [0.392699081698724, 0.785398163397449], [2.625, 3]}
CP(1) => []
x := {[-1.5, -1.25], [-1.22923793288413, -1], [0.392699081698724, 0.785398163397449], [1.25, 1.5], [-0.75, -0.5], [0.392699081698724, 0.785398163397449], [2.625, 3]}
split: 2 0.589049 (198)
x := {[-1.25, -1], [-1.25, -1], [0.392699081698724, 0.589048622548086], [1, 1.25], [-1, -0.75], [0.392699081698724, 0.589048622548086], [2.625, 3]}
split: 6 2.8125 (199)
x := {[-1.25, -1], [-1.25, -1], [0.392699081698724, 0.589048622548086], [1, 1.25], [-1, -0.75], [0.589048622548086, 0.785398163397449], [2.625, 3]}
split: 6 2.8125 (200)
x := {[-1.25, -1], [-1.25, -1], [0.589048622548086, 0.785398163397449], [1, 1.25], [-1, -0.75], [0.392699081698724, 0.589048622548086], [2.625, 3]}
split: 6 2.8125 (201)
x := {[-1.25, -1], [-1.25, -1], [0.589048622548086, 0.785398163397449], [1, 1.25], [-1, -0.75], [0.589048622548086, 0.785398163397449], [2.625, 3]}
split: 6 2.8125 (202)
x := {[-1.25, -1], [-1.25, -1], [0.392699081698724, 0.589048622548086], [1.25, 1.5], [-1, -0.75], [0.392699081698724, 0.785398163397449], [2.625, 3]}
split: 5 0.589049 (203)
x := {[-1.25, -1], [-1.25, -1], [0.589048622548086, 0.785398163397449], [1.25, 1.5], [-1, -0.75], [0.392699081698724, 0.785398163397449], [2.625, 3]}
split: 5 0.589049 (204)
x := {[-1.25, -1], [-1.25, -1], [0.392699081698724, 0.589048622548086], [1.25, 1.5], [-0.75, -0.5], [0.392699081698724, 0.785398163397449], [2.625, 3]}
split: 5 0.589049 (205)
x := {[-1.25, -1], [-1.25, -1], [0.589048622548086, 0.785398163397449], [1.25, 1.5], [-0.75, -0.5], [0.392699081698724, 0.785398163397449], [2.625, 3]}
split: 5 0.589049 (206)
x := {[-1.25, -1], [-1.25, -1], [-4.94065645841247e-324, 0.311868631689158], [1, 1.25], [-1, -0.75], [0.785398163397449, 0.981747704246811], [2.625, 2.8125]}
CP(1) => []
x := {[-1.25, -1], [-1.25, -1], [-4.94065645841247e-324, 0.311868631689158], [1, 1.25], [-1, -0.75], [0.785398163397449, 0.981747704246811], [2.8125, 3]}
CP(1) => {[-1.25, -1], [-1.25, -1], [-4.94065645841247e-324, 0.285710280259467], [1, 1.25], [-1, -0.75], [0.785398163397449, 0.981747704246811], [2.8125, 3]}
split: 2 0.142855 (206)
x := {[-1.25, -1], [-1.25, -1], [-4.94065645841247e-324, 0.311868631689158], [1, 1.25], [-1, -0.75], [0.981747704246811, 1.17809724509617], [2.625, 2.8125]}
CP(1) => []
x := {[-1.25, -1], [-1.25, -1], [-4.94065645841247e-324, 0.311868631689158], [1, 1.25], [-1, -0.75], [0.981747704246811, 1.17809724509617], [2.8125, 3]}
CP(1) => {[-1.25, -1], [-1.25, -1], [-4.94065645841247e-324, 0.285710280259467], [1, 1.25], [-1, -0.75], [0.981747704246811, 1.17809724509617], [2.8125, 3]}
split: 2 0.142855 (206)
x := {[-1.25, -1], [-1.25, -1], [-4.94065645841247e-324, 0.332460256848249], [1.25, 1.5], [-1, -0.75], [0.785398163397449, 0.981747704246811], [2.625, 3]}
CP(1) => {[-1.25, -1], [-1.25, -1], [-4.94065645841247e-324, 0.311868631689158], [1.25, 1.4992241345133], [-1, -0.75], [0.785398163397449, 0.981747704246811], [2.625, 3]}
split: 6 2.8125 (207)
x := {[-1.25, -1], [-1.25, -1], [-4.94065645841247e-324, 0.332460256848249], [1.25, 1.5], [-1, -0.75], [0.981747704246811, 1.17809724509617], [2.625, 3]}
CP(1) => {[-1.25, -1], [-1.25, -1], [-4.94065645841247e-324, 0.311868631689158], [1.25, 1.5], [-1, -0.75], [0.981747704246811, 1.17809724509617], [2.625, 3]}
split: 6 2.8125 (208)
x := {[-1.25, -1], [-1.25, -1], [-4.94065645841247e-324, 0.332460256848249], [1.25, 1.5], [-0.75, -0.5], [0.785398163397449, 0.981747704246811], [2.625, 3]}
CP(1) => {[-1.25, -1], [-1.25, -1], [-4.94065645841247e-324, 0.311868631689158], [1.25, 1.5], [-0.75, -0.5], [0.785398163397449, 0.981747704246811], [2.625, 3]}
split: 6 2.8125 (209)
x := {[-1.25, -1], [-1.25, -1], [-4.94065645841247e-324, 0.332460256848249], [1.25, 1.5], [-0.75, -0.5], [0.981747704246811, 1.17809724509617], [2.625, 3]}
CP(1) => {[-1.25, -1], [-1.25, -1], [-4.94065645841247e-324, 0.311868631689158], [1.25, 1.5], [-0.75, -0.5], [0.981747704246811, 1.17809724509617], [2.625, 3]}
split: 6 2.8125 (210)
x := {[-1.25, -1], [-1.25, -1], [-4.94065645841247e-324, 0.311868631689158], [1, 1.25], [-1, -0.75], [1.17809724509617, 1.37444678594553], [2.625, 2.8125]}
CP(1) => []
x := {[-1.25, -1], [-1.25, -1], [-4.94065645841247e-324, 0.311868631689158], [1, 1.25], [-1, -0.75], [1.17809724509617, 1.37444678594553], [2.8125, 3]}
CP(1) => {[-1.25, -1], [-1.25, -1], [-4.94065645841247e-324, 0.285710280259467], [1, 1.25], [-1, -0.75], [1.17809724509617, 1.37444678594553], [2.8125, 3]}
split: 2 0.142855 (210)
x := {[-1.25, -1], [-1.25, -1], [-4.94065645841247e-324, 0.311868631689158], [1, 1.25], [-1, -0.75], [1.37444678594553, 1.5707963267949], [2.625, 2.8125]}
CP(1) => []
x := {[-1.25, -1], [-1.25, -1], [-4.94065645841247e-324, 0.311868631689158], [1, 1.25], [-1, -0.75], [1.37444678594553, 1.5707963267949], [2.8125, 3]}
CP(1) => {[-1.25, -1], [-1.25, -1], [-4.94065645841247e-324, 0.285710280259467], [1, 1.25], [-1, -0.75], [1.37444678594553, 1.5707963267949], [2.8125, 3]}
split: 2 0.142855 (210)
x := {[-1.25, -1], [-1.25, -1], [-4.94065645841247e-324, 0.332460256848249], [1.25, 1.5], [-1, -0.75], [1.17809724509617, 1.37444678594553], [2.625, 3]}
CP(1) => {[-1.25, -1], [-1.25, -1], [-4.94065645841247e-324, 0.311868631689158], [1.25, 1.5], [-1, -0.75], [1.17809724509617, 1.37444678594553], [2.625, 3]}
split: 6 2.8125 (211)
x := {[-1.25, -1], [-1.25, -1], [-4.94065645841247e-324, 0.332460256848249], [1.25, 1.5], [-1, -0.75], [1.37444678594553, 1.5707963267949], [2.625, 3]}
CP(4) => []
x := {[-1.25, -1], [-1.25, -1], [-4.94065645841247e-324, 0.332460256848249], [1.25, 1.5], [-0.75, -0.5], [1.17809724509617, 1.37444678594553], [2.625, 3]}
CP(1) => {[-1.25, -1], [-1.25, -1], [-4.94065645841247e-324, 0.311868631689158], [1.25, 1.5], [-0.75, -0.5], [1.17809724509617, 1.37444678594553], [2.625, 3]}
split: 6 2.8125 (211)
x := {[-1.25, -1], [-1.25, -1], [-4.94065645841247e-324, 0.332460256848249], [1.25, 1.5], [-0.75, -0.5], [1.37444678594553, 1.5707963267949], [2.625, 3]}
CP(1) => {[-1.25, -1], [-1.25, -1], [-4.94065645841247e-324, 0.311868631689158], [1.25, 1.5], [-0.75, -0.5], [1.37444678594553, 1.5707963267949], [2.625, 3]}
split: 6 2.8125 (212)
x := {[-1.5, -1.25], [-1.22923793288413, -1], [0.392699081698724, 0.785398163397449], [1, 1.25], [-1, -0.75], [0.785398163397449, 0.981747704246811], [2.625, 3]}
split: 2 0.589049 (213)
x := {[-1.5, -1.25], [-1.22923793288413, -1], [0.392699081698724, 0.785398163397449], [1, 1.25], [-1, -0.75], [0.981747704246811, 1.17809724509617], [2.625, 3]}
split: 2 0.589049 (214)
x := {[-1.5, -1.25], [-1.45847586576825, -1.22923793288413], [0.392699081698724, 0.785398163397449], [1.25, 1.5], [-1, -0.75], [0.785398163397449, 1.17809724509617], [2.625, 3]}
CP(1) => []
x := {[-1.5, -1.25], [-1.22923793288413, -1], [0.392699081698724, 0.785398163397449], [1.25, 1.5], [-1, -0.75], [0.785398163397449, 1.17809724509617], [2.625, 3]}
split: 5 0.981748 (214)
x := {[-1.5, -1.25], [-1.45847586576825, -1.22923793288413], [0.392699081698724, 0.785398163397449], [1.25, 1.5], [-0.75, -0.5], [0.785398163397449, 1.17809724509617], [2.625, 3]}
CP(1) => []
x := {[-1.5, -1.25], [-1.22923793288413, -1], [0.392699081698724, 0.785398163397449], [1.25, 1.5], [-0.75, -0.5], [0.785398163397449, 1.17809724509617], [2.625, 3]}
split: 5 0.981748 (214)
x := {[-1.25, -1], [-1.25, -1], [0.392699081698724, 0.589048622548086], [1, 1.25], [-1, -0.75], [0.785398163397449, 0.981747704246811], [2.625, 3]}
split: 6 2.8125 (215)
x := {[-1.25, -1], [-1.25, -1], [0.589048622548086, 0.785398163397449], [1, 1.25], [-1, -0.75], [0.785398163397449, 0.981747704246811], [2.625, 3]}
split: 6 2.8125 (216)
x := {[-1.25, -1], [-1.25, -1], [0.392699081698724, 0.589048622548086], [1, 1.25], [-1, -0.75], [0.981747704246811, 1.17809724509617], [2.625, 3]}
split: 6 2.8125 (217)
x := {[-1.25, -1], [-1.25, -1], [0.589048622548086, 0.785398163397449], [1, 1.25], [-1, -0.75], [0.981747704246811, 1.17809724509617], [2.625, 3]}
split: 6 2.8125 (218)
x := {[-1.25, -1], [-1.25, -1], [0.392699081698724, 0.785398163397449], [1.25, 1.5], [-1, -0.75], [0.785398163397449, 0.981747704246811], [2.625, 3]}
split: 2 0.589049 (219)
x := {[-1.25, -1], [-1.25, -1], [0.392699081698724, 0.785398163397449], [1.25, 1.5], [-1, -0.75], [0.981747704246811, 1.17809724509617], [2.625, 3]}
split: 2 0.589049 (220)
x := {[-1.25, -1], [-1.25, -1], [0.392699081698724, 0.785398163397449], [1.25, 1.5], [-0.75, -0.5], [0.785398163397449, 0.981747704246811], [2.625, 3]}
split: 2 0.589049 (221)
x := {[-1.25, -1], [-1.25, -1], [0.392699081698724, 0.785398163397449], [1.25, 1.5], [-0.75, -0.5], [0.981747704246811, 1.17809724509617], [2.625, 3]}
split: 2 0.589049 (222)
x := {[-1.5, -1.25], [-1.22923793288413, -1], [0.392699081698724, 0.589048622548086], [1, 1.25], [-1, -0.75], [1.17809724509617, 1.5707963267949], [2.625, 3]}
CP(2) => []
x := {[-1.5, -1.25], [-1.22923793288413, -1], [0.589048622548086, 0.785398163397449], [1, 1.25], [-1, -0.75], [1.17809724509617, 1.5707963267949], [2.625, 3]}
CP(2) => {[-1.45222284460734, -1.25], [-1.22923793288413, -1], [0.589048622548086, 0.785398163397449], [1, 1.25], [-1, -0.75], [1.17809724509617, 1.5707963267949], [2.625, 3]}
split: 5 1.37445 (222)
x := {[-1.5, -1.25], [-1.45847586576825, -1.22923793288413], [0.392699081698724, 0.785398163397449], [1.25, 1.5], [-1, -0.75], [1.17809724509617, 1.5707963267949], [2.625, 3]}
CP(1) => []
x := {[-1.5, -1.25], [-1.22923793288413, -1], [0.392699081698724, 0.785398163397449], [1.25, 1.5], [-1, -0.75], [1.17809724509617, 1.5707963267949], [2.625, 3]}
split: 2 0.589049 (222)
x := {[-1.5, -1.25], [-1.45847586576825, -1.22923793288413], [0.392699081698724, 0.785398163397449], [1.25, 1.5], [-0.75, -0.5], [1.17809724509617, 1.5707963267949], [2.625, 3]}
CP(1) => []
x := {[-1.5, -1.25], [-1.22923793288413, -1], [0.392699081698724, 0.785398163397449], [1.25, 1.5], [-0.75, -0.5], [1.17809724509617, 1.5707963267949], [2.625, 3]}
split: 2 0.589049 (222)
x := {[-1.25, -1], [-1.25, -1], [0.392699081698724, 0.589048622548086], [1, 1.25], [-1, -0.75], [1.17809724509617, 1.37444678594553], [2.625, 3]}
split: 6 2.8125 (223)
x := {[-1.25, -1], [-1.25, -1], [0.392699081698724, 0.589048622548086], [1, 1.25], [-1, -0.75], [1.37444678594553, 1.5707963267949], [2.625, 3]}
split: 6 2.8125 (224)
x := {[-1.25, -1], [-1.25, -1], [0.589048622548086, 0.785398163397449], [1, 1.25], [-1, -0.75], [1.17809724509617, 1.37444678594553], [2.625, 3]}
split: 6 2.8125 (225)
x := {[-1.25, -1], [-1.25, -1], [0.589048622548086, 0.785398163397449], [1, 1.25], [-1, -0.75], [1.37444678594553, 1.5707963267949], [2.625, 3]}
split: 6 2.8125 (226)
x := {[-1.25, -1], [-1.25, -1], [0.392699081698724, 0.589048622548086], [1.25, 1.5], [-1, -0.75], [1.17809724509617, 1.5707963267949], [2.625, 3]}
split: 5 1.37445 (227)
x := {[-1.25, -1], [-1.25, -1], [0.589048622548086, 0.785398163397449], [1.25, 1.5], [-1, -0.75], [1.17809724509617, 1.5707963267949], [2.625, 3]}
split: 5 1.37445 (228)
x := {[-1.25, -1], [-1.25, -1], [0.392699081698724, 0.589048622548086], [1.25, 1.5], [-0.75, -0.5], [1.17809724509617, 1.5707963267949], [2.625, 3]}
split: 5 1.37445 (229)
x := {[-1.25, -1], [-1.25, -1], [0.589048622548086, 0.785398163397449], [1.25, 1.5], [-0.75, -0.5], [1.17809724509617, 1.5707963267949], [2.625, 3]}
split: 5 1.37445 (230)
x := {[-1.24129719827442, -1], [-1.24129719827442, -1], [-4.94065645841247e-324, 0.332460256848249], [1.5, 1.86710940815609], [-0.75, -0.5], [1.17809724509617, 1.52152518198677], [2.625, 2.8125]}
CP(1) => []
x := {[-1.24129719827442, -1], [-1.24129719827442, -1], [-4.94065645841247e-324, 0.332460256848249], [1.5, 1.86710940815609], [-0.75, -0.5], [1.17809724509617, 1.52152518198677], [2.8125, 3]}
CP(1) => {[-1.24129719827442, -1], [-1.24129719827442, -1], [-4.94065645841247e-324, 0.311868631689158], [1.5, 1.86557051285685], [-0.75, -0.5], [1.17809724509617, 1.5202016514514], [2.8125, 3]}
split: 3 1.68279 (230)
x := {[-1.5, -1.25], [-1.45847586576825, -1.22923793288413], [0.392699081698724, 0.785398163397449], [1.5, 1.87315640926387], [-0.745710431483429, -0.5], [1.17809724509617, 1.52672510510496], [2.625, 3]}
CP(1) => []
x := {[-1.5, -1.25], [-1.22923793288413, -1], [0.392699081698724, 0.785398163397449], [1.5, 1.87315640926387], [-0.745710431483429, -0.5], [1.17809724509617, 1.52672510510496], [2.625, 3]}
split: 2 0.589049 (230)
x := {[-1.25, -1], [-1.25, -1], [0.392699081698724, 0.589048622548086], [1.5, 1.86948366805225], [-0.742858130580828, -0.5], [1.17809724509617, 1.52356700121422], [2.625, 3]}
split: 6 2.8125 (231)
x := {[-1.25, -1], [-1.25, -1], [0.589048622548086, 0.785398163397449], [1.5, 1.86948366805225], [-0.742858130580828, -0.5], [1.17809724509617, 1.52356700121422], [2.625, 3]}
split: 6 2.8125 (232)
x := {[-1.24129719827442, -1], [-1.24129719827442, -1], [-4.94065645841247e-324, 0.285710280259467], [1.5, 1.710813153349], [-0.5, -0.289186846650999], [1.17809724509617, 1.37444678594553], [2.625, 3]}
CP(4) => []
x := {[-1.24129719827442, -1], [-1.24129719827442, -1], [-4.94065645841247e-324, 0.285710280259467], [1.5, 1.710813153349], [-0.5, -0.289186846650999], [1.37444678594553, 1.5707963267949], [2.625, 3]}
CP(4) => []
x := {[-1.24129719827442, -1], [-1.24129719827442, -1], [-4.94065645841247e-324, 0.311868631689158], [1.710813153349, 1.9044562872498], [-0.5, -0.289186846650999], [1.17809724509617, 1.55604708292123], [2.625, 3]}
CP(2) => []
x := {[-1.24129719827442, -1], [-1.24129719827442, -1], [-4.94065645841247e-324, 0.311868631689158], [1.710813153349, 1.9044562872498], [-0.289186846650999, -0.0783736933019978], [1.17809724509617, 1.55604708292123], [2.625, 3]}
CP(5) => []
x := {[-1.5, -1.25], [-1.22923793288413, -1], [0.392699081698724, 0.785398163397449], [1.5, 1.710813153349], [-0.5, -0.0783736933019978], [1.17809724509617, 1.5707963267949], [2.625, 3]}
CP(2) => {[-1.5, -1.25], [-1.22923793288413, -1], [0.392699081698724, 0.785398163397449], [1.5, 1.710813153349], [-0.5, -0.289186846650999], [1.17809724509617, 1.5707963267949], [2.625, 3]}
split: 2 0.589049 (229)
x := {[-1.5, -1.25], [-1.22923793288413, -1], [0.392699081698724, 0.785398163397449], [1.710813153349, 1.921626306698], [-0.5, -0.0783736933019978], [1.17809724509617, 1.5707963267949], [2.625, 3]}
CP(1) => {[-1.5, -1.25], [-1.22923793288413, -1], [0.392699081698724, 0.785398163397449], [1.710813153349, 1.9044562872498], [-0.5, -0.0783736933019978], [1.17809724509617, 1.55604708292123], [2.625, 3]}
split: 4 -0.289187 (230)
x := {[-1.25, -1], [-1.25, -1], [0.392699081698724, 0.589048622548086], [1.5, 1.710813153349], [-0.5, -0.289186846650999], [1.17809724509617, 1.5707963267949], [2.625, 3]}
split: 5 1.37445 (231)
x := {[-1.25, -1], [-1.25, -1], [0.589048622548086, 0.785398163397449], [1.5, 1.710813153349], [-0.5, -0.289186846650999], [1.17809724509617, 1.5707963267949], [2.625, 3]}
split: 5 1.37445 (232)
x := {[-1.25, -1], [-1.25, -1], [0.392699081698724, 0.785398163397449], [1.710813153349, 1.9044562872498], [-0.5, -0.289186846650999], [1.17809724509617, 1.55604708292123], [2.625, 3]}
CP(2) => []
x := {[-1.25, -1], [-1.25, -1], [0.392699081698724, 0.785398163397449], [1.710813153349, 1.9044562872498], [-0.289186846650999, -0.0783736933019978], [1.17809724509617, 1.55604708292123], [2.625, 3]}
CP(6) => []
x := {[-1.5, -1.25], [-1.25, -1], [0.785398163397449, 0.981747704246811], [1, 1.25], [-1, -0.75], [-4.94065645841247e-324, 0.392699081698724], [2.625, 3]}
CP(2) => []
x := {[-1.5, -1.25], [-1.25, -1], [0.981747704246811, 1.17809724509617], [1, 1.25], [-1, -0.75], [-4.94065645841247e-324, 0.392699081698724], [2.625, 3]}
CP(1) => []
x := {[-1.5, -1.25], [-1.25, -1], [0.785398163397449, 1.17809724509617], [1.25, 1.5], [-1, -0.75], [-4.94065645841247e-324, 0.392699081698724], [2.625, 3]}
CP(3) => []
x := {[-1.5, -1.25], [-1.25, -1], [0.785398163397449, 1.17809724509617], [1.25, 1.5], [-0.75, -0.5], [-4.94065645841247e-324, 0.392699081698724], [2.625, 3]}
split: 2 0.981748 (228)
x := {[-1.25, -1], [-1.25, -1], [0.785398163397449, 0.981747704246811], [1, 1.25], [-1, -0.75], [-4.94065645841247e-324, 0.196349540849362], [2.625, 3]}
split: 6 2.8125 (229)
x := {[-1.25, -1], [-1.25, -1], [0.785398163397449, 0.981747704246811], [1, 1.25], [-1, -0.75], [0.196349540849362, 0.392699081698724], [2.625, 3]}
split: 6 2.8125 (230)
x := {[-1.25, -1], [-1.25, -1], [0.981747704246811, 1.17809724509617], [1, 1.25], [-1, -0.75], [-4.94065645841247e-324, 0.196349540849362], [2.625, 3]}
split: 6 2.8125 (231)
x := {[-1.25, -1], [-1.25, -1], [0.981747704246811, 1.17809724509617], [1, 1.25], [-1, -0.75], [0.196349540849362, 0.392699081698724], [2.625, 3]}
split: 6 2.8125 (232)
x := {[-1.25, -1], [-1.25, -1], [0.785398163397449, 0.981747704246811], [1.25, 1.5], [-0.75, -0.5], [-4.94065645841247e-324, 0.392699081698724], [2.625, 3]}
split: 5 0.19635 (233)
x := {[-1.25, -1], [-1.25, -1], [0.981747704246811, 1.17809724509617], [1.25, 1.5], [-0.75, -0.5], [-4.94065645841247e-324, 0.392699081698724], [2.625, 3]}
split: 5 0.19635 (234)
x := {[-1.22148420651548, -1], [-1.22148420651548, -1], [1.17809724509617, 1.37444678594553], [1, 1.25], [-1, -0.75], [-4.94065645841247e-324, 0.196349540849362], [2.625, 3]}
CP(1) => {[-1.21584991772509, -1], [-1.22148420651548, -1], [1.17809724509617, 1.37444678594553], [1, 1.25], [-1, -0.75], [-4.94065645841247e-324, 0.196349540849362], [2.625, 3]}
split: 6 2.8125 (235)
x := {[-1.22148420651548, -1], [-1.22148420651548, -1], [1.37444678594553, 1.5707963267949], [1, 1.25], [-1, -0.75], [-4.94065645841247e-324, 0.196349540849362], [2.625, 3]}
CP(4) => []
x := {[-1.22148420651548, -1], [-1.22148420651548, -1], [1.17809724509617, 1.37444678594553], [1, 1.25], [-1, -0.75], [0.196349540849362, 0.392699081698724], [2.625, 3]}
CP(1) => {[-1.21584991772509, -1], [-1.22148420651548, -1], [1.17809724509617, 1.37444678594553], [1, 1.25], [-1, -0.75], [0.196349540849362, 0.392699081698724], [2.625, 3]}
split: 6 2.8125 (235)
x := {[-1.22148420651548, -1], [-1.22148420651548, -1], [1.37444678594553, 1.5707963267949], [1, 1.25], [-1, -0.75], [0.196349540849362, 0.392699081698724], [2.625, 3]}
CP(4) => []
x := {[-1.22148420651548, -1], [-1.22148420651548, -1], [1.17809724509617, 1.5707963267949], [1.25, 1.5], [-0.75, -0.5], [-4.94065645841247e-324, 0.196349540849362], [2.625, 3]}
split: 2 1.37445 (235)
x := {[-1.22148420651548, -1], [-1.22148420651548, -1], [1.17809724509617, 1.5707963267949], [1.25, 1.5], [-0.75, -0.5], [0.196349540849362, 0.392699081698724], [2.625, 3]}
CP(1) => {[-1.22148420651548, -1], [-1.22148420651548, -1], [1.17809724509617, 1.5707963267949], [1.25, 1.47635612554177], [-0.75, -0.5], [0.196349540849362, 0.392699081698724], [2.625, 3]}
split: 2 1.37445 (236)
x := {[-1.5, -1.25], [-1.25, -1], [0.785398163397449, 0.981747704246811], [1, 1.25], [-1, -0.75], [0.392699081698724, 0.785398163397449], [2.625, 3]}
CP(2) => []
x := {[-1.5, -1.25], [-1.25, -1], [0.981747704246811, 1.17809724509617], [1, 1.25], [-1, -0.75], [0.392699081698724, 0.785398163397449], [2.625, 3]}
CP(1) => []
x := {[-1.5, -1.25], [-1.25, -1], [0.785398163397449, 1.17809724509617], [1.25, 1.5], [-1, -0.75], [0.392699081698724, 0.785398163397449], [2.625, 3]}
split: 2 0.981748 (235)
x := {[-1.5, -1.25], [-1.25, -1], [0.785398163397449, 1.17809724509617], [1.25, 1.5], [-0.75, -0.5], [0.392699081698724, 0.785398163397449], [2.625, 3]}
split: 2 0.981748 (236)
x := {[-1.25, -1], [-1.25, -1], [0.785398163397449, 0.981747704246811], [1, 1.25], [-1, -0.75], [0.392699081698724, 0.589048622548086], [2.625, 3]}
split: 6 2.8125 (237)
x := {[-1.25, -1], [-1.25, -1], [0.785398163397449, 0.981747704246811], [1, 1.25], [-1, -0.75], [0.589048622548086, 0.785398163397449], [2.625, 3]}
split: 6 2.8125 (238)
x := {[-1.25, -1], [-1.25, -1], [0.981747704246811, 1.17809724509617], [1, 1.25], [-1, -0.75], [0.392699081698724, 0.589048622548086], [2.625, 3]}
split: 6 2.8125 (239)
x := {[-1.25, -1], [-1.25, -1], [0.981747704246811, 1.17809724509617], [1, 1.25], [-1, -0.75], [0.589048622548086, 0.785398163397449], [2.625, 3]}
split: 6 2.8125 (240)
x := {[-1.25, -1], [-1.25, -1], [0.785398163397449, 0.981747704246811], [1.25, 1.5], [-1, -0.75], [0.392699081698724, 0.785398163397449], [2.625, 3]}
split: 5 0.589049 (241)
x := {[-1.25, -1], [-1.25, -1], [0.981747704246811, 1.17809724509617], [1.25, 1.5], [-1, -0.75], [0.392699081698724, 0.785398163397449], [2.625, 3]}
split: 5 0.589049 (242)
x := {[-1.25, -1], [-1.25, -1], [0.785398163397449, 0.981747704246811], [1.25, 1.5], [-0.75, -0.5], [0.392699081698724, 0.785398163397449], [2.625, 3]}
split: 5 0.589049 (243)
x := {[-1.25, -1], [-1.25, -1], [0.981747704246811, 1.17809724509617], [1.25, 1.5], [-0.75, -0.5], [0.392699081698724, 0.785398163397449], [2.625, 3]}
split: 5 0.589049 (244)
x := {[-1.22148420651548, -1], [-1.22148420651548, -1], [1.17809724509617, 1.37444678594553], [1, 1.25], [-1, -0.75], [0.392699081698724, 0.589048622548086], [2.625, 3]}
CP(1) => {[-1.21584991772509, -1], [-1.22148420651548, -1], [1.17809724509617, 1.37444678594553], [1, 1.25], [-1, -0.75], [0.392699081698724, 0.589048622548086], [2.625, 3]}
split: 6 2.8125 (245)
x := {[-1.22148420651548, -1], [-1.22148420651548, -1], [1.37444678594553, 1.5707963267949], [1, 1.25], [-1, -0.75], [0.392699081698724, 0.589048622548086], [2.625, 3]}
CP(4) => []
x := {[-1.22148420651548, -1], [-1.22148420651548, -1], [1.17809724509617, 1.37444678594553], [1, 1.25], [-1, -0.75], [0.589048622548086, 0.785398163397449], [2.625, 3]}
CP(1) => {[-1.21584991772509, -1], [-1.22148420651548, -1], [1.17809724509617, 1.37444678594553], [1, 1.25], [-1, -0.75], [0.589048622548086, 0.785398163397449], [2.625, 3]}
split: 6 2.8125 (245)
x := {[-1.22148420651548, -1], [-1.22148420651548, -1], [1.37444678594553, 1.5707963267949], [1, 1.25], [-1, -0.75], [0.589048622548086, 0.785398163397449], [2.625, 3]}
CP(1) => []
x := {[-1.22148420651548, -1], [-1.22148420651548, -1], [1.17809724509617, 1.5707963267949], [1.25, 1.5], [-1, -0.75], [0.392699081698724, 0.589048622548086], [2.625, 3]}
CP(2) => []
x := {[-1.22148420651548, -1], [-1.22148420651548, -1], [1.17809724509617, 1.5707963267949], [1.25, 1.5], [-1, -0.75], [0.589048622548086, 0.785398163397449], [2.625, 3]}
CP(2) => {[-1.22148420651548, -1], [-1.22148420651548, -1], [1.17809724509617, 1.5707963267949], [1.25, 1.43476554712997], [-1, -0.75], [0.589048622548086, 0.785398163397449], [2.625, 3]}
split: 2 1.37445 (244)
x := {[-1.22148420651548, -1], [-1.22148420651548, -1], [1.17809724509617, 1.5707963267949], [1.25, 1.5], [-0.75, -0.5], [0.392699081698724, 0.589048622548086], [2.625, 3]}
CP(3) => {[-1.22148420651548, -1], [-1.22148420651548, -1], [1.17809724509617, 1.5707963267949], [1.25, 1.46138848303398], [-0.75, -0.536197954691974], [0.392699081698724, 0.589048622548086], [2.625, 3]}
split: 2 1.37445 (245)
x := {[-1.22148420651548, -1], [-1.22148420651548, -1], [1.17809724509617, 1.5707963267949], [1.25, 1.5], [-0.75, -0.5], [0.589048622548086, 0.785398163397449], [2.625, 3]}
CP(1) => {[-1.22148420651548, -1], [-1.22148420651548, -1], [1.17809724509617, 1.5707963267949], [1.25, 1.48806792902422], [-0.75, -0.5], [0.589048622548086, 0.785398163397449], [2.625, 3]}
split: 2 1.37445 (246)
x := {[-1.5, -1.25], [-1.25, -1], [0.785398163397449, 0.981747704246811], [1, 1.25], [-1, -0.75], [0.785398163397449, 1.17809724509617], [2.625, 3]}
CP(2) => []
x := {[-1.5, -1.25], [-1.25, -1], [0.981747704246811, 1.17809724509617], [1, 1.25], [-1, -0.75], [0.785398163397449, 1.17809724509617], [2.625, 3]}
CP(1) => []
x := {[-1.5, -1.25], [-1.25, -1], [0.785398163397449, 1.17809724509617], [1.25, 1.5], [-1, -0.75], [0.785398163397449, 1.17809724509617], [2.625, 3]}
split: 2 0.981748 (245)
x := {[-1.5, -1.25], [-1.25, -1], [0.785398163397449, 1.17809724509617], [1.25, 1.5], [-0.75, -0.5], [0.785398163397449, 1.17809724509617], [2.625, 3]}
split: 2 0.981748 (246)
x := {[-1.25, -1], [-1.25, -1], [0.785398163397449, 0.981747704246811], [1, 1.25], [-1, -0.75], [0.785398163397449, 0.981747704246811], [2.625, 3]}
split: 6 2.8125 (247)
x := {[-1.25, -1], [-1.25, -1], [0.785398163397449, 0.981747704246811], [1, 1.25], [-1, -0.75], [0.981747704246811, 1.17809724509617], [2.625, 3]}
split: 6 2.8125 (248)
x := {[-1.25, -1], [-1.25, -1], [0.981747704246811, 1.17809724509617], [1, 1.25], [-1, -0.75], [0.785398163397449, 0.981747704246811], [2.625, 3]}
split: 6 2.8125 (249)
x := {[-1.25, -1], [-1.25, -1], [0.981747704246811, 1.17809724509617], [1, 1.25], [-1, -0.75], [0.981747704246811, 1.17809724509617], [2.625, 3]}
split: 6 2.8125 (250)
x := {[-1.25, -1], [-1.25, -1], [0.785398163397449, 0.981747704246811], [1.25, 1.5], [-1, -0.75], [0.785398163397449, 1.17809724509617], [2.625, 3]}
split: 5 0.981748 (251)
x := {[-1.25, -1], [-1.25, -1], [0.981747704246811, 1.17809724509617], [1.25, 1.5], [-1, -0.75], [0.785398163397449, 1.17809724509617], [2.625, 3]}
split: 5 0.981748 (252)
x := {[-1.25, -1], [-1.25, -1], [0.785398163397449, 0.981747704246811], [1.25, 1.5], [-0.75, -0.5], [0.785398163397449, 1.17809724509617], [2.625, 3]}
split: 5 0.981748 (253)
x := {[-1.25, -1], [-1.25, -1], [0.981747704246811, 1.17809724509617], [1.25, 1.5], [-0.75, -0.5], [0.785398163397449, 1.17809724509617], [2.625, 3]}
split: 5 0.981748 (254)
x := {[-1.5, -1.25], [-1.25, -1], [0.785398163397449, 0.981747704246811], [1, 1.25], [-1, -0.75], [1.17809724509617, 1.5707963267949], [2.625, 3]}
CP(2) => []
x := {[-1.5, -1.25], [-1.25, -1], [0.981747704246811, 1.17809724509617], [1, 1.25], [-1, -0.75], [1.17809724509617, 1.5707963267949], [2.625, 3]}
CP(1) => []
x := {[-1.5, -1.25], [-1.25, -1], [0.785398163397449, 1.17809724509617], [1.25, 1.5], [-1, -0.75], [1.17809724509617, 1.5707963267949], [2.625, 3]}
split: 2 0.981748 (253)
x := {[-1.5, -1.25], [-1.25, -1], [0.785398163397449, 1.17809724509617], [1.25, 1.5], [-0.75, -0.5], [1.17809724509617, 1.5707963267949], [2.625, 3]}
split: 2 0.981748 (254)
x := {[-1.25, -1], [-1.25, -1], [0.785398163397449, 0.981747704246811], [1, 1.25], [-1, -0.75], [1.17809724509617, 1.37444678594553], [2.625, 3]}
split: 6 2.8125 (255)
x := {[-1.25, -1], [-1.25, -1], [0.785398163397449, 0.981747704246811], [1, 1.25], [-1, -0.75], [1.37444678594553, 1.5707963267949], [2.625, 3]}
split: 6 2.8125 (256)
x := {[-1.25, -1], [-1.25, -1], [0.981747704246811, 1.17809724509617], [1, 1.25], [-1, -0.75], [1.17809724509617, 1.37444678594553], [2.625, 3]}
split: 6 2.8125 (257)
x := {[-1.25, -1], [-1.25, -1], [0.981747704246811, 1.17809724509617], [1, 1.25], [-1, -0.75], [1.37444678594553, 1.5707963267949], [2.625, 3]}
split: 6 2.8125 (258)
x := {[-1.25, -1], [-1.25, -1], [0.785398163397449, 0.981747704246811], [1.25, 1.5], [-1, -0.75], [1.17809724509617, 1.5707963267949], [2.625, 3]}
split: 5 1.37445 (259)
x := {[-1.25, -1], [-1.25, -1], [0.981747704246811, 1.17809724509617], [1.25, 1.5], [-1, -0.75], [1.17809724509617, 1.5707963267949], [2.625, 3]}
split: 5 1.37445 (260)
x := {[-1.25, -1], [-1.25, -1], [0.785398163397449, 0.981747704246811], [1.25, 1.5], [-0.75, -0.5], [1.17809724509617, 1.5707963267949], [2.625, 3]}
split: 5 1.37445 (261)
x := {[-1.25, -1], [-1.25, -1], [0.981747704246811, 1.17809724509617], [1.25, 1.5], [-0.75, -0.5], [1.17809724509617, 1.5707963267949], [2.625, 3]}
split: 5 1.37445 (262)
x := {[-1.22148420651548, -1], [-1.22148420651548, -1], [1.17809724509617, 1.37444678594553], [1, 1.25], [-1, -0.75], [0.785398163397449, 0.981747704246811], [2.625, 3]}
CP(1) => {[-1.21584991772509, -1], [-1.22148420651548, -1], [1.17809724509617, 1.37444678594553], [1, 1.25], [-1, -0.75], [0.785398163397449, 0.981747704246811], [2.625, 3]}
split: 6 2.8125 (263)
x := {[-1.22148420651548, -1], [-1.22148420651548, -1], [1.37444678594553, 1.5707963267949], [1, 1.25], [-1, -0.75], [0.785398163397449, 0.981747704246811], [2.625, 3]}
CP(1) => []
x := {[-1.22148420651548, -1], [-1.22148420651548, -1], [1.17809724509617, 1.37444678594553], [1, 1.25], [-1, -0.75], [0.981747704246811, 1.17809724509617], [2.625, 3]}
CP(1) => {[-1.21584991772509, -1], [-1.22148420651548, -1], [1.17809724509617, 1.37444678594553], [1, 1.25], [-1, -0.75], [0.981747704246811, 1.17809724509617], [2.625, 3]}
split: 6 2.8125 (263)
x := {[-1.22148420651548, -1], [-1.22148420651548, -1], [1.37444678594553, 1.5707963267949], [1, 1.25], [-1, -0.75], [0.981747704246811, 1.17809724509617], [2.625, 3]}
CP(1) => []
x := {[-1.22148420651548, -1], [-1.22148420651548, -1], [1.17809724509617, 1.5707963267949], [1.25, 1.5], [-1, -0.75], [0.785398163397449, 0.981747704246811], [2.625, 3]}
split: 2 1.37445 (263)
x := {[-1.22148420651548, -1], [-1.22148420651548, -1], [1.17809724509617, 1.5707963267949], [1.25, 1.5], [-1, -0.75], [0.981747704246811, 1.17809724509617], [2.625, 3]}
split: 2 1.37445 (264)
x := {[-1.22148420651548, -1], [-1.22148420651548, -1], [1.17809724509617, 1.5707963267949], [1.25, 1.5], [-0.75, -0.5], [0.785398163397449, 0.981747704246811], [2.625, 3]}
split: 2 1.37445 (265)
x := {[-1.22148420651548, -1], [-1.22148420651548, -1], [1.17809724509617, 1.5707963267949], [1.25, 1.5], [-0.75, -0.5], [0.981747704246811, 1.17809724509617], [2.625, 3]}
split: 2 1.37445 (266)
x := {[-1.21584991772509, -1], [-1.22148420651548, -1], [1.17809724509617, 1.37444678594553], [1, 1.25], [-1, -0.75], [1.17809724509617, 1.37444678594553], [2.625, 3]}
CP(1) => {[-1.21584991772509, -1], [-1.21584991772509, -1], [1.17809724509617, 1.37444678594553], [1, 1.25], [-1, -0.75], [1.17809724509617, 1.37444678594553], [2.625, 3]}
split: 6 2.8125 (267)
x := {[-1.21584991772509, -1], [-1.22148420651548, -1], [1.17809724509617, 1.37444678594553], [1, 1.25], [-1, -0.75], [1.37444678594553, 1.5707963267949], [2.625, 3]}
CP(1) => {[-1.21584991772509, -1], [-1.21584991772509, -1], [1.17809724509617, 1.37444678594553], [1, 1.25], [-1, -0.75], [1.37444678594553, 1.5707963267949], [2.625, 3]}
split: 6 2.8125 (268)
x := {[-1.22148420651548, -1], [-1.22148420651548, -1], [1.17809724509617, 1.37444678594553], [1.25, 1.5], [-1, -0.75], [1.17809724509617, 1.5707963267949], [2.625, 3]}
CP(1) => {[-1.21584991772509, -1], [-1.22148420651548, -1], [1.17809724509617, 1.37444678594553], [1.25, 1.5], [-1, -0.75], [1.17809724509617, 1.5707963267949], [2.625, 3]}
split: 5 1.37445 (269)
x := {[-1.22148420651548, -1], [-1.22148420651548, -1], [1.37444678594553, 1.5707963267949], [1.25, 1.5], [-1, -0.75], [1.17809724509617, 1.5707963267949], [2.625, 3]}
CP(4) => []
x := {[-1.22148420651548, -1], [-1.22148420651548, -1], [1.17809724509617, 1.37444678594553], [1.25, 1.5], [-0.75, -0.5], [1.17809724509617, 1.5707963267949], [2.625, 3]}
CP(1) => {[-1.21584991772509, -1], [-1.22148420651548, -1], [1.17809724509617, 1.37444678594553], [1.25, 1.5], [-0.75, -0.5], [1.17809724509617, 1.5707963267949], [2.625, 3]}
split: 5 1.37445 (269)
x := {[-1.22148420651548, -1], [-1.22148420651548, -1], [1.37444678594553, 1.5707963267949], [1.25, 1.5], [-0.75, -0.5], [1.17809724509617, 1.5707963267949], [2.625, 3]}
CP(4) => []
x := {[-1.5, -1.25], [-1.25, -1], [0.785398163397449, 1.17809724509617], [1.5, 1.86948366805225], [-0.985716261161655, -0.742858130580828], [1.17809724509617, 1.52356700121422], [2.625, 3]}
CP(2) => []
x := {[-1.5, -1.25], [-1.25, -1], [0.785398163397449, 1.17809724509617], [1.5, 1.86948366805225], [-0.742858130580828, -0.5], [1.17809724509617, 1.52356700121422], [2.625, 3]}
split: 2 0.981748 (268)
x := {[-1.25, -1], [-1.25, -1], [0.785398163397449, 0.981747704246811], [1.5, 1.86948366805225], [-0.742858130580828, -0.5], [1.17809724509617, 1.52356700121422], [2.625, 3]}
split: 6 2.8125 (269)
x := {[-1.25, -1], [-1.25, -1], [0.981747704246811, 1.17809724509617], [1.5, 1.86948366805225], [-0.742858130580828, -0.5], [1.17809724509617, 1.52356700121422], [2.625, 3]}
split: 6 2.8125 (270)
x := {[-1.22148420651548, -1], [-1.22148420651548, -1], [1.17809724509617, 1.37444678594553], [1.5, 1.86710940815609], [-0.75, -0.5], [1.17809724509617, 1.52152518198677], [2.625, 3]}
CP(1) => {[-1.21584991772509, -1], [-1.22148420651548, -1], [1.17809724509617, 1.37444678594553], [1.5, 1.86557051285685], [-0.75, -0.5], [1.17809724509617, 1.5202016514514], [2.625, 3]}
split: 6 2.8125 (271)
x := {[-1.22148420651548, -1], [-1.22148420651548, -1], [1.37444678594553, 1.5707963267949], [1.5, 1.86710940815609], [-0.75, -0.5], [1.17809724509617, 1.52152518198677], [2.625, 3]}
CP(4) => []
x := {[-1.5, -1.25], [-1.25, -1], [0.785398163397449, 1.17809724509617], [1.5, 1.710813153349], [-0.5, -0.0783736933019978], [1.17809724509617, 1.5707963267949], [2.625, 3]}
CP(2) => {[-1.5, -1.25], [-1.25, -1], [0.785398163397449, 1.17809724509617], [1.5, 1.710813153349], [-0.5, -0.289186846650999], [1.17809724509617, 1.5707963267949], [2.625, 3]}
split: 2 0.981748 (271)
x := {[-1.5, -1.25], [-1.25, -1], [0.785398163397449, 1.17809724509617], [1.710813153349, 1.921626306698], [-0.5, -0.0783736933019978], [1.17809724509617, 1.5707963267949], [2.625, 3]}
CP(1) => {[-1.5, -1.25], [-1.25, -1], [0.785398163397449, 1.17809724509617], [1.710813153349, 1.9044562872498], [-0.5, -0.0783736933019978], [1.17809724509617, 1.55604708292123], [2.625, 3]}
split: 4 -0.289187 (272)
x := {[-1.25, -1], [-1.25, -1], [0.785398163397449, 0.981747704246811], [1.5, 1.710813153349], [-0.5, -0.289186846650999], [1.17809724509617, 1.5707963267949], [2.625, 3]}
split: 5 1.37445 (273)
x := {[-1.25, -1], [-1.25, -1], [0.981747704246811, 1.17809724509617], [1.5, 1.710813153349], [-0.5, -0.289186846650999], [1.17809724509617, 1.5707963267949], [2.625, 3]}
split: 5 1.37445 (274)
x := {[-1.25, -1], [-1.25, -1], [0.785398163397449, 1.17809724509617], [1.710813153349, 1.9044562872498], [-0.5, -0.289186846650999], [1.17809724509617, 1.55604708292123], [2.625, 3]}
CP(2) => []
x := {[-1.25, -1], [-1.25, -1], [0.785398163397449, 1.17809724509617], [1.710813153349, 1.9044562872498], [-0.289186846650999, -0.0783736933019978], [1.17809724509617, 1.55604708292123], [2.625, 3]}
CP(6) => []
x := {[-1.22148420651548, -1], [-1.22148420651548, -1], [1.17809724509617, 1.37444678594553], [1.5, 1.710813153349], [-0.5, -0.289186846650999], [1.17809724509617, 1.5707963267949], [2.625, 3]}
CP(1) => {[-1.21584991772509, -1], [-1.22148420651548, -1], [1.17809724509617, 1.37444678594553], [1.5, 1.710813153349], [-0.5, -0.289186846650999], [1.17809724509617, 1.5707963267949], [2.625, 3]}
split: 5 1.37445 (273)
x := {[-1.22148420651548, -1], [-1.22148420651548, -1], [1.37444678594553, 1.5707963267949], [1.5, 1.710813153349], [-0.5, -0.289186846650999], [1.17809724509617, 1.5707963267949], [2.625, 3]}
CP(4) => []
x := {[-1.22148420651548, -1], [-1.22148420651548, -1], [1.17809724509617, 1.5707963267949], [1.710813153349, 1.9044562872498], [-0.5, -0.289186846650999], [1.17809724509617, 1.55604708292123], [2.625, 3]}
CP(2) => []
x := {[-1.22148420651548, -1], [-1.22148420651548, -1], [1.17809724509617, 1.5707963267949], [1.710813153349, 1.9044562872498], [-0.289186846650999, -0.0783736933019978], [1.17809724509617, 1.55604708292123], [2.625, 3]}
CP(6) => []
x := {[-1.25, -1], [-1.25, -1], [-4.94065645841247e-324, 0.142855140129733], [1, 1.25], [-1, -0.75], [-4.94065645841247e-324, 0.196349540849362], [2.8125, 3]}
CP(1) => []
x := {[-1.25, -1], [-1.25, -1], [0.142855140129733, 0.285710280259467], [1, 1.25], [-1, -0.75], [-4.94065645841247e-324, 0.196349540849362], [2.8125, 3]}
CP(2) => []
x := {[-1.25, -1], [-1.25, -1], [-4.94065645841247e-324, 0.142855140129733], [1, 1.25], [-1, -0.75], [0.196349540849362, 0.392699081698724], [2.8125, 3]}
CP(1) => []
x := {[-1.25, -1], [-1.25, -1], [0.142855140129733, 0.285710280259467], [1, 1.25], [-1, -0.75], [0.196349540849362, 0.392699081698724], [2.8125, 3]}
CP(2) => []
x := {[-1.25, -1], [-1.25, -1], [-4.94065645841247e-324, 0.311868631689158], [1.25, 1.5], [-0.75, -0.5], [-4.94065645841247e-324, 0.196349540849362], [2.625, 2.8125]}
CP(1) => []
x := {[-1.25, -1], [-1.25, -1], [-4.94065645841247e-324, 0.311868631689158], [1.25, 1.5], [-0.75, -0.5], [-4.94065645841247e-324, 0.196349540849362], [2.8125, 3]}
CP(1) => {[-1.25, -1], [-1.25, -1], [-4.94065645841247e-324, 0.285710280259467], [1.25, 1.5], [-0.75, -0.5], [-4.94065645841247e-324, 0.196349540849362], [2.8125, 3]}
split: 2 0.142855 (266)
x := {[-1.25, -1], [-1.25, -1], [-4.94065645841247e-324, 0.311868631689158], [1.25, 1.47635612554177], [-0.75, -0.5], [0.196349540849362, 0.392699081698724], [2.625, 2.8125]}
CP(1) => []
x := {[-1.25, -1], [-1.25, -1], [-4.94065645841247e-324, 0.311868631689158], [1.25, 1.47635612554177], [-0.75, -0.5], [0.196349540849362, 0.392699081698724], [2.8125, 3]}
CP(1) => {[-1.25, -1], [-1.25, -1], [-4.94065645841247e-324, 0.285710280259467], [1.25, 1.46662412351188], [-0.75, -0.523643874458234], [0.196349540849362, 0.391057382430672], [2.8125, 3]}
split: 2 0.142855 (266)
x := {[-1.25, -1], [-1.25, -1], [-4.94065645841247e-324, 0.142855140129733], [1, 1.25], [-1, -0.75], [0.392699081698724, 0.589048622548086], [2.8125, 3]}
CP(1) => []
x := {[-1.25, -1], [-1.25, -1], [0.142855140129733, 0.285710280259467], [1, 1.25], [-1, -0.75], [0.392699081698724, 0.589048622548086], [2.8125, 3]}
CP(2) => []
x := {[-1.25, -1], [-1.25, -1], [-4.94065645841247e-324, 0.142855140129733], [1, 1.25], [-1, -0.75], [0.589048622548086, 0.785398163397449], [2.8125, 3]}
CP(1) => []
x := {[-1.25, -1], [-1.25, -1], [0.142855140129733, 0.285710280259467], [1, 1.25], [-1, -0.75], [0.589048622548086, 0.785398163397449], [2.8125, 3]}
CP(1) => []
x := {[-1.25, -1], [-1.25, -1], [-4.94065645841247e-324, 0.285710280259467], [1.25, 1.43476554712997], [-1, -0.75], [0.589048622548086, 0.785398163397449], [2.625, 2.8125]}
CP(1) => []
x := {[-1.25, -1], [-1.25, -1], [-4.94065645841247e-324, 0.285710280259467], [1.25, 1.43476554712997], [-1, -0.75], [0.589048622548086, 0.785398163397449], [2.8125, 3]}
CP(4) => []
x := {[-1.25, -1], [-1.25, -1], [-4.94065645841247e-324, 0.311868631689158], [1.25, 1.48806792902422], [-0.75, -0.5], [0.589048622548086, 0.785398163397449], [2.625, 2.8125]}
CP(1) => []
x := {[-1.25, -1], [-1.25, -1], [-4.94065645841247e-324, 0.311868631689158], [1.25, 1.48806792902422], [-0.75, -0.5], [0.589048622548086, 0.785398163397449], [2.8125, 3]}
CP(1) => {[-1.25, -1], [-1.25, -1], [-4.94065645841247e-324, 0.285710280259467], [1.25, 1.48602627067862], [-0.75, -0.511932070975783], [0.589048622548086, 0.785398163397449], [2.8125, 3]}
split: 2 0.142855 (260)
x := {[-1.5, -1.25], [-1.22923793288413, -1], [0.392699081698724, 0.589048622548086], [1, 1.25], [-1, -0.75], [-4.94065645841247e-324, 0.196349540849362], [2.625, 3]}
CP(2) => []
x := {[-1.5, -1.25], [-1.22923793288413, -1], [0.589048622548086, 0.785398163397449], [1, 1.25], [-1, -0.75], [-4.94065645841247e-324, 0.196349540849362], [2.625, 3]}
CP(2) => {[-1.45222284460734, -1.25], [-1.22923793288413, -1], [0.589048622548086, 0.785398163397449], [1, 1.25], [-1, -0.75], [-4.94065645841247e-324, 0.196349540849362], [2.625, 3]}
split: 6 2.8125 (260)
x := {[-1.5, -1.25], [-1.22923793288413, -1], [0.392699081698724, 0.589048622548086], [1, 1.25], [-1, -0.75], [0.196349540849362, 0.392699081698724], [2.625, 3]}
CP(2) => []
x := {[-1.5, -1.25], [-1.22923793288413, -1], [0.589048622548086, 0.785398163397449], [1, 1.25], [-1, -0.75], [0.196349540849362, 0.392699081698724], [2.625, 3]}
CP(2) => {[-1.45222284460734, -1.25], [-1.22923793288413, -1], [0.589048622548086, 0.785398163397449], [1, 1.25], [-1, -0.75], [0.196349540849362, 0.392699081698724], [2.625, 3]}
split: 6 2.8125 (260)
x := {[-1.5, -1.25], [-1.22923793288413, -1], [0.392699081698724, 0.785398163397449], [1.25, 1.5], [-0.75, -0.5], [-4.94065645841247e-324, 0.196349540849362], [2.625, 3]}
split: 2 0.589049 (261)
x := {[-1.5, -1.25], [-1.22923793288413, -1], [0.392699081698724, 0.785398163397449], [1.25, 1.5], [-0.75, -0.5], [0.196349540849362, 0.392699081698724], [2.625, 3]}
CP(1) => {[-1.5, -1.25], [-1.22923793288413, -1], [0.392699081698724, 0.785398163397449], [1.25, 1.47635612554177], [-0.75, -0.5], [0.196349540849362, 0.392699081698724], [2.625, 3]}
split: 2 0.589049 (262)
x := {[-1.25, -1], [-1.25, -1], [0.392699081698724, 0.589048622548086], [1, 1.25], [-1, -0.75], [-4.94065645841247e-324, 0.196349540849362], [2.625, 2.8125]}
CP(1) => []
x := {[-1.25, -1], [-1.25, -1], [0.392699081698724, 0.589048622548086], [1, 1.25], [-1, -0.75], [-4.94065645841247e-324, 0.196349540849362], [2.8125, 3]}
split: 0 -1.125 (262)
x := {[-1.25, -1], [-1.25, -1], [0.589048622548086, 0.785398163397449], [1, 1.25], [-1, -0.75], [-4.94065645841247e-324, 0.196349540849362], [2.625, 2.8125]}
CP(1) => []
x := {[-1.25, -1], [-1.25, -1], [0.589048622548086, 0.785398163397449], [1, 1.25], [-1, -0.75], [-4.94065645841247e-324, 0.196349540849362], [2.8125, 3]}
split: 0 -1.125 (262)
x := {[-1.25, -1], [-1.25, -1], [0.392699081698724, 0.589048622548086], [1, 1.25], [-1, -0.75], [0.196349540849362, 0.392699081698724], [2.625, 2.8125]}
CP(1) => []
x := {[-1.25, -1], [-1.25, -1], [0.392699081698724, 0.589048622548086], [1, 1.25], [-1, -0.75], [0.196349540849362, 0.392699081698724], [2.8125, 3]}
split: 0 -1.125 (262)
x := {[-1.25, -1], [-1.25, -1], [0.589048622548086, 0.785398163397449], [1, 1.25], [-1, -0.75], [0.196349540849362, 0.392699081698724], [2.625, 2.8125]}
CP(2) => []
x := {[-1.25, -1], [-1.25, -1], [0.589048622548086, 0.785398163397449], [1, 1.25], [-1, -0.75], [0.196349540849362, 0.392699081698724], [2.8125, 3]}
split: 0 -1.125 (262)
x := {[-1.25, -1], [-1.25, -1], [0.392699081698724, 0.589048622548086], [1.25, 1.5], [-0.75, -0.5], [-4.94065645841247e-324, 0.196349540849362], [2.625, 3]}
split: 6 2.8125 (263)
x := {[-1.25, -1], [-1.25, -1], [0.589048622548086, 0.785398163397449], [1.25, 1.5], [-0.75, -0.5], [-4.94065645841247e-324, 0.196349540849362], [2.625, 3]}
split: 6 2.8125 (264)
x := {[-1.25, -1], [-1.25, -1], [0.392699081698724, 0.589048622548086], [1.25, 1.47635612554177], [-0.75, -0.5], [0.196349540849362, 0.392699081698724], [2.625, 3]}
CP(1) => {[-1.25, -1], [-1.25, -1], [0.392699081698724, 0.589048622548086], [1.25, 1.46662412351188], [-0.75, -0.523643874458234], [0.196349540849362, 0.391057382430672], [2.625, 3]}
split: 6 2.8125 (265)
x := {[-1.25, -1], [-1.25, -1], [0.589048622548086, 0.785398163397449], [1.25, 1.47635612554177], [-0.75, -0.5], [0.196349540849362, 0.392699081698724], [2.625, 3]}
CP(1) => {[-1.25, -1], [-1.25, -1], [0.589048622548086, 0.785398163397449], [1.25, 1.46662412351188], [-0.75, -0.523643874458234], [0.196349540849362, 0.391057382430672], [2.625, 3]}
split: 6 2.8125 (266)
x := {[-1.45222284460734, -1.25], [-1.22923793288413, -1], [0.589048622548086, 0.785398163397449], [1, 1.25], [-1, -0.75], [0.392699081698724, 0.589048622548086], [2.625, 3]}
split: 6 2.8125 (267)
x := {[-1.45222284460734, -1.25], [-1.22923793288413, -1], [0.589048622548086, 0.785398163397449], [1, 1.25], [-1, -0.75], [0.589048622548086, 0.785398163397449], [2.625, 3]}
split: 6 2.8125 (268)
x := {[-1.5, -1.25], [-1.22923793288413, -1], [0.392699081698724, 0.589048622548086], [1.25, 1.5], [-1, -0.75], [0.392699081698724, 0.785398163397449], [2.625, 3]}
CP(2) => []
x := {[-1.5, -1.25], [-1.22923793288413, -1], [0.589048622548086, 0.785398163397449], [1.25, 1.5], [-1, -0.75], [0.392699081698724, 0.785398163397449], [2.625, 3]}
CP(2) => {[-1.45222284460734, -1.25], [-1.22923793288413, -1], [0.589048622548086, 0.785398163397449], [1.25, 1.5], [-1, -0.75], [0.392699081698724, 0.785398163397449], [2.625, 3]}
split: 5 0.589049 (268)
x := {[-1.5, -1.25], [-1.22923793288413, -1], [0.392699081698724, 0.589048622548086], [1.25, 1.5], [-0.75, -0.5], [0.392699081698724, 0.785398163397449], [2.625, 3]}
CP(2) => []
x := {[-1.5, -1.25], [-1.22923793288413, -1], [0.589048622548086, 0.785398163397449], [1.25, 1.5], [-0.75, -0.5], [0.392699081698724, 0.785398163397449], [2.625, 3]}
CP(2) => {[-1.45222284460734, -1.25], [-1.22923793288413, -1], [0.589048622548086, 0.785398163397449], [1.25, 1.5], [-0.75, -0.5], [0.392699081698724, 0.785398163397449], [2.625, 3]}
split: 5 0.589049 (268)
x := {[-1.25, -1], [-1.25, -1], [0.392699081698724, 0.589048622548086], [1, 1.25], [-1, -0.75], [0.392699081698724, 0.589048622548086], [2.625, 2.8125]}
CP(1) => []
x := {[-1.25, -1], [-1.25, -1], [0.392699081698724, 0.589048622548086], [1, 1.25], [-1, -0.75], [0.392699081698724, 0.589048622548086], [2.8125, 3]}
split: 0 -1.125 (268)
x := {[-1.25, -1], [-1.25, -1], [0.392699081698724, 0.589048622548086], [1, 1.25], [-1, -0.75], [0.589048622548086, 0.785398163397449], [2.625, 2.8125]}
CP(1) => []
x := {[-1.25, -1], [-1.25, -1], [0.392699081698724, 0.589048622548086], [1, 1.25], [-1, -0.75], [0.589048622548086, 0.785398163397449], [2.8125, 3]}
split: 0 -1.125 (268)
x := {[-1.25, -1], [-1.25, -1], [0.589048622548086, 0.785398163397449], [1, 1.25], [-1, -0.75], [0.392699081698724, 0.589048622548086], [2.625, 2.8125]}
CP(3) => []
x := {[-1.25, -1], [-1.25, -1], [0.589048622548086, 0.785398163397449], [1, 1.25], [-1, -0.75], [0.392699081698724, 0.589048622548086], [2.8125, 3]}
split: 0 -1.125 (268)
x := {[-1.25, -1], [-1.25, -1], [0.589048622548086, 0.785398163397449], [1, 1.25], [-1, -0.75], [0.589048622548086, 0.785398163397449], [2.625, 2.8125]}
CP(3) => []
x := {[-1.25, -1], [-1.25, -1], [0.589048622548086, 0.785398163397449], [1, 1.25], [-1, -0.75], [0.589048622548086, 0.785398163397449], [2.8125, 3]}
split: 0 -1.125 (268)
x := {[-1.25, -1], [-1.25, -1], [0.392699081698724, 0.589048622548086], [1.25, 1.5], [-1, -0.75], [0.392699081698724, 0.589048622548086], [2.625, 3]}
CP(2) => []
x := {[-1.25, -1], [-1.25, -1], [0.392699081698724, 0.589048622548086], [1.25, 1.5], [-1, -0.75], [0.589048622548086, 0.785398163397449], [2.625, 3]}
CP(2) => {[-1.25, -1], [-1.25, -1], [0.392699081698724, 0.589048622548086], [1.25, 1.43476554712997], [-1, -0.75], [0.589048622548086, 0.785398163397449], [2.625, 3]}
split: 6 2.8125 (268)
x := {[-1.25, -1], [-1.25, -1], [0.589048622548086, 0.785398163397449], [1.25, 1.5], [-1, -0.75], [0.392699081698724, 0.589048622548086], [2.625, 3]}
CP(2) => []
x := {[-1.25, -1], [-1.25, -1], [0.589048622548086, 0.785398163397449], [1.25, 1.5], [-1, -0.75], [0.589048622548086, 0.785398163397449], [2.625, 3]}
CP(2) => {[-1.25, -1], [-1.25, -1], [0.589048622548086, 0.785398163397449], [1.25, 1.43476554712997], [-1, -0.75], [0.589048622548086, 0.785398163397449], [2.625, 3]}
split: 6 2.8125 (268)
x := {[-1.25, -1], [-1.25, -1], [0.392699081698724, 0.589048622548086], [1.25, 1.5], [-0.75, -0.5], [0.392699081698724, 0.589048622548086], [2.625, 3]}
CP(3) => {[-1.25, -1], [-1.25, -1], [0.392699081698724, 0.589048622548086], [1.25, 1.46138848303398], [-0.75, -0.536197954691974], [0.392699081698724, 0.589048622548086], [2.625, 3]}
split: 6 2.8125 (269)
x := {[-1.25, -1], [-1.25, -1], [0.392699081698724, 0.589048622548086], [1.25, 1.5], [-0.75, -0.5], [0.589048622548086, 0.785398163397449], [2.625, 3]}
CP(1) => {[-1.25, -1], [-1.25, -1], [0.392699081698724, 0.589048622548086], [1.25, 1.48806792902422], [-0.75, -0.5], [0.589048622548086, 0.785398163397449], [2.625, 3]}
split: 6 2.8125 (270)
x := {[-1.25, -1], [-1.25, -1], [0.589048622548086, 0.785398163397449], [1.25, 1.5], [-0.75, -0.5], [0.392699081698724, 0.589048622548086], [2.625, 3]}
CP(3) => {[-1.25, -1], [-1.25, -1], [0.589048622548086, 0.785398163397449], [1.25, 1.46138848303398], [-0.75, -0.536197954691974], [0.392699081698724, 0.589048622548086], [2.625, 3]}
split: 6 2.8125 (271)
x := {[-1.25, -1], [-1.25, -1], [0.589048622548086, 0.785398163397449], [1.25, 1.5], [-0.75, -0.5], [0.589048622548086, 0.785398163397449], [2.625, 3]}
CP(1) => {[-1.25, -1], [-1.25, -1], [0.589048622548086, 0.785398163397449], [1.25, 1.48806792902422], [-0.75, -0.5], [0.589048622548086, 0.785398163397449], [2.625, 3]}
split: 6 2.8125 (272)
x := {[-1.25, -1], [-1.25, -1], [-4.94065645841247e-324, 0.142855140129733], [1, 1.25], [-1, -0.75], [0.785398163397449, 0.981747704246811], [2.8125, 3]}
CP(1) => []
x := {[-1.25, -1], [-1.25, -1], [0.142855140129733, 0.285710280259467], [1, 1.25], [-1, -0.75], [0.785398163397449, 0.981747704246811], [2.8125, 3]}
CP(1) => []
x := {[-1.25, -1], [-1.25, -1], [-4.94065645841247e-324, 0.142855140129733], [1, 1.25], [-1, -0.75], [0.981747704246811, 1.17809724509617], [2.8125, 3]}
CP(1) => []
x := {[-1.25, -1], [-1.25, -1], [0.142855140129733, 0.285710280259467], [1, 1.25], [-1, -0.75], [0.981747704246811, 1.17809724509617], [2.8125, 3]}
CP(1) => []
x := {[-1.25, -1], [-1.25, -1], [-4.94065645841247e-324, 0.311868631689158], [1.25, 1.4992241345133], [-1, -0.75], [0.785398163397449, 0.981747704246811], [2.625, 2.8125]}
CP(1) => []
x := {[-1.25, -1], [-1.25, -1], [-4.94065645841247e-324, 0.311868631689158], [1.25, 1.4992241345133], [-1, -0.75], [0.785398163397449, 0.981747704246811], [2.8125, 3]}
CP(1) => {[-1.25, -1], [-1.25, -1], [-4.94065645841247e-324, 0.285710280259467], [1.25, 1.4992241345133], [-1, -0.75], [0.785398163397449, 0.981747704246811], [2.8125, 3]}
split: 2 0.142855 (268)
x := {[-1.25, -1], [-1.25, -1], [-4.94065645841247e-324, 0.311868631689158], [1.25, 1.5], [-1, -0.75], [0.981747704246811, 1.17809724509617], [2.625, 2.8125]}
CP(1) => []
x := {[-1.25, -1], [-1.25, -1], [-4.94065645841247e-324, 0.311868631689158], [1.25, 1.5], [-1, -0.75], [0.981747704246811, 1.17809724509617], [2.8125, 3]}
CP(1) => {[-1.25, -1], [-1.25, -1], [-4.94065645841247e-324, 0.285710280259467], [1.25, 1.5], [-1, -0.75], [0.981747704246811, 1.17809724509617], [2.8125, 3]}
split: 2 0.142855 (268)
x := {[-1.25, -1], [-1.25, -1], [-4.94065645841247e-324, 0.311868631689158], [1.25, 1.5], [-0.75, -0.5], [0.785398163397449, 0.981747704246811], [2.625, 2.8125]}
CP(1) => []
x := {[-1.25, -1], [-1.25, -1], [-4.94065645841247e-324, 0.311868631689158], [1.25, 1.5], [-0.75, -0.5], [0.785398163397449, 0.981747704246811], [2.8125, 3]}
CP(1) => {[-1.25, -1], [-1.25, -1], [-4.94065645841247e-324, 0.285710280259467], [1.25, 1.5], [-0.75, -0.5], [0.785398163397449, 0.981747704246811], [2.8125, 3]}
split: 2 0.142855 (268)
x := {[-1.25, -1], [-1.25, -1], [-4.94065645841247e-324, 0.311868631689158], [1.25, 1.5], [-0.75, -0.5], [0.981747704246811, 1.17809724509617], [2.625, 2.8125]}
CP(1) => []
x := {[-1.25, -1], [-1.25, -1], [-4.94065645841247e-324, 0.311868631689158], [1.25, 1.5], [-0.75, -0.5], [0.981747704246811, 1.17809724509617], [2.8125, 3]}
CP(1) => {[-1.25, -1], [-1.25, -1], [-4.94065645841247e-324, 0.285710280259467], [1.25, 1.5], [-0.75, -0.5], [0.981747704246811, 1.17809724509617], [2.8125, 3]}
split: 2 0.142855 (268)
x := {[-1.25, -1], [-1.25, -1], [-4.94065645841247e-324, 0.142855140129733], [1, 1.25], [-1, -0.75], [1.17809724509617, 1.37444678594553], [2.8125, 3]}
CP(1) => []
x := {[-1.25, -1], [-1.25, -1], [0.142855140129733, 0.285710280259467], [1, 1.25], [-1, -0.75], [1.17809724509617, 1.37444678594553], [2.8125, 3]}
CP(2) => []
x := {[-1.25, -1], [-1.25, -1], [-4.94065645841247e-324, 0.142855140129733], [1, 1.25], [-1, -0.75], [1.37444678594553, 1.5707963267949], [2.8125, 3]}
CP(1) => []
x := {[-1.25, -1], [-1.25, -1], [0.142855140129733, 0.285710280259467], [1, 1.25], [-1, -0.75], [1.37444678594553, 1.5707963267949], [2.8125, 3]}
CP(2) => []
x := {[-1.25, -1], [-1.25, -1], [-4.94065645841247e-324, 0.311868631689158], [1.25, 1.5], [-1, -0.75], [1.17809724509617, 1.37444678594553], [2.625, 2.8125]}
CP(1) => []
x := {[-1.25, -1], [-1.25, -1], [-4.94065645841247e-324, 0.311868631689158], [1.25, 1.5], [-1, -0.75], [1.17809724509617, 1.37444678594553], [2.8125, 3]}
CP(1) => {[-1.25, -1], [-1.25, -1], [-4.94065645841247e-324, 0.285710280259467], [1.25, 1.5], [-1, -0.75], [1.17809724509617, 1.37444678594553], [2.8125, 3]}
split: 2 0.142855 (264)
x := {[-1.25, -1], [-1.25, -1], [-4.94065645841247e-324, 0.311868631689158], [1.25, 1.5], [-0.75, -0.5], [1.17809724509617, 1.37444678594553], [2.625, 2.8125]}
CP(1) => []
x := {[-1.25, -1], [-1.25, -1], [-4.94065645841247e-324, 0.311868631689158], [1.25, 1.5], [-0.75, -0.5], [1.17809724509617, 1.37444678594553], [2.8125, 3]}
CP(1) => {[-1.25, -1], [-1.25, -1], [-4.94065645841247e-324, 0.285710280259467], [1.25, 1.5], [-0.75, -0.5], [1.17809724509617, 1.37444678594553], [2.8125, 3]}
split: 2 0.142855 (264)
x := {[-1.25, -1], [-1.25, -1], [-4.94065645841247e-324, 0.311868631689158], [1.25, 1.5], [-0.75, -0.5], [1.37444678594553, 1.5707963267949], [2.625, 2.8125]}
CP(1) => []
x := {[-1.25, -1], [-1.25, -1], [-4.94065645841247e-324, 0.311868631689158], [1.25, 1.5], [-0.75, -0.5], [1.37444678594553, 1.5707963267949], [2.8125, 3]}
CP(1) => {[-1.25, -1], [-1.25, -1], [-4.94065645841247e-324, 0.285710280259467], [1.25, 1.5], [-0.75, -0.5], [1.37444678594553, 1.5707963267949], [2.8125, 3]}
split: 2 0.142855 (264)
x := {[-1.5, -1.25], [-1.22923793288413, -1], [0.392699081698724, 0.589048622548086], [1, 1.25], [-1, -0.75], [0.785398163397449, 0.981747704246811], [2.625, 3]}
CP(2) => []
x := {[-1.5, -1.25], [-1.22923793288413, -1], [0.589048622548086, 0.785398163397449], [1, 1.25], [-1, -0.75], [0.785398163397449, 0.981747704246811], [2.625, 3]}
CP(2) => {[-1.45222284460734, -1.25], [-1.22923793288413, -1], [0.589048622548086, 0.785398163397449], [1, 1.25], [-1, -0.75], [0.785398163397449, 0.981747704246811], [2.625, 3]}
split: 6 2.8125 (264)
x := {[-1.5, -1.25], [-1.22923793288413, -1], [0.392699081698724, 0.589048622548086], [1, 1.25], [-1, -0.75], [0.981747704246811, 1.17809724509617], [2.625, 3]}
CP(2) => []
x := {[-1.5, -1.25], [-1.22923793288413, -1], [0.589048622548086, 0.785398163397449], [1, 1.25], [-1, -0.75], [0.981747704246811, 1.17809724509617], [2.625, 3]}
CP(2) => {[-1.45222284460734, -1.25], [-1.22923793288413, -1], [0.589048622548086, 0.785398163397449], [1, 1.25], [-1, -0.75], [0.981747704246811, 1.17809724509617], [2.625, 3]}
split: 6 2.8125 (264)
x := {[-1.5, -1.25], [-1.22923793288413, -1], [0.392699081698724, 0.785398163397449], [1.25, 1.5], [-1, -0.75], [0.785398163397449, 0.981747704246811], [2.625, 3]}
split: 2 0.589049 (265)
x := {[-1.5, -1.25], [-1.22923793288413, -1], [0.392699081698724, 0.785398163397449], [1.25, 1.5], [-1, -0.75], [0.981747704246811, 1.17809724509617], [2.625, 3]}
split: 2 0.589049 (266)
x := {[-1.5, -1.25], [-1.22923793288413, -1], [0.392699081698724, 0.785398163397449], [1.25, 1.5], [-0.75, -0.5], [0.785398163397449, 0.981747704246811], [2.625, 3]}
split: 2 0.589049 (267)
x := {[-1.5, -1.25], [-1.22923793288413, -1], [0.392699081698724, 0.785398163397449], [1.25, 1.5], [-0.75, -0.5], [0.981747704246811, 1.17809724509617], [2.625, 3]}
split: 2 0.589049 (268)
x := {[-1.25, -1], [-1.25, -1], [0.392699081698724, 0.589048622548086], [1, 1.25], [-1, -0.75], [0.785398163397449, 0.981747704246811], [2.625, 2.8125]}
CP(1) => []
x := {[-1.25, -1], [-1.25, -1], [0.392699081698724, 0.589048622548086], [1, 1.25], [-1, -0.75], [0.785398163397449, 0.981747704246811], [2.8125, 3]}
split: 0 -1.125 (268)
x := {[-1.25, -1], [-1.25, -1], [0.589048622548086, 0.785398163397449], [1, 1.25], [-1, -0.75], [0.785398163397449, 0.981747704246811], [2.625, 2.8125]}
CP(3) => []
x := {[-1.25, -1], [-1.25, -1], [0.589048622548086, 0.785398163397449], [1, 1.25], [-1, -0.75], [0.785398163397449, 0.981747704246811], [2.8125, 3]}
split: 0 -1.125 (268)
x := {[-1.25, -1], [-1.25, -1], [0.392699081698724, 0.589048622548086], [1, 1.25], [-1, -0.75], [0.981747704246811, 1.17809724509617], [2.625, 2.8125]}
CP(1) => []
x := {[-1.25, -1], [-1.25, -1], [0.392699081698724, 0.589048622548086], [1, 1.25], [-1, -0.75], [0.981747704246811, 1.17809724509617], [2.8125, 3]}
split: 0 -1.125 (268)
x := {[-1.25, -1], [-1.25, -1], [0.589048622548086, 0.785398163397449], [1, 1.25], [-1, -0.75], [0.981747704246811, 1.17809724509617], [2.625, 2.8125]}
CP(3) => []
x := {[-1.25, -1], [-1.25, -1], [0.589048622548086, 0.785398163397449], [1, 1.25], [-1, -0.75], [0.981747704246811, 1.17809724509617], [2.8125, 3]}
split: 0 -1.125 (268)
x := {[-1.25, -1], [-1.25, -1], [0.392699081698724, 0.589048622548086], [1.25, 1.5], [-1, -0.75], [0.785398163397449, 0.981747704246811], [2.625, 3]}
split: 6 2.8125 (269)
x := {[-1.25, -1], [-1.25, -1], [0.589048622548086, 0.785398163397449], [1.25, 1.5], [-1, -0.75], [0.785398163397449, 0.981747704246811], [2.625, 3]}
split: 6 2.8125 (270)
x := {[-1.25, -1], [-1.25, -1], [0.392699081698724, 0.589048622548086], [1.25, 1.5], [-1, -0.75], [0.981747704246811, 1.17809724509617], [2.625, 3]}
split: 6 2.8125 (271)
x := {[-1.25, -1], [-1.25, -1], [0.589048622548086, 0.785398163397449], [1.25, 1.5], [-1, -0.75], [0.981747704246811, 1.17809724509617], [2.625, 3]}
split: 6 2.8125 (272)
x := {[-1.25, -1], [-1.25, -1], [0.392699081698724, 0.589048622548086], [1.25, 1.5], [-0.75, -0.5], [0.785398163397449, 0.981747704246811], [2.625, 3]}
split: 6 2.8125 (273)
x := {[-1.25, -1], [-1.25, -1], [0.589048622548086, 0.785398163397449], [1.25, 1.5], [-0.75, -0.5], [0.785398163397449, 0.981747704246811], [2.625, 3]}
split: 6 2.8125 (274)
x := {[-1.25, -1], [-1.25, -1], [0.392699081698724, 0.589048622548086], [1.25, 1.5], [-0.75, -0.5], [0.981747704246811, 1.17809724509617], [2.625, 3]}
split: 6 2.8125 (275)
x := {[-1.25, -1], [-1.25, -1], [0.589048622548086, 0.785398163397449], [1.25, 1.5], [-0.75, -0.5], [0.981747704246811, 1.17809724509617], [2.625, 3]}
split: 6 2.8125 (276)
x := {[-1.45222284460734, -1.25], [-1.22923793288413, -1], [0.589048622548086, 0.785398163397449], [1, 1.25], [-1, -0.75], [1.17809724509617, 1.37444678594553], [2.625, 3]}
split: 6 2.8125 (277)
x := {[-1.45222284460734, -1.25], [-1.22923793288413, -1], [0.589048622548086, 0.785398163397449], [1, 1.25], [-1, -0.75], [1.37444678594553, 1.5707963267949], [2.625, 3]}
split: 6 2.8125 (278)
x := {[-1.5, -1.25], [-1.22923793288413, -1], [0.392699081698724, 0.589048622548086], [1.25, 1.5], [-1, -0.75], [1.17809724509617, 1.5707963267949], [2.625, 3]}
CP(2) => []
x := {[-1.5, -1.25], [-1.22923793288413, -1], [0.589048622548086, 0.785398163397449], [1.25, 1.5], [-1, -0.75], [1.17809724509617, 1.5707963267949], [2.625, 3]}
CP(2) => {[-1.45222284460734, -1.25], [-1.22923793288413, -1], [0.589048622548086, 0.785398163397449], [1.25, 1.5], [-1, -0.75], [1.17809724509617, 1.5707963267949], [2.625, 3]}
split: 5 1.37445 (278)
x := {[-1.5, -1.25], [-1.22923793288413, -1], [0.392699081698724, 0.589048622548086], [1.25, 1.5], [-0.75, -0.5], [1.17809724509617, 1.5707963267949], [2.625, 3]}
CP(2) => []
x := {[-1.5, -1.25], [-1.22923793288413, -1], [0.589048622548086, 0.785398163397449], [1.25, 1.5], [-0.75, -0.5], [1.17809724509617, 1.5707963267949], [2.625, 3]}
CP(2) => {[-1.45222284460734, -1.25], [-1.22923793288413, -1], [0.589048622548086, 0.785398163397449], [1.25, 1.5], [-0.75, -0.5], [1.17809724509617, 1.5707963267949], [2.625, 3]}
split: 5 1.37445 (278)
x := {[-1.25, -1], [-1.25, -1], [0.392699081698724, 0.589048622548086], [1, 1.25], [-1, -0.75], [1.17809724509617, 1.37444678594553], [2.625, 2.8125]}
CP(1) => []
x := {[-1.25, -1], [-1.25, -1], [0.392699081698724, 0.589048622548086], [1, 1.25], [-1, -0.75], [1.17809724509617, 1.37444678594553], [2.8125, 3]}
split: 0 -1.125 (278)
x := {[-1.25, -1], [-1.25, -1], [0.392699081698724, 0.589048622548086], [1, 1.25], [-1, -0.75], [1.37444678594553, 1.5707963267949], [2.625, 2.8125]}
CP(1) => []
x := {[-1.25, -1], [-1.25, -1], [0.392699081698724, 0.589048622548086], [1, 1.25], [-1, -0.75], [1.37444678594553, 1.5707963267949], [2.8125, 3]}
split: 0 -1.125 (278)
x := {[-1.25, -1], [-1.25, -1], [0.589048622548086, 0.785398163397449], [1, 1.25], [-1, -0.75], [1.17809724509617, 1.37444678594553], [2.625, 2.8125]}
CP(3) => []
x := {[-1.25, -1], [-1.25, -1], [0.589048622548086, 0.785398163397449], [1, 1.25], [-1, -0.75], [1.17809724509617, 1.37444678594553], [2.8125, 3]}
split: 0 -1.125 (278)
x := {[-1.25, -1], [-1.25, -1], [0.589048622548086, 0.785398163397449], [1, 1.25], [-1, -0.75], [1.37444678594553, 1.5707963267949], [2.625, 2.8125]}
CP(2) => []
x := {[-1.25, -1], [-1.25, -1], [0.589048622548086, 0.785398163397449], [1, 1.25], [-1, -0.75], [1.37444678594553, 1.5707963267949], [2.8125, 3]}
split: 0 -1.125 (278)
x := {[-1.25, -1], [-1.25, -1], [0.392699081698724, 0.589048622548086], [1.25, 1.5], [-1, -0.75], [1.17809724509617, 1.37444678594553], [2.625, 3]}
split: 6 2.8125 (279)
x := {[-1.25, -1], [-1.25, -1], [0.392699081698724, 0.589048622548086], [1.25, 1.5], [-1, -0.75], [1.37444678594553, 1.5707963267949], [2.625, 3]}
CP(4) => []
x := {[-1.25, -1], [-1.25, -1], [0.589048622548086, 0.785398163397449], [1.25, 1.5], [-1, -0.75], [1.17809724509617, 1.37444678594553], [2.625, 3]}
split: 6 2.8125 (279)
x := {[-1.25, -1], [-1.25, -1], [0.589048622548086, 0.785398163397449], [1.25, 1.5], [-1, -0.75], [1.37444678594553, 1.5707963267949], [2.625, 3]}
CP(3) => []
x := {[-1.25, -1], [-1.25, -1], [0.392699081698724, 0.589048622548086], [1.25, 1.5], [-0.75, -0.5], [1.17809724509617, 1.37444678594553], [2.625, 3]}
split: 6 2.8125 (279)
x := {[-1.25, -1], [-1.25, -1], [0.392699081698724, 0.589048622548086], [1.25, 1.5], [-0.75, -0.5], [1.37444678594553, 1.5707963267949], [2.625, 3]}
split: 6 2.8125 (280)
x := {[-1.25, -1], [-1.25, -1], [0.589048622548086, 0.785398163397449], [1.25, 1.5], [-0.75, -0.5], [1.17809724509617, 1.37444678594553], [2.625, 3]}
split: 6 2.8125 (281)
x := {[-1.25, -1], [-1.25, -1], [0.589048622548086, 0.785398163397449], [1.25, 1.5], [-0.75, -0.5], [1.37444678594553, 1.5707963267949], [2.625, 3]}
split: 6 2.8125 (282)
x := {[-1.24129719827442, -1], [-1.24129719827442, -1], [-4.94065645841247e-324, 0.311868631689158], [1.5, 1.68278525642843], [-0.75, -0.5], [1.17809724509617, 1.5202016514514], [2.8125, 3]}
CP(1) => {[-1.24129719827442, -1], [-1.24129719827442, -1], [-4.94065645841247e-324, 0.285710280259467], [1.5, 1.68278525642843], [-0.75, -0.5], [1.17809724509617, 1.51934228550346], [2.8125, 3]}
split: 5 1.34872 (283)
x := {[-1.24129719827442, -1], [-1.24129719827442, -1], [-4.94065645841247e-324, 0.311868631689158], [1.68278525642843, 1.86557051285685], [-0.75, -0.5], [1.17809724509617, 1.5202016514514], [2.8125, 3]}
CP(1) => []
x := {[-1.5, -1.25], [-1.22923793288413, -1], [0.392699081698724, 0.589048622548086], [1.5, 1.87315640926387], [-0.745710431483429, -0.5], [1.17809724509617, 1.52672510510496], [2.625, 3]}
CP(2) => []
x := {[-1.5, -1.25], [-1.22923793288413, -1], [0.589048622548086, 0.785398163397449], [1.5, 1.87315640926387], [-0.745710431483429, -0.5], [1.17809724509617, 1.52672510510496], [2.625, 3]}
CP(2) => {[-1.45222284460734, -1.25], [-1.22923793288413, -1], [0.589048622548086, 0.785398163397449], [1.5, 1.86710940815609], [-0.745710431483429, -0.5], [1.17809724509617, 1.52152518198677], [2.625, 3]}
split: 6 2.8125 (282)
x := {[-1.25, -1], [-1.25, -1], [0.392699081698724, 0.589048622548086], [1.5, 1.86948366805225], [-0.742858130580828, -0.5], [1.17809724509617, 1.52356700121422], [2.625, 2.8125]}
CP(1) => []
x := {[-1.25, -1], [-1.25, -1], [0.392699081698724, 0.589048622548086], [1.5, 1.86948366805225], [-0.742858130580828, -0.5], [1.17809724509617, 1.52356700121422], [2.8125, 3]}
split: 3 1.68474 (282)
x := {[-1.25, -1], [-1.25, -1], [0.589048622548086, 0.785398163397449], [1.5, 1.86948366805225], [-0.742858130580828, -0.5], [1.17809724509617, 1.52356700121422], [2.625, 2.8125]}
CP(1) => []
x := {[-1.25, -1], [-1.25, -1], [0.589048622548086, 0.785398163397449], [1.5, 1.86948366805225], [-0.742858130580828, -0.5], [1.17809724509617, 1.52356700121422], [2.8125, 3]}
split: 3 1.68474 (282)
x := {[-1.5, -1.25], [-1.22923793288413, -1], [0.392699081698724, 0.589048622548086], [1.5, 1.710813153349], [-0.5, -0.289186846650999], [1.17809724509617, 1.5707963267949], [2.625, 3]}
CP(2) => []
x := {[-1.5, -1.25], [-1.22923793288413, -1], [0.589048622548086, 0.785398163397449], [1.5, 1.710813153349], [-0.5, -0.289186846650999], [1.17809724509617, 1.5707963267949], [2.625, 3]}
CP(2) => {[-1.45222284460734, -1.25], [-1.22923793288413, -1], [0.589048622548086, 0.785398163397449], [1.5, 1.710813153349], [-0.5, -0.289186846650999], [1.17809724509617, 1.5707963267949], [2.625, 3]}
split: 5 1.37445 (282)
x := {[-1.5, -1.25], [-1.22923793288413, -1], [0.392699081698724, 0.785398163397449], [1.710813153349, 1.9044562872498], [-0.5, -0.289186846650999], [1.17809724509617, 1.55604708292123], [2.625, 3]}
CP(2) => []
x := {[-1.5, -1.25], [-1.22923793288413, -1], [0.392699081698724, 0.785398163397449], [1.710813153349, 1.9044562872498], [-0.289186846650999, -0.0783736933019978], [1.17809724509617, 1.55604708292123], [2.625, 3]}
CP(6) => []
x := {[-1.25, -1], [-1.25, -1], [0.392699081698724, 0.589048622548086], [1.5, 1.710813153349], [-0.5, -0.289186846650999], [1.17809724509617, 1.37444678594553], [2.625, 3]}
CP(1) => {[-1.25, -1], [-1.25, -1], [0.392699081698724, 0.589048622548086], [1.5, 1.69450781139214], [-0.5, -0.289186846650999], [1.17809724509617, 1.37444678594553], [2.625, 3]}
split: 6 2.8125 (281)
x := {[-1.25, -1], [-1.25, -1], [0.392699081698724, 0.589048622548086], [1.5, 1.710813153349], [-0.5, -0.289186846650999], [1.37444678594553, 1.5707963267949], [2.625, 3]}
CP(1) => {[-1.25, -1], [-1.25, -1], [0.392699081698724, 0.589048622548086], [1.5, 1.710813153349], [-0.5, -0.289186846650999], [1.37444678594553, 1.56642777329905], [2.625, 3]}
split: 6 2.8125 (282)
x := {[-1.25, -1], [-1.25, -1], [0.589048622548086, 0.785398163397449], [1.5, 1.710813153349], [-0.5, -0.289186846650999], [1.17809724509617, 1.37444678594553], [2.625, 3]}
CP(1) => {[-1.25, -1], [-1.25, -1], [0.589048622548086, 0.785398163397449], [1.5, 1.69450781139214], [-0.5, -0.289186846650999], [1.17809724509617, 1.37444678594553], [2.625, 3]}
split: 6 2.8125 (283)
x := {[-1.25, -1], [-1.25, -1], [0.589048622548086, 0.785398163397449], [1.5, 1.710813153349], [-0.5, -0.289186846650999], [1.37444678594553, 1.5707963267949], [2.625, 3]}
CP(1) => {[-1.25, -1], [-1.25, -1], [0.589048622548086, 0.785398163397449], [1.5, 1.710813153349], [-0.5, -0.289186846650999], [1.37444678594553, 1.56642777329905], [2.625, 3]}
split: 6 2.8125 (284)
x := {[-1.5, -1.25], [-1.25, -1], [0.785398163397449, 0.981747704246811], [1.25, 1.5], [-0.75, -0.5], [-4.94065645841247e-324, 0.392699081698724], [2.625, 3]}
CP(2) => []
x := {[-1.5, -1.25], [-1.25, -1], [0.981747704246811, 1.17809724509617], [1.25, 1.5], [-0.75, -0.5], [-4.94065645841247e-324, 0.392699081698724], [2.625, 3]}
CP(1) => []
x := {[-1.25, -1], [-1.25, -1], [0.785398163397449, 0.981747704246811], [1, 1.25], [-1, -0.75], [-4.94065645841247e-324, 0.196349540849362], [2.625, 2.8125]}
CP(1) => []
x := {[-1.25, -1], [-1.25, -1], [0.785398163397449, 0.981747704246811], [1, 1.25], [-1, -0.75], [-4.94065645841247e-324, 0.196349540849362], [2.8125, 3]}
split: 0 -1.125 (282)
x := {[-1.25, -1], [-1.25, -1], [0.785398163397449, 0.981747704246811], [1, 1.25], [-1, -0.75], [0.196349540849362, 0.392699081698724], [2.625, 2.8125]}
CP(2) => []
x := {[-1.25, -1], [-1.25, -1], [0.785398163397449, 0.981747704246811], [1, 1.25], [-1, -0.75], [0.196349540849362, 0.392699081698724], [2.8125, 3]}
split: 0 -1.125 (282)
x := {[-1.25, -1], [-1.25, -1], [0.981747704246811, 1.17809724509617], [1, 1.25], [-1, -0.75], [-4.94065645841247e-324, 0.196349540849362], [2.625, 2.8125]}
CP(1) => []
x := {[-1.25, -1], [-1.25, -1], [0.981747704246811, 1.17809724509617], [1, 1.25], [-1, -0.75], [-4.94065645841247e-324, 0.196349540849362], [2.8125, 3]}
split: 0 -1.125 (282)
x := {[-1.25, -1], [-1.25, -1], [0.981747704246811, 1.17809724509617], [1, 1.25], [-1, -0.75], [0.196349540849362, 0.392699081698724], [2.625, 2.8125]}
CP(1) => []
x := {[-1.25, -1], [-1.25, -1], [0.981747704246811, 1.17809724509617], [1, 1.25], [-1, -0.75], [0.196349540849362, 0.392699081698724], [2.8125, 3]}
split: 0 -1.125 (282)
x := {[-1.25, -1], [-1.25, -1], [0.785398163397449, 0.981747704246811], [1.25, 1.5], [-0.75, -0.5], [-4.94065645841247e-324, 0.196349540849362], [2.625, 3]}
split: 6 2.8125 (283)
x := {[-1.25, -1], [-1.25, -1], [0.785398163397449, 0.981747704246811], [1.25, 1.5], [-0.75, -0.5], [0.196349540849362, 0.392699081698724], [2.625, 3]}
CP(1) => {[-1.25, -1], [-1.25, -1], [0.785398163397449, 0.981747704246811], [1.25, 1.47635612554177], [-0.75, -0.5], [0.196349540849362, 0.392699081698724], [2.625, 3]}
split: 6 2.8125 (284)
x := {[-1.25, -1], [-1.25, -1], [0.981747704246811, 1.17809724509617], [1.25, 1.5], [-0.75, -0.5], [-4.94065645841247e-324, 0.196349540849362], [2.625, 3]}
split: 6 2.8125 (285)
x := {[-1.25, -1], [-1.25, -1], [0.981747704246811, 1.17809724509617], [1.25, 1.5], [-0.75, -0.5], [0.196349540849362, 0.392699081698724], [2.625, 3]}
CP(1) => {[-1.25, -1], [-1.25, -1], [0.981747704246811, 1.17809724509617], [1.25, 1.47635612554177], [-0.75, -0.5], [0.196349540849362, 0.392699081698724], [2.625, 3]}
split: 6 2.8125 (286)
x := {[-1.21584991772509, -1], [-1.22148420651548, -1], [1.17809724509617, 1.37444678594553], [1, 1.25], [-1, -0.75], [-4.94065645841247e-324, 0.196349540849362], [2.625, 2.8125]}
CP(1) => []
x := {[-1.21584991772509, -1], [-1.22148420651548, -1], [1.17809724509617, 1.37444678594553], [1, 1.25], [-1, -0.75], [-4.94065645841247e-324, 0.196349540849362], [2.8125, 3]}
CP(1) => {[-1.21584991772509, -1], [-1.21584991772509, -1], [1.17809724509617, 1.37444678594553], [1, 1.25], [-1, -0.75], [-4.94065645841247e-324, 0.196349540849362], [2.8125, 3]}
split: 3 1.125 (286)
x := {[-1.21584991772509, -1], [-1.22148420651548, -1], [1.17809724509617, 1.37444678594553], [1, 1.25], [-1, -0.75], [0.196349540849362, 0.392699081698724], [2.625, 2.8125]}
CP(1) => []
x := {[-1.21584991772509, -1], [-1.22148420651548, -1], [1.17809724509617, 1.37444678594553], [1, 1.25], [-1, -0.75], [0.196349540849362, 0.392699081698724], [2.8125, 3]}
CP(1) => {[-1.21584991772509, -1], [-1.21584991772509, -1], [1.17809724509617, 1.37444678594553], [1, 1.25], [-1, -0.75], [0.196349540849362, 0.392699081698724], [2.8125, 3]}
split: 3 1.125 (286)
x := {[-1.22148420651548, -1], [-1.22148420651548, -1], [1.17809724509617, 1.37444678594553], [1.25, 1.5], [-0.75, -0.5], [-4.94065645841247e-324, 0.196349540849362], [2.625, 3]}
CP(1) => {[-1.21584991772509, -1], [-1.22148420651548, -1], [1.17809724509617, 1.37444678594553], [1.25, 1.5], [-0.75, -0.5], [-4.94065645841247e-324, 0.196349540849362], [2.625, 3]}
split: 6 2.8125 (287)
x := {[-1.22148420651548, -1], [-1.22148420651548, -1], [1.37444678594553, 1.5707963267949], [1.25, 1.5], [-0.75, -0.5], [-4.94065645841247e-324, 0.196349540849362], [2.625, 3]}
CP(4) => []
x := {[-1.22148420651548, -1], [-1.22148420651548, -1], [1.17809724509617, 1.37444678594553], [1.25, 1.47635612554177], [-0.75, -0.5], [0.196349540849362, 0.392699081698724], [2.625, 3]}
CP(1) => {[-1.21584991772509, -1], [-1.22148420651548, -1], [1.17809724509617, 1.37444678594553], [1.25, 1.46662412351188], [-0.75, -0.523643874458234], [0.196349540849362, 0.391057382430672], [2.625, 3]}
split: 6 2.8125 (287)
x := {[-1.22148420651548, -1], [-1.22148420651548, -1], [1.37444678594553, 1.5707963267949], [1.25, 1.47635612554177], [-0.75, -0.5], [0.196349540849362, 0.392699081698724], [2.625, 3]}
CP(4) => []
x := {[-1.5, -1.25], [-1.25, -1], [0.785398163397449, 0.981747704246811], [1.25, 1.5], [-1, -0.75], [0.392699081698724, 0.785398163397449], [2.625, 3]}
CP(2) => []
x := {[-1.5, -1.25], [-1.25, -1], [0.981747704246811, 1.17809724509617], [1.25, 1.5], [-1, -0.75], [0.392699081698724, 0.785398163397449], [2.625, 3]}
CP(1) => []
x := {[-1.5, -1.25], [-1.25, -1], [0.785398163397449, 0.981747704246811], [1.25, 1.5], [-0.75, -0.5], [0.392699081698724, 0.785398163397449], [2.625, 3]}
CP(2) => []
x := {[-1.5, -1.25], [-1.25, -1], [0.981747704246811, 1.17809724509617], [1.25, 1.5], [-0.75, -0.5], [0.392699081698724, 0.785398163397449], [2.625, 3]}
CP(1) => []
x := {[-1.25, -1], [-1.25, -1], [0.785398163397449, 0.981747704246811], [1, 1.25], [-1, -0.75], [0.392699081698724, 0.589048622548086], [2.625, 2.8125]}
CP(3) => []
x := {[-1.25, -1], [-1.25, -1], [0.785398163397449, 0.981747704246811], [1, 1.25], [-1, -0.75], [0.392699081698724, 0.589048622548086], [2.8125, 3]}
split: 0 -1.125 (282)
x := {[-1.25, -1], [-1.25, -1], [0.785398163397449, 0.981747704246811], [1, 1.25], [-1, -0.75], [0.589048622548086, 0.785398163397449], [2.625, 2.8125]}
CP(3) => {[-1.15874564307605, -1], [-1.15874564307605, -1], [0.785398163397449, 0.981747704246811], [1, 1.23736035533842], [-1, -0.761910736667415], [0.589048622548086, 0.785398163397449], [2.625, 2.8125]}
split: 4 -0.880955 (283)
x := {[-1.25, -1], [-1.25, -1], [0.785398163397449, 0.981747704246811], [1, 1.25], [-1, -0.75], [0.589048622548086, 0.785398163397449], [2.8125, 3]}
split: 0 -1.125 (284)
x := {[-1.25, -1], [-1.25, -1], [0.981747704246811, 1.17809724509617], [1, 1.25], [-1, -0.75], [0.392699081698724, 0.589048622548086], [2.625, 2.8125]}
CP(1) => []
x := {[-1.25, -1], [-1.25, -1], [0.981747704246811, 1.17809724509617], [1, 1.25], [-1, -0.75], [0.392699081698724, 0.589048622548086], [2.8125, 3]}
split: 0 -1.125 (284)
x := {[-1.25, -1], [-1.25, -1], [0.981747704246811, 1.17809724509617], [1, 1.25], [-1, -0.75], [0.589048622548086, 0.785398163397449], [2.625, 2.8125]}
CP(1) => []
x := {[-1.25, -1], [-1.25, -1], [0.981747704246811, 1.17809724509617], [1, 1.25], [-1, -0.75], [0.589048622548086, 0.785398163397449], [2.8125, 3]}
split: 0 -1.125 (284)
x := {[-1.25, -1], [-1.25, -1], [0.785398163397449, 0.981747704246811], [1.25, 1.5], [-1, -0.75], [0.392699081698724, 0.589048622548086], [2.625, 3]}
CP(2) => []
x := {[-1.25, -1], [-1.25, -1], [0.785398163397449, 0.981747704246811], [1.25, 1.5], [-1, -0.75], [0.589048622548086, 0.785398163397449], [2.625, 3]}
CP(2) => {[-1.25, -1], [-1.25, -1], [0.785398163397449, 0.981747704246811], [1.25, 1.43476554712997], [-1, -0.75], [0.589048622548086, 0.785398163397449], [2.625, 3]}
split: 6 2.8125 (284)
x := {[-1.25, -1], [-1.25, -1], [0.981747704246811, 1.17809724509617], [1.25, 1.5], [-1, -0.75], [0.392699081698724, 0.589048622548086], [2.625, 3]}
CP(2) => []
x := {[-1.25, -1], [-1.25, -1], [0.981747704246811, 1.17809724509617], [1.25, 1.5], [-1, -0.75], [0.589048622548086, 0.785398163397449], [2.625, 3]}
CP(2) => {[-1.25, -1], [-1.25, -1], [0.981747704246811, 1.17809724509617], [1.25, 1.43476554712997], [-1, -0.75], [0.589048622548086, 0.785398163397449], [2.625, 3]}
split: 6 2.8125 (284)
x := {[-1.25, -1], [-1.25, -1], [0.785398163397449, 0.981747704246811], [1.25, 1.5], [-0.75, -0.5], [0.392699081698724, 0.589048622548086], [2.625, 3]}
CP(3) => {[-1.25, -1], [-1.25, -1], [0.785398163397449, 0.981747704246811], [1.25, 1.46138848303398], [-0.75, -0.536197954691974], [0.392699081698724, 0.589048622548086], [2.625, 3]}
split: 6 2.8125 (285)
x := {[-1.25, -1], [-1.25, -1], [0.785398163397449, 0.981747704246811], [1.25, 1.5], [-0.75, -0.5], [0.589048622548086, 0.785398163397449], [2.625, 3]}
CP(1) => {[-1.25, -1], [-1.25, -1], [0.785398163397449, 0.981747704246811], [1.25, 1.48806792902422], [-0.75, -0.5], [0.589048622548086, 0.785398163397449], [2.625, 3]}
split: 6 2.8125 (286)
x := {[-1.25, -1], [-1.25, -1], [0.981747704246811, 1.17809724509617], [1.25, 1.5], [-0.75, -0.5], [0.392699081698724, 0.589048622548086], [2.625, 3]}
CP(3) => {[-1.25, -1], [-1.25, -1], [0.981747704246811, 1.17809724509617], [1.25, 1.46138848303398], [-0.75, -0.536197954691974], [0.392699081698724, 0.589048622548086], [2.625, 3]}
split: 6 2.8125 (287)
x := {[-1.25, -1], [-1.25, -1], [0.981747704246811, 1.17809724509617], [1.25, 1.5], [-0.75, -0.5], [0.589048622548086, 0.785398163397449], [2.625, 3]}
CP(1) => {[-1.25, -1], [-1.25, -1], [0.981747704246811, 1.17809724509617], [1.25, 1.48806792902422], [-0.75, -0.5], [0.589048622548086, 0.785398163397449], [2.625, 3]}
split: 6 2.8125 (288)
x := {[-1.21584991772509, -1], [-1.22148420651548, -1], [1.17809724509617, 1.37444678594553], [1, 1.25], [-1, -0.75], [0.392699081698724, 0.589048622548086], [2.625, 2.8125]}
CP(1) => []
x := {[-1.21584991772509, -1], [-1.22148420651548, -1], [1.17809724509617, 1.37444678594553], [1, 1.25], [-1, -0.75], [0.392699081698724, 0.589048622548086], [2.8125, 3]}
CP(1) => {[-1.21584991772509, -1], [-1.21584991772509, -1], [1.17809724509617, 1.37444678594553], [1, 1.25], [-1, -0.75], [0.392699081698724, 0.589048622548086], [2.8125, 3]}
split: 3 1.125 (288)
x := {[-1.21584991772509, -1], [-1.22148420651548, -1], [1.17809724509617, 1.37444678594553], [1, 1.25], [-1, -0.75], [0.589048622548086, 0.785398163397449], [2.625, 2.8125]}
CP(1) => []
x := {[-1.21584991772509, -1], [-1.22148420651548, -1], [1.17809724509617, 1.37444678594553], [1, 1.25], [-1, -0.75], [0.589048622548086, 0.785398163397449], [2.8125, 3]}
CP(1) => {[-1.21584991772509, -1], [-1.21584991772509, -1], [1.17809724509617, 1.37444678594553], [1, 1.25], [-1, -0.75], [0.589048622548086, 0.785398163397449], [2.8125, 3]}
split: 3 1.125 (288)
x := {[-1.22148420651548, -1], [-1.22148420651548, -1], [1.17809724509617, 1.37444678594553], [1.25, 1.43476554712997], [-1, -0.75], [0.589048622548086, 0.785398163397449], [2.625, 3]}
CP(1) => {[-1.21584991772509, -1], [-1.22148420651548, -1], [1.17809724509617, 1.37444678594553], [1.25, 1.43476554712997], [-1, -0.75], [0.589048622548086, 0.785398163397449], [2.625, 3]}
split: 6 2.8125 (289)
x := {[-1.22148420651548, -1], [-1.22148420651548, -1], [1.37444678594553, 1.5707963267949], [1.25, 1.43476554712997], [-1, -0.75], [0.589048622548086, 0.785398163397449], [2.625, 3]}
CP(2) => []
x := {[-1.22148420651548, -1], [-1.22148420651548, -1], [1.17809724509617, 1.37444678594553], [1.25, 1.46138848303398], [-0.75, -0.536197954691974], [0.392699081698724, 0.589048622548086], [2.625, 3]}
CP(1) => {[-1.21584991772509, -1], [-1.22148420651548, -1], [1.17809724509617, 1.37444678594553], [1.25, 1.46066756649332], [-0.75, -0.538611516966018], [0.392699081698724, 0.589048622548086], [2.625, 3]}
split: 6 2.8125 (289)
x := {[-1.22148420651548, -1], [-1.22148420651548, -1], [1.37444678594553, 1.5707963267949], [1.25, 1.46138848303398], [-0.75, -0.536197954691974], [0.392699081698724, 0.589048622548086], [2.625, 3]}
CP(4) => []
x := {[-1.22148420651548, -1], [-1.22148420651548, -1], [1.17809724509617, 1.37444678594553], [1.25, 1.48806792902422], [-0.75, -0.5], [0.589048622548086, 0.785398163397449], [2.625, 3]}
CP(1) => {[-1.21584991772509, -1], [-1.22148420651548, -1], [1.17809724509617, 1.37444678594553], [1.25, 1.48602627067862], [-0.75, -0.511932070975783], [0.589048622548086, 0.785398163397449], [2.625, 3]}
split: 6 2.8125 (289)
x := {[-1.22148420651548, -1], [-1.22148420651548, -1], [1.37444678594553, 1.5707963267949], [1.25, 1.48806792902422], [-0.75, -0.5], [0.589048622548086, 0.785398163397449], [2.625, 3]}
CP(4) => []
x := {[-1.5, -1.25], [-1.25, -1], [0.785398163397449, 0.981747704246811], [1.25, 1.5], [-1, -0.75], [0.785398163397449, 1.17809724509617], [2.625, 3]}
CP(2) => []
x := {[-1.5, -1.25], [-1.25, -1], [0.981747704246811, 1.17809724509617], [1.25, 1.5], [-1, -0.75], [0.785398163397449, 1.17809724509617], [2.625, 3]}
CP(1) => []
x := {[-1.5, -1.25], [-1.25, -1], [0.785398163397449, 0.981747704246811], [1.25, 1.5], [-0.75, -0.5], [0.785398163397449, 1.17809724509617], [2.625, 3]}
CP(2) => []
x := {[-1.5, -1.25], [-1.25, -1], [0.981747704246811, 1.17809724509617], [1.25, 1.5], [-0.75, -0.5], [0.785398163397449, 1.17809724509617], [2.625, 3]}
CP(1) => []
x := {[-1.25, -1], [-1.25, -1], [0.785398163397449, 0.981747704246811], [1, 1.25], [-1, -0.75], [0.785398163397449, 0.981747704246811], [2.625, 2.8125]}
CP(2) => []
x := {[-1.25, -1], [-1.25, -1], [0.785398163397449, 0.981747704246811], [1, 1.25], [-1, -0.75], [0.785398163397449, 0.981747704246811], [2.8125, 3]}
split: 0 -1.125 (284)
x := {[-1.25, -1], [-1.25, -1], [0.785398163397449, 0.981747704246811], [1, 1.25], [-1, -0.75], [0.981747704246811, 1.17809724509617], [2.625, 2.8125]}
CP(2) => []
x := {[-1.25, -1], [-1.25, -1], [0.785398163397449, 0.981747704246811], [1, 1.25], [-1, -0.75], [0.981747704246811, 1.17809724509617], [2.8125, 3]}
split: 0 -1.125 (284)
x := {[-1.25, -1], [-1.25, -1], [0.981747704246811, 1.17809724509617], [1, 1.25], [-1, -0.75], [0.785398163397449, 0.981747704246811], [2.625, 2.8125]}
CP(1) => []
x := {[-1.25, -1], [-1.25, -1], [0.981747704246811, 1.17809724509617], [1, 1.25], [-1, -0.75], [0.785398163397449, 0.981747704246811], [2.8125, 3]}
split: 0 -1.125 (284)
x := {[-1.25, -1], [-1.25, -1], [0.981747704246811, 1.17809724509617], [1, 1.25], [-1, -0.75], [0.981747704246811, 1.17809724509617], [2.625, 2.8125]}
CP(1) => []
x := {[-1.25, -1], [-1.25, -1], [0.981747704246811, 1.17809724509617], [1, 1.25], [-1, -0.75], [0.981747704246811, 1.17809724509617], [2.8125, 3]}
split: 0 -1.125 (284)
x := {[-1.25, -1], [-1.25, -1], [0.785398163397449, 0.981747704246811], [1.25, 1.5], [-1, -0.75], [0.785398163397449, 0.981747704246811], [2.625, 3]}
split: 6 2.8125 (285)
x := {[-1.25, -1], [-1.25, -1], [0.785398163397449, 0.981747704246811], [1.25, 1.5], [-1, -0.75], [0.981747704246811, 1.17809724509617], [2.625, 3]}
split: 6 2.8125 (286)
x := {[-1.25, -1], [-1.25, -1], [0.981747704246811, 1.17809724509617], [1.25, 1.5], [-1, -0.75], [0.785398163397449, 0.981747704246811], [2.625, 3]}
split: 6 2.8125 (287)
x := {[-1.25, -1], [-1.25, -1], [0.981747704246811, 1.17809724509617], [1.25, 1.5], [-1, -0.75], [0.981747704246811, 1.17809724509617], [2.625, 3]}
split: 6 2.8125 (288)
x := {[-1.25, -1], [-1.25, -1], [0.785398163397449, 0.981747704246811], [1.25, 1.5], [-0.75, -0.5], [0.785398163397449, 0.981747704246811], [2.625, 3]}
split: 6 2.8125 (289)
x := {[-1.25, -1], [-1.25, -1], [0.785398163397449, 0.981747704246811], [1.25, 1.5], [-0.75, -0.5], [0.981747704246811, 1.17809724509617], [2.625, 3]}
split: 6 2.8125 (290)
x := {[-1.25, -1], [-1.25, -1], [0.981747704246811, 1.17809724509617], [1.25, 1.5], [-0.75, -0.5], [0.785398163397449, 0.981747704246811], [2.625, 3]}
split: 6 2.8125 (291)
x := {[-1.25, -1], [-1.25, -1], [0.981747704246811, 1.17809724509617], [1.25, 1.5], [-0.75, -0.5], [0.981747704246811, 1.17809724509617], [2.625, 3]}
split: 6 2.8125 (292)
x := {[-1.5, -1.25], [-1.25, -1], [0.785398163397449, 0.981747704246811], [1.25, 1.5], [-1, -0.75], [1.17809724509617, 1.5707963267949], [2.625, 3]}
CP(2) => []
x := {[-1.5, -1.25], [-1.25, -1], [0.981747704246811, 1.17809724509617], [1.25, 1.5], [-1, -0.75], [1.17809724509617, 1.5707963267949], [2.625, 3]}
CP(1) => []
x := {[-1.5, -1.25], [-1.25, -1], [0.785398163397449, 0.981747704246811], [1.25, 1.5], [-0.75, -0.5], [1.17809724509617, 1.5707963267949], [2.625, 3]}
CP(2) => []
x := {[-1.5, -1.25], [-1.25, -1], [0.981747704246811, 1.17809724509617], [1.25, 1.5], [-0.75, -0.5], [1.17809724509617, 1.5707963267949], [2.625, 3]}
CP(1) => []
x := {[-1.25, -1], [-1.25, -1], [0.785398163397449, 0.981747704246811], [1, 1.25], [-1, -0.75], [1.17809724509617, 1.37444678594553], [2.625, 2.8125]}
CP(3) => []
x := {[-1.25, -1], [-1.25, -1], [0.785398163397449, 0.981747704246811], [1, 1.25], [-1, -0.75], [1.17809724509617, 1.37444678594553], [2.8125, 3]}
split: 0 -1.125 (288)
x := {[-1.25, -1], [-1.25, -1], [0.785398163397449, 0.981747704246811], [1, 1.25], [-1, -0.75], [1.37444678594553, 1.5707963267949], [2.625, 2.8125]}
CP(1) => []
x := {[-1.25, -1], [-1.25, -1], [0.785398163397449, 0.981747704246811], [1, 1.25], [-1, -0.75], [1.37444678594553, 1.5707963267949], [2.8125, 3]}
split: 0 -1.125 (288)
x := {[-1.25, -1], [-1.25, -1], [0.981747704246811, 1.17809724509617], [1, 1.25], [-1, -0.75], [1.17809724509617, 1.37444678594553], [2.625, 2.8125]}
CP(1) => []
x := {[-1.25, -1], [-1.25, -1], [0.981747704246811, 1.17809724509617], [1, 1.25], [-1, -0.75], [1.17809724509617, 1.37444678594553], [2.8125, 3]}
split: 0 -1.125 (288)
x := {[-1.25, -1], [-1.25, -1], [0.981747704246811, 1.17809724509617], [1, 1.25], [-1, -0.75], [1.37444678594553, 1.5707963267949], [2.625, 2.8125]}
CP(1) => []
x := {[-1.25, -1], [-1.25, -1], [0.981747704246811, 1.17809724509617], [1, 1.25], [-1, -0.75], [1.37444678594553, 1.5707963267949], [2.8125, 3]}
split: 0 -1.125 (288)
x := {[-1.25, -1], [-1.25, -1], [0.785398163397449, 0.981747704246811], [1.25, 1.5], [-1, -0.75], [1.17809724509617, 1.37444678594553], [2.625, 3]}
split: 6 2.8125 (289)
x := {[-1.25, -1], [-1.25, -1], [0.785398163397449, 0.981747704246811], [1.25, 1.5], [-1, -0.75], [1.37444678594553, 1.5707963267949], [2.625, 3]}
CP(4) => []
x := {[-1.25, -1], [-1.25, -1], [0.981747704246811, 1.17809724509617], [1.25, 1.5], [-1, -0.75], [1.17809724509617, 1.37444678594553], [2.625, 3]}
split: 6 2.8125 (289)
x := {[-1.25, -1], [-1.25, -1], [0.981747704246811, 1.17809724509617], [1.25, 1.5], [-1, -0.75], [1.37444678594553, 1.5707963267949], [2.625, 3]}
CP(4) => []
x := {[-1.25, -1], [-1.25, -1], [0.785398163397449, 0.981747704246811], [1.25, 1.5], [-0.75, -0.5], [1.17809724509617, 1.37444678594553], [2.625, 3]}
split: 6 2.8125 (289)
x := {[-1.25, -1], [-1.25, -1], [0.785398163397449, 0.981747704246811], [1.25, 1.5], [-0.75, -0.5], [1.37444678594553, 1.5707963267949], [2.625, 3]}
split: 6 2.8125 (290)
x := {[-1.25, -1], [-1.25, -1], [0.981747704246811, 1.17809724509617], [1.25, 1.5], [-0.75, -0.5], [1.17809724509617, 1.37444678594553], [2.625, 3]}
split: 6 2.8125 (291)
x := {[-1.25, -1], [-1.25, -1], [0.981747704246811, 1.17809724509617], [1.25, 1.5], [-0.75, -0.5], [1.37444678594553, 1.5707963267949], [2.625, 3]}
split: 6 2.8125 (292)
x := {[-1.21584991772509, -1], [-1.22148420651548, -1], [1.17809724509617, 1.37444678594553], [1, 1.25], [-1, -0.75], [0.785398163397449, 0.981747704246811], [2.625, 2.8125]}
CP(1) => []
x := {[-1.21584991772509, -1], [-1.22148420651548, -1], [1.17809724509617, 1.37444678594553], [1, 1.25], [-1, -0.75], [0.785398163397449, 0.981747704246811], [2.8125, 3]}
CP(1) => {[-1.21584991772509, -1], [-1.21584991772509, -1], [1.17809724509617, 1.37444678594553], [1, 1.25], [-1, -0.75], [0.785398163397449, 0.981747704246811], [2.8125, 3]}
split: 3 1.125 (292)
x := {[-1.21584991772509, -1], [-1.22148420651548, -1], [1.17809724509617, 1.37444678594553], [1, 1.25], [-1, -0.75], [0.981747704246811, 1.17809724509617], [2.625, 2.8125]}
CP(1) => []
x := {[-1.21584991772509, -1], [-1.22148420651548, -1], [1.17809724509617, 1.37444678594553], [1, 1.25], [-1, -0.75], [0.981747704246811, 1.17809724509617], [2.8125, 3]}
CP(1) => {[-1.21584991772509, -1], [-1.21584991772509, -1], [1.17809724509617, 1.37444678594553], [1, 1.25], [-1, -0.75], [0.981747704246811, 1.17809724509617], [2.8125, 3]}
split: 3 1.125 (292)
x := {[-1.22148420651548, -1], [-1.22148420651548, -1], [1.17809724509617, 1.37444678594553], [1.25, 1.5], [-1, -0.75], [0.785398163397449, 0.981747704246811], [2.625, 3]}
CP(1) => {[-1.21584991772509, -1], [-1.22148420651548, -1], [1.17809724509617, 1.37444678594553], [1.25, 1.4992241345133], [-1, -0.75], [0.785398163397449, 0.981747704246811], [2.625, 3]}
split: 6 2.8125 (293)
x := {[-1.22148420651548, -1], [-1.22148420651548, -1], [1.37444678594553, 1.5707963267949], [1.25, 1.5], [-1, -0.75], [0.785398163397449, 0.981747704246811], [2.625, 3]}
CP(4) => []
x := {[-1.22148420651548, -1], [-1.22148420651548, -1], [1.17809724509617, 1.37444678594553], [1.25, 1.5], [-1, -0.75], [0.981747704246811, 1.17809724509617], [2.625, 3]}
CP(1) => {[-1.21584991772509, -1], [-1.22148420651548, -1], [1.17809724509617, 1.37444678594553], [1.25, 1.5], [-1, -0.75], [0.981747704246811, 1.17809724509617], [2.625, 3]}
split: 6 2.8125 (293)
x := {[-1.22148420651548, -1], [-1.22148420651548, -1], [1.37444678594553, 1.5707963267949], [1.25, 1.5], [-1, -0.75], [0.981747704246811, 1.17809724509617], [2.625, 3]}
CP(4) => []
x := {[-1.22148420651548, -1], [-1.22148420651548, -1], [1.17809724509617, 1.37444678594553], [1.25, 1.5], [-0.75, -0.5], [0.785398163397449, 0.981747704246811], [2.625, 3]}
CP(1) => {[-1.21584991772509, -1], [-1.22148420651548, -1], [1.17809724509617, 1.37444678594553], [1.25, 1.5], [-0.75, -0.5], [0.785398163397449, 0.981747704246811], [2.625, 3]}
split: 6 2.8125 (293)
x := {[-1.22148420651548, -1], [-1.22148420651548, -1], [1.37444678594553, 1.5707963267949], [1.25, 1.5], [-0.75, -0.5], [0.785398163397449, 0.981747704246811], [2.625, 3]}
CP(3) => []
x := {[-1.22148420651548, -1], [-1.22148420651548, -1], [1.17809724509617, 1.37444678594553], [1.25, 1.5], [-0.75, -0.5], [0.981747704246811, 1.17809724509617], [2.625, 3]}
CP(1) => {[-1.21584991772509, -1], [-1.22148420651548, -1], [1.17809724509617, 1.37444678594553], [1.25, 1.5], [-0.75, -0.5], [0.981747704246811, 1.17809724509617], [2.625, 3]}
split: 6 2.8125 (293)
x := {[-1.22148420651548, -1], [-1.22148420651548, -1], [1.37444678594553, 1.5707963267949], [1.25, 1.5], [-0.75, -0.5], [0.981747704246811, 1.17809724509617], [2.625, 3]}
CP(4) => []
x := {[-1.21584991772509, -1], [-1.21584991772509, -1], [1.17809724509617, 1.37444678594553], [1, 1.25], [-1, -0.75], [1.17809724509617, 1.37444678594553], [2.625, 2.8125]}
CP(1) => []
x := {[-1.21584991772509, -1], [-1.21584991772509, -1], [1.17809724509617, 1.37444678594553], [1, 1.25], [-1, -0.75], [1.17809724509617, 1.37444678594553], [2.8125, 3]}
split: 3 1.125 (292)
x := {[-1.21584991772509, -1], [-1.21584991772509, -1], [1.17809724509617, 1.37444678594553], [1, 1.25], [-1, -0.75], [1.37444678594553, 1.5707963267949], [2.625, 2.8125]}
CP(1) => []
x := {[-1.21584991772509, -1], [-1.21584991772509, -1], [1.17809724509617, 1.37444678594553], [1, 1.25], [-1, -0.75], [1.37444678594553, 1.5707963267949], [2.8125, 3]}
split: 3 1.125 (292)
x := {[-1.21584991772509, -1], [-1.22148420651548, -1], [1.17809724509617, 1.37444678594553], [1.25, 1.5], [-1, -0.75], [1.17809724509617, 1.37444678594553], [2.625, 3]}
CP(1) => {[-1.21584991772509, -1], [-1.21584991772509, -1], [1.17809724509617, 1.37444678594553], [1.25, 1.5], [-1, -0.75], [1.17809724509617, 1.37444678594553], [2.625, 3]}
split: 6 2.8125 (293)
x := {[-1.21584991772509, -1], [-1.22148420651548, -1], [1.17809724509617, 1.37444678594553], [1.25, 1.5], [-1, -0.75], [1.37444678594553, 1.5707963267949], [2.625, 3]}
CP(4) => []
x := {[-1.21584991772509, -1], [-1.22148420651548, -1], [1.17809724509617, 1.37444678594553], [1.25, 1.5], [-0.75, -0.5], [1.17809724509617, 1.37444678594553], [2.625, 3]}
CP(1) => {[-1.21584991772509, -1], [-1.21584991772509, -1], [1.17809724509617, 1.37444678594553], [1.25, 1.5], [-0.75, -0.5], [1.17809724509617, 1.37444678594553], [2.625, 3]}
split: 6 2.8125 (293)
x := {[-1.21584991772509, -1], [-1.22148420651548, -1], [1.17809724509617, 1.37444678594553], [1.25, 1.5], [-0.75, -0.5], [1.37444678594553, 1.5707963267949], [2.625, 3]}
CP(1) => {[-1.21584991772509, -1], [-1.21584991772509, -1], [1.17809724509617, 1.37444678594553], [1.25, 1.5], [-0.75, -0.5], [1.37444678594553, 1.5707963267949], [2.625, 3]}
split: 6 2.8125 (294)
x := {[-1.5, -1.25], [-1.25, -1], [0.785398163397449, 0.981747704246811], [1.5, 1.86948366805225], [-0.742858130580828, -0.5], [1.17809724509617, 1.52356700121422], [2.625, 3]}
CP(2) => []
x := {[-1.5, -1.25], [-1.25, -1], [0.981747704246811, 1.17809724509617], [1.5, 1.86948366805225], [-0.742858130580828, -0.5], [1.17809724509617, 1.52356700121422], [2.625, 3]}
CP(1) => []
x := {[-1.25, -1], [-1.25, -1], [0.785398163397449, 0.981747704246811], [1.5, 1.86948366805225], [-0.742858130580828, -0.5], [1.17809724509617, 1.52356700121422], [2.625, 2.8125]}
CP(1) => []
x := {[-1.25, -1], [-1.25, -1], [0.785398163397449, 0.981747704246811], [1.5, 1.86948366805225], [-0.742858130580828, -0.5], [1.17809724509617, 1.52356700121422], [2.8125, 3]}
split: 3 1.68474 (292)
x := {[-1.25, -1], [-1.25, -1], [0.981747704246811, 1.17809724509617], [1.5, 1.86948366805225], [-0.742858130580828, -0.5], [1.17809724509617, 1.52356700121422], [2.625, 2.8125]}
CP(1) => []
x := {[-1.25, -1], [-1.25, -1], [0.981747704246811, 1.17809724509617], [1.5, 1.86948366805225], [-0.742858130580828, -0.5], [1.17809724509617, 1.52356700121422], [2.8125, 3]}
split: 3 1.68474 (292)
x := {[-1.21584991772509, -1], [-1.22148420651548, -1], [1.17809724509617, 1.37444678594553], [1.5, 1.86557051285685], [-0.75, -0.5], [1.17809724509617, 1.5202016514514], [2.625, 2.8125]}
CP(1) => []
x := {[-1.21584991772509, -1], [-1.22148420651548, -1], [1.17809724509617, 1.37444678594553], [1.5, 1.86557051285685], [-0.75, -0.5], [1.17809724509617, 1.5202016514514], [2.8125, 3]}
CP(1) => {[-1.21584991772509, -1], [-1.21584991772509, -1], [1.17809724509617, 1.37444678594553], [1.5, 1.86457136601689], [-0.75, -0.5], [1.17809724509617, 1.51934228550346], [2.8125, 3]}
split: 3 1.68229 (292)
x := {[-1.5, -1.25], [-1.25, -1], [0.785398163397449, 0.981747704246811], [1.5, 1.710813153349], [-0.5, -0.289186846650999], [1.17809724509617, 1.5707963267949], [2.625, 3]}
CP(2) => []
x := {[-1.5, -1.25], [-1.25, -1], [0.981747704246811, 1.17809724509617], [1.5, 1.710813153349], [-0.5, -0.289186846650999], [1.17809724509617, 1.5707963267949], [2.625, 3]}
CP(1) => []
x := {[-1.5, -1.25], [-1.25, -1], [0.785398163397449, 1.17809724509617], [1.710813153349, 1.9044562872498], [-0.5, -0.289186846650999], [1.17809724509617, 1.55604708292123], [2.625, 3]}
CP(2) => []
x := {[-1.5, -1.25], [-1.25, -1], [0.785398163397449, 1.17809724509617], [1.710813153349, 1.9044562872498], [-0.289186846650999, -0.0783736933019978], [1.17809724509617, 1.55604708292123], [2.625, 3]}
CP(6) => []
x := {[-1.25, -1], [-1.25, -1], [0.785398163397449, 0.981747704246811], [1.5, 1.710813153349], [-0.5, -0.289186846650999], [1.17809724509617, 1.37444678594553], [2.625, 3]}
CP(1) => {[-1.25, -1], [-1.25, -1], [0.785398163397449, 0.981747704246811], [1.5, 1.69450781139214], [-0.5, -0.289186846650999], [1.17809724509617, 1.37444678594553], [2.625, 3]}
split: 6 2.8125 (289)
x := {[-1.25, -1], [-1.25, -1], [0.785398163397449, 0.981747704246811], [1.5, 1.710813153349], [-0.5, -0.289186846650999], [1.37444678594553, 1.5707963267949], [2.625, 3]}
CP(1) => {[-1.25, -1], [-1.25, -1], [0.785398163397449, 0.981747704246811], [1.5, 1.710813153349], [-0.5, -0.289186846650999], [1.37444678594553, 1.56642777329905], [2.625, 3]}
split: 6 2.8125 (290)
x := {[-1.25, -1], [-1.25, -1], [0.981747704246811, 1.17809724509617], [1.5, 1.710813153349], [-0.5, -0.289186846650999], [1.17809724509617, 1.37444678594553], [2.625, 3]}
CP(1) => {[-1.25, -1], [-1.25, -1], [0.981747704246811, 1.17809724509617], [1.5, 1.69450781139214], [-0.5, -0.289186846650999], [1.17809724509617, 1.37444678594553], [2.625, 3]}
split: 6 2.8125 (291)
x := {[-1.25, -1], [-1.25, -1], [0.981747704246811, 1.17809724509617], [1.5, 1.710813153349], [-0.5, -0.289186846650999], [1.37444678594553, 1.5707963267949], [2.625, 3]}
CP(1) => {[-1.25, -1], [-1.25, -1], [0.981747704246811, 1.17809724509617], [1.5, 1.710813153349], [-0.5, -0.289186846650999], [1.37444678594553, 1.56642777329905], [2.625, 3]}
split: 6 2.8125 (292)
x := {[-1.21584991772509, -1], [-1.22148420651548, -1], [1.17809724509617, 1.37444678594553], [1.5, 1.710813153349], [-0.5, -0.289186846650999], [1.17809724509617, 1.37444678594553], [2.625, 3]}
CP(1) => {[-1.21584991772509, -1], [-1.21584991772509, -1], [1.17809724509617, 1.37444678594553], [1.5, 1.69450781139214], [-0.5, -0.289186846650999], [1.17809724509617, 1.37444678594553], [2.625, 3]}
split: 6 2.8125 (293)
x := {[-1.21584991772509, -1], [-1.22148420651548, -1], [1.17809724509617, 1.37444678594553], [1.5, 1.710813153349], [-0.5, -0.289186846650999], [1.37444678594553, 1.5707963267949], [2.625, 3]}
CP(1) => {[-1.21584991772509, -1], [-1.21584991772509, -1], [1.17809724509617, 1.37444678594553], [1.5, 1.710813153349], [-0.5, -0.289186846650999], [1.37444678594553, 1.56642777329905], [2.625, 3]}
split: 6 2.8125 (294)
x := {[-1.25, -1], [-1.25, -1], [-4.94065645841247e-324, 0.142855140129733], [1.25, 1.5], [-0.75, -0.5], [-4.94065645841247e-324, 0.196349540849362], [2.8125, 3]}
CP(1) => []
x := {[-1.25, -1], [-1.25, -1], [0.142855140129733, 0.285710280259467], [1.25, 1.5], [-0.75, -0.5], [-4.94065645841247e-324, 0.196349540849362], [2.8125, 3]}
CP(2) => []
x := {[-1.25, -1], [-1.25, -1], [-4.94065645841247e-324, 0.142855140129733], [1.25, 1.46662412351188], [-0.75, -0.523643874458234], [0.196349540849362, 0.391057382430672], [2.8125, 3]}
CP(1) => []
x := {[-1.25, -1], [-1.25, -1], [0.142855140129733, 0.285710280259467], [1.25, 1.46662412351188], [-0.75, -0.523643874458234], [0.196349540849362, 0.391057382430672], [2.8125, 3]}
CP(2) => []
x := {[-1.25, -1], [-1.25, -1], [-4.94065645841247e-324, 0.142855140129733], [1.25, 1.48602627067862], [-0.75, -0.511932070975783], [0.589048622548086, 0.785398163397449], [2.8125, 3]}
CP(1) => []
x := {[-1.25, -1], [-1.25, -1], [0.142855140129733, 0.285710280259467], [1.25, 1.48602627067862], [-0.75, -0.511932070975783], [0.589048622548086, 0.785398163397449], [2.8125, 3]}
CP(2) => []
x := {[-1.45222284460734, -1.25], [-1.22923793288413, -1], [0.589048622548086, 0.785398163397449], [1, 1.25], [-1, -0.75], [-4.94065645841247e-324, 0.196349540849362], [2.625, 2.8125]}
CP(1) => []
x := {[-1.45222284460734, -1.25], [-1.22923793288413, -1], [0.589048622548086, 0.785398163397449], [1, 1.25], [-1, -0.75], [-4.94065645841247e-324, 0.196349540849362], [2.8125, 3]}
split: 3 1.125 (288)
x := {[-1.45222284460734, -1.25], [-1.22923793288413, -1], [0.589048622548086, 0.785398163397449], [1, 1.25], [-1, -0.75], [0.196349540849362, 0.392699081698724], [2.625, 2.8125]}
CP(1) => []
x := {[-1.45222284460734, -1.25], [-1.22923793288413, -1], [0.589048622548086, 0.785398163397449], [1, 1.25], [-1, -0.75], [0.196349540849362, 0.392699081698724], [2.8125, 3]}
split: 3 1.125 (288)
x := {[-1.5, -1.25], [-1.22923793288413, -1], [0.392699081698724, 0.589048622548086], [1.25, 1.5], [-0.75, -0.5], [-4.94065645841247e-324, 0.196349540849362], [2.625, 3]}
CP(2) => []
x := {[-1.5, -1.25], [-1.22923793288413, -1], [0.589048622548086, 0.785398163397449], [1.25, 1.5], [-0.75, -0.5], [-4.94065645841247e-324, 0.196349540849362], [2.625, 3]}
CP(2) => {[-1.45222284460734, -1.25], [-1.22923793288413, -1], [0.589048622548086, 0.785398163397449], [1.25, 1.5], [-0.75, -0.5], [-4.94065645841247e-324, 0.196349540849362], [2.625, 3]}
split: 6 2.8125 (288)
x := {[-1.5, -1.25], [-1.22923793288413, -1], [0.392699081698724, 0.589048622548086], [1.25, 1.47635612554177], [-0.75, -0.5], [0.196349540849362, 0.392699081698724], [2.625, 3]}
CP(2) => []
x := {[-1.5, -1.25], [-1.22923793288413, -1], [0.589048622548086, 0.785398163397449], [1.25, 1.47635612554177], [-0.75, -0.5], [0.196349540849362, 0.392699081698724], [2.625, 3]}
CP(2) => {[-1.45222284460734, -1.25], [-1.22923793288413, -1], [0.589048622548086, 0.785398163397449], [1.25, 1.46076813896076], [-0.75, -0.533375876488122], [0.196349540849362, 0.385622514497355], [2.625, 3]}
split: 6 2.8125 (288)
x := {[-1.25, -1.125], [-1.25, -1], [0.392699081698724, 0.589048622548086], [1, 1.25], [-1, -0.75], [-4.94065645841247e-324, 0.196349540849362], [2.8125, 3]}
CP(2) => {[-1.25, -1.125], [-1.21492512030646, -1], [0.392699081698724, 0.589048622548086], [1, 1.25], [-1, -0.75], [-4.94065645841247e-324, 0.196349540849362], [2.8125, 3]}
split: 3 1.125 (289)
x := {[-1.125, -1], [-1.25, -1], [0.392699081698724, 0.589048622548086], [1, 1.25], [-1, -0.75], [-4.94065645841247e-324, 0.196349540849362], [2.8125, 3]}
CP(2) => {[-1.125, -1], [-1.125, -1], [0.392699081698724, 0.589048622548086], [1, 1.25], [-1, -0.75], [-4.94065645841247e-324, 0.196349540849362], [2.8125, 3]}
split: 3 1.125 (290)
x := {[-1.25, -1.125], [-1.25, -1], [0.589048622548086, 0.785398163397449], [1, 1.25], [-1, -0.75], [-4.94065645841247e-324, 0.196349540849362], [2.8125, 3]}
split: 1 -1.125 (291)
x := {[-1.125, -1], [-1.25, -1], [0.589048622548086, 0.785398163397449], [1, 1.25], [-1, -0.75], [-4.94065645841247e-324, 0.196349540849362], [2.8125, 3]}
CP(2) => {[-1.125, -1], [-1.125, -1], [0.589048622548086, 0.785398163397449], [1, 1.25], [-1, -0.75], [-4.94065645841247e-324, 0.196349540849362], [2.8125, 3]}
split: 3 1.125 (292)
x := {[-1.25, -1.125], [-1.25, -1], [0.392699081698724, 0.589048622548086], [1, 1.25], [-1, -0.75], [0.196349540849362, 0.392699081698724], [2.8125, 3]}
CP(2) => {[-1.25, -1.125], [-1.21492512030646, -1], [0.392699081698724, 0.589048622548086], [1, 1.25], [-1, -0.75], [0.196349540849362, 0.392699081698724], [2.8125, 3]}
split: 3 1.125 (293)
x := {[-1.125, -1], [-1.25, -1], [0.392699081698724, 0.589048622548086], [1, 1.25], [-1, -0.75], [0.196349540849362, 0.392699081698724], [2.8125, 3]}
CP(2) => {[-1.125, -1], [-1.125, -1], [0.392699081698724, 0.589048622548086], [1, 1.25], [-1, -0.75], [0.196349540849362, 0.392699081698724], [2.8125, 3]}
split: 3 1.125 (294)
x := {[-1.25, -1.125], [-1.25, -1], [0.589048622548086, 0.785398163397449], [1, 1.25], [-1, -0.75], [0.196349540849362, 0.392699081698724], [2.8125, 3]}
split: 1 -1.125 (295)
x := {[-1.125, -1], [-1.25, -1], [0.589048622548086, 0.785398163397449], [1, 1.25], [-1, -0.75], [0.196349540849362, 0.392699081698724], [2.8125, 3]}
CP(2) => {[-1.125, -1], [-1.125, -1], [0.589048622548086, 0.785398163397449], [1, 1.25], [-1, -0.75], [0.196349540849362, 0.392699081698724], [2.8125, 3]}
split: 3 1.125 (296)
x := {[-1.25, -1], [-1.25, -1], [0.392699081698724, 0.589048622548086], [1.25, 1.5], [-0.75, -0.5], [-4.94065645841247e-324, 0.196349540849362], [2.625, 2.8125]}
CP(1) => []
x := {[-1.25, -1], [-1.25, -1], [0.392699081698724, 0.589048622548086], [1.25, 1.5], [-0.75, -0.5], [-4.94065645841247e-324, 0.196349540849362], [2.8125, 3]}
split: 0 -1.125 (296)
x := {[-1.25, -1], [-1.25, -1], [0.589048622548086, 0.785398163397449], [1.25, 1.5], [-0.75, -0.5], [-4.94065645841247e-324, 0.196349540849362], [2.625, 2.8125]}
CP(1) => []
x := {[-1.25, -1], [-1.25, -1], [0.589048622548086, 0.785398163397449], [1.25, 1.5], [-0.75, -0.5], [-4.94065645841247e-324, 0.196349540849362], [2.8125, 3]}
split: 0 -1.125 (296)
x := {[-1.25, -1], [-1.25, -1], [0.392699081698724, 0.589048622548086], [1.25, 1.46662412351188], [-0.75, -0.523643874458234], [0.196349540849362, 0.391057382430672], [2.625, 2.8125]}
CP(1) => []
x := {[-1.25, -1], [-1.25, -1], [0.392699081698724, 0.589048622548086], [1.25, 1.46662412351188], [-0.75, -0.523643874458234], [0.196349540849362, 0.391057382430672], [2.8125, 3]}
CP(1) => {[-1.25, -1], [-1.25, -1], [0.392699081698724, 0.589048622548086], [1.25, 1.46076813896076], [-0.75, -0.533375876488122], [0.196349540849362, 0.385622514497355], [2.8125, 3]}
split: 0 -1.125 (296)
x := {[-1.25, -1], [-1.25, -1], [0.589048622548086, 0.785398163397449], [1.25, 1.46662412351188], [-0.75, -0.523643874458234], [0.196349540849362, 0.391057382430672], [2.625, 2.8125]}
CP(1) => []
[truncated: 22,670 more rows]
