# Supplementary material for: Rigorous packing of unit squares into a circle
Source: J Glob Optim. 2018 Oct 3;73(3):547–65. doi: 10.1007/s10898-018-0711-5 (PMC6394747; doi:10.1007/s10898-018-0711-5)
Supplement: Supplementary file 1 — Supplementary material 1 (zip 65514 KB) [file 10898_2018_711_MOESM1_ESM.zip › n3/phase2/T0T4.txt]

x := {[-3, 3], [-3, 3], [-4.94065645841247e-324, 1.5707963267949], [-3, 3], [-3, 3], [-4.94065645841247e-324, 1.5707963267949], [0, 3]}
CP(2) => {[-3, -1], [-2, -1], [-4.94065645841247e-324, 1.5707963267949], [-3, -1], [0, 1], [-4.94065645841247e-324, 1.5707963267949], [0, 3]}
split: 6 1.5 (2)
x := {[-3, -1], [-2, -1], [-4.94065645841247e-324, 1.5707963267949], [-3, -1], [0, 1], [-4.94065645841247e-324, 1.5707963267949], [0, 1.5]}
CP(1) => []
x := {[-3, -1], [-2, -1], [-4.94065645841247e-324, 1.5707963267949], [-3, -1], [0, 1], [-4.94065645841247e-324, 1.5707963267949], [1.5, 3]}
split: 0 -2 (2)
x := {[-3, -2], [-2, -1], [-4.94065645841247e-324, 1.5707963267949], [-3, -1], [0, 1], [-4.94065645841247e-324, 1.5707963267949], [1.5, 3]}
CP(2) => []
x := {[-2, -1], [-2, -1], [-4.94065645841247e-324, 1.5707963267949], [-3, -1], [0, 1], [-4.94065645841247e-324, 1.5707963267949], [1.5, 3]}
split: 3 -2 (2)
x := {[-2, -1], [-2, -1], [-4.94065645841247e-324, 1.5707963267949], [-3, -2], [0, 1], [-4.94065645841247e-324, 1.5707963267949], [1.5, 3]}
CP(2) => []
x := {[-2, -1], [-2, -1], [-4.94065645841247e-324, 1.5707963267949], [-2, -1], [0, 1], [-4.94065645841247e-324, 1.5707963267949], [1.5, 3]}
split: 2 0.785398 (2)
x := {[-2, -1], [-2, -1], [-4.94065645841247e-324, 0.785398163397449], [-2, -1], [0, 1], [-4.94065645841247e-324, 1.5707963267949], [1.5, 3]}
split: 5 0.785398 (3)
x := {[-2, -1], [-2, -1], [0.785398163397449, 1.5707963267949], [-2, -1], [0, 1], [-4.94065645841247e-324, 1.5707963267949], [1.5, 3]}
split: 5 0.785398 (4)
x := {[-2, -1], [-2, -1], [-4.94065645841247e-324, 0.785398163397449], [-2, -1], [0, 1], [-4.94065645841247e-324, 0.785398163397449], [1.5, 3]}
split: 6 2.25 (5)
x := {[-2, -1], [-2, -1], [-4.94065645841247e-324, 0.785398163397449], [-2, -1], [0, 1], [0.785398163397449, 1.5707963267949], [1.5, 3]}
split: 6 2.25 (6)
x := {[-2, -1], [-2, -1], [0.785398163397449, 1.5707963267949], [-2, -1], [0, 1], [-4.94065645841247e-324, 0.785398163397449], [1.5, 3]}
split: 6 2.25 (7)
x := {[-2, -1], [-2, -1], [0.785398163397449, 1.5707963267949], [-2, -1], [0, 1], [0.785398163397449, 1.5707963267949], [1.5, 3]}
split: 6 2.25 (8)
x := {[-2, -1], [-2, -1], [-4.94065645841247e-324, 0.785398163397449], [-2, -1], [0, 1], [-4.94065645841247e-324, 0.785398163397449], [1.5, 2.25]}
CP(1) => []
x := {[-2, -1], [-2, -1], [-4.94065645841247e-324, 0.785398163397449], [-2, -1], [0, 1], [-4.94065645841247e-324, 0.785398163397449], [2.25, 3]}
split: 0 -1.5 (8)
x := {[-2, -1], [-2, -1], [-4.94065645841247e-324, 0.785398163397449], [-2, -1], [0, 1], [0.785398163397449, 1.5707963267949], [1.5, 2.25]}
CP(1) => []
x := {[-2, -1], [-2, -1], [-4.94065645841247e-324, 0.785398163397449], [-2, -1], [0, 1], [0.785398163397449, 1.5707963267949], [2.25, 3]}
split: 0 -1.5 (8)
x := {[-2, -1], [-2, -1], [0.785398163397449, 1.5707963267949], [-2, -1], [0, 1], [-4.94065645841247e-324, 0.785398163397449], [1.5, 2.25]}
CP(1) => []
x := {[-2, -1], [-2, -1], [0.785398163397449, 1.5707963267949], [-2, -1], [0, 1], [-4.94065645841247e-324, 0.785398163397449], [2.25, 3]}
split: 0 -1.5 (8)
x := {[-2, -1], [-2, -1], [0.785398163397449, 1.5707963267949], [-2, -1], [0, 1], [0.785398163397449, 1.5707963267949], [1.5, 2.25]}
CP(1) => []
x := {[-2, -1], [-2, -1], [0.785398163397449, 1.5707963267949], [-2, -1], [0, 1], [0.785398163397449, 1.5707963267949], [2.25, 3]}
split: 0 -1.5 (8)
x := {[-2, -1.5], [-2, -1], [-4.94065645841247e-324, 0.785398163397449], [-2, -1], [0, 1], [-4.94065645841247e-324, 0.785398163397449], [2.25, 3]}
CP(2) => []
x := {[-1.5, -1], [-2, -1], [-4.94065645841247e-324, 0.785398163397449], [-2, -1], [0, 1], [-4.94065645841247e-324, 0.785398163397449], [2.25, 3]}
CP(2) => {[-1.5, -1], [-1.5, -1], [-4.94065645841247e-324, 0.785398163397449], [-2, -1], [0, 1], [-4.94065645841247e-324, 0.785398163397449], [2.25, 3]}
split: 3 -1.5 (8)
x := {[-2, -1.5], [-2, -1], [-4.94065645841247e-324, 0.785398163397449], [-2, -1], [0, 1], [0.785398163397449, 1.5707963267949], [2.25, 3]}
CP(2) => []
x := {[-1.5, -1], [-2, -1], [-4.94065645841247e-324, 0.785398163397449], [-2, -1], [0, 1], [0.785398163397449, 1.5707963267949], [2.25, 3]}
CP(2) => {[-1.5, -1], [-1.5, -1], [-4.94065645841247e-324, 0.785398163397449], [-2, -1], [0, 1], [0.785398163397449, 1.5707963267949], [2.25, 3]}
split: 3 -1.5 (8)
x := {[-2, -1.5], [-2, -1], [0.785398163397449, 1.5707963267949], [-2, -1], [0, 1], [-4.94065645841247e-324, 0.785398163397449], [2.25, 3]}
CP(2) => {[-2, -1.5], [-1.89809728810838, -1], [0.785398163397449, 1.5707963267949], [-2, -1], [0, 1], [-4.94065645841247e-324, 0.785398163397449], [2.25, 3]}
split: 3 -1.5 (9)
x := {[-1.5, -1], [-2, -1], [0.785398163397449, 1.5707963267949], [-2, -1], [0, 1], [-4.94065645841247e-324, 0.785398163397449], [2.25, 3]}
CP(2) => {[-1.5, -1], [-1.5, -1], [0.785398163397449, 1.5707963267949], [-2, -1], [0, 1], [-4.94065645841247e-324, 0.785398163397449], [2.25, 3]}
split: 3 -1.5 (10)
x := {[-2, -1.5], [-2, -1], [0.785398163397449, 1.5707963267949], [-2, -1], [0, 1], [0.785398163397449, 1.5707963267949], [2.25, 3]}
CP(2) => {[-2, -1.5], [-1.89809728810838, -1], [0.785398163397449, 1.5707963267949], [-2, -1], [0, 1], [0.785398163397449, 1.5707963267949], [2.25, 3]}
split: 3 -1.5 (11)
x := {[-1.5, -1], [-2, -1], [0.785398163397449, 1.5707963267949], [-2, -1], [0, 1], [0.785398163397449, 1.5707963267949], [2.25, 3]}
CP(2) => {[-1.5, -1], [-1.5, -1], [0.785398163397449, 1.5707963267949], [-2, -1], [0, 1], [0.785398163397449, 1.5707963267949], [2.25, 3]}
split: 3 -1.5 (12)
x := {[-1.5, -1], [-1.5, -1], [-4.94065645841247e-324, 0.785398163397449], [-2, -1.5], [0, 1], [-4.94065645841247e-324, 0.785398163397449], [2.25, 3]}
CP(7) => []
x := {[-1.5, -1], [-1.5, -1], [-4.94065645841247e-324, 0.785398163397449], [-1.5, -1], [0, 1], [-4.94065645841247e-324, 0.785398163397449], [2.25, 3]}
CP(2) => {[-1.5, -1], [-1.5, -1], [-4.94065645841247e-324, 0.785398163397449], [-1.5, -1], [0.5, 1], [-4.94065645841247e-324, 0.785398163397449], [2.25, 3]}
split: 2 0.392699 (12)
x := {[-1.5, -1], [-1.5, -1], [-4.94065645841247e-324, 0.785398163397449], [-2, -1.5], [0, 1], [0.785398163397449, 1.5707963267949], [2.25, 3]}
split: 4 0.5 (13)
x := {[-1.5, -1], [-1.5, -1], [-4.94065645841247e-324, 0.785398163397449], [-1.5, -1], [0, 1], [0.785398163397449, 1.5707963267949], [2.25, 3]}
CP(2) => {[-1.5, -1], [-1.5, -1], [-4.94065645841247e-324, 0.785398163397449], [-1.5, -1], [0.5, 1], [0.785398163397449, 1.5707963267949], [2.25, 3]}
split: 2 0.392699 (14)
x := {[-2, -1.5], [-1.89809728810838, -1], [0.785398163397449, 1.5707963267949], [-2, -1.5], [0, 1], [-4.94065645841247e-324, 0.785398163397449], [2.25, 3]}
CP(7) => []
x := {[-2, -1.5], [-1.89809728810838, -1], [0.785398163397449, 1.5707963267949], [-1.5, -1], [0, 1], [-4.94065645841247e-324, 0.785398163397449], [2.25, 3]}
CP(2) => {[-2, -1.5], [-1.89809728810838, -1], [0.785398163397449, 1.5707963267949], [-1.5, -1], [0.5, 1], [-4.94065645841247e-324, 0.785398163397449], [2.25, 3]}
split: 1 -1.44905 (14)
x := {[-1.5, -1], [-1.5, -1], [0.785398163397449, 1.5707963267949], [-2, -1.5], [0, 1], [-4.94065645841247e-324, 0.785398163397449], [2.25, 3]}
CP(7) => []
x := {[-1.5, -1], [-1.5, -1], [0.785398163397449, 1.5707963267949], [-1.5, -1], [0, 1], [-4.94065645841247e-324, 0.785398163397449], [2.25, 3]}
CP(2) => {[-1.5, -1], [-1.5, -1], [0.785398163397449, 1.5707963267949], [-1.5, -1], [0.5, 1], [-4.94065645841247e-324, 0.785398163397449], [2.25, 3]}
split: 5 0.392699 (14)
x := {[-2, -1.5], [-1.89809728810838, -1], [0.785398163397449, 1.5707963267949], [-2, -1.5], [0, 1], [0.785398163397449, 1.5707963267949], [2.25, 3]}
split: 4 0.5 (15)
x := {[-2, -1.5], [-1.89809728810838, -1], [0.785398163397449, 1.5707963267949], [-1.5, -1], [0, 1], [0.785398163397449, 1.5707963267949], [2.25, 3]}
CP(2) => {[-2, -1.5], [-1.89809728810838, -1], [0.785398163397449, 1.5707963267949], [-1.5, -1], [0.5, 1], [0.785398163397449, 1.5707963267949], [2.25, 3]}
split: 1 -1.44905 (16)
x := {[-1.5, -1], [-1.5, -1], [0.785398163397449, 1.5707963267949], [-2, -1.5], [0, 1], [0.785398163397449, 1.5707963267949], [2.25, 3]}
split: 4 0.5 (17)
x := {[-1.5, -1], [-1.5, -1], [0.785398163397449, 1.5707963267949], [-1.5, -1], [0, 1], [0.785398163397449, 1.5707963267949], [2.25, 3]}
CP(2) => {[-1.5, -1], [-1.5, -1], [0.785398163397449, 1.5707963267949], [-1.5, -1], [0.5, 1], [0.785398163397449, 1.5707963267949], [2.25, 3]}
split: 2 1.1781 (18)
x := {[-1.5, -1], [-1.5, -1], [-4.94065645841247e-324, 0.392699081698724], [-1.5, -1], [0.5, 1], [-4.94065645841247e-324, 0.785398163397449], [2.25, 3]}
CP(2) => {[-1.5, -1], [-1.43959285297413, -1], [-4.94065645841247e-324, 0.387204789493637], [-1.5, -1], [0.5, 1], [-4.94065645841247e-324, 0.785398163397449], [2.25, 3]}
split: 5 0.392699 (19)
x := {[-1.5, -1], [-1.5, -1], [0.392699081698724, 0.785398163397449], [-1.5, -1], [0.5, 1], [-4.94065645841247e-324, 0.785398163397449], [2.25, 3]}
split: 5 0.392699 (20)
x := {[-1.5, -1], [-1.5, -1], [-4.94065645841247e-324, 0.785398163397449], [-2, -1.5], [0, 0.5], [0.785398163397449, 1.5707963267949], [2.25, 3]}
split: 2 0.392699 (21)
x := {[-1.5, -1], [-1.5, -1], [-4.94065645841247e-324, 0.785398163397449], [-2, -1.5], [0.5, 1], [0.785398163397449, 1.5707963267949], [2.25, 3]}
split: 2 0.392699 (22)
x := {[-1.5, -1], [-1.5, -1], [-4.94065645841247e-324, 0.392699081698724], [-1.5, -1], [0.5, 1], [0.785398163397449, 1.5707963267949], [2.25, 3]}
CP(2) => {[-1.5, -1], [-1.43959285297413, -1], [-4.94065645841247e-324, 0.387204789493637], [-1.5, -1], [0.5, 1], [0.785398163397449, 1.5707963267949], [2.25, 3]}
split: 5 1.1781 (23)
x := {[-1.5, -1], [-1.5, -1], [0.392699081698724, 0.785398163397449], [-1.5, -1], [0.5, 1], [0.785398163397449, 1.5707963267949], [2.25, 3]}
split: 5 1.1781 (24)
x := {[-2, -1.5], [-1.89809728810838, -1.44904864405419], [0.785398163397449, 1.5707963267949], [-1.5, -1], [0.5, 1], [-4.94065645841247e-324, 0.785398163397449], [2.25, 3]}
CP(1) => []
x := {[-2, -1.5], [-1.44904864405419, -1], [0.785398163397449, 1.5707963267949], [-1.5, -1], [0.5, 1], [-4.94065645841247e-324, 0.785398163397449], [2.25, 3]}
split: 5 0.392699 (24)
x := {[-1.5, -1], [-1.5, -1], [0.785398163397449, 1.5707963267949], [-1.5, -1], [0.5, 1], [-4.94065645841247e-324, 0.392699081698724], [2.25, 3]}
split: 2 1.1781 (25)
x := {[-1.5, -1], [-1.5, -1], [0.785398163397449, 1.5707963267949], [-1.5, -1], [0.5, 1], [0.392699081698724, 0.785398163397449], [2.25, 3]}
split: 2 1.1781 (26)
x := {[-2, -1.5], [-1.89809728810838, -1], [0.785398163397449, 1.5707963267949], [-2, -1.5], [0, 0.5], [0.785398163397449, 1.5707963267949], [2.25, 3]}
split: 1 -1.44905 (27)
x := {[-2, -1.5], [-1.89809728810838, -1], [0.785398163397449, 1.5707963267949], [-2, -1.5], [0.5, 1], [0.785398163397449, 1.5707963267949], [2.25, 3]}
split: 1 -1.44905 (28)
x := {[-2, -1.5], [-1.89809728810838, -1.44904864405419], [0.785398163397449, 1.5707963267949], [-1.5, -1], [0.5, 1], [0.785398163397449, 1.5707963267949], [2.25, 3]}
CP(1) => []
x := {[-2, -1.5], [-1.44904864405419, -1], [0.785398163397449, 1.5707963267949], [-1.5, -1], [0.5, 1], [0.785398163397449, 1.5707963267949], [2.25, 3]}
split: 2 1.1781 (28)
x := {[-1.5, -1], [-1.5, -1], [0.785398163397449, 1.5707963267949], [-2, -1.5], [0, 0.5], [0.785398163397449, 1.5707963267949], [2.25, 3]}
split: 2 1.1781 (29)
x := {[-1.5, -1], [-1.5, -1], [0.785398163397449, 1.5707963267949], [-2, -1.5], [0.5, 1], [0.785398163397449, 1.5707963267949], [2.25, 3]}
split: 2 1.1781 (30)
x := {[-1.5, -1], [-1.5, -1], [0.785398163397449, 1.17809724509617], [-1.5, -1], [0.5, 1], [0.785398163397449, 1.5707963267949], [2.25, 3]}
split: 5 1.1781 (31)
x := {[-1.5, -1], [-1.5, -1], [1.17809724509617, 1.5707963267949], [-1.5, -1], [0.5, 1], [0.785398163397449, 1.5707963267949], [2.25, 3]}
CP(3) => {[-1.44296841303095, -1], [-1.44296841303095, -1], [1.17809724509617, 1.5707963267949], [-1.5, -1], [0.5, 1], [0.785398163397449, 1.5707963267949], [2.25, 3]}
split: 5 1.1781 (32)
x := {[-1.5, -1], [-1.43959285297413, -1], [-4.94065645841247e-324, 0.387204789493637], [-1.5, -1], [0.5, 1], [-4.94065645841247e-324, 0.392699081698724], [2.25, 3]}
CP(1) => {[-1.5, -1], [-1.43511446776916, -1], [-4.94065645841247e-324, 0.383053887716666], [-1.5, -1], [0.5, 1], [-4.94065645841247e-324, 0.392699081698724], [2.25, 3]}
split: 6 2.625 (33)
x := {[-1.5, -1], [-1.43959285297413, -1], [-4.94065645841247e-324, 0.387204789493637], [-1.5, -1], [0.5, 1], [0.392699081698724, 0.785398163397449], [2.25, 3]}
CP(1) => {[-1.5, -1], [-1.43511446776916, -1], [-4.94065645841247e-324, 0.383053887716666], [-1.5, -1], [0.5, 1], [0.392699081698724, 0.785398163397449], [2.25, 3]}
split: 6 2.625 (34)
x := {[-1.5, -1], [-1.5, -1], [0.392699081698724, 0.785398163397449], [-1.5, -1], [0.5, 1], [-4.94065645841247e-324, 0.392699081698724], [2.25, 3]}
split: 6 2.625 (35)
x := {[-1.5, -1], [-1.5, -1], [0.392699081698724, 0.785398163397449], [-1.5, -1], [0.5, 1], [0.392699081698724, 0.785398163397449], [2.25, 3]}
split: 6 2.625 (36)
x := {[-1.5, -1], [-1.5, -1], [-4.94065645841247e-324, 0.392699081698724], [-2, -1.5], [0, 0.5], [0.785398163397449, 1.5707963267949], [2.25, 3]}
CP(2) => {[-1.5, -1], [-1.43959285297413, -1], [-4.94065645841247e-324, 0.387204789493637], [-2, -1.5], [0, 0.5], [0.785398163397449, 1.5707963267949], [2.25, 3]}
split: 5 1.1781 (37)
x := {[-1.5, -1], [-1.5, -1], [0.392699081698724, 0.785398163397449], [-2, -1.5], [0, 0.5], [0.785398163397449, 1.5707963267949], [2.25, 3]}
split: 5 1.1781 (38)
x := {[-1.5, -1], [-1.5, -1], [-4.94065645841247e-324, 0.392699081698724], [-2, -1.5], [0.5, 1], [0.785398163397449, 1.5707963267949], [2.25, 3]}
CP(2) => {[-1.5, -1], [-1.43959285297413, -1], [-4.94065645841247e-324, 0.387204789493637], [-2, -1.5], [0.5, 1], [0.785398163397449, 1.5707963267949], [2.25, 3]}
split: 5 1.1781 (39)
x := {[-1.5, -1], [-1.5, -1], [0.392699081698724, 0.785398163397449], [-2, -1.5], [0.5, 1], [0.785398163397449, 1.5707963267949], [2.25, 3]}
split: 5 1.1781 (40)
x := {[-1.5, -1], [-1.43959285297413, -1], [-4.94065645841247e-324, 0.387204789493637], [-1.5, -1], [0.5, 1], [0.785398163397449, 1.17809724509617], [2.25, 3]}
CP(1) => {[-1.5, -1], [-1.43511446776916, -1], [-4.94065645841247e-324, 0.383053887716666], [-1.5, -1], [0.5, 1], [0.785398163397449, 1.17809724509617], [2.25, 3]}
split: 6 2.625 (41)
x := {[-1.5, -1], [-1.43959285297413, -1], [-4.94065645841247e-324, 0.387204789493637], [-1.5, -1], [0.5, 1], [1.17809724509617, 1.5707963267949], [2.25, 3]}
CP(1) => {[-1.5, -1], [-1.43511446776916, -1], [-4.94065645841247e-324, 0.383053887716666], [-1.5, -1], [0.5, 1], [1.17809724509617, 1.5707963267949], [2.25, 3]}
split: 6 2.625 (42)
x := {[-1.5, -1], [-1.5, -1], [0.392699081698724, 0.785398163397449], [-1.5, -1], [0.5, 1], [0.785398163397449, 1.17809724509617], [2.25, 3]}
split: 6 2.625 (43)
x := {[-1.5, -1], [-1.5, -1], [0.392699081698724, 0.785398163397449], [-1.5, -1], [0.5, 1], [1.17809724509617, 1.5707963267949], [2.25, 3]}
split: 6 2.625 (44)
x := {[-2, -1.5], [-1.44904864405419, -1], [0.785398163397449, 1.5707963267949], [-1.5, -1], [0.5, 1], [-4.94065645841247e-324, 0.392699081698724], [2.25, 3]}
split: 2 1.1781 (45)
x := {[-2, -1.5], [-1.44904864405419, -1], [0.785398163397449, 1.5707963267949], [-1.5, -1], [0.5, 1], [0.392699081698724, 0.785398163397449], [2.25, 3]}
split: 2 1.1781 (46)
x := {[-1.5, -1], [-1.5, -1], [0.785398163397449, 1.17809724509617], [-1.5, -1], [0.5, 1], [-4.94065645841247e-324, 0.392699081698724], [2.25, 3]}
split: 6 2.625 (47)
x := {[-1.5, -1], [-1.5, -1], [1.17809724509617, 1.5707963267949], [-1.5, -1], [0.5, 1], [-4.94065645841247e-324, 0.392699081698724], [2.25, 3]}
CP(3) => {[-1.44296841303095, -1], [-1.44296841303095, -1], [1.17809724509617, 1.5707963267949], [-1.5, -1], [0.5, 1], [-4.94065645841247e-324, 0.392699081698724], [2.25, 3]}
split: 6 2.625 (48)
x := {[-1.5, -1], [-1.5, -1], [0.785398163397449, 1.17809724509617], [-1.5, -1], [0.5, 1], [0.392699081698724, 0.785398163397449], [2.25, 3]}
split: 6 2.625 (49)
x := {[-1.5, -1], [-1.5, -1], [1.17809724509617, 1.5707963267949], [-1.5, -1], [0.5, 1], [0.392699081698724, 0.785398163397449], [2.25, 3]}
CP(3) => {[-1.44296841303095, -1], [-1.44296841303095, -1], [1.17809724509617, 1.5707963267949], [-1.5, -1], [0.5, 1], [0.392699081698724, 0.785398163397449], [2.25, 3]}
split: 6 2.625 (50)
x := {[-2, -1.5], [-1.89809728810838, -1.44904864405419], [0.785398163397449, 1.5707963267949], [-2, -1.5], [0, 0.5], [0.785398163397449, 1.5707963267949], [2.25, 3]}
CP(1) => []
x := {[-2, -1.5], [-1.44904864405419, -1], [0.785398163397449, 1.5707963267949], [-2, -1.5], [0, 0.5], [0.785398163397449, 1.5707963267949], [2.25, 3]}
split: 2 1.1781 (50)
x := {[-2, -1.5], [-1.89809728810838, -1.44904864405419], [0.785398163397449, 1.5707963267949], [-2, -1.5], [0.5, 1], [0.785398163397449, 1.5707963267949], [2.25, 3]}
CP(1) => []
x := {[-2, -1.5], [-1.44904864405419, -1], [0.785398163397449, 1.5707963267949], [-2, -1.5], [0.5, 1], [0.785398163397449, 1.5707963267949], [2.25, 3]}
split: 2 1.1781 (50)
x := {[-2, -1.5], [-1.44904864405419, -1], [0.785398163397449, 1.17809724509617], [-1.5, -1], [0.5, 1], [0.785398163397449, 1.5707963267949], [2.25, 3]}
CP(1) => []
x := {[-2, -1.5], [-1.44904864405419, -1], [1.17809724509617, 1.5707963267949], [-1.5, -1], [0.5, 1], [0.785398163397449, 1.5707963267949], [2.25, 3]}
CP(1) => []
x := {[-1.5, -1], [-1.5, -1], [0.785398163397449, 1.17809724509617], [-2, -1.5], [0, 0.5], [0.785398163397449, 1.5707963267949], [2.25, 3]}
split: 5 1.1781 (49)
x := {[-1.5, -1], [-1.5, -1], [1.17809724509617, 1.5707963267949], [-2, -1.5], [0, 0.5], [0.785398163397449, 1.5707963267949], [2.25, 3]}
CP(3) => {[-1.44296841303095, -1], [-1.44296841303095, -1], [1.17809724509617, 1.5707963267949], [-2, -1.5], [0, 0.5], [0.785398163397449, 1.5707963267949], [2.25, 3]}
split: 5 1.1781 (50)
x := {[-1.5, -1], [-1.5, -1], [0.785398163397449, 1.17809724509617], [-2, -1.5], [0.5, 1], [0.785398163397449, 1.5707963267949], [2.25, 3]}
split: 5 1.1781 (51)
x := {[-1.5, -1], [-1.5, -1], [1.17809724509617, 1.5707963267949], [-2, -1.5], [0.5, 1], [0.785398163397449, 1.5707963267949], [2.25, 3]}
CP(3) => {[-1.44296841303095, -1], [-1.44296841303095, -1], [1.17809724509617, 1.5707963267949], [-2, -1.5], [0.5, 1], [0.785398163397449, 1.5707963267949], [2.25, 3]}
split: 5 1.1781 (52)
x := {[-1.5, -1], [-1.5, -1], [0.785398163397449, 1.17809724509617], [-1.5, -1], [0.5, 1], [0.785398163397449, 1.17809724509617], [2.25, 3]}
split: 6 2.625 (53)
x := {[-1.5, -1], [-1.5, -1], [0.785398163397449, 1.17809724509617], [-1.5, -1], [0.5, 1], [1.17809724509617, 1.5707963267949], [2.25, 3]}
split: 6 2.625 (54)
x := {[-1.44296841303095, -1], [-1.44296841303095, -1], [1.17809724509617, 1.5707963267949], [-1.5, -1], [0.5, 1], [0.785398163397449, 1.17809724509617], [2.25, 3]}
split: 6 2.625 (55)
x := {[-1.44296841303095, -1], [-1.44296841303095, -1], [1.17809724509617, 1.5707963267949], [-1.5, -1], [0.5, 1], [1.17809724509617, 1.5707963267949], [2.25, 3]}
split: 6 2.625 (56)
x := {[-1.5, -1], [-1.43511446776916, -1], [-4.94065645841247e-324, 0.383053887716666], [-1.5, -1], [0.5, 1], [-4.94065645841247e-324, 0.392699081698724], [2.25, 2.625]}
CP(1) => []
x := {[-1.5, -1], [-1.43511446776916, -1], [-4.94065645841247e-324, 0.383053887716666], [-1.5, -1], [0.5, 1], [-4.94065645841247e-324, 0.392699081698724], [2.625, 3]}
CP(1) => {[-1.5, -1], [-1.4291846185739, -1], [-4.94065645841247e-324, 0.377568308419987], [-1.5, -1], [0.5, 1], [-4.94065645841247e-324, 0.392699081698724], [2.625, 3]}
split: 0 -1.25 (56)
x := {[-1.5, -1], [-1.43511446776916, -1], [-4.94065645841247e-324, 0.383053887716666], [-1.5, -1], [0.5, 1], [0.392699081698724, 0.785398163397449], [2.25, 2.625]}
CP(1) => []
x := {[-1.5, -1], [-1.43511446776916, -1], [-4.94065645841247e-324, 0.383053887716666], [-1.5, -1], [0.5, 1], [0.392699081698724, 0.785398163397449], [2.625, 3]}
CP(1) => {[-1.5, -1], [-1.4291846185739, -1], [-4.94065645841247e-324, 0.377568308419987], [-1.5, -1], [0.5, 1], [0.392699081698724, 0.785398163397449], [2.625, 3]}
split: 0 -1.25 (56)
x := {[-1.5, -1], [-1.5, -1], [0.392699081698724, 0.785398163397449], [-1.5, -1], [0.5, 1], [-4.94065645841247e-324, 0.392699081698724], [2.25, 2.625]}
CP(1) => []
x := {[-1.5, -1], [-1.5, -1], [0.392699081698724, 0.785398163397449], [-1.5, -1], [0.5, 1], [-4.94065645841247e-324, 0.392699081698724], [2.625, 3]}
split: 0 -1.25 (56)
x := {[-1.5, -1], [-1.5, -1], [0.392699081698724, 0.785398163397449], [-1.5, -1], [0.5, 1], [0.392699081698724, 0.785398163397449], [2.25, 2.625]}
CP(1) => []
x := {[-1.5, -1], [-1.5, -1], [0.392699081698724, 0.785398163397449], [-1.5, -1], [0.5, 1], [0.392699081698724, 0.785398163397449], [2.625, 3]}
split: 0 -1.25 (56)
x := {[-1.5, -1], [-1.43959285297413, -1], [-4.94065645841247e-324, 0.387204789493637], [-2, -1.5], [0, 0.5], [0.785398163397449, 1.17809724509617], [2.25, 3]}
CP(3) => []
x := {[-1.5, -1], [-1.43959285297413, -1], [-4.94065645841247e-324, 0.387204789493637], [-2, -1.5], [0, 0.5], [1.17809724509617, 1.5707963267949], [2.25, 3]}
CP(3) => {[-1.49894185730548, -1], [-1.42135325375596, -1], [-4.94065645841247e-324, 0.370341886128094], [-1.921626306698, -1.5], [0.0783736933019978, 0.5], [1.17809724509617, 1.5707963267949], [2.25, 3]}
split: 6 2.625 (56)
x := {[-1.5, -1], [-1.5, -1], [0.392699081698724, 0.785398163397449], [-2, -1.5], [0, 0.5], [0.785398163397449, 1.17809724509617], [2.25, 3]}
CP(3) => []
x := {[-1.5, -1], [-1.5, -1], [0.392699081698724, 0.785398163397449], [-2, -1.5], [0, 0.5], [1.17809724509617, 1.5707963267949], [2.25, 3]}
CP(3) => {[-1.5, -1], [-1.5, -1], [0.392699081698724, 0.785398163397449], [-1.921626306698, -1.5], [0.0783736933019978, 0.5], [1.17809724509617, 1.5707963267949], [2.25, 3]}
split: 6 2.625 (56)
x := {[-1.5, -1], [-1.43959285297413, -1], [-4.94065645841247e-324, 0.387204789493637], [-2, -1.5], [0.5, 1], [0.785398163397449, 1.17809724509617], [2.25, 3]}
CP(3) => []
x := {[-1.5, -1], [-1.43959285297413, -1], [-4.94065645841247e-324, 0.387204789493637], [-2, -1.5], [0.5, 1], [1.17809724509617, 1.5707963267949], [2.25, 3]}
CP(2) => {[-1.5, -1], [-1.4291846185739, -1], [-4.94065645841247e-324, 0.377568308419987], [-1.88777816730189, -1.5], [0.5, 1], [1.17809724509617, 1.5392939625516], [2.25, 3]}
split: 6 2.625 (56)
x := {[-1.5, -1], [-1.5, -1], [0.392699081698724, 0.785398163397449], [-2, -1.5], [0.5, 1], [0.785398163397449, 1.17809724509617], [2.25, 3]}
CP(3) => []
x := {[-1.5, -1], [-1.5, -1], [0.392699081698724, 0.785398163397449], [-2, -1.5], [0.5, 1], [1.17809724509617, 1.5707963267949], [2.25, 3]}
CP(2) => {[-1.5, -1], [-1.5, -1], [0.392699081698724, 0.785398163397449], [-1.88777816730189, -1.5], [0.5, 1], [1.17809724509617, 1.5392939625516], [2.25, 3]}
split: 6 2.625 (56)
x := {[-1.5, -1], [-1.43511446776916, -1], [-4.94065645841247e-324, 0.383053887716666], [-1.5, -1], [0.5, 1], [0.785398163397449, 1.17809724509617], [2.25, 2.625]}
CP(1) => []
x := {[-1.5, -1], [-1.43511446776916, -1], [-4.94065645841247e-324, 0.383053887716666], [-1.5, -1], [0.5, 1], [0.785398163397449, 1.17809724509617], [2.625, 3]}
CP(1) => {[-1.5, -1], [-1.4291846185739, -1], [-4.94065645841247e-324, 0.377568308419987], [-1.5, -1], [0.5, 1], [0.785398163397449, 1.17809724509617], [2.625, 3]}
split: 0 -1.25 (56)
x := {[-1.5, -1], [-1.43511446776916, -1], [-4.94065645841247e-324, 0.383053887716666], [-1.5, -1], [0.5, 1], [1.17809724509617, 1.5707963267949], [2.25, 2.625]}
CP(1) => []
x := {[-1.5, -1], [-1.43511446776916, -1], [-4.94065645841247e-324, 0.383053887716666], [-1.5, -1], [0.5, 1], [1.17809724509617, 1.5707963267949], [2.625, 3]}
CP(1) => {[-1.5, -1], [-1.4291846185739, -1], [-4.94065645841247e-324, 0.377568308419987], [-1.5, -1], [0.5, 1], [1.17809724509617, 1.5707963267949], [2.625, 3]}
split: 0 -1.25 (56)
x := {[-1.5, -1], [-1.5, -1], [0.392699081698724, 0.785398163397449], [-1.5, -1], [0.5, 1], [0.785398163397449, 1.17809724509617], [2.25, 2.625]}
CP(1) => []
x := {[-1.5, -1], [-1.5, -1], [0.392699081698724, 0.785398163397449], [-1.5, -1], [0.5, 1], [0.785398163397449, 1.17809724509617], [2.625, 3]}
split: 0 -1.25 (56)
x := {[-1.5, -1], [-1.5, -1], [0.392699081698724, 0.785398163397449], [-1.5, -1], [0.5, 1], [1.17809724509617, 1.5707963267949], [2.25, 2.625]}
CP(1) => []
x := {[-1.5, -1], [-1.5, -1], [0.392699081698724, 0.785398163397449], [-1.5, -1], [0.5, 1], [1.17809724509617, 1.5707963267949], [2.625, 3]}
split: 0 -1.25 (56)
x := {[-2, -1.5], [-1.44904864405419, -1], [0.785398163397449, 1.17809724509617], [-1.5, -1], [0.5, 1], [-4.94065645841247e-324, 0.392699081698724], [2.25, 3]}
CP(1) => []
x := {[-2, -1.5], [-1.44904864405419, -1], [1.17809724509617, 1.5707963267949], [-1.5, -1], [0.5, 1], [-4.94065645841247e-324, 0.392699081698724], [2.25, 3]}
CP(1) => []
x := {[-2, -1.5], [-1.44904864405419, -1], [0.785398163397449, 1.17809724509617], [-1.5, -1], [0.5, 1], [0.392699081698724, 0.785398163397449], [2.25, 3]}
CP(1) => []
x := {[-2, -1.5], [-1.44904864405419, -1], [1.17809724509617, 1.5707963267949], [-1.5, -1], [0.5, 1], [0.392699081698724, 0.785398163397449], [2.25, 3]}
CP(1) => []
x := {[-1.5, -1], [-1.5, -1], [0.785398163397449, 1.17809724509617], [-1.5, -1], [0.5, 1], [-4.94065645841247e-324, 0.392699081698724], [2.25, 2.625]}
CP(1) => []
x := {[-1.5, -1], [-1.5, -1], [0.785398163397449, 1.17809724509617], [-1.5, -1], [0.5, 1], [-4.94065645841247e-324, 0.392699081698724], [2.625, 3]}
split: 0 -1.25 (52)
x := {[-1.44296841303095, -1], [-1.44296841303095, -1], [1.17809724509617, 1.5707963267949], [-1.5, -1], [0.5, 1], [-4.94065645841247e-324, 0.392699081698724], [2.25, 2.625]}
CP(1) => []
x := {[-1.44296841303095, -1], [-1.44296841303095, -1], [1.17809724509617, 1.5707963267949], [-1.5, -1], [0.5, 1], [-4.94065645841247e-324, 0.392699081698724], [2.625, 3]}
split: 3 -1.25 (52)
x := {[-1.5, -1], [-1.5, -1], [0.785398163397449, 1.17809724509617], [-1.5, -1], [0.5, 1], [0.392699081698724, 0.785398163397449], [2.25, 2.625]}
CP(1) => []
x := {[-1.5, -1], [-1.5, -1], [0.785398163397449, 1.17809724509617], [-1.5, -1], [0.5, 1], [0.392699081698724, 0.785398163397449], [2.625, 3]}
split: 0 -1.25 (52)
x := {[-1.44296841303095, -1], [-1.44296841303095, -1], [1.17809724509617, 1.5707963267949], [-1.5, -1], [0.5, 1], [0.392699081698724, 0.785398163397449], [2.25, 2.625]}
CP(1) => []
x := {[-1.44296841303095, -1], [-1.44296841303095, -1], [1.17809724509617, 1.5707963267949], [-1.5, -1], [0.5, 1], [0.392699081698724, 0.785398163397449], [2.625, 3]}
split: 3 -1.25 (52)
x := {[-2, -1.5], [-1.44904864405419, -1], [0.785398163397449, 1.17809724509617], [-2, -1.5], [0, 0.5], [0.785398163397449, 1.5707963267949], [2.25, 3]}
CP(1) => []
x := {[-2, -1.5], [-1.44904864405419, -1], [1.17809724509617, 1.5707963267949], [-2, -1.5], [0, 0.5], [0.785398163397449, 1.5707963267949], [2.25, 3]}
CP(1) => []
x := {[-2, -1.5], [-1.44904864405419, -1], [0.785398163397449, 1.17809724509617], [-2, -1.5], [0.5, 1], [0.785398163397449, 1.5707963267949], [2.25, 3]}
CP(1) => []
x := {[-2, -1.5], [-1.44904864405419, -1], [1.17809724509617, 1.5707963267949], [-2, -1.5], [0.5, 1], [0.785398163397449, 1.5707963267949], [2.25, 3]}
CP(1) => []
x := {[-1.5, -1], [-1.5, -1], [0.785398163397449, 1.17809724509617], [-2, -1.5], [0, 0.5], [0.785398163397449, 1.17809724509617], [2.25, 3]}
CP(3) => []
x := {[-1.5, -1], [-1.5, -1], [0.785398163397449, 1.17809724509617], [-2, -1.5], [0, 0.5], [1.17809724509617, 1.5707963267949], [2.25, 3]}
CP(3) => {[-1.5, -1], [-1.5, -1], [0.785398163397449, 1.17809724509617], [-1.921626306698, -1.5], [0.0783736933019978, 0.5], [1.17809724509617, 1.5707963267949], [2.25, 3]}
split: 6 2.625 (48)
x := {[-1.44296841303095, -1], [-1.44296841303095, -1], [1.17809724509617, 1.5707963267949], [-2, -1.5], [0, 0.5], [0.785398163397449, 1.17809724509617], [2.25, 3]}
CP(3) => []
x := {[-1.44296841303095, -1], [-1.44296841303095, -1], [1.17809724509617, 1.5707963267949], [-2, -1.5], [0, 0.5], [1.17809724509617, 1.5707963267949], [2.25, 3]}
CP(3) => {[-1.44296841303095, -1], [-1.44296841303095, -1], [1.17809724509617, 1.5707963267949], [-1.921626306698, -1.5], [0.0783736933019978, 0.5], [1.17809724509617, 1.5707963267949], [2.25, 3]}
split: 6 2.625 (48)
x := {[-1.5, -1], [-1.5, -1], [0.785398163397449, 1.17809724509617], [-2, -1.5], [0.5, 1], [0.785398163397449, 1.17809724509617], [2.25, 3]}
CP(3) => []
x := {[-1.5, -1], [-1.5, -1], [0.785398163397449, 1.17809724509617], [-2, -1.5], [0.5, 1], [1.17809724509617, 1.5707963267949], [2.25, 3]}
CP(2) => {[-1.5, -1], [-1.5, -1], [0.785398163397449, 1.17809724509617], [-1.88777816730189, -1.5], [0.5, 1], [1.17809724509617, 1.5392939625516], [2.25, 3]}
split: 6 2.625 (48)
x := {[-1.44296841303095, -1], [-1.44296841303095, -1], [1.17809724509617, 1.5707963267949], [-2, -1.5], [0.5, 1], [0.785398163397449, 1.17809724509617], [2.25, 3]}
CP(3) => []
x := {[-1.44296841303095, -1], [-1.44296841303095, -1], [1.17809724509617, 1.5707963267949], [-2, -1.5], [0.5, 1], [1.17809724509617, 1.5707963267949], [2.25, 3]}
CP(2) => {[-1.44296841303095, -1], [-1.44296841303095, -1], [1.17809724509617, 1.5707963267949], [-1.88777816730189, -1.5], [0.5, 1], [1.17809724509617, 1.5392939625516], [2.25, 3]}
split: 6 2.625 (48)
x := {[-1.5, -1], [-1.5, -1], [0.785398163397449, 1.17809724509617], [-1.5, -1], [0.5, 1], [0.785398163397449, 1.17809724509617], [2.25, 2.625]}
CP(1) => []
x := {[-1.5, -1], [-1.5, -1], [0.785398163397449, 1.17809724509617], [-1.5, -1], [0.5, 1], [0.785398163397449, 1.17809724509617], [2.625, 3]}
split: 0 -1.25 (48)
x := {[-1.5, -1], [-1.5, -1], [0.785398163397449, 1.17809724509617], [-1.5, -1], [0.5, 1], [1.17809724509617, 1.5707963267949], [2.25, 2.625]}
CP(1) => []
x := {[-1.5, -1], [-1.5, -1], [0.785398163397449, 1.17809724509617], [-1.5, -1], [0.5, 1], [1.17809724509617, 1.5707963267949], [2.625, 3]}
split: 0 -1.25 (48)
x := {[-1.44296841303095, -1], [-1.44296841303095, -1], [1.17809724509617, 1.5707963267949], [-1.5, -1], [0.5, 1], [0.785398163397449, 1.17809724509617], [2.25, 2.625]}
CP(1) => []
x := {[-1.44296841303095, -1], [-1.44296841303095, -1], [1.17809724509617, 1.5707963267949], [-1.5, -1], [0.5, 1], [0.785398163397449, 1.17809724509617], [2.625, 3]}
split: 3 -1.25 (48)
x := {[-1.44296841303095, -1], [-1.44296841303095, -1], [1.17809724509617, 1.5707963267949], [-1.5, -1], [0.5, 1], [1.17809724509617, 1.5707963267949], [2.25, 2.625]}
CP(1) => []
x := {[-1.44296841303095, -1], [-1.44296841303095, -1], [1.17809724509617, 1.5707963267949], [-1.5, -1], [0.5, 1], [1.17809724509617, 1.5707963267949], [2.625, 3]}
split: 3 -1.25 (48)
x := {[-1.5, -1.25], [-1.4291846185739, -1], [-4.94065645841247e-324, 0.377568308419987], [-1.5, -1], [0.5, 1], [-4.94065645841247e-324, 0.392699081698724], [2.625, 3]}
CP(1) => []
x := {[-1.25, -1], [-1.4291846185739, -1], [-4.94065645841247e-324, 0.377568308419987], [-1.5, -1], [0.5, 1], [-4.94065645841247e-324, 0.392699081698724], [2.625, 3]}
CP(2) => {[-1.25, -1], [-1.25, -1], [-4.94065645841247e-324, 0.360861546483578], [-1.5, -1], [0.5, 1], [-4.94065645841247e-324, 0.392699081698724], [2.625, 3]}
split: 3 -1.25 (48)
x := {[-1.5, -1.25], [-1.4291846185739, -1], [-4.94065645841247e-324, 0.377568308419987], [-1.5, -1], [0.5, 1], [0.392699081698724, 0.785398163397449], [2.625, 3]}
CP(1) => []
x := {[-1.25, -1], [-1.4291846185739, -1], [-4.94065645841247e-324, 0.377568308419987], [-1.5, -1], [0.5, 1], [0.392699081698724, 0.785398163397449], [2.625, 3]}
CP(2) => {[-1.25, -1], [-1.25, -1], [-4.94065645841247e-324, 0.360861546483578], [-1.5, -1], [0.5, 1], [0.392699081698724, 0.785398163397449], [2.625, 3]}
split: 3 -1.25 (48)
x := {[-1.5, -1.25], [-1.5, -1], [0.392699081698724, 0.785398163397449], [-1.5, -1], [0.5, 1], [-4.94065645841247e-324, 0.392699081698724], [2.625, 3]}
CP(1) => {[-1.5, -1.25], [-1.45847586576825, -1], [0.392699081698724, 0.785398163397449], [-1.5, -1], [0.5, 1], [-4.94065645841247e-324, 0.392699081698724], [2.625, 3]}
split: 3 -1.25 (49)
x := {[-1.25, -1], [-1.5, -1], [0.392699081698724, 0.785398163397449], [-1.5, -1], [0.5, 1], [-4.94065645841247e-324, 0.392699081698724], [2.625, 3]}
CP(2) => {[-1.25, -1], [-1.25, -1], [0.392699081698724, 0.785398163397449], [-1.5, -1], [0.5, 1], [-4.94065645841247e-324, 0.392699081698724], [2.625, 3]}
split: 3 -1.25 (50)
x := {[-1.5, -1.25], [-1.5, -1], [0.392699081698724, 0.785398163397449], [-1.5, -1], [0.5, 1], [0.392699081698724, 0.785398163397449], [2.625, 3]}
CP(1) => {[-1.5, -1.25], [-1.45847586576825, -1], [0.392699081698724, 0.785398163397449], [-1.5, -1], [0.5, 1], [0.392699081698724, 0.785398163397449], [2.625, 3]}
split: 3 -1.25 (51)
x := {[-1.25, -1], [-1.5, -1], [0.392699081698724, 0.785398163397449], [-1.5, -1], [0.5, 1], [0.392699081698724, 0.785398163397449], [2.625, 3]}
CP(2) => {[-1.25, -1], [-1.25, -1], [0.392699081698724, 0.785398163397449], [-1.5, -1], [0.5, 1], [0.392699081698724, 0.785398163397449], [2.625, 3]}
split: 3 -1.25 (52)
x := {[-1.49894185730548, -1], [-1.42135325375596, -1], [-4.94065645841247e-324, 0.370341886128094], [-1.921626306698, -1.5], [0.0783736933019978, 0.5], [1.17809724509617, 1.5707963267949], [2.25, 2.625]}
CP(1) => []
x := {[-1.49894185730548, -1], [-1.42135325375596, -1], [-4.94065645841247e-324, 0.370341886128094], [-1.921626306698, -1.5], [0.0783736933019978, 0.5], [1.17809724509617, 1.5707963267949], [2.625, 3]}
CP(1) => {[-1.48259439654884, -1], [-1.41104598691907, -1], [-4.94065645841247e-324, 0.360861546483578], [-1.921626306698, -1.5], [0.0783736933019978, 0.5], [1.17809724509617, 1.5707963267949], [2.625, 3]}
split: 0 -1.2413 (52)
x := {[-1.5, -1], [-1.5, -1], [0.392699081698724, 0.785398163397449], [-1.921626306698, -1.5], [0.0783736933019978, 0.5], [1.17809724509617, 1.5707963267949], [2.25, 2.625]}
CP(1) => []
x := {[-1.5, -1], [-1.5, -1], [0.392699081698724, 0.785398163397449], [-1.921626306698, -1.5], [0.0783736933019978, 0.5], [1.17809724509617, 1.5707963267949], [2.625, 3]}
split: 0 -1.25 (52)
x := {[-1.5, -1], [-1.4291846185739, -1], [-4.94065645841247e-324, 0.377568308419987], [-1.88777816730189, -1.5], [0.5, 1], [1.17809724509617, 1.5392939625516], [2.25, 2.625]}
CP(1) => []
x := {[-1.5, -1], [-1.4291846185739, -1], [-4.94065645841247e-324, 0.377568308419987], [-1.88777816730189, -1.5], [0.5, 1], [1.17809724509617, 1.5392939625516], [2.625, 3]}
CP(1) => {[-1.49894185730548, -1], [-1.42135325375596, -1], [-4.94065645841247e-324, 0.370341886128094], [-1.87886101106907, -1.5], [0.5, 1], [1.17809724509617, 1.53162949774884], [2.625, 3]}
split: 4 0.75 (52)
x := {[-1.5, -1], [-1.5, -1], [0.392699081698724, 0.785398163397449], [-1.88777816730189, -1.5], [0.5, 1], [1.17809724509617, 1.5392939625516], [2.25, 2.625]}
CP(1) => []
x := {[-1.5, -1], [-1.5, -1], [0.392699081698724, 0.785398163397449], [-1.88777816730189, -1.5], [0.5, 1], [1.17809724509617, 1.5392939625516], [2.625, 3]}
CP(1) => {[-1.5, -1], [-1.5, -1], [0.392699081698724, 0.785398163397449], [-1.87886101106907, -1.5], [0.5, 1], [1.17809724509617, 1.53162949774884], [2.625, 3]}
split: 0 -1.25 (52)
x := {[-1.5, -1.25], [-1.4291846185739, -1], [-4.94065645841247e-324, 0.377568308419987], [-1.5, -1], [0.5, 1], [0.785398163397449, 1.17809724509617], [2.625, 3]}
CP(1) => []
x := {[-1.25, -1], [-1.4291846185739, -1], [-4.94065645841247e-324, 0.377568308419987], [-1.5, -1], [0.5, 1], [0.785398163397449, 1.17809724509617], [2.625, 3]}
CP(2) => {[-1.25, -1], [-1.25, -1], [-4.94065645841247e-324, 0.360861546483578], [-1.5, -1], [0.5, 1], [0.785398163397449, 1.17809724509617], [2.625, 3]}
split: 3 -1.25 (52)
x := {[-1.5, -1.25], [-1.4291846185739, -1], [-4.94065645841247e-324, 0.377568308419987], [-1.5, -1], [0.5, 1], [1.17809724509617, 1.5707963267949], [2.625, 3]}
CP(1) => []
x := {[-1.25, -1], [-1.4291846185739, -1], [-4.94065645841247e-324, 0.377568308419987], [-1.5, -1], [0.5, 1], [1.17809724509617, 1.5707963267949], [2.625, 3]}
CP(2) => {[-1.25, -1], [-1.25, -1], [-4.94065645841247e-324, 0.360861546483578], [-1.5, -1], [0.5, 1], [1.17809724509617, 1.5707963267949], [2.625, 3]}
split: 3 -1.25 (52)
x := {[-1.5, -1.25], [-1.5, -1], [0.392699081698724, 0.785398163397449], [-1.5, -1], [0.5, 1], [0.785398163397449, 1.17809724509617], [2.625, 3]}
CP(1) => {[-1.5, -1.25], [-1.45847586576825, -1], [0.392699081698724, 0.785398163397449], [-1.5, -1], [0.5, 1], [0.785398163397449, 1.17809724509617], [2.625, 3]}
split: 3 -1.25 (53)
x := {[-1.25, -1], [-1.5, -1], [0.392699081698724, 0.785398163397449], [-1.5, -1], [0.5, 1], [0.785398163397449, 1.17809724509617], [2.625, 3]}
CP(2) => {[-1.25, -1], [-1.25, -1], [0.392699081698724, 0.785398163397449], [-1.5, -1], [0.5, 1], [0.785398163397449, 1.17809724509617], [2.625, 3]}
split: 3 -1.25 (54)
x := {[-1.5, -1.25], [-1.5, -1], [0.392699081698724, 0.785398163397449], [-1.5, -1], [0.5, 1], [1.17809724509617, 1.5707963267949], [2.625, 3]}
CP(1) => {[-1.5, -1.25], [-1.45847586576825, -1], [0.392699081698724, 0.785398163397449], [-1.5, -1], [0.5, 1], [1.17809724509617, 1.5707963267949], [2.625, 3]}
split: 3 -1.25 (55)
x := {[-1.25, -1], [-1.5, -1], [0.392699081698724, 0.785398163397449], [-1.5, -1], [0.5, 1], [1.17809724509617, 1.5707963267949], [2.625, 3]}
CP(2) => {[-1.25, -1], [-1.25, -1], [0.392699081698724, 0.785398163397449], [-1.5, -1], [0.5, 1], [1.17809724509617, 1.5707963267949], [2.625, 3]}
split: 3 -1.25 (56)
x := {[-1.5, -1.25], [-1.5, -1], [0.785398163397449, 1.17809724509617], [-1.5, -1], [0.5, 1], [-4.94065645841247e-324, 0.392699081698724], [2.625, 3]}
split: 1 -1.25 (57)
x := {[-1.25, -1], [-1.5, -1], [0.785398163397449, 1.17809724509617], [-1.5, -1], [0.5, 1], [-4.94065645841247e-324, 0.392699081698724], [2.625, 3]}
CP(2) => {[-1.25, -1], [-1.25, -1], [0.785398163397449, 1.17809724509617], [-1.5, -1], [0.5, 1], [-4.94065645841247e-324, 0.392699081698724], [2.625, 3]}
split: 3 -1.25 (58)
x := {[-1.44296841303095, -1], [-1.44296841303095, -1], [1.17809724509617, 1.5707963267949], [-1.5, -1.25], [0.5, 1], [-4.94065645841247e-324, 0.392699081698724], [2.625, 3]}
split: 4 0.75 (59)
x := {[-1.44296841303095, -1], [-1.44296841303095, -1], [1.17809724509617, 1.5707963267949], [-1.25, -1], [0.5, 1], [-4.94065645841247e-324, 0.392699081698724], [2.625, 3]}
CP(2) => {[-1.44296841303095, -1], [-1.44296841303095, -1], [1.17809724509617, 1.5707963267949], [-1.25, -1], [0.75, 1], [-4.94065645841247e-324, 0.392699081698724], [2.625, 3]}
split: 0 -1.22148 (60)
x := {[-1.5, -1.25], [-1.5, -1], [0.785398163397449, 1.17809724509617], [-1.5, -1], [0.5, 1], [0.392699081698724, 0.785398163397449], [2.625, 3]}
split: 1 -1.25 (61)
x := {[-1.25, -1], [-1.5, -1], [0.785398163397449, 1.17809724509617], [-1.5, -1], [0.5, 1], [0.392699081698724, 0.785398163397449], [2.625, 3]}
CP(2) => {[-1.25, -1], [-1.25, -1], [0.785398163397449, 1.17809724509617], [-1.5, -1], [0.5, 1], [0.392699081698724, 0.785398163397449], [2.625, 3]}
split: 3 -1.25 (62)
x := {[-1.44296841303095, -1], [-1.44296841303095, -1], [1.17809724509617, 1.5707963267949], [-1.5, -1.25], [0.5, 1], [0.392699081698724, 0.785398163397449], [2.625, 3]}
split: 4 0.75 (63)
x := {[-1.44296841303095, -1], [-1.44296841303095, -1], [1.17809724509617, 1.5707963267949], [-1.25, -1], [0.5, 1], [0.392699081698724, 0.785398163397449], [2.625, 3]}
CP(2) => {[-1.44296841303095, -1], [-1.44296841303095, -1], [1.17809724509617, 1.5707963267949], [-1.25, -1], [0.75, 1], [0.392699081698724, 0.785398163397449], [2.625, 3]}
split: 0 -1.22148 (64)
x := {[-1.5, -1], [-1.5, -1], [0.785398163397449, 1.17809724509617], [-1.921626306698, -1.5], [0.0783736933019978, 0.5], [1.17809724509617, 1.5707963267949], [2.25, 2.625]}
CP(1) => []
x := {[-1.5, -1], [-1.5, -1], [0.785398163397449, 1.17809724509617], [-1.921626306698, -1.5], [0.0783736933019978, 0.5], [1.17809724509617, 1.5707963267949], [2.625, 3]}
split: 0 -1.25 (64)
x := {[-1.44296841303095, -1], [-1.44296841303095, -1], [1.17809724509617, 1.5707963267949], [-1.921626306698, -1.5], [0.0783736933019978, 0.5], [1.17809724509617, 1.5707963267949], [2.25, 2.625]}
CP(1) => []
x := {[-1.44296841303095, -1], [-1.44296841303095, -1], [1.17809724509617, 1.5707963267949], [-1.921626306698, -1.5], [0.0783736933019978, 0.5], [1.17809724509617, 1.5707963267949], [2.625, 3]}
split: 0 -1.22148 (64)
x := {[-1.5, -1], [-1.5, -1], [0.785398163397449, 1.17809724509617], [-1.88777816730189, -1.5], [0.5, 1], [1.17809724509617, 1.5392939625516], [2.25, 2.625]}
CP(1) => []
x := {[-1.5, -1], [-1.5, -1], [0.785398163397449, 1.17809724509617], [-1.88777816730189, -1.5], [0.5, 1], [1.17809724509617, 1.5392939625516], [2.625, 3]}
CP(1) => {[-1.5, -1], [-1.5, -1], [0.785398163397449, 1.17809724509617], [-1.87886101106907, -1.5], [0.5, 1], [1.17809724509617, 1.53162949774884], [2.625, 3]}
split: 0 -1.25 (64)
x := {[-1.44296841303095, -1], [-1.44296841303095, -1], [1.17809724509617, 1.5707963267949], [-1.88777816730189, -1.5], [0.5, 1], [1.17809724509617, 1.5392939625516], [2.25, 2.625]}
CP(1) => []
x := {[-1.44296841303095, -1], [-1.44296841303095, -1], [1.17809724509617, 1.5707963267949], [-1.88777816730189, -1.5], [0.5, 1], [1.17809724509617, 1.5392939625516], [2.625, 3]}
CP(1) => {[-1.44296841303095, -1], [-1.44296841303095, -1], [1.17809724509617, 1.5707963267949], [-1.87886101106907, -1.5], [0.5, 1], [1.17809724509617, 1.53162949774884], [2.625, 3]}
split: 4 0.75 (64)
x := {[-1.5, -1.25], [-1.5, -1], [0.785398163397449, 1.17809724509617], [-1.5, -1], [0.5, 1], [0.785398163397449, 1.17809724509617], [2.625, 3]}
split: 1 -1.25 (65)
x := {[-1.25, -1], [-1.5, -1], [0.785398163397449, 1.17809724509617], [-1.5, -1], [0.5, 1], [0.785398163397449, 1.17809724509617], [2.625, 3]}
CP(2) => {[-1.25, -1], [-1.25, -1], [0.785398163397449, 1.17809724509617], [-1.5, -1], [0.5, 1], [0.785398163397449, 1.17809724509617], [2.625, 3]}
split: 3 -1.25 (66)
x := {[-1.5, -1.25], [-1.5, -1], [0.785398163397449, 1.17809724509617], [-1.5, -1], [0.5, 1], [1.17809724509617, 1.5707963267949], [2.625, 3]}
split: 1 -1.25 (67)
x := {[-1.25, -1], [-1.5, -1], [0.785398163397449, 1.17809724509617], [-1.5, -1], [0.5, 1], [1.17809724509617, 1.5707963267949], [2.625, 3]}
CP(2) => {[-1.25, -1], [-1.25, -1], [0.785398163397449, 1.17809724509617], [-1.5, -1], [0.5, 1], [1.17809724509617, 1.5707963267949], [2.625, 3]}
split: 3 -1.25 (68)
x := {[-1.44296841303095, -1], [-1.44296841303095, -1], [1.17809724509617, 1.5707963267949], [-1.5, -1.25], [0.5, 1], [0.785398163397449, 1.17809724509617], [2.625, 3]}
split: 4 0.75 (69)
x := {[-1.44296841303095, -1], [-1.44296841303095, -1], [1.17809724509617, 1.5707963267949], [-1.25, -1], [0.5, 1], [0.785398163397449, 1.17809724509617], [2.625, 3]}
CP(2) => {[-1.44296841303095, -1], [-1.44296841303095, -1], [1.17809724509617, 1.5707963267949], [-1.25, -1], [0.75, 1], [0.785398163397449, 1.17809724509617], [2.625, 3]}
split: 0 -1.22148 (70)
x := {[-1.44296841303095, -1], [-1.44296841303095, -1], [1.17809724509617, 1.5707963267949], [-1.5, -1.25], [0.5, 1], [1.17809724509617, 1.5707963267949], [2.625, 3]}
split: 4 0.75 (71)
x := {[-1.44296841303095, -1], [-1.44296841303095, -1], [1.17809724509617, 1.5707963267949], [-1.25, -1], [0.5, 1], [1.17809724509617, 1.5707963267949], [2.625, 3]}
CP(2) => {[-1.44296841303095, -1], [-1.44296841303095, -1], [1.17809724509617, 1.5707963267949], [-1.25, -1], [0.75, 1], [1.17809724509617, 1.5707963267949], [2.625, 3]}
split: 0 -1.22148 (72)
x := {[-1.25, -1], [-1.25, -1], [-4.94065645841247e-324, 0.360861546483578], [-1.5, -1.25], [0.5, 1], [-4.94065645841247e-324, 0.392699081698724], [2.625, 3]}
CP(1) => {[-1.25, -1], [-1.25, -1], [-4.94065645841247e-324, 0.348490971545964], [-1.5, -1.25], [0.5, 1], [-4.94065645841247e-324, 0.392699081698724], [2.625, 3]}
split: 4 0.75 (73)
x := {[-1.25, -1], [-1.25, -1], [-4.94065645841247e-324, 0.360861546483578], [-1.25, -1], [0.5, 1], [-4.94065645841247e-324, 0.392699081698724], [2.625, 3]}
CP(2) => {[-1.25, -1], [-1.25, -1], [-4.94065645841247e-324, 0.332460256848249], [-1.25, -1], [0.75, 1], [-4.94065645841247e-324, 0.392699081698724], [2.625, 3]}
split: 5 0.19635 (74)
x := {[-1.25, -1], [-1.25, -1], [-4.94065645841247e-324, 0.360861546483578], [-1.5, -1.25], [0.5, 1], [0.392699081698724, 0.785398163397449], [2.625, 3]}
CP(1) => {[-1.25, -1], [-1.25, -1], [-4.94065645841247e-324, 0.348490971545964], [-1.5, -1.25], [0.5, 1], [0.392699081698724, 0.785398163397449], [2.625, 3]}
split: 4 0.75 (75)
x := {[-1.25, -1], [-1.25, -1], [-4.94065645841247e-324, 0.360861546483578], [-1.25, -1], [0.5, 1], [0.392699081698724, 0.785398163397449], [2.625, 3]}
CP(2) => {[-1.25, -1], [-1.25, -1], [-4.94065645841247e-324, 0.332460256848249], [-1.25, -1], [0.75, 1], [0.392699081698724, 0.785398163397449], [2.625, 3]}
split: 5 0.589049 (76)
x := {[-1.5, -1.25], [-1.45847586576825, -1], [0.392699081698724, 0.785398163397449], [-1.5, -1.25], [0.5, 1], [-4.94065645841247e-324, 0.392699081698724], [2.625, 3]}
split: 4 0.75 (77)
x := {[-1.5, -1.25], [-1.45847586576825, -1], [0.392699081698724, 0.785398163397449], [-1.25, -1], [0.5, 1], [-4.94065645841247e-324, 0.392699081698724], [2.625, 3]}
CP(2) => {[-1.5, -1.25], [-1.45847586576825, -1], [0.392699081698724, 0.785398163397449], [-1.25, -1], [0.75, 1], [-4.94065645841247e-324, 0.392699081698724], [2.625, 3]}
split: 1 -1.22924 (78)
x := {[-1.25, -1], [-1.25, -1], [0.392699081698724, 0.785398163397449], [-1.5, -1.25], [0.5, 1], [-4.94065645841247e-324, 0.392699081698724], [2.625, 3]}
split: 4 0.75 (79)
x := {[-1.25, -1], [-1.25, -1], [0.392699081698724, 0.785398163397449], [-1.25, -1], [0.5, 1], [-4.94065645841247e-324, 0.392699081698724], [2.625, 3]}
CP(2) => {[-1.25, -1], [-1.25, -1], [0.392699081698724, 0.785398163397449], [-1.25, -1], [0.75, 1], [-4.94065645841247e-324, 0.392699081698724], [2.625, 3]}
split: 5 0.19635 (80)
x := {[-1.5, -1.25], [-1.45847586576825, -1], [0.392699081698724, 0.785398163397449], [-1.5, -1.25], [0.5, 1], [0.392699081698724, 0.785398163397449], [2.625, 3]}
split: 4 0.75 (81)
x := {[-1.5, -1.25], [-1.45847586576825, -1], [0.392699081698724, 0.785398163397449], [-1.25, -1], [0.5, 1], [0.392699081698724, 0.785398163397449], [2.625, 3]}
CP(2) => {[-1.5, -1.25], [-1.45847586576825, -1], [0.392699081698724, 0.785398163397449], [-1.25, -1], [0.75, 1], [0.392699081698724, 0.785398163397449], [2.625, 3]}
split: 1 -1.22924 (82)
x := {[-1.25, -1], [-1.25, -1], [0.392699081698724, 0.785398163397449], [-1.5, -1.25], [0.5, 1], [0.392699081698724, 0.785398163397449], [2.625, 3]}
split: 4 0.75 (83)
x := {[-1.25, -1], [-1.25, -1], [0.392699081698724, 0.785398163397449], [-1.25, -1], [0.5, 1], [0.392699081698724, 0.785398163397449], [2.625, 3]}
CP(2) => {[-1.25, -1], [-1.25, -1], [0.392699081698724, 0.785398163397449], [-1.25, -1], [0.75, 1], [0.392699081698724, 0.785398163397449], [2.625, 3]}
split: 2 0.589049 (84)
x := {[-1.48259439654884, -1.24129719827442], [-1.41104598691907, -1], [-4.94065645841247e-324, 0.360861546483578], [-1.921626306698, -1.5], [0.0783736933019978, 0.5], [1.17809724509617, 1.5707963267949], [2.625, 3]}
CP(1) => []
x := {[-1.24129719827442, -1], [-1.41104598691907, -1], [-4.94065645841247e-324, 0.360861546483578], [-1.921626306698, -1.5], [0.0783736933019978, 0.5], [1.17809724509617, 1.5707963267949], [2.625, 3]}
CP(2) => {[-1.24129719827442, -1], [-1.24129719827442, -1], [-4.94065645841247e-324, 0.332460256848249], [-1.921626306698, -1.5], [0.0783736933019978, 0.5], [1.17809724509617, 1.5707963267949], [2.625, 3]}
split: 3 -1.71081 (84)
x := {[-1.5, -1.25], [-1.5, -1], [0.392699081698724, 0.785398163397449], [-1.921626306698, -1.5], [0.0783736933019978, 0.5], [1.17809724509617, 1.5707963267949], [2.625, 3]}
CP(1) => {[-1.5, -1.25], [-1.45847586576825, -1], [0.392699081698724, 0.785398163397449], [-1.921626306698, -1.5], [0.0783736933019978, 0.5], [1.17809724509617, 1.5707963267949], [2.625, 3]}
split: 1 -1.22924 (85)
x := {[-1.25, -1], [-1.5, -1], [0.392699081698724, 0.785398163397449], [-1.921626306698, -1.5], [0.0783736933019978, 0.5], [1.17809724509617, 1.5707963267949], [2.625, 3]}
CP(2) => {[-1.25, -1], [-1.25, -1], [0.392699081698724, 0.785398163397449], [-1.921626306698, -1.5], [0.0783736933019978, 0.5], [1.17809724509617, 1.5707963267949], [2.625, 3]}
split: 3 -1.71081 (86)
x := {[-1.49894185730548, -1], [-1.42135325375596, -1], [-4.94065645841247e-324, 0.370341886128094], [-1.87886101106907, -1.5], [0.5, 0.75], [1.17809724509617, 1.53162949774884], [2.625, 3]}
CP(1) => {[-1.48259439654884, -1], [-1.41104598691907, -1], [-4.94065645841247e-324, 0.360861546483578], [-1.87315640926387, -1.5], [0.5, 0.75], [1.17809724509617, 1.52672510510496], [2.625, 3]}
split: 0 -1.2413 (87)
x := {[-1.49894185730548, -1], [-1.42135325375596, -1], [-4.94065645841247e-324, 0.370341886128094], [-1.87886101106907, -1.5], [0.75, 1], [1.17809724509617, 1.53162949774884], [2.625, 3]}
CP(2) => []
x := {[-1.5, -1.25], [-1.5, -1], [0.392699081698724, 0.785398163397449], [-1.87886101106907, -1.5], [0.5, 1], [1.17809724509617, 1.53162949774884], [2.625, 3]}
CP(1) => {[-1.5, -1.25], [-1.45847586576825, -1], [0.392699081698724, 0.785398163397449], [-1.87315640926387, -1.5], [0.5, 0.991420862966858], [1.17809724509617, 1.52672510510496], [2.625, 3]}
split: 4 0.74571 (87)
x := {[-1.25, -1], [-1.5, -1], [0.392699081698724, 0.785398163397449], [-1.87886101106907, -1.5], [0.5, 1], [1.17809724509617, 1.53162949774884], [2.625, 3]}
CP(2) => {[-1.25, -1], [-1.25, -1], [0.392699081698724, 0.785398163397449], [-1.86948366805225, -1.5], [0.5, 0.985716261161655], [1.17809724509617, 1.52356700121422], [2.625, 3]}
split: 4 0.742858 (88)
x := {[-1.25, -1], [-1.25, -1], [-4.94065645841247e-324, 0.360861546483578], [-1.5, -1.25], [0.5, 1], [0.785398163397449, 1.17809724509617], [2.625, 3]}
CP(1) => {[-1.25, -1], [-1.25, -1], [-4.94065645841247e-324, 0.348490971545964], [-1.5, -1.25], [0.5, 1], [0.785398163397449, 1.17809724509617], [2.625, 3]}
split: 4 0.75 (89)
x := {[-1.25, -1], [-1.25, -1], [-4.94065645841247e-324, 0.360861546483578], [-1.25, -1], [0.5, 1], [0.785398163397449, 1.17809724509617], [2.625, 3]}
CP(2) => {[-1.25, -1], [-1.25, -1], [-4.94065645841247e-324, 0.332460256848249], [-1.25, -1], [0.75, 1], [0.785398163397449, 1.17809724509617], [2.625, 3]}
split: 5 0.981748 (90)
x := {[-1.25, -1], [-1.25, -1], [-4.94065645841247e-324, 0.360861546483578], [-1.5, -1.25], [0.5, 1], [1.17809724509617, 1.5707963267949], [2.625, 3]}
CP(1) => {[-1.25, -1], [-1.25, -1], [-4.94065645841247e-324, 0.348490971545964], [-1.5, -1.25], [0.5, 1], [1.17809724509617, 1.5707963267949], [2.625, 3]}
split: 4 0.75 (91)
x := {[-1.25, -1], [-1.25, -1], [-4.94065645841247e-324, 0.360861546483578], [-1.25, -1], [0.5, 1], [1.17809724509617, 1.5707963267949], [2.625, 3]}
CP(2) => {[-1.25, -1], [-1.25, -1], [-4.94065645841247e-324, 0.332460256848249], [-1.25, -1], [0.75, 1], [1.17809724509617, 1.5707963267949], [2.625, 3]}
split: 5 1.37445 (92)
x := {[-1.5, -1.25], [-1.45847586576825, -1], [0.392699081698724, 0.785398163397449], [-1.5, -1.25], [0.5, 1], [0.785398163397449, 1.17809724509617], [2.625, 3]}
split: 4 0.75 (93)
x := {[-1.5, -1.25], [-1.45847586576825, -1], [0.392699081698724, 0.785398163397449], [-1.25, -1], [0.5, 1], [0.785398163397449, 1.17809724509617], [2.625, 3]}
CP(2) => {[-1.5, -1.25], [-1.45847586576825, -1], [0.392699081698724, 0.785398163397449], [-1.25, -1], [0.75, 1], [0.785398163397449, 1.17809724509617], [2.625, 3]}
split: 1 -1.22924 (94)
x := {[-1.25, -1], [-1.25, -1], [0.392699081698724, 0.785398163397449], [-1.5, -1.25], [0.5, 1], [0.785398163397449, 1.17809724509617], [2.625, 3]}
split: 4 0.75 (95)
x := {[-1.25, -1], [-1.25, -1], [0.392699081698724, 0.785398163397449], [-1.25, -1], [0.5, 1], [0.785398163397449, 1.17809724509617], [2.625, 3]}
CP(2) => {[-1.25, -1], [-1.25, -1], [0.392699081698724, 0.785398163397449], [-1.25, -1], [0.75, 1], [0.785398163397449, 1.17809724509617], [2.625, 3]}
split: 5 0.981748 (96)
x := {[-1.5, -1.25], [-1.45847586576825, -1], [0.392699081698724, 0.785398163397449], [-1.5, -1.25], [0.5, 1], [1.17809724509617, 1.5707963267949], [2.625, 3]}
split: 4 0.75 (97)
x := {[-1.5, -1.25], [-1.45847586576825, -1], [0.392699081698724, 0.785398163397449], [-1.25, -1], [0.5, 1], [1.17809724509617, 1.5707963267949], [2.625, 3]}
CP(2) => {[-1.5, -1.25], [-1.45847586576825, -1], [0.392699081698724, 0.785398163397449], [-1.25, -1], [0.75, 1], [1.17809724509617, 1.5707963267949], [2.625, 3]}
split: 1 -1.22924 (98)
x := {[-1.25, -1], [-1.25, -1], [0.392699081698724, 0.785398163397449], [-1.5, -1.25], [0.5, 1], [1.17809724509617, 1.5707963267949], [2.625, 3]}
split: 4 0.75 (99)
x := {[-1.25, -1], [-1.25, -1], [0.392699081698724, 0.785398163397449], [-1.25, -1], [0.5, 1], [1.17809724509617, 1.5707963267949], [2.625, 3]}
CP(2) => {[-1.25, -1], [-1.25, -1], [0.392699081698724, 0.785398163397449], [-1.25, -1], [0.75, 1], [1.17809724509617, 1.5707963267949], [2.625, 3]}
split: 2 0.589049 (100)
x := {[-1.5, -1.25], [-1.5, -1.25], [0.785398163397449, 1.17809724509617], [-1.5, -1], [0.5, 1], [-4.94065645841247e-324, 0.392699081698724], [2.625, 3]}
CP(2) => []
x := {[-1.5, -1.25], [-1.25, -1], [0.785398163397449, 1.17809724509617], [-1.5, -1], [0.5, 1], [-4.94065645841247e-324, 0.392699081698724], [2.625, 3]}
split: 3 -1.25 (100)
x := {[-1.25, -1], [-1.25, -1], [0.785398163397449, 1.17809724509617], [-1.5, -1.25], [0.5, 1], [-4.94065645841247e-324, 0.392699081698724], [2.625, 3]}
split: 4 0.75 (101)
x := {[-1.25, -1], [-1.25, -1], [0.785398163397449, 1.17809724509617], [-1.25, -1], [0.5, 1], [-4.94065645841247e-324, 0.392699081698724], [2.625, 3]}
CP(2) => {[-1.25, -1], [-1.25, -1], [0.785398163397449, 1.17809724509617], [-1.25, -1], [0.75, 1], [-4.94065645841247e-324, 0.392699081698724], [2.625, 3]}
split: 2 0.981748 (102)
x := {[-1.44296841303095, -1], [-1.44296841303095, -1], [1.17809724509617, 1.5707963267949], [-1.5, -1.25], [0.5, 0.75], [-4.94065645841247e-324, 0.392699081698724], [2.625, 3]}
split: 0 -1.22148 (103)
x := {[-1.44296841303095, -1], [-1.44296841303095, -1], [1.17809724509617, 1.5707963267949], [-1.5, -1.25], [0.75, 1], [-4.94065645841247e-324, 0.392699081698724], [2.625, 3]}
CP(3) => []
x := {[-1.44296841303095, -1.22148420651548], [-1.44296841303095, -1], [1.17809724509617, 1.5707963267949], [-1.25, -1], [0.75, 1], [-4.94065645841247e-324, 0.392699081698724], [2.625, 3]}
CP(2) => []
x := {[-1.22148420651548, -1], [-1.44296841303095, -1], [1.17809724509617, 1.5707963267949], [-1.25, -1], [0.75, 1], [-4.94065645841247e-324, 0.392699081698724], [2.625, 3]}
CP(2) => {[-1.22148420651548, -1], [-1.22148420651548, -1], [1.17809724509617, 1.5707963267949], [-1.25, -1], [0.75, 1], [-4.94065645841247e-324, 0.392699081698724], [2.625, 3]}
split: 5 0.19635 (102)
x := {[-1.5, -1.25], [-1.5, -1.25], [0.785398163397449, 1.17809724509617], [-1.5, -1], [0.5, 1], [0.392699081698724, 0.785398163397449], [2.625, 3]}
CP(2) => []
x := {[-1.5, -1.25], [-1.25, -1], [0.785398163397449, 1.17809724509617], [-1.5, -1], [0.5, 1], [0.392699081698724, 0.785398163397449], [2.625, 3]}
split: 3 -1.25 (102)
x := {[-1.25, -1], [-1.25, -1], [0.785398163397449, 1.17809724509617], [-1.5, -1.25], [0.5, 1], [0.392699081698724, 0.785398163397449], [2.625, 3]}
split: 4 0.75 (103)
x := {[-1.25, -1], [-1.25, -1], [0.785398163397449, 1.17809724509617], [-1.25, -1], [0.5, 1], [0.392699081698724, 0.785398163397449], [2.625, 3]}
CP(2) => {[-1.25, -1], [-1.25, -1], [0.785398163397449, 1.17809724509617], [-1.25, -1], [0.75, 1], [0.392699081698724, 0.785398163397449], [2.625, 3]}
split: 2 0.981748 (104)
x := {[-1.44296841303095, -1], [-1.44296841303095, -1], [1.17809724509617, 1.5707963267949], [-1.5, -1.25], [0.5, 0.75], [0.392699081698724, 0.785398163397449], [2.625, 3]}
split: 0 -1.22148 (105)
x := {[-1.44296841303095, -1], [-1.44296841303095, -1], [1.17809724509617, 1.5707963267949], [-1.5, -1.25], [0.75, 1], [0.392699081698724, 0.785398163397449], [2.625, 3]}
split: 0 -1.22148 (106)
x := {[-1.44296841303095, -1.22148420651548], [-1.44296841303095, -1], [1.17809724509617, 1.5707963267949], [-1.25, -1], [0.75, 1], [0.392699081698724, 0.785398163397449], [2.625, 3]}
CP(2) => []
x := {[-1.22148420651548, -1], [-1.44296841303095, -1], [1.17809724509617, 1.5707963267949], [-1.25, -1], [0.75, 1], [0.392699081698724, 0.785398163397449], [2.625, 3]}
CP(2) => {[-1.22148420651548, -1], [-1.22148420651548, -1], [1.17809724509617, 1.5707963267949], [-1.25, -1], [0.75, 1], [0.392699081698724, 0.785398163397449], [2.625, 3]}
split: 5 0.589049 (106)
x := {[-1.5, -1.25], [-1.5, -1], [0.785398163397449, 1.17809724509617], [-1.921626306698, -1.5], [0.0783736933019978, 0.5], [1.17809724509617, 1.5707963267949], [2.625, 3]}
split: 1 -1.25 (107)
x := {[-1.25, -1], [-1.5, -1], [0.785398163397449, 1.17809724509617], [-1.921626306698, -1.5], [0.0783736933019978, 0.5], [1.17809724509617, 1.5707963267949], [2.625, 3]}
CP(2) => {[-1.25, -1], [-1.25, -1], [0.785398163397449, 1.17809724509617], [-1.921626306698, -1.5], [0.0783736933019978, 0.5], [1.17809724509617, 1.5707963267949], [2.625, 3]}
split: 3 -1.71081 (108)
x := {[-1.44296841303095, -1.22148420651548], [-1.44296841303095, -1], [1.17809724509617, 1.5707963267949], [-1.921626306698, -1.5], [0.0783736933019978, 0.5], [1.17809724509617, 1.5707963267949], [2.625, 3]}
CP(2) => []
x := {[-1.22148420651548, -1], [-1.44296841303095, -1], [1.17809724509617, 1.5707963267949], [-1.921626306698, -1.5], [0.0783736933019978, 0.5], [1.17809724509617, 1.5707963267949], [2.625, 3]}
CP(2) => {[-1.22148420651548, -1], [-1.22148420651548, -1], [1.17809724509617, 1.5707963267949], [-1.921626306698, -1.5], [0.0783736933019978, 0.5], [1.17809724509617, 1.5707963267949], [2.625, 3]}
split: 3 -1.71081 (108)
x := {[-1.5, -1.25], [-1.5, -1], [0.785398163397449, 1.17809724509617], [-1.87886101106907, -1.5], [0.5, 1], [1.17809724509617, 1.53162949774884], [2.625, 3]}
CP(1) => {[-1.5, -1.25], [-1.5, -1], [0.785398163397449, 1.17809724509617], [-1.87315640926387, -1.5], [0.5, 0.991420862966858], [1.17809724509617, 1.52672510510496], [2.625, 3]}
split: 1 -1.25 (109)
x := {[-1.25, -1], [-1.5, -1], [0.785398163397449, 1.17809724509617], [-1.87886101106907, -1.5], [0.5, 1], [1.17809724509617, 1.53162949774884], [2.625, 3]}
CP(2) => {[-1.25, -1], [-1.25, -1], [0.785398163397449, 1.17809724509617], [-1.86948366805225, -1.5], [0.5, 0.985716261161655], [1.17809724509617, 1.52356700121422], [2.625, 3]}
split: 4 0.742858 (110)
x := {[-1.44296841303095, -1], [-1.44296841303095, -1], [1.17809724509617, 1.5707963267949], [-1.87886101106907, -1.5], [0.5, 0.75], [1.17809724509617, 1.53162949774884], [2.625, 3]}
CP(1) => {[-1.44296841303095, -1], [-1.44296841303095, -1], [1.17809724509617, 1.5707963267949], [-1.87315640926387, -1.5], [0.5, 0.75], [1.17809724509617, 1.52672510510496], [2.625, 3]}
split: 0 -1.22148 (111)
x := {[-1.44296841303095, -1], [-1.44296841303095, -1], [1.17809724509617, 1.5707963267949], [-1.87886101106907, -1.5], [0.75, 1], [1.17809724509617, 1.53162949774884], [2.625, 3]}
CP(2) => []
x := {[-1.5, -1.25], [-1.5, -1.25], [0.785398163397449, 1.17809724509617], [-1.5, -1], [0.5, 1], [0.785398163397449, 1.17809724509617], [2.625, 3]}
CP(2) => []
x := {[-1.5, -1.25], [-1.25, -1], [0.785398163397449, 1.17809724509617], [-1.5, -1], [0.5, 1], [0.785398163397449, 1.17809724509617], [2.625, 3]}
split: 3 -1.25 (110)
x := {[-1.25, -1], [-1.25, -1], [0.785398163397449, 1.17809724509617], [-1.5, -1.25], [0.5, 1], [0.785398163397449, 1.17809724509617], [2.625, 3]}
split: 4 0.75 (111)
x := {[-1.25, -1], [-1.25, -1], [0.785398163397449, 1.17809724509617], [-1.25, -1], [0.5, 1], [0.785398163397449, 1.17809724509617], [2.625, 3]}
CP(2) => {[-1.25, -1], [-1.25, -1], [0.785398163397449, 1.17809724509617], [-1.25, -1], [0.75, 1], [0.785398163397449, 1.17809724509617], [2.625, 3]}
split: 2 0.981748 (112)
x := {[-1.5, -1.25], [-1.5, -1.25], [0.785398163397449, 1.17809724509617], [-1.5, -1], [0.5, 1], [1.17809724509617, 1.5707963267949], [2.625, 3]}
CP(2) => []
x := {[-1.5, -1.25], [-1.25, -1], [0.785398163397449, 1.17809724509617], [-1.5, -1], [0.5, 1], [1.17809724509617, 1.5707963267949], [2.625, 3]}
split: 3 -1.25 (112)
x := {[-1.25, -1], [-1.25, -1], [0.785398163397449, 1.17809724509617], [-1.5, -1.25], [0.5, 1], [1.17809724509617, 1.5707963267949], [2.625, 3]}
split: 4 0.75 (113)
x := {[-1.25, -1], [-1.25, -1], [0.785398163397449, 1.17809724509617], [-1.25, -1], [0.5, 1], [1.17809724509617, 1.5707963267949], [2.625, 3]}
CP(2) => {[-1.25, -1], [-1.25, -1], [0.785398163397449, 1.17809724509617], [-1.25, -1], [0.75, 1], [1.17809724509617, 1.5707963267949], [2.625, 3]}
split: 2 0.981748 (114)
x := {[-1.44296841303095, -1], [-1.44296841303095, -1], [1.17809724509617, 1.5707963267949], [-1.5, -1.25], [0.5, 0.75], [0.785398163397449, 1.17809724509617], [2.625, 3]}
split: 0 -1.22148 (115)
x := {[-1.44296841303095, -1], [-1.44296841303095, -1], [1.17809724509617, 1.5707963267949], [-1.5, -1.25], [0.75, 1], [0.785398163397449, 1.17809724509617], [2.625, 3]}
split: 0 -1.22148 (116)
x := {[-1.44296841303095, -1.22148420651548], [-1.44296841303095, -1], [1.17809724509617, 1.5707963267949], [-1.25, -1], [0.75, 1], [0.785398163397449, 1.17809724509617], [2.625, 3]}
CP(2) => []
x := {[-1.22148420651548, -1], [-1.44296841303095, -1], [1.17809724509617, 1.5707963267949], [-1.25, -1], [0.75, 1], [0.785398163397449, 1.17809724509617], [2.625, 3]}
CP(2) => {[-1.22148420651548, -1], [-1.22148420651548, -1], [1.17809724509617, 1.5707963267949], [-1.25, -1], [0.75, 1], [0.785398163397449, 1.17809724509617], [2.625, 3]}
split: 5 0.981748 (116)
x := {[-1.44296841303095, -1], [-1.44296841303095, -1], [1.17809724509617, 1.5707963267949], [-1.5, -1.25], [0.5, 0.75], [1.17809724509617, 1.5707963267949], [2.625, 3]}
split: 0 -1.22148 (117)
x := {[-1.44296841303095, -1], [-1.44296841303095, -1], [1.17809724509617, 1.5707963267949], [-1.5, -1.25], [0.75, 1], [1.17809724509617, 1.5707963267949], [2.625, 3]}
split: 0 -1.22148 (118)
x := {[-1.44296841303095, -1.22148420651548], [-1.44296841303095, -1], [1.17809724509617, 1.5707963267949], [-1.25, -1], [0.75, 1], [1.17809724509617, 1.5707963267949], [2.625, 3]}
CP(2) => []
x := {[-1.22148420651548, -1], [-1.44296841303095, -1], [1.17809724509617, 1.5707963267949], [-1.25, -1], [0.75, 1], [1.17809724509617, 1.5707963267949], [2.625, 3]}
CP(2) => {[-1.22148420651548, -1], [-1.22148420651548, -1], [1.17809724509617, 1.5707963267949], [-1.25, -1], [0.75, 1], [1.17809724509617, 1.5707963267949], [2.625, 3]}
split: 2 1.37445 (118)
x := {[-1.25, -1], [-1.25, -1], [-4.94065645841247e-324, 0.348490971545964], [-1.5, -1.25], [0.5, 0.75], [-4.94065645841247e-324, 0.392699081698724], [2.625, 3]}
CP(1) => []
x := {[-1.25, -1], [-1.25, -1], [-4.94065645841247e-324, 0.348490971545964], [-1.5, -1.25], [0.75, 1], [-4.94065645841247e-324, 0.392699081698724], [2.625, 3]}
CP(3) => []
x := {[-1.25, -1], [-1.25, -1], [-4.94065645841247e-324, 0.332460256848249], [-1.25, -1], [0.75, 1], [-4.94065645841247e-324, 0.196349540849362], [2.625, 3]}
CP(1) => {[-1.25, -1], [-1.25, -1], [-4.94065645841247e-324, 0.311868631689158], [-1.25, -1], [0.75, 1], [-4.94065645841247e-324, 0.196349540849362], [2.625, 3]}
split: 6 2.8125 (117)
x := {[-1.25, -1], [-1.25, -1], [-4.94065645841247e-324, 0.332460256848249], [-1.25, -1], [0.75, 1], [0.196349540849362, 0.392699081698724], [2.625, 3]}
CP(1) => {[-1.25, -1], [-1.25, -1], [-4.94065645841247e-324, 0.311868631689158], [-1.25, -1], [0.75, 1], [0.196349540849362, 0.392699081698724], [2.625, 3]}
split: 6 2.8125 (118)
x := {[-1.25, -1], [-1.25, -1], [-4.94065645841247e-324, 0.348490971545964], [-1.5, -1.25], [0.5, 0.75], [0.392699081698724, 0.785398163397449], [2.625, 3]}
CP(1) => {[-1.25, -1], [-1.25, -1], [-4.94065645841247e-324, 0.332460256848249], [-1.5, -1.25], [0.5, 0.75], [0.392699081698724, 0.785398163397449], [2.625, 3]}
split: 5 0.589049 (119)
x := {[-1.25, -1], [-1.25, -1], [-4.94065645841247e-324, 0.348490971545964], [-1.5, -1.25], [0.75, 1], [0.392699081698724, 0.785398163397449], [2.625, 3]}
CP(1) => {[-1.25, -1], [-1.25, -1], [-4.94065645841247e-324, 0.332460256848249], [-1.5, -1.25], [0.75, 1], [0.392699081698724, 0.785398163397449], [2.625, 3]}
split: 5 0.589049 (120)
x := {[-1.25, -1], [-1.25, -1], [-4.94065645841247e-324, 0.332460256848249], [-1.25, -1], [0.75, 1], [0.392699081698724, 0.589048622548086], [2.625, 3]}
CP(1) => {[-1.25, -1], [-1.25, -1], [-4.94065645841247e-324, 0.311868631689158], [-1.25, -1], [0.75, 1], [0.392699081698724, 0.589048622548086], [2.625, 3]}
split: 6 2.8125 (121)
x := {[-1.25, -1], [-1.25, -1], [-4.94065645841247e-324, 0.332460256848249], [-1.25, -1], [0.75, 1], [0.589048622548086, 0.785398163397449], [2.625, 3]}
CP(1) => {[-1.25, -1], [-1.25, -1], [-4.94065645841247e-324, 0.311868631689158], [-1.25, -1], [0.75, 1], [0.589048622548086, 0.785398163397449], [2.625, 3]}
split: 6 2.8125 (122)
x := {[-1.5, -1.25], [-1.45847586576825, -1], [0.392699081698724, 0.785398163397449], [-1.5, -1.25], [0.5, 0.75], [-4.94065645841247e-324, 0.392699081698724], [2.625, 3]}
split: 1 -1.22924 (123)
x := {[-1.5, -1.25], [-1.45847586576825, -1], [0.392699081698724, 0.785398163397449], [-1.5, -1.25], [0.75, 1], [-4.94065645841247e-324, 0.392699081698724], [2.625, 3]}
CP(3) => []
x := {[-1.5, -1.25], [-1.45847586576825, -1.22923793288413], [0.392699081698724, 0.785398163397449], [-1.25, -1], [0.75, 1], [-4.94065645841247e-324, 0.392699081698724], [2.625, 3]}
CP(1) => []
x := {[-1.5, -1.25], [-1.22923793288413, -1], [0.392699081698724, 0.785398163397449], [-1.25, -1], [0.75, 1], [-4.94065645841247e-324, 0.392699081698724], [2.625, 3]}
split: 5 0.19635 (122)
x := {[-1.25, -1], [-1.25, -1], [0.392699081698724, 0.785398163397449], [-1.5, -1.25], [0.5, 0.75], [-4.94065645841247e-324, 0.392699081698724], [2.625, 3]}
split: 5 0.19635 (123)
x := {[-1.25, -1], [-1.25, -1], [0.392699081698724, 0.785398163397449], [-1.5, -1.25], [0.75, 1], [-4.94065645841247e-324, 0.392699081698724], [2.625, 3]}
CP(3) => []
x := {[-1.25, -1], [-1.25, -1], [0.392699081698724, 0.785398163397449], [-1.25, -1], [0.75, 1], [-4.94065645841247e-324, 0.196349540849362], [2.625, 3]}
split: 2 0.589049 (123)
x := {[-1.25, -1], [-1.25, -1], [0.392699081698724, 0.785398163397449], [-1.25, -1], [0.75, 1], [0.196349540849362, 0.392699081698724], [2.625, 3]}
split: 2 0.589049 (124)
x := {[-1.5, -1.25], [-1.45847586576825, -1], [0.392699081698724, 0.785398163397449], [-1.5, -1.25], [0.5, 0.75], [0.392699081698724, 0.785398163397449], [2.625, 3]}
split: 1 -1.22924 (125)
x := {[-1.5, -1.25], [-1.45847586576825, -1], [0.392699081698724, 0.785398163397449], [-1.5, -1.25], [0.75, 1], [0.392699081698724, 0.785398163397449], [2.625, 3]}
split: 1 -1.22924 (126)
x := {[-1.5, -1.25], [-1.45847586576825, -1.22923793288413], [0.392699081698724, 0.785398163397449], [-1.25, -1], [0.75, 1], [0.392699081698724, 0.785398163397449], [2.625, 3]}
CP(1) => []
x := {[-1.5, -1.25], [-1.22923793288413, -1], [0.392699081698724, 0.785398163397449], [-1.25, -1], [0.75, 1], [0.392699081698724, 0.785398163397449], [2.625, 3]}
split: 2 0.589049 (126)
x := {[-1.25, -1], [-1.25, -1], [0.392699081698724, 0.785398163397449], [-1.5, -1.25], [0.5, 0.75], [0.392699081698724, 0.785398163397449], [2.625, 3]}
split: 2 0.589049 (127)
x := {[-1.25, -1], [-1.25, -1], [0.392699081698724, 0.785398163397449], [-1.5, -1.25], [0.75, 1], [0.392699081698724, 0.785398163397449], [2.625, 3]}
split: 2 0.589049 (128)
x := {[-1.25, -1], [-1.25, -1], [0.392699081698724, 0.589048622548086], [-1.25, -1], [0.75, 1], [0.392699081698724, 0.785398163397449], [2.625, 3]}
split: 5 0.589049 (129)
x := {[-1.25, -1], [-1.25, -1], [0.589048622548086, 0.785398163397449], [-1.25, -1], [0.75, 1], [0.392699081698724, 0.785398163397449], [2.625, 3]}
split: 5 0.589049 (130)
x := {[-1.24129719827442, -1], [-1.24129719827442, -1], [-4.94065645841247e-324, 0.332460256848249], [-1.921626306698, -1.710813153349], [0.0783736933019978, 0.5], [1.17809724509617, 1.5707963267949], [2.625, 3]}
CP(1) => {[-1.24129719827442, -1], [-1.24129719827442, -1], [-4.94065645841247e-324, 0.311868631689158], [-1.9044562872498, -1.710813153349], [0.0783736933019978, 0.5], [1.17809724509617, 1.55604708292123], [2.625, 3]}
split: 4 0.289187 (131)
x := {[-1.24129719827442, -1], [-1.24129719827442, -1], [-4.94065645841247e-324, 0.332460256848249], [-1.710813153349, -1.5], [0.0783736933019978, 0.5], [1.17809724509617, 1.5707963267949], [2.625, 3]}
CP(2) => {[-1.24129719827442, -1], [-1.24129719827442, -1], [-4.94065645841247e-324, 0.285710280259467], [-1.710813153349, -1.5], [0.289186846650999, 0.5], [1.17809724509617, 1.5707963267949], [2.625, 3]}
split: 5 1.37445 (132)
x := {[-1.5, -1.25], [-1.45847586576825, -1.22923793288413], [0.392699081698724, 0.785398163397449], [-1.921626306698, -1.5], [0.0783736933019978, 0.5], [1.17809724509617, 1.5707963267949], [2.625, 3]}
CP(1) => []
x := {[-1.5, -1.25], [-1.22923793288413, -1], [0.392699081698724, 0.785398163397449], [-1.921626306698, -1.5], [0.0783736933019978, 0.5], [1.17809724509617, 1.5707963267949], [2.625, 3]}
split: 3 -1.71081 (132)
x := {[-1.25, -1], [-1.25, -1], [0.392699081698724, 0.785398163397449], [-1.921626306698, -1.710813153349], [0.0783736933019978, 0.5], [1.17809724509617, 1.5707963267949], [2.625, 3]}
CP(1) => {[-1.25, -1], [-1.25, -1], [0.392699081698724, 0.785398163397449], [-1.9044562872498, -1.710813153349], [0.0783736933019978, 0.5], [1.17809724509617, 1.55604708292123], [2.625, 3]}
split: 4 0.289187 (133)
x := {[-1.25, -1], [-1.25, -1], [0.392699081698724, 0.785398163397449], [-1.710813153349, -1.5], [0.0783736933019978, 0.5], [1.17809724509617, 1.5707963267949], [2.625, 3]}
CP(2) => {[-1.25, -1], [-1.25, -1], [0.392699081698724, 0.785398163397449], [-1.710813153349, -1.5], [0.289186846650999, 0.5], [1.17809724509617, 1.5707963267949], [2.625, 3]}
split: 2 0.589049 (134)
x := {[-1.48259439654884, -1.24129719827442], [-1.41104598691907, -1], [-4.94065645841247e-324, 0.360861546483578], [-1.87315640926387, -1.5], [0.5, 0.75], [1.17809724509617, 1.52672510510496], [2.625, 3]}
CP(1) => []
x := {[-1.24129719827442, -1], [-1.41104598691907, -1], [-4.94065645841247e-324, 0.360861546483578], [-1.87315640926387, -1.5], [0.5, 0.75], [1.17809724509617, 1.52672510510496], [2.625, 3]}
CP(2) => {[-1.24129719827442, -1], [-1.24129719827442, -1], [-4.94065645841247e-324, 0.332460256848249], [-1.86710940815609, -1.5], [0.5, 0.75], [1.17809724509617, 1.52152518198677], [2.625, 3]}
split: 6 2.8125 (134)
x := {[-1.5, -1.25], [-1.45847586576825, -1], [0.392699081698724, 0.785398163397449], [-1.87315640926387, -1.5], [0.5, 0.745710431483429], [1.17809724509617, 1.52672510510496], [2.625, 3]}
split: 1 -1.22924 (135)
x := {[-1.5, -1.25], [-1.45847586576825, -1], [0.392699081698724, 0.785398163397449], [-1.87315640926387, -1.5], [0.745710431483429, 0.991420862966858], [1.17809724509617, 1.52672510510496], [2.625, 3]}
CP(2) => []
x := {[-1.25, -1], [-1.25, -1], [0.392699081698724, 0.785398163397449], [-1.86948366805225, -1.5], [0.5, 0.742858130580828], [1.17809724509617, 1.52356700121422], [2.625, 3]}
split: 2 0.589049 (135)
x := {[-1.25, -1], [-1.25, -1], [0.392699081698724, 0.785398163397449], [-1.86948366805225, -1.5], [0.742858130580828, 0.985716261161655], [1.17809724509617, 1.52356700121422], [2.625, 3]}
CP(2) => []
x := {[-1.25, -1], [-1.25, -1], [-4.94065645841247e-324, 0.348490971545964], [-1.5, -1.25], [0.5, 0.75], [0.785398163397449, 1.17809724509617], [2.625, 3]}
CP(1) => {[-1.25, -1], [-1.25, -1], [-4.94065645841247e-324, 0.332460256848249], [-1.5, -1.25], [0.5, 0.75], [0.785398163397449, 1.17809724509617], [2.625, 3]}
split: 5 0.981748 (135)
x := {[-1.25, -1], [-1.25, -1], [-4.94065645841247e-324, 0.348490971545964], [-1.5, -1.25], [0.75, 1], [0.785398163397449, 1.17809724509617], [2.625, 3]}
CP(1) => {[-1.25, -1], [-1.25, -1], [-4.94065645841247e-324, 0.332460256848249], [-1.5, -1.25], [0.75, 1], [0.785398163397449, 1.17809724509617], [2.625, 3]}
split: 5 0.981748 (136)
x := {[-1.25, -1], [-1.25, -1], [-4.94065645841247e-324, 0.332460256848249], [-1.25, -1], [0.75, 1], [0.785398163397449, 0.981747704246811], [2.625, 3]}
CP(1) => {[-1.25, -1], [-1.25, -1], [-4.94065645841247e-324, 0.311868631689158], [-1.25, -1], [0.75, 1], [0.785398163397449, 0.981747704246811], [2.625, 3]}
split: 6 2.8125 (137)
x := {[-1.25, -1], [-1.25, -1], [-4.94065645841247e-324, 0.332460256848249], [-1.25, -1], [0.75, 1], [0.981747704246811, 1.17809724509617], [2.625, 3]}
CP(1) => {[-1.25, -1], [-1.25, -1], [-4.94065645841247e-324, 0.311868631689158], [-1.25, -1], [0.75, 1], [0.981747704246811, 1.17809724509617], [2.625, 3]}
split: 6 2.8125 (138)
x := {[-1.25, -1], [-1.25, -1], [-4.94065645841247e-324, 0.348490971545964], [-1.5, -1.25], [0.5, 0.75], [1.17809724509617, 1.5707963267949], [2.625, 3]}
CP(1) => {[-1.25, -1], [-1.25, -1], [-4.94065645841247e-324, 0.332460256848249], [-1.5, -1.25], [0.5, 0.75], [1.17809724509617, 1.5707963267949], [2.625, 3]}
split: 5 1.37445 (139)
x := {[-1.25, -1], [-1.25, -1], [-4.94065645841247e-324, 0.348490971545964], [-1.5, -1.25], [0.75, 1], [1.17809724509617, 1.5707963267949], [2.625, 3]}
CP(1) => {[-1.25, -1], [-1.25, -1], [-4.94065645841247e-324, 0.332460256848249], [-1.5, -1.25], [0.75, 1], [1.17809724509617, 1.5707963267949], [2.625, 3]}
split: 5 1.37445 (140)
x := {[-1.25, -1], [-1.25, -1], [-4.94065645841247e-324, 0.332460256848249], [-1.25, -1], [0.75, 1], [1.17809724509617, 1.37444678594553], [2.625, 3]}
CP(1) => {[-1.25, -1], [-1.25, -1], [-4.94065645841247e-324, 0.311868631689158], [-1.25, -1], [0.75, 1], [1.17809724509617, 1.37444678594553], [2.625, 3]}
split: 6 2.8125 (141)
x := {[-1.25, -1], [-1.25, -1], [-4.94065645841247e-324, 0.332460256848249], [-1.25, -1], [0.75, 1], [1.37444678594553, 1.5707963267949], [2.625, 3]}
CP(1) => {[-1.25, -1], [-1.25, -1], [-4.94065645841247e-324, 0.311868631689158], [-1.25, -1], [0.75, 1], [1.37444678594553, 1.5707963267949], [2.625, 3]}
split: 6 2.8125 (142)
x := {[-1.5, -1.25], [-1.45847586576825, -1], [0.392699081698724, 0.785398163397449], [-1.5, -1.25], [0.5, 0.75], [0.785398163397449, 1.17809724509617], [2.625, 3]}
split: 1 -1.22924 (143)
x := {[-1.5, -1.25], [-1.45847586576825, -1], [0.392699081698724, 0.785398163397449], [-1.5, -1.25], [0.75, 1], [0.785398163397449, 1.17809724509617], [2.625, 3]}
split: 1 -1.22924 (144)
x := {[-1.5, -1.25], [-1.45847586576825, -1.22923793288413], [0.392699081698724, 0.785398163397449], [-1.25, -1], [0.75, 1], [0.785398163397449, 1.17809724509617], [2.625, 3]}
CP(1) => []
x := {[-1.5, -1.25], [-1.22923793288413, -1], [0.392699081698724, 0.785398163397449], [-1.25, -1], [0.75, 1], [0.785398163397449, 1.17809724509617], [2.625, 3]}
split: 5 0.981748 (144)
x := {[-1.25, -1], [-1.25, -1], [0.392699081698724, 0.785398163397449], [-1.5, -1.25], [0.5, 0.75], [0.785398163397449, 1.17809724509617], [2.625, 3]}
split: 5 0.981748 (145)
x := {[-1.25, -1], [-1.25, -1], [0.392699081698724, 0.785398163397449], [-1.5, -1.25], [0.75, 1], [0.785398163397449, 1.17809724509617], [2.625, 3]}
split: 5 0.981748 (146)
x := {[-1.25, -1], [-1.25, -1], [0.392699081698724, 0.785398163397449], [-1.25, -1], [0.75, 1], [0.785398163397449, 0.981747704246811], [2.625, 3]}
split: 2 0.589049 (147)
x := {[-1.25, -1], [-1.25, -1], [0.392699081698724, 0.785398163397449], [-1.25, -1], [0.75, 1], [0.981747704246811, 1.17809724509617], [2.625, 3]}
split: 2 0.589049 (148)
x := {[-1.5, -1.25], [-1.45847586576825, -1], [0.392699081698724, 0.785398163397449], [-1.5, -1.25], [0.5, 0.75], [1.17809724509617, 1.5707963267949], [2.625, 3]}
split: 1 -1.22924 (149)
x := {[-1.5, -1.25], [-1.45847586576825, -1], [0.392699081698724, 0.785398163397449], [-1.5, -1.25], [0.75, 1], [1.17809724509617, 1.5707963267949], [2.625, 3]}
split: 1 -1.22924 (150)
x := {[-1.5, -1.25], [-1.45847586576825, -1.22923793288413], [0.392699081698724, 0.785398163397449], [-1.25, -1], [0.75, 1], [1.17809724509617, 1.5707963267949], [2.625, 3]}
CP(1) => []
x := {[-1.5, -1.25], [-1.22923793288413, -1], [0.392699081698724, 0.785398163397449], [-1.25, -1], [0.75, 1], [1.17809724509617, 1.5707963267949], [2.625, 3]}
split: 2 0.589049 (150)
x := {[-1.25, -1], [-1.25, -1], [0.392699081698724, 0.785398163397449], [-1.5, -1.25], [0.5, 0.75], [1.17809724509617, 1.5707963267949], [2.625, 3]}
split: 2 0.589049 (151)
x := {[-1.25, -1], [-1.25, -1], [0.392699081698724, 0.785398163397449], [-1.5, -1.25], [0.75, 1], [1.17809724509617, 1.5707963267949], [2.625, 3]}
split: 2 0.589049 (152)
x := {[-1.25, -1], [-1.25, -1], [0.392699081698724, 0.589048622548086], [-1.25, -1], [0.75, 1], [1.17809724509617, 1.5707963267949], [2.625, 3]}
split: 5 1.37445 (153)
x := {[-1.25, -1], [-1.25, -1], [0.589048622548086, 0.785398163397449], [-1.25, -1], [0.75, 1], [1.17809724509617, 1.5707963267949], [2.625, 3]}
split: 5 1.37445 (154)
x := {[-1.5, -1.25], [-1.25, -1], [0.785398163397449, 1.17809724509617], [-1.5, -1.25], [0.5, 1], [-4.94065645841247e-324, 0.392699081698724], [2.625, 3]}
split: 4 0.75 (155)
x := {[-1.5, -1.25], [-1.25, -1], [0.785398163397449, 1.17809724509617], [-1.25, -1], [0.5, 1], [-4.94065645841247e-324, 0.392699081698724], [2.625, 3]}
CP(2) => {[-1.5, -1.25], [-1.25, -1], [0.785398163397449, 1.17809724509617], [-1.25, -1], [0.75, 1], [-4.94065645841247e-324, 0.392699081698724], [2.625, 3]}
split: 2 0.981748 (156)
x := {[-1.25, -1], [-1.25, -1], [0.785398163397449, 1.17809724509617], [-1.5, -1.25], [0.5, 0.75], [-4.94065645841247e-324, 0.392699081698724], [2.625, 3]}
split: 2 0.981748 (157)
x := {[-1.25, -1], [-1.25, -1], [0.785398163397449, 1.17809724509617], [-1.5, -1.25], [0.75, 1], [-4.94065645841247e-324, 0.392699081698724], [2.625, 3]}
CP(3) => []
x := {[-1.25, -1], [-1.25, -1], [0.785398163397449, 0.981747704246811], [-1.25, -1], [0.75, 1], [-4.94065645841247e-324, 0.392699081698724], [2.625, 3]}
split: 5 0.19635 (157)
x := {[-1.25, -1], [-1.25, -1], [0.981747704246811, 1.17809724509617], [-1.25, -1], [0.75, 1], [-4.94065645841247e-324, 0.392699081698724], [2.625, 3]}
split: 5 0.19635 (158)
x := {[-1.44296841303095, -1.22148420651548], [-1.44296841303095, -1], [1.17809724509617, 1.5707963267949], [-1.5, -1.25], [0.5, 0.75], [-4.94065645841247e-324, 0.392699081698724], [2.625, 3]}
CP(2) => []
x := {[-1.22148420651548, -1], [-1.44296841303095, -1], [1.17809724509617, 1.5707963267949], [-1.5, -1.25], [0.5, 0.75], [-4.94065645841247e-324, 0.392699081698724], [2.625, 3]}
CP(2) => {[-1.22148420651548, -1], [-1.22148420651548, -1], [1.17809724509617, 1.5707963267949], [-1.5, -1.25], [0.5, 0.75], [-4.94065645841247e-324, 0.392699081698724], [2.625, 3]}
split: 5 0.19635 (158)
x := {[-1.22148420651548, -1], [-1.22148420651548, -1], [1.17809724509617, 1.5707963267949], [-1.25, -1], [0.75, 1], [-4.94065645841247e-324, 0.196349540849362], [2.625, 3]}
split: 2 1.37445 (159)
x := {[-1.22148420651548, -1], [-1.22148420651548, -1], [1.17809724509617, 1.5707963267949], [-1.25, -1], [0.75, 1], [0.196349540849362, 0.392699081698724], [2.625, 3]}
split: 2 1.37445 (160)
x := {[-1.5, -1.25], [-1.25, -1], [0.785398163397449, 1.17809724509617], [-1.5, -1.25], [0.5, 1], [0.392699081698724, 0.785398163397449], [2.625, 3]}
split: 4 0.75 (161)
x := {[-1.5, -1.25], [-1.25, -1], [0.785398163397449, 1.17809724509617], [-1.25, -1], [0.5, 1], [0.392699081698724, 0.785398163397449], [2.625, 3]}
CP(2) => {[-1.5, -1.25], [-1.25, -1], [0.785398163397449, 1.17809724509617], [-1.25, -1], [0.75, 1], [0.392699081698724, 0.785398163397449], [2.625, 3]}
split: 2 0.981748 (162)
x := {[-1.25, -1], [-1.25, -1], [0.785398163397449, 1.17809724509617], [-1.5, -1.25], [0.5, 0.75], [0.392699081698724, 0.785398163397449], [2.625, 3]}
split: 2 0.981748 (163)
x := {[-1.25, -1], [-1.25, -1], [0.785398163397449, 1.17809724509617], [-1.5, -1.25], [0.75, 1], [0.392699081698724, 0.785398163397449], [2.625, 3]}
split: 2 0.981748 (164)
x := {[-1.25, -1], [-1.25, -1], [0.785398163397449, 0.981747704246811], [-1.25, -1], [0.75, 1], [0.392699081698724, 0.785398163397449], [2.625, 3]}
split: 5 0.589049 (165)
x := {[-1.25, -1], [-1.25, -1], [0.981747704246811, 1.17809724509617], [-1.25, -1], [0.75, 1], [0.392699081698724, 0.785398163397449], [2.625, 3]}
split: 5 0.589049 (166)
x := {[-1.44296841303095, -1.22148420651548], [-1.44296841303095, -1], [1.17809724509617, 1.5707963267949], [-1.5, -1.25], [0.5, 0.75], [0.392699081698724, 0.785398163397449], [2.625, 3]}
CP(2) => []
x := {[-1.22148420651548, -1], [-1.44296841303095, -1], [1.17809724509617, 1.5707963267949], [-1.5, -1.25], [0.5, 0.75], [0.392699081698724, 0.785398163397449], [2.625, 3]}
CP(2) => {[-1.22148420651548, -1], [-1.22148420651548, -1], [1.17809724509617, 1.5707963267949], [-1.5, -1.25], [0.5, 0.75], [0.392699081698724, 0.785398163397449], [2.625, 3]}
split: 5 0.589049 (166)
x := {[-1.44296841303095, -1.22148420651548], [-1.44296841303095, -1], [1.17809724509617, 1.5707963267949], [-1.5, -1.25], [0.75, 1], [0.392699081698724, 0.785398163397449], [2.625, 3]}
CP(2) => []
x := {[-1.22148420651548, -1], [-1.44296841303095, -1], [1.17809724509617, 1.5707963267949], [-1.5, -1.25], [0.75, 1], [0.392699081698724, 0.785398163397449], [2.625, 3]}
CP(2) => {[-1.22148420651548, -1], [-1.22148420651548, -1], [1.17809724509617, 1.5707963267949], [-1.5, -1.25], [0.75, 1], [0.392699081698724, 0.785398163397449], [2.625, 3]}
split: 5 0.589049 (166)
x := {[-1.22148420651548, -1], [-1.22148420651548, -1], [1.17809724509617, 1.5707963267949], [-1.25, -1], [0.75, 1], [0.392699081698724, 0.589048622548086], [2.625, 3]}
split: 2 1.37445 (167)
x := {[-1.22148420651548, -1], [-1.22148420651548, -1], [1.17809724509617, 1.5707963267949], [-1.25, -1], [0.75, 1], [0.589048622548086, 0.785398163397449], [2.625, 3]}
split: 2 1.37445 (168)
x := {[-1.5, -1.25], [-1.5, -1.25], [0.785398163397449, 1.17809724509617], [-1.921626306698, -1.5], [0.0783736933019978, 0.5], [1.17809724509617, 1.5707963267949], [2.625, 3]}
CP(2) => []
x := {[-1.5, -1.25], [-1.25, -1], [0.785398163397449, 1.17809724509617], [-1.921626306698, -1.5], [0.0783736933019978, 0.5], [1.17809724509617, 1.5707963267949], [2.625, 3]}
split: 3 -1.71081 (168)
x := {[-1.25, -1], [-1.25, -1], [0.785398163397449, 1.17809724509617], [-1.921626306698, -1.710813153349], [0.0783736933019978, 0.5], [1.17809724509617, 1.5707963267949], [2.625, 3]}
CP(1) => {[-1.25, -1], [-1.25, -1], [0.785398163397449, 1.17809724509617], [-1.9044562872498, -1.710813153349], [0.0783736933019978, 0.5], [1.17809724509617, 1.55604708292123], [2.625, 3]}
split: 4 0.289187 (169)
x := {[-1.25, -1], [-1.25, -1], [0.785398163397449, 1.17809724509617], [-1.710813153349, -1.5], [0.0783736933019978, 0.5], [1.17809724509617, 1.5707963267949], [2.625, 3]}
CP(2) => {[-1.25, -1], [-1.25, -1], [0.785398163397449, 1.17809724509617], [-1.710813153349, -1.5], [0.289186846650999, 0.5], [1.17809724509617, 1.5707963267949], [2.625, 3]}
split: 2 0.981748 (170)
x := {[-1.22148420651548, -1], [-1.22148420651548, -1], [1.17809724509617, 1.5707963267949], [-1.921626306698, -1.710813153349], [0.0783736933019978, 0.5], [1.17809724509617, 1.5707963267949], [2.625, 3]}
CP(1) => []
x := {[-1.22148420651548, -1], [-1.22148420651548, -1], [1.17809724509617, 1.5707963267949], [-1.710813153349, -1.5], [0.0783736933019978, 0.5], [1.17809724509617, 1.5707963267949], [2.625, 3]}
CP(2) => {[-1.22148420651548, -1], [-1.22148420651548, -1], [1.17809724509617, 1.5707963267949], [-1.710813153349, -1.5], [0.289186846650999, 0.5], [1.17809724509617, 1.5707963267949], [2.625, 3]}
split: 2 1.37445 (170)
x := {[-1.5, -1.25], [-1.5, -1.25], [0.785398163397449, 1.17809724509617], [-1.87315640926387, -1.5], [0.5, 0.991420862966858], [1.17809724509617, 1.52672510510496], [2.625, 3]}
CP(2) => []
x := {[-1.5, -1.25], [-1.25, -1], [0.785398163397449, 1.17809724509617], [-1.87315640926387, -1.5], [0.5, 0.991420862966858], [1.17809724509617, 1.52672510510496], [2.625, 3]}
CP(1) => {[-1.5, -1.25], [-1.25, -1], [0.785398163397449, 1.17809724509617], [-1.86948366805225, -1.5], [0.5, 0.985716261161655], [1.17809724509617, 1.52356700121422], [2.625, 3]}
split: 4 0.742858 (170)
x := {[-1.25, -1], [-1.25, -1], [0.785398163397449, 1.17809724509617], [-1.86948366805225, -1.5], [0.5, 0.742858130580828], [1.17809724509617, 1.52356700121422], [2.625, 3]}
split: 2 0.981748 (171)
x := {[-1.25, -1], [-1.25, -1], [0.785398163397449, 1.17809724509617], [-1.86948366805225, -1.5], [0.742858130580828, 0.985716261161655], [1.17809724509617, 1.52356700121422], [2.625, 3]}
CP(2) => []
x := {[-1.44296841303095, -1.22148420651548], [-1.44296841303095, -1], [1.17809724509617, 1.5707963267949], [-1.87315640926387, -1.5], [0.5, 0.75], [1.17809724509617, 1.52672510510496], [2.625, 3]}
CP(2) => []
x := {[-1.22148420651548, -1], [-1.44296841303095, -1], [1.17809724509617, 1.5707963267949], [-1.87315640926387, -1.5], [0.5, 0.75], [1.17809724509617, 1.52672510510496], [2.625, 3]}
CP(2) => {[-1.22148420651548, -1], [-1.22148420651548, -1], [1.17809724509617, 1.5707963267949], [-1.86710940815609, -1.5], [0.5, 0.75], [1.17809724509617, 1.52152518198677], [2.625, 3]}
split: 2 1.37445 (170)
x := {[-1.5, -1.25], [-1.25, -1], [0.785398163397449, 1.17809724509617], [-1.5, -1.25], [0.5, 1], [0.785398163397449, 1.17809724509617], [2.625, 3]}
split: 4 0.75 (171)
x := {[-1.5, -1.25], [-1.25, -1], [0.785398163397449, 1.17809724509617], [-1.25, -1], [0.5, 1], [0.785398163397449, 1.17809724509617], [2.625, 3]}
CP(2) => {[-1.5, -1.25], [-1.25, -1], [0.785398163397449, 1.17809724509617], [-1.25, -1], [0.75, 1], [0.785398163397449, 1.17809724509617], [2.625, 3]}
split: 2 0.981748 (172)
x := {[-1.25, -1], [-1.25, -1], [0.785398163397449, 1.17809724509617], [-1.5, -1.25], [0.5, 0.75], [0.785398163397449, 1.17809724509617], [2.625, 3]}
split: 2 0.981748 (173)
x := {[-1.25, -1], [-1.25, -1], [0.785398163397449, 1.17809724509617], [-1.5, -1.25], [0.75, 1], [0.785398163397449, 1.17809724509617], [2.625, 3]}
split: 2 0.981748 (174)
x := {[-1.25, -1], [-1.25, -1], [0.785398163397449, 0.981747704246811], [-1.25, -1], [0.75, 1], [0.785398163397449, 1.17809724509617], [2.625, 3]}
split: 5 0.981748 (175)
x := {[-1.25, -1], [-1.25, -1], [0.981747704246811, 1.17809724509617], [-1.25, -1], [0.75, 1], [0.785398163397449, 1.17809724509617], [2.625, 3]}
split: 5 0.981748 (176)
x := {[-1.5, -1.25], [-1.25, -1], [0.785398163397449, 1.17809724509617], [-1.5, -1.25], [0.5, 1], [1.17809724509617, 1.5707963267949], [2.625, 3]}
split: 4 0.75 (177)
x := {[-1.5, -1.25], [-1.25, -1], [0.785398163397449, 1.17809724509617], [-1.25, -1], [0.5, 1], [1.17809724509617, 1.5707963267949], [2.625, 3]}
CP(2) => {[-1.5, -1.25], [-1.25, -1], [0.785398163397449, 1.17809724509617], [-1.25, -1], [0.75, 1], [1.17809724509617, 1.5707963267949], [2.625, 3]}
split: 2 0.981748 (178)
x := {[-1.25, -1], [-1.25, -1], [0.785398163397449, 1.17809724509617], [-1.5, -1.25], [0.5, 0.75], [1.17809724509617, 1.5707963267949], [2.625, 3]}
split: 2 0.981748 (179)
x := {[-1.25, -1], [-1.25, -1], [0.785398163397449, 1.17809724509617], [-1.5, -1.25], [0.75, 1], [1.17809724509617, 1.5707963267949], [2.625, 3]}
split: 2 0.981748 (180)
x := {[-1.25, -1], [-1.25, -1], [0.785398163397449, 0.981747704246811], [-1.25, -1], [0.75, 1], [1.17809724509617, 1.5707963267949], [2.625, 3]}
split: 5 1.37445 (181)
x := {[-1.25, -1], [-1.25, -1], [0.981747704246811, 1.17809724509617], [-1.25, -1], [0.75, 1], [1.17809724509617, 1.5707963267949], [2.625, 3]}
split: 5 1.37445 (182)
x := {[-1.44296841303095, -1.22148420651548], [-1.44296841303095, -1], [1.17809724509617, 1.5707963267949], [-1.5, -1.25], [0.5, 0.75], [0.785398163397449, 1.17809724509617], [2.625, 3]}
CP(1) => []
x := {[-1.22148420651548, -1], [-1.44296841303095, -1], [1.17809724509617, 1.5707963267949], [-1.5, -1.25], [0.5, 0.75], [0.785398163397449, 1.17809724509617], [2.625, 3]}
CP(2) => {[-1.22148420651548, -1], [-1.22148420651548, -1], [1.17809724509617, 1.5707963267949], [-1.5, -1.25], [0.5, 0.75], [0.785398163397449, 1.17809724509617], [2.625, 3]}
split: 5 0.981748 (182)
x := {[-1.44296841303095, -1.22148420651548], [-1.44296841303095, -1], [1.17809724509617, 1.5707963267949], [-1.5, -1.25], [0.75, 1], [0.785398163397449, 1.17809724509617], [2.625, 3]}
CP(2) => []
x := {[-1.22148420651548, -1], [-1.44296841303095, -1], [1.17809724509617, 1.5707963267949], [-1.5, -1.25], [0.75, 1], [0.785398163397449, 1.17809724509617], [2.625, 3]}
CP(2) => {[-1.22148420651548, -1], [-1.22148420651548, -1], [1.17809724509617, 1.5707963267949], [-1.5, -1.25], [0.75, 1], [0.785398163397449, 1.17809724509617], [2.625, 3]}
split: 5 0.981748 (182)
x := {[-1.22148420651548, -1], [-1.22148420651548, -1], [1.17809724509617, 1.5707963267949], [-1.25, -1], [0.75, 1], [0.785398163397449, 0.981747704246811], [2.625, 3]}
split: 2 1.37445 (183)
x := {[-1.22148420651548, -1], [-1.22148420651548, -1], [1.17809724509617, 1.5707963267949], [-1.25, -1], [0.75, 1], [0.981747704246811, 1.17809724509617], [2.625, 3]}
split: 2 1.37445 (184)
x := {[-1.44296841303095, -1.22148420651548], [-1.44296841303095, -1], [1.17809724509617, 1.5707963267949], [-1.5, -1.25], [0.5, 0.75], [1.17809724509617, 1.5707963267949], [2.625, 3]}
CP(2) => []
x := {[-1.22148420651548, -1], [-1.44296841303095, -1], [1.17809724509617, 1.5707963267949], [-1.5, -1.25], [0.5, 0.75], [1.17809724509617, 1.5707963267949], [2.625, 3]}
CP(2) => {[-1.22148420651548, -1], [-1.22148420651548, -1], [1.17809724509617, 1.5707963267949], [-1.5, -1.25], [0.5, 0.75], [1.17809724509617, 1.5707963267949], [2.625, 3]}
split: 2 1.37445 (184)
x := {[-1.44296841303095, -1.22148420651548], [-1.44296841303095, -1], [1.17809724509617, 1.5707963267949], [-1.5, -1.25], [0.75, 1], [1.17809724509617, 1.5707963267949], [2.625, 3]}
CP(2) => []
x := {[-1.22148420651548, -1], [-1.44296841303095, -1], [1.17809724509617, 1.5707963267949], [-1.5, -1.25], [0.75, 1], [1.17809724509617, 1.5707963267949], [2.625, 3]}
CP(2) => {[-1.22148420651548, -1], [-1.22148420651548, -1], [1.17809724509617, 1.5707963267949], [-1.5, -1.25], [0.75, 1], [1.17809724509617, 1.5707963267949], [2.625, 3]}
split: 2 1.37445 (184)
x := {[-1.22148420651548, -1], [-1.22148420651548, -1], [1.17809724509617, 1.37444678594553], [-1.25, -1], [0.75, 1], [1.17809724509617, 1.5707963267949], [2.625, 3]}
CP(1) => {[-1.21584991772509, -1], [-1.22148420651548, -1], [1.17809724509617, 1.37444678594553], [-1.25, -1], [0.75, 1], [1.17809724509617, 1.5707963267949], [2.625, 3]}
split: 5 1.37445 (185)
x := {[-1.22148420651548, -1], [-1.22148420651548, -1], [1.37444678594553, 1.5707963267949], [-1.25, -1], [0.75, 1], [1.17809724509617, 1.5707963267949], [2.625, 3]}
CP(1) => []
x := {[-1.25, -1], [-1.25, -1], [-4.94065645841247e-324, 0.311868631689158], [-1.25, -1], [0.75, 1], [-4.94065645841247e-324, 0.196349540849362], [2.625, 2.8125]}
CP(1) => []
x := {[-1.25, -1], [-1.25, -1], [-4.94065645841247e-324, 0.311868631689158], [-1.25, -1], [0.75, 1], [-4.94065645841247e-324, 0.196349540849362], [2.8125, 3]}
CP(1) => {[-1.25, -1], [-1.25, -1], [-4.94065645841247e-324, 0.285710280259467], [-1.25, -1], [0.75, 1], [-4.94065645841247e-324, 0.196349540849362], [2.8125, 3]}
split: 2 0.142855 (184)
x := {[-1.25, -1], [-1.25, -1], [-4.94065645841247e-324, 0.311868631689158], [-1.25, -1], [0.75, 1], [0.196349540849362, 0.392699081698724], [2.625, 2.8125]}
CP(1) => []
x := {[-1.25, -1], [-1.25, -1], [-4.94065645841247e-324, 0.311868631689158], [-1.25, -1], [0.75, 1], [0.196349540849362, 0.392699081698724], [2.8125, 3]}
CP(1) => {[-1.25, -1], [-1.25, -1], [-4.94065645841247e-324, 0.285710280259467], [-1.25, -1], [0.75, 1], [0.196349540849362, 0.392699081698724], [2.8125, 3]}
split: 2 0.142855 (184)
x := {[-1.25, -1], [-1.25, -1], [-4.94065645841247e-324, 0.332460256848249], [-1.5, -1.25], [0.5, 0.75], [0.392699081698724, 0.589048622548086], [2.625, 3]}
CP(1) => []
x := {[-1.25, -1], [-1.25, -1], [-4.94065645841247e-324, 0.332460256848249], [-1.5, -1.25], [0.5, 0.75], [0.589048622548086, 0.785398163397449], [2.625, 3]}
CP(1) => {[-1.25, -1], [-1.25, -1], [-4.94065645841247e-324, 0.311868631689158], [-1.48806792902422, -1.25], [0.5, 0.75], [0.589048622548086, 0.785398163397449], [2.625, 3]}
split: 6 2.8125 (184)
x := {[-1.25, -1], [-1.25, -1], [-4.94065645841247e-324, 0.332460256848249], [-1.5, -1.25], [0.75, 1], [0.392699081698724, 0.589048622548086], [2.625, 3]}
CP(2) => []
x := {[-1.25, -1], [-1.25, -1], [-4.94065645841247e-324, 0.332460256848249], [-1.5, -1.25], [0.75, 1], [0.589048622548086, 0.785398163397449], [2.625, 3]}
CP(2) => {[-1.25, -1], [-1.25, -1], [-4.94065645841247e-324, 0.285710280259467], [-1.43476554712997, -1.25], [0.75, 1], [0.589048622548086, 0.785398163397449], [2.625, 3]}
split: 6 2.8125 (184)
x := {[-1.25, -1], [-1.25, -1], [-4.94065645841247e-324, 0.311868631689158], [-1.25, -1], [0.75, 1], [0.392699081698724, 0.589048622548086], [2.625, 2.8125]}
CP(1) => []
x := {[-1.25, -1], [-1.25, -1], [-4.94065645841247e-324, 0.311868631689158], [-1.25, -1], [0.75, 1], [0.392699081698724, 0.589048622548086], [2.8125, 3]}
CP(1) => {[-1.25, -1], [-1.25, -1], [-4.94065645841247e-324, 0.285710280259467], [-1.25, -1], [0.75, 1], [0.392699081698724, 0.589048622548086], [2.8125, 3]}
split: 2 0.142855 (184)
x := {[-1.25, -1], [-1.25, -1], [-4.94065645841247e-324, 0.311868631689158], [-1.25, -1], [0.75, 1], [0.589048622548086, 0.785398163397449], [2.625, 2.8125]}
CP(1) => []
x := {[-1.25, -1], [-1.25, -1], [-4.94065645841247e-324, 0.311868631689158], [-1.25, -1], [0.75, 1], [0.589048622548086, 0.785398163397449], [2.8125, 3]}
CP(1) => []
x := {[-1.5, -1.25], [-1.45847586576825, -1.22923793288413], [0.392699081698724, 0.785398163397449], [-1.5, -1.25], [0.5, 0.75], [-4.94065645841247e-324, 0.392699081698724], [2.625, 3]}
CP(1) => []
x := {[-1.5, -1.25], [-1.22923793288413, -1], [0.392699081698724, 0.785398163397449], [-1.5, -1.25], [0.5, 0.75], [-4.94065645841247e-324, 0.392699081698724], [2.625, 3]}
split: 5 0.19635 (182)
x := {[-1.5, -1.25], [-1.22923793288413, -1], [0.392699081698724, 0.785398163397449], [-1.25, -1], [0.75, 1], [-4.94065645841247e-324, 0.196349540849362], [2.625, 3]}
split: 2 0.589049 (183)
x := {[-1.5, -1.25], [-1.22923793288413, -1], [0.392699081698724, 0.785398163397449], [-1.25, -1], [0.75, 1], [0.196349540849362, 0.392699081698724], [2.625, 3]}
split: 2 0.589049 (184)
x := {[-1.25, -1], [-1.25, -1], [0.392699081698724, 0.785398163397449], [-1.5, -1.25], [0.5, 0.75], [-4.94065645841247e-324, 0.196349540849362], [2.625, 3]}
split: 2 0.589049 (185)
x := {[-1.25, -1], [-1.25, -1], [0.392699081698724, 0.785398163397449], [-1.5, -1.25], [0.5, 0.75], [0.196349540849362, 0.392699081698724], [2.625, 3]}
CP(1) => {[-1.25, -1], [-1.25, -1], [0.392699081698724, 0.785398163397449], [-1.47635612554177, -1.25], [0.5, 0.75], [0.196349540849362, 0.392699081698724], [2.625, 3]}
split: 2 0.589049 (186)
x := {[-1.25, -1], [-1.25, -1], [0.392699081698724, 0.589048622548086], [-1.25, -1], [0.75, 1], [-4.94065645841247e-324, 0.196349540849362], [2.625, 3]}
split: 6 2.8125 (187)
x := {[-1.25, -1], [-1.25, -1], [0.589048622548086, 0.785398163397449], [-1.25, -1], [0.75, 1], [-4.94065645841247e-324, 0.196349540849362], [2.625, 3]}
CP(1) => []
x := {[-1.25, -1], [-1.25, -1], [0.392699081698724, 0.589048622548086], [-1.25, -1], [0.75, 1], [0.196349540849362, 0.392699081698724], [2.625, 3]}
split: 6 2.8125 (187)
x := {[-1.25, -1], [-1.25, -1], [0.589048622548086, 0.785398163397449], [-1.25, -1], [0.75, 1], [0.196349540849362, 0.392699081698724], [2.625, 3]}
CP(1) => []
x := {[-1.5, -1.25], [-1.45847586576825, -1.22923793288413], [0.392699081698724, 0.785398163397449], [-1.5, -1.25], [0.5, 0.75], [0.392699081698724, 0.785398163397449], [2.625, 3]}
CP(1) => []
x := {[-1.5, -1.25], [-1.22923793288413, -1], [0.392699081698724, 0.785398163397449], [-1.5, -1.25], [0.5, 0.75], [0.392699081698724, 0.785398163397449], [2.625, 3]}
split: 2 0.589049 (186)
x := {[-1.5, -1.25], [-1.45847586576825, -1.22923793288413], [0.392699081698724, 0.785398163397449], [-1.5, -1.25], [0.75, 1], [0.392699081698724, 0.785398163397449], [2.625, 3]}
CP(1) => []
x := {[-1.5, -1.25], [-1.22923793288413, -1], [0.392699081698724, 0.785398163397449], [-1.5, -1.25], [0.75, 1], [0.392699081698724, 0.785398163397449], [2.625, 3]}
split: 2 0.589049 (186)
x := {[-1.5, -1.25], [-1.22923793288413, -1], [0.392699081698724, 0.589048622548086], [-1.25, -1], [0.75, 1], [0.392699081698724, 0.785398163397449], [2.625, 3]}
CP(1) => []
x := {[-1.5, -1.25], [-1.22923793288413, -1], [0.589048622548086, 0.785398163397449], [-1.25, -1], [0.75, 1], [0.392699081698724, 0.785398163397449], [2.625, 3]}
CP(2) => {[-1.45222284460734, -1.25], [-1.22923793288413, -1], [0.589048622548086, 0.785398163397449], [-1.25, -1], [0.75, 1], [0.392699081698724, 0.785398163397449], [2.625, 3]}
split: 5 0.589049 (186)
x := {[-1.25, -1], [-1.25, -1], [0.392699081698724, 0.589048622548086], [-1.5, -1.25], [0.5, 0.75], [0.392699081698724, 0.785398163397449], [2.625, 3]}
split: 5 0.589049 (187)
x := {[-1.25, -1], [-1.25, -1], [0.589048622548086, 0.785398163397449], [-1.5, -1.25], [0.5, 0.75], [0.392699081698724, 0.785398163397449], [2.625, 3]}
split: 5 0.589049 (188)
x := {[-1.25, -1], [-1.25, -1], [0.392699081698724, 0.589048622548086], [-1.5, -1.25], [0.75, 1], [0.392699081698724, 0.785398163397449], [2.625, 3]}
split: 5 0.589049 (189)
x := {[-1.25, -1], [-1.25, -1], [0.589048622548086, 0.785398163397449], [-1.5, -1.25], [0.75, 1], [0.392699081698724, 0.785398163397449], [2.625, 3]}
split: 5 0.589049 (190)
x := {[-1.25, -1], [-1.25, -1], [0.392699081698724, 0.589048622548086], [-1.25, -1], [0.75, 1], [0.392699081698724, 0.589048622548086], [2.625, 3]}
split: 6 2.8125 (191)
x := {[-1.25, -1], [-1.25, -1], [0.392699081698724, 0.589048622548086], [-1.25, -1], [0.75, 1], [0.589048622548086, 0.785398163397449], [2.625, 3]}
CP(1) => []
x := {[-1.25, -1], [-1.25, -1], [0.589048622548086, 0.785398163397449], [-1.25, -1], [0.75, 1], [0.392699081698724, 0.589048622548086], [2.625, 3]}
CP(1) => []
x := {[-1.25, -1], [-1.25, -1], [0.589048622548086, 0.785398163397449], [-1.25, -1], [0.75, 1], [0.589048622548086, 0.785398163397449], [2.625, 3]}
CP(1) => []
x := {[-1.24129719827442, -1], [-1.24129719827442, -1], [-4.94065645841247e-324, 0.311868631689158], [-1.9044562872498, -1.710813153349], [0.0783736933019978, 0.289186846650999], [1.17809724509617, 1.55604708292123], [2.625, 3]}
CP(1) => []
x := {[-1.24129719827442, -1], [-1.24129719827442, -1], [-4.94065645841247e-324, 0.311868631689158], [-1.9044562872498, -1.710813153349], [0.289186846650999, 0.5], [1.17809724509617, 1.55604708292123], [2.625, 3]}
CP(1) => []
x := {[-1.24129719827442, -1], [-1.24129719827442, -1], [-4.94065645841247e-324, 0.285710280259467], [-1.710813153349, -1.5], [0.289186846650999, 0.5], [1.17809724509617, 1.37444678594553], [2.625, 3]}
CP(1) => []
x := {[-1.24129719827442, -1], [-1.24129719827442, -1], [-4.94065645841247e-324, 0.285710280259467], [-1.710813153349, -1.5], [0.289186846650999, 0.5], [1.37444678594553, 1.5707963267949], [2.625, 3]}
CP(1) => []
x := {[-1.5, -1.25], [-1.22923793288413, -1], [0.392699081698724, 0.785398163397449], [-1.921626306698, -1.710813153349], [0.0783736933019978, 0.5], [1.17809724509617, 1.5707963267949], [2.625, 3]}
CP(1) => {[-1.5, -1.25], [-1.22923793288413, -1], [0.392699081698724, 0.785398163397449], [-1.9044562872498, -1.710813153349], [0.0783736933019978, 0.5], [1.17809724509617, 1.55604708292123], [2.625, 3]}
split: 4 0.289187 (185)
x := {[-1.5, -1.25], [-1.22923793288413, -1], [0.392699081698724, 0.785398163397449], [-1.710813153349, -1.5], [0.0783736933019978, 0.5], [1.17809724509617, 1.5707963267949], [2.625, 3]}
CP(2) => {[-1.5, -1.25], [-1.22923793288413, -1], [0.392699081698724, 0.785398163397449], [-1.710813153349, -1.5], [0.289186846650999, 0.5], [1.17809724509617, 1.5707963267949], [2.625, 3]}
split: 2 0.589049 (186)
x := {[-1.25, -1], [-1.25, -1], [0.392699081698724, 0.785398163397449], [-1.9044562872498, -1.710813153349], [0.0783736933019978, 0.289186846650999], [1.17809724509617, 1.55604708292123], [2.625, 3]}
CP(1) => []
x := {[-1.25, -1], [-1.25, -1], [0.392699081698724, 0.785398163397449], [-1.9044562872498, -1.710813153349], [0.289186846650999, 0.5], [1.17809724509617, 1.55604708292123], [2.625, 3]}
CP(2) => []
x := {[-1.25, -1], [-1.25, -1], [0.392699081698724, 0.589048622548086], [-1.710813153349, -1.5], [0.289186846650999, 0.5], [1.17809724509617, 1.5707963267949], [2.625, 3]}
CP(1) => []
x := {[-1.25, -1], [-1.25, -1], [0.589048622548086, 0.785398163397449], [-1.710813153349, -1.5], [0.289186846650999, 0.5], [1.17809724509617, 1.5707963267949], [2.625, 3]}
split: 5 1.37445 (184)
x := {[-1.24129719827442, -1], [-1.24129719827442, -1], [-4.94065645841247e-324, 0.332460256848249], [-1.86710940815609, -1.5], [0.5, 0.75], [1.17809724509617, 1.52152518198677], [2.625, 2.8125]}
CP(1) => []
x := {[-1.24129719827442, -1], [-1.24129719827442, -1], [-4.94065645841247e-324, 0.332460256848249], [-1.86710940815609, -1.5], [0.5, 0.75], [1.17809724509617, 1.52152518198677], [2.8125, 3]}
CP(1) => {[-1.24129719827442, -1], [-1.24129719827442, -1], [-4.94065645841247e-324, 0.311868631689158], [-1.86557051285685, -1.5], [0.5, 0.75], [1.17809724509617, 1.5202016514514], [2.8125, 3]}
split: 3 -1.68279 (184)
x := {[-1.5, -1.25], [-1.45847586576825, -1.22923793288413], [0.392699081698724, 0.785398163397449], [-1.87315640926387, -1.5], [0.5, 0.745710431483429], [1.17809724509617, 1.52672510510496], [2.625, 3]}
CP(1) => []
x := {[-1.5, -1.25], [-1.22923793288413, -1], [0.392699081698724, 0.785398163397449], [-1.87315640926387, -1.5], [0.5, 0.745710431483429], [1.17809724509617, 1.52672510510496], [2.625, 3]}
split: 2 0.589049 (184)
x := {[-1.25, -1], [-1.25, -1], [0.392699081698724, 0.589048622548086], [-1.86948366805225, -1.5], [0.5, 0.742858130580828], [1.17809724509617, 1.52356700121422], [2.625, 3]}
split: 6 2.8125 (185)
x := {[-1.25, -1], [-1.25, -1], [0.589048622548086, 0.785398163397449], [-1.86948366805225, -1.5], [0.5, 0.742858130580828], [1.17809724509617, 1.52356700121422], [2.625, 3]}
split: 6 2.8125 (186)
x := {[-1.25, -1], [-1.25, -1], [-4.94065645841247e-324, 0.332460256848249], [-1.5, -1.25], [0.5, 0.75], [0.785398163397449, 0.981747704246811], [2.625, 3]}
CP(1) => []
x := {[-1.25, -1], [-1.25, -1], [-4.94065645841247e-324, 0.332460256848249], [-1.5, -1.25], [0.5, 0.75], [0.981747704246811, 1.17809724509617], [2.625, 3]}
CP(1) => []
x := {[-1.25, -1], [-1.25, -1], [-4.94065645841247e-324, 0.332460256848249], [-1.5, -1.25], [0.75, 1], [0.785398163397449, 0.981747704246811], [2.625, 3]}
CP(1) => {[-1.25, -1], [-1.25, -1], [-4.94065645841247e-324, 0.311868631689158], [-1.4992241345133, -1.25], [0.75, 1], [0.785398163397449, 0.981747704246811], [2.625, 3]}
split: 6 2.8125 (185)
x := {[-1.25, -1], [-1.25, -1], [-4.94065645841247e-324, 0.332460256848249], [-1.5, -1.25], [0.75, 1], [0.981747704246811, 1.17809724509617], [2.625, 3]}
CP(1) => {[-1.25, -1], [-1.25, -1], [-4.94065645841247e-324, 0.311868631689158], [-1.5, -1.25], [0.75, 1], [0.981747704246811, 1.17809724509617], [2.625, 3]}
split: 6 2.8125 (186)
x := {[-1.25, -1], [-1.25, -1], [-4.94065645841247e-324, 0.311868631689158], [-1.25, -1], [0.75, 1], [0.785398163397449, 0.981747704246811], [2.625, 2.8125]}
CP(1) => []
x := {[-1.25, -1], [-1.25, -1], [-4.94065645841247e-324, 0.311868631689158], [-1.25, -1], [0.75, 1], [0.785398163397449, 0.981747704246811], [2.8125, 3]}
CP(1) => {[-1.25, -1], [-1.25, -1], [-4.94065645841247e-324, 0.285710280259467], [-1.25, -1], [0.75, 1], [0.785398163397449, 0.981747704246811], [2.8125, 3]}
split: 2 0.142855 (186)
x := {[-1.25, -1], [-1.25, -1], [-4.94065645841247e-324, 0.311868631689158], [-1.25, -1], [0.75, 1], [0.981747704246811, 1.17809724509617], [2.625, 2.8125]}
CP(1) => []
x := {[-1.25, -1], [-1.25, -1], [-4.94065645841247e-324, 0.311868631689158], [-1.25, -1], [0.75, 1], [0.981747704246811, 1.17809724509617], [2.8125, 3]}
CP(1) => {[-1.25, -1], [-1.25, -1], [-4.94065645841247e-324, 0.285710280259467], [-1.25, -1], [0.75, 1], [0.981747704246811, 1.17809724509617], [2.8125, 3]}
split: 2 0.142855 (186)
x := {[-1.25, -1], [-1.25, -1], [-4.94065645841247e-324, 0.332460256848249], [-1.5, -1.25], [0.5, 0.75], [1.17809724509617, 1.37444678594553], [2.625, 3]}
CP(1) => []
x := {[-1.25, -1], [-1.25, -1], [-4.94065645841247e-324, 0.332460256848249], [-1.5, -1.25], [0.5, 0.75], [1.37444678594553, 1.5707963267949], [2.625, 3]}
CP(1) => []
x := {[-1.25, -1], [-1.25, -1], [-4.94065645841247e-324, 0.332460256848249], [-1.5, -1.25], [0.75, 1], [1.17809724509617, 1.37444678594553], [2.625, 3]}
CP(1) => {[-1.25, -1], [-1.25, -1], [-4.94065645841247e-324, 0.311868631689158], [-1.5, -1.25], [0.75, 1], [1.17809724509617, 1.37444678594553], [2.625, 3]}
split: 6 2.8125 (185)
x := {[-1.25, -1], [-1.25, -1], [-4.94065645841247e-324, 0.332460256848249], [-1.5, -1.25], [0.75, 1], [1.37444678594553, 1.5707963267949], [2.625, 3]}
CP(2) => []
x := {[-1.25, -1], [-1.25, -1], [-4.94065645841247e-324, 0.311868631689158], [-1.25, -1], [0.75, 1], [1.17809724509617, 1.37444678594553], [2.625, 2.8125]}
CP(1) => []
x := {[-1.25, -1], [-1.25, -1], [-4.94065645841247e-324, 0.311868631689158], [-1.25, -1], [0.75, 1], [1.17809724509617, 1.37444678594553], [2.8125, 3]}
CP(1) => {[-1.25, -1], [-1.25, -1], [-4.94065645841247e-324, 0.285710280259467], [-1.25, -1], [0.75, 1], [1.17809724509617, 1.37444678594553], [2.8125, 3]}
split: 2 0.142855 (184)
x := {[-1.25, -1], [-1.25, -1], [-4.94065645841247e-324, 0.311868631689158], [-1.25, -1], [0.75, 1], [1.37444678594553, 1.5707963267949], [2.625, 2.8125]}
CP(1) => []
x := {[-1.25, -1], [-1.25, -1], [-4.94065645841247e-324, 0.311868631689158], [-1.25, -1], [0.75, 1], [1.37444678594553, 1.5707963267949], [2.8125, 3]}
CP(1) => {[-1.25, -1], [-1.25, -1], [-4.94065645841247e-324, 0.285710280259467], [-1.25, -1], [0.75, 1], [1.37444678594553, 1.5707963267949], [2.8125, 3]}
split: 2 0.142855 (184)
x := {[-1.5, -1.25], [-1.45847586576825, -1.22923793288413], [0.392699081698724, 0.785398163397449], [-1.5, -1.25], [0.5, 0.75], [0.785398163397449, 1.17809724509617], [2.625, 3]}
CP(1) => []
x := {[-1.5, -1.25], [-1.22923793288413, -1], [0.392699081698724, 0.785398163397449], [-1.5, -1.25], [0.5, 0.75], [0.785398163397449, 1.17809724509617], [2.625, 3]}
split: 5 0.981748 (184)
x := {[-1.5, -1.25], [-1.45847586576825, -1.22923793288413], [0.392699081698724, 0.785398163397449], [-1.5, -1.25], [0.75, 1], [0.785398163397449, 1.17809724509617], [2.625, 3]}
CP(1) => []
x := {[-1.5, -1.25], [-1.22923793288413, -1], [0.392699081698724, 0.785398163397449], [-1.5, -1.25], [0.75, 1], [0.785398163397449, 1.17809724509617], [2.625, 3]}
split: 5 0.981748 (184)
x := {[-1.5, -1.25], [-1.22923793288413, -1], [0.392699081698724, 0.785398163397449], [-1.25, -1], [0.75, 1], [0.785398163397449, 0.981747704246811], [2.625, 3]}
split: 2 0.589049 (185)
x := {[-1.5, -1.25], [-1.22923793288413, -1], [0.392699081698724, 0.785398163397449], [-1.25, -1], [0.75, 1], [0.981747704246811, 1.17809724509617], [2.625, 3]}
split: 2 0.589049 (186)
x := {[-1.25, -1], [-1.25, -1], [0.392699081698724, 0.785398163397449], [-1.5, -1.25], [0.5, 0.75], [0.785398163397449, 0.981747704246811], [2.625, 3]}
split: 2 0.589049 (187)
x := {[-1.25, -1], [-1.25, -1], [0.392699081698724, 0.785398163397449], [-1.5, -1.25], [0.5, 0.75], [0.981747704246811, 1.17809724509617], [2.625, 3]}
split: 2 0.589049 (188)
x := {[-1.25, -1], [-1.25, -1], [0.392699081698724, 0.785398163397449], [-1.5, -1.25], [0.75, 1], [0.785398163397449, 0.981747704246811], [2.625, 3]}
split: 2 0.589049 (189)
x := {[-1.25, -1], [-1.25, -1], [0.392699081698724, 0.785398163397449], [-1.5, -1.25], [0.75, 1], [0.981747704246811, 1.17809724509617], [2.625, 3]}
split: 2 0.589049 (190)
x := {[-1.25, -1], [-1.25, -1], [0.392699081698724, 0.589048622548086], [-1.25, -1], [0.75, 1], [0.785398163397449, 0.981747704246811], [2.625, 3]}
CP(1) => []
x := {[-1.25, -1], [-1.25, -1], [0.589048622548086, 0.785398163397449], [-1.25, -1], [0.75, 1], [0.785398163397449, 0.981747704246811], [2.625, 3]}
split: 6 2.8125 (190)
x := {[-1.25, -1], [-1.25, -1], [0.392699081698724, 0.589048622548086], [-1.25, -1], [0.75, 1], [0.981747704246811, 1.17809724509617], [2.625, 3]}
split: 6 2.8125 (191)
x := {[-1.25, -1], [-1.25, -1], [0.589048622548086, 0.785398163397449], [-1.25, -1], [0.75, 1], [0.981747704246811, 1.17809724509617], [2.625, 3]}
CP(1) => []
x := {[-1.5, -1.25], [-1.45847586576825, -1.22923793288413], [0.392699081698724, 0.785398163397449], [-1.5, -1.25], [0.5, 0.75], [1.17809724509617, 1.5707963267949], [2.625, 3]}
CP(1) => []
x := {[-1.5, -1.25], [-1.22923793288413, -1], [0.392699081698724, 0.785398163397449], [-1.5, -1.25], [0.5, 0.75], [1.17809724509617, 1.5707963267949], [2.625, 3]}
split: 2 0.589049 (190)
x := {[-1.5, -1.25], [-1.45847586576825, -1.22923793288413], [0.392699081698724, 0.785398163397449], [-1.5, -1.25], [0.75, 1], [1.17809724509617, 1.5707963267949], [2.625, 3]}
CP(1) => []
x := {[-1.5, -1.25], [-1.22923793288413, -1], [0.392699081698724, 0.785398163397449], [-1.5, -1.25], [0.75, 1], [1.17809724509617, 1.5707963267949], [2.625, 3]}
split: 2 0.589049 (190)
x := {[-1.5, -1.25], [-1.22923793288413, -1], [0.392699081698724, 0.589048622548086], [-1.25, -1], [0.75, 1], [1.17809724509617, 1.5707963267949], [2.625, 3]}
CP(2) => []
x := {[-1.5, -1.25], [-1.22923793288413, -1], [0.589048622548086, 0.785398163397449], [-1.25, -1], [0.75, 1], [1.17809724509617, 1.5707963267949], [2.625, 3]}
CP(2) => {[-1.45222284460734, -1.25], [-1.22923793288413, -1], [0.589048622548086, 0.785398163397449], [-1.25, -1], [0.75, 1], [1.17809724509617, 1.5707963267949], [2.625, 3]}
split: 5 1.37445 (190)
x := {[-1.25, -1], [-1.25, -1], [0.392699081698724, 0.589048622548086], [-1.5, -1.25], [0.5, 0.75], [1.17809724509617, 1.5707963267949], [2.625, 3]}
split: 5 1.37445 (191)
x := {[-1.25, -1], [-1.25, -1], [0.589048622548086, 0.785398163397449], [-1.5, -1.25], [0.5, 0.75], [1.17809724509617, 1.5707963267949], [2.625, 3]}
split: 5 1.37445 (192)
x := {[-1.25, -1], [-1.25, -1], [0.392699081698724, 0.589048622548086], [-1.5, -1.25], [0.75, 1], [1.17809724509617, 1.5707963267949], [2.625, 3]}
split: 5 1.37445 (193)
x := {[-1.25, -1], [-1.25, -1], [0.589048622548086, 0.785398163397449], [-1.5, -1.25], [0.75, 1], [1.17809724509617, 1.5707963267949], [2.625, 3]}
split: 5 1.37445 (194)
x := {[-1.25, -1], [-1.25, -1], [0.392699081698724, 0.589048622548086], [-1.25, -1], [0.75, 1], [1.17809724509617, 1.37444678594553], [2.625, 3]}
split: 6 2.8125 (195)
x := {[-1.25, -1], [-1.25, -1], [0.392699081698724, 0.589048622548086], [-1.25, -1], [0.75, 1], [1.37444678594553, 1.5707963267949], [2.625, 3]}
split: 6 2.8125 (196)
x := {[-1.25, -1], [-1.25, -1], [0.589048622548086, 0.785398163397449], [-1.25, -1], [0.75, 1], [1.17809724509617, 1.37444678594553], [2.625, 3]}
CP(1) => []
x := {[-1.25, -1], [-1.25, -1], [0.589048622548086, 0.785398163397449], [-1.25, -1], [0.75, 1], [1.37444678594553, 1.5707963267949], [2.625, 3]}
CP(1) => []
x := {[-1.5, -1.25], [-1.25, -1], [0.785398163397449, 1.17809724509617], [-1.5, -1.25], [0.5, 0.75], [-4.94065645841247e-324, 0.392699081698724], [2.625, 3]}
split: 2 0.981748 (195)
x := {[-1.5, -1.25], [-1.25, -1], [0.785398163397449, 1.17809724509617], [-1.5, -1.25], [0.75, 1], [-4.94065645841247e-324, 0.392699081698724], [2.625, 3]}
CP(3) => []
x := {[-1.5, -1.25], [-1.25, -1], [0.785398163397449, 0.981747704246811], [-1.25, -1], [0.75, 1], [-4.94065645841247e-324, 0.392699081698724], [2.625, 3]}
CP(2) => []
x := {[-1.5, -1.25], [-1.25, -1], [0.981747704246811, 1.17809724509617], [-1.25, -1], [0.75, 1], [-4.94065645841247e-324, 0.392699081698724], [2.625, 3]}
CP(1) => []
x := {[-1.25, -1], [-1.25, -1], [0.785398163397449, 0.981747704246811], [-1.5, -1.25], [0.5, 0.75], [-4.94065645841247e-324, 0.392699081698724], [2.625, 3]}
CP(1) => []
x := {[-1.25, -1], [-1.25, -1], [0.981747704246811, 1.17809724509617], [-1.5, -1.25], [0.5, 0.75], [-4.94065645841247e-324, 0.392699081698724], [2.625, 3]}
split: 5 0.19635 (192)
x := {[-1.25, -1], [-1.25, -1], [0.785398163397449, 0.981747704246811], [-1.25, -1], [0.75, 1], [-4.94065645841247e-324, 0.196349540849362], [2.625, 3]}
CP(1) => []
x := {[-1.25, -1], [-1.25, -1], [0.785398163397449, 0.981747704246811], [-1.25, -1], [0.75, 1], [0.196349540849362, 0.392699081698724], [2.625, 3]}
CP(1) => []
x := {[-1.25, -1], [-1.25, -1], [0.981747704246811, 1.17809724509617], [-1.25, -1], [0.75, 1], [-4.94065645841247e-324, 0.196349540849362], [2.625, 3]}
split: 6 2.8125 (191)
x := {[-1.25, -1], [-1.25, -1], [0.981747704246811, 1.17809724509617], [-1.25, -1], [0.75, 1], [0.196349540849362, 0.392699081698724], [2.625, 3]}
split: 6 2.8125 (192)
x := {[-1.22148420651548, -1], [-1.22148420651548, -1], [1.17809724509617, 1.5707963267949], [-1.5, -1.25], [0.5, 0.75], [-4.94065645841247e-324, 0.196349540849362], [2.625, 3]}
CP(1) => []
x := {[-1.22148420651548, -1], [-1.22148420651548, -1], [1.17809724509617, 1.5707963267949], [-1.5, -1.25], [0.5, 0.75], [0.196349540849362, 0.392699081698724], [2.625, 3]}
CP(1) => []
x := {[-1.22148420651548, -1], [-1.22148420651548, -1], [1.17809724509617, 1.37444678594553], [-1.25, -1], [0.75, 1], [-4.94065645841247e-324, 0.196349540849362], [2.625, 3]}
CP(1) => {[-1.21584991772509, -1], [-1.22148420651548, -1], [1.17809724509617, 1.37444678594553], [-1.25, -1], [0.75, 1], [-4.94065645841247e-324, 0.196349540849362], [2.625, 3]}
split: 6 2.8125 (191)
x := {[-1.22148420651548, -1], [-1.22148420651548, -1], [1.37444678594553, 1.5707963267949], [-1.25, -1], [0.75, 1], [-4.94065645841247e-324, 0.196349540849362], [2.625, 3]}
CP(1) => []
x := {[-1.22148420651548, -1], [-1.22148420651548, -1], [1.17809724509617, 1.37444678594553], [-1.25, -1], [0.75, 1], [0.196349540849362, 0.392699081698724], [2.625, 3]}
CP(1) => {[-1.21584991772509, -1], [-1.22148420651548, -1], [1.17809724509617, 1.37444678594553], [-1.25, -1], [0.75, 1], [0.196349540849362, 0.392699081698724], [2.625, 3]}
split: 6 2.8125 (191)
x := {[-1.22148420651548, -1], [-1.22148420651548, -1], [1.37444678594553, 1.5707963267949], [-1.25, -1], [0.75, 1], [0.196349540849362, 0.392699081698724], [2.625, 3]}
CP(3) => []
x := {[-1.5, -1.25], [-1.25, -1], [0.785398163397449, 1.17809724509617], [-1.5, -1.25], [0.5, 0.75], [0.392699081698724, 0.785398163397449], [2.625, 3]}
split: 2 0.981748 (191)
x := {[-1.5, -1.25], [-1.25, -1], [0.785398163397449, 1.17809724509617], [-1.5, -1.25], [0.75, 1], [0.392699081698724, 0.785398163397449], [2.625, 3]}
split: 2 0.981748 (192)
x := {[-1.5, -1.25], [-1.25, -1], [0.785398163397449, 0.981747704246811], [-1.25, -1], [0.75, 1], [0.392699081698724, 0.785398163397449], [2.625, 3]}
CP(2) => []
x := {[-1.5, -1.25], [-1.25, -1], [0.981747704246811, 1.17809724509617], [-1.25, -1], [0.75, 1], [0.392699081698724, 0.785398163397449], [2.625, 3]}
CP(1) => []
x := {[-1.25, -1], [-1.25, -1], [0.785398163397449, 0.981747704246811], [-1.5, -1.25], [0.5, 0.75], [0.392699081698724, 0.785398163397449], [2.625, 3]}
split: 5 0.589049 (191)
x := {[-1.25, -1], [-1.25, -1], [0.981747704246811, 1.17809724509617], [-1.5, -1.25], [0.5, 0.75], [0.392699081698724, 0.785398163397449], [2.625, 3]}
split: 5 0.589049 (192)
x := {[-1.25, -1], [-1.25, -1], [0.785398163397449, 0.981747704246811], [-1.5, -1.25], [0.75, 1], [0.392699081698724, 0.785398163397449], [2.625, 3]}
split: 5 0.589049 (193)
x := {[-1.25, -1], [-1.25, -1], [0.981747704246811, 1.17809724509617], [-1.5, -1.25], [0.75, 1], [0.392699081698724, 0.785398163397449], [2.625, 3]}
split: 5 0.589049 (194)
x := {[-1.25, -1], [-1.25, -1], [0.785398163397449, 0.981747704246811], [-1.25, -1], [0.75, 1], [0.392699081698724, 0.589048622548086], [2.625, 3]}
CP(1) => []
x := {[-1.25, -1], [-1.25, -1], [0.785398163397449, 0.981747704246811], [-1.25, -1], [0.75, 1], [0.589048622548086, 0.785398163397449], [2.625, 3]}
split: 6 2.8125 (194)
x := {[-1.25, -1], [-1.25, -1], [0.981747704246811, 1.17809724509617], [-1.25, -1], [0.75, 1], [0.392699081698724, 0.589048622548086], [2.625, 3]}
split: 6 2.8125 (195)
x := {[-1.25, -1], [-1.25, -1], [0.981747704246811, 1.17809724509617], [-1.25, -1], [0.75, 1], [0.589048622548086, 0.785398163397449], [2.625, 3]}
CP(1) => []
x := {[-1.22148420651548, -1], [-1.22148420651548, -1], [1.17809724509617, 1.5707963267949], [-1.5, -1.25], [0.5, 0.75], [0.392699081698724, 0.589048622548086], [2.625, 3]}
CP(3) => {[-1.22148420651548, -1], [-1.22148420651548, -1], [1.17809724509617, 1.5707963267949], [-1.46138848303398, -1.25], [0.536197954691974, 0.75], [0.392699081698724, 0.589048622548086], [2.625, 3]}
split: 2 1.37445 (195)
x := {[-1.22148420651548, -1], [-1.22148420651548, -1], [1.17809724509617, 1.5707963267949], [-1.5, -1.25], [0.5, 0.75], [0.589048622548086, 0.785398163397449], [2.625, 3]}
CP(1) => {[-1.22148420651548, -1], [-1.22148420651548, -1], [1.17809724509617, 1.5707963267949], [-1.48806792902422, -1.25], [0.5, 0.75], [0.589048622548086, 0.785398163397449], [2.625, 3]}
split: 2 1.37445 (196)
x := {[-1.22148420651548, -1], [-1.22148420651548, -1], [1.17809724509617, 1.5707963267949], [-1.5, -1.25], [0.75, 1], [0.392699081698724, 0.589048622548086], [2.625, 3]}
CP(2) => []
x := {[-1.22148420651548, -1], [-1.22148420651548, -1], [1.17809724509617, 1.5707963267949], [-1.5, -1.25], [0.75, 1], [0.589048622548086, 0.785398163397449], [2.625, 3]}
CP(2) => {[-1.22148420651548, -1], [-1.22148420651548, -1], [1.17809724509617, 1.5707963267949], [-1.43476554712997, -1.25], [0.75, 1], [0.589048622548086, 0.785398163397449], [2.625, 3]}
split: 2 1.37445 (196)
x := {[-1.22148420651548, -1], [-1.22148420651548, -1], [1.17809724509617, 1.37444678594553], [-1.25, -1], [0.75, 1], [0.392699081698724, 0.589048622548086], [2.625, 3]}
CP(1) => {[-1.21584991772509, -1], [-1.22148420651548, -1], [1.17809724509617, 1.37444678594553], [-1.25, -1], [0.75, 1], [0.392699081698724, 0.589048622548086], [2.625, 3]}
split: 6 2.8125 (197)
x := {[-1.22148420651548, -1], [-1.22148420651548, -1], [1.37444678594553, 1.5707963267949], [-1.25, -1], [0.75, 1], [0.392699081698724, 0.589048622548086], [2.625, 3]}
CP(3) => []
x := {[-1.22148420651548, -1], [-1.22148420651548, -1], [1.17809724509617, 1.37444678594553], [-1.25, -1], [0.75, 1], [0.589048622548086, 0.785398163397449], [2.625, 3]}
CP(1) => []
x := {[-1.22148420651548, -1], [-1.22148420651548, -1], [1.37444678594553, 1.5707963267949], [-1.25, -1], [0.75, 1], [0.589048622548086, 0.785398163397449], [2.625, 3]}
CP(1) => []
x := {[-1.5, -1.25], [-1.25, -1], [0.785398163397449, 1.17809724509617], [-1.921626306698, -1.710813153349], [0.0783736933019978, 0.5], [1.17809724509617, 1.5707963267949], [2.625, 3]}
CP(1) => {[-1.5, -1.25], [-1.25, -1], [0.785398163397449, 1.17809724509617], [-1.9044562872498, -1.710813153349], [0.0783736933019978, 0.5], [1.17809724509617, 1.55604708292123], [2.625, 3]}
split: 4 0.289187 (195)
x := {[-1.5, -1.25], [-1.25, -1], [0.785398163397449, 1.17809724509617], [-1.710813153349, -1.5], [0.0783736933019978, 0.5], [1.17809724509617, 1.5707963267949], [2.625, 3]}
CP(2) => {[-1.5, -1.25], [-1.25, -1], [0.785398163397449, 1.17809724509617], [-1.710813153349, -1.5], [0.289186846650999, 0.5], [1.17809724509617, 1.5707963267949], [2.625, 3]}
split: 2 0.981748 (196)
x := {[-1.25, -1], [-1.25, -1], [0.785398163397449, 1.17809724509617], [-1.9044562872498, -1.710813153349], [0.0783736933019978, 0.289186846650999], [1.17809724509617, 1.55604708292123], [2.625, 3]}
CP(4) => []
x := {[-1.25, -1], [-1.25, -1], [0.785398163397449, 1.17809724509617], [-1.9044562872498, -1.710813153349], [0.289186846650999, 0.5], [1.17809724509617, 1.55604708292123], [2.625, 3]}
CP(2) => []
x := {[-1.25, -1], [-1.25, -1], [0.785398163397449, 0.981747704246811], [-1.710813153349, -1.5], [0.289186846650999, 0.5], [1.17809724509617, 1.5707963267949], [2.625, 3]}
split: 5 1.37445 (195)
x := {[-1.25, -1], [-1.25, -1], [0.981747704246811, 1.17809724509617], [-1.710813153349, -1.5], [0.289186846650999, 0.5], [1.17809724509617, 1.5707963267949], [2.625, 3]}
CP(1) => []
x := {[-1.22148420651548, -1], [-1.22148420651548, -1], [1.17809724509617, 1.37444678594553], [-1.710813153349, -1.5], [0.289186846650999, 0.5], [1.17809724509617, 1.5707963267949], [2.625, 3]}
CP(1) => []
x := {[-1.22148420651548, -1], [-1.22148420651548, -1], [1.37444678594553, 1.5707963267949], [-1.710813153349, -1.5], [0.289186846650999, 0.5], [1.17809724509617, 1.5707963267949], [2.625, 3]}
CP(1) => []
x := {[-1.5, -1.25], [-1.25, -1], [0.785398163397449, 1.17809724509617], [-1.86948366805225, -1.5], [0.5, 0.742858130580828], [1.17809724509617, 1.52356700121422], [2.625, 3]}
split: 2 0.981748 (193)
x := {[-1.5, -1.25], [-1.25, -1], [0.785398163397449, 1.17809724509617], [-1.86948366805225, -1.5], [0.742858130580828, 0.985716261161655], [1.17809724509617, 1.52356700121422], [2.625, 3]}
CP(2) => []
x := {[-1.25, -1], [-1.25, -1], [0.785398163397449, 0.981747704246811], [-1.86948366805225, -1.5], [0.5, 0.742858130580828], [1.17809724509617, 1.52356700121422], [2.625, 3]}
split: 6 2.8125 (193)
x := {[-1.25, -1], [-1.25, -1], [0.981747704246811, 1.17809724509617], [-1.86948366805225, -1.5], [0.5, 0.742858130580828], [1.17809724509617, 1.52356700121422], [2.625, 3]}
split: 6 2.8125 (194)
x := {[-1.22148420651548, -1], [-1.22148420651548, -1], [1.17809724509617, 1.37444678594553], [-1.86710940815609, -1.5], [0.5, 0.75], [1.17809724509617, 1.52152518198677], [2.625, 3]}
CP(1) => []
x := {[-1.22148420651548, -1], [-1.22148420651548, -1], [1.37444678594553, 1.5707963267949], [-1.86710940815609, -1.5], [0.5, 0.75], [1.17809724509617, 1.52152518198677], [2.625, 3]}
CP(1) => []
x := {[-1.5, -1.25], [-1.25, -1], [0.785398163397449, 1.17809724509617], [-1.5, -1.25], [0.5, 0.75], [0.785398163397449, 1.17809724509617], [2.625, 3]}
split: 2 0.981748 (193)
x := {[-1.5, -1.25], [-1.25, -1], [0.785398163397449, 1.17809724509617], [-1.5, -1.25], [0.75, 1], [0.785398163397449, 1.17809724509617], [2.625, 3]}
split: 2 0.981748 (194)
x := {[-1.5, -1.25], [-1.25, -1], [0.785398163397449, 0.981747704246811], [-1.25, -1], [0.75, 1], [0.785398163397449, 1.17809724509617], [2.625, 3]}
CP(2) => []
x := {[-1.5, -1.25], [-1.25, -1], [0.981747704246811, 1.17809724509617], [-1.25, -1], [0.75, 1], [0.785398163397449, 1.17809724509617], [2.625, 3]}
CP(1) => []
x := {[-1.25, -1], [-1.25, -1], [0.785398163397449, 0.981747704246811], [-1.5, -1.25], [0.5, 0.75], [0.785398163397449, 1.17809724509617], [2.625, 3]}
CP(1) => []
x := {[-1.25, -1], [-1.25, -1], [0.981747704246811, 1.17809724509617], [-1.5, -1.25], [0.5, 0.75], [0.785398163397449, 1.17809724509617], [2.625, 3]}
CP(1) => []
x := {[-1.25, -1], [-1.25, -1], [0.785398163397449, 0.981747704246811], [-1.5, -1.25], [0.75, 1], [0.785398163397449, 1.17809724509617], [2.625, 3]}
split: 5 0.981748 (191)
x := {[-1.25, -1], [-1.25, -1], [0.981747704246811, 1.17809724509617], [-1.5, -1.25], [0.75, 1], [0.785398163397449, 1.17809724509617], [2.625, 3]}
split: 5 0.981748 (192)
x := {[-1.25, -1], [-1.25, -1], [0.785398163397449, 0.981747704246811], [-1.25, -1], [0.75, 1], [0.785398163397449, 0.981747704246811], [2.625, 3]}
CP(1) => []
x := {[-1.25, -1], [-1.25, -1], [0.785398163397449, 0.981747704246811], [-1.25, -1], [0.75, 1], [0.981747704246811, 1.17809724509617], [2.625, 3]}
CP(1) => []
x := {[-1.25, -1], [-1.25, -1], [0.981747704246811, 1.17809724509617], [-1.25, -1], [0.75, 1], [0.785398163397449, 0.981747704246811], [2.625, 3]}
CP(1) => []
x := {[-1.25, -1], [-1.25, -1], [0.981747704246811, 1.17809724509617], [-1.25, -1], [0.75, 1], [0.981747704246811, 1.17809724509617], [2.625, 3]}
split: 6 2.8125 (190)
x := {[-1.5, -1.25], [-1.25, -1], [0.785398163397449, 1.17809724509617], [-1.5, -1.25], [0.5, 0.75], [1.17809724509617, 1.5707963267949], [2.625, 3]}
split: 2 0.981748 (191)
x := {[-1.5, -1.25], [-1.25, -1], [0.785398163397449, 1.17809724509617], [-1.5, -1.25], [0.75, 1], [1.17809724509617, 1.5707963267949], [2.625, 3]}
split: 2 0.981748 (192)
x := {[-1.5, -1.25], [-1.25, -1], [0.785398163397449, 0.981747704246811], [-1.25, -1], [0.75, 1], [1.17809724509617, 1.5707963267949], [2.625, 3]}
CP(2) => []
x := {[-1.5, -1.25], [-1.25, -1], [0.981747704246811, 1.17809724509617], [-1.25, -1], [0.75, 1], [1.17809724509617, 1.5707963267949], [2.625, 3]}
CP(1) => []
x := {[-1.25, -1], [-1.25, -1], [0.785398163397449, 0.981747704246811], [-1.5, -1.25], [0.5, 0.75], [1.17809724509617, 1.5707963267949], [2.625, 3]}
split: 5 1.37445 (191)
x := {[-1.25, -1], [-1.25, -1], [0.981747704246811, 1.17809724509617], [-1.5, -1.25], [0.5, 0.75], [1.17809724509617, 1.5707963267949], [2.625, 3]}
split: 5 1.37445 (192)
x := {[-1.25, -1], [-1.25, -1], [0.785398163397449, 0.981747704246811], [-1.5, -1.25], [0.75, 1], [1.17809724509617, 1.5707963267949], [2.625, 3]}
split: 5 1.37445 (193)
x := {[-1.25, -1], [-1.25, -1], [0.981747704246811, 1.17809724509617], [-1.5, -1.25], [0.75, 1], [1.17809724509617, 1.5707963267949], [2.625, 3]}
split: 5 1.37445 (194)
x := {[-1.25, -1], [-1.25, -1], [0.785398163397449, 0.981747704246811], [-1.25, -1], [0.75, 1], [1.17809724509617, 1.37444678594553], [2.625, 3]}
CP(1) => []
x := {[-1.25, -1], [-1.25, -1], [0.785398163397449, 0.981747704246811], [-1.25, -1], [0.75, 1], [1.37444678594553, 1.5707963267949], [2.625, 3]}
CP(1) => []
x := {[-1.25, -1], [-1.25, -1], [0.981747704246811, 1.17809724509617], [-1.25, -1], [0.75, 1], [1.17809724509617, 1.37444678594553], [2.625, 3]}
split: 6 2.8125 (193)
x := {[-1.25, -1], [-1.25, -1], [0.981747704246811, 1.17809724509617], [-1.25, -1], [0.75, 1], [1.37444678594553, 1.5707963267949], [2.625, 3]}
split: 6 2.8125 (194)
x := {[-1.22148420651548, -1], [-1.22148420651548, -1], [1.17809724509617, 1.5707963267949], [-1.5, -1.25], [0.5, 0.75], [0.785398163397449, 0.981747704246811], [2.625, 3]}
split: 2 1.37445 (195)
x := {[-1.22148420651548, -1], [-1.22148420651548, -1], [1.17809724509617, 1.5707963267949], [-1.5, -1.25], [0.5, 0.75], [0.981747704246811, 1.17809724509617], [2.625, 3]}
CP(1) => []
x := {[-1.22148420651548, -1], [-1.22148420651548, -1], [1.17809724509617, 1.5707963267949], [-1.5, -1.25], [0.75, 1], [0.785398163397449, 0.981747704246811], [2.625, 3]}
split: 2 1.37445 (195)
x := {[-1.22148420651548, -1], [-1.22148420651548, -1], [1.17809724509617, 1.5707963267949], [-1.5, -1.25], [0.75, 1], [0.981747704246811, 1.17809724509617], [2.625, 3]}
split: 2 1.37445 (196)
x := {[-1.22148420651548, -1], [-1.22148420651548, -1], [1.17809724509617, 1.37444678594553], [-1.25, -1], [0.75, 1], [0.785398163397449, 0.981747704246811], [2.625, 3]}
CP(1) => []
x := {[-1.22148420651548, -1], [-1.22148420651548, -1], [1.37444678594553, 1.5707963267949], [-1.25, -1], [0.75, 1], [0.785398163397449, 0.981747704246811], [2.625, 3]}
CP(1) => []
x := {[-1.22148420651548, -1], [-1.22148420651548, -1], [1.17809724509617, 1.37444678594553], [-1.25, -1], [0.75, 1], [0.981747704246811, 1.17809724509617], [2.625, 3]}
CP(1) => {[-1.21584991772509, -1], [-1.22148420651548, -1], [1.17809724509617, 1.37444678594553], [-1.25, -1], [0.75, 1], [0.981747704246811, 1.17809724509617], [2.625, 3]}
split: 6 2.8125 (195)
x := {[-1.22148420651548, -1], [-1.22148420651548, -1], [1.37444678594553, 1.5707963267949], [-1.25, -1], [0.75, 1], [0.981747704246811, 1.17809724509617], [2.625, 3]}
CP(1) => []
x := {[-1.22148420651548, -1], [-1.22148420651548, -1], [1.17809724509617, 1.37444678594553], [-1.5, -1.25], [0.5, 0.75], [1.17809724509617, 1.5707963267949], [2.625, 3]}
CP(1) => {[-1.21584991772509, -1], [-1.22148420651548, -1], [1.17809724509617, 1.37444678594553], [-1.5, -1.25], [0.5, 0.75], [1.17809724509617, 1.5707963267949], [2.625, 3]}
split: 5 1.37445 (195)
x := {[-1.22148420651548, -1], [-1.22148420651548, -1], [1.37444678594553, 1.5707963267949], [-1.5, -1.25], [0.5, 0.75], [1.17809724509617, 1.5707963267949], [2.625, 3]}
CP(2) => []
x := {[-1.22148420651548, -1], [-1.22148420651548, -1], [1.17809724509617, 1.37444678594553], [-1.5, -1.25], [0.75, 1], [1.17809724509617, 1.5707963267949], [2.625, 3]}
CP(1) => {[-1.21584991772509, -1], [-1.22148420651548, -1], [1.17809724509617, 1.37444678594553], [-1.5, -1.25], [0.75, 1], [1.17809724509617, 1.5707963267949], [2.625, 3]}
split: 5 1.37445 (195)
x := {[-1.22148420651548, -1], [-1.22148420651548, -1], [1.37444678594553, 1.5707963267949], [-1.5, -1.25], [0.75, 1], [1.17809724509617, 1.5707963267949], [2.625, 3]}
CP(3) => []
x := {[-1.21584991772509, -1], [-1.22148420651548, -1], [1.17809724509617, 1.37444678594553], [-1.25, -1], [0.75, 1], [1.17809724509617, 1.37444678594553], [2.625, 3]}
CP(1) => {[-1.21584991772509, -1], [-1.21584991772509, -1], [1.17809724509617, 1.37444678594553], [-1.25, -1], [0.75, 1], [1.17809724509617, 1.37444678594553], [2.625, 3]}
split: 6 2.8125 (195)
x := {[-1.21584991772509, -1], [-1.22148420651548, -1], [1.17809724509617, 1.37444678594553], [-1.25, -1], [0.75, 1], [1.37444678594553, 1.5707963267949], [2.625, 3]}
CP(1) => {[-1.21584991772509, -1], [-1.21584991772509, -1], [1.17809724509617, 1.37444678594553], [-1.25, -1], [0.75, 1], [1.37444678594553, 1.5707963267949], [2.625, 3]}
split: 6 2.8125 (196)
x := {[-1.25, -1], [-1.25, -1], [-4.94065645841247e-324, 0.142855140129733], [-1.25, -1], [0.75, 1], [-4.94065645841247e-324, 0.196349540849362], [2.8125, 3]}
CP(1) => []
x := {[-1.25, -1], [-1.25, -1], [0.142855140129733, 0.285710280259467], [-1.25, -1], [0.75, 1], [-4.94065645841247e-324, 0.196349540849362], [2.8125, 3]}
CP(1) => []
x := {[-1.25, -1], [-1.25, -1], [-4.94065645841247e-324, 0.142855140129733], [-1.25, -1], [0.75, 1], [0.196349540849362, 0.392699081698724], [2.8125, 3]}
CP(1) => []
x := {[-1.25, -1], [-1.25, -1], [0.142855140129733, 0.285710280259467], [-1.25, -1], [0.75, 1], [0.196349540849362, 0.392699081698724], [2.8125, 3]}
CP(1) => []
x := {[-1.25, -1], [-1.25, -1], [-4.94065645841247e-324, 0.311868631689158], [-1.48806792902422, -1.25], [0.5, 0.75], [0.589048622548086, 0.785398163397449], [2.625, 2.8125]}
CP(1) => []
x := {[-1.25, -1], [-1.25, -1], [-4.94065645841247e-324, 0.311868631689158], [-1.48806792902422, -1.25], [0.5, 0.75], [0.589048622548086, 0.785398163397449], [2.8125, 3]}
CP(1) => {[-1.25, -1], [-1.25, -1], [-4.94065645841247e-324, 0.285710280259467], [-1.48602627067862, -1.25], [0.511932070975783, 0.75], [0.589048622548086, 0.785398163397449], [2.8125, 3]}
split: 2 0.142855 (192)
x := {[-1.25, -1], [-1.25, -1], [-4.94065645841247e-324, 0.285710280259467], [-1.43476554712997, -1.25], [0.75, 1], [0.589048622548086, 0.785398163397449], [2.625, 2.8125]}
CP(1) => []
x := {[-1.25, -1], [-1.25, -1], [-4.94065645841247e-324, 0.285710280259467], [-1.43476554712997, -1.25], [0.75, 1], [0.589048622548086, 0.785398163397449], [2.8125, 3]}
CP(1) => []
x := {[-1.25, -1], [-1.25, -1], [-4.94065645841247e-324, 0.142855140129733], [-1.25, -1], [0.75, 1], [0.392699081698724, 0.589048622548086], [2.8125, 3]}
CP(1) => []
x := {[-1.25, -1], [-1.25, -1], [0.142855140129733, 0.285710280259467], [-1.25, -1], [0.75, 1], [0.392699081698724, 0.589048622548086], [2.8125, 3]}
CP(1) => []
x := {[-1.5, -1.25], [-1.22923793288413, -1], [0.392699081698724, 0.785398163397449], [-1.5, -1.25], [0.5, 0.75], [-4.94065645841247e-324, 0.196349540849362], [2.625, 3]}
split: 2 0.589049 (189)
x := {[-1.5, -1.25], [-1.22923793288413, -1], [0.392699081698724, 0.785398163397449], [-1.5, -1.25], [0.5, 0.75], [0.196349540849362, 0.392699081698724], [2.625, 3]}
CP(1) => []
x := {[-1.5, -1.25], [-1.22923793288413, -1], [0.392699081698724, 0.589048622548086], [-1.25, -1], [0.75, 1], [-4.94065645841247e-324, 0.196349540849362], [2.625, 3]}
CP(1) => []
x := {[-1.5, -1.25], [-1.22923793288413, -1], [0.589048622548086, 0.785398163397449], [-1.25, -1], [0.75, 1], [-4.94065645841247e-324, 0.196349540849362], [2.625, 3]}
CP(1) => []
x := {[-1.5, -1.25], [-1.22923793288413, -1], [0.392699081698724, 0.589048622548086], [-1.25, -1], [0.75, 1], [0.196349540849362, 0.392699081698724], [2.625, 3]}
CP(1) => []
x := {[-1.5, -1.25], [-1.22923793288413, -1], [0.589048622548086, 0.785398163397449], [-1.25, -1], [0.75, 1], [0.196349540849362, 0.392699081698724], [2.625, 3]}
CP(1) => []
x := {[-1.25, -1], [-1.25, -1], [0.392699081698724, 0.589048622548086], [-1.5, -1.25], [0.5, 0.75], [-4.94065645841247e-324, 0.196349540849362], [2.625, 3]}
CP(1) => []
x := {[-1.25, -1], [-1.25, -1], [0.589048622548086, 0.785398163397449], [-1.5, -1.25], [0.5, 0.75], [-4.94065645841247e-324, 0.196349540849362], [2.625, 3]}
CP(1) => []
x := {[-1.25, -1], [-1.25, -1], [0.392699081698724, 0.589048622548086], [-1.47635612554177, -1.25], [0.5, 0.75], [0.196349540849362, 0.392699081698724], [2.625, 3]}
CP(1) => []
x := {[-1.25, -1], [-1.25, -1], [0.589048622548086, 0.785398163397449], [-1.47635612554177, -1.25], [0.5, 0.75], [0.196349540849362, 0.392699081698724], [2.625, 3]}
CP(1) => []
x := {[-1.25, -1], [-1.25, -1], [0.392699081698724, 0.589048622548086], [-1.25, -1], [0.75, 1], [-4.94065645841247e-324, 0.196349540849362], [2.625, 2.8125]}
CP(1) => []
x := {[-1.25, -1], [-1.25, -1], [0.392699081698724, 0.589048622548086], [-1.25, -1], [0.75, 1], [-4.94065645841247e-324, 0.196349540849362], [2.8125, 3]}
split: 0 -1.125 (180)
x := {[-1.25, -1], [-1.25, -1], [0.392699081698724, 0.589048622548086], [-1.25, -1], [0.75, 1], [0.196349540849362, 0.392699081698724], [2.625, 2.8125]}
CP(1) => []
x := {[-1.25, -1], [-1.25, -1], [0.392699081698724, 0.589048622548086], [-1.25, -1], [0.75, 1], [0.196349540849362, 0.392699081698724], [2.8125, 3]}
split: 0 -1.125 (180)
x := {[-1.5, -1.25], [-1.22923793288413, -1], [0.392699081698724, 0.589048622548086], [-1.5, -1.25], [0.5, 0.75], [0.392699081698724, 0.785398163397449], [2.625, 3]}
CP(1) => []
x := {[-1.5, -1.25], [-1.22923793288413, -1], [0.589048622548086, 0.785398163397449], [-1.5, -1.25], [0.5, 0.75], [0.392699081698724, 0.785398163397449], [2.625, 3]}
CP(1) => []
x := {[-1.5, -1.25], [-1.22923793288413, -1], [0.392699081698724, 0.589048622548086], [-1.5, -1.25], [0.75, 1], [0.392699081698724, 0.785398163397449], [2.625, 3]}
CP(2) => []
x := {[-1.5, -1.25], [-1.22923793288413, -1], [0.589048622548086, 0.785398163397449], [-1.5, -1.25], [0.75, 1], [0.392699081698724, 0.785398163397449], [2.625, 3]}
CP(2) => {[-1.45222284460734, -1.25], [-1.22923793288413, -1], [0.589048622548086, 0.785398163397449], [-1.5, -1.25], [0.75, 1], [0.392699081698724, 0.785398163397449], [2.625, 3]}
split: 5 0.589049 (178)
x := {[-1.45222284460734, -1.25], [-1.22923793288413, -1], [0.589048622548086, 0.785398163397449], [-1.25, -1], [0.75, 1], [0.392699081698724, 0.589048622548086], [2.625, 3]}
CP(1) => []
x := {[-1.45222284460734, -1.25], [-1.22923793288413, -1], [0.589048622548086, 0.785398163397449], [-1.25, -1], [0.75, 1], [0.589048622548086, 0.785398163397449], [2.625, 3]}
CP(1) => []
x := {[-1.25, -1], [-1.25, -1], [0.392699081698724, 0.589048622548086], [-1.5, -1.25], [0.5, 0.75], [0.392699081698724, 0.589048622548086], [2.625, 3]}
CP(3) => {[-1.25, -1], [-1.25, -1], [0.392699081698724, 0.589048622548086], [-1.46138848303398, -1.25], [0.536197954691974, 0.75], [0.392699081698724, 0.589048622548086], [2.625, 3]}
split: 6 2.8125 (177)
x := {[-1.25, -1], [-1.25, -1], [0.392699081698724, 0.589048622548086], [-1.5, -1.25], [0.5, 0.75], [0.589048622548086, 0.785398163397449], [2.625, 3]}
CP(1) => []
x := {[-1.25, -1], [-1.25, -1], [0.589048622548086, 0.785398163397449], [-1.5, -1.25], [0.5, 0.75], [0.392699081698724, 0.589048622548086], [2.625, 3]}
CP(1) => []
x := {[-1.25, -1], [-1.25, -1], [0.589048622548086, 0.785398163397449], [-1.5, -1.25], [0.5, 0.75], [0.589048622548086, 0.785398163397449], [2.625, 3]}
CP(1) => []
x := {[-1.25, -1], [-1.25, -1], [0.392699081698724, 0.589048622548086], [-1.5, -1.25], [0.75, 1], [0.392699081698724, 0.589048622548086], [2.625, 3]}
CP(2) => []
x := {[-1.25, -1], [-1.25, -1], [0.392699081698724, 0.589048622548086], [-1.5, -1.25], [0.75, 1], [0.589048622548086, 0.785398163397449], [2.625, 3]}
CP(2) => {[-1.25, -1], [-1.25, -1], [0.392699081698724, 0.589048622548086], [-1.43476554712997, -1.25], [0.75, 1], [0.589048622548086, 0.785398163397449], [2.625, 3]}
split: 6 2.8125 (174)
x := {[-1.25, -1], [-1.25, -1], [0.589048622548086, 0.785398163397449], [-1.5, -1.25], [0.75, 1], [0.392699081698724, 0.589048622548086], [2.625, 3]}
CP(2) => []
x := {[-1.25, -1], [-1.25, -1], [0.589048622548086, 0.785398163397449], [-1.5, -1.25], [0.75, 1], [0.589048622548086, 0.785398163397449], [2.625, 3]}
CP(2) => {[-1.25, -1], [-1.25, -1], [0.589048622548086, 0.785398163397449], [-1.43476554712997, -1.25], [0.75, 1], [0.589048622548086, 0.785398163397449], [2.625, 3]}
split: 6 2.8125 (174)
x := {[-1.25, -1], [-1.25, -1], [0.392699081698724, 0.589048622548086], [-1.25, -1], [0.75, 1], [0.392699081698724, 0.589048622548086], [2.625, 2.8125]}
CP(1) => []
x := {[-1.25, -1], [-1.25, -1], [0.392699081698724, 0.589048622548086], [-1.25, -1], [0.75, 1], [0.392699081698724, 0.589048622548086], [2.8125, 3]}
split: 0 -1.125 (174)
x := {[-1.5, -1.25], [-1.22923793288413, -1], [0.392699081698724, 0.785398163397449], [-1.9044562872498, -1.710813153349], [0.0783736933019978, 0.289186846650999], [1.17809724509617, 1.55604708292123], [2.625, 3]}
CP(1) => []
x := {[-1.5, -1.25], [-1.22923793288413, -1], [0.392699081698724, 0.785398163397449], [-1.9044562872498, -1.710813153349], [0.289186846650999, 0.5], [1.17809724509617, 1.55604708292123], [2.625, 3]}
CP(2) => []
x := {[-1.5, -1.25], [-1.22923793288413, -1], [0.392699081698724, 0.589048622548086], [-1.710813153349, -1.5], [0.289186846650999, 0.5], [1.17809724509617, 1.5707963267949], [2.625, 3]}
CP(1) => []
x := {[-1.5, -1.25], [-1.22923793288413, -1], [0.589048622548086, 0.785398163397449], [-1.710813153349, -1.5], [0.289186846650999, 0.5], [1.17809724509617, 1.5707963267949], [2.625, 3]}
CP(2) => {[-1.45222284460734, -1.25], [-1.22923793288413, -1], [0.589048622548086, 0.785398163397449], [-1.710813153349, -1.5], [0.289186846650999, 0.5], [1.17809724509617, 1.5707963267949], [2.625, 3]}
split: 5 1.37445 (172)
x := {[-1.25, -1], [-1.25, -1], [0.589048622548086, 0.785398163397449], [-1.710813153349, -1.5], [0.289186846650999, 0.5], [1.17809724509617, 1.37444678594553], [2.625, 3]}
CP(1) => []
x := {[-1.25, -1], [-1.25, -1], [0.589048622548086, 0.785398163397449], [-1.710813153349, -1.5], [0.289186846650999, 0.5], [1.37444678594553, 1.5707963267949], [2.625, 3]}
CP(1) => []
x := {[-1.24129719827442, -1], [-1.24129719827442, -1], [-4.94065645841247e-324, 0.311868631689158], [-1.86557051285685, -1.68278525642843], [0.5, 0.75], [1.17809724509617, 1.5202016514514], [2.8125, 3]}
CP(1) => []
x := {[-1.24129719827442, -1], [-1.24129719827442, -1], [-4.94065645841247e-324, 0.311868631689158], [-1.68278525642843, -1.5], [0.5, 0.75], [1.17809724509617, 1.5202016514514], [2.8125, 3]}
CP(1) => {[-1.24129719827442, -1], [-1.24129719827442, -1], [-4.94065645841247e-324, 0.285710280259467], [-1.68278525642843, -1.5], [0.5, 0.75], [1.17809724509617, 1.51934228550346], [2.8125, 3]}
split: 5 1.34872 (170)
x := {[-1.5, -1.25], [-1.22923793288413, -1], [0.392699081698724, 0.589048622548086], [-1.87315640926387, -1.5], [0.5, 0.745710431483429], [1.17809724509617, 1.52672510510496], [2.625, 3]}
CP(2) => []
x := {[-1.5, -1.25], [-1.22923793288413, -1], [0.589048622548086, 0.785398163397449], [-1.87315640926387, -1.5], [0.5, 0.745710431483429], [1.17809724509617, 1.52672510510496], [2.625, 3]}
CP(2) => {[-1.45222284460734, -1.25], [-1.22923793288413, -1], [0.589048622548086, 0.785398163397449], [-1.86710940815609, -1.5], [0.5, 0.745710431483429], [1.17809724509617, 1.52152518198677], [2.625, 3]}
split: 6 2.8125 (170)
x := {[-1.25, -1], [-1.25, -1], [0.392699081698724, 0.589048622548086], [-1.86948366805225, -1.5], [0.5, 0.742858130580828], [1.17809724509617, 1.52356700121422], [2.625, 2.8125]}
CP(1) => []
x := {[-1.25, -1], [-1.25, -1], [0.392699081698724, 0.589048622548086], [-1.86948366805225, -1.5], [0.5, 0.742858130580828], [1.17809724509617, 1.52356700121422], [2.8125, 3]}
split: 3 -1.68474 (170)
x := {[-1.25, -1], [-1.25, -1], [0.589048622548086, 0.785398163397449], [-1.86948366805225, -1.5], [0.5, 0.742858130580828], [1.17809724509617, 1.52356700121422], [2.625, 2.8125]}
CP(1) => []
x := {[-1.25, -1], [-1.25, -1], [0.589048622548086, 0.785398163397449], [-1.86948366805225, -1.5], [0.5, 0.742858130580828], [1.17809724509617, 1.52356700121422], [2.8125, 3]}
split: 3 -1.68474 (170)
x := {[-1.25, -1], [-1.25, -1], [-4.94065645841247e-324, 0.311868631689158], [-1.4992241345133, -1.25], [0.75, 1], [0.785398163397449, 0.981747704246811], [2.625, 2.8125]}
CP(1) => []
x := {[-1.25, -1], [-1.25, -1], [-4.94065645841247e-324, 0.311868631689158], [-1.4992241345133, -1.25], [0.75, 1], [0.785398163397449, 0.981747704246811], [2.8125, 3]}
CP(1) => {[-1.25, -1], [-1.25, -1], [-4.94065645841247e-324, 0.285710280259467], [-1.4992241345133, -1.25], [0.75, 1], [0.785398163397449, 0.981747704246811], [2.8125, 3]}
split: 2 0.142855 (170)
x := {[-1.25, -1], [-1.25, -1], [-4.94065645841247e-324, 0.311868631689158], [-1.5, -1.25], [0.75, 1], [0.981747704246811, 1.17809724509617], [2.625, 2.8125]}
CP(1) => []
x := {[-1.25, -1], [-1.25, -1], [-4.94065645841247e-324, 0.311868631689158], [-1.5, -1.25], [0.75, 1], [0.981747704246811, 1.17809724509617], [2.8125, 3]}
CP(1) => {[-1.25, -1], [-1.25, -1], [-4.94065645841247e-324, 0.285710280259467], [-1.5, -1.25], [0.75, 1], [0.981747704246811, 1.17809724509617], [2.8125, 3]}
split: 2 0.142855 (170)
x := {[-1.25, -1], [-1.25, -1], [-4.94065645841247e-324, 0.142855140129733], [-1.25, -1], [0.75, 1], [0.785398163397449, 0.981747704246811], [2.8125, 3]}
CP(1) => []
x := {[-1.25, -1], [-1.25, -1], [0.142855140129733, 0.285710280259467], [-1.25, -1], [0.75, 1], [0.785398163397449, 0.981747704246811], [2.8125, 3]}
CP(1) => []
x := {[-1.25, -1], [-1.25, -1], [-4.94065645841247e-324, 0.142855140129733], [-1.25, -1], [0.75, 1], [0.981747704246811, 1.17809724509617], [2.8125, 3]}
CP(1) => []
x := {[-1.25, -1], [-1.25, -1], [0.142855140129733, 0.285710280259467], [-1.25, -1], [0.75, 1], [0.981747704246811, 1.17809724509617], [2.8125, 3]}
CP(1) => []
x := {[-1.25, -1], [-1.25, -1], [-4.94065645841247e-324, 0.311868631689158], [-1.5, -1.25], [0.75, 1], [1.17809724509617, 1.37444678594553], [2.625, 2.8125]}
CP(1) => []
x := {[-1.25, -1], [-1.25, -1], [-4.94065645841247e-324, 0.311868631689158], [-1.5, -1.25], [0.75, 1], [1.17809724509617, 1.37444678594553], [2.8125, 3]}
CP(1) => {[-1.25, -1], [-1.25, -1], [-4.94065645841247e-324, 0.285710280259467], [-1.5, -1.25], [0.75, 1], [1.17809724509617, 1.37444678594553], [2.8125, 3]}
split: 2 0.142855 (166)
x := {[-1.25, -1], [-1.25, -1], [-4.94065645841247e-324, 0.142855140129733], [-1.25, -1], [0.75, 1], [1.17809724509617, 1.37444678594553], [2.8125, 3]}
CP(1) => []
x := {[-1.25, -1], [-1.25, -1], [0.142855140129733, 0.285710280259467], [-1.25, -1], [0.75, 1], [1.17809724509617, 1.37444678594553], [2.8125, 3]}
CP(2) => []
x := {[-1.25, -1], [-1.25, -1], [-4.94065645841247e-324, 0.142855140129733], [-1.25, -1], [0.75, 1], [1.37444678594553, 1.5707963267949], [2.8125, 3]}
CP(1) => []
x := {[-1.25, -1], [-1.25, -1], [0.142855140129733, 0.285710280259467], [-1.25, -1], [0.75, 1], [1.37444678594553, 1.5707963267949], [2.8125, 3]}
CP(1) => []
x := {[-1.5, -1.25], [-1.22923793288413, -1], [0.392699081698724, 0.785398163397449], [-1.5, -1.25], [0.5, 0.75], [0.785398163397449, 0.981747704246811], [2.625, 3]}
split: 2 0.589049 (163)
x := {[-1.5, -1.25], [-1.22923793288413, -1], [0.392699081698724, 0.785398163397449], [-1.5, -1.25], [0.5, 0.75], [0.981747704246811, 1.17809724509617], [2.625, 3]}
split: 2 0.589049 (164)
x := {[-1.5, -1.25], [-1.22923793288413, -1], [0.392699081698724, 0.785398163397449], [-1.5, -1.25], [0.75, 1], [0.785398163397449, 0.981747704246811], [2.625, 3]}
split: 2 0.589049 (165)
x := {[-1.5, -1.25], [-1.22923793288413, -1], [0.392699081698724, 0.785398163397449], [-1.5, -1.25], [0.75, 1], [0.981747704246811, 1.17809724509617], [2.625, 3]}
split: 2 0.589049 (166)
x := {[-1.5, -1.25], [-1.22923793288413, -1], [0.392699081698724, 0.589048622548086], [-1.25, -1], [0.75, 1], [0.785398163397449, 0.981747704246811], [2.625, 3]}
CP(1) => []
x := {[-1.5, -1.25], [-1.22923793288413, -1], [0.589048622548086, 0.785398163397449], [-1.25, -1], [0.75, 1], [0.785398163397449, 0.981747704246811], [2.625, 3]}
CP(1) => []
x := {[-1.5, -1.25], [-1.22923793288413, -1], [0.392699081698724, 0.589048622548086], [-1.25, -1], [0.75, 1], [0.981747704246811, 1.17809724509617], [2.625, 3]}
CP(2) => []
x := {[-1.5, -1.25], [-1.22923793288413, -1], [0.589048622548086, 0.785398163397449], [-1.25, -1], [0.75, 1], [0.981747704246811, 1.17809724509617], [2.625, 3]}
CP(1) => []
x := {[-1.25, -1], [-1.25, -1], [0.392699081698724, 0.589048622548086], [-1.5, -1.25], [0.5, 0.75], [0.785398163397449, 0.981747704246811], [2.625, 3]}
CP(1) => []
x := {[-1.25, -1], [-1.25, -1], [0.589048622548086, 0.785398163397449], [-1.5, -1.25], [0.5, 0.75], [0.785398163397449, 0.981747704246811], [2.625, 3]}
CP(1) => []
x := {[-1.25, -1], [-1.25, -1], [0.392699081698724, 0.589048622548086], [-1.5, -1.25], [0.5, 0.75], [0.981747704246811, 1.17809724509617], [2.625, 3]}
CP(1) => []
x := {[-1.25, -1], [-1.25, -1], [0.589048622548086, 0.785398163397449], [-1.5, -1.25], [0.5, 0.75], [0.981747704246811, 1.17809724509617], [2.625, 3]}
CP(1) => []
x := {[-1.25, -1], [-1.25, -1], [0.392699081698724, 0.589048622548086], [-1.5, -1.25], [0.75, 1], [0.785398163397449, 0.981747704246811], [2.625, 3]}
CP(1) => []
x := {[-1.25, -1], [-1.25, -1], [0.589048622548086, 0.785398163397449], [-1.5, -1.25], [0.75, 1], [0.785398163397449, 0.981747704246811], [2.625, 3]}
CP(1) => []
x := {[-1.25, -1], [-1.25, -1], [0.392699081698724, 0.589048622548086], [-1.5, -1.25], [0.75, 1], [0.981747704246811, 1.17809724509617], [2.625, 3]}
split: 6 2.8125 (157)
x := {[-1.25, -1], [-1.25, -1], [0.589048622548086, 0.785398163397449], [-1.5, -1.25], [0.75, 1], [0.981747704246811, 1.17809724509617], [2.625, 3]}
split: 6 2.8125 (158)
x := {[-1.25, -1], [-1.25, -1], [0.589048622548086, 0.785398163397449], [-1.25, -1], [0.75, 1], [0.785398163397449, 0.981747704246811], [2.625, 2.8125]}
CP(1) => []
x := {[-1.25, -1], [-1.25, -1], [0.589048622548086, 0.785398163397449], [-1.25, -1], [0.75, 1], [0.785398163397449, 0.981747704246811], [2.8125, 3]}
split: 0 -1.125 (158)
x := {[-1.25, -1], [-1.25, -1], [0.392699081698724, 0.589048622548086], [-1.25, -1], [0.75, 1], [0.981747704246811, 1.17809724509617], [2.625, 2.8125]}
CP(1) => []
x := {[-1.25, -1], [-1.25, -1], [0.392699081698724, 0.589048622548086], [-1.25, -1], [0.75, 1], [0.981747704246811, 1.17809724509617], [2.8125, 3]}
split: 0 -1.125 (158)
x := {[-1.5, -1.25], [-1.22923793288413, -1], [0.392699081698724, 0.589048622548086], [-1.5, -1.25], [0.5, 0.75], [1.17809724509617, 1.5707963267949], [2.625, 3]}
CP(2) => []
x := {[-1.5, -1.25], [-1.22923793288413, -1], [0.589048622548086, 0.785398163397449], [-1.5, -1.25], [0.5, 0.75], [1.17809724509617, 1.5707963267949], [2.625, 3]}
CP(2) => {[-1.45222284460734, -1.25], [-1.22923793288413, -1], [0.589048622548086, 0.785398163397449], [-1.5, -1.25], [0.5, 0.75], [1.17809724509617, 1.5707963267949], [2.625, 3]}
split: 5 1.37445 (158)
x := {[-1.5, -1.25], [-1.22923793288413, -1], [0.392699081698724, 0.589048622548086], [-1.5, -1.25], [0.75, 1], [1.17809724509617, 1.5707963267949], [2.625, 3]}
CP(2) => []
x := {[-1.5, -1.25], [-1.22923793288413, -1], [0.589048622548086, 0.785398163397449], [-1.5, -1.25], [0.75, 1], [1.17809724509617, 1.5707963267949], [2.625, 3]}
CP(2) => {[-1.45222284460734, -1.25], [-1.22923793288413, -1], [0.589048622548086, 0.785398163397449], [-1.5, -1.25], [0.75, 1], [1.17809724509617, 1.5707963267949], [2.625, 3]}
split: 5 1.37445 (158)
x := {[-1.45222284460734, -1.25], [-1.22923793288413, -1], [0.589048622548086, 0.785398163397449], [-1.25, -1], [0.75, 1], [1.17809724509617, 1.37444678594553], [2.625, 3]}
CP(1) => []
x := {[-1.45222284460734, -1.25], [-1.22923793288413, -1], [0.589048622548086, 0.785398163397449], [-1.25, -1], [0.75, 1], [1.37444678594553, 1.5707963267949], [2.625, 3]}
CP(1) => []
x := {[-1.25, -1], [-1.25, -1], [0.392699081698724, 0.589048622548086], [-1.5, -1.25], [0.5, 0.75], [1.17809724509617, 1.37444678594553], [2.625, 3]}
split: 6 2.8125 (157)
x := {[-1.25, -1], [-1.25, -1], [0.392699081698724, 0.589048622548086], [-1.5, -1.25], [0.5, 0.75], [1.37444678594553, 1.5707963267949], [2.625, 3]}
split: 6 2.8125 (158)
x := {[-1.25, -1], [-1.25, -1], [0.589048622548086, 0.785398163397449], [-1.5, -1.25], [0.5, 0.75], [1.17809724509617, 1.37444678594553], [2.625, 3]}
split: 6 2.8125 (159)
x := {[-1.25, -1], [-1.25, -1], [0.589048622548086, 0.785398163397449], [-1.5, -1.25], [0.5, 0.75], [1.37444678594553, 1.5707963267949], [2.625, 3]}
split: 6 2.8125 (160)
x := {[-1.25, -1], [-1.25, -1], [0.392699081698724, 0.589048622548086], [-1.5, -1.25], [0.75, 1], [1.17809724509617, 1.37444678594553], [2.625, 3]}
split: 6 2.8125 (161)
x := {[-1.25, -1], [-1.25, -1], [0.392699081698724, 0.589048622548086], [-1.5, -1.25], [0.75, 1], [1.37444678594553, 1.5707963267949], [2.625, 3]}
CP(4) => []
x := {[-1.25, -1], [-1.25, -1], [0.589048622548086, 0.785398163397449], [-1.5, -1.25], [0.75, 1], [1.17809724509617, 1.37444678594553], [2.625, 3]}
split: 6 2.8125 (161)
x := {[-1.25, -1], [-1.25, -1], [0.589048622548086, 0.785398163397449], [-1.5, -1.25], [0.75, 1], [1.37444678594553, 1.5707963267949], [2.625, 3]}
CP(2) => []
x := {[-1.25, -1], [-1.25, -1], [0.392699081698724, 0.589048622548086], [-1.25, -1], [0.75, 1], [1.17809724509617, 1.37444678594553], [2.625, 2.8125]}
CP(1) => []
x := {[-1.25, -1], [-1.25, -1], [0.392699081698724, 0.589048622548086], [-1.25, -1], [0.75, 1], [1.17809724509617, 1.37444678594553], [2.8125, 3]}
split: 0 -1.125 (160)
x := {[-1.25, -1], [-1.25, -1], [0.392699081698724, 0.589048622548086], [-1.25, -1], [0.75, 1], [1.37444678594553, 1.5707963267949], [2.625, 2.8125]}
CP(1) => []
x := {[-1.25, -1], [-1.25, -1], [0.392699081698724, 0.589048622548086], [-1.25, -1], [0.75, 1], [1.37444678594553, 1.5707963267949], [2.8125, 3]}
split: 0 -1.125 (160)
x := {[-1.5, -1.25], [-1.25, -1], [0.785398163397449, 0.981747704246811], [-1.5, -1.25], [0.5, 0.75], [-4.94065645841247e-324, 0.392699081698724], [2.625, 3]}
CP(1) => []
x := {[-1.5, -1.25], [-1.25, -1], [0.981747704246811, 1.17809724509617], [-1.5, -1.25], [0.5, 0.75], [-4.94065645841247e-324, 0.392699081698724], [2.625, 3]}
CP(1) => []
x := {[-1.25, -1], [-1.25, -1], [0.981747704246811, 1.17809724509617], [-1.5, -1.25], [0.5, 0.75], [-4.94065645841247e-324, 0.196349540849362], [2.625, 3]}
CP(1) => []
x := {[-1.25, -1], [-1.25, -1], [0.981747704246811, 1.17809724509617], [-1.5, -1.25], [0.5, 0.75], [0.196349540849362, 0.392699081698724], [2.625, 3]}
CP(1) => []
x := {[-1.25, -1], [-1.25, -1], [0.981747704246811, 1.17809724509617], [-1.25, -1], [0.75, 1], [-4.94065645841247e-324, 0.196349540849362], [2.625, 2.8125]}
CP(1) => []
x := {[-1.25, -1], [-1.25, -1], [0.981747704246811, 1.17809724509617], [-1.25, -1], [0.75, 1], [-4.94065645841247e-324, 0.196349540849362], [2.8125, 3]}
split: 0 -1.125 (156)
x := {[-1.25, -1], [-1.25, -1], [0.981747704246811, 1.17809724509617], [-1.25, -1], [0.75, 1], [0.196349540849362, 0.392699081698724], [2.625, 2.8125]}
CP(1) => []
x := {[-1.25, -1], [-1.25, -1], [0.981747704246811, 1.17809724509617], [-1.25, -1], [0.75, 1], [0.196349540849362, 0.392699081698724], [2.8125, 3]}
split: 0 -1.125 (156)
x := {[-1.21584991772509, -1], [-1.22148420651548, -1], [1.17809724509617, 1.37444678594553], [-1.25, -1], [0.75, 1], [-4.94065645841247e-324, 0.196349540849362], [2.625, 2.8125]}
CP(1) => []
x := {[-1.21584991772509, -1], [-1.22148420651548, -1], [1.17809724509617, 1.37444678594553], [-1.25, -1], [0.75, 1], [-4.94065645841247e-324, 0.196349540849362], [2.8125, 3]}
CP(1) => {[-1.21584991772509, -1], [-1.21584991772509, -1], [1.17809724509617, 1.37444678594553], [-1.25, -1], [0.75, 1], [-4.94065645841247e-324, 0.196349540849362], [2.8125, 3]}
split: 3 -1.125 (156)
x := {[-1.21584991772509, -1], [-1.22148420651548, -1], [1.17809724509617, 1.37444678594553], [-1.25, -1], [0.75, 1], [0.196349540849362, 0.392699081698724], [2.625, 2.8125]}
CP(1) => []
x := {[-1.21584991772509, -1], [-1.22148420651548, -1], [1.17809724509617, 1.37444678594553], [-1.25, -1], [0.75, 1], [0.196349540849362, 0.392699081698724], [2.8125, 3]}
CP(1) => {[-1.21584991772509, -1], [-1.21584991772509, -1], [1.17809724509617, 1.37444678594553], [-1.25, -1], [0.75, 1], [0.196349540849362, 0.392699081698724], [2.8125, 3]}
split: 3 -1.125 (156)
x := {[-1.5, -1.25], [-1.25, -1], [0.785398163397449, 0.981747704246811], [-1.5, -1.25], [0.5, 0.75], [0.392699081698724, 0.785398163397449], [2.625, 3]}
CP(1) => []
x := {[-1.5, -1.25], [-1.25, -1], [0.981747704246811, 1.17809724509617], [-1.5, -1.25], [0.5, 0.75], [0.392699081698724, 0.785398163397449], [2.625, 3]}
CP(1) => []
x := {[-1.5, -1.25], [-1.25, -1], [0.785398163397449, 0.981747704246811], [-1.5, -1.25], [0.75, 1], [0.392699081698724, 0.785398163397449], [2.625, 3]}
CP(2) => []
x := {[-1.5, -1.25], [-1.25, -1], [0.981747704246811, 1.17809724509617], [-1.5, -1.25], [0.75, 1], [0.392699081698724, 0.785398163397449], [2.625, 3]}
CP(1) => []
x := {[-1.25, -1], [-1.25, -1], [0.785398163397449, 0.981747704246811], [-1.5, -1.25], [0.5, 0.75], [0.392699081698724, 0.589048622548086], [2.625, 3]}
CP(1) => []
x := {[-1.25, -1], [-1.25, -1], [0.785398163397449, 0.981747704246811], [-1.5, -1.25], [0.5, 0.75], [0.589048622548086, 0.785398163397449], [2.625, 3]}
CP(1) => []
x := {[-1.25, -1], [-1.25, -1], [0.981747704246811, 1.17809724509617], [-1.5, -1.25], [0.5, 0.75], [0.392699081698724, 0.589048622548086], [2.625, 3]}
CP(1) => []
x := {[-1.25, -1], [-1.25, -1], [0.981747704246811, 1.17809724509617], [-1.5, -1.25], [0.5, 0.75], [0.589048622548086, 0.785398163397449], [2.625, 3]}
CP(1) => []
x := {[-1.25, -1], [-1.25, -1], [0.785398163397449, 0.981747704246811], [-1.5, -1.25], [0.75, 1], [0.392699081698724, 0.589048622548086], [2.625, 3]}
CP(1) => []
x := {[-1.25, -1], [-1.25, -1], [0.785398163397449, 0.981747704246811], [-1.5, -1.25], [0.75, 1], [0.589048622548086, 0.785398163397449], [2.625, 3]}
CP(1) => []
x := {[-1.25, -1], [-1.25, -1], [0.981747704246811, 1.17809724509617], [-1.5, -1.25], [0.75, 1], [0.392699081698724, 0.589048622548086], [2.625, 3]}
CP(2) => []
x := {[-1.25, -1], [-1.25, -1], [0.981747704246811, 1.17809724509617], [-1.5, -1.25], [0.75, 1], [0.589048622548086, 0.785398163397449], [2.625, 3]}
CP(2) => {[-1.25, -1], [-1.25, -1], [0.981747704246811, 1.17809724509617], [-1.43476554712997, -1.25], [0.75, 1], [0.589048622548086, 0.785398163397449], [2.625, 3]}
split: 6 2.8125 (146)
x := {[-1.25, -1], [-1.25, -1], [0.785398163397449, 0.981747704246811], [-1.25, -1], [0.75, 1], [0.589048622548086, 0.785398163397449], [2.625, 2.8125]}
CP(1) => []
x := {[-1.25, -1], [-1.25, -1], [0.785398163397449, 0.981747704246811], [-1.25, -1], [0.75, 1], [0.589048622548086, 0.785398163397449], [2.8125, 3]}
split: 0 -1.125 (146)
x := {[-1.25, -1], [-1.25, -1], [0.981747704246811, 1.17809724509617], [-1.25, -1], [0.75, 1], [0.392699081698724, 0.589048622548086], [2.625, 2.8125]}
CP(1) => []
x := {[-1.25, -1], [-1.25, -1], [0.981747704246811, 1.17809724509617], [-1.25, -1], [0.75, 1], [0.392699081698724, 0.589048622548086], [2.8125, 3]}
split: 0 -1.125 (146)
x := {[-1.22148420651548, -1], [-1.22148420651548, -1], [1.17809724509617, 1.37444678594553], [-1.46138848303398, -1.25], [0.536197954691974, 0.75], [0.392699081698724, 0.589048622548086], [2.625, 3]}
CP(1) => {[-1.21584991772509, -1], [-1.22148420651548, -1], [1.17809724509617, 1.37444678594553], [-1.46066756649332, -1.25], [0.538611516966018, 0.75], [0.392699081698724, 0.589048622548086], [2.625, 3]}
split: 6 2.8125 (147)
x := {[-1.22148420651548, -1], [-1.22148420651548, -1], [1.37444678594553, 1.5707963267949], [-1.46138848303398, -1.25], [0.536197954691974, 0.75], [0.392699081698724, 0.589048622548086], [2.625, 3]}
CP(1) => []
x := {[-1.22148420651548, -1], [-1.22148420651548, -1], [1.17809724509617, 1.37444678594553], [-1.48806792902422, -1.25], [0.5, 0.75], [0.589048622548086, 0.785398163397449], [2.625, 3]}
CP(1) => {[-1.21584991772509, -1], [-1.22148420651548, -1], [1.17809724509617, 1.37444678594553], [-1.48602627067862, -1.25], [0.511932070975783, 0.75], [0.589048622548086, 0.785398163397449], [2.625, 3]}
split: 6 2.8125 (147)
x := {[-1.22148420651548, -1], [-1.22148420651548, -1], [1.37444678594553, 1.5707963267949], [-1.48806792902422, -1.25], [0.5, 0.75], [0.589048622548086, 0.785398163397449], [2.625, 3]}
CP(1) => []
x := {[-1.22148420651548, -1], [-1.22148420651548, -1], [1.17809724509617, 1.37444678594553], [-1.43476554712997, -1.25], [0.75, 1], [0.589048622548086, 0.785398163397449], [2.625, 3]}
CP(1) => {[-1.21584991772509, -1], [-1.22148420651548, -1], [1.17809724509617, 1.37444678594553], [-1.43476554712997, -1.25], [0.75, 1], [0.589048622548086, 0.785398163397449], [2.625, 3]}
split: 6 2.8125 (147)
x := {[-1.22148420651548, -1], [-1.22148420651548, -1], [1.37444678594553, 1.5707963267949], [-1.43476554712997, -1.25], [0.75, 1], [0.589048622548086, 0.785398163397449], [2.625, 3]}
CP(1) => []
x := {[-1.21584991772509, -1], [-1.22148420651548, -1], [1.17809724509617, 1.37444678594553], [-1.25, -1], [0.75, 1], [0.392699081698724, 0.589048622548086], [2.625, 2.8125]}
CP(1) => []
x := {[-1.21584991772509, -1], [-1.22148420651548, -1], [1.17809724509617, 1.37444678594553], [-1.25, -1], [0.75, 1], [0.392699081698724, 0.589048622548086], [2.8125, 3]}
CP(1) => {[-1.21584991772509, -1], [-1.21584991772509, -1], [1.17809724509617, 1.37444678594553], [-1.25, -1], [0.75, 1], [0.392699081698724, 0.589048622548086], [2.8125, 3]}
split: 3 -1.125 (146)
x := {[-1.5, -1.25], [-1.25, -1], [0.785398163397449, 1.17809724509617], [-1.9044562872498, -1.710813153349], [0.0783736933019978, 0.289186846650999], [1.17809724509617, 1.55604708292123], [2.625, 3]}
CP(3) => []
x := {[-1.5, -1.25], [-1.25, -1], [0.785398163397449, 1.17809724509617], [-1.9044562872498, -1.710813153349], [0.289186846650999, 0.5], [1.17809724509617, 1.55604708292123], [2.625, 3]}
CP(2) => []
x := {[-1.5, -1.25], [-1.25, -1], [0.785398163397449, 0.981747704246811], [-1.710813153349, -1.5], [0.289186846650999, 0.5], [1.17809724509617, 1.5707963267949], [2.625, 3]}
CP(1) => []
x := {[-1.5, -1.25], [-1.25, -1], [0.981747704246811, 1.17809724509617], [-1.710813153349, -1.5], [0.289186846650999, 0.5], [1.17809724509617, 1.5707963267949], [2.625, 3]}
CP(1) => []
x := {[-1.25, -1], [-1.25, -1], [0.785398163397449, 0.981747704246811], [-1.710813153349, -1.5], [0.289186846650999, 0.5], [1.17809724509617, 1.37444678594553], [2.625, 3]}
CP(1) => []
x := {[-1.25, -1], [-1.25, -1], [0.785398163397449, 0.981747704246811], [-1.710813153349, -1.5], [0.289186846650999, 0.5], [1.37444678594553, 1.5707963267949], [2.625, 3]}
CP(1) => []
x := {[-1.5, -1.25], [-1.25, -1], [0.785398163397449, 0.981747704246811], [-1.86948366805225, -1.5], [0.5, 0.742858130580828], [1.17809724509617, 1.52356700121422], [2.625, 3]}
CP(2) => []
x := {[-1.5, -1.25], [-1.25, -1], [0.981747704246811, 1.17809724509617], [-1.86948366805225, -1.5], [0.5, 0.742858130580828], [1.17809724509617, 1.52356700121422], [2.625, 3]}
CP(1) => []
x := {[-1.25, -1], [-1.25, -1], [0.785398163397449, 0.981747704246811], [-1.86948366805225, -1.5], [0.5, 0.742858130580828], [1.17809724509617, 1.52356700121422], [2.625, 2.8125]}
CP(1) => []
x := {[-1.25, -1], [-1.25, -1], [0.785398163397449, 0.981747704246811], [-1.86948366805225, -1.5], [0.5, 0.742858130580828], [1.17809724509617, 1.52356700121422], [2.8125, 3]}
split: 3 -1.68474 (138)
x := {[-1.25, -1], [-1.25, -1], [0.981747704246811, 1.17809724509617], [-1.86948366805225, -1.5], [0.5, 0.742858130580828], [1.17809724509617, 1.52356700121422], [2.625, 2.8125]}
CP(1) => []
x := {[-1.25, -1], [-1.25, -1], [0.981747704246811, 1.17809724509617], [-1.86948366805225, -1.5], [0.5, 0.742858130580828], [1.17809724509617, 1.52356700121422], [2.8125, 3]}
split: 3 -1.68474 (138)
x := {[-1.5, -1.25], [-1.25, -1], [0.785398163397449, 0.981747704246811], [-1.5, -1.25], [0.5, 0.75], [0.785398163397449, 1.17809724509617], [2.625, 3]}
CP(1) => []
x := {[-1.5, -1.25], [-1.25, -1], [0.981747704246811, 1.17809724509617], [-1.5, -1.25], [0.5, 0.75], [0.785398163397449, 1.17809724509617], [2.625, 3]}
CP(1) => []
x := {[-1.5, -1.25], [-1.25, -1], [0.785398163397449, 0.981747704246811], [-1.5, -1.25], [0.75, 1], [0.785398163397449, 1.17809724509617], [2.625, 3]}
CP(2) => []
x := {[-1.5, -1.25], [-1.25, -1], [0.981747704246811, 1.17809724509617], [-1.5, -1.25], [0.75, 1], [0.785398163397449, 1.17809724509617], [2.625, 3]}
CP(1) => []
x := {[-1.25, -1], [-1.25, -1], [0.785398163397449, 0.981747704246811], [-1.5, -1.25], [0.75, 1], [0.785398163397449, 0.981747704246811], [2.625, 3]}
CP(1) => []
x := {[-1.25, -1], [-1.25, -1], [0.785398163397449, 0.981747704246811], [-1.5, -1.25], [0.75, 1], [0.981747704246811, 1.17809724509617], [2.625, 3]}
CP(1) => []
x := {[-1.25, -1], [-1.25, -1], [0.981747704246811, 1.17809724509617], [-1.5, -1.25], [0.75, 1], [0.785398163397449, 0.981747704246811], [2.625, 3]}
CP(1) => []
x := {[-1.25, -1], [-1.25, -1], [0.981747704246811, 1.17809724509617], [-1.5, -1.25], [0.75, 1], [0.981747704246811, 1.17809724509617], [2.625, 3]}
CP(1) => []
x := {[-1.25, -1], [-1.25, -1], [0.981747704246811, 1.17809724509617], [-1.25, -1], [0.75, 1], [0.981747704246811, 1.17809724509617], [2.625, 2.8125]}
CP(1) => []
x := {[-1.25, -1], [-1.25, -1], [0.981747704246811, 1.17809724509617], [-1.25, -1], [0.75, 1], [0.981747704246811, 1.17809724509617], [2.8125, 3]}
split: 0 -1.125 (130)
x := {[-1.5, -1.25], [-1.25, -1], [0.785398163397449, 0.981747704246811], [-1.5, -1.25], [0.5, 0.75], [1.17809724509617, 1.5707963267949], [2.625, 3]}
CP(1) => []
x := {[-1.5, -1.25], [-1.25, -1], [0.981747704246811, 1.17809724509617], [-1.5, -1.25], [0.5, 0.75], [1.17809724509617, 1.5707963267949], [2.625, 3]}
CP(1) => []
x := {[-1.5, -1.25], [-1.25, -1], [0.785398163397449, 0.981747704246811], [-1.5, -1.25], [0.75, 1], [1.17809724509617, 1.5707963267949], [2.625, 3]}
CP(2) => []
x := {[-1.5, -1.25], [-1.25, -1], [0.981747704246811, 1.17809724509617], [-1.5, -1.25], [0.75, 1], [1.17809724509617, 1.5707963267949], [2.625, 3]}
CP(1) => []
x := {[-1.25, -1], [-1.25, -1], [0.785398163397449, 0.981747704246811], [-1.5, -1.25], [0.5, 0.75], [1.17809724509617, 1.37444678594553], [2.625, 3]}
CP(1) => []
x := {[-1.25, -1], [-1.25, -1], [0.785398163397449, 0.981747704246811], [-1.5, -1.25], [0.5, 0.75], [1.37444678594553, 1.5707963267949], [2.625, 3]}
CP(1) => []
x := {[-1.25, -1], [-1.25, -1], [0.981747704246811, 1.17809724509617], [-1.5, -1.25], [0.5, 0.75], [1.17809724509617, 1.37444678594553], [2.625, 3]}
CP(1) => []
x := {[-1.25, -1], [-1.25, -1], [0.981747704246811, 1.17809724509617], [-1.5, -1.25], [0.5, 0.75], [1.37444678594553, 1.5707963267949], [2.625, 3]}
CP(1) => []
x := {[-1.25, -1], [-1.25, -1], [0.785398163397449, 0.981747704246811], [-1.5, -1.25], [0.75, 1], [1.17809724509617, 1.37444678594553], [2.625, 3]}
CP(1) => []
x := {[-1.25, -1], [-1.25, -1], [0.785398163397449, 0.981747704246811], [-1.5, -1.25], [0.75, 1], [1.37444678594553, 1.5707963267949], [2.625, 3]}
CP(1) => []
x := {[-1.25, -1], [-1.25, -1], [0.981747704246811, 1.17809724509617], [-1.5, -1.25], [0.75, 1], [1.17809724509617, 1.37444678594553], [2.625, 3]}
CP(1) => []
x := {[-1.25, -1], [-1.25, -1], [0.981747704246811, 1.17809724509617], [-1.5, -1.25], [0.75, 1], [1.37444678594553, 1.5707963267949], [2.625, 3]}
CP(1) => []
x := {[-1.25, -1], [-1.25, -1], [0.981747704246811, 1.17809724509617], [-1.25, -1], [0.75, 1], [1.17809724509617, 1.37444678594553], [2.625, 2.8125]}
CP(1) => []
x := {[-1.25, -1], [-1.25, -1], [0.981747704246811, 1.17809724509617], [-1.25, -1], [0.75, 1], [1.17809724509617, 1.37444678594553], [2.8125, 3]}
split: 0 -1.125 (118)
x := {[-1.25, -1], [-1.25, -1], [0.981747704246811, 1.17809724509617], [-1.25, -1], [0.75, 1], [1.37444678594553, 1.5707963267949], [2.625, 2.8125]}
CP(1) => []
x := {[-1.25, -1], [-1.25, -1], [0.981747704246811, 1.17809724509617], [-1.25, -1], [0.75, 1], [1.37444678594553, 1.5707963267949], [2.8125, 3]}
split: 0 -1.125 (118)
x := {[-1.22148420651548, -1], [-1.22148420651548, -1], [1.17809724509617, 1.37444678594553], [-1.5, -1.25], [0.5, 0.75], [0.785398163397449, 0.981747704246811], [2.625, 3]}
CP(1) => []
x := {[-1.22148420651548, -1], [-1.22148420651548, -1], [1.37444678594553, 1.5707963267949], [-1.5, -1.25], [0.5, 0.75], [0.785398163397449, 0.981747704246811], [2.625, 3]}
CP(1) => []
x := {[-1.22148420651548, -1], [-1.22148420651548, -1], [1.17809724509617, 1.37444678594553], [-1.5, -1.25], [0.75, 1], [0.785398163397449, 0.981747704246811], [2.625, 3]}
CP(1) => []
x := {[-1.22148420651548, -1], [-1.22148420651548, -1], [1.37444678594553, 1.5707963267949], [-1.5, -1.25], [0.75, 1], [0.785398163397449, 0.981747704246811], [2.625, 3]}
CP(1) => []
x := {[-1.22148420651548, -1], [-1.22148420651548, -1], [1.17809724509617, 1.37444678594553], [-1.5, -1.25], [0.75, 1], [0.981747704246811, 1.17809724509617], [2.625, 3]}
CP(1) => []
x := {[-1.22148420651548, -1], [-1.22148420651548, -1], [1.37444678594553, 1.5707963267949], [-1.5, -1.25], [0.75, 1], [0.981747704246811, 1.17809724509617], [2.625, 3]}
CP(1) => []
x := {[-1.21584991772509, -1], [-1.22148420651548, -1], [1.17809724509617, 1.37444678594553], [-1.25, -1], [0.75, 1], [0.981747704246811, 1.17809724509617], [2.625, 2.8125]}
CP(1) => []
x := {[-1.21584991772509, -1], [-1.22148420651548, -1], [1.17809724509617, 1.37444678594553], [-1.25, -1], [0.75, 1], [0.981747704246811, 1.17809724509617], [2.8125, 3]}
CP(1) => {[-1.21584991772509, -1], [-1.21584991772509, -1], [1.17809724509617, 1.37444678594553], [-1.25, -1], [0.75, 1], [0.981747704246811, 1.17809724509617], [2.8125, 3]}
split: 3 -1.125 (112)
x := {[-1.21584991772509, -1], [-1.22148420651548, -1], [1.17809724509617, 1.37444678594553], [-1.5, -1.25], [0.5, 0.75], [1.17809724509617, 1.37444678594553], [2.625, 3]}
CP(1) => []
x := {[-1.21584991772509, -1], [-1.22148420651548, -1], [1.17809724509617, 1.37444678594553], [-1.5, -1.25], [0.5, 0.75], [1.37444678594553, 1.5707963267949], [2.625, 3]}
CP(1) => []
x := {[-1.21584991772509, -1], [-1.22148420651548, -1], [1.17809724509617, 1.37444678594553], [-1.5, -1.25], [0.75, 1], [1.17809724509617, 1.37444678594553], [2.625, 3]}
CP(1) => {[-1.21584991772509, -1], [-1.21584991772509, -1], [1.17809724509617, 1.37444678594553], [-1.5, -1.25], [0.75, 1], [1.17809724509617, 1.37444678594553], [2.625, 3]}
split: 6 2.8125 (111)
x := {[-1.21584991772509, -1], [-1.22148420651548, -1], [1.17809724509617, 1.37444678594553], [-1.5, -1.25], [0.75, 1], [1.37444678594553, 1.5707963267949], [2.625, 3]}
CP(1) => []
x := {[-1.21584991772509, -1], [-1.21584991772509, -1], [1.17809724509617, 1.37444678594553], [-1.25, -1], [0.75, 1], [1.17809724509617, 1.37444678594553], [2.625, 2.8125]}
CP(1) => []
x := {[-1.21584991772509, -1], [-1.21584991772509, -1], [1.17809724509617, 1.37444678594553], [-1.25, -1], [0.75, 1], [1.17809724509617, 1.37444678594553], [2.8125, 3]}
split: 3 -1.125 (110)
x := {[-1.21584991772509, -1], [-1.21584991772509, -1], [1.17809724509617, 1.37444678594553], [-1.25, -1], [0.75, 1], [1.37444678594553, 1.5707963267949], [2.625, 2.8125]}
CP(1) => []
x := {[-1.21584991772509, -1], [-1.21584991772509, -1], [1.17809724509617, 1.37444678594553], [-1.25, -1], [0.75, 1], [1.37444678594553, 1.5707963267949], [2.8125, 3]}
split: 3 -1.125 (110)
x := {[-1.25, -1], [-1.25, -1], [-4.94065645841247e-324, 0.142855140129733], [-1.48602627067862, -1.25], [0.511932070975783, 0.75], [0.589048622548086, 0.785398163397449], [2.8125, 3]}
CP(1) => []
x := {[-1.25, -1], [-1.25, -1], [0.142855140129733, 0.285710280259467], [-1.48602627067862, -1.25], [0.511932070975783, 0.75], [0.589048622548086, 0.785398163397449], [2.8125, 3]}
CP(1) => []
x := {[-1.5, -1.25], [-1.22923793288413, -1], [0.392699081698724, 0.589048622548086], [-1.5, -1.25], [0.5, 0.75], [-4.94065645841247e-324, 0.196349540849362], [2.625, 3]}
CP(1) => []
x := {[-1.5, -1.25], [-1.22923793288413, -1], [0.589048622548086, 0.785398163397449], [-1.5, -1.25], [0.5, 0.75], [-4.94065645841247e-324, 0.196349540849362], [2.625, 3]}
CP(1) => []
x := {[-1.25, -1.125], [-1.25, -1], [0.392699081698724, 0.589048622548086], [-1.25, -1], [0.75, 1], [-4.94065645841247e-324, 0.196349540849362], [2.8125, 3]}
CP(1) => []
x := {[-1.125, -1], [-1.25, -1], [0.392699081698724, 0.589048622548086], [-1.25, -1], [0.75, 1], [-4.94065645841247e-324, 0.196349540849362], [2.8125, 3]}
CP(1) => []
x := {[-1.25, -1.125], [-1.25, -1], [0.392699081698724, 0.589048622548086], [-1.25, -1], [0.75, 1], [0.196349540849362, 0.392699081698724], [2.8125, 3]}
CP(1) => []
x := {[-1.125, -1], [-1.25, -1], [0.392699081698724, 0.589048622548086], [-1.25, -1], [0.75, 1], [0.196349540849362, 0.392699081698724], [2.8125, 3]}
CP(1) => []
x := {[-1.45222284460734, -1.25], [-1.22923793288413, -1], [0.589048622548086, 0.785398163397449], [-1.5, -1.25], [0.75, 1], [0.392699081698724, 0.589048622548086], [2.625, 3]}
CP(1) => []
x := {[-1.45222284460734, -1.25], [-1.22923793288413, -1], [0.589048622548086, 0.785398163397449], [-1.5, -1.25], [0.75, 1], [0.589048622548086, 0.785398163397449], [2.625, 3]}
CP(1) => []
x := {[-1.25, -1], [-1.25, -1], [0.392699081698724, 0.589048622548086], [-1.46138848303398, -1.25], [0.536197954691974, 0.75], [0.392699081698724, 0.589048622548086], [2.625, 2.8125]}
CP(1) => []
x := {[-1.25, -1], [-1.25, -1], [0.392699081698724, 0.589048622548086], [-1.46138848303398, -1.25], [0.536197954691974, 0.75], [0.392699081698724, 0.589048622548086], [2.8125, 3]}
CP(1) => {[-1.25, -1], [-1.25, -1], [0.392699081698724, 0.589048622548086], [-1.46066756649332, -1.25], [0.538611516966018, 0.75], [0.392699081698724, 0.589048622548086], [2.8125, 3]}
split: 0 -1.125 (100)
x := {[-1.25, -1], [-1.25, -1], [0.392699081698724, 0.589048622548086], [-1.43476554712997, -1.25], [0.75, 1], [0.589048622548086, 0.785398163397449], [2.625, 2.8125]}
CP(1) => []
x := {[-1.25, -1], [-1.25, -1], [0.392699081698724, 0.589048622548086], [-1.43476554712997, -1.25], [0.75, 1], [0.589048622548086, 0.785398163397449], [2.8125, 3]}
split: 0 -1.125 (100)
x := {[-1.25, -1], [-1.25, -1], [0.589048622548086, 0.785398163397449], [-1.43476554712997, -1.25], [0.75, 1], [0.589048622548086, 0.785398163397449], [2.625, 2.8125]}
CP(1) => []
x := {[-1.25, -1], [-1.25, -1], [0.589048622548086, 0.785398163397449], [-1.43476554712997, -1.25], [0.75, 1], [0.589048622548086, 0.785398163397449], [2.8125, 3]}
split: 0 -1.125 (100)
x := {[-1.25, -1.125], [-1.25, -1], [0.392699081698724, 0.589048622548086], [-1.25, -1], [0.75, 1], [0.392699081698724, 0.589048622548086], [2.8125, 3]}
CP(2) => {[-1.25, -1.125], [-1.21492512030646, -1], [0.392699081698724, 0.589048622548086], [-1.25, -1], [0.75, 1], [0.392699081698724, 0.589048622548086], [2.8125, 3]}
split: 3 -1.125 (101)
x := {[-1.125, -1], [-1.25, -1], [0.392699081698724, 0.589048622548086], [-1.25, -1], [0.75, 1], [0.392699081698724, 0.589048622548086], [2.8125, 3]}
CP(2) => {[-1.125, -1], [-1.125, -1], [0.392699081698724, 0.589048622548086], [-1.25, -1], [0.75, 1], [0.392699081698724, 0.589048622548086], [2.8125, 3]}
split: 3 -1.125 (102)
x := {[-1.45222284460734, -1.25], [-1.22923793288413, -1], [0.589048622548086, 0.785398163397449], [-1.710813153349, -1.5], [0.289186846650999, 0.5], [1.17809724509617, 1.37444678594553], [2.625, 3]}
CP(1) => []
x := {[-1.45222284460734, -1.25], [-1.22923793288413, -1], [0.589048622548086, 0.785398163397449], [-1.710813153349, -1.5], [0.289186846650999, 0.5], [1.37444678594553, 1.5707963267949], [2.625, 3]}
CP(1) => []
x := {[-1.24129719827442, -1], [-1.24129719827442, -1], [-4.94065645841247e-324, 0.285710280259467], [-1.68278525642843, -1.5], [0.5, 0.75], [1.17809724509617, 1.34871976529982], [2.8125, 3]}
CP(1) => []
x := {[-1.24129719827442, -1], [-1.24129719827442, -1], [-4.94065645841247e-324, 0.285710280259467], [-1.68278525642843, -1.5], [0.5, 0.75], [1.34871976529982, 1.51934228550346], [2.8125, 3]}
CP(1) => []
x := {[-1.45222284460734, -1.25], [-1.22923793288413, -1], [0.589048622548086, 0.785398163397449], [-1.86710940815609, -1.5], [0.5, 0.745710431483429], [1.17809724509617, 1.52152518198677], [2.625, 2.8125]}
CP(1) => []
x := {[-1.45222284460734, -1.25], [-1.22923793288413, -1], [0.589048622548086, 0.785398163397449], [-1.86710940815609, -1.5], [0.5, 0.745710431483429], [1.17809724509617, 1.52152518198677], [2.8125, 3]}
split: 3 -1.68355 (98)
x := {[-1.25, -1], [-1.25, -1], [0.392699081698724, 0.589048622548086], [-1.86948366805225, -1.68474183402613], [0.5, 0.742858130580828], [1.17809724509617, 1.52356700121422], [2.8125, 3]}
CP(1) => []
x := {[-1.25, -1], [-1.25, -1], [0.392699081698724, 0.589048622548086], [-1.68474183402613, -1.5], [0.5, 0.742858130580828], [1.17809724509617, 1.52356700121422], [2.8125, 3]}
split: 5 1.35083 (98)
x := {[-1.25, -1], [-1.25, -1], [0.589048622548086, 0.785398163397449], [-1.86948366805225, -1.68474183402613], [0.5, 0.742858130580828], [1.17809724509617, 1.52356700121422], [2.8125, 3]}
CP(1) => []
x := {[-1.25, -1], [-1.25, -1], [0.589048622548086, 0.785398163397449], [-1.68474183402613, -1.5], [0.5, 0.742858130580828], [1.17809724509617, 1.52356700121422], [2.8125, 3]}
split: 5 1.35083 (98)
x := {[-1.25, -1], [-1.25, -1], [-4.94065645841247e-324, 0.142855140129733], [-1.4992241345133, -1.25], [0.75, 1], [0.785398163397449, 0.981747704246811], [2.8125, 3]}
CP(1) => []
x := {[-1.25, -1], [-1.25, -1], [0.142855140129733, 0.285710280259467], [-1.4992241345133, -1.25], [0.75, 1], [0.785398163397449, 0.981747704246811], [2.8125, 3]}
CP(1) => []
x := {[-1.25, -1], [-1.25, -1], [-4.94065645841247e-324, 0.142855140129733], [-1.5, -1.25], [0.75, 1], [0.981747704246811, 1.17809724509617], [2.8125, 3]}
CP(1) => []
x := {[-1.25, -1], [-1.25, -1], [0.142855140129733, 0.285710280259467], [-1.5, -1.25], [0.75, 1], [0.981747704246811, 1.17809724509617], [2.8125, 3]}
CP(1) => []
x := {[-1.25, -1], [-1.25, -1], [-4.94065645841247e-324, 0.142855140129733], [-1.5, -1.25], [0.75, 1], [1.17809724509617, 1.37444678594553], [2.8125, 3]}
CP(1) => []
x := {[-1.25, -1], [-1.25, -1], [0.142855140129733, 0.285710280259467], [-1.5, -1.25], [0.75, 1], [1.17809724509617, 1.37444678594553], [2.8125, 3]}
CP(1) => []
x := {[-1.5, -1.25], [-1.22923793288413, -1], [0.392699081698724, 0.589048622548086], [-1.5, -1.25], [0.5, 0.75], [0.785398163397449, 0.981747704246811], [2.625, 3]}
CP(1) => []
x := {[-1.5, -1.25], [-1.22923793288413, -1], [0.589048622548086, 0.785398163397449], [-1.5, -1.25], [0.5, 0.75], [0.785398163397449, 0.981747704246811], [2.625, 3]}
CP(1) => []
x := {[-1.5, -1.25], [-1.22923793288413, -1], [0.392699081698724, 0.589048622548086], [-1.5, -1.25], [0.5, 0.75], [0.981747704246811, 1.17809724509617], [2.625, 3]}
CP(1) => []
x := {[-1.5, -1.25], [-1.22923793288413, -1], [0.589048622548086, 0.785398163397449], [-1.5, -1.25], [0.5, 0.75], [0.981747704246811, 1.17809724509617], [2.625, 3]}
CP(1) => []
x := {[-1.5, -1.25], [-1.22923793288413, -1], [0.392699081698724, 0.589048622548086], [-1.5, -1.25], [0.75, 1], [0.785398163397449, 0.981747704246811], [2.625, 3]}
CP(1) => []
x := {[-1.5, -1.25], [-1.22923793288413, -1], [0.589048622548086, 0.785398163397449], [-1.5, -1.25], [0.75, 1], [0.785398163397449, 0.981747704246811], [2.625, 3]}
CP(1) => []
x := {[-1.5, -1.25], [-1.22923793288413, -1], [0.392699081698724, 0.589048622548086], [-1.5, -1.25], [0.75, 1], [0.981747704246811, 1.17809724509617], [2.625, 3]}
CP(2) => []
x := {[-1.5, -1.25], [-1.22923793288413, -1], [0.589048622548086, 0.785398163397449], [-1.5, -1.25], [0.75, 1], [0.981747704246811, 1.17809724509617], [2.625, 3]}
CP(1) => []
x := {[-1.25, -1], [-1.25, -1], [0.392699081698724, 0.589048622548086], [-1.5, -1.25], [0.75, 1], [0.981747704246811, 1.17809724509617], [2.625, 2.8125]}
CP(1) => []
x := {[-1.25, -1], [-1.25, -1], [0.392699081698724, 0.589048622548086], [-1.5, -1.25], [0.75, 1], [0.981747704246811, 1.17809724509617], [2.8125, 3]}
split: 0 -1.125 (84)
x := {[-1.25, -1], [-1.25, -1], [0.589048622548086, 0.785398163397449], [-1.5, -1.25], [0.75, 1], [0.981747704246811, 1.17809724509617], [2.625, 2.8125]}
CP(1) => []
x := {[-1.25, -1], [-1.25, -1], [0.589048622548086, 0.785398163397449], [-1.5, -1.25], [0.75, 1], [0.981747704246811, 1.17809724509617], [2.8125, 3]}
split: 0 -1.125 (84)
x := {[-1.25, -1.125], [-1.25, -1], [0.589048622548086, 0.785398163397449], [-1.25, -1], [0.75, 1], [0.785398163397449, 0.981747704246811], [2.8125, 3]}
CP(1) => []
x := {[-1.125, -1], [-1.25, -1], [0.589048622548086, 0.785398163397449], [-1.25, -1], [0.75, 1], [0.785398163397449, 0.981747704246811], [2.8125, 3]}
CP(1) => []
x := {[-1.25, -1.125], [-1.25, -1], [0.392699081698724, 0.589048622548086], [-1.25, -1], [0.75, 1], [0.981747704246811, 1.17809724509617], [2.8125, 3]}
CP(2) => {[-1.25, -1.125], [-1.21492512030646, -1], [0.392699081698724, 0.589048622548086], [-1.25, -1], [0.75, 1], [0.981747704246811, 1.17809724509617], [2.8125, 3]}
split: 3 -1.125 (83)
x := {[-1.125, -1], [-1.25, -1], [0.392699081698724, 0.589048622548086], [-1.25, -1], [0.75, 1], [0.981747704246811, 1.17809724509617], [2.8125, 3]}
CP(2) => {[-1.125, -1], [-1.125, -1], [0.392699081698724, 0.589048622548086], [-1.25, -1], [0.75, 1], [0.981747704246811, 1.17809724509617], [2.8125, 3]}
split: 3 -1.125 (84)
x := {[-1.45222284460734, -1.25], [-1.22923793288413, -1], [0.589048622548086, 0.785398163397449], [-1.5, -1.25], [0.5, 0.75], [1.17809724509617, 1.37444678594553], [2.625, 3]}
CP(1) => []
x := {[-1.45222284460734, -1.25], [-1.22923793288413, -1], [0.589048622548086, 0.785398163397449], [-1.5, -1.25], [0.5, 0.75], [1.37444678594553, 1.5707963267949], [2.625, 3]}
CP(1) => []
x := {[-1.45222284460734, -1.25], [-1.22923793288413, -1], [0.589048622548086, 0.785398163397449], [-1.5, -1.25], [0.75, 1], [1.17809724509617, 1.37444678594553], [2.625, 3]}
CP(1) => []
x := {[-1.45222284460734, -1.25], [-1.22923793288413, -1], [0.589048622548086, 0.785398163397449], [-1.5, -1.25], [0.75, 1], [1.37444678594553, 1.5707963267949], [2.625, 3]}
CP(1) => []
x := {[-1.25, -1], [-1.25, -1], [0.392699081698724, 0.589048622548086], [-1.5, -1.25], [0.5, 0.75], [1.17809724509617, 1.37444678594553], [2.625, 2.8125]}
CP(1) => []
x := {[-1.25, -1], [-1.25, -1], [0.392699081698724, 0.589048622548086], [-1.5, -1.25], [0.5, 0.75], [1.17809724509617, 1.37444678594553], [2.8125, 3]}
split: 0 -1.125 (80)
x := {[-1.25, -1], [-1.25, -1], [0.392699081698724, 0.589048622548086], [-1.5, -1.25], [0.5, 0.75], [1.37444678594553, 1.5707963267949], [2.625, 2.8125]}
CP(1) => []
x := {[-1.25, -1], [-1.25, -1], [0.392699081698724, 0.589048622548086], [-1.5, -1.25], [0.5, 0.75], [1.37444678594553, 1.5707963267949], [2.8125, 3]}
split: 0 -1.125 (80)
x := {[-1.25, -1], [-1.25, -1], [0.589048622548086, 0.785398163397449], [-1.5, -1.25], [0.5, 0.75], [1.17809724509617, 1.37444678594553], [2.625, 2.8125]}
CP(3) => []
x := {[-1.25, -1], [-1.25, -1], [0.589048622548086, 0.785398163397449], [-1.5, -1.25], [0.5, 0.75], [1.17809724509617, 1.37444678594553], [2.8125, 3]}
split: 0 -1.125 (80)
x := {[-1.25, -1], [-1.25, -1], [0.589048622548086, 0.785398163397449], [-1.5, -1.25], [0.5, 0.75], [1.37444678594553, 1.5707963267949], [2.625, 2.8125]}
CP(1) => []
x := {[-1.25, -1], [-1.25, -1], [0.589048622548086, 0.785398163397449], [-1.5, -1.25], [0.5, 0.75], [1.37444678594553, 1.5707963267949], [2.8125, 3]}
split: 0 -1.125 (80)
x := {[-1.25, -1], [-1.25, -1], [0.392699081698724, 0.589048622548086], [-1.5, -1.25], [0.75, 1], [1.17809724509617, 1.37444678594553], [2.625, 2.8125]}
CP(1) => []
x := {[-1.25, -1], [-1.25, -1], [0.392699081698724, 0.589048622548086], [-1.5, -1.25], [0.75, 1], [1.17809724509617, 1.37444678594553], [2.8125, 3]}
split: 0 -1.125 (80)
x := {[-1.25, -1], [-1.25, -1], [0.589048622548086, 0.785398163397449], [-1.5, -1.25], [0.75, 1], [1.17809724509617, 1.37444678594553], [2.625, 2.8125]}
CP(1) => []
x := {[-1.25, -1], [-1.25, -1], [0.589048622548086, 0.785398163397449], [-1.5, -1.25], [0.75, 1], [1.17809724509617, 1.37444678594553], [2.8125, 3]}
split: 0 -1.125 (80)
x := {[-1.25, -1.125], [-1.25, -1], [0.392699081698724, 0.589048622548086], [-1.25, -1], [0.75, 1], [1.17809724509617, 1.37444678594553], [2.8125, 3]}
CP(2) => {[-1.25, -1.125], [-1.21492512030646, -1], [0.392699081698724, 0.589048622548086], [-1.25, -1], [0.75, 1], [1.17809724509617, 1.37444678594553], [2.8125, 3]}
split: 3 -1.125 (81)
x := {[-1.125, -1], [-1.25, -1], [0.392699081698724, 0.589048622548086], [-1.25, -1], [0.75, 1], [1.17809724509617, 1.37444678594553], [2.8125, 3]}
CP(2) => {[-1.125, -1], [-1.125, -1], [0.392699081698724, 0.589048622548086], [-1.25, -1], [0.75, 1], [1.17809724509617, 1.37444678594553], [2.8125, 3]}
split: 3 -1.125 (82)
x := {[-1.25, -1.125], [-1.25, -1], [0.392699081698724, 0.589048622548086], [-1.25, -1], [0.75, 1], [1.37444678594553, 1.5707963267949], [2.8125, 3]}
CP(2) => {[-1.25, -1.125], [-1.21492512030646, -1], [0.392699081698724, 0.589048622548086], [-1.25, -1], [0.75, 1], [1.37444678594553, 1.5707963267949], [2.8125, 3]}
split: 3 -1.125 (83)
x := {[-1.125, -1], [-1.25, -1], [0.392699081698724, 0.589048622548086], [-1.25, -1], [0.75, 1], [1.37444678594553, 1.5707963267949], [2.8125, 3]}
CP(2) => {[-1.125, -1], [-1.125, -1], [0.392699081698724, 0.589048622548086], [-1.25, -1], [0.75, 1], [1.37444678594553, 1.5707963267949], [2.8125, 3]}
split: 3 -1.125 (84)
x := {[-1.25, -1.125], [-1.25, -1], [0.981747704246811, 1.17809724509617], [-1.25, -1], [0.75, 1], [-4.94065645841247e-324, 0.196349540849362], [2.8125, 3]}
split: 1 -1.125 (85)
x := {[-1.125, -1], [-1.25, -1], [0.981747704246811, 1.17809724509617], [-1.25, -1], [0.75, 1], [-4.94065645841247e-324, 0.196349540849362], [2.8125, 3]}
CP(2) => {[-1.125, -1], [-1.125, -1], [0.981747704246811, 1.17809724509617], [-1.25, -1], [0.75, 1], [-4.94065645841247e-324, 0.196349540849362], [2.8125, 3]}
split: 3 -1.125 (86)
x := {[-1.25, -1.125], [-1.25, -1], [0.981747704246811, 1.17809724509617], [-1.25, -1], [0.75, 1], [0.196349540849362, 0.392699081698724], [2.8125, 3]}
split: 1 -1.125 (87)
x := {[-1.125, -1], [-1.25, -1], [0.981747704246811, 1.17809724509617], [-1.25, -1], [0.75, 1], [0.196349540849362, 0.392699081698724], [2.8125, 3]}
CP(2) => {[-1.125, -1], [-1.125, -1], [0.981747704246811, 1.17809724509617], [-1.25, -1], [0.75, 1], [0.196349540849362, 0.392699081698724], [2.8125, 3]}
split: 3 -1.125 (88)
x := {[-1.21584991772509, -1], [-1.21584991772509, -1], [1.17809724509617, 1.37444678594553], [-1.25, -1.125], [0.75, 1], [-4.94065645841247e-324, 0.196349540849362], [2.8125, 3]}
split: 4 0.875 (89)
x := {[-1.21584991772509, -1], [-1.21584991772509, -1], [1.17809724509617, 1.37444678594553], [-1.125, -1], [0.75, 1], [-4.94065645841247e-324, 0.196349540849362], [2.8125, 3]}
CP(2) => {[-1.21584991772509, -1], [-1.21584991772509, -1], [1.17809724509617, 1.37444678594553], [-1.125, -1], [0.875, 1], [-4.94065645841247e-324, 0.196349540849362], [2.8125, 3]}
split: 0 -1.10792 (90)
x := {[-1.21584991772509, -1], [-1.21584991772509, -1], [1.17809724509617, 1.37444678594553], [-1.25, -1.125], [0.75, 1], [0.196349540849362, 0.392699081698724], [2.8125, 3]}
split: 4 0.875 (91)
x := {[-1.21584991772509, -1], [-1.21584991772509, -1], [1.17809724509617, 1.37444678594553], [-1.125, -1], [0.75, 1], [0.196349540849362, 0.392699081698724], [2.8125, 3]}
CP(2) => {[-1.21584991772509, -1], [-1.21584991772509, -1], [1.17809724509617, 1.37444678594553], [-1.125, -1], [0.875, 1], [0.196349540849362, 0.392699081698724], [2.8125, 3]}
split: 0 -1.10792 (92)
x := {[-1.25, -1], [-1.25, -1], [0.981747704246811, 1.17809724509617], [-1.43476554712997, -1.25], [0.75, 1], [0.589048622548086, 0.785398163397449], [2.625, 2.8125]}
CP(1) => []
x := {[-1.25, -1], [-1.25, -1], [0.981747704246811, 1.17809724509617], [-1.43476554712997, -1.25], [0.75, 1], [0.589048622548086, 0.785398163397449], [2.8125, 3]}
split: 0 -1.125 (92)
x := {[-1.25, -1.125], [-1.25, -1], [0.785398163397449, 0.981747704246811], [-1.25, -1], [0.75, 1], [0.589048622548086, 0.785398163397449], [2.8125, 3]}
CP(1) => []
x := {[-1.125, -1], [-1.25, -1], [0.785398163397449, 0.981747704246811], [-1.25, -1], [0.75, 1], [0.589048622548086, 0.785398163397449], [2.8125, 3]}
CP(1) => []
x := {[-1.25, -1.125], [-1.25, -1], [0.981747704246811, 1.17809724509617], [-1.25, -1], [0.75, 1], [0.392699081698724, 0.589048622548086], [2.8125, 3]}
split: 1 -1.125 (91)
x := {[-1.125, -1], [-1.25, -1], [0.981747704246811, 1.17809724509617], [-1.25, -1], [0.75, 1], [0.392699081698724, 0.589048622548086], [2.8125, 3]}
CP(2) => {[-1.125, -1], [-1.125, -1], [0.981747704246811, 1.17809724509617], [-1.25, -1], [0.75, 1], [0.392699081698724, 0.589048622548086], [2.8125, 3]}
split: 3 -1.125 (92)
x := {[-1.21584991772509, -1], [-1.22148420651548, -1], [1.17809724509617, 1.37444678594553], [-1.46066756649332, -1.25], [0.538611516966018, 0.75], [0.392699081698724, 0.589048622548086], [2.625, 2.8125]}
CP(1) => []
x := {[-1.21584991772509, -1], [-1.22148420651548, -1], [1.17809724509617, 1.37444678594553], [-1.46066756649332, -1.25], [0.538611516966018, 0.75], [0.392699081698724, 0.589048622548086], [2.8125, 3]}
CP(1) => {[-1.21584991772509, -1], [-1.21584991772509, -1], [1.17809724509617, 1.37444678594553], [-1.46045180484525, -1.25], [0.539332433506681, 0.75], [0.392699081698724, 0.589048622548086], [2.8125, 3]}
split: 0 -1.10792 (92)
x := {[-1.21584991772509, -1], [-1.22148420651548, -1], [1.17809724509617, 1.37444678594553], [-1.48602627067862, -1.25], [0.511932070975783, 0.75], [0.589048622548086, 0.785398163397449], [2.625, 2.8125]}
CP(1) => []
x := {[-1.21584991772509, -1], [-1.22148420651548, -1], [1.17809724509617, 1.37444678594553], [-1.48602627067862, -1.25], [0.511932070975783, 0.75], [0.589048622548086, 0.785398163397449], [2.8125, 3]}
CP(1) => {[-1.21584991772509, -1], [-1.21584991772509, -1], [1.17809724509617, 1.37444678594553], [-1.48567196148953, -1.25], [0.513973729321375, 0.75], [0.589048622548086, 0.785398163397449], [2.8125, 3]}
split: 4 0.631987 (92)
x := {[-1.21584991772509, -1], [-1.22148420651548, -1], [1.17809724509617, 1.37444678594553], [-1.43476554712997, -1.25], [0.75, 1], [0.589048622548086, 0.785398163397449], [2.625, 2.8125]}
CP(1) => []
x := {[-1.21584991772509, -1], [-1.22148420651548, -1], [1.17809724509617, 1.37444678594553], [-1.43476554712997, -1.25], [0.75, 1], [0.589048622548086, 0.785398163397449], [2.8125, 3]}
CP(1) => {[-1.21584991772509, -1], [-1.21584991772509, -1], [1.17809724509617, 1.37444678594553], [-1.43476554712997, -1.25], [0.75, 1], [0.589048622548086, 0.785398163397449], [2.8125, 3]}
split: 4 0.875 (92)
x := {[-1.21584991772509, -1], [-1.21584991772509, -1], [1.17809724509617, 1.37444678594553], [-1.25, -1.125], [0.75, 1], [0.392699081698724, 0.589048622548086], [2.8125, 3]}
split: 4 0.875 (93)
x := {[-1.21584991772509, -1], [-1.21584991772509, -1], [1.17809724509617, 1.37444678594553], [-1.125, -1], [0.75, 1], [0.392699081698724, 0.589048622548086], [2.8125, 3]}
CP(2) => {[-1.21584991772509, -1], [-1.21584991772509, -1], [1.17809724509617, 1.37444678594553], [-1.125, -1], [0.875, 1], [0.392699081698724, 0.589048622548086], [2.8125, 3]}
split: 0 -1.10792 (94)
x := {[-1.25, -1], [-1.25, -1], [0.785398163397449, 0.981747704246811], [-1.86948366805225, -1.68474183402613], [0.5, 0.742858130580828], [1.17809724509617, 1.52356700121422], [2.8125, 3]}
CP(1) => []
x := {[-1.25, -1], [-1.25, -1], [0.785398163397449, 0.981747704246811], [-1.68474183402613, -1.5], [0.5, 0.742858130580828], [1.17809724509617, 1.52356700121422], [2.8125, 3]}
split: 5 1.35083 (94)
x := {[-1.25, -1], [-1.25, -1], [0.981747704246811, 1.17809724509617], [-1.86948366805225, -1.68474183402613], [0.5, 0.742858130580828], [1.17809724509617, 1.52356700121422], [2.8125, 3]}
CP(1) => []
x := {[-1.25, -1], [-1.25, -1], [0.981747704246811, 1.17809724509617], [-1.68474183402613, -1.5], [0.5, 0.742858130580828], [1.17809724509617, 1.52356700121422], [2.8125, 3]}
CP(1) => []
x := {[-1.25, -1.125], [-1.25, -1], [0.981747704246811, 1.17809724509617], [-1.25, -1], [0.75, 1], [0.981747704246811, 1.17809724509617], [2.8125, 3]}
split: 1 -1.125 (93)
x := {[-1.125, -1], [-1.25, -1], [0.981747704246811, 1.17809724509617], [-1.25, -1], [0.75, 1], [0.981747704246811, 1.17809724509617], [2.8125, 3]}
CP(1) => []
x := {[-1.25, -1.125], [-1.25, -1], [0.981747704246811, 1.17809724509617], [-1.25, -1], [0.75, 1], [1.17809724509617, 1.37444678594553], [2.8125, 3]}
split: 1 -1.125 (93)
x := {[-1.125, -1], [-1.25, -1], [0.981747704246811, 1.17809724509617], [-1.25, -1], [0.75, 1], [1.17809724509617, 1.37444678594553], [2.8125, 3]}
CP(1) => []
x := {[-1.25, -1.125], [-1.25, -1], [0.981747704246811, 1.17809724509617], [-1.25, -1], [0.75, 1], [1.37444678594553, 1.5707963267949], [2.8125, 3]}
split: 1 -1.125 (93)
x := {[-1.125, -1], [-1.25, -1], [0.981747704246811, 1.17809724509617], [-1.25, -1], [0.75, 1], [1.37444678594553, 1.5707963267949], [2.8125, 3]}
CP(1) => []
x := {[-1.21584991772509, -1], [-1.21584991772509, -1], [1.17809724509617, 1.37444678594553], [-1.25, -1.125], [0.75, 1], [0.981747704246811, 1.17809724509617], [2.8125, 3]}
CP(1) => []
x := {[-1.21584991772509, -1], [-1.21584991772509, -1], [1.17809724509617, 1.37444678594553], [-1.125, -1], [0.75, 1], [0.981747704246811, 1.17809724509617], [2.8125, 3]}
CP(2) => {[-1.21584991772509, -1], [-1.21584991772509, -1], [1.17809724509617, 1.37444678594553], [-1.125, -1], [0.875, 1], [0.981747704246811, 1.17809724509617], [2.8125, 3]}
split: 0 -1.10792 (92)
x := {[-1.21584991772509, -1], [-1.21584991772509, -1], [1.17809724509617, 1.37444678594553], [-1.5, -1.25], [0.75, 1], [1.17809724509617, 1.37444678594553], [2.625, 2.8125]}
CP(1) => []
x := {[-1.21584991772509, -1], [-1.21584991772509, -1], [1.17809724509617, 1.37444678594553], [-1.5, -1.25], [0.75, 1], [1.17809724509617, 1.37444678594553], [2.8125, 3]}
split: 3 -1.375 (92)
x := {[-1.21584991772509, -1], [-1.21584991772509, -1], [1.17809724509617, 1.37444678594553], [-1.25, -1.125], [0.75, 1], [1.17809724509617, 1.37444678594553], [2.8125, 3]}
split: 4 0.875 (93)
x := {[-1.21584991772509, -1], [-1.21584991772509, -1], [1.17809724509617, 1.37444678594553], [-1.125, -1], [0.75, 1], [1.17809724509617, 1.37444678594553], [2.8125, 3]}
CP(2) => {[-1.21584991772509, -1], [-1.21584991772509, -1], [1.17809724509617, 1.37444678594553], [-1.125, -1], [0.875, 1], [1.17809724509617, 1.37444678594553], [2.8125, 3]}
split: 0 -1.10792 (94)
x := {[-1.21584991772509, -1], [-1.21584991772509, -1], [1.17809724509617, 1.37444678594553], [-1.25, -1.125], [0.75, 1], [1.37444678594553, 1.5707963267949], [2.8125, 3]}
CP(1) => []
x := {[-1.21584991772509, -1], [-1.21584991772509, -1], [1.17809724509617, 1.37444678594553], [-1.125, -1], [0.75, 1], [1.37444678594553, 1.5707963267949], [2.8125, 3]}
CP(2) => {[-1.21584991772509, -1], [-1.21584991772509, -1], [1.17809724509617, 1.37444678594553], [-1.125, -1], [0.875, 1], [1.37444678594553, 1.5707963267949], [2.8125, 3]}
split: 0 -1.10792 (94)
x := {[-1.25, -1.125], [-1.25, -1], [0.392699081698724, 0.589048622548086], [-1.46066756649332, -1.25], [0.538611516966018, 0.75], [0.392699081698724, 0.589048622548086], [2.8125, 3]}
CP(1) => []
x := {[-1.125, -1], [-1.25, -1], [0.392699081698724, 0.589048622548086], [-1.46066756649332, -1.25], [0.538611516966018, 0.75], [0.392699081698724, 0.589048622548086], [2.8125, 3]}
CP(2) => {[-1.125, -1], [-1.125, -1], [0.392699081698724, 0.589048622548086], [-1.46038719166852, -1.25], [0.539548195154747, 0.75], [0.392699081698724, 0.589048622548086], [2.8125, 3]}
split: 4 0.644774 (94)
x := {[-1.25, -1.125], [-1.25, -1], [0.392699081698724, 0.589048622548086], [-1.43476554712997, -1.25], [0.75, 1], [0.589048622548086, 0.785398163397449], [2.8125, 3]}
CP(1) => []
x := {[-1.125, -1], [-1.25, -1], [0.392699081698724, 0.589048622548086], [-1.43476554712997, -1.25], [0.75, 1], [0.589048622548086, 0.785398163397449], [2.8125, 3]}
CP(1) => []
x := {[-1.25, -1.125], [-1.25, -1], [0.589048622548086, 0.785398163397449], [-1.43476554712997, -1.25], [0.75, 1], [0.589048622548086, 0.785398163397449], [2.8125, 3]}
split: 1 -1.125 (93)
x := {[-1.125, -1], [-1.25, -1], [0.589048622548086, 0.785398163397449], [-1.43476554712997, -1.25], [0.75, 1], [0.589048622548086, 0.785398163397449], [2.8125, 3]}
CP(1) => []
x := {[-1.25, -1.125], [-1.21492512030646, -1], [0.392699081698724, 0.589048622548086], [-1.25, -1.125], [0.75, 1], [0.392699081698724, 0.589048622548086], [2.8125, 3]}
split: 4 0.875 (93)
x := {[-1.25, -1.125], [-1.21492512030646, -1], [0.392699081698724, 0.589048622548086], [-1.125, -1], [0.75, 1], [0.392699081698724, 0.589048622548086], [2.8125, 3]}
CP(1) => []
x := {[-1.125, -1], [-1.125, -1], [0.392699081698724, 0.589048622548086], [-1.25, -1.125], [0.75, 1], [0.392699081698724, 0.589048622548086], [2.8125, 3]}
split: 4 0.875 (93)
x := {[-1.125, -1], [-1.125, -1], [0.392699081698724, 0.589048622548086], [-1.125, -1], [0.75, 1], [0.392699081698724, 0.589048622548086], [2.8125, 3]}
CP(1) => []
x := {[-1.45222284460734, -1.25], [-1.22923793288413, -1], [0.589048622548086, 0.785398163397449], [-1.86710940815609, -1.68355470407805], [0.5, 0.745710431483429], [1.17809724509617, 1.52152518198677], [2.8125, 3]}
CP(1) => []
x := {[-1.45222284460734, -1.25], [-1.22923793288413, -1], [0.589048622548086, 0.785398163397449], [-1.68355470407805, -1.5], [0.5, 0.745710431483429], [1.17809724509617, 1.52152518198677], [2.8125, 3]}
split: 5 1.34981 (92)
x := {[-1.25, -1], [-1.25, -1], [0.392699081698724, 0.589048622548086], [-1.68474183402613, -1.5], [0.5, 0.742858130580828], [1.17809724509617, 1.3508321231552], [2.8125, 3]}
CP(1) => {[-1.25, -1], [-1.25, -1], [0.392699081698724, 0.589048622548086], [-1.67043031084565, -1.5], [0.5, 0.742858130580828], [1.17809724509617, 1.3508321231552], [2.8125, 3]}
split: 0 -1.125 (93)
x := {[-1.25, -1], [-1.25, -1], [0.392699081698724, 0.589048622548086], [-1.68474183402613, -1.5], [0.5, 0.742858130580828], [1.3508321231552, 1.52356700121422], [2.8125, 3]}
CP(2) => []
x := {[-1.25, -1], [-1.25, -1], [0.589048622548086, 0.785398163397449], [-1.68474183402613, -1.5], [0.5, 0.742858130580828], [1.17809724509617, 1.3508321231552], [2.8125, 3]}
CP(1) => {[-1.25, -1], [-1.25, -1], [0.589048622548086, 0.785398163397449], [-1.67043031084565, -1.5], [0.5, 0.742858130580828], [1.17809724509617, 1.3508321231552], [2.8125, 3]}
split: 0 -1.125 (93)
x := {[-1.25, -1], [-1.25, -1], [0.589048622548086, 0.785398163397449], [-1.68474183402613, -1.5], [0.5, 0.742858130580828], [1.3508321231552, 1.52356700121422], [2.8125, 3]}
CP(2) => []
x := {[-1.25, -1.125], [-1.25, -1], [0.392699081698724, 0.589048622548086], [-1.5, -1.25], [0.75, 1], [0.981747704246811, 1.17809724509617], [2.8125, 3]}
CP(2) => {[-1.25, -1.125], [-1.21492512030646, -1], [0.392699081698724, 0.589048622548086], [-1.5, -1.25], [0.75, 1], [0.981747704246811, 1.17809724509617], [2.8125, 3]}
split: 3 -1.375 (93)
x := {[-1.125, -1], [-1.25, -1], [0.392699081698724, 0.589048622548086], [-1.5, -1.25], [0.75, 1], [0.981747704246811, 1.17809724509617], [2.8125, 3]}
CP(1) => []
x := {[-1.25, -1.125], [-1.25, -1], [0.589048622548086, 0.785398163397449], [-1.5, -1.25], [0.75, 1], [0.981747704246811, 1.17809724509617], [2.8125, 3]}
split: 1 -1.125 (93)
[truncated: 675 more rows]
