# Supplementary material for: Rigorous packing of unit squares into a circle
Source: J Glob Optim. 2018 Oct 3;73(3):547–65. doi: 10.1007/s10898-018-0711-5 (PMC6394747; doi:10.1007/s10898-018-0711-5)
Supplement: Supplementary file 1 — Supplementary material 1 (zip 65514 KB) [file 10898_2018_711_MOESM1_ESM.zip › n3/phase2/T0T6.txt]

x := {[-3, 3], [-3, 3], [-4.94065645841247e-324, 1.5707963267949], [-3, 3], [-3, 3], [-4.94065645841247e-324, 1.5707963267949], [0, 3]}
CP(2) => {[-3, -1], [-2, -1], [-4.94065645841247e-324, 1.5707963267949], [-3, -1], [-1, 0], [-4.94065645841247e-324, 1.5707963267949], [0, 3]}
split: 6 1.5 (2)
x := {[-3, -1], [-2, -1], [-4.94065645841247e-324, 1.5707963267949], [-3, -1], [-1, 0], [-4.94065645841247e-324, 1.5707963267949], [0, 1.5]}
CP(1) => []
x := {[-3, -1], [-2, -1], [-4.94065645841247e-324, 1.5707963267949], [-3, -1], [-1, 0], [-4.94065645841247e-324, 1.5707963267949], [1.5, 3]}
split: 0 -2 (2)
x := {[-3, -2], [-2, -1], [-4.94065645841247e-324, 1.5707963267949], [-3, -1], [-1, 0], [-4.94065645841247e-324, 1.5707963267949], [1.5, 3]}
CP(2) => []
x := {[-2, -1], [-2, -1], [-4.94065645841247e-324, 1.5707963267949], [-3, -1], [-1, 0], [-4.94065645841247e-324, 1.5707963267949], [1.5, 3]}
split: 3 -2 (2)
x := {[-2, -1], [-2, -1], [-4.94065645841247e-324, 1.5707963267949], [-3, -2], [-1, 0], [-4.94065645841247e-324, 1.5707963267949], [1.5, 3]}
CP(2) => []
x := {[-2, -1], [-2, -1], [-4.94065645841247e-324, 1.5707963267949], [-2, -1], [-1, 0], [-4.94065645841247e-324, 1.5707963267949], [1.5, 3]}
split: 2 0.785398 (2)
x := {[-2, -1], [-2, -1], [-4.94065645841247e-324, 0.785398163397449], [-2, -1], [-1, 0], [-4.94065645841247e-324, 1.5707963267949], [1.5, 3]}
split: 5 0.785398 (3)
x := {[-2, -1], [-2, -1], [0.785398163397449, 1.5707963267949], [-2, -1], [-1, 0], [-4.94065645841247e-324, 1.5707963267949], [1.5, 3]}
split: 5 0.785398 (4)
x := {[-2, -1], [-2, -1], [-4.94065645841247e-324, 0.785398163397449], [-2, -1], [-1, 0], [-4.94065645841247e-324, 0.785398163397449], [1.5, 3]}
split: 6 2.25 (5)
x := {[-2, -1], [-2, -1], [-4.94065645841247e-324, 0.785398163397449], [-2, -1], [-1, 0], [0.785398163397449, 1.5707963267949], [1.5, 3]}
split: 6 2.25 (6)
x := {[-2, -1], [-2, -1], [0.785398163397449, 1.5707963267949], [-2, -1], [-1, 0], [-4.94065645841247e-324, 0.785398163397449], [1.5, 3]}
split: 6 2.25 (7)
x := {[-2, -1], [-2, -1], [0.785398163397449, 1.5707963267949], [-2, -1], [-1, 0], [0.785398163397449, 1.5707963267949], [1.5, 3]}
split: 6 2.25 (8)
x := {[-2, -1], [-2, -1], [-4.94065645841247e-324, 0.785398163397449], [-2, -1], [-1, 0], [-4.94065645841247e-324, 0.785398163397449], [1.5, 2.25]}
CP(1) => []
x := {[-2, -1], [-2, -1], [-4.94065645841247e-324, 0.785398163397449], [-2, -1], [-1, 0], [-4.94065645841247e-324, 0.785398163397449], [2.25, 3]}
split: 0 -1.5 (8)
x := {[-2, -1], [-2, -1], [-4.94065645841247e-324, 0.785398163397449], [-2, -1], [-1, 0], [0.785398163397449, 1.5707963267949], [1.5, 2.25]}
CP(1) => []
x := {[-2, -1], [-2, -1], [-4.94065645841247e-324, 0.785398163397449], [-2, -1], [-1, 0], [0.785398163397449, 1.5707963267949], [2.25, 3]}
split: 0 -1.5 (8)
x := {[-2, -1], [-2, -1], [0.785398163397449, 1.5707963267949], [-2, -1], [-1, 0], [-4.94065645841247e-324, 0.785398163397449], [1.5, 2.25]}
CP(1) => []
x := {[-2, -1], [-2, -1], [0.785398163397449, 1.5707963267949], [-2, -1], [-1, 0], [-4.94065645841247e-324, 0.785398163397449], [2.25, 3]}
split: 0 -1.5 (8)
x := {[-2, -1], [-2, -1], [0.785398163397449, 1.5707963267949], [-2, -1], [-1, 0], [0.785398163397449, 1.5707963267949], [1.5, 2.25]}
CP(1) => []
x := {[-2, -1], [-2, -1], [0.785398163397449, 1.5707963267949], [-2, -1], [-1, 0], [0.785398163397449, 1.5707963267949], [2.25, 3]}
split: 0 -1.5 (8)
x := {[-2, -1.5], [-2, -1], [-4.94065645841247e-324, 0.785398163397449], [-2, -1], [-1, 0], [-4.94065645841247e-324, 0.785398163397449], [2.25, 3]}
CP(2) => []
x := {[-1.5, -1], [-2, -1], [-4.94065645841247e-324, 0.785398163397449], [-2, -1], [-1, 0], [-4.94065645841247e-324, 0.785398163397449], [2.25, 3]}
CP(2) => {[-1.5, -1], [-1.5, -1], [-4.94065645841247e-324, 0.785398163397449], [-2, -1], [-1, 0], [-4.94065645841247e-324, 0.785398163397449], [2.25, 3]}
split: 3 -1.5 (8)
x := {[-2, -1.5], [-2, -1], [-4.94065645841247e-324, 0.785398163397449], [-2, -1], [-1, 0], [0.785398163397449, 1.5707963267949], [2.25, 3]}
CP(2) => []
x := {[-1.5, -1], [-2, -1], [-4.94065645841247e-324, 0.785398163397449], [-2, -1], [-1, 0], [0.785398163397449, 1.5707963267949], [2.25, 3]}
CP(2) => {[-1.5, -1], [-1.5, -1], [-4.94065645841247e-324, 0.785398163397449], [-2, -1], [-1, 0], [0.785398163397449, 1.5707963267949], [2.25, 3]}
split: 3 -1.5 (8)
x := {[-2, -1.5], [-2, -1], [0.785398163397449, 1.5707963267949], [-2, -1], [-1, 0], [-4.94065645841247e-324, 0.785398163397449], [2.25, 3]}
CP(2) => {[-2, -1.5], [-1.89809728810838, -1], [0.785398163397449, 1.5707963267949], [-2, -1], [-1, 0], [-4.94065645841247e-324, 0.785398163397449], [2.25, 3]}
split: 3 -1.5 (9)
x := {[-1.5, -1], [-2, -1], [0.785398163397449, 1.5707963267949], [-2, -1], [-1, 0], [-4.94065645841247e-324, 0.785398163397449], [2.25, 3]}
CP(2) => {[-1.5, -1], [-1.5, -1], [0.785398163397449, 1.5707963267949], [-2, -1], [-1, 0], [-4.94065645841247e-324, 0.785398163397449], [2.25, 3]}
split: 3 -1.5 (10)
x := {[-2, -1.5], [-2, -1], [0.785398163397449, 1.5707963267949], [-2, -1], [-1, 0], [0.785398163397449, 1.5707963267949], [2.25, 3]}
CP(2) => {[-2, -1.5], [-1.89809728810838, -1], [0.785398163397449, 1.5707963267949], [-2, -1], [-1, 0], [0.785398163397449, 1.5707963267949], [2.25, 3]}
split: 3 -1.5 (11)
x := {[-1.5, -1], [-2, -1], [0.785398163397449, 1.5707963267949], [-2, -1], [-1, 0], [0.785398163397449, 1.5707963267949], [2.25, 3]}
CP(2) => {[-1.5, -1], [-1.5, -1], [0.785398163397449, 1.5707963267949], [-2, -1], [-1, 0], [0.785398163397449, 1.5707963267949], [2.25, 3]}
split: 3 -1.5 (12)
x := {[-1.5, -1], [-1.5, -1], [-4.94065645841247e-324, 0.785398163397449], [-2, -1.5], [-1, 0], [-4.94065645841247e-324, 0.785398163397449], [2.25, 3]}
CP(4) => {[-1.5, -1], [-1.5, -1], [-4.94065645841247e-324, 0.785398163397449], [-1.93733655654307, -1.5], [-1, -0.0245628079469165], [-4.94065645841247e-324, 0.385112612497685], [2.25, 3]}
split: 4 -0.512281 (13)
x := {[-1.5, -1], [-1.5, -1], [-4.94065645841247e-324, 0.785398163397449], [-1.5, -1], [-1, 0], [-4.94065645841247e-324, 0.785398163397449], [2.25, 3]}
CP(2) => {[-1.5, -1], [-1.5, -1], [-4.94065645841247e-324, 0.785398163397449], [-1.5, -1], [-1, -0.5], [-4.94065645841247e-324, 0.785398163397449], [2.25, 3]}
split: 2 0.392699 (14)
x := {[-1.5, -1], [-1.5, -1], [-4.94065645841247e-324, 0.785398163397449], [-2, -1.5], [-1, 0], [0.785398163397449, 1.5707963267949], [2.25, 3]}
split: 4 -0.5 (15)
x := {[-1.5, -1], [-1.5, -1], [-4.94065645841247e-324, 0.785398163397449], [-1.5, -1], [-1, 0], [0.785398163397449, 1.5707963267949], [2.25, 3]}
CP(2) => {[-1.5, -1], [-1.5, -1], [-4.94065645841247e-324, 0.785398163397449], [-1.5, -1], [-1, -0.5], [0.785398163397449, 1.5707963267949], [2.25, 3]}
split: 2 0.392699 (16)
x := {[-2, -1.5], [-1.89809728810838, -1], [0.785398163397449, 1.5707963267949], [-2, -1.5], [-1, 0], [-4.94065645841247e-324, 0.785398163397449], [2.25, 3]}
CP(4) => {[-2, -1.5], [-1.89809728810838, -1], [0.785398163397449, 1.5707963267949], [-1.93733655654307, -1.5], [-1, -0.0245628079469165], [-4.94065645841247e-324, 0.385112612497685], [2.25, 3]}
split: 4 -0.512281 (17)
x := {[-2, -1.5], [-1.89809728810838, -1], [0.785398163397449, 1.5707963267949], [-1.5, -1], [-1, 0], [-4.94065645841247e-324, 0.785398163397449], [2.25, 3]}
CP(2) => {[-2, -1.5], [-1.89809728810838, -1], [0.785398163397449, 1.5707963267949], [-1.5, -1], [-1, -0.5], [-4.94065645841247e-324, 0.785398163397449], [2.25, 3]}
split: 1 -1.44905 (18)
x := {[-1.5, -1], [-1.5, -1], [0.785398163397449, 1.5707963267949], [-2, -1.5], [-1, 0], [-4.94065645841247e-324, 0.785398163397449], [2.25, 3]}
CP(4) => {[-1.5, -1], [-1.5, -1], [0.785398163397449, 1.5707963267949], [-1.93733655654307, -1.5], [-1, -0.0245628079469165], [-4.94065645841247e-324, 0.385112612497685], [2.25, 3]}
split: 4 -0.512281 (19)
x := {[-1.5, -1], [-1.5, -1], [0.785398163397449, 1.5707963267949], [-1.5, -1], [-1, 0], [-4.94065645841247e-324, 0.785398163397449], [2.25, 3]}
CP(2) => {[-1.5, -1], [-1.5, -1], [0.785398163397449, 1.5707963267949], [-1.5, -1], [-1, -0.5], [-4.94065645841247e-324, 0.785398163397449], [2.25, 3]}
split: 5 0.392699 (20)
x := {[-2, -1.5], [-1.89809728810838, -1], [0.785398163397449, 1.5707963267949], [-2, -1.5], [-1, 0], [0.785398163397449, 1.5707963267949], [2.25, 3]}
split: 4 -0.5 (21)
x := {[-2, -1.5], [-1.89809728810838, -1], [0.785398163397449, 1.5707963267949], [-1.5, -1], [-1, 0], [0.785398163397449, 1.5707963267949], [2.25, 3]}
CP(2) => {[-2, -1.5], [-1.89809728810838, -1], [0.785398163397449, 1.5707963267949], [-1.5, -1], [-1, -0.5], [0.785398163397449, 1.5707963267949], [2.25, 3]}
split: 1 -1.44905 (22)
x := {[-1.5, -1], [-1.5, -1], [0.785398163397449, 1.5707963267949], [-2, -1.5], [-1, 0], [0.785398163397449, 1.5707963267949], [2.25, 3]}
split: 4 -0.5 (23)
x := {[-1.5, -1], [-1.5, -1], [0.785398163397449, 1.5707963267949], [-1.5, -1], [-1, 0], [0.785398163397449, 1.5707963267949], [2.25, 3]}
CP(2) => {[-1.5, -1], [-1.5, -1], [0.785398163397449, 1.5707963267949], [-1.5, -1], [-1, -0.5], [0.785398163397449, 1.5707963267949], [2.25, 3]}
split: 2 1.1781 (24)
x := {[-1.5, -1], [-1.5, -1], [-4.94065645841247e-324, 0.785398163397449], [-1.93733655654307, -1.5], [-1, -0.512281403973458], [-4.94065645841247e-324, 0.385112612497685], [2.25, 3]}
CP(4) => {[-1.5, -1], [-1.5, -1], [-4.94065645841247e-324, 0.785398163397449], [-1.79706488711862, -1.5], [-0.880862162394262, -0.512281403973458], [0.0982304272278463, 0.361037916728147], [2.25, 3]}
split: 2 0.392699 (25)
x := {[-1.5, -1], [-1.5, -1], [-4.94065645841247e-324, 0.785398163397449], [-1.93733655654307, -1.5], [-0.512281403973458, -0.0245628079469165], [-4.94065645841247e-324, 0.385112612497685], [2.25, 3]}
CP(1) => {[-1.5, -1], [-1.5, -1], [-4.94065645841247e-324, 0.785398163397449], [-1.91831033611568, -1.5], [-0.512281403973458, -0.0626634434569255], [-4.94065645841247e-324, 0.367539506387009], [2.25, 3]}
split: 2 0.392699 (26)
x := {[-1.5, -1], [-1.5, -1], [-4.94065645841247e-324, 0.392699081698724], [-1.5, -1], [-1, -0.5], [-4.94065645841247e-324, 0.785398163397449], [2.25, 3]}
CP(1) => []
x := {[-1.5, -1], [-1.5, -1], [0.392699081698724, 0.785398163397449], [-1.5, -1], [-1, -0.5], [-4.94065645841247e-324, 0.785398163397449], [2.25, 3]}
split: 5 0.392699 (26)
x := {[-1.5, -1], [-1.5, -1], [-4.94065645841247e-324, 0.785398163397449], [-2, -1.5], [-1, -0.5], [0.785398163397449, 1.5707963267949], [2.25, 3]}
split: 2 0.392699 (27)
x := {[-1.5, -1], [-1.5, -1], [-4.94065645841247e-324, 0.785398163397449], [-2, -1.5], [-0.5, 0], [0.785398163397449, 1.5707963267949], [2.25, 3]}
split: 2 0.392699 (28)
x := {[-1.5, -1], [-1.5, -1], [-4.94065645841247e-324, 0.392699081698724], [-1.5, -1], [-1, -0.5], [0.785398163397449, 1.5707963267949], [2.25, 3]}
CP(1) => []
x := {[-1.5, -1], [-1.5, -1], [0.392699081698724, 0.785398163397449], [-1.5, -1], [-1, -0.5], [0.785398163397449, 1.5707963267949], [2.25, 3]}
split: 5 1.1781 (28)
x := {[-2, -1.5], [-1.89809728810838, -1], [0.785398163397449, 1.5707963267949], [-1.93733655654307, -1.5], [-1, -0.512281403973458], [-4.94065645841247e-324, 0.385112612497685], [2.25, 3]}
CP(4) => {[-2, -1.5], [-1.89809728810838, -1], [0.785398163397449, 1.5707963267949], [-1.79706488711862, -1.5], [-0.880862162394262, -0.512281403973458], [0.0982304272278463, 0.361037916728147], [2.25, 3]}
split: 1 -1.44905 (29)
x := {[-2, -1.5], [-1.89809728810838, -1], [0.785398163397449, 1.5707963267949], [-1.93733655654307, -1.5], [-0.512281403973458, -0.0245628079469165], [-4.94065645841247e-324, 0.385112612497685], [2.25, 3]}
CP(1) => {[-2, -1.5], [-1.89809728810838, -1], [0.785398163397449, 1.5707963267949], [-1.91831033611568, -1.5], [-0.512281403973458, -0.0626634434569255], [-4.94065645841247e-324, 0.367539506387009], [2.25, 3]}
split: 1 -1.44905 (30)
x := {[-2, -1.5], [-1.89809728810838, -1.44904864405419], [0.785398163397449, 1.5707963267949], [-1.5, -1], [-1, -0.5], [-4.94065645841247e-324, 0.785398163397449], [2.25, 3]}
CP(1) => []
x := {[-2, -1.5], [-1.44904864405419, -1], [0.785398163397449, 1.5707963267949], [-1.5, -1], [-1, -0.5], [-4.94065645841247e-324, 0.785398163397449], [2.25, 3]}
split: 5 0.392699 (30)
x := {[-1.5, -1], [-1.5, -1], [0.785398163397449, 1.5707963267949], [-1.93733655654307, -1.5], [-1, -0.512281403973458], [-4.94065645841247e-324, 0.385112612497685], [2.25, 3]}
CP(4) => {[-1.5, -1], [-1.5, -1], [0.785398163397449, 1.5707963267949], [-1.79706488711862, -1.5], [-0.880862162394262, -0.512281403973458], [0.0982304272278463, 0.361037916728147], [2.25, 3]}
split: 2 1.1781 (31)
x := {[-1.5, -1], [-1.5, -1], [0.785398163397449, 1.5707963267949], [-1.93733655654307, -1.5], [-0.512281403973458, -0.0245628079469165], [-4.94065645841247e-324, 0.385112612497685], [2.25, 3]}
CP(1) => {[-1.5, -1], [-1.5, -1], [0.785398163397449, 1.5707963267949], [-1.91831033611568, -1.5], [-0.512281403973458, -0.0626634434569255], [-4.94065645841247e-324, 0.367539506387009], [2.25, 3]}
split: 2 1.1781 (32)
x := {[-1.5, -1], [-1.5, -1], [0.785398163397449, 1.5707963267949], [-1.5, -1], [-1, -0.5], [-4.94065645841247e-324, 0.392699081698724], [2.25, 3]}
split: 2 1.1781 (33)
x := {[-1.5, -1], [-1.5, -1], [0.785398163397449, 1.5707963267949], [-1.5, -1], [-1, -0.5], [0.392699081698724, 0.785398163397449], [2.25, 3]}
split: 2 1.1781 (34)
x := {[-2, -1.5], [-1.89809728810838, -1], [0.785398163397449, 1.5707963267949], [-2, -1.5], [-1, -0.5], [0.785398163397449, 1.5707963267949], [2.25, 3]}
split: 1 -1.44905 (35)
x := {[-2, -1.5], [-1.89809728810838, -1], [0.785398163397449, 1.5707963267949], [-2, -1.5], [-0.5, 0], [0.785398163397449, 1.5707963267949], [2.25, 3]}
split: 1 -1.44905 (36)
x := {[-2, -1.5], [-1.89809728810838, -1.44904864405419], [0.785398163397449, 1.5707963267949], [-1.5, -1], [-1, -0.5], [0.785398163397449, 1.5707963267949], [2.25, 3]}
CP(1) => []
x := {[-2, -1.5], [-1.44904864405419, -1], [0.785398163397449, 1.5707963267949], [-1.5, -1], [-1, -0.5], [0.785398163397449, 1.5707963267949], [2.25, 3]}
split: 2 1.1781 (36)
x := {[-1.5, -1], [-1.5, -1], [0.785398163397449, 1.5707963267949], [-2, -1.5], [-1, -0.5], [0.785398163397449, 1.5707963267949], [2.25, 3]}
split: 2 1.1781 (37)
x := {[-1.5, -1], [-1.5, -1], [0.785398163397449, 1.5707963267949], [-2, -1.5], [-0.5, 0], [0.785398163397449, 1.5707963267949], [2.25, 3]}
split: 2 1.1781 (38)
x := {[-1.5, -1], [-1.5, -1], [0.785398163397449, 1.17809724509617], [-1.5, -1], [-1, -0.5], [0.785398163397449, 1.5707963267949], [2.25, 3]}
split: 5 1.1781 (39)
x := {[-1.5, -1], [-1.5, -1], [1.17809724509617, 1.5707963267949], [-1.5, -1], [-1, -0.5], [0.785398163397449, 1.5707963267949], [2.25, 3]}
CP(2) => []
x := {[-1.5, -1], [-1.5, -1], [-4.94065645841247e-324, 0.392699081698724], [-1.79706488711862, -1.5], [-0.880862162394262, -0.512281403973458], [0.0982304272278463, 0.361037916728147], [2.25, 3]}
CP(1) => []
x := {[-1.5, -1], [-1.5, -1], [0.392699081698724, 0.785398163397449], [-1.79706488711862, -1.5], [-0.880862162394262, -0.512281403973458], [0.0982304272278463, 0.361037916728147], [2.25, 3]}
CP(1) => []
x := {[-1.5, -1], [-1.5, -1], [-4.94065645841247e-324, 0.392699081698724], [-1.91831033611568, -1.5], [-0.512281403973458, -0.0626634434569255], [-4.94065645841247e-324, 0.367539506387009], [2.25, 3]}
CP(2) => {[-1.5, -1], [-1.43959285297413, -1], [-4.94065645841247e-324, 0.387204789493637], [-1.90553361955492, -1.5], [-0.512281403973458, -0.0904708556282545], [-4.94065645841247e-324, 0.355805371160506], [2.25, 3]}
split: 6 2.625 (37)
x := {[-1.5, -1], [-1.5, -1], [0.392699081698724, 0.785398163397449], [-1.91831033611568, -1.5], [-0.512281403973458, -0.0626634434569255], [-4.94065645841247e-324, 0.367539506387009], [2.25, 3]}
CP(1) => {[-1.5, -1], [-1.5, -1], [0.392699081698724, 0.785398163397449], [-1.90952914437175, -1.5], [-0.512281403973458, -0.081689663884323], [-4.94065645841247e-324, 0.359469278507729], [2.25, 3]}
split: 6 2.625 (38)
x := {[-1.5, -1], [-1.5, -1], [0.392699081698724, 0.785398163397449], [-1.5, -1], [-1, -0.5], [-4.94065645841247e-324, 0.392699081698724], [2.25, 3]}
split: 6 2.625 (39)
x := {[-1.5, -1], [-1.5, -1], [0.392699081698724, 0.785398163397449], [-1.5, -1], [-1, -0.5], [0.392699081698724, 0.785398163397449], [2.25, 3]}
split: 6 2.625 (40)
x := {[-1.5, -1], [-1.5, -1], [-4.94065645841247e-324, 0.392699081698724], [-2, -1.5], [-1, -0.5], [0.785398163397449, 1.5707963267949], [2.25, 3]}
CP(2) => {[-1.5, -1], [-1.43959285297413, -1], [-4.94065645841247e-324, 0.387204789493637], [-2, -1.5], [-1, -0.5], [0.785398163397449, 1.5707963267949], [2.25, 3]}
split: 5 1.1781 (41)
x := {[-1.5, -1], [-1.5, -1], [0.392699081698724, 0.785398163397449], [-2, -1.5], [-1, -0.5], [0.785398163397449, 1.5707963267949], [2.25, 3]}
split: 5 1.1781 (42)
x := {[-1.5, -1], [-1.5, -1], [-4.94065645841247e-324, 0.392699081698724], [-2, -1.5], [-0.5, 0], [0.785398163397449, 1.5707963267949], [2.25, 3]}
CP(2) => {[-1.5, -1], [-1.43959285297413, -1], [-4.94065645841247e-324, 0.387204789493637], [-2, -1.5], [-0.5, 0], [0.785398163397449, 1.5707963267949], [2.25, 3]}
split: 5 1.1781 (43)
x := {[-1.5, -1], [-1.5, -1], [0.392699081698724, 0.785398163397449], [-2, -1.5], [-0.5, 0], [0.785398163397449, 1.5707963267949], [2.25, 3]}
split: 5 1.1781 (44)
x := {[-1.5, -1], [-1.5, -1], [0.392699081698724, 0.785398163397449], [-1.5, -1], [-1, -0.5], [0.785398163397449, 1.17809724509617], [2.25, 3]}
split: 6 2.625 (45)
x := {[-1.5, -1], [-1.5, -1], [0.392699081698724, 0.785398163397449], [-1.5, -1], [-1, -0.5], [1.17809724509617, 1.5707963267949], [2.25, 3]}
split: 6 2.625 (46)
x := {[-2, -1.5], [-1.89809728810838, -1.44904864405419], [0.785398163397449, 1.5707963267949], [-1.79706488711862, -1.5], [-0.880862162394262, -0.512281403973458], [0.0982304272278463, 0.361037916728147], [2.25, 3]}
CP(1) => []
x := {[-2, -1.5], [-1.44904864405419, -1], [0.785398163397449, 1.5707963267949], [-1.79706488711862, -1.5], [-0.880862162394262, -0.512281403973458], [0.0982304272278463, 0.361037916728147], [2.25, 3]}
CP(1) => []
x := {[-2, -1.5], [-1.89809728810838, -1.44904864405419], [0.785398163397449, 1.5707963267949], [-1.91831033611568, -1.5], [-0.512281403973458, -0.0626634434569255], [-4.94065645841247e-324, 0.367539506387009], [2.25, 3]}
CP(1) => []
x := {[-2, -1.5], [-1.44904864405419, -1], [0.785398163397449, 1.5707963267949], [-1.91831033611568, -1.5], [-0.512281403973458, -0.0626634434569255], [-4.94065645841247e-324, 0.367539506387009], [2.25, 3]}
CP(1) => {[-2, -1.5], [-1.44904864405419, -1], [0.785398163397449, 1.5707963267949], [-1.90952914437175, -1.5], [-0.512281403973458, -0.081689663884323], [-4.94065645841247e-324, 0.359469278507729], [2.25, 3]}
split: 2 1.1781 (44)
x := {[-2, -1.5], [-1.44904864405419, -1], [0.785398163397449, 1.5707963267949], [-1.5, -1], [-1, -0.5], [-4.94065645841247e-324, 0.392699081698724], [2.25, 3]}
split: 2 1.1781 (45)
x := {[-2, -1.5], [-1.44904864405419, -1], [0.785398163397449, 1.5707963267949], [-1.5, -1], [-1, -0.5], [0.392699081698724, 0.785398163397449], [2.25, 3]}
split: 2 1.1781 (46)
x := {[-1.5, -1], [-1.5, -1], [0.785398163397449, 1.17809724509617], [-1.79706488711862, -1.5], [-0.880862162394262, -0.512281403973458], [0.0982304272278463, 0.361037916728147], [2.25, 3]}
CP(1) => {[-1.5, -1], [-1.5, -1], [0.785398163397449, 1.17809724509617], [-1.78282366638929, -1.5], [-0.859920290100254, -0.512281403973458], [0.110222900027484, 0.360711270261563], [2.25, 3]}
split: 6 2.625 (47)
x := {[-1.5, -1], [-1.5, -1], [1.17809724509617, 1.5707963267949], [-1.79706488711862, -1.5], [-0.880862162394262, -0.512281403973458], [0.0982304272278463, 0.361037916728147], [2.25, 3]}
CP(1) => []
x := {[-1.5, -1], [-1.5, -1], [0.785398163397449, 1.17809724509617], [-1.91831033611568, -1.5], [-0.512281403973458, -0.0626634434569255], [-4.94065645841247e-324, 0.367539506387009], [2.25, 3]}
CP(1) => {[-1.5, -1], [-1.5, -1], [0.785398163397449, 1.17809724509617], [-1.90952914437175, -1.5], [-0.512281403973458, -0.081689663884323], [-4.94065645841247e-324, 0.359469278507729], [2.25, 3]}
split: 6 2.625 (47)
x := {[-1.5, -1], [-1.5, -1], [1.17809724509617, 1.5707963267949], [-1.91831033611568, -1.5], [-0.512281403973458, -0.0626634434569255], [-4.94065645841247e-324, 0.367539506387009], [2.25, 3]}
CP(3) => {[-1.44296841303095, -1], [-1.44296841303095, -1], [1.17809724509617, 1.5707963267949], [-1.90372765639329, -1.5], [-0.512281403973458, -0.0944663804450783], [-4.94065645841247e-324, 0.35415093691355], [2.25, 3]}
split: 6 2.625 (48)
x := {[-1.5, -1], [-1.5, -1], [0.785398163397449, 1.17809724509617], [-1.5, -1], [-1, -0.5], [-4.94065645841247e-324, 0.392699081698724], [2.25, 3]}
split: 6 2.625 (49)
x := {[-1.5, -1], [-1.5, -1], [1.17809724509617, 1.5707963267949], [-1.5, -1], [-1, -0.5], [-4.94065645841247e-324, 0.392699081698724], [2.25, 3]}
CP(2) => []
x := {[-1.5, -1], [-1.5, -1], [0.785398163397449, 1.17809724509617], [-1.5, -1], [-1, -0.5], [0.392699081698724, 0.785398163397449], [2.25, 3]}
split: 6 2.625 (49)
x := {[-1.5, -1], [-1.5, -1], [1.17809724509617, 1.5707963267949], [-1.5, -1], [-1, -0.5], [0.392699081698724, 0.785398163397449], [2.25, 3]}
CP(2) => []
x := {[-2, -1.5], [-1.89809728810838, -1.44904864405419], [0.785398163397449, 1.5707963267949], [-2, -1.5], [-1, -0.5], [0.785398163397449, 1.5707963267949], [2.25, 3]}
CP(1) => []
x := {[-2, -1.5], [-1.44904864405419, -1], [0.785398163397449, 1.5707963267949], [-2, -1.5], [-1, -0.5], [0.785398163397449, 1.5707963267949], [2.25, 3]}
split: 2 1.1781 (48)
x := {[-2, -1.5], [-1.89809728810838, -1.44904864405419], [0.785398163397449, 1.5707963267949], [-2, -1.5], [-0.5, 0], [0.785398163397449, 1.5707963267949], [2.25, 3]}
CP(1) => []
x := {[-2, -1.5], [-1.44904864405419, -1], [0.785398163397449, 1.5707963267949], [-2, -1.5], [-0.5, 0], [0.785398163397449, 1.5707963267949], [2.25, 3]}
split: 2 1.1781 (48)
x := {[-2, -1.5], [-1.44904864405419, -1], [0.785398163397449, 1.17809724509617], [-1.5, -1], [-1, -0.5], [0.785398163397449, 1.5707963267949], [2.25, 3]}
CP(1) => []
x := {[-2, -1.5], [-1.44904864405419, -1], [1.17809724509617, 1.5707963267949], [-1.5, -1], [-1, -0.5], [0.785398163397449, 1.5707963267949], [2.25, 3]}
CP(1) => []
x := {[-1.5, -1], [-1.5, -1], [0.785398163397449, 1.17809724509617], [-2, -1.5], [-1, -0.5], [0.785398163397449, 1.5707963267949], [2.25, 3]}
split: 5 1.1781 (47)
x := {[-1.5, -1], [-1.5, -1], [1.17809724509617, 1.5707963267949], [-2, -1.5], [-1, -0.5], [0.785398163397449, 1.5707963267949], [2.25, 3]}
CP(3) => {[-1.44296841303095, -1], [-1.44296841303095, -1], [1.17809724509617, 1.5707963267949], [-2, -1.5], [-1, -0.5], [0.785398163397449, 1.5707963267949], [2.25, 3]}
split: 5 1.1781 (48)
x := {[-1.5, -1], [-1.5, -1], [0.785398163397449, 1.17809724509617], [-2, -1.5], [-0.5, 0], [0.785398163397449, 1.5707963267949], [2.25, 3]}
split: 5 1.1781 (49)
x := {[-1.5, -1], [-1.5, -1], [1.17809724509617, 1.5707963267949], [-2, -1.5], [-0.5, 0], [0.785398163397449, 1.5707963267949], [2.25, 3]}
CP(3) => {[-1.44296841303095, -1], [-1.44296841303095, -1], [1.17809724509617, 1.5707963267949], [-2, -1.5], [-0.5, 0], [0.785398163397449, 1.5707963267949], [2.25, 3]}
split: 5 1.1781 (50)
x := {[-1.5, -1], [-1.5, -1], [0.785398163397449, 1.17809724509617], [-1.5, -1], [-1, -0.5], [0.785398163397449, 1.17809724509617], [2.25, 3]}
split: 6 2.625 (51)
x := {[-1.5, -1], [-1.5, -1], [0.785398163397449, 1.17809724509617], [-1.5, -1], [-1, -0.5], [1.17809724509617, 1.5707963267949], [2.25, 3]}
split: 6 2.625 (52)
x := {[-1.5, -1], [-1.43959285297413, -1], [-4.94065645841247e-324, 0.387204789493637], [-1.90553361955492, -1.5], [-0.512281403973458, -0.0904708556282545], [-4.94065645841247e-324, 0.355805371160506], [2.25, 2.625]}
CP(1) => []
x := {[-1.5, -1], [-1.43959285297413, -1], [-4.94065645841247e-324, 0.387204789493637], [-1.90553361955492, -1.5], [-0.512281403973458, -0.0904708556282545], [-4.94065645841247e-324, 0.355805371160506], [2.625, 3]}
CP(1) => {[-1.5, -1], [-1.43511446776916, -1], [-4.94065645841247e-324, 0.383053887716666], [-1.90372765639329, -1.5], [-0.512281403973458, -0.0944663804450783], [-4.94065645841247e-324, 0.35415093691355], [2.625, 3]}
split: 0 -1.25 (52)
x := {[-1.5, -1], [-1.5, -1], [0.392699081698724, 0.785398163397449], [-1.90952914437175, -1.5], [-0.512281403973458, -0.081689663884323], [-4.94065645841247e-324, 0.359469278507729], [2.25, 2.625]}
CP(1) => []
x := {[-1.5, -1], [-1.5, -1], [0.392699081698724, 0.785398163397449], [-1.90952914437175, -1.5], [-0.512281403973458, -0.081689663884323], [-4.94065645841247e-324, 0.359469278507729], [2.625, 3]}
CP(1) => {[-1.5, -1], [-1.5, -1], [0.392699081698724, 0.785398163397449], [-1.90553361955492, -1.5], [-0.512281403973458, -0.0904708556282545], [-4.94065645841247e-324, 0.355805371160506], [2.625, 3]}
split: 0 -1.25 (52)
x := {[-1.5, -1], [-1.5, -1], [0.392699081698724, 0.785398163397449], [-1.5, -1], [-1, -0.5], [-4.94065645841247e-324, 0.392699081698724], [2.25, 2.625]}
CP(1) => []
x := {[-1.5, -1], [-1.5, -1], [0.392699081698724, 0.785398163397449], [-1.5, -1], [-1, -0.5], [-4.94065645841247e-324, 0.392699081698724], [2.625, 3]}
split: 0 -1.25 (52)
x := {[-1.5, -1], [-1.5, -1], [0.392699081698724, 0.785398163397449], [-1.5, -1], [-1, -0.5], [0.392699081698724, 0.785398163397449], [2.25, 2.625]}
CP(1) => []
x := {[-1.5, -1], [-1.5, -1], [0.392699081698724, 0.785398163397449], [-1.5, -1], [-1, -0.5], [0.392699081698724, 0.785398163397449], [2.625, 3]}
split: 0 -1.25 (52)
x := {[-1.5, -1], [-1.43959285297413, -1], [-4.94065645841247e-324, 0.387204789493637], [-2, -1.5], [-1, -0.5], [0.785398163397449, 1.17809724509617], [2.25, 3]}
CP(2) => []
x := {[-1.5, -1], [-1.43959285297413, -1], [-4.94065645841247e-324, 0.387204789493637], [-2, -1.5], [-1, -0.5], [1.17809724509617, 1.5707963267949], [2.25, 3]}
CP(2) => []
x := {[-1.5, -1], [-1.5, -1], [0.392699081698724, 0.785398163397449], [-2, -1.5], [-1, -0.5], [0.785398163397449, 1.17809724509617], [2.25, 3]}
CP(2) => []
x := {[-1.5, -1], [-1.5, -1], [0.392699081698724, 0.785398163397449], [-2, -1.5], [-1, -0.5], [1.17809724509617, 1.5707963267949], [2.25, 3]}
CP(2) => []
x := {[-1.5, -1], [-1.43959285297413, -1], [-4.94065645841247e-324, 0.387204789493637], [-2, -1.5], [-0.5, 0], [0.785398163397449, 1.17809724509617], [2.25, 3]}
CP(3) => []
x := {[-1.5, -1], [-1.43959285297413, -1], [-4.94065645841247e-324, 0.387204789493637], [-2, -1.5], [-0.5, 0], [1.17809724509617, 1.5707963267949], [2.25, 3]}
CP(3) => {[-1.49894185730548, -1], [-1.42135325375596, -1], [-4.94065645841247e-324, 0.370341886128094], [-1.81393246631085, -1.5], [-0.5, -0.176719938331876], [1.17809724509617, 1.5707963267949], [2.25, 3]}
split: 6 2.625 (48)
x := {[-1.5, -1], [-1.5, -1], [0.392699081698724, 0.785398163397449], [-2, -1.5], [-0.5, 0], [0.785398163397449, 1.17809724509617], [2.25, 3]}
CP(3) => []
x := {[-1.5, -1], [-1.5, -1], [0.392699081698724, 0.785398163397449], [-2, -1.5], [-0.5, 0], [1.17809724509617, 1.5707963267949], [2.25, 3]}
CP(1) => []
x := {[-1.5, -1], [-1.5, -1], [0.392699081698724, 0.785398163397449], [-1.5, -1], [-1, -0.5], [0.785398163397449, 1.17809724509617], [2.25, 2.625]}
CP(1) => []
x := {[-1.5, -1], [-1.5, -1], [0.392699081698724, 0.785398163397449], [-1.5, -1], [-1, -0.5], [0.785398163397449, 1.17809724509617], [2.625, 3]}
split: 0 -1.25 (46)
x := {[-1.5, -1], [-1.5, -1], [0.392699081698724, 0.785398163397449], [-1.5, -1], [-1, -0.5], [1.17809724509617, 1.5707963267949], [2.25, 2.625]}
CP(1) => []
x := {[-1.5, -1], [-1.5, -1], [0.392699081698724, 0.785398163397449], [-1.5, -1], [-1, -0.5], [1.17809724509617, 1.5707963267949], [2.625, 3]}
split: 0 -1.25 (46)
x := {[-2, -1.5], [-1.44904864405419, -1], [0.785398163397449, 1.17809724509617], [-1.90952914437175, -1.5], [-0.512281403973458, -0.081689663884323], [-4.94065645841247e-324, 0.359469278507729], [2.25, 3]}
CP(1) => []
x := {[-2, -1.5], [-1.44904864405419, -1], [1.17809724509617, 1.5707963267949], [-1.90952914437175, -1.5], [-0.512281403973458, -0.081689663884323], [-4.94065645841247e-324, 0.359469278507729], [2.25, 3]}
CP(1) => []
x := {[-2, -1.5], [-1.44904864405419, -1], [0.785398163397449, 1.17809724509617], [-1.5, -1], [-1, -0.5], [-4.94065645841247e-324, 0.392699081698724], [2.25, 3]}
CP(1) => []
x := {[-2, -1.5], [-1.44904864405419, -1], [1.17809724509617, 1.5707963267949], [-1.5, -1], [-1, -0.5], [-4.94065645841247e-324, 0.392699081698724], [2.25, 3]}
CP(1) => []
x := {[-2, -1.5], [-1.44904864405419, -1], [0.785398163397449, 1.17809724509617], [-1.5, -1], [-1, -0.5], [0.392699081698724, 0.785398163397449], [2.25, 3]}
CP(1) => []
x := {[-2, -1.5], [-1.44904864405419, -1], [1.17809724509617, 1.5707963267949], [-1.5, -1], [-1, -0.5], [0.392699081698724, 0.785398163397449], [2.25, 3]}
CP(1) => []
x := {[-1.5, -1], [-1.5, -1], [0.785398163397449, 1.17809724509617], [-1.78282366638929, -1.5], [-0.859920290100254, -0.512281403973458], [0.110222900027484, 0.360711270261563], [2.25, 2.625]}
CP(1) => []
x := {[-1.5, -1], [-1.5, -1], [0.785398163397449, 1.17809724509617], [-1.78282366638929, -1.5], [-0.859920290100254, -0.512281403973458], [0.110222900027484, 0.360711270261563], [2.625, 3]}
CP(1) => {[-1.5, -1], [-1.5, -1], [0.785398163397449, 1.17809724509617], [-1.77272258922509, -1.5], [-0.845383167760413, -0.512281403973458], [0.118840676962004, 0.360588003796947], [2.625, 3]}
split: 0 -1.25 (40)
x := {[-1.5, -1], [-1.5, -1], [0.785398163397449, 1.17809724509617], [-1.90952914437175, -1.5], [-0.512281403973458, -0.081689663884323], [-4.94065645841247e-324, 0.359469278507729], [2.25, 2.625]}
CP(1) => []
x := {[-1.5, -1], [-1.5, -1], [0.785398163397449, 1.17809724509617], [-1.90952914437175, -1.5], [-0.512281403973458, -0.081689663884323], [-4.94065645841247e-324, 0.359469278507729], [2.625, 3]}
CP(1) => {[-1.5, -1], [-1.5, -1], [0.785398163397449, 1.17809724509617], [-1.90553361955492, -1.5], [-0.512281403973458, -0.0904708556282545], [-4.94065645841247e-324, 0.355805371160506], [2.625, 3]}
split: 0 -1.25 (40)
x := {[-1.44296841303095, -1], [-1.44296841303095, -1], [1.17809724509617, 1.5707963267949], [-1.90372765639329, -1.5], [-0.512281403973458, -0.0944663804450783], [-4.94065645841247e-324, 0.35415093691355], [2.25, 2.625]}
CP(1) => []
x := {[-1.44296841303095, -1], [-1.44296841303095, -1], [1.17809724509617, 1.5707963267949], [-1.90372765639329, -1.5], [-0.512281403973458, -0.0944663804450783], [-4.94065645841247e-324, 0.35415093691355], [2.625, 3]}
split: 0 -1.22148 (40)
x := {[-1.5, -1], [-1.5, -1], [0.785398163397449, 1.17809724509617], [-1.5, -1], [-1, -0.5], [-4.94065645841247e-324, 0.392699081698724], [2.25, 2.625]}
CP(1) => []
x := {[-1.5, -1], [-1.5, -1], [0.785398163397449, 1.17809724509617], [-1.5, -1], [-1, -0.5], [-4.94065645841247e-324, 0.392699081698724], [2.625, 3]}
split: 0 -1.25 (40)
x := {[-1.5, -1], [-1.5, -1], [0.785398163397449, 1.17809724509617], [-1.5, -1], [-1, -0.5], [0.392699081698724, 0.785398163397449], [2.25, 2.625]}
CP(1) => []
x := {[-1.5, -1], [-1.5, -1], [0.785398163397449, 1.17809724509617], [-1.5, -1], [-1, -0.5], [0.392699081698724, 0.785398163397449], [2.625, 3]}
split: 0 -1.25 (40)
x := {[-2, -1.5], [-1.44904864405419, -1], [0.785398163397449, 1.17809724509617], [-2, -1.5], [-1, -0.5], [0.785398163397449, 1.5707963267949], [2.25, 3]}
CP(1) => []
x := {[-2, -1.5], [-1.44904864405419, -1], [1.17809724509617, 1.5707963267949], [-2, -1.5], [-1, -0.5], [0.785398163397449, 1.5707963267949], [2.25, 3]}
CP(1) => []
x := {[-2, -1.5], [-1.44904864405419, -1], [0.785398163397449, 1.17809724509617], [-2, -1.5], [-0.5, 0], [0.785398163397449, 1.5707963267949], [2.25, 3]}
CP(1) => []
x := {[-2, -1.5], [-1.44904864405419, -1], [1.17809724509617, 1.5707963267949], [-2, -1.5], [-0.5, 0], [0.785398163397449, 1.5707963267949], [2.25, 3]}
CP(1) => []
x := {[-1.5, -1], [-1.5, -1], [0.785398163397449, 1.17809724509617], [-2, -1.5], [-1, -0.5], [0.785398163397449, 1.17809724509617], [2.25, 3]}
CP(2) => []
x := {[-1.5, -1], [-1.5, -1], [0.785398163397449, 1.17809724509617], [-2, -1.5], [-1, -0.5], [1.17809724509617, 1.5707963267949], [2.25, 3]}
CP(2) => []
x := {[-1.44296841303095, -1], [-1.44296841303095, -1], [1.17809724509617, 1.5707963267949], [-2, -1.5], [-1, -0.5], [0.785398163397449, 1.17809724509617], [2.25, 3]}
CP(1) => []
x := {[-1.44296841303095, -1], [-1.44296841303095, -1], [1.17809724509617, 1.5707963267949], [-2, -1.5], [-1, -0.5], [1.17809724509617, 1.5707963267949], [2.25, 3]}
CP(1) => []
x := {[-1.5, -1], [-1.5, -1], [0.785398163397449, 1.17809724509617], [-2, -1.5], [-0.5, 0], [0.785398163397449, 1.17809724509617], [2.25, 3]}
CP(3) => []
x := {[-1.5, -1], [-1.5, -1], [0.785398163397449, 1.17809724509617], [-2, -1.5], [-0.5, 0], [1.17809724509617, 1.5707963267949], [2.25, 3]}
CP(3) => {[-1.5, -1], [-1.5, -1], [0.785398163397449, 1.17809724509617], [-1.81393246631085, -1.5], [-0.5, -0.176719938331876], [1.17809724509617, 1.5707963267949], [2.25, 3]}
split: 6 2.625 (32)
x := {[-1.44296841303095, -1], [-1.44296841303095, -1], [1.17809724509617, 1.5707963267949], [-2, -1.5], [-0.5, 0], [0.785398163397449, 1.17809724509617], [2.25, 3]}
CP(2) => []
x := {[-1.44296841303095, -1], [-1.44296841303095, -1], [1.17809724509617, 1.5707963267949], [-2, -1.5], [-0.5, 0], [1.17809724509617, 1.5707963267949], [2.25, 3]}
CP(3) => {[-1.44296841303095, -1], [-1.44296841303095, -1], [1.17809724509617, 1.5707963267949], [-1.81393246631085, -1.5], [-0.5, -0.176719938331876], [1.17809724509617, 1.5707963267949], [2.25, 3]}
split: 6 2.625 (32)
x := {[-1.5, -1], [-1.5, -1], [0.785398163397449, 1.17809724509617], [-1.5, -1], [-1, -0.5], [0.785398163397449, 1.17809724509617], [2.25, 2.625]}
CP(1) => []
x := {[-1.5, -1], [-1.5, -1], [0.785398163397449, 1.17809724509617], [-1.5, -1], [-1, -0.5], [0.785398163397449, 1.17809724509617], [2.625, 3]}
split: 0 -1.25 (32)
x := {[-1.5, -1], [-1.5, -1], [0.785398163397449, 1.17809724509617], [-1.5, -1], [-1, -0.5], [1.17809724509617, 1.5707963267949], [2.25, 2.625]}
CP(1) => []
x := {[-1.5, -1], [-1.5, -1], [0.785398163397449, 1.17809724509617], [-1.5, -1], [-1, -0.5], [1.17809724509617, 1.5707963267949], [2.625, 3]}
split: 0 -1.25 (32)
x := {[-1.5, -1.25], [-1.43511446776916, -1], [-4.94065645841247e-324, 0.383053887716666], [-1.90372765639329, -1.5], [-0.512281403973458, -0.0944663804450783], [-4.94065645841247e-324, 0.35415093691355], [2.625, 3]}
CP(1) => []
x := {[-1.25, -1], [-1.43511446776916, -1], [-4.94065645841247e-324, 0.383053887716666], [-1.90372765639329, -1.5], [-0.512281403973458, -0.0944663804450783], [-4.94065645841247e-324, 0.35415093691355], [2.625, 3]}
CP(2) => {[-1.25, -1], [-1.25, -1], [-4.94065645841247e-324, 0.370341886128094], [-1.90254762544835, -1.5], [-0.512281403973458, -0.0970861554320124], [-4.94065645841247e-324, 0.353070462927667], [2.625, 3]}
split: 4 -0.304684 (32)
x := {[-1.5, -1.25], [-1.5, -1], [0.392699081698724, 0.785398163397449], [-1.90553361955492, -1.5], [-0.512281403973458, -0.0904708556282545], [-4.94065645841247e-324, 0.355805371160506], [2.625, 3]}
CP(1) => {[-1.5, -1.25], [-1.45847586576825, -1], [0.392699081698724, 0.785398163397449], [-1.90372765639329, -1.5], [-0.512281403973458, -0.0944663804450783], [-4.94065645841247e-324, 0.35415093691355], [2.625, 3]}
split: 1 -1.22924 (33)
x := {[-1.25, -1], [-1.5, -1], [0.392699081698724, 0.785398163397449], [-1.90553361955492, -1.5], [-0.512281403973458, -0.0904708556282545], [-4.94065645841247e-324, 0.355805371160506], [2.625, 3]}
CP(1) => []
x := {[-1.5, -1.25], [-1.5, -1], [0.392699081698724, 0.785398163397449], [-1.5, -1], [-1, -0.5], [-4.94065645841247e-324, 0.392699081698724], [2.625, 3]}
CP(1) => []
x := {[-1.25, -1], [-1.5, -1], [0.392699081698724, 0.785398163397449], [-1.5, -1], [-1, -0.5], [-4.94065645841247e-324, 0.392699081698724], [2.625, 3]}
CP(1) => []
x := {[-1.5, -1.25], [-1.5, -1], [0.392699081698724, 0.785398163397449], [-1.5, -1], [-1, -0.5], [0.392699081698724, 0.785398163397449], [2.625, 3]}
CP(1) => []
x := {[-1.25, -1], [-1.5, -1], [0.392699081698724, 0.785398163397449], [-1.5, -1], [-1, -0.5], [0.392699081698724, 0.785398163397449], [2.625, 3]}
CP(1) => []
x := {[-1.49894185730548, -1], [-1.42135325375596, -1], [-4.94065645841247e-324, 0.370341886128094], [-1.81393246631085, -1.5], [-0.5, -0.176719938331876], [1.17809724509617, 1.5707963267949], [2.25, 2.625]}
CP(1) => []
x := {[-1.49894185730548, -1], [-1.42135325375596, -1], [-4.94065645841247e-324, 0.370341886128094], [-1.81393246631085, -1.5], [-0.5, -0.176719938331876], [1.17809724509617, 1.5707963267949], [2.625, 3]}
CP(1) => {[-1.48259439654884, -1], [-1.41104598691907, -1], [-4.94065645841247e-324, 0.360861546483578], [-1.81130623898782, -1.5], [-0.5, -0.186067533689148], [1.17809724509617, 1.5707963267949], [2.625, 3]}
split: 0 -1.2413 (28)
x := {[-1.5, -1.25], [-1.5, -1], [0.392699081698724, 0.785398163397449], [-1.5, -1], [-1, -0.5], [0.785398163397449, 1.17809724509617], [2.625, 3]}
CP(1) => []
x := {[-1.25, -1], [-1.5, -1], [0.392699081698724, 0.785398163397449], [-1.5, -1], [-1, -0.5], [0.785398163397449, 1.17809724509617], [2.625, 3]}
CP(1) => []
x := {[-1.5, -1.25], [-1.5, -1], [0.392699081698724, 0.785398163397449], [-1.5, -1], [-1, -0.5], [1.17809724509617, 1.5707963267949], [2.625, 3]}
CP(1) => []
x := {[-1.25, -1], [-1.5, -1], [0.392699081698724, 0.785398163397449], [-1.5, -1], [-1, -0.5], [1.17809724509617, 1.5707963267949], [2.625, 3]}
CP(1) => []
x := {[-1.5, -1.25], [-1.5, -1], [0.785398163397449, 1.17809724509617], [-1.77272258922509, -1.5], [-0.845383167760413, -0.512281403973458], [0.118840676962004, 0.360588003796947], [2.625, 3]}
CP(1) => {[-1.5, -1.25], [-1.5, -1], [0.785398163397449, 1.17809724509617], [-1.76552222418608, -1.5], [-0.835170423779285, -0.512281403973458], [0.125028100552824, 0.360541515989853], [2.625, 3]}
split: 1 -1.25 (25)
x := {[-1.25, -1], [-1.5, -1], [0.785398163397449, 1.17809724509617], [-1.77272258922509, -1.5], [-0.845383167760413, -0.512281403973458], [0.118840676962004, 0.360588003796947], [2.625, 3]}
CP(1) => []
x := {[-1.5, -1.25], [-1.5, -1], [0.785398163397449, 1.17809724509617], [-1.90553361955492, -1.5], [-0.512281403973458, -0.0904708556282545], [-4.94065645841247e-324, 0.355805371160506], [2.625, 3]}
split: 1 -1.25 (25)
x := {[-1.25, -1], [-1.5, -1], [0.785398163397449, 1.17809724509617], [-1.90553361955492, -1.5], [-0.512281403973458, -0.0904708556282545], [-4.94065645841247e-324, 0.355805371160506], [2.625, 3]}
CP(2) => {[-1.25, -1], [-1.25, -1], [0.785398163397449, 1.17809724509617], [-1.90291384456799, -1.5], [-0.512281403973458, -0.0962723436067137], [-4.94065645841247e-324, 0.353405738735085], [2.625, 3]}
split: 4 -0.304277 (26)
x := {[-1.44296841303095, -1.22148420651548], [-1.44296841303095, -1], [1.17809724509617, 1.5707963267949], [-1.90372765639329, -1.5], [-0.512281403973458, -0.0944663804450783], [-4.94065645841247e-324, 0.35415093691355], [2.625, 3]}
CP(1) => []
x := {[-1.22148420651548, -1], [-1.44296841303095, -1], [1.17809724509617, 1.5707963267949], [-1.90372765639329, -1.5], [-0.512281403973458, -0.0944663804450783], [-4.94065645841247e-324, 0.35415093691355], [2.625, 3]}
CP(2) => {[-1.22148420651548, -1], [-1.22148420651548, -1], [1.17809724509617, 1.5707963267949], [-1.90254762544835, -1.5], [-0.512281403973458, -0.0970861554320124], [-4.94065645841247e-324, 0.353070462927667], [2.625, 3]}
split: 4 -0.304684 (26)
x := {[-1.5, -1.25], [-1.5, -1], [0.785398163397449, 1.17809724509617], [-1.5, -1], [-1, -0.5], [-4.94065645841247e-324, 0.392699081698724], [2.625, 3]}
CP(1) => []
x := {[-1.25, -1], [-1.5, -1], [0.785398163397449, 1.17809724509617], [-1.5, -1], [-1, -0.5], [-4.94065645841247e-324, 0.392699081698724], [2.625, 3]}
CP(1) => []
x := {[-1.5, -1.25], [-1.5, -1], [0.785398163397449, 1.17809724509617], [-1.5, -1], [-1, -0.5], [0.392699081698724, 0.785398163397449], [2.625, 3]}
split: 1 -1.25 (25)
x := {[-1.25, -1], [-1.5, -1], [0.785398163397449, 1.17809724509617], [-1.5, -1], [-1, -0.5], [0.392699081698724, 0.785398163397449], [2.625, 3]}
CP(1) => []
x := {[-1.5, -1], [-1.5, -1], [0.785398163397449, 1.17809724509617], [-1.81393246631085, -1.5], [-0.5, -0.176719938331876], [1.17809724509617, 1.5707963267949], [2.25, 2.625]}
CP(1) => []
x := {[-1.5, -1], [-1.5, -1], [0.785398163397449, 1.17809724509617], [-1.81393246631085, -1.5], [-0.5, -0.176719938331876], [1.17809724509617, 1.5707963267949], [2.625, 3]}
CP(1) => {[-1.5, -1], [-1.5, -1], [0.785398163397449, 1.17809724509617], [-1.81130623898782, -1.5], [-0.5, -0.186067533689148], [1.17809724509617, 1.5707963267949], [2.625, 3]}
split: 0 -1.25 (24)
x := {[-1.44296841303095, -1], [-1.44296841303095, -1], [1.17809724509617, 1.5707963267949], [-1.81393246631085, -1.5], [-0.5, -0.176719938331876], [1.17809724509617, 1.5707963267949], [2.25, 2.625]}
CP(1) => []
x := {[-1.44296841303095, -1], [-1.44296841303095, -1], [1.17809724509617, 1.5707963267949], [-1.81393246631085, -1.5], [-0.5, -0.176719938331876], [1.17809724509617, 1.5707963267949], [2.625, 3]}
CP(1) => {[-1.44296841303095, -1], [-1.44296841303095, -1], [1.17809724509617, 1.5707963267949], [-1.81130623898782, -1.5], [-0.5, -0.186067533689148], [1.17809724509617, 1.5707963267949], [2.625, 3]}
split: 0 -1.22148 (24)
x := {[-1.5, -1.25], [-1.5, -1], [0.785398163397449, 1.17809724509617], [-1.5, -1], [-1, -0.5], [0.785398163397449, 1.17809724509617], [2.625, 3]}
split: 1 -1.25 (25)
x := {[-1.25, -1], [-1.5, -1], [0.785398163397449, 1.17809724509617], [-1.5, -1], [-1, -0.5], [0.785398163397449, 1.17809724509617], [2.625, 3]}
CP(1) => []
x := {[-1.5, -1.25], [-1.5, -1], [0.785398163397449, 1.17809724509617], [-1.5, -1], [-1, -0.5], [1.17809724509617, 1.5707963267949], [2.625, 3]}
split: 1 -1.25 (25)
x := {[-1.25, -1], [-1.5, -1], [0.785398163397449, 1.17809724509617], [-1.5, -1], [-1, -0.5], [1.17809724509617, 1.5707963267949], [2.625, 3]}
CP(1) => []
x := {[-1.25, -1], [-1.25, -1], [-4.94065645841247e-324, 0.370341886128094], [-1.90254762544835, -1.5], [-0.512281403973458, -0.304683779702735], [-4.94065645841247e-324, 0.353070462927667], [2.625, 3]}
CP(1) => {[-1.25, -1], [-1.25, -1], [-4.94065645841247e-324, 0.360861546483578], [-1.90238292749037, -1.5], [-0.512281403973458, -0.304683779702735], [-4.94065645841247e-324, 0.352919694461621], [2.625, 3]}
split: 3 -1.70119 (25)
x := {[-1.25, -1], [-1.25, -1], [-4.94065645841247e-324, 0.370341886128094], [-1.90254762544835, -1.5], [-0.304683779702735, -0.0970861554320124], [-4.94065645841247e-324, 0.353070462927667], [2.625, 3]}
CP(2) => []
x := {[-1.5, -1.25], [-1.45847586576825, -1.22923793288413], [0.392699081698724, 0.785398163397449], [-1.90372765639329, -1.5], [-0.512281403973458, -0.0944663804450783], [-4.94065645841247e-324, 0.35415093691355], [2.625, 3]}
CP(1) => []
x := {[-1.5, -1.25], [-1.22923793288413, -1], [0.392699081698724, 0.785398163397449], [-1.90372765639329, -1.5], [-0.512281403973458, -0.0944663804450783], [-4.94065645841247e-324, 0.35415093691355], [2.625, 3]}
split: 4 -0.303374 (24)
x := {[-1.48259439654884, -1.24129719827442], [-1.41104598691907, -1], [-4.94065645841247e-324, 0.360861546483578], [-1.81130623898782, -1.5], [-0.5, -0.186067533689148], [1.17809724509617, 1.5707963267949], [2.625, 3]}
CP(1) => []
x := {[-1.24129719827442, -1], [-1.41104598691907, -1], [-4.94065645841247e-324, 0.360861546483578], [-1.81130623898782, -1.5], [-0.5, -0.186067533689148], [1.17809724509617, 1.5707963267949], [2.625, 3]}
CP(2) => {[-1.24129719827442, -1], [-1.24129719827442, -1], [-4.94065645841247e-324, 0.332460256848249], [-1.81035143292691, -1.5], [-0.5, -0.189437483125651], [1.17809724509617, 1.5707963267949], [2.625, 3]}
split: 5 1.37445 (24)
x := {[-1.5, -1.25], [-1.5, -1.25], [0.785398163397449, 1.17809724509617], [-1.76552222418608, -1.5], [-0.835170423779285, -0.512281403973458], [0.125028100552824, 0.360541515989853], [2.625, 3]}
CP(1) => []
x := {[-1.5, -1.25], [-1.25, -1], [0.785398163397449, 1.17809724509617], [-1.76552222418608, -1.5], [-0.835170423779285, -0.512281403973458], [0.125028100552824, 0.360541515989853], [2.625, 3]}
CP(1) => []
x := {[-1.5, -1.25], [-1.5, -1.25], [0.785398163397449, 1.17809724509617], [-1.90553361955492, -1.5], [-0.512281403973458, -0.0904708556282545], [-4.94065645841247e-324, 0.355805371160506], [2.625, 3]}
CP(1) => []
x := {[-1.5, -1.25], [-1.25, -1], [0.785398163397449, 1.17809724509617], [-1.90553361955492, -1.5], [-0.512281403973458, -0.0904708556282545], [-4.94065645841247e-324, 0.355805371160506], [2.625, 3]}
split: 4 -0.301376 (22)
x := {[-1.25, -1], [-1.25, -1], [0.785398163397449, 1.17809724509617], [-1.90291384456799, -1.5], [-0.512281403973458, -0.304276873790086], [-4.94065645841247e-324, 0.353405738735085], [2.625, 3]}
split: 3 -1.70146 (23)
x := {[-1.25, -1], [-1.25, -1], [0.785398163397449, 1.17809724509617], [-1.90291384456799, -1.5], [-0.304276873790086, -0.0962723436067137], [-4.94065645841247e-324, 0.353405738735085], [2.625, 3]}
CP(2) => []
x := {[-1.22148420651548, -1], [-1.22148420651548, -1], [1.17809724509617, 1.5707963267949], [-1.90254762544835, -1.5], [-0.512281403973458, -0.304683779702735], [-4.94065645841247e-324, 0.353070462927667], [2.625, 3]}
split: 3 -1.70127 (23)
x := {[-1.22148420651548, -1], [-1.22148420651548, -1], [1.17809724509617, 1.5707963267949], [-1.90254762544835, -1.5], [-0.304683779702735, -0.0970861554320124], [-4.94065645841247e-324, 0.353070462927667], [2.625, 3]}
CP(2) => []
x := {[-1.5, -1.25], [-1.5, -1.25], [0.785398163397449, 1.17809724509617], [-1.5, -1], [-1, -0.5], [0.392699081698724, 0.785398163397449], [2.625, 3]}
CP(1) => []
x := {[-1.5, -1.25], [-1.25, -1], [0.785398163397449, 1.17809724509617], [-1.5, -1], [-1, -0.5], [0.392699081698724, 0.785398163397449], [2.625, 3]}
CP(1) => []
x := {[-1.5, -1.25], [-1.5, -1], [0.785398163397449, 1.17809724509617], [-1.81130623898782, -1.5], [-0.5, -0.186067533689148], [1.17809724509617, 1.5707963267949], [2.625, 3]}
split: 1 -1.25 (21)
x := {[-1.25, -1], [-1.5, -1], [0.785398163397449, 1.17809724509617], [-1.81130623898782, -1.5], [-0.5, -0.186067533689148], [1.17809724509617, 1.5707963267949], [2.625, 3]}
CP(1) => []
x := {[-1.44296841303095, -1.22148420651548], [-1.44296841303095, -1], [1.17809724509617, 1.5707963267949], [-1.81130623898782, -1.5], [-0.5, -0.186067533689148], [1.17809724509617, 1.5707963267949], [2.625, 3]}
CP(1) => []
x := {[-1.22148420651548, -1], [-1.44296841303095, -1], [1.17809724509617, 1.5707963267949], [-1.81130623898782, -1.5], [-0.5, -0.186067533689148], [1.17809724509617, 1.5707963267949], [2.625, 3]}
CP(2) => {[-1.22148420651548, -1], [-1.22148420651548, -1], [1.17809724509617, 1.5707963267949], [-1.81035143292691, -1.5], [-0.5, -0.189437483125651], [1.17809724509617, 1.5707963267949], [2.625, 3]}
split: 2 1.37445 (20)
x := {[-1.5, -1.25], [-1.5, -1.25], [0.785398163397449, 1.17809724509617], [-1.5, -1], [-1, -0.5], [0.785398163397449, 1.17809724509617], [2.625, 3]}
CP(2) => []
x := {[-1.5, -1.25], [-1.25, -1], [0.785398163397449, 1.17809724509617], [-1.5, -1], [-1, -0.5], [0.785398163397449, 1.17809724509617], [2.625, 3]}
CP(1) => []
x := {[-1.5, -1.25], [-1.5, -1.25], [0.785398163397449, 1.17809724509617], [-1.5, -1], [-1, -0.5], [1.17809724509617, 1.5707963267949], [2.625, 3]}
CP(1) => []
x := {[-1.5, -1.25], [-1.25, -1], [0.785398163397449, 1.17809724509617], [-1.5, -1], [-1, -0.5], [1.17809724509617, 1.5707963267949], [2.625, 3]}
CP(1) => []
x := {[-1.25, -1], [-1.25, -1], [-4.94065645841247e-324, 0.360861546483578], [-1.90238292749037, -1.70119146374519], [-0.512281403973458, -0.304683779702735], [-4.94065645841247e-324, 0.352919694461621], [2.625, 3]}
CP(1) => []
x := {[-1.25, -1], [-1.25, -1], [-4.94065645841247e-324, 0.360861546483578], [-1.70119146374519, -1.5], [-0.512281403973458, -0.304683779702735], [-4.94065645841247e-324, 0.352919694461621], [2.625, 3]}
CP(1) => []
x := {[-1.5, -1.25], [-1.22923793288413, -1], [0.392699081698724, 0.785398163397449], [-1.90372765639329, -1.5], [-0.512281403973458, -0.303373892209268], [-4.94065645841247e-324, 0.35415093691355], [2.625, 3]}
CP(1) => []
x := {[-1.5, -1.25], [-1.22923793288413, -1], [0.392699081698724, 0.785398163397449], [-1.90372765639329, -1.5], [-0.303373892209268, -0.0944663804450783], [-4.94065645841247e-324, 0.35415093691355], [2.625, 3]}
CP(1) => []
x := {[-1.24129719827442, -1], [-1.24129719827442, -1], [-4.94065645841247e-324, 0.332460256848249], [-1.81035143292691, -1.5], [-0.5, -0.189437483125651], [1.17809724509617, 1.37444678594553], [2.625, 3]}
CP(1) => []
x := {[-1.24129719827442, -1], [-1.24129719827442, -1], [-4.94065645841247e-324, 0.332460256848249], [-1.81035143292691, -1.5], [-0.5, -0.189437483125651], [1.37444678594553, 1.5707963267949], [2.625, 3]}
CP(1) => []
x := {[-1.5, -1.25], [-1.25, -1], [0.785398163397449, 1.17809724509617], [-1.90553361955492, -1.5], [-0.512281403973458, -0.301376129800856], [-4.94065645841247e-324, 0.355805371160506], [2.625, 3]}
split: 3 -1.70277 (11)
x := {[-1.5, -1.25], [-1.25, -1], [0.785398163397449, 1.17809724509617], [-1.90553361955492, -1.5], [-0.301376129800856, -0.0904708556282545], [-4.94065645841247e-324, 0.355805371160506], [2.625, 3]}
CP(1) => []
x := {[-1.25, -1], [-1.25, -1], [0.785398163397449, 1.17809724509617], [-1.90291384456799, -1.70145692228399], [-0.512281403973458, -0.304276873790086], [-4.94065645841247e-324, 0.353405738735085], [2.625, 3]}
CP(1) => []
x := {[-1.25, -1], [-1.25, -1], [0.785398163397449, 1.17809724509617], [-1.70145692228399, -1.5], [-0.512281403973458, -0.304276873790086], [-4.94065645841247e-324, 0.353405738735085], [2.625, 3]}
split: 2 0.981748 (10)
x := {[-1.22148420651548, -1], [-1.22148420651548, -1], [1.17809724509617, 1.5707963267949], [-1.90254762544835, -1.70127381272417], [-0.512281403973458, -0.304683779702735], [-4.94065645841247e-324, 0.353070462927667], [2.625, 3]}
CP(1) => []
x := {[-1.22148420651548, -1], [-1.22148420651548, -1], [1.17809724509617, 1.5707963267949], [-1.70127381272417, -1.5], [-0.512281403973458, -0.304683779702735], [-4.94065645841247e-324, 0.353070462927667], [2.625, 3]}
CP(1) => []
x := {[-1.5, -1.25], [-1.5, -1.25], [0.785398163397449, 1.17809724509617], [-1.81130623898782, -1.5], [-0.5, -0.186067533689148], [1.17809724509617, 1.5707963267949], [2.625, 3]}
CP(2) => []
x := {[-1.5, -1.25], [-1.25, -1], [0.785398163397449, 1.17809724509617], [-1.81130623898782, -1.5], [-0.5, -0.186067533689148], [1.17809724509617, 1.5707963267949], [2.625, 3]}
CP(1) => []
x := {[-1.22148420651548, -1], [-1.22148420651548, -1], [1.17809724509617, 1.37444678594553], [-1.81035143292691, -1.5], [-0.5, -0.189437483125651], [1.17809724509617, 1.5707963267949], [2.625, 3]}
CP(1) => {[-1.21584991772509, -1], [-1.22148420651548, -1], [1.17809724509617, 1.37444678594553], [-1.81029148513937, -1.5], [-0.5, -0.189648567073086], [1.17809724509617, 1.5707963267949], [2.625, 3]}
split: 5 1.37445 (7)
x := {[-1.22148420651548, -1], [-1.22148420651548, -1], [1.37444678594553, 1.5707963267949], [-1.81035143292691, -1.5], [-0.5, -0.189437483125651], [1.17809724509617, 1.5707963267949], [2.625, 3]}
CP(1) => []
x := {[-1.5, -1.25], [-1.25, -1], [0.785398163397449, 1.17809724509617], [-1.90553361955492, -1.70276680977746], [-0.512281403973458, -0.301376129800856], [-4.94065645841247e-324, 0.355805371160506], [2.625, 3]}
CP(1) => []
x := {[-1.5, -1.25], [-1.25, -1], [0.785398163397449, 1.17809724509617], [-1.70276680977746, -1.5], [-0.512281403973458, -0.301376129800856], [-4.94065645841247e-324, 0.355805371160506], [2.625, 3]}
CP(1) => []
x := {[-1.25, -1], [-1.25, -1], [0.785398163397449, 0.981747704246811], [-1.70145692228399, -1.5], [-0.512281403973458, -0.304276873790086], [-4.94065645841247e-324, 0.353405738735085], [2.625, 3]}
CP(1) => []
x := {[-1.25, -1], [-1.25, -1], [0.981747704246811, 1.17809724509617], [-1.70145692228399, -1.5], [-0.512281403973458, -0.304276873790086], [-4.94065645841247e-324, 0.353405738735085], [2.625, 3]}
CP(1) => []
x := {[-1.21584991772509, -1], [-1.22148420651548, -1], [1.17809724509617, 1.37444678594553], [-1.81029148513937, -1.5], [-0.5, -0.189648567073086], [1.17809724509617, 1.37444678594553], [2.625, 3]}
CP(1) => []
x := {[-1.21584991772509, -1], [-1.22148420651548, -1], [1.17809724509617, 1.37444678594553], [-1.81029148513937, -1.5], [-0.5, -0.189648567073086], [1.37444678594553, 1.5707963267949], [2.625, 3]}
CP(1) => []
**** SOLUTION STATISTICS ****
# of steps: 233
elapsed time: 0
unprocessed boxes: 0
candidate boxes: 0
scaling factor: [2.32834200034879, 2.3283420003488]
Problem has been found infeasible
