# Supplementary material for: Rigorous packing of unit squares into a circle
Source: J Glob Optim. 2018 Oct 3;73(3):547–65. doi: 10.1007/s10898-018-0711-5 (PMC6394747; doi:10.1007/s10898-018-0711-5)
Supplement: Supplementary file 1 — Supplementary material 1 (zip 65514 KB) [file 10898_2018_711_MOESM1_ESM.zip › n3/phase2/T0T7.txt]

x := {[-3, 3], [-3, 3], [-4.94065645841247e-324, 1.5707963267949], [-3, 3], [-3, 3], [-4.94065645841247e-324, 1.5707963267949], [0, 3]}
CP(2) => {[-3, -1], [-2, -1], [-4.94065645841247e-324, 1.5707963267949], [-2, -1], [-1, 1], [-4.94065645841247e-324, 1.5707963267949], [0, 3]}
split: 6 1.5 (2)
x := {[-3, -1], [-2, -1], [-4.94065645841247e-324, 1.5707963267949], [-2, -1], [-1, 1], [-4.94065645841247e-324, 1.5707963267949], [0, 1.5]}
CP(1) => []
x := {[-3, -1], [-2, -1], [-4.94065645841247e-324, 1.5707963267949], [-2, -1], [-1, 1], [-4.94065645841247e-324, 1.5707963267949], [1.5, 3]}
split: 0 -2 (2)
x := {[-3, -2], [-2, -1], [-4.94065645841247e-324, 1.5707963267949], [-2, -1], [-1, 1], [-4.94065645841247e-324, 1.5707963267949], [1.5, 3]}
CP(2) => []
x := {[-2, -1], [-2, -1], [-4.94065645841247e-324, 1.5707963267949], [-2, -1], [-1, 1], [-4.94065645841247e-324, 1.5707963267949], [1.5, 3]}
split: 4 0 (2)
x := {[-2, -1], [-2, -1], [-4.94065645841247e-324, 1.5707963267949], [-2, -1], [-1, 0], [-4.94065645841247e-324, 1.5707963267949], [1.5, 3]}
split: 2 0.785398 (3)
x := {[-2, -1], [-2, -1], [-4.94065645841247e-324, 1.5707963267949], [-2, -1], [0, 1], [-4.94065645841247e-324, 1.5707963267949], [1.5, 3]}
split: 2 0.785398 (4)
x := {[-2, -1], [-2, -1], [-4.94065645841247e-324, 0.785398163397449], [-2, -1], [-1, 0], [-4.94065645841247e-324, 1.5707963267949], [1.5, 3]}
split: 5 0.785398 (5)
x := {[-2, -1], [-2, -1], [0.785398163397449, 1.5707963267949], [-2, -1], [-1, 0], [-4.94065645841247e-324, 1.5707963267949], [1.5, 3]}
split: 5 0.785398 (6)
x := {[-2, -1], [-2, -1], [-4.94065645841247e-324, 0.785398163397449], [-2, -1], [0, 1], [-4.94065645841247e-324, 1.5707963267949], [1.5, 3]}
split: 5 0.785398 (7)
x := {[-2, -1], [-2, -1], [0.785398163397449, 1.5707963267949], [-2, -1], [0, 1], [-4.94065645841247e-324, 1.5707963267949], [1.5, 3]}
split: 5 0.785398 (8)
x := {[-2, -1], [-2, -1], [-4.94065645841247e-324, 0.785398163397449], [-2, -1], [-1, 0], [-4.94065645841247e-324, 0.785398163397449], [1.5, 3]}
split: 6 2.25 (9)
x := {[-2, -1], [-2, -1], [-4.94065645841247e-324, 0.785398163397449], [-2, -1], [-1, 0], [0.785398163397449, 1.5707963267949], [1.5, 3]}
split: 6 2.25 (10)
x := {[-2, -1], [-2, -1], [0.785398163397449, 1.5707963267949], [-2, -1], [-1, 0], [-4.94065645841247e-324, 0.785398163397449], [1.5, 3]}
split: 6 2.25 (11)
x := {[-2, -1], [-2, -1], [0.785398163397449, 1.5707963267949], [-2, -1], [-1, 0], [0.785398163397449, 1.5707963267949], [1.5, 3]}
split: 6 2.25 (12)
x := {[-2, -1], [-2, -1], [-4.94065645841247e-324, 0.785398163397449], [-2, -1], [0, 1], [-4.94065645841247e-324, 0.785398163397449], [1.5, 3]}
split: 6 2.25 (13)
x := {[-2, -1], [-2, -1], [-4.94065645841247e-324, 0.785398163397449], [-2, -1], [0, 1], [0.785398163397449, 1.5707963267949], [1.5, 3]}
split: 6 2.25 (14)
x := {[-2, -1], [-2, -1], [0.785398163397449, 1.5707963267949], [-2, -1], [0, 1], [-4.94065645841247e-324, 0.785398163397449], [1.5, 3]}
split: 6 2.25 (15)
x := {[-2, -1], [-2, -1], [0.785398163397449, 1.5707963267949], [-2, -1], [0, 1], [0.785398163397449, 1.5707963267949], [1.5, 3]}
split: 6 2.25 (16)
x := {[-2, -1], [-2, -1], [-4.94065645841247e-324, 0.785398163397449], [-2, -1], [-1, 0], [-4.94065645841247e-324, 0.785398163397449], [1.5, 2.25]}
CP(1) => []
x := {[-2, -1], [-2, -1], [-4.94065645841247e-324, 0.785398163397449], [-2, -1], [-1, 0], [-4.94065645841247e-324, 0.785398163397449], [2.25, 3]}
split: 0 -1.5 (16)
x := {[-2, -1], [-2, -1], [-4.94065645841247e-324, 0.785398163397449], [-2, -1], [-1, 0], [0.785398163397449, 1.5707963267949], [1.5, 2.25]}
CP(1) => []
x := {[-2, -1], [-2, -1], [-4.94065645841247e-324, 0.785398163397449], [-2, -1], [-1, 0], [0.785398163397449, 1.5707963267949], [2.25, 3]}
split: 0 -1.5 (16)
x := {[-2, -1], [-2, -1], [0.785398163397449, 1.5707963267949], [-2, -1], [-1, 0], [-4.94065645841247e-324, 0.785398163397449], [1.5, 2.25]}
CP(1) => []
x := {[-2, -1], [-2, -1], [0.785398163397449, 1.5707963267949], [-2, -1], [-1, 0], [-4.94065645841247e-324, 0.785398163397449], [2.25, 3]}
split: 0 -1.5 (16)
x := {[-2, -1], [-2, -1], [0.785398163397449, 1.5707963267949], [-2, -1], [-1, 0], [0.785398163397449, 1.5707963267949], [1.5, 2.25]}
CP(1) => []
x := {[-2, -1], [-2, -1], [0.785398163397449, 1.5707963267949], [-2, -1], [-1, 0], [0.785398163397449, 1.5707963267949], [2.25, 3]}
split: 0 -1.5 (16)
x := {[-2, -1], [-2, -1], [-4.94065645841247e-324, 0.785398163397449], [-2, -1], [0, 1], [-4.94065645841247e-324, 0.785398163397449], [1.5, 2.25]}
CP(1) => []
x := {[-2, -1], [-2, -1], [-4.94065645841247e-324, 0.785398163397449], [-2, -1], [0, 1], [-4.94065645841247e-324, 0.785398163397449], [2.25, 3]}
split: 0 -1.5 (16)
x := {[-2, -1], [-2, -1], [-4.94065645841247e-324, 0.785398163397449], [-2, -1], [0, 1], [0.785398163397449, 1.5707963267949], [1.5, 2.25]}
CP(1) => []
x := {[-2, -1], [-2, -1], [-4.94065645841247e-324, 0.785398163397449], [-2, -1], [0, 1], [0.785398163397449, 1.5707963267949], [2.25, 3]}
split: 0 -1.5 (16)
x := {[-2, -1], [-2, -1], [0.785398163397449, 1.5707963267949], [-2, -1], [0, 1], [-4.94065645841247e-324, 0.785398163397449], [1.5, 2.25]}
CP(1) => []
x := {[-2, -1], [-2, -1], [0.785398163397449, 1.5707963267949], [-2, -1], [0, 1], [-4.94065645841247e-324, 0.785398163397449], [2.25, 3]}
split: 0 -1.5 (16)
x := {[-2, -1], [-2, -1], [0.785398163397449, 1.5707963267949], [-2, -1], [0, 1], [0.785398163397449, 1.5707963267949], [1.5, 2.25]}
CP(1) => []
x := {[-2, -1], [-2, -1], [0.785398163397449, 1.5707963267949], [-2, -1], [0, 1], [0.785398163397449, 1.5707963267949], [2.25, 3]}
split: 0 -1.5 (16)
x := {[-2, -1.5], [-2, -1], [-4.94065645841247e-324, 0.785398163397449], [-2, -1], [-1, 0], [-4.94065645841247e-324, 0.785398163397449], [2.25, 3]}
CP(2) => []
x := {[-1.5, -1], [-2, -1], [-4.94065645841247e-324, 0.785398163397449], [-2, -1], [-1, 0], [-4.94065645841247e-324, 0.785398163397449], [2.25, 3]}
CP(2) => {[-1.5, -1], [-1.5, -1], [-4.94065645841247e-324, 0.785398163397449], [-2, -1], [-1, 0], [-4.94065645841247e-324, 0.785398163397449], [2.25, 3]}
split: 3 -1.5 (16)
x := {[-2, -1.5], [-2, -1], [-4.94065645841247e-324, 0.785398163397449], [-2, -1], [-1, 0], [0.785398163397449, 1.5707963267949], [2.25, 3]}
CP(2) => []
x := {[-1.5, -1], [-2, -1], [-4.94065645841247e-324, 0.785398163397449], [-2, -1], [-1, 0], [0.785398163397449, 1.5707963267949], [2.25, 3]}
CP(2) => {[-1.5, -1], [-1.5, -1], [-4.94065645841247e-324, 0.785398163397449], [-2, -1], [-1, 0], [0.785398163397449, 1.5707963267949], [2.25, 3]}
split: 3 -1.5 (16)
x := {[-2, -1.5], [-2, -1], [0.785398163397449, 1.5707963267949], [-2, -1], [-1, 0], [-4.94065645841247e-324, 0.785398163397449], [2.25, 3]}
CP(2) => {[-2, -1.5], [-1.89809728810838, -1], [0.785398163397449, 1.5707963267949], [-2, -1], [-1, 0], [-4.94065645841247e-324, 0.785398163397449], [2.25, 3]}
split: 3 -1.5 (17)
x := {[-1.5, -1], [-2, -1], [0.785398163397449, 1.5707963267949], [-2, -1], [-1, 0], [-4.94065645841247e-324, 0.785398163397449], [2.25, 3]}
CP(2) => {[-1.5, -1], [-1.5, -1], [0.785398163397449, 1.5707963267949], [-2, -1], [-1, 0], [-4.94065645841247e-324, 0.785398163397449], [2.25, 3]}
split: 3 -1.5 (18)
x := {[-2, -1.5], [-2, -1], [0.785398163397449, 1.5707963267949], [-2, -1], [-1, 0], [0.785398163397449, 1.5707963267949], [2.25, 3]}
CP(2) => {[-2, -1.5], [-1.89809728810838, -1], [0.785398163397449, 1.5707963267949], [-2, -1], [-1, 0], [0.785398163397449, 1.5707963267949], [2.25, 3]}
split: 3 -1.5 (19)
x := {[-1.5, -1], [-2, -1], [0.785398163397449, 1.5707963267949], [-2, -1], [-1, 0], [0.785398163397449, 1.5707963267949], [2.25, 3]}
CP(2) => {[-1.5, -1], [-1.5, -1], [0.785398163397449, 1.5707963267949], [-2, -1], [-1, 0], [0.785398163397449, 1.5707963267949], [2.25, 3]}
split: 3 -1.5 (20)
x := {[-2, -1.5], [-2, -1], [-4.94065645841247e-324, 0.785398163397449], [-2, -1], [0, 1], [-4.94065645841247e-324, 0.785398163397449], [2.25, 3]}
CP(2) => []
x := {[-1.5, -1], [-2, -1], [-4.94065645841247e-324, 0.785398163397449], [-2, -1], [0, 1], [-4.94065645841247e-324, 0.785398163397449], [2.25, 3]}
CP(2) => {[-1.5, -1], [-1.5, -1], [-4.94065645841247e-324, 0.785398163397449], [-2, -1], [0, 1], [-4.94065645841247e-324, 0.785398163397449], [2.25, 3]}
split: 3 -1.5 (20)
x := {[-2, -1.5], [-2, -1], [-4.94065645841247e-324, 0.785398163397449], [-2, -1], [0, 1], [0.785398163397449, 1.5707963267949], [2.25, 3]}
CP(2) => []
x := {[-1.5, -1], [-2, -1], [-4.94065645841247e-324, 0.785398163397449], [-2, -1], [0, 1], [0.785398163397449, 1.5707963267949], [2.25, 3]}
CP(2) => {[-1.5, -1], [-1.5, -1], [-4.94065645841247e-324, 0.785398163397449], [-2, -1], [0, 1], [0.785398163397449, 1.5707963267949], [2.25, 3]}
split: 3 -1.5 (20)
x := {[-2, -1.5], [-2, -1], [0.785398163397449, 1.5707963267949], [-2, -1], [0, 1], [-4.94065645841247e-324, 0.785398163397449], [2.25, 3]}
CP(2) => {[-2, -1.5], [-1.89809728810838, -1], [0.785398163397449, 1.5707963267949], [-2, -1], [0, 1], [-4.94065645841247e-324, 0.785398163397449], [2.25, 3]}
split: 3 -1.5 (21)
x := {[-1.5, -1], [-2, -1], [0.785398163397449, 1.5707963267949], [-2, -1], [0, 1], [-4.94065645841247e-324, 0.785398163397449], [2.25, 3]}
CP(2) => {[-1.5, -1], [-1.5, -1], [0.785398163397449, 1.5707963267949], [-2, -1], [0, 1], [-4.94065645841247e-324, 0.785398163397449], [2.25, 3]}
split: 3 -1.5 (22)
x := {[-2, -1.5], [-2, -1], [0.785398163397449, 1.5707963267949], [-2, -1], [0, 1], [0.785398163397449, 1.5707963267949], [2.25, 3]}
CP(2) => {[-2, -1.5], [-1.89809728810838, -1], [0.785398163397449, 1.5707963267949], [-2, -1], [0, 1], [0.785398163397449, 1.5707963267949], [2.25, 3]}
split: 3 -1.5 (23)
x := {[-1.5, -1], [-2, -1], [0.785398163397449, 1.5707963267949], [-2, -1], [0, 1], [0.785398163397449, 1.5707963267949], [2.25, 3]}
CP(2) => {[-1.5, -1], [-1.5, -1], [0.785398163397449, 1.5707963267949], [-2, -1], [0, 1], [0.785398163397449, 1.5707963267949], [2.25, 3]}
split: 3 -1.5 (24)
x := {[-1.5, -1], [-1.5, -1], [-4.94065645841247e-324, 0.785398163397449], [-2, -1.5], [-1, 0], [-4.94065645841247e-324, 0.785398163397449], [2.25, 3]}
CP(4) => {[-1.5, -1], [-1.5, -1], [-4.94065645841247e-324, 0.785398163397449], [-1.93606821860723, -1.5], [-0.5, 0], [-4.94065645841247e-324, 0.383937310709108], [2.25, 3]}
split: 2 0.392699 (25)
x := {[-1.5, -1], [-1.5, -1], [-4.94065645841247e-324, 0.785398163397449], [-1.5, -1], [-1, 0], [-4.94065645841247e-324, 0.785398163397449], [2.25, 3]}
split: 4 -0.5 (26)
x := {[-1.5, -1], [-1.5, -1], [-4.94065645841247e-324, 0.785398163397449], [-2, -1.5], [-1, 0], [0.785398163397449, 1.5707963267949], [2.25, 3]}
CP(2) => {[-1.5, -1], [-1.5, -1], [-4.94065645841247e-324, 0.785398163397449], [-2, -1.5], [-0.5, 0], [0.785398163397449, 1.5707963267949], [2.25, 3]}
split: 2 0.392699 (27)
x := {[-1.5, -1], [-1.5, -1], [-4.94065645841247e-324, 0.785398163397449], [-1.5, -1], [-1, 0], [0.785398163397449, 1.5707963267949], [2.25, 3]}
split: 4 -0.5 (28)
x := {[-2, -1.5], [-1.89809728810838, -1], [0.785398163397449, 1.5707963267949], [-2, -1.5], [-1, 0], [-4.94065645841247e-324, 0.785398163397449], [2.25, 3]}
CP(4) => {[-2, -1.5], [-1.89809728810838, -1], [0.785398163397449, 1.5707963267949], [-1.93606821860723, -1.5], [-0.5, 0], [-4.94065645841247e-324, 0.383937310709108], [2.25, 3]}
split: 1 -1.44905 (29)
x := {[-2, -1.5], [-1.89809728810838, -1], [0.785398163397449, 1.5707963267949], [-1.5, -1], [-1, 0], [-4.94065645841247e-324, 0.785398163397449], [2.25, 3]}
split: 4 -0.5 (30)
x := {[-1.5, -1], [-1.5, -1], [0.785398163397449, 1.5707963267949], [-2, -1.5], [-1, 0], [-4.94065645841247e-324, 0.785398163397449], [2.25, 3]}
CP(4) => {[-1.5, -1], [-1.5, -1], [0.785398163397449, 1.5707963267949], [-1.93606821860723, -1.5], [-0.5, 0], [-4.94065645841247e-324, 0.383937310709108], [2.25, 3]}
split: 2 1.1781 (31)
x := {[-1.5, -1], [-1.5, -1], [0.785398163397449, 1.5707963267949], [-1.5, -1], [-1, 0], [-4.94065645841247e-324, 0.785398163397449], [2.25, 3]}
split: 4 -0.5 (32)
x := {[-2, -1.5], [-1.89809728810838, -1], [0.785398163397449, 1.5707963267949], [-2, -1.5], [-1, 0], [0.785398163397449, 1.5707963267949], [2.25, 3]}
CP(2) => {[-2, -1.5], [-1.89809728810838, -1], [0.785398163397449, 1.5707963267949], [-2, -1.5], [-0.5, 0], [0.785398163397449, 1.5707963267949], [2.25, 3]}
split: 1 -1.44905 (33)
x := {[-2, -1.5], [-1.89809728810838, -1], [0.785398163397449, 1.5707963267949], [-1.5, -1], [-1, 0], [0.785398163397449, 1.5707963267949], [2.25, 3]}
split: 4 -0.5 (34)
x := {[-1.5, -1], [-1.5, -1], [0.785398163397449, 1.5707963267949], [-2, -1.5], [-1, 0], [0.785398163397449, 1.5707963267949], [2.25, 3]}
CP(2) => {[-1.5, -1], [-1.5, -1], [0.785398163397449, 1.5707963267949], [-2, -1.5], [-0.5, 0], [0.785398163397449, 1.5707963267949], [2.25, 3]}
split: 2 1.1781 (35)
x := {[-1.5, -1], [-1.5, -1], [0.785398163397449, 1.5707963267949], [-1.5, -1], [-1, 0], [0.785398163397449, 1.5707963267949], [2.25, 3]}
split: 4 -0.5 (36)
x := {[-1.5, -1], [-1.5, -1], [-4.94065645841247e-324, 0.785398163397449], [-2, -1.5], [0, 1], [-4.94065645841247e-324, 0.785398163397449], [2.25, 3]}
CP(7) => {[-1.5, -1], [-1.5, -1], [-4.94065645841247e-324, 0.785398163397449], [-1.73034940291243, -1.5], [0, 0.5], [-4.94065645841247e-324, 0.199179998599883], [2.25, 3]}
split: 2 0.392699 (37)
x := {[-1.5, -1], [-1.5, -1], [-4.94065645841247e-324, 0.785398163397449], [-1.5, -1], [0, 1], [-4.94065645841247e-324, 0.785398163397449], [2.25, 3]}
split: 4 0.5 (38)
x := {[-1.5, -1], [-1.5, -1], [-4.94065645841247e-324, 0.785398163397449], [-2, -1.5], [0, 1], [0.785398163397449, 1.5707963267949], [2.25, 3]}
CP(2) => {[-1.5, -1], [-1.5, -1], [-4.94065645841247e-324, 0.785398163397449], [-2, -1.5], [0, 0.5], [0.785398163397449, 1.5707963267949], [2.25, 3]}
split: 2 0.392699 (39)
x := {[-1.5, -1], [-1.5, -1], [-4.94065645841247e-324, 0.785398163397449], [-1.5, -1], [0, 1], [0.785398163397449, 1.5707963267949], [2.25, 3]}
split: 4 0.5 (40)
x := {[-2, -1.5], [-1.89809728810838, -1], [0.785398163397449, 1.5707963267949], [-2, -1.5], [0, 1], [-4.94065645841247e-324, 0.785398163397449], [2.25, 3]}
CP(7) => {[-2, -1.5], [-1.89809728810838, -1], [0.785398163397449, 1.5707963267949], [-1.73034940291243, -1.5], [0, 0.5], [-4.94065645841247e-324, 0.199179998599883], [2.25, 3]}
split: 1 -1.44905 (41)
x := {[-2, -1.5], [-1.89809728810838, -1], [0.785398163397449, 1.5707963267949], [-1.5, -1], [0, 1], [-4.94065645841247e-324, 0.785398163397449], [2.25, 3]}
split: 4 0.5 (42)
x := {[-1.5, -1], [-1.5, -1], [0.785398163397449, 1.5707963267949], [-2, -1.5], [0, 1], [-4.94065645841247e-324, 0.785398163397449], [2.25, 3]}
CP(7) => {[-1.5, -1], [-1.5, -1], [0.785398163397449, 1.5707963267949], [-1.73034940291243, -1.5], [0, 0.5], [-4.94065645841247e-324, 0.199179998599883], [2.25, 3]}
split: 2 1.1781 (43)
x := {[-1.5, -1], [-1.5, -1], [0.785398163397449, 1.5707963267949], [-1.5, -1], [0, 1], [-4.94065645841247e-324, 0.785398163397449], [2.25, 3]}
split: 4 0.5 (44)
x := {[-2, -1.5], [-1.89809728810838, -1], [0.785398163397449, 1.5707963267949], [-2, -1.5], [0, 1], [0.785398163397449, 1.5707963267949], [2.25, 3]}
CP(2) => {[-2, -1.5], [-1.89809728810838, -1], [0.785398163397449, 1.5707963267949], [-2, -1.5], [0, 0.5], [0.785398163397449, 1.5707963267949], [2.25, 3]}
split: 1 -1.44905 (45)
x := {[-2, -1.5], [-1.89809728810838, -1], [0.785398163397449, 1.5707963267949], [-1.5, -1], [0, 1], [0.785398163397449, 1.5707963267949], [2.25, 3]}
split: 4 0.5 (46)
x := {[-1.5, -1], [-1.5, -1], [0.785398163397449, 1.5707963267949], [-2, -1.5], [0, 1], [0.785398163397449, 1.5707963267949], [2.25, 3]}
CP(2) => {[-1.5, -1], [-1.5, -1], [0.785398163397449, 1.5707963267949], [-2, -1.5], [0, 0.5], [0.785398163397449, 1.5707963267949], [2.25, 3]}
split: 2 1.1781 (47)
x := {[-1.5, -1], [-1.5, -1], [0.785398163397449, 1.5707963267949], [-1.5, -1], [0, 1], [0.785398163397449, 1.5707963267949], [2.25, 3]}
split: 4 0.5 (48)
x := {[-1.5, -1], [-1.5, -1], [-4.94065645841247e-324, 0.392699081698724], [-1.93606821860723, -1.5], [-0.5, 0], [-4.94065645841247e-324, 0.383937310709108], [2.25, 3]}
CP(2) => {[-1.5, -1], [-1.43959285297413, -1], [-4.94065645841247e-324, 0.387204789493637], [-1.90833187731717, -1.5], [-0.5, 0], [-4.94065645841247e-324, 0.358370854398642], [2.25, 3]}
split: 6 2.625 (49)
x := {[-1.5, -1], [-1.5, -1], [0.392699081698724, 0.785398163397449], [-1.93606821860723, -1.5], [-0.5, 0], [-4.94065645841247e-324, 0.383937310709108], [2.25, 3]}
CP(1) => {[-1.5, -1], [-1.5, -1], [0.392699081698724, 0.785398163397449], [-1.91715741185101, -1.5], [-0.5, 0], [-4.94065645841247e-324, 0.366478509741674], [2.25, 3]}
split: 6 2.625 (50)
x := {[-1.5, -1], [-1.5, -1], [-4.94065645841247e-324, 0.785398163397449], [-1.5, -1], [-1, -0.5], [-4.94065645841247e-324, 0.785398163397449], [2.25, 3]}
split: 2 0.392699 (51)
x := {[-1.5, -1], [-1.5, -1], [-4.94065645841247e-324, 0.785398163397449], [-1.5, -1], [-0.5, 0], [-4.94065645841247e-324, 0.785398163397449], [2.25, 3]}
split: 2 0.392699 (52)
x := {[-1.5, -1], [-1.5, -1], [-4.94065645841247e-324, 0.392699081698724], [-2, -1.5], [-0.5, 0], [0.785398163397449, 1.5707963267949], [2.25, 3]}
CP(2) => {[-1.5, -1], [-1.43959285297413, -1], [-4.94065645841247e-324, 0.387204789493637], [-2, -1.5], [-0.5, 0], [0.785398163397449, 1.5707963267949], [2.25, 3]}
split: 5 1.1781 (53)
x := {[-1.5, -1], [-1.5, -1], [0.392699081698724, 0.785398163397449], [-2, -1.5], [-0.5, 0], [0.785398163397449, 1.5707963267949], [2.25, 3]}
split: 5 1.1781 (54)
x := {[-1.5, -1], [-1.5, -1], [-4.94065645841247e-324, 0.785398163397449], [-1.5, -1], [-1, -0.5], [0.785398163397449, 1.5707963267949], [2.25, 3]}
split: 2 0.392699 (55)
x := {[-1.5, -1], [-1.5, -1], [-4.94065645841247e-324, 0.785398163397449], [-1.5, -1], [-0.5, 0], [0.785398163397449, 1.5707963267949], [2.25, 3]}
split: 2 0.392699 (56)
x := {[-2, -1.5], [-1.89809728810838, -1.44904864405419], [0.785398163397449, 1.5707963267949], [-1.93606821860723, -1.5], [-0.5, 0], [-4.94065645841247e-324, 0.383937310709108], [2.25, 3]}
CP(1) => []
x := {[-2, -1.5], [-1.44904864405419, -1], [0.785398163397449, 1.5707963267949], [-1.93606821860723, -1.5], [-0.5, 0], [-4.94065645841247e-324, 0.383937310709108], [2.25, 3]}
CP(1) => {[-2, -1.5], [-1.44904864405419, -1], [0.785398163397449, 1.5707963267949], [-1.91715741185101, -1.5], [-0.5, 0], [-4.94065645841247e-324, 0.366478509741674], [2.25, 3]}
split: 2 1.1781 (56)
x := {[-2, -1.5], [-1.89809728810838, -1], [0.785398163397449, 1.5707963267949], [-1.5, -1], [-1, -0.5], [-4.94065645841247e-324, 0.785398163397449], [2.25, 3]}
split: 1 -1.44905 (57)
x := {[-2, -1.5], [-1.89809728810838, -1], [0.785398163397449, 1.5707963267949], [-1.5, -1], [-0.5, 0], [-4.94065645841247e-324, 0.785398163397449], [2.25, 3]}
split: 1 -1.44905 (58)
x := {[-1.5, -1], [-1.5, -1], [0.785398163397449, 1.17809724509617], [-1.93606821860723, -1.5], [-0.5, 0], [-4.94065645841247e-324, 0.383937310709108], [2.25, 3]}
CP(1) => {[-1.5, -1], [-1.5, -1], [0.785398163397449, 1.17809724509617], [-1.91715741185101, -1.5], [-0.5, 0], [-4.94065645841247e-324, 0.366478509741674], [2.25, 3]}
split: 6 2.625 (59)
x := {[-1.5, -1], [-1.5, -1], [1.17809724509617, 1.5707963267949], [-1.93606821860723, -1.5], [-0.5, 0], [-4.94065645841247e-324, 0.383937310709108], [2.25, 3]}
CP(3) => {[-1.44296841303095, -1], [-1.44296841303095, -1], [1.17809724509617, 1.5707963267949], [-1.90427099189402, -1.5], [-0.5, 0], [-4.94065645841247e-324, 0.354648577314122], [2.25, 3]}
split: 6 2.625 (60)
x := {[-1.5, -1], [-1.5, -1], [0.785398163397449, 1.5707963267949], [-1.5, -1], [-1, -0.5], [-4.94065645841247e-324, 0.785398163397449], [2.25, 3]}
split: 5 0.392699 (61)
x := {[-1.5, -1], [-1.5, -1], [0.785398163397449, 1.5707963267949], [-1.5, -1], [-0.5, 0], [-4.94065645841247e-324, 0.785398163397449], [2.25, 3]}
split: 5 0.392699 (62)
x := {[-2, -1.5], [-1.89809728810838, -1.44904864405419], [0.785398163397449, 1.5707963267949], [-2, -1.5], [-0.5, 0], [0.785398163397449, 1.5707963267949], [2.25, 3]}
CP(1) => []
x := {[-2, -1.5], [-1.44904864405419, -1], [0.785398163397449, 1.5707963267949], [-2, -1.5], [-0.5, 0], [0.785398163397449, 1.5707963267949], [2.25, 3]}
split: 2 1.1781 (62)
x := {[-2, -1.5], [-1.89809728810838, -1], [0.785398163397449, 1.5707963267949], [-1.5, -1], [-1, -0.5], [0.785398163397449, 1.5707963267949], [2.25, 3]}
split: 1 -1.44905 (63)
x := {[-2, -1.5], [-1.89809728810838, -1], [0.785398163397449, 1.5707963267949], [-1.5, -1], [-0.5, 0], [0.785398163397449, 1.5707963267949], [2.25, 3]}
split: 1 -1.44905 (64)
x := {[-1.5, -1], [-1.5, -1], [0.785398163397449, 1.17809724509617], [-2, -1.5], [-0.5, 0], [0.785398163397449, 1.5707963267949], [2.25, 3]}
split: 5 1.1781 (65)
x := {[-1.5, -1], [-1.5, -1], [1.17809724509617, 1.5707963267949], [-2, -1.5], [-0.5, 0], [0.785398163397449, 1.5707963267949], [2.25, 3]}
CP(3) => {[-1.44296841303095, -1], [-1.44296841303095, -1], [1.17809724509617, 1.5707963267949], [-2, -1.5], [-0.5, 0], [0.785398163397449, 1.5707963267949], [2.25, 3]}
split: 5 1.1781 (66)
x := {[-1.5, -1], [-1.5, -1], [0.785398163397449, 1.5707963267949], [-1.5, -1], [-1, -0.5], [0.785398163397449, 1.5707963267949], [2.25, 3]}
split: 2 1.1781 (67)
x := {[-1.5, -1], [-1.5, -1], [0.785398163397449, 1.5707963267949], [-1.5, -1], [-0.5, 0], [0.785398163397449, 1.5707963267949], [2.25, 3]}
split: 2 1.1781 (68)
x := {[-1.5, -1], [-1.5, -1], [-4.94065645841247e-324, 0.392699081698724], [-1.73034940291243, -1.5], [0, 0.5], [-4.94065645841247e-324, 0.199179998599883], [2.25, 3]}
CP(1) => []
x := {[-1.5, -1], [-1.5, -1], [0.392699081698724, 0.785398163397449], [-1.73034940291243, -1.5], [0, 0.5], [-4.94065645841247e-324, 0.199179998599883], [2.25, 3]}
CP(1) => {[-1.5, -1], [-1.5, -1], [0.392699081698724, 0.785398163397449], [-1.71724280282689, -1.5], [0, 0.5], [-4.94065645841247e-324, 0.187707642895598], [2.25, 3]}
split: 6 2.625 (68)
x := {[-1.5, -1], [-1.5, -1], [-4.94065645841247e-324, 0.785398163397449], [-1.5, -1], [0, 0.5], [-4.94065645841247e-324, 0.785398163397449], [2.25, 3]}
split: 2 0.392699 (69)
x := {[-1.5, -1], [-1.5, -1], [-4.94065645841247e-324, 0.785398163397449], [-1.5, -1], [0.5, 1], [-4.94065645841247e-324, 0.785398163397449], [2.25, 3]}
split: 2 0.392699 (70)
x := {[-1.5, -1], [-1.5, -1], [-4.94065645841247e-324, 0.392699081698724], [-2, -1.5], [0, 0.5], [0.785398163397449, 1.5707963267949], [2.25, 3]}
CP(2) => {[-1.5, -1], [-1.43959285297413, -1], [-4.94065645841247e-324, 0.387204789493637], [-2, -1.5], [0, 0.5], [0.785398163397449, 1.5707963267949], [2.25, 3]}
split: 5 1.1781 (71)
x := {[-1.5, -1], [-1.5, -1], [0.392699081698724, 0.785398163397449], [-2, -1.5], [0, 0.5], [0.785398163397449, 1.5707963267949], [2.25, 3]}
split: 5 1.1781 (72)
x := {[-1.5, -1], [-1.5, -1], [-4.94065645841247e-324, 0.785398163397449], [-1.5, -1], [0, 0.5], [0.785398163397449, 1.5707963267949], [2.25, 3]}
split: 2 0.392699 (73)
x := {[-1.5, -1], [-1.5, -1], [-4.94065645841247e-324, 0.785398163397449], [-1.5, -1], [0.5, 1], [0.785398163397449, 1.5707963267949], [2.25, 3]}
split: 2 0.392699 (74)
x := {[-2, -1.5], [-1.89809728810838, -1.44904864405419], [0.785398163397449, 1.5707963267949], [-1.73034940291243, -1.5], [0, 0.5], [-4.94065645841247e-324, 0.199179998599883], [2.25, 3]}
CP(1) => []
x := {[-2, -1.5], [-1.44904864405419, -1], [0.785398163397449, 1.5707963267949], [-1.73034940291243, -1.5], [0, 0.5], [-4.94065645841247e-324, 0.199179998599883], [2.25, 3]}
CP(1) => {[-2, -1.5], [-1.44904864405419, -1], [0.785398163397449, 1.5707963267949], [-1.71724280282689, -1.5], [0, 0.5], [-4.94065645841247e-324, 0.187707642895598], [2.25, 3]}
split: 2 1.1781 (74)
x := {[-2, -1.5], [-1.89809728810838, -1], [0.785398163397449, 1.5707963267949], [-1.5, -1], [0, 0.5], [-4.94065645841247e-324, 0.785398163397449], [2.25, 3]}
split: 1 -1.44905 (75)
x := {[-2, -1.5], [-1.89809728810838, -1], [0.785398163397449, 1.5707963267949], [-1.5, -1], [0.5, 1], [-4.94065645841247e-324, 0.785398163397449], [2.25, 3]}
split: 1 -1.44905 (76)
x := {[-1.5, -1], [-1.5, -1], [0.785398163397449, 1.17809724509617], [-1.73034940291243, -1.5], [0, 0.5], [-4.94065645841247e-324, 0.199179998599883], [2.25, 3]}
CP(1) => []
x := {[-1.5, -1], [-1.5, -1], [1.17809724509617, 1.5707963267949], [-1.73034940291243, -1.5], [0, 0.5], [-4.94065645841247e-324, 0.199179998599883], [2.25, 3]}
CP(3) => {[-1.44296841303095, -1], [-1.44296841303095, -1], [1.17809724509617, 1.5707963267949], [-1.70526696755704, -1.5], [0, 0.47984719505758], [-4.94065645841247e-324, 0.177246911190641], [2.25, 3]}
split: 6 2.625 (76)
x := {[-1.5, -1], [-1.5, -1], [0.785398163397449, 1.5707963267949], [-1.5, -1], [0, 0.5], [-4.94065645841247e-324, 0.785398163397449], [2.25, 3]}
split: 5 0.392699 (77)
x := {[-1.5, -1], [-1.5, -1], [0.785398163397449, 1.5707963267949], [-1.5, -1], [0.5, 1], [-4.94065645841247e-324, 0.785398163397449], [2.25, 3]}
split: 5 0.392699 (78)
x := {[-2, -1.5], [-1.89809728810838, -1.44904864405419], [0.785398163397449, 1.5707963267949], [-2, -1.5], [0, 0.5], [0.785398163397449, 1.5707963267949], [2.25, 3]}
CP(1) => []
x := {[-2, -1.5], [-1.44904864405419, -1], [0.785398163397449, 1.5707963267949], [-2, -1.5], [0, 0.5], [0.785398163397449, 1.5707963267949], [2.25, 3]}
split: 2 1.1781 (78)
x := {[-2, -1.5], [-1.89809728810838, -1], [0.785398163397449, 1.5707963267949], [-1.5, -1], [0, 0.5], [0.785398163397449, 1.5707963267949], [2.25, 3]}
split: 1 -1.44905 (79)
x := {[-2, -1.5], [-1.89809728810838, -1], [0.785398163397449, 1.5707963267949], [-1.5, -1], [0.5, 1], [0.785398163397449, 1.5707963267949], [2.25, 3]}
split: 1 -1.44905 (80)
x := {[-1.5, -1], [-1.5, -1], [0.785398163397449, 1.17809724509617], [-2, -1.5], [0, 0.5], [0.785398163397449, 1.5707963267949], [2.25, 3]}
split: 5 1.1781 (81)
x := {[-1.5, -1], [-1.5, -1], [1.17809724509617, 1.5707963267949], [-2, -1.5], [0, 0.5], [0.785398163397449, 1.5707963267949], [2.25, 3]}
CP(3) => {[-1.44296841303095, -1], [-1.44296841303095, -1], [1.17809724509617, 1.5707963267949], [-2, -1.5], [0, 0.5], [0.785398163397449, 1.5707963267949], [2.25, 3]}
split: 5 1.1781 (82)
x := {[-1.5, -1], [-1.5, -1], [0.785398163397449, 1.5707963267949], [-1.5, -1], [0, 0.5], [0.785398163397449, 1.5707963267949], [2.25, 3]}
split: 2 1.1781 (83)
x := {[-1.5, -1], [-1.5, -1], [0.785398163397449, 1.5707963267949], [-1.5, -1], [0.5, 1], [0.785398163397449, 1.5707963267949], [2.25, 3]}
split: 2 1.1781 (84)
x := {[-1.5, -1], [-1.43959285297413, -1], [-4.94065645841247e-324, 0.387204789493637], [-1.90833187731717, -1.5], [-0.5, 0], [-4.94065645841247e-324, 0.358370854398642], [2.25, 2.625]}
CP(1) => []
x := {[-1.5, -1], [-1.43959285297413, -1], [-4.94065645841247e-324, 0.387204789493637], [-1.90833187731717, -1.5], [-0.5, 0], [-4.94065645841247e-324, 0.358370854398642], [2.625, 3]}
CP(1) => {[-1.5, -1], [-1.43511446776916, -1], [-4.94065645841247e-324, 0.383053887716666], [-1.90427099189402, -1.5], [-0.5, 0], [-4.94065645841247e-324, 0.354648577314122], [2.625, 3]}
split: 0 -1.25 (84)
x := {[-1.5, -1], [-1.5, -1], [0.392699081698724, 0.785398163397449], [-1.91715741185101, -1.5], [-0.5, 0], [-4.94065645841247e-324, 0.366478509741674], [2.25, 2.625]}
CP(1) => []
x := {[-1.5, -1], [-1.5, -1], [0.392699081698724, 0.785398163397449], [-1.91715741185101, -1.5], [-0.5, 0], [-4.94065645841247e-324, 0.366478509741674], [2.625, 3]}
CP(1) => {[-1.5, -1], [-1.5, -1], [0.392699081698724, 0.785398163397449], [-1.90833187731717, -1.5], [-0.5, 0], [-4.94065645841247e-324, 0.358370854398642], [2.625, 3]}
split: 0 -1.25 (84)
x := {[-1.5, -1], [-1.5, -1], [-4.94065645841247e-324, 0.392699081698724], [-1.5, -1], [-1, -0.5], [-4.94065645841247e-324, 0.785398163397449], [2.25, 3]}
CP(1) => []
x := {[-1.5, -1], [-1.5, -1], [0.392699081698724, 0.785398163397449], [-1.5, -1], [-1, -0.5], [-4.94065645841247e-324, 0.785398163397449], [2.25, 3]}
split: 5 0.392699 (84)
x := {[-1.5, -1], [-1.5, -1], [-4.94065645841247e-324, 0.392699081698724], [-1.5, -1], [-0.5, 0], [-4.94065645841247e-324, 0.785398163397449], [2.25, 3]}
CP(2) => {[-1.5, -1], [-1.43959285297413, -1], [-4.94065645841247e-324, 0.387204789493637], [-1.5, -1], [-0.5, 0], [-4.94065645841247e-324, 0.785398163397449], [2.25, 3]}
split: 5 0.392699 (85)
x := {[-1.5, -1], [-1.5, -1], [0.392699081698724, 0.785398163397449], [-1.5, -1], [-0.5, 0], [-4.94065645841247e-324, 0.785398163397449], [2.25, 3]}
split: 5 0.392699 (86)
x := {[-1.5, -1], [-1.43959285297413, -1], [-4.94065645841247e-324, 0.387204789493637], [-2, -1.5], [-0.5, 0], [0.785398163397449, 1.17809724509617], [2.25, 3]}
CP(3) => []
x := {[-1.5, -1], [-1.43959285297413, -1], [-4.94065645841247e-324, 0.387204789493637], [-2, -1.5], [-0.5, 0], [1.17809724509617, 1.5707963267949], [2.25, 3]}
CP(2) => {[-1.5, -1], [-1.4291846185739, -1], [-4.94065645841247e-324, 0.377568308419987], [-1.85754077426544, -1.5], [-0.5, 0], [1.17809724509617, 1.5707963267949], [2.25, 3]}
split: 6 2.625 (86)
x := {[-1.5, -1], [-1.5, -1], [0.392699081698724, 0.785398163397449], [-2, -1.5], [-0.5, 0], [0.785398163397449, 1.17809724509617], [2.25, 3]}
CP(3) => []
x := {[-1.5, -1], [-1.5, -1], [0.392699081698724, 0.785398163397449], [-2, -1.5], [-0.5, 0], [1.17809724509617, 1.5707963267949], [2.25, 3]}
CP(1) => []
x := {[-1.5, -1], [-1.5, -1], [-4.94065645841247e-324, 0.392699081698724], [-1.5, -1], [-1, -0.5], [0.785398163397449, 1.5707963267949], [2.25, 3]}
CP(1) => []
x := {[-1.5, -1], [-1.5, -1], [0.392699081698724, 0.785398163397449], [-1.5, -1], [-1, -0.5], [0.785398163397449, 1.5707963267949], [2.25, 3]}
split: 5 1.1781 (84)
x := {[-1.5, -1], [-1.5, -1], [-4.94065645841247e-324, 0.392699081698724], [-1.5, -1], [-0.5, 0], [0.785398163397449, 1.5707963267949], [2.25, 3]}
CP(2) => {[-1.5, -1], [-1.43959285297413, -1], [-4.94065645841247e-324, 0.387204789493637], [-1.5, -1], [-0.5, 0], [0.785398163397449, 1.5707963267949], [2.25, 3]}
split: 5 1.1781 (85)
x := {[-1.5, -1], [-1.5, -1], [0.392699081698724, 0.785398163397449], [-1.5, -1], [-0.5, 0], [0.785398163397449, 1.5707963267949], [2.25, 3]}
split: 5 1.1781 (86)
x := {[-2, -1.5], [-1.44904864405419, -1], [0.785398163397449, 1.17809724509617], [-1.91715741185101, -1.5], [-0.5, 0], [-4.94065645841247e-324, 0.366478509741674], [2.25, 3]}
CP(1) => []
x := {[-2, -1.5], [-1.44904864405419, -1], [1.17809724509617, 1.5707963267949], [-1.91715741185101, -1.5], [-0.5, 0], [-4.94065645841247e-324, 0.366478509741674], [2.25, 3]}
CP(1) => []
x := {[-2, -1.5], [-1.89809728810838, -1.44904864405419], [0.785398163397449, 1.5707963267949], [-1.5, -1], [-1, -0.5], [-4.94065645841247e-324, 0.785398163397449], [2.25, 3]}
CP(1) => []
x := {[-2, -1.5], [-1.44904864405419, -1], [0.785398163397449, 1.5707963267949], [-1.5, -1], [-1, -0.5], [-4.94065645841247e-324, 0.785398163397449], [2.25, 3]}
split: 5 0.392699 (84)
x := {[-2, -1.5], [-1.89809728810838, -1.44904864405419], [0.785398163397449, 1.5707963267949], [-1.5, -1], [-0.5, 0], [-4.94065645841247e-324, 0.785398163397449], [2.25, 3]}
CP(1) => []
x := {[-2, -1.5], [-1.44904864405419, -1], [0.785398163397449, 1.5707963267949], [-1.5, -1], [-0.5, 0], [-4.94065645841247e-324, 0.785398163397449], [2.25, 3]}
split: 5 0.392699 (84)
x := {[-1.5, -1], [-1.5, -1], [0.785398163397449, 1.17809724509617], [-1.91715741185101, -1.5], [-0.5, 0], [-4.94065645841247e-324, 0.366478509741674], [2.25, 2.625]}
CP(1) => []
x := {[-1.5, -1], [-1.5, -1], [0.785398163397449, 1.17809724509617], [-1.91715741185101, -1.5], [-0.5, 0], [-4.94065645841247e-324, 0.366478509741674], [2.625, 3]}
CP(1) => {[-1.5, -1], [-1.5, -1], [0.785398163397449, 1.17809724509617], [-1.90833187731717, -1.5], [-0.5, 0], [-4.94065645841247e-324, 0.358370854398642], [2.625, 3]}
split: 0 -1.25 (84)
x := {[-1.44296841303095, -1], [-1.44296841303095, -1], [1.17809724509617, 1.5707963267949], [-1.90427099189402, -1.5], [-0.5, 0], [-4.94065645841247e-324, 0.354648577314122], [2.25, 2.625]}
CP(1) => []
x := {[-1.44296841303095, -1], [-1.44296841303095, -1], [1.17809724509617, 1.5707963267949], [-1.90427099189402, -1.5], [-0.5, 0], [-4.94065645841247e-324, 0.354648577314122], [2.625, 3]}
split: 4 -0.25 (84)
x := {[-1.5, -1], [-1.5, -1], [0.785398163397449, 1.5707963267949], [-1.5, -1], [-1, -0.5], [-4.94065645841247e-324, 0.392699081698724], [2.25, 3]}
split: 2 1.1781 (85)
x := {[-1.5, -1], [-1.5, -1], [0.785398163397449, 1.5707963267949], [-1.5, -1], [-1, -0.5], [0.392699081698724, 0.785398163397449], [2.25, 3]}
split: 2 1.1781 (86)
x := {[-1.5, -1], [-1.5, -1], [0.785398163397449, 1.5707963267949], [-1.5, -1], [-0.5, 0], [-4.94065645841247e-324, 0.392699081698724], [2.25, 3]}
split: 2 1.1781 (87)
x := {[-1.5, -1], [-1.5, -1], [0.785398163397449, 1.5707963267949], [-1.5, -1], [-0.5, 0], [0.392699081698724, 0.785398163397449], [2.25, 3]}
split: 2 1.1781 (88)
x := {[-2, -1.5], [-1.44904864405419, -1], [0.785398163397449, 1.17809724509617], [-2, -1.5], [-0.5, 0], [0.785398163397449, 1.5707963267949], [2.25, 3]}
CP(1) => []
x := {[-2, -1.5], [-1.44904864405419, -1], [1.17809724509617, 1.5707963267949], [-2, -1.5], [-0.5, 0], [0.785398163397449, 1.5707963267949], [2.25, 3]}
CP(1) => []
x := {[-2, -1.5], [-1.89809728810838, -1.44904864405419], [0.785398163397449, 1.5707963267949], [-1.5, -1], [-1, -0.5], [0.785398163397449, 1.5707963267949], [2.25, 3]}
CP(1) => []
x := {[-2, -1.5], [-1.44904864405419, -1], [0.785398163397449, 1.5707963267949], [-1.5, -1], [-1, -0.5], [0.785398163397449, 1.5707963267949], [2.25, 3]}
split: 2 1.1781 (86)
x := {[-2, -1.5], [-1.89809728810838, -1.44904864405419], [0.785398163397449, 1.5707963267949], [-1.5, -1], [-0.5, 0], [0.785398163397449, 1.5707963267949], [2.25, 3]}
CP(1) => []
x := {[-2, -1.5], [-1.44904864405419, -1], [0.785398163397449, 1.5707963267949], [-1.5, -1], [-0.5, 0], [0.785398163397449, 1.5707963267949], [2.25, 3]}
split: 2 1.1781 (86)
x := {[-1.5, -1], [-1.5, -1], [0.785398163397449, 1.17809724509617], [-2, -1.5], [-0.5, 0], [0.785398163397449, 1.17809724509617], [2.25, 3]}
CP(3) => []
x := {[-1.5, -1], [-1.5, -1], [0.785398163397449, 1.17809724509617], [-2, -1.5], [-0.5, 0], [1.17809724509617, 1.5707963267949], [2.25, 3]}
CP(2) => {[-1.5, -1], [-1.5, -1], [0.785398163397449, 1.17809724509617], [-1.85754077426544, -1.5], [-0.5, 0], [1.17809724509617, 1.5707963267949], [2.25, 3]}
split: 6 2.625 (86)
x := {[-1.44296841303095, -1], [-1.44296841303095, -1], [1.17809724509617, 1.5707963267949], [-2, -1.5], [-0.5, 0], [0.785398163397449, 1.17809724509617], [2.25, 3]}
CP(3) => []
x := {[-1.44296841303095, -1], [-1.44296841303095, -1], [1.17809724509617, 1.5707963267949], [-2, -1.5], [-0.5, 0], [1.17809724509617, 1.5707963267949], [2.25, 3]}
CP(2) => {[-1.44296841303095, -1], [-1.44296841303095, -1], [1.17809724509617, 1.5707963267949], [-1.85754077426544, -1.5], [-0.5, 0], [1.17809724509617, 1.5707963267949], [2.25, 3]}
split: 6 2.625 (86)
x := {[-1.5, -1], [-1.5, -1], [0.785398163397449, 1.17809724509617], [-1.5, -1], [-1, -0.5], [0.785398163397449, 1.5707963267949], [2.25, 3]}
split: 5 1.1781 (87)
x := {[-1.5, -1], [-1.5, -1], [1.17809724509617, 1.5707963267949], [-1.5, -1], [-1, -0.5], [0.785398163397449, 1.5707963267949], [2.25, 3]}
CP(2) => []
x := {[-1.5, -1], [-1.5, -1], [0.785398163397449, 1.17809724509617], [-1.5, -1], [-0.5, 0], [0.785398163397449, 1.5707963267949], [2.25, 3]}
split: 5 1.1781 (87)
x := {[-1.5, -1], [-1.5, -1], [1.17809724509617, 1.5707963267949], [-1.5, -1], [-0.5, 0], [0.785398163397449, 1.5707963267949], [2.25, 3]}
CP(3) => {[-1.44296841303095, -1], [-1.44296841303095, -1], [1.17809724509617, 1.5707963267949], [-1.5, -1], [-0.5, 0], [0.785398163397449, 1.5707963267949], [2.25, 3]}
split: 5 1.1781 (88)
x := {[-1.5, -1], [-1.5, -1], [0.392699081698724, 0.785398163397449], [-1.71724280282689, -1.5], [0, 0.5], [-4.94065645841247e-324, 0.187707642895598], [2.25, 2.625]}
CP(1) => []
x := {[-1.5, -1], [-1.5, -1], [0.392699081698724, 0.785398163397449], [-1.71724280282689, -1.5], [0, 0.5], [-4.94065645841247e-324, 0.187707642895598], [2.625, 3]}
CP(1) => {[-1.5, -1], [-1.5, -1], [0.392699081698724, 0.785398163397449], [-1.70963346176227, -1.5], [0, 0.49152473873975], [-4.94065645841247e-324, 0.181058652996307], [2.625, 3]}
split: 0 -1.25 (88)
x := {[-1.5, -1], [-1.5, -1], [-4.94065645841247e-324, 0.392699081698724], [-1.5, -1], [0, 0.5], [-4.94065645841247e-324, 0.785398163397449], [2.25, 3]}
CP(2) => {[-1.5, -1], [-1.43959285297413, -1], [-4.94065645841247e-324, 0.387204789493637], [-1.5, -1], [0, 0.5], [-4.94065645841247e-324, 0.785398163397449], [2.25, 3]}
split: 5 0.392699 (89)
x := {[-1.5, -1], [-1.5, -1], [0.392699081698724, 0.785398163397449], [-1.5, -1], [0, 0.5], [-4.94065645841247e-324, 0.785398163397449], [2.25, 3]}
split: 5 0.392699 (90)
x := {[-1.5, -1], [-1.5, -1], [-4.94065645841247e-324, 0.392699081698724], [-1.5, -1], [0.5, 1], [-4.94065645841247e-324, 0.785398163397449], [2.25, 3]}
CP(2) => {[-1.5, -1], [-1.43959285297413, -1], [-4.94065645841247e-324, 0.387204789493637], [-1.5, -1], [0.5, 1], [-4.94065645841247e-324, 0.785398163397449], [2.25, 3]}
split: 5 0.392699 (91)
x := {[-1.5, -1], [-1.5, -1], [0.392699081698724, 0.785398163397449], [-1.5, -1], [0.5, 1], [-4.94065645841247e-324, 0.785398163397449], [2.25, 3]}
split: 5 0.392699 (92)
x := {[-1.5, -1], [-1.43959285297413, -1], [-4.94065645841247e-324, 0.387204789493637], [-2, -1.5], [0, 0.5], [0.785398163397449, 1.17809724509617], [2.25, 3]}
CP(3) => []
x := {[-1.5, -1], [-1.43959285297413, -1], [-4.94065645841247e-324, 0.387204789493637], [-2, -1.5], [0, 0.5], [1.17809724509617, 1.5707963267949], [2.25, 3]}
CP(2) => {[-1.5, -1], [-1.4291846185739, -1], [-4.94065645841247e-324, 0.377568308419987], [-1.921626306698, -1.5], [0, 0.5], [1.17809724509617, 1.5707963267949], [2.25, 3]}
split: 6 2.625 (92)
x := {[-1.5, -1], [-1.5, -1], [0.392699081698724, 0.785398163397449], [-2, -1.5], [0, 0.5], [0.785398163397449, 1.17809724509617], [2.25, 3]}
CP(3) => []
x := {[-1.5, -1], [-1.5, -1], [0.392699081698724, 0.785398163397449], [-2, -1.5], [0, 0.5], [1.17809724509617, 1.5707963267949], [2.25, 3]}
CP(2) => {[-1.5, -1], [-1.5, -1], [0.392699081698724, 0.785398163397449], [-1.921626306698, -1.5], [0, 0.5], [1.17809724509617, 1.5707963267949], [2.25, 3]}
split: 6 2.625 (92)
x := {[-1.5, -1], [-1.5, -1], [-4.94065645841247e-324, 0.392699081698724], [-1.5, -1], [0, 0.5], [0.785398163397449, 1.5707963267949], [2.25, 3]}
CP(2) => {[-1.5, -1], [-1.43959285297413, -1], [-4.94065645841247e-324, 0.387204789493637], [-1.5, -1], [0, 0.5], [0.785398163397449, 1.5707963267949], [2.25, 3]}
split: 5 1.1781 (93)
x := {[-1.5, -1], [-1.5, -1], [0.392699081698724, 0.785398163397449], [-1.5, -1], [0, 0.5], [0.785398163397449, 1.5707963267949], [2.25, 3]}
split: 5 1.1781 (94)
x := {[-1.5, -1], [-1.5, -1], [-4.94065645841247e-324, 0.392699081698724], [-1.5, -1], [0.5, 1], [0.785398163397449, 1.5707963267949], [2.25, 3]}
CP(2) => {[-1.5, -1], [-1.43959285297413, -1], [-4.94065645841247e-324, 0.387204789493637], [-1.5, -1], [0.5, 1], [0.785398163397449, 1.5707963267949], [2.25, 3]}
split: 5 1.1781 (95)
x := {[-1.5, -1], [-1.5, -1], [0.392699081698724, 0.785398163397449], [-1.5, -1], [0.5, 1], [0.785398163397449, 1.5707963267949], [2.25, 3]}
split: 5 1.1781 (96)
x := {[-2, -1.5], [-1.44904864405419, -1], [0.785398163397449, 1.17809724509617], [-1.71724280282689, -1.5], [0, 0.5], [-4.94065645841247e-324, 0.187707642895598], [2.25, 3]}
CP(1) => []
x := {[-2, -1.5], [-1.44904864405419, -1], [1.17809724509617, 1.5707963267949], [-1.71724280282689, -1.5], [0, 0.5], [-4.94065645841247e-324, 0.187707642895598], [2.25, 3]}
CP(1) => []
x := {[-2, -1.5], [-1.89809728810838, -1.44904864405419], [0.785398163397449, 1.5707963267949], [-1.5, -1], [0, 0.5], [-4.94065645841247e-324, 0.785398163397449], [2.25, 3]}
CP(1) => []
x := {[-2, -1.5], [-1.44904864405419, -1], [0.785398163397449, 1.5707963267949], [-1.5, -1], [0, 0.5], [-4.94065645841247e-324, 0.785398163397449], [2.25, 3]}
split: 5 0.392699 (94)
x := {[-2, -1.5], [-1.89809728810838, -1.44904864405419], [0.785398163397449, 1.5707963267949], [-1.5, -1], [0.5, 1], [-4.94065645841247e-324, 0.785398163397449], [2.25, 3]}
CP(1) => []
x := {[-2, -1.5], [-1.44904864405419, -1], [0.785398163397449, 1.5707963267949], [-1.5, -1], [0.5, 1], [-4.94065645841247e-324, 0.785398163397449], [2.25, 3]}
split: 5 0.392699 (94)
x := {[-1.44296841303095, -1], [-1.44296841303095, -1], [1.17809724509617, 1.5707963267949], [-1.70526696755704, -1.5], [0, 0.47984719505758], [-4.94065645841247e-324, 0.177246911190641], [2.25, 2.625]}
CP(1) => []
x := {[-1.44296841303095, -1], [-1.44296841303095, -1], [1.17809724509617, 1.5707963267949], [-1.70526696755704, -1.5], [0, 0.47984719505758], [-4.94065645841247e-324, 0.177246911190641], [2.625, 3]}
CP(1) => {[-1.44296841303095, -1], [-1.44296841303095, -1], [1.17809724509617, 1.5707963267949], [-1.70277843545475, -1.5], [0, 0.473211140216337], [-4.94065645841247e-324, 0.175075708396667], [2.625, 3]}
split: 4 0.236606 (94)
x := {[-1.5, -1], [-1.5, -1], [0.785398163397449, 1.5707963267949], [-1.5, -1], [0, 0.5], [-4.94065645841247e-324, 0.392699081698724], [2.25, 3]}
split: 2 1.1781 (95)
x := {[-1.5, -1], [-1.5, -1], [0.785398163397449, 1.5707963267949], [-1.5, -1], [0, 0.5], [0.392699081698724, 0.785398163397449], [2.25, 3]}
split: 2 1.1781 (96)
x := {[-1.5, -1], [-1.5, -1], [0.785398163397449, 1.5707963267949], [-1.5, -1], [0.5, 1], [-4.94065645841247e-324, 0.392699081698724], [2.25, 3]}
split: 2 1.1781 (97)
x := {[-1.5, -1], [-1.5, -1], [0.785398163397449, 1.5707963267949], [-1.5, -1], [0.5, 1], [0.392699081698724, 0.785398163397449], [2.25, 3]}
split: 2 1.1781 (98)
x := {[-2, -1.5], [-1.44904864405419, -1], [0.785398163397449, 1.17809724509617], [-2, -1.5], [0, 0.5], [0.785398163397449, 1.5707963267949], [2.25, 3]}
CP(1) => []
x := {[-2, -1.5], [-1.44904864405419, -1], [1.17809724509617, 1.5707963267949], [-2, -1.5], [0, 0.5], [0.785398163397449, 1.5707963267949], [2.25, 3]}
CP(1) => []
x := {[-2, -1.5], [-1.89809728810838, -1.44904864405419], [0.785398163397449, 1.5707963267949], [-1.5, -1], [0, 0.5], [0.785398163397449, 1.5707963267949], [2.25, 3]}
CP(1) => []
x := {[-2, -1.5], [-1.44904864405419, -1], [0.785398163397449, 1.5707963267949], [-1.5, -1], [0, 0.5], [0.785398163397449, 1.5707963267949], [2.25, 3]}
split: 2 1.1781 (96)
x := {[-2, -1.5], [-1.89809728810838, -1.44904864405419], [0.785398163397449, 1.5707963267949], [-1.5, -1], [0.5, 1], [0.785398163397449, 1.5707963267949], [2.25, 3]}
CP(1) => []
x := {[-2, -1.5], [-1.44904864405419, -1], [0.785398163397449, 1.5707963267949], [-1.5, -1], [0.5, 1], [0.785398163397449, 1.5707963267949], [2.25, 3]}
split: 2 1.1781 (96)
x := {[-1.5, -1], [-1.5, -1], [0.785398163397449, 1.17809724509617], [-2, -1.5], [0, 0.5], [0.785398163397449, 1.17809724509617], [2.25, 3]}
CP(3) => []
x := {[-1.5, -1], [-1.5, -1], [0.785398163397449, 1.17809724509617], [-2, -1.5], [0, 0.5], [1.17809724509617, 1.5707963267949], [2.25, 3]}
CP(2) => {[-1.5, -1], [-1.5, -1], [0.785398163397449, 1.17809724509617], [-1.921626306698, -1.5], [0, 0.5], [1.17809724509617, 1.5707963267949], [2.25, 3]}
split: 6 2.625 (96)
x := {[-1.44296841303095, -1], [-1.44296841303095, -1], [1.17809724509617, 1.5707963267949], [-2, -1.5], [0, 0.5], [0.785398163397449, 1.17809724509617], [2.25, 3]}
CP(3) => []
x := {[-1.44296841303095, -1], [-1.44296841303095, -1], [1.17809724509617, 1.5707963267949], [-2, -1.5], [0, 0.5], [1.17809724509617, 1.5707963267949], [2.25, 3]}
CP(2) => {[-1.44296841303095, -1], [-1.44296841303095, -1], [1.17809724509617, 1.5707963267949], [-1.921626306698, -1.5], [0, 0.5], [1.17809724509617, 1.5707963267949], [2.25, 3]}
split: 6 2.625 (96)
x := {[-1.5, -1], [-1.5, -1], [0.785398163397449, 1.17809724509617], [-1.5, -1], [0, 0.5], [0.785398163397449, 1.5707963267949], [2.25, 3]}
split: 5 1.1781 (97)
x := {[-1.5, -1], [-1.5, -1], [1.17809724509617, 1.5707963267949], [-1.5, -1], [0, 0.5], [0.785398163397449, 1.5707963267949], [2.25, 3]}
CP(3) => {[-1.44296841303095, -1], [-1.44296841303095, -1], [1.17809724509617, 1.5707963267949], [-1.5, -1], [0, 0.5], [0.785398163397449, 1.5707963267949], [2.25, 3]}
split: 5 1.1781 (98)
x := {[-1.5, -1], [-1.5, -1], [0.785398163397449, 1.17809724509617], [-1.5, -1], [0.5, 1], [0.785398163397449, 1.5707963267949], [2.25, 3]}
split: 5 1.1781 (99)
x := {[-1.5, -1], [-1.5, -1], [1.17809724509617, 1.5707963267949], [-1.5, -1], [0.5, 1], [0.785398163397449, 1.5707963267949], [2.25, 3]}
CP(3) => {[-1.44296841303095, -1], [-1.44296841303095, -1], [1.17809724509617, 1.5707963267949], [-1.5, -1], [0.5, 1], [0.785398163397449, 1.5707963267949], [2.25, 3]}
split: 5 1.1781 (100)
x := {[-1.5, -1.25], [-1.43511446776916, -1], [-4.94065645841247e-324, 0.383053887716666], [-1.90427099189402, -1.5], [-0.5, 0], [-4.94065645841247e-324, 0.354648577314122], [2.625, 3]}
CP(1) => []
x := {[-1.25, -1], [-1.43511446776916, -1], [-4.94065645841247e-324, 0.383053887716666], [-1.90427099189402, -1.5], [-0.5, 0], [-4.94065645841247e-324, 0.354648577314122], [2.625, 3]}
CP(2) => {[-1.25, -1], [-1.25, -1], [-4.94065645841247e-324, 0.370341886128094], [-1.90156918117882, -1.5], [-0.5, 0], [-4.94065645841247e-324, 0.352174894328048], [2.625, 3]}
split: 4 -0.25 (100)
x := {[-1.5, -1.25], [-1.5, -1], [0.392699081698724, 0.785398163397449], [-1.90833187731717, -1.5], [-0.5, 0], [-4.94065645841247e-324, 0.358370854398642], [2.625, 3]}
CP(1) => {[-1.5, -1.25], [-1.45847586576825, -1], [0.392699081698724, 0.785398163397449], [-1.90427099189402, -1.5], [-0.5, 0], [-4.94065645841247e-324, 0.354648577314122], [2.625, 3]}
split: 4 -0.25 (101)
x := {[-1.25, -1], [-1.5, -1], [0.392699081698724, 0.785398163397449], [-1.90833187731717, -1.5], [-0.5, 0], [-4.94065645841247e-324, 0.358370854398642], [2.625, 3]}
CP(1) => []
x := {[-1.5, -1], [-1.5, -1], [0.392699081698724, 0.785398163397449], [-1.5, -1], [-1, -0.5], [-4.94065645841247e-324, 0.392699081698724], [2.25, 3]}
split: 6 2.625 (101)
x := {[-1.5, -1], [-1.5, -1], [0.392699081698724, 0.785398163397449], [-1.5, -1], [-1, -0.5], [0.392699081698724, 0.785398163397449], [2.25, 3]}
split: 6 2.625 (102)
x := {[-1.5, -1], [-1.43959285297413, -1], [-4.94065645841247e-324, 0.387204789493637], [-1.5, -1], [-0.5, 0], [-4.94065645841247e-324, 0.392699081698724], [2.25, 3]}
CP(1) => {[-1.5, -1], [-1.43511446776916, -1], [-4.94065645841247e-324, 0.383053887716666], [-1.5, -1], [-0.5, 0], [-4.94065645841247e-324, 0.392699081698724], [2.25, 3]}
split: 6 2.625 (103)
x := {[-1.5, -1], [-1.43959285297413, -1], [-4.94065645841247e-324, 0.387204789493637], [-1.5, -1], [-0.5, 0], [0.392699081698724, 0.785398163397449], [2.25, 3]}
CP(1) => {[-1.5, -1], [-1.43511446776916, -1], [-4.94065645841247e-324, 0.383053887716666], [-1.5, -1], [-0.5, 0], [0.392699081698724, 0.785398163397449], [2.25, 3]}
split: 6 2.625 (104)
x := {[-1.5, -1], [-1.5, -1], [0.392699081698724, 0.785398163397449], [-1.5, -1], [-0.5, 0], [-4.94065645841247e-324, 0.392699081698724], [2.25, 3]}
split: 6 2.625 (105)
x := {[-1.5, -1], [-1.5, -1], [0.392699081698724, 0.785398163397449], [-1.5, -1], [-0.5, 0], [0.392699081698724, 0.785398163397449], [2.25, 3]}
split: 6 2.625 (106)
x := {[-1.5, -1], [-1.4291846185739, -1], [-4.94065645841247e-324, 0.377568308419987], [-1.85754077426544, -1.5], [-0.5, 0], [1.17809724509617, 1.5707963267949], [2.25, 2.625]}
CP(1) => []
x := {[-1.5, -1], [-1.4291846185739, -1], [-4.94065645841247e-324, 0.377568308419987], [-1.85754077426544, -1.5], [-0.5, 0], [1.17809724509617, 1.5707963267949], [2.625, 3]}
CP(1) => {[-1.49894185730548, -1], [-1.42135325375596, -1], [-4.94065645841247e-324, 0.370341886128094], [-1.85754077426544, -1.5], [-0.5, 0], [1.17809724509617, 1.5707963267949], [2.625, 3]}
split: 4 -0.25 (106)
x := {[-1.5, -1], [-1.5, -1], [0.392699081698724, 0.785398163397449], [-1.5, -1], [-1, -0.5], [0.785398163397449, 1.17809724509617], [2.25, 3]}
split: 6 2.625 (107)
x := {[-1.5, -1], [-1.5, -1], [0.392699081698724, 0.785398163397449], [-1.5, -1], [-1, -0.5], [1.17809724509617, 1.5707963267949], [2.25, 3]}
split: 6 2.625 (108)
x := {[-1.5, -1], [-1.43959285297413, -1], [-4.94065645841247e-324, 0.387204789493637], [-1.5, -1], [-0.5, 0], [0.785398163397449, 1.17809724509617], [2.25, 3]}
CP(1) => {[-1.5, -1], [-1.43511446776916, -1], [-4.94065645841247e-324, 0.383053887716666], [-1.5, -1], [-0.5, 0], [0.785398163397449, 1.17809724509617], [2.25, 3]}
split: 6 2.625 (109)
x := {[-1.5, -1], [-1.43959285297413, -1], [-4.94065645841247e-324, 0.387204789493637], [-1.5, -1], [-0.5, 0], [1.17809724509617, 1.5707963267949], [2.25, 3]}
CP(1) => {[-1.5, -1], [-1.43511446776916, -1], [-4.94065645841247e-324, 0.383053887716666], [-1.5, -1], [-0.5, 0], [1.17809724509617, 1.5707963267949], [2.25, 3]}
split: 6 2.625 (110)
x := {[-1.5, -1], [-1.5, -1], [0.392699081698724, 0.785398163397449], [-1.5, -1], [-0.5, 0], [0.785398163397449, 1.17809724509617], [2.25, 3]}
split: 6 2.625 (111)
x := {[-1.5, -1], [-1.5, -1], [0.392699081698724, 0.785398163397449], [-1.5, -1], [-0.5, 0], [1.17809724509617, 1.5707963267949], [2.25, 3]}
split: 6 2.625 (112)
x := {[-2, -1.5], [-1.44904864405419, -1], [0.785398163397449, 1.5707963267949], [-1.5, -1], [-1, -0.5], [-4.94065645841247e-324, 0.392699081698724], [2.25, 3]}
split: 2 1.1781 (113)
x := {[-2, -1.5], [-1.44904864405419, -1], [0.785398163397449, 1.5707963267949], [-1.5, -1], [-1, -0.5], [0.392699081698724, 0.785398163397449], [2.25, 3]}
split: 2 1.1781 (114)
x := {[-2, -1.5], [-1.44904864405419, -1], [0.785398163397449, 1.5707963267949], [-1.5, -1], [-0.5, 0], [-4.94065645841247e-324, 0.392699081698724], [2.25, 3]}
split: 2 1.1781 (115)
x := {[-2, -1.5], [-1.44904864405419, -1], [0.785398163397449, 1.5707963267949], [-1.5, -1], [-0.5, 0], [0.392699081698724, 0.785398163397449], [2.25, 3]}
split: 2 1.1781 (116)
x := {[-1.5, -1.25], [-1.5, -1], [0.785398163397449, 1.17809724509617], [-1.90833187731717, -1.5], [-0.5, 0], [-4.94065645841247e-324, 0.358370854398642], [2.625, 3]}
CP(1) => {[-1.5, -1.25], [-1.5, -1], [0.785398163397449, 1.17809724509617], [-1.90427099189402, -1.5], [-0.5, 0], [-4.94065645841247e-324, 0.354648577314122], [2.625, 3]}
split: 1 -1.25 (117)
x := {[-1.25, -1], [-1.5, -1], [0.785398163397449, 1.17809724509617], [-1.90833187731717, -1.5], [-0.5, 0], [-4.94065645841247e-324, 0.358370854398642], [2.625, 3]}
CP(2) => {[-1.25, -1], [-1.25, -1], [0.785398163397449, 1.17809724509617], [-1.90241490937188, -1.5], [-0.5, 0], [-4.94065645841247e-324, 0.352948970788828], [2.625, 3]}
split: 4 -0.25 (118)
x := {[-1.44296841303095, -1], [-1.44296841303095, -1], [1.17809724509617, 1.5707963267949], [-1.90427099189402, -1.5], [-0.5, -0.25], [-4.94065645841247e-324, 0.354648577314122], [2.625, 3]}
CP(2) => {[-1.44296841303095, -1], [-1.44296841303095, -1], [1.17809724509617, 1.5707963267949], [-1.75, -1.5], [-0.5, -0.25], [-4.94065645841247e-324, 0.352174894328048], [2.625, 3]}
split: 0 -1.22148 (119)
x := {[-1.44296841303095, -1], [-1.44296841303095, -1], [1.17809724509617, 1.5707963267949], [-1.90427099189402, -1.5], [-0.25, 0], [-4.94065645841247e-324, 0.354648577314122], [2.625, 3]}
CP(1) => {[-1.44296841303095, -1], [-1.44296841303095, -1], [1.17809724509617, 1.5707963267949], [-1.87621160534566, -1.5], [-0.25, 0], [-4.94065645841247e-324, 0.329065036859953], [2.625, 3]}
split: 0 -1.22148 (120)
x := {[-1.5, -1], [-1.5, -1], [0.785398163397449, 1.17809724509617], [-1.5, -1], [-1, -0.5], [-4.94065645841247e-324, 0.392699081698724], [2.25, 3]}
split: 6 2.625 (121)
x := {[-1.5, -1], [-1.5, -1], [1.17809724509617, 1.5707963267949], [-1.5, -1], [-1, -0.5], [-4.94065645841247e-324, 0.392699081698724], [2.25, 3]}
CP(2) => []
x := {[-1.5, -1], [-1.5, -1], [0.785398163397449, 1.17809724509617], [-1.5, -1], [-1, -0.5], [0.392699081698724, 0.785398163397449], [2.25, 3]}
split: 6 2.625 (121)
x := {[-1.5, -1], [-1.5, -1], [1.17809724509617, 1.5707963267949], [-1.5, -1], [-1, -0.5], [0.392699081698724, 0.785398163397449], [2.25, 3]}
CP(2) => []
x := {[-1.5, -1], [-1.5, -1], [0.785398163397449, 1.17809724509617], [-1.5, -1], [-0.5, 0], [-4.94065645841247e-324, 0.392699081698724], [2.25, 3]}
split: 6 2.625 (121)
x := {[-1.5, -1], [-1.5, -1], [1.17809724509617, 1.5707963267949], [-1.5, -1], [-0.5, 0], [-4.94065645841247e-324, 0.392699081698724], [2.25, 3]}
CP(3) => {[-1.44296841303095, -1], [-1.44296841303095, -1], [1.17809724509617, 1.5707963267949], [-1.5, -1], [-0.5, 0], [-4.94065645841247e-324, 0.392699081698724], [2.25, 3]}
split: 6 2.625 (122)
x := {[-1.5, -1], [-1.5, -1], [0.785398163397449, 1.17809724509617], [-1.5, -1], [-0.5, 0], [0.392699081698724, 0.785398163397449], [2.25, 3]}
split: 6 2.625 (123)
x := {[-1.5, -1], [-1.5, -1], [1.17809724509617, 1.5707963267949], [-1.5, -1], [-0.5, 0], [0.392699081698724, 0.785398163397449], [2.25, 3]}
CP(3) => {[-1.44296841303095, -1], [-1.44296841303095, -1], [1.17809724509617, 1.5707963267949], [-1.5, -1], [-0.5, 0], [0.392699081698724, 0.785398163397449], [2.25, 3]}
split: 6 2.625 (124)
x := {[-2, -1.5], [-1.44904864405419, -1], [0.785398163397449, 1.17809724509617], [-1.5, -1], [-1, -0.5], [0.785398163397449, 1.5707963267949], [2.25, 3]}
CP(1) => []
x := {[-2, -1.5], [-1.44904864405419, -1], [1.17809724509617, 1.5707963267949], [-1.5, -1], [-1, -0.5], [0.785398163397449, 1.5707963267949], [2.25, 3]}
CP(1) => []
x := {[-2, -1.5], [-1.44904864405419, -1], [0.785398163397449, 1.17809724509617], [-1.5, -1], [-0.5, 0], [0.785398163397449, 1.5707963267949], [2.25, 3]}
CP(1) => []
x := {[-2, -1.5], [-1.44904864405419, -1], [1.17809724509617, 1.5707963267949], [-1.5, -1], [-0.5, 0], [0.785398163397449, 1.5707963267949], [2.25, 3]}
CP(1) => []
x := {[-1.5, -1], [-1.5, -1], [0.785398163397449, 1.17809724509617], [-1.85754077426544, -1.5], [-0.5, 0], [1.17809724509617, 1.5707963267949], [2.25, 2.625]}
CP(1) => []
x := {[-1.5, -1], [-1.5, -1], [0.785398163397449, 1.17809724509617], [-1.85754077426544, -1.5], [-0.5, 0], [1.17809724509617, 1.5707963267949], [2.625, 3]}
split: 0 -1.25 (120)
x := {[-1.44296841303095, -1], [-1.44296841303095, -1], [1.17809724509617, 1.5707963267949], [-1.85754077426544, -1.5], [-0.5, 0], [1.17809724509617, 1.5707963267949], [2.25, 2.625]}
CP(1) => []
x := {[-1.44296841303095, -1], [-1.44296841303095, -1], [1.17809724509617, 1.5707963267949], [-1.85754077426544, -1.5], [-0.5, 0], [1.17809724509617, 1.5707963267949], [2.625, 3]}
split: 4 -0.25 (120)
x := {[-1.5, -1], [-1.5, -1], [0.785398163397449, 1.17809724509617], [-1.5, -1], [-1, -0.5], [0.785398163397449, 1.17809724509617], [2.25, 3]}
split: 6 2.625 (121)
x := {[-1.5, -1], [-1.5, -1], [0.785398163397449, 1.17809724509617], [-1.5, -1], [-1, -0.5], [1.17809724509617, 1.5707963267949], [2.25, 3]}
split: 6 2.625 (122)
x := {[-1.5, -1], [-1.5, -1], [0.785398163397449, 1.17809724509617], [-1.5, -1], [-0.5, 0], [0.785398163397449, 1.17809724509617], [2.25, 3]}
split: 6 2.625 (123)
x := {[-1.5, -1], [-1.5, -1], [0.785398163397449, 1.17809724509617], [-1.5, -1], [-0.5, 0], [1.17809724509617, 1.5707963267949], [2.25, 3]}
split: 6 2.625 (124)
x := {[-1.44296841303095, -1], [-1.44296841303095, -1], [1.17809724509617, 1.5707963267949], [-1.5, -1], [-0.5, 0], [0.785398163397449, 1.17809724509617], [2.25, 3]}
split: 6 2.625 (125)
x := {[-1.44296841303095, -1], [-1.44296841303095, -1], [1.17809724509617, 1.5707963267949], [-1.5, -1], [-0.5, 0], [1.17809724509617, 1.5707963267949], [2.25, 3]}
split: 6 2.625 (126)
x := {[-1.5, -1.25], [-1.5, -1], [0.392699081698724, 0.785398163397449], [-1.70963346176227, -1.5], [0, 0.49152473873975], [-4.94065645841247e-324, 0.181058652996307], [2.625, 3]}
CP(1) => {[-1.5, -1.25], [-1.45847586576825, -1], [0.392699081698724, 0.785398163397449], [-1.70526696755704, -1.5], [0, 0.47984719505758], [-4.94065645841247e-324, 0.177246911190641], [2.625, 3]}
split: 4 0.239924 (127)
x := {[-1.25, -1], [-1.5, -1], [0.392699081698724, 0.785398163397449], [-1.70963346176227, -1.5], [0, 0.49152473873975], [-4.94065645841247e-324, 0.181058652996307], [2.625, 3]}
CP(1) => []
x := {[-1.5, -1], [-1.43959285297413, -1], [-4.94065645841247e-324, 0.387204789493637], [-1.5, -1], [0, 0.5], [-4.94065645841247e-324, 0.392699081698724], [2.25, 3]}
CP(1) => {[-1.5, -1], [-1.43511446776916, -1], [-4.94065645841247e-324, 0.383053887716666], [-1.5, -1], [0, 0.5], [-4.94065645841247e-324, 0.392699081698724], [2.25, 3]}
split: 6 2.625 (127)
x := {[-1.5, -1], [-1.43959285297413, -1], [-4.94065645841247e-324, 0.387204789493637], [-1.5, -1], [0, 0.5], [0.392699081698724, 0.785398163397449], [2.25, 3]}
CP(1) => {[-1.5, -1], [-1.43511446776916, -1], [-4.94065645841247e-324, 0.383053887716666], [-1.5, -1], [0, 0.5], [0.392699081698724, 0.785398163397449], [2.25, 3]}
split: 6 2.625 (128)
x := {[-1.5, -1], [-1.5, -1], [0.392699081698724, 0.785398163397449], [-1.5, -1], [0, 0.5], [-4.94065645841247e-324, 0.392699081698724], [2.25, 3]}
split: 6 2.625 (129)
x := {[-1.5, -1], [-1.5, -1], [0.392699081698724, 0.785398163397449], [-1.5, -1], [0, 0.5], [0.392699081698724, 0.785398163397449], [2.25, 3]}
split: 6 2.625 (130)
x := {[-1.5, -1], [-1.43959285297413, -1], [-4.94065645841247e-324, 0.387204789493637], [-1.5, -1], [0.5, 1], [-4.94065645841247e-324, 0.392699081698724], [2.25, 3]}
CP(1) => {[-1.5, -1], [-1.43511446776916, -1], [-4.94065645841247e-324, 0.383053887716666], [-1.5, -1], [0.5, 1], [-4.94065645841247e-324, 0.392699081698724], [2.25, 3]}
split: 6 2.625 (131)
x := {[-1.5, -1], [-1.43959285297413, -1], [-4.94065645841247e-324, 0.387204789493637], [-1.5, -1], [0.5, 1], [0.392699081698724, 0.785398163397449], [2.25, 3]}
CP(1) => {[-1.5, -1], [-1.43511446776916, -1], [-4.94065645841247e-324, 0.383053887716666], [-1.5, -1], [0.5, 1], [0.392699081698724, 0.785398163397449], [2.25, 3]}
split: 6 2.625 (132)
x := {[-1.5, -1], [-1.5, -1], [0.392699081698724, 0.785398163397449], [-1.5, -1], [0.5, 1], [-4.94065645841247e-324, 0.392699081698724], [2.25, 3]}
split: 6 2.625 (133)
x := {[-1.5, -1], [-1.5, -1], [0.392699081698724, 0.785398163397449], [-1.5, -1], [0.5, 1], [0.392699081698724, 0.785398163397449], [2.25, 3]}
split: 6 2.625 (134)
x := {[-1.5, -1], [-1.4291846185739, -1], [-4.94065645841247e-324, 0.377568308419987], [-1.921626306698, -1.5], [0, 0.5], [1.17809724509617, 1.5707963267949], [2.25, 2.625]}
CP(1) => []
x := {[-1.5, -1], [-1.4291846185739, -1], [-4.94065645841247e-324, 0.377568308419987], [-1.921626306698, -1.5], [0, 0.5], [1.17809724509617, 1.5707963267949], [2.625, 3]}
CP(1) => {[-1.49894185730548, -1], [-1.42135325375596, -1], [-4.94065645841247e-324, 0.370341886128094], [-1.921626306698, -1.5], [0, 0.5], [1.17809724509617, 1.5707963267949], [2.625, 3]}
split: 4 0.25 (134)
x := {[-1.5, -1], [-1.5, -1], [0.392699081698724, 0.785398163397449], [-1.921626306698, -1.5], [0, 0.5], [1.17809724509617, 1.5707963267949], [2.25, 2.625]}
CP(1) => []
x := {[-1.5, -1], [-1.5, -1], [0.392699081698724, 0.785398163397449], [-1.921626306698, -1.5], [0, 0.5], [1.17809724509617, 1.5707963267949], [2.625, 3]}
split: 0 -1.25 (134)
x := {[-1.5, -1], [-1.43959285297413, -1], [-4.94065645841247e-324, 0.387204789493637], [-1.5, -1], [0, 0.5], [0.785398163397449, 1.17809724509617], [2.25, 3]}
CP(1) => {[-1.5, -1], [-1.43511446776916, -1], [-4.94065645841247e-324, 0.383053887716666], [-1.5, -1], [0, 0.5], [0.785398163397449, 1.17809724509617], [2.25, 3]}
split: 6 2.625 (135)
x := {[-1.5, -1], [-1.43959285297413, -1], [-4.94065645841247e-324, 0.387204789493637], [-1.5, -1], [0, 0.5], [1.17809724509617, 1.5707963267949], [2.25, 3]}
CP(1) => {[-1.5, -1], [-1.43511446776916, -1], [-4.94065645841247e-324, 0.383053887716666], [-1.5, -1], [0, 0.5], [1.17809724509617, 1.5707963267949], [2.25, 3]}
split: 6 2.625 (136)
x := {[-1.5, -1], [-1.5, -1], [0.392699081698724, 0.785398163397449], [-1.5, -1], [0, 0.5], [0.785398163397449, 1.17809724509617], [2.25, 3]}
split: 6 2.625 (137)
x := {[-1.5, -1], [-1.5, -1], [0.392699081698724, 0.785398163397449], [-1.5, -1], [0, 0.5], [1.17809724509617, 1.5707963267949], [2.25, 3]}
split: 6 2.625 (138)
x := {[-1.5, -1], [-1.43959285297413, -1], [-4.94065645841247e-324, 0.387204789493637], [-1.5, -1], [0.5, 1], [0.785398163397449, 1.17809724509617], [2.25, 3]}
CP(1) => {[-1.5, -1], [-1.43511446776916, -1], [-4.94065645841247e-324, 0.383053887716666], [-1.5, -1], [0.5, 1], [0.785398163397449, 1.17809724509617], [2.25, 3]}
split: 6 2.625 (139)
x := {[-1.5, -1], [-1.43959285297413, -1], [-4.94065645841247e-324, 0.387204789493637], [-1.5, -1], [0.5, 1], [1.17809724509617, 1.5707963267949], [2.25, 3]}
CP(1) => {[-1.5, -1], [-1.43511446776916, -1], [-4.94065645841247e-324, 0.383053887716666], [-1.5, -1], [0.5, 1], [1.17809724509617, 1.5707963267949], [2.25, 3]}
split: 6 2.625 (140)
x := {[-1.5, -1], [-1.5, -1], [0.392699081698724, 0.785398163397449], [-1.5, -1], [0.5, 1], [0.785398163397449, 1.17809724509617], [2.25, 3]}
split: 6 2.625 (141)
x := {[-1.5, -1], [-1.5, -1], [0.392699081698724, 0.785398163397449], [-1.5, -1], [0.5, 1], [1.17809724509617, 1.5707963267949], [2.25, 3]}
split: 6 2.625 (142)
x := {[-2, -1.5], [-1.44904864405419, -1], [0.785398163397449, 1.5707963267949], [-1.5, -1], [0, 0.5], [-4.94065645841247e-324, 0.392699081698724], [2.25, 3]}
split: 2 1.1781 (143)
x := {[-2, -1.5], [-1.44904864405419, -1], [0.785398163397449, 1.5707963267949], [-1.5, -1], [0, 0.5], [0.392699081698724, 0.785398163397449], [2.25, 3]}
split: 2 1.1781 (144)
x := {[-2, -1.5], [-1.44904864405419, -1], [0.785398163397449, 1.5707963267949], [-1.5, -1], [0.5, 1], [-4.94065645841247e-324, 0.392699081698724], [2.25, 3]}
split: 2 1.1781 (145)
x := {[-2, -1.5], [-1.44904864405419, -1], [0.785398163397449, 1.5707963267949], [-1.5, -1], [0.5, 1], [0.392699081698724, 0.785398163397449], [2.25, 3]}
split: 2 1.1781 (146)
x := {[-1.44296841303095, -1], [-1.44296841303095, -1], [1.17809724509617, 1.5707963267949], [-1.70277843545475, -1.5], [0, 0.236605570108169], [-4.94065645841247e-324, 0.175075708396667], [2.625, 3]}
split: 0 -1.22148 (147)
x := {[-1.44296841303095, -1], [-1.44296841303095, -1], [1.17809724509617, 1.5707963267949], [-1.70277843545475, -1.5], [0.236605570108169, 0.473211140216337], [-4.94065645841247e-324, 0.175075708396667], [2.625, 3]}
CP(2) => []
x := {[-1.5, -1], [-1.5, -1], [0.785398163397449, 1.17809724509617], [-1.5, -1], [0, 0.5], [-4.94065645841247e-324, 0.392699081698724], [2.25, 3]}
split: 6 2.625 (147)
x := {[-1.5, -1], [-1.5, -1], [1.17809724509617, 1.5707963267949], [-1.5, -1], [0, 0.5], [-4.94065645841247e-324, 0.392699081698724], [2.25, 3]}
CP(3) => {[-1.44296841303095, -1], [-1.44296841303095, -1], [1.17809724509617, 1.5707963267949], [-1.5, -1], [0, 0.5], [-4.94065645841247e-324, 0.392699081698724], [2.25, 3]}
split: 6 2.625 (148)
x := {[-1.5, -1], [-1.5, -1], [0.785398163397449, 1.17809724509617], [-1.5, -1], [0, 0.5], [0.392699081698724, 0.785398163397449], [2.25, 3]}
split: 6 2.625 (149)
x := {[-1.5, -1], [-1.5, -1], [1.17809724509617, 1.5707963267949], [-1.5, -1], [0, 0.5], [0.392699081698724, 0.785398163397449], [2.25, 3]}
CP(3) => {[-1.44296841303095, -1], [-1.44296841303095, -1], [1.17809724509617, 1.5707963267949], [-1.5, -1], [0, 0.5], [0.392699081698724, 0.785398163397449], [2.25, 3]}
split: 6 2.625 (150)
x := {[-1.5, -1], [-1.5, -1], [0.785398163397449, 1.17809724509617], [-1.5, -1], [0.5, 1], [-4.94065645841247e-324, 0.392699081698724], [2.25, 3]}
split: 6 2.625 (151)
x := {[-1.5, -1], [-1.5, -1], [1.17809724509617, 1.5707963267949], [-1.5, -1], [0.5, 1], [-4.94065645841247e-324, 0.392699081698724], [2.25, 3]}
CP(3) => {[-1.44296841303095, -1], [-1.44296841303095, -1], [1.17809724509617, 1.5707963267949], [-1.5, -1], [0.5, 1], [-4.94065645841247e-324, 0.392699081698724], [2.25, 3]}
split: 6 2.625 (152)
x := {[-1.5, -1], [-1.5, -1], [0.785398163397449, 1.17809724509617], [-1.5, -1], [0.5, 1], [0.392699081698724, 0.785398163397449], [2.25, 3]}
split: 6 2.625 (153)
x := {[-1.5, -1], [-1.5, -1], [1.17809724509617, 1.5707963267949], [-1.5, -1], [0.5, 1], [0.392699081698724, 0.785398163397449], [2.25, 3]}
CP(3) => {[-1.44296841303095, -1], [-1.44296841303095, -1], [1.17809724509617, 1.5707963267949], [-1.5, -1], [0.5, 1], [0.392699081698724, 0.785398163397449], [2.25, 3]}
split: 6 2.625 (154)
x := {[-2, -1.5], [-1.44904864405419, -1], [0.785398163397449, 1.17809724509617], [-1.5, -1], [0, 0.5], [0.785398163397449, 1.5707963267949], [2.25, 3]}
CP(1) => []
x := {[-2, -1.5], [-1.44904864405419, -1], [1.17809724509617, 1.5707963267949], [-1.5, -1], [0, 0.5], [0.785398163397449, 1.5707963267949], [2.25, 3]}
CP(1) => []
x := {[-2, -1.5], [-1.44904864405419, -1], [0.785398163397449, 1.17809724509617], [-1.5, -1], [0.5, 1], [0.785398163397449, 1.5707963267949], [2.25, 3]}
CP(1) => []
x := {[-2, -1.5], [-1.44904864405419, -1], [1.17809724509617, 1.5707963267949], [-1.5, -1], [0.5, 1], [0.785398163397449, 1.5707963267949], [2.25, 3]}
CP(1) => []
x := {[-1.5, -1], [-1.5, -1], [0.785398163397449, 1.17809724509617], [-1.921626306698, -1.5], [0, 0.5], [1.17809724509617, 1.5707963267949], [2.25, 2.625]}
CP(1) => []
x := {[-1.5, -1], [-1.5, -1], [0.785398163397449, 1.17809724509617], [-1.921626306698, -1.5], [0, 0.5], [1.17809724509617, 1.5707963267949], [2.625, 3]}
split: 0 -1.25 (150)
x := {[-1.44296841303095, -1], [-1.44296841303095, -1], [1.17809724509617, 1.5707963267949], [-1.921626306698, -1.5], [0, 0.5], [1.17809724509617, 1.5707963267949], [2.25, 2.625]}
CP(1) => []
x := {[-1.44296841303095, -1], [-1.44296841303095, -1], [1.17809724509617, 1.5707963267949], [-1.921626306698, -1.5], [0, 0.5], [1.17809724509617, 1.5707963267949], [2.625, 3]}
split: 4 0.25 (150)
x := {[-1.5, -1], [-1.5, -1], [0.785398163397449, 1.17809724509617], [-1.5, -1], [0, 0.5], [0.785398163397449, 1.17809724509617], [2.25, 3]}
split: 6 2.625 (151)
x := {[-1.5, -1], [-1.5, -1], [0.785398163397449, 1.17809724509617], [-1.5, -1], [0, 0.5], [1.17809724509617, 1.5707963267949], [2.25, 3]}
split: 6 2.625 (152)
x := {[-1.44296841303095, -1], [-1.44296841303095, -1], [1.17809724509617, 1.5707963267949], [-1.5, -1], [0, 0.5], [0.785398163397449, 1.17809724509617], [2.25, 3]}
split: 6 2.625 (153)
x := {[-1.44296841303095, -1], [-1.44296841303095, -1], [1.17809724509617, 1.5707963267949], [-1.5, -1], [0, 0.5], [1.17809724509617, 1.5707963267949], [2.25, 3]}
split: 6 2.625 (154)
x := {[-1.5, -1], [-1.5, -1], [0.785398163397449, 1.17809724509617], [-1.5, -1], [0.5, 1], [0.785398163397449, 1.17809724509617], [2.25, 3]}
split: 6 2.625 (155)
x := {[-1.5, -1], [-1.5, -1], [0.785398163397449, 1.17809724509617], [-1.5, -1], [0.5, 1], [1.17809724509617, 1.5707963267949], [2.25, 3]}
split: 6 2.625 (156)
x := {[-1.44296841303095, -1], [-1.44296841303095, -1], [1.17809724509617, 1.5707963267949], [-1.5, -1], [0.5, 1], [0.785398163397449, 1.17809724509617], [2.25, 3]}
split: 6 2.625 (157)
x := {[-1.44296841303095, -1], [-1.44296841303095, -1], [1.17809724509617, 1.5707963267949], [-1.5, -1], [0.5, 1], [1.17809724509617, 1.5707963267949], [2.25, 3]}
split: 6 2.625 (158)
x := {[-1.25, -1], [-1.25, -1], [-4.94065645841247e-324, 0.370341886128094], [-1.90156918117882, -1.5], [-0.5, -0.25], [-4.94065645841247e-324, 0.352174894328048], [2.625, 3]}
CP(1) => []
x := {[-1.25, -1], [-1.25, -1], [-4.94065645841247e-324, 0.370341886128094], [-1.90156918117882, -1.5], [-0.25, 0], [-4.94065645841247e-324, 0.352174894328048], [2.625, 3]}
CP(1) => {[-1.25, -1], [-1.25, -1], [-4.94065645841247e-324, 0.360861546483578], [-1.87466742014288, -1.5], [-0.25, 0], [-4.94065645841247e-324, 0.327663742380751], [2.625, 3]}
split: 6 2.8125 (158)
x := {[-1.5, -1.25], [-1.45847586576825, -1], [0.392699081698724, 0.785398163397449], [-1.90427099189402, -1.5], [-0.5, -0.25], [-4.94065645841247e-324, 0.354648577314122], [2.625, 3]}
CP(1) => []
x := {[-1.5, -1.25], [-1.45847586576825, -1], [0.392699081698724, 0.785398163397449], [-1.90427099189402, -1.5], [-0.25, 0], [-4.94065645841247e-324, 0.354648577314122], [2.625, 3]}
CP(1) => []
x := {[-1.5, -1], [-1.5, -1], [0.392699081698724, 0.785398163397449], [-1.5, -1], [-1, -0.5], [-4.94065645841247e-324, 0.392699081698724], [2.25, 2.625]}
CP(1) => []
x := {[-1.5, -1], [-1.5, -1], [0.392699081698724, 0.785398163397449], [-1.5, -1], [-1, -0.5], [-4.94065645841247e-324, 0.392699081698724], [2.625, 3]}
split: 0 -1.25 (156)
x := {[-1.5, -1], [-1.5, -1], [0.392699081698724, 0.785398163397449], [-1.5, -1], [-1, -0.5], [0.392699081698724, 0.785398163397449], [2.25, 2.625]}
CP(1) => []
x := {[-1.5, -1], [-1.5, -1], [0.392699081698724, 0.785398163397449], [-1.5, -1], [-1, -0.5], [0.392699081698724, 0.785398163397449], [2.625, 3]}
split: 0 -1.25 (156)
x := {[-1.5, -1], [-1.43511446776916, -1], [-4.94065645841247e-324, 0.383053887716666], [-1.5, -1], [-0.5, 0], [-4.94065645841247e-324, 0.392699081698724], [2.25, 2.625]}
CP(1) => []
x := {[-1.5, -1], [-1.43511446776916, -1], [-4.94065645841247e-324, 0.383053887716666], [-1.5, -1], [-0.5, 0], [-4.94065645841247e-324, 0.392699081698724], [2.625, 3]}
CP(1) => {[-1.5, -1], [-1.4291846185739, -1], [-4.94065645841247e-324, 0.377568308419987], [-1.5, -1], [-0.5, 0], [-4.94065645841247e-324, 0.392699081698724], [2.625, 3]}
split: 0 -1.25 (156)
x := {[-1.5, -1], [-1.43511446776916, -1], [-4.94065645841247e-324, 0.383053887716666], [-1.5, -1], [-0.5, 0], [0.392699081698724, 0.785398163397449], [2.25, 2.625]}
CP(1) => []
x := {[-1.5, -1], [-1.43511446776916, -1], [-4.94065645841247e-324, 0.383053887716666], [-1.5, -1], [-0.5, 0], [0.392699081698724, 0.785398163397449], [2.625, 3]}
CP(1) => {[-1.5, -1], [-1.4291846185739, -1], [-4.94065645841247e-324, 0.377568308419987], [-1.5, -1], [-0.5, 0], [0.392699081698724, 0.785398163397449], [2.625, 3]}
split: 0 -1.25 (156)
x := {[-1.5, -1], [-1.5, -1], [0.392699081698724, 0.785398163397449], [-1.5, -1], [-0.5, 0], [-4.94065645841247e-324, 0.392699081698724], [2.25, 2.625]}
CP(1) => []
x := {[-1.5, -1], [-1.5, -1], [0.392699081698724, 0.785398163397449], [-1.5, -1], [-0.5, 0], [-4.94065645841247e-324, 0.392699081698724], [2.625, 3]}
split: 0 -1.25 (156)
x := {[-1.5, -1], [-1.5, -1], [0.392699081698724, 0.785398163397449], [-1.5, -1], [-0.5, 0], [0.392699081698724, 0.785398163397449], [2.25, 2.625]}
CP(1) => []
x := {[-1.5, -1], [-1.5, -1], [0.392699081698724, 0.785398163397449], [-1.5, -1], [-0.5, 0], [0.392699081698724, 0.785398163397449], [2.625, 3]}
split: 0 -1.25 (156)
x := {[-1.49894185730548, -1], [-1.42135325375596, -1], [-4.94065645841247e-324, 0.370341886128094], [-1.85754077426544, -1.5], [-0.5, -0.25], [1.17809724509617, 1.5707963267949], [2.625, 3]}
CP(2) => {[-1.46132179220352, -1], [-1.39754097043911, -1], [-4.94065645841247e-324, 0.348490971545964], [-1.75, -1.5], [-0.5, -0.25], [1.17809724509617, 1.5707963267949], [2.625, 3]}
split: 0 -1.23066 (157)
x := {[-1.49894185730548, -1], [-1.42135325375596, -1], [-4.94065645841247e-324, 0.370341886128094], [-1.85754077426544, -1.5], [-0.25, 0], [1.17809724509617, 1.5707963267949], [2.625, 3]}
CP(1) => {[-1.48259439654884, -1], [-1.41104598691907, -1], [-4.94065645841247e-324, 0.360861546483578], [-1.85754077426544, -1.5], [-0.25, 0], [1.17809724509617, 1.5707963267949], [2.625, 3]}
split: 0 -1.2413 (158)
x := {[-1.5, -1], [-1.5, -1], [0.392699081698724, 0.785398163397449], [-1.5, -1], [-1, -0.5], [0.785398163397449, 1.17809724509617], [2.25, 2.625]}
CP(1) => []
x := {[-1.5, -1], [-1.5, -1], [0.392699081698724, 0.785398163397449], [-1.5, -1], [-1, -0.5], [0.785398163397449, 1.17809724509617], [2.625, 3]}
split: 0 -1.25 (158)
x := {[-1.5, -1], [-1.5, -1], [0.392699081698724, 0.785398163397449], [-1.5, -1], [-1, -0.5], [1.17809724509617, 1.5707963267949], [2.25, 2.625]}
CP(1) => []
x := {[-1.5, -1], [-1.5, -1], [0.392699081698724, 0.785398163397449], [-1.5, -1], [-1, -0.5], [1.17809724509617, 1.5707963267949], [2.625, 3]}
split: 0 -1.25 (158)
x := {[-1.5, -1], [-1.43511446776916, -1], [-4.94065645841247e-324, 0.383053887716666], [-1.5, -1], [-0.5, 0], [0.785398163397449, 1.17809724509617], [2.25, 2.625]}
CP(1) => []
x := {[-1.5, -1], [-1.43511446776916, -1], [-4.94065645841247e-324, 0.383053887716666], [-1.5, -1], [-0.5, 0], [0.785398163397449, 1.17809724509617], [2.625, 3]}
CP(1) => {[-1.5, -1], [-1.4291846185739, -1], [-4.94065645841247e-324, 0.377568308419987], [-1.5, -1], [-0.5, 0], [0.785398163397449, 1.17809724509617], [2.625, 3]}
split: 0 -1.25 (158)
x := {[-1.5, -1], [-1.43511446776916, -1], [-4.94065645841247e-324, 0.383053887716666], [-1.5, -1], [-0.5, 0], [1.17809724509617, 1.5707963267949], [2.25, 2.625]}
CP(1) => []
x := {[-1.5, -1], [-1.43511446776916, -1], [-4.94065645841247e-324, 0.383053887716666], [-1.5, -1], [-0.5, 0], [1.17809724509617, 1.5707963267949], [2.625, 3]}
CP(1) => {[-1.5, -1], [-1.4291846185739, -1], [-4.94065645841247e-324, 0.377568308419987], [-1.5, -1], [-0.5, 0], [1.17809724509617, 1.5707963267949], [2.625, 3]}
split: 0 -1.25 (158)
x := {[-1.5, -1], [-1.5, -1], [0.392699081698724, 0.785398163397449], [-1.5, -1], [-0.5, 0], [0.785398163397449, 1.17809724509617], [2.25, 2.625]}
CP(1) => []
x := {[-1.5, -1], [-1.5, -1], [0.392699081698724, 0.785398163397449], [-1.5, -1], [-0.5, 0], [0.785398163397449, 1.17809724509617], [2.625, 3]}
split: 0 -1.25 (158)
x := {[-1.5, -1], [-1.5, -1], [0.392699081698724, 0.785398163397449], [-1.5, -1], [-0.5, 0], [1.17809724509617, 1.5707963267949], [2.25, 2.625]}
CP(1) => []
x := {[-1.5, -1], [-1.5, -1], [0.392699081698724, 0.785398163397449], [-1.5, -1], [-0.5, 0], [1.17809724509617, 1.5707963267949], [2.625, 3]}
split: 0 -1.25 (158)
x := {[-2, -1.5], [-1.44904864405419, -1], [0.785398163397449, 1.17809724509617], [-1.5, -1], [-1, -0.5], [-4.94065645841247e-324, 0.392699081698724], [2.25, 3]}
CP(1) => []
x := {[-2, -1.5], [-1.44904864405419, -1], [1.17809724509617, 1.5707963267949], [-1.5, -1], [-1, -0.5], [-4.94065645841247e-324, 0.392699081698724], [2.25, 3]}
CP(1) => []
x := {[-2, -1.5], [-1.44904864405419, -1], [0.785398163397449, 1.17809724509617], [-1.5, -1], [-1, -0.5], [0.392699081698724, 0.785398163397449], [2.25, 3]}
CP(1) => []
x := {[-2, -1.5], [-1.44904864405419, -1], [1.17809724509617, 1.5707963267949], [-1.5, -1], [-1, -0.5], [0.392699081698724, 0.785398163397449], [2.25, 3]}
CP(1) => []
x := {[-2, -1.5], [-1.44904864405419, -1], [0.785398163397449, 1.17809724509617], [-1.5, -1], [-0.5, 0], [-4.94065645841247e-324, 0.392699081698724], [2.25, 3]}
CP(1) => []
x := {[-2, -1.5], [-1.44904864405419, -1], [1.17809724509617, 1.5707963267949], [-1.5, -1], [-0.5, 0], [-4.94065645841247e-324, 0.392699081698724], [2.25, 3]}
CP(1) => []
x := {[-2, -1.5], [-1.44904864405419, -1], [0.785398163397449, 1.17809724509617], [-1.5, -1], [-0.5, 0], [0.392699081698724, 0.785398163397449], [2.25, 3]}
CP(1) => []
x := {[-2, -1.5], [-1.44904864405419, -1], [1.17809724509617, 1.5707963267949], [-1.5, -1], [-0.5, 0], [0.392699081698724, 0.785398163397449], [2.25, 3]}
CP(1) => []
x := {[-1.5, -1.25], [-1.5, -1.25], [0.785398163397449, 1.17809724509617], [-1.90427099189402, -1.5], [-0.5, 0], [-4.94065645841247e-324, 0.354648577314122], [2.625, 3]}
CP(1) => []
x := {[-1.5, -1.25], [-1.25, -1], [0.785398163397449, 1.17809724509617], [-1.90427099189402, -1.5], [-0.5, 0], [-4.94065645841247e-324, 0.354648577314122], [2.625, 3]}
split: 4 -0.25 (150)
x := {[-1.25, -1], [-1.25, -1], [0.785398163397449, 1.17809724509617], [-1.90241490937188, -1.5], [-0.5, -0.25], [-4.94065645841247e-324, 0.352948970788828], [2.625, 3]}
CP(2) => {[-1.25, -1], [-1.25, -1], [0.785398163397449, 1.17809724509617], [-1.75, -1.5], [-0.5, -0.25], [-4.94065645841247e-324, 0.351822756970162], [2.625, 3]}
split: 2 0.981748 (151)
x := {[-1.25, -1], [-1.25, -1], [0.785398163397449, 1.17809724509617], [-1.90241490937188, -1.5], [-0.25, 0], [-4.94065645841247e-324, 0.352948970788828], [2.625, 3]}
CP(1) => {[-1.25, -1], [-1.25, -1], [0.785398163397449, 1.17809724509617], [-1.87515035442168, -1.5], [-0.25, 0], [-4.94065645841247e-324, 0.328101916606728], [2.625, 3]}
split: 2 0.981748 (152)
x := {[-1.44296841303095, -1.22148420651548], [-1.44296841303095, -1], [1.17809724509617, 1.5707963267949], [-1.75, -1.5], [-0.5, -0.25], [-4.94065645841247e-324, 0.352174894328048], [2.625, 3]}
CP(1) => []
x := {[-1.22148420651548, -1], [-1.44296841303095, -1], [1.17809724509617, 1.5707963267949], [-1.75, -1.5], [-0.5, -0.25], [-4.94065645841247e-324, 0.352174894328048], [2.625, 3]}
CP(1) => []
x := {[-1.44296841303095, -1.22148420651548], [-1.44296841303095, -1], [1.17809724509617, 1.5707963267949], [-1.87621160534566, -1.5], [-0.25, 0], [-4.94065645841247e-324, 0.329065036859953], [2.625, 3]}
CP(1) => []
x := {[-1.22148420651548, -1], [-1.44296841303095, -1], [1.17809724509617, 1.5707963267949], [-1.87621160534566, -1.5], [-0.25, 0], [-4.94065645841247e-324, 0.329065036859953], [2.625, 3]}
CP(2) => {[-1.22148420651548, -1], [-1.22148420651548, -1], [1.17809724509617, 1.5707963267949], [-1.85161903524737, -1.5], [-0.25, 0], [-4.94065645841247e-324, 0.306825412389918], [2.625, 3]}
split: 2 1.37445 (150)
x := {[-1.5, -1], [-1.5, -1], [0.785398163397449, 1.17809724509617], [-1.5, -1], [-1, -0.5], [-4.94065645841247e-324, 0.392699081698724], [2.25, 2.625]}
CP(1) => []
x := {[-1.5, -1], [-1.5, -1], [0.785398163397449, 1.17809724509617], [-1.5, -1], [-1, -0.5], [-4.94065645841247e-324, 0.392699081698724], [2.625, 3]}
split: 0 -1.25 (150)
x := {[-1.5, -1], [-1.5, -1], [0.785398163397449, 1.17809724509617], [-1.5, -1], [-1, -0.5], [0.392699081698724, 0.785398163397449], [2.25, 2.625]}
CP(1) => []
x := {[-1.5, -1], [-1.5, -1], [0.785398163397449, 1.17809724509617], [-1.5, -1], [-1, -0.5], [0.392699081698724, 0.785398163397449], [2.625, 3]}
split: 0 -1.25 (150)
x := {[-1.5, -1], [-1.5, -1], [0.785398163397449, 1.17809724509617], [-1.5, -1], [-0.5, 0], [-4.94065645841247e-324, 0.392699081698724], [2.25, 2.625]}
CP(1) => []
x := {[-1.5, -1], [-1.5, -1], [0.785398163397449, 1.17809724509617], [-1.5, -1], [-0.5, 0], [-4.94065645841247e-324, 0.392699081698724], [2.625, 3]}
split: 0 -1.25 (150)
x := {[-1.44296841303095, -1], [-1.44296841303095, -1], [1.17809724509617, 1.5707963267949], [-1.5, -1], [-0.5, 0], [-4.94065645841247e-324, 0.392699081698724], [2.25, 2.625]}
CP(1) => []
x := {[-1.44296841303095, -1], [-1.44296841303095, -1], [1.17809724509617, 1.5707963267949], [-1.5, -1], [-0.5, 0], [-4.94065645841247e-324, 0.392699081698724], [2.625, 3]}
split: 3 -1.25 (150)
x := {[-1.5, -1], [-1.5, -1], [0.785398163397449, 1.17809724509617], [-1.5, -1], [-0.5, 0], [0.392699081698724, 0.785398163397449], [2.25, 2.625]}
CP(1) => []
x := {[-1.5, -1], [-1.5, -1], [0.785398163397449, 1.17809724509617], [-1.5, -1], [-0.5, 0], [0.392699081698724, 0.785398163397449], [2.625, 3]}
split: 0 -1.25 (150)
x := {[-1.44296841303095, -1], [-1.44296841303095, -1], [1.17809724509617, 1.5707963267949], [-1.5, -1], [-0.5, 0], [0.392699081698724, 0.785398163397449], [2.25, 2.625]}
CP(1) => []
x := {[-1.44296841303095, -1], [-1.44296841303095, -1], [1.17809724509617, 1.5707963267949], [-1.5, -1], [-0.5, 0], [0.392699081698724, 0.785398163397449], [2.625, 3]}
split: 3 -1.25 (150)
x := {[-1.5, -1.25], [-1.5, -1], [0.785398163397449, 1.17809724509617], [-1.85754077426544, -1.5], [-0.5, 0], [1.17809724509617, 1.5707963267949], [2.625, 3]}
split: 1 -1.25 (151)
x := {[-1.25, -1], [-1.5, -1], [0.785398163397449, 1.17809724509617], [-1.85754077426544, -1.5], [-0.5, 0], [1.17809724509617, 1.5707963267949], [2.625, 3]}
CP(2) => {[-1.25, -1], [-1.25, -1], [0.785398163397449, 1.17809724509617], [-1.85754077426544, -1.5], [-0.5, 0], [1.17809724509617, 1.5707963267949], [2.625, 3]}
split: 4 -0.25 (152)
x := {[-1.44296841303095, -1], [-1.44296841303095, -1], [1.17809724509617, 1.5707963267949], [-1.85754077426544, -1.5], [-0.5, -0.25], [1.17809724509617, 1.5707963267949], [2.625, 3]}
CP(2) => {[-1.44296841303095, -1], [-1.44296841303095, -1], [1.17809724509617, 1.5707963267949], [-1.75, -1.5], [-0.5, -0.25], [1.17809724509617, 1.5707963267949], [2.625, 3]}
split: 0 -1.22148 (153)
x := {[-1.44296841303095, -1], [-1.44296841303095, -1], [1.17809724509617, 1.5707963267949], [-1.85754077426544, -1.5], [-0.25, 0], [1.17809724509617, 1.5707963267949], [2.625, 3]}
split: 0 -1.22148 (154)
x := {[-1.5, -1], [-1.5, -1], [0.785398163397449, 1.17809724509617], [-1.5, -1], [-1, -0.5], [0.785398163397449, 1.17809724509617], [2.25, 2.625]}
CP(1) => []
x := {[-1.5, -1], [-1.5, -1], [0.785398163397449, 1.17809724509617], [-1.5, -1], [-1, -0.5], [0.785398163397449, 1.17809724509617], [2.625, 3]}
split: 0 -1.25 (154)
x := {[-1.5, -1], [-1.5, -1], [0.785398163397449, 1.17809724509617], [-1.5, -1], [-1, -0.5], [1.17809724509617, 1.5707963267949], [2.25, 2.625]}
CP(1) => []
x := {[-1.5, -1], [-1.5, -1], [0.785398163397449, 1.17809724509617], [-1.5, -1], [-1, -0.5], [1.17809724509617, 1.5707963267949], [2.625, 3]}
split: 0 -1.25 (154)
x := {[-1.5, -1], [-1.5, -1], [0.785398163397449, 1.17809724509617], [-1.5, -1], [-0.5, 0], [0.785398163397449, 1.17809724509617], [2.25, 2.625]}
CP(1) => []
x := {[-1.5, -1], [-1.5, -1], [0.785398163397449, 1.17809724509617], [-1.5, -1], [-0.5, 0], [0.785398163397449, 1.17809724509617], [2.625, 3]}
split: 0 -1.25 (154)
x := {[-1.5, -1], [-1.5, -1], [0.785398163397449, 1.17809724509617], [-1.5, -1], [-0.5, 0], [1.17809724509617, 1.5707963267949], [2.25, 2.625]}
CP(1) => []
x := {[-1.5, -1], [-1.5, -1], [0.785398163397449, 1.17809724509617], [-1.5, -1], [-0.5, 0], [1.17809724509617, 1.5707963267949], [2.625, 3]}
split: 0 -1.25 (154)
x := {[-1.44296841303095, -1], [-1.44296841303095, -1], [1.17809724509617, 1.5707963267949], [-1.5, -1], [-0.5, 0], [0.785398163397449, 1.17809724509617], [2.25, 2.625]}
CP(1) => []
x := {[-1.44296841303095, -1], [-1.44296841303095, -1], [1.17809724509617, 1.5707963267949], [-1.5, -1], [-0.5, 0], [0.785398163397449, 1.17809724509617], [2.625, 3]}
split: 3 -1.25 (154)
x := {[-1.44296841303095, -1], [-1.44296841303095, -1], [1.17809724509617, 1.5707963267949], [-1.5, -1], [-0.5, 0], [1.17809724509617, 1.5707963267949], [2.25, 2.625]}
CP(1) => []
x := {[-1.44296841303095, -1], [-1.44296841303095, -1], [1.17809724509617, 1.5707963267949], [-1.5, -1], [-0.5, 0], [1.17809724509617, 1.5707963267949], [2.625, 3]}
split: 3 -1.25 (154)
x := {[-1.5, -1.25], [-1.45847586576825, -1], [0.392699081698724, 0.785398163397449], [-1.70526696755704, -1.5], [0, 0.23992359752879], [-4.94065645841247e-324, 0.177246911190641], [2.625, 3]}
CP(1) => []
x := {[-1.5, -1.25], [-1.45847586576825, -1], [0.392699081698724, 0.785398163397449], [-1.70526696755704, -1.5], [0.23992359752879, 0.47984719505758], [-4.94065645841247e-324, 0.177246911190641], [2.625, 3]}
CP(2) => []
x := {[-1.5, -1], [-1.43511446776916, -1], [-4.94065645841247e-324, 0.383053887716666], [-1.5, -1], [0, 0.5], [-4.94065645841247e-324, 0.392699081698724], [2.25, 2.625]}
CP(1) => []
x := {[-1.5, -1], [-1.43511446776916, -1], [-4.94065645841247e-324, 0.383053887716666], [-1.5, -1], [0, 0.5], [-4.94065645841247e-324, 0.392699081698724], [2.625, 3]}
CP(1) => {[-1.5, -1], [-1.4291846185739, -1], [-4.94065645841247e-324, 0.377568308419987], [-1.5, -1], [0, 0.5], [-4.94065645841247e-324, 0.392699081698724], [2.625, 3]}
split: 0 -1.25 (152)
x := {[-1.5, -1], [-1.43511446776916, -1], [-4.94065645841247e-324, 0.383053887716666], [-1.5, -1], [0, 0.5], [0.392699081698724, 0.785398163397449], [2.25, 2.625]}
CP(1) => []
x := {[-1.5, -1], [-1.43511446776916, -1], [-4.94065645841247e-324, 0.383053887716666], [-1.5, -1], [0, 0.5], [0.392699081698724, 0.785398163397449], [2.625, 3]}
CP(1) => {[-1.5, -1], [-1.4291846185739, -1], [-4.94065645841247e-324, 0.377568308419987], [-1.5, -1], [0, 0.5], [0.392699081698724, 0.785398163397449], [2.625, 3]}
split: 0 -1.25 (152)
x := {[-1.5, -1], [-1.5, -1], [0.392699081698724, 0.785398163397449], [-1.5, -1], [0, 0.5], [-4.94065645841247e-324, 0.392699081698724], [2.25, 2.625]}
CP(1) => []
x := {[-1.5, -1], [-1.5, -1], [0.392699081698724, 0.785398163397449], [-1.5, -1], [0, 0.5], [-4.94065645841247e-324, 0.392699081698724], [2.625, 3]}
split: 0 -1.25 (152)
x := {[-1.5, -1], [-1.5, -1], [0.392699081698724, 0.785398163397449], [-1.5, -1], [0, 0.5], [0.392699081698724, 0.785398163397449], [2.25, 2.625]}
CP(1) => []
x := {[-1.5, -1], [-1.5, -1], [0.392699081698724, 0.785398163397449], [-1.5, -1], [0, 0.5], [0.392699081698724, 0.785398163397449], [2.625, 3]}
split: 0 -1.25 (152)
x := {[-1.5, -1], [-1.43511446776916, -1], [-4.94065645841247e-324, 0.383053887716666], [-1.5, -1], [0.5, 1], [-4.94065645841247e-324, 0.392699081698724], [2.25, 2.625]}
CP(1) => []
x := {[-1.5, -1], [-1.43511446776916, -1], [-4.94065645841247e-324, 0.383053887716666], [-1.5, -1], [0.5, 1], [-4.94065645841247e-324, 0.392699081698724], [2.625, 3]}
CP(1) => {[-1.5, -1], [-1.4291846185739, -1], [-4.94065645841247e-324, 0.377568308419987], [-1.5, -1], [0.5, 1], [-4.94065645841247e-324, 0.392699081698724], [2.625, 3]}
split: 0 -1.25 (152)
x := {[-1.5, -1], [-1.43511446776916, -1], [-4.94065645841247e-324, 0.383053887716666], [-1.5, -1], [0.5, 1], [0.392699081698724, 0.785398163397449], [2.25, 2.625]}
CP(1) => []
x := {[-1.5, -1], [-1.43511446776916, -1], [-4.94065645841247e-324, 0.383053887716666], [-1.5, -1], [0.5, 1], [0.392699081698724, 0.785398163397449], [2.625, 3]}
CP(1) => {[-1.5, -1], [-1.4291846185739, -1], [-4.94065645841247e-324, 0.377568308419987], [-1.5, -1], [0.5, 1], [0.392699081698724, 0.785398163397449], [2.625, 3]}
split: 0 -1.25 (152)
x := {[-1.5, -1], [-1.5, -1], [0.392699081698724, 0.785398163397449], [-1.5, -1], [0.5, 1], [-4.94065645841247e-324, 0.392699081698724], [2.25, 2.625]}
CP(1) => []
x := {[-1.5, -1], [-1.5, -1], [0.392699081698724, 0.785398163397449], [-1.5, -1], [0.5, 1], [-4.94065645841247e-324, 0.392699081698724], [2.625, 3]}
split: 0 -1.25 (152)
x := {[-1.5, -1], [-1.5, -1], [0.392699081698724, 0.785398163397449], [-1.5, -1], [0.5, 1], [0.392699081698724, 0.785398163397449], [2.25, 2.625]}
CP(1) => []
x := {[-1.5, -1], [-1.5, -1], [0.392699081698724, 0.785398163397449], [-1.5, -1], [0.5, 1], [0.392699081698724, 0.785398163397449], [2.625, 3]}
split: 0 -1.25 (152)
x := {[-1.49894185730548, -1], [-1.42135325375596, -1], [-4.94065645841247e-324, 0.370341886128094], [-1.921626306698, -1.5], [0, 0.25], [1.17809724509617, 1.5707963267949], [2.625, 3]}
CP(1) => {[-1.48259439654884, -1], [-1.41104598691907, -1], [-4.94065645841247e-324, 0.360861546483578], [-1.90027653583133, -1.5], [0, 0.25], [1.17809724509617, 1.5707963267949], [2.625, 3]}
split: 0 -1.2413 (153)
x := {[-1.49894185730548, -1], [-1.42135325375596, -1], [-4.94065645841247e-324, 0.370341886128094], [-1.921626306698, -1.5], [0.25, 0.5], [1.17809724509617, 1.5707963267949], [2.625, 3]}
CP(2) => {[-1.46132179220352, -1], [-1.39754097043911, -1], [-4.94065645841247e-324, 0.348490971545964], [-1.75, -1.5], [0.25, 0.5], [1.17809724509617, 1.5707963267949], [2.625, 3]}
split: 0 -1.23066 (154)
x := {[-1.5, -1.25], [-1.5, -1], [0.392699081698724, 0.785398163397449], [-1.921626306698, -1.5], [0, 0.5], [1.17809724509617, 1.5707963267949], [2.625, 3]}
CP(1) => {[-1.5, -1.25], [-1.45847586576825, -1], [0.392699081698724, 0.785398163397449], [-1.921626306698, -1.5], [0, 0.5], [1.17809724509617, 1.5707963267949], [2.625, 3]}
split: 4 0.25 (155)
x := {[-1.25, -1], [-1.5, -1], [0.392699081698724, 0.785398163397449], [-1.921626306698, -1.5], [0, 0.5], [1.17809724509617, 1.5707963267949], [2.625, 3]}
CP(2) => {[-1.25, -1], [-1.25, -1], [0.392699081698724, 0.785398163397449], [-1.921626306698, -1.5], [0, 0.5], [1.17809724509617, 1.5707963267949], [2.625, 3]}
split: 4 0.25 (156)
x := {[-1.5, -1], [-1.43511446776916, -1], [-4.94065645841247e-324, 0.383053887716666], [-1.5, -1], [0, 0.5], [0.785398163397449, 1.17809724509617], [2.25, 2.625]}
CP(1) => []
x := {[-1.5, -1], [-1.43511446776916, -1], [-4.94065645841247e-324, 0.383053887716666], [-1.5, -1], [0, 0.5], [0.785398163397449, 1.17809724509617], [2.625, 3]}
CP(1) => {[-1.5, -1], [-1.4291846185739, -1], [-4.94065645841247e-324, 0.377568308419987], [-1.5, -1], [0, 0.5], [0.785398163397449, 1.17809724509617], [2.625, 3]}
split: 0 -1.25 (156)
x := {[-1.5, -1], [-1.43511446776916, -1], [-4.94065645841247e-324, 0.383053887716666], [-1.5, -1], [0, 0.5], [1.17809724509617, 1.5707963267949], [2.25, 2.625]}
CP(1) => []
x := {[-1.5, -1], [-1.43511446776916, -1], [-4.94065645841247e-324, 0.383053887716666], [-1.5, -1], [0, 0.5], [1.17809724509617, 1.5707963267949], [2.625, 3]}
CP(1) => {[-1.5, -1], [-1.4291846185739, -1], [-4.94065645841247e-324, 0.377568308419987], [-1.5, -1], [0, 0.5], [1.17809724509617, 1.5707963267949], [2.625, 3]}
split: 0 -1.25 (156)
x := {[-1.5, -1], [-1.5, -1], [0.392699081698724, 0.785398163397449], [-1.5, -1], [0, 0.5], [0.785398163397449, 1.17809724509617], [2.25, 2.625]}
CP(1) => []
x := {[-1.5, -1], [-1.5, -1], [0.392699081698724, 0.785398163397449], [-1.5, -1], [0, 0.5], [0.785398163397449, 1.17809724509617], [2.625, 3]}
split: 0 -1.25 (156)
x := {[-1.5, -1], [-1.5, -1], [0.392699081698724, 0.785398163397449], [-1.5, -1], [0, 0.5], [1.17809724509617, 1.5707963267949], [2.25, 2.625]}
CP(1) => []
x := {[-1.5, -1], [-1.5, -1], [0.392699081698724, 0.785398163397449], [-1.5, -1], [0, 0.5], [1.17809724509617, 1.5707963267949], [2.625, 3]}
split: 0 -1.25 (156)
x := {[-1.5, -1], [-1.43511446776916, -1], [-4.94065645841247e-324, 0.383053887716666], [-1.5, -1], [0.5, 1], [0.785398163397449, 1.17809724509617], [2.25, 2.625]}
CP(1) => []
x := {[-1.5, -1], [-1.43511446776916, -1], [-4.94065645841247e-324, 0.383053887716666], [-1.5, -1], [0.5, 1], [0.785398163397449, 1.17809724509617], [2.625, 3]}
CP(1) => {[-1.5, -1], [-1.4291846185739, -1], [-4.94065645841247e-324, 0.377568308419987], [-1.5, -1], [0.5, 1], [0.785398163397449, 1.17809724509617], [2.625, 3]}
split: 0 -1.25 (156)
x := {[-1.5, -1], [-1.43511446776916, -1], [-4.94065645841247e-324, 0.383053887716666], [-1.5, -1], [0.5, 1], [1.17809724509617, 1.5707963267949], [2.25, 2.625]}
CP(1) => []
x := {[-1.5, -1], [-1.43511446776916, -1], [-4.94065645841247e-324, 0.383053887716666], [-1.5, -1], [0.5, 1], [1.17809724509617, 1.5707963267949], [2.625, 3]}
CP(1) => {[-1.5, -1], [-1.4291846185739, -1], [-4.94065645841247e-324, 0.377568308419987], [-1.5, -1], [0.5, 1], [1.17809724509617, 1.5707963267949], [2.625, 3]}
split: 0 -1.25 (156)
x := {[-1.5, -1], [-1.5, -1], [0.392699081698724, 0.785398163397449], [-1.5, -1], [0.5, 1], [0.785398163397449, 1.17809724509617], [2.25, 2.625]}
CP(1) => []
x := {[-1.5, -1], [-1.5, -1], [0.392699081698724, 0.785398163397449], [-1.5, -1], [0.5, 1], [0.785398163397449, 1.17809724509617], [2.625, 3]}
split: 0 -1.25 (156)
x := {[-1.5, -1], [-1.5, -1], [0.392699081698724, 0.785398163397449], [-1.5, -1], [0.5, 1], [1.17809724509617, 1.5707963267949], [2.25, 2.625]}
CP(1) => []
x := {[-1.5, -1], [-1.5, -1], [0.392699081698724, 0.785398163397449], [-1.5, -1], [0.5, 1], [1.17809724509617, 1.5707963267949], [2.625, 3]}
split: 0 -1.25 (156)
x := {[-2, -1.5], [-1.44904864405419, -1], [0.785398163397449, 1.17809724509617], [-1.5, -1], [0, 0.5], [-4.94065645841247e-324, 0.392699081698724], [2.25, 3]}
CP(1) => []
x := {[-2, -1.5], [-1.44904864405419, -1], [1.17809724509617, 1.5707963267949], [-1.5, -1], [0, 0.5], [-4.94065645841247e-324, 0.392699081698724], [2.25, 3]}
CP(1) => []
x := {[-2, -1.5], [-1.44904864405419, -1], [0.785398163397449, 1.17809724509617], [-1.5, -1], [0, 0.5], [0.392699081698724, 0.785398163397449], [2.25, 3]}
CP(1) => []
x := {[-2, -1.5], [-1.44904864405419, -1], [1.17809724509617, 1.5707963267949], [-1.5, -1], [0, 0.5], [0.392699081698724, 0.785398163397449], [2.25, 3]}
CP(1) => []
x := {[-2, -1.5], [-1.44904864405419, -1], [0.785398163397449, 1.17809724509617], [-1.5, -1], [0.5, 1], [-4.94065645841247e-324, 0.392699081698724], [2.25, 3]}
CP(1) => []
x := {[-2, -1.5], [-1.44904864405419, -1], [1.17809724509617, 1.5707963267949], [-1.5, -1], [0.5, 1], [-4.94065645841247e-324, 0.392699081698724], [2.25, 3]}
CP(1) => []
x := {[-2, -1.5], [-1.44904864405419, -1], [0.785398163397449, 1.17809724509617], [-1.5, -1], [0.5, 1], [0.392699081698724, 0.785398163397449], [2.25, 3]}
CP(1) => []
x := {[-2, -1.5], [-1.44904864405419, -1], [1.17809724509617, 1.5707963267949], [-1.5, -1], [0.5, 1], [0.392699081698724, 0.785398163397449], [2.25, 3]}
CP(1) => []
x := {[-1.44296841303095, -1.22148420651548], [-1.44296841303095, -1], [1.17809724509617, 1.5707963267949], [-1.70277843545475, -1.5], [0, 0.236605570108169], [-4.94065645841247e-324, 0.175075708396667], [2.625, 3]}
CP(1) => []
x := {[-1.22148420651548, -1], [-1.44296841303095, -1], [1.17809724509617, 1.5707963267949], [-1.70277843545475, -1.5], [0, 0.236605570108169], [-4.94065645841247e-324, 0.175075708396667], [2.625, 3]}
CP(1) => []
x := {[-1.5, -1], [-1.5, -1], [0.785398163397449, 1.17809724509617], [-1.5, -1], [0, 0.5], [-4.94065645841247e-324, 0.392699081698724], [2.25, 2.625]}
CP(1) => []
x := {[-1.5, -1], [-1.5, -1], [0.785398163397449, 1.17809724509617], [-1.5, -1], [0, 0.5], [-4.94065645841247e-324, 0.392699081698724], [2.625, 3]}
split: 0 -1.25 (146)
x := {[-1.44296841303095, -1], [-1.44296841303095, -1], [1.17809724509617, 1.5707963267949], [-1.5, -1], [0, 0.5], [-4.94065645841247e-324, 0.392699081698724], [2.25, 2.625]}
CP(1) => []
x := {[-1.44296841303095, -1], [-1.44296841303095, -1], [1.17809724509617, 1.5707963267949], [-1.5, -1], [0, 0.5], [-4.94065645841247e-324, 0.392699081698724], [2.625, 3]}
split: 3 -1.25 (146)
x := {[-1.5, -1], [-1.5, -1], [0.785398163397449, 1.17809724509617], [-1.5, -1], [0, 0.5], [0.392699081698724, 0.785398163397449], [2.25, 2.625]}
CP(1) => []
x := {[-1.5, -1], [-1.5, -1], [0.785398163397449, 1.17809724509617], [-1.5, -1], [0, 0.5], [0.392699081698724, 0.785398163397449], [2.625, 3]}
split: 0 -1.25 (146)
x := {[-1.44296841303095, -1], [-1.44296841303095, -1], [1.17809724509617, 1.5707963267949], [-1.5, -1], [0, 0.5], [0.392699081698724, 0.785398163397449], [2.25, 2.625]}
CP(1) => []
x := {[-1.44296841303095, -1], [-1.44296841303095, -1], [1.17809724509617, 1.5707963267949], [-1.5, -1], [0, 0.5], [0.392699081698724, 0.785398163397449], [2.625, 3]}
split: 3 -1.25 (146)
x := {[-1.5, -1], [-1.5, -1], [0.785398163397449, 1.17809724509617], [-1.5, -1], [0.5, 1], [-4.94065645841247e-324, 0.392699081698724], [2.25, 2.625]}
CP(1) => []
x := {[-1.5, -1], [-1.5, -1], [0.785398163397449, 1.17809724509617], [-1.5, -1], [0.5, 1], [-4.94065645841247e-324, 0.392699081698724], [2.625, 3]}
split: 0 -1.25 (146)
x := {[-1.44296841303095, -1], [-1.44296841303095, -1], [1.17809724509617, 1.5707963267949], [-1.5, -1], [0.5, 1], [-4.94065645841247e-324, 0.392699081698724], [2.25, 2.625]}
CP(1) => []
x := {[-1.44296841303095, -1], [-1.44296841303095, -1], [1.17809724509617, 1.5707963267949], [-1.5, -1], [0.5, 1], [-4.94065645841247e-324, 0.392699081698724], [2.625, 3]}
split: 3 -1.25 (146)
x := {[-1.5, -1], [-1.5, -1], [0.785398163397449, 1.17809724509617], [-1.5, -1], [0.5, 1], [0.392699081698724, 0.785398163397449], [2.25, 2.625]}
CP(1) => []
x := {[-1.5, -1], [-1.5, -1], [0.785398163397449, 1.17809724509617], [-1.5, -1], [0.5, 1], [0.392699081698724, 0.785398163397449], [2.625, 3]}
split: 0 -1.25 (146)
x := {[-1.44296841303095, -1], [-1.44296841303095, -1], [1.17809724509617, 1.5707963267949], [-1.5, -1], [0.5, 1], [0.392699081698724, 0.785398163397449], [2.25, 2.625]}
CP(1) => []
x := {[-1.44296841303095, -1], [-1.44296841303095, -1], [1.17809724509617, 1.5707963267949], [-1.5, -1], [0.5, 1], [0.392699081698724, 0.785398163397449], [2.625, 3]}
split: 3 -1.25 (146)
x := {[-1.5, -1.25], [-1.5, -1], [0.785398163397449, 1.17809724509617], [-1.921626306698, -1.5], [0, 0.5], [1.17809724509617, 1.5707963267949], [2.625, 3]}
split: 1 -1.25 (147)
x := {[-1.25, -1], [-1.5, -1], [0.785398163397449, 1.17809724509617], [-1.921626306698, -1.5], [0, 0.5], [1.17809724509617, 1.5707963267949], [2.625, 3]}
CP(2) => {[-1.25, -1], [-1.25, -1], [0.785398163397449, 1.17809724509617], [-1.921626306698, -1.5], [0, 0.5], [1.17809724509617, 1.5707963267949], [2.625, 3]}
split: 4 0.25 (148)
x := {[-1.44296841303095, -1], [-1.44296841303095, -1], [1.17809724509617, 1.5707963267949], [-1.921626306698, -1.5], [0, 0.25], [1.17809724509617, 1.5707963267949], [2.625, 3]}
CP(1) => {[-1.44296841303095, -1], [-1.44296841303095, -1], [1.17809724509617, 1.5707963267949], [-1.90027653583133, -1.5], [0, 0.25], [1.17809724509617, 1.5707963267949], [2.625, 3]}
split: 0 -1.22148 (149)
x := {[-1.44296841303095, -1], [-1.44296841303095, -1], [1.17809724509617, 1.5707963267949], [-1.921626306698, -1.5], [0.25, 0.5], [1.17809724509617, 1.5707963267949], [2.625, 3]}
CP(2) => {[-1.44296841303095, -1], [-1.44296841303095, -1], [1.17809724509617, 1.5707963267949], [-1.75, -1.5], [0.25, 0.5], [1.17809724509617, 1.5707963267949], [2.625, 3]}
split: 0 -1.22148 (150)
x := {[-1.5, -1], [-1.5, -1], [0.785398163397449, 1.17809724509617], [-1.5, -1], [0, 0.5], [0.785398163397449, 1.17809724509617], [2.25, 2.625]}
CP(1) => []
x := {[-1.5, -1], [-1.5, -1], [0.785398163397449, 1.17809724509617], [-1.5, -1], [0, 0.5], [0.785398163397449, 1.17809724509617], [2.625, 3]}
split: 0 -1.25 (150)
x := {[-1.5, -1], [-1.5, -1], [0.785398163397449, 1.17809724509617], [-1.5, -1], [0, 0.5], [1.17809724509617, 1.5707963267949], [2.25, 2.625]}
CP(1) => []
x := {[-1.5, -1], [-1.5, -1], [0.785398163397449, 1.17809724509617], [-1.5, -1], [0, 0.5], [1.17809724509617, 1.5707963267949], [2.625, 3]}
split: 0 -1.25 (150)
x := {[-1.44296841303095, -1], [-1.44296841303095, -1], [1.17809724509617, 1.5707963267949], [-1.5, -1], [0, 0.5], [0.785398163397449, 1.17809724509617], [2.25, 2.625]}
CP(1) => []
x := {[-1.44296841303095, -1], [-1.44296841303095, -1], [1.17809724509617, 1.5707963267949], [-1.5, -1], [0, 0.5], [0.785398163397449, 1.17809724509617], [2.625, 3]}
split: 3 -1.25 (150)
x := {[-1.44296841303095, -1], [-1.44296841303095, -1], [1.17809724509617, 1.5707963267949], [-1.5, -1], [0, 0.5], [1.17809724509617, 1.5707963267949], [2.25, 2.625]}
CP(1) => []
x := {[-1.44296841303095, -1], [-1.44296841303095, -1], [1.17809724509617, 1.5707963267949], [-1.5, -1], [0, 0.5], [1.17809724509617, 1.5707963267949], [2.625, 3]}
split: 3 -1.25 (150)
x := {[-1.5, -1], [-1.5, -1], [0.785398163397449, 1.17809724509617], [-1.5, -1], [0.5, 1], [0.785398163397449, 1.17809724509617], [2.25, 2.625]}
CP(1) => []
x := {[-1.5, -1], [-1.5, -1], [0.785398163397449, 1.17809724509617], [-1.5, -1], [0.5, 1], [0.785398163397449, 1.17809724509617], [2.625, 3]}
split: 0 -1.25 (150)
x := {[-1.5, -1], [-1.5, -1], [0.785398163397449, 1.17809724509617], [-1.5, -1], [0.5, 1], [1.17809724509617, 1.5707963267949], [2.25, 2.625]}
CP(1) => []
x := {[-1.5, -1], [-1.5, -1], [0.785398163397449, 1.17809724509617], [-1.5, -1], [0.5, 1], [1.17809724509617, 1.5707963267949], [2.625, 3]}
split: 0 -1.25 (150)
x := {[-1.44296841303095, -1], [-1.44296841303095, -1], [1.17809724509617, 1.5707963267949], [-1.5, -1], [0.5, 1], [0.785398163397449, 1.17809724509617], [2.25, 2.625]}
CP(1) => []
x := {[-1.44296841303095, -1], [-1.44296841303095, -1], [1.17809724509617, 1.5707963267949], [-1.5, -1], [0.5, 1], [0.785398163397449, 1.17809724509617], [2.625, 3]}
split: 3 -1.25 (150)
x := {[-1.44296841303095, -1], [-1.44296841303095, -1], [1.17809724509617, 1.5707963267949], [-1.5, -1], [0.5, 1], [1.17809724509617, 1.5707963267949], [2.25, 2.625]}
CP(1) => []
x := {[-1.44296841303095, -1], [-1.44296841303095, -1], [1.17809724509617, 1.5707963267949], [-1.5, -1], [0.5, 1], [1.17809724509617, 1.5707963267949], [2.625, 3]}
split: 3 -1.25 (150)
x := {[-1.25, -1], [-1.25, -1], [-4.94065645841247e-324, 0.360861546483578], [-1.87466742014288, -1.5], [-0.25, 0], [-4.94065645841247e-324, 0.327663742380751], [2.625, 2.8125]}
CP(1) => []
x := {[-1.25, -1], [-1.25, -1], [-4.94065645841247e-324, 0.360861546483578], [-1.87466742014288, -1.5], [-0.25, 0], [-4.94065645841247e-324, 0.327663742380751], [2.8125, 3]}
CP(1) => {[-1.25, -1], [-1.25, -1], [-4.94065645841247e-324, 0.348490971545964], [-1.85951115624784, -1.5], [-0.25, 0], [-4.94065645841247e-324, 0.313944795959392], [2.8125, 3]}
split: 3 -1.67976 (150)
x := {[-1.5, -1.25], [-1.5, -1], [0.392699081698724, 0.785398163397449], [-1.5, -1], [-1, -0.5], [-4.94065645841247e-324, 0.392699081698724], [2.625, 3]}
CP(1) => []
x := {[-1.25, -1], [-1.5, -1], [0.392699081698724, 0.785398163397449], [-1.5, -1], [-1, -0.5], [-4.94065645841247e-324, 0.392699081698724], [2.625, 3]}
CP(1) => []
x := {[-1.5, -1.25], [-1.5, -1], [0.392699081698724, 0.785398163397449], [-1.5, -1], [-1, -0.5], [0.392699081698724, 0.785398163397449], [2.625, 3]}
CP(1) => []
x := {[-1.25, -1], [-1.5, -1], [0.392699081698724, 0.785398163397449], [-1.5, -1], [-1, -0.5], [0.392699081698724, 0.785398163397449], [2.625, 3]}
CP(1) => []
x := {[-1.5, -1.25], [-1.4291846185739, -1], [-4.94065645841247e-324, 0.377568308419987], [-1.5, -1], [-0.5, 0], [-4.94065645841247e-324, 0.392699081698724], [2.625, 3]}
CP(1) => []
x := {[-1.25, -1], [-1.4291846185739, -1], [-4.94065645841247e-324, 0.377568308419987], [-1.5, -1], [-0.5, 0], [-4.94065645841247e-324, 0.392699081698724], [2.625, 3]}
CP(1) => []
x := {[-1.5, -1.25], [-1.4291846185739, -1], [-4.94065645841247e-324, 0.377568308419987], [-1.5, -1], [-0.5, 0], [0.392699081698724, 0.785398163397449], [2.625, 3]}
CP(1) => []
x := {[-1.25, -1], [-1.4291846185739, -1], [-4.94065645841247e-324, 0.377568308419987], [-1.5, -1], [-0.5, 0], [0.392699081698724, 0.785398163397449], [2.625, 3]}
CP(1) => []
x := {[-1.5, -1.25], [-1.5, -1], [0.392699081698724, 0.785398163397449], [-1.5, -1], [-0.5, 0], [-4.94065645841247e-324, 0.392699081698724], [2.625, 3]}
CP(1) => {[-1.5, -1.25], [-1.45847586576825, -1], [0.392699081698724, 0.785398163397449], [-1.5, -1], [-0.5, 0], [-4.94065645841247e-324, 0.392699081698724], [2.625, 3]}
split: 3 -1.25 (143)
x := {[-1.25, -1], [-1.5, -1], [0.392699081698724, 0.785398163397449], [-1.5, -1], [-0.5, 0], [-4.94065645841247e-324, 0.392699081698724], [2.625, 3]}
CP(1) => []
x := {[-1.5, -1.25], [-1.5, -1], [0.392699081698724, 0.785398163397449], [-1.5, -1], [-0.5, 0], [0.392699081698724, 0.785398163397449], [2.625, 3]}
CP(1) => {[-1.5, -1.25], [-1.45847586576825, -1], [0.392699081698724, 0.785398163397449], [-1.5, -1], [-0.5, 0], [0.392699081698724, 0.785398163397449], [2.625, 3]}
split: 3 -1.25 (143)
x := {[-1.25, -1], [-1.5, -1], [0.392699081698724, 0.785398163397449], [-1.5, -1], [-0.5, 0], [0.392699081698724, 0.785398163397449], [2.625, 3]}
CP(2) => {[-1.25, -1], [-1.25, -1], [0.392699081698724, 0.785398163397449], [-1.5, -1], [-0.5, 0], [0.392699081698724, 0.785398163397449], [2.625, 3]}
split: 3 -1.25 (144)
x := {[-1.46132179220352, -1.23066089610176], [-1.39754097043911, -1], [-4.94065645841247e-324, 0.348490971545964], [-1.75, -1.5], [-0.5, -0.25], [1.17809724509617, 1.5707963267949], [2.625, 3]}
CP(1) => []
x := {[-1.23066089610176, -1], [-1.39754097043911, -1], [-4.94065645841247e-324, 0.348490971545964], [-1.75, -1.5], [-0.5, -0.25], [1.17809724509617, 1.5707963267949], [2.625, 3]}
CP(1) => []
x := {[-1.48259439654884, -1.24129719827442], [-1.41104598691907, -1], [-4.94065645841247e-324, 0.360861546483578], [-1.85754077426544, -1.5], [-0.25, 0], [1.17809724509617, 1.5707963267949], [2.625, 3]}
CP(1) => []
x := {[-1.24129719827442, -1], [-1.41104598691907, -1], [-4.94065645841247e-324, 0.360861546483578], [-1.85754077426544, -1.5], [-0.25, 0], [1.17809724509617, 1.5707963267949], [2.625, 3]}
CP(2) => {[-1.24129719827442, -1], [-1.24129719827442, -1], [-4.94065645841247e-324, 0.332460256848249], [-1.85754077426544, -1.5], [-0.25, 0], [1.17809724509617, 1.5707963267949], [2.625, 3]}
split: 5 1.37445 (142)
x := {[-1.5, -1.25], [-1.5, -1], [0.392699081698724, 0.785398163397449], [-1.5, -1], [-1, -0.5], [0.785398163397449, 1.17809724509617], [2.625, 3]}
CP(1) => []
x := {[-1.25, -1], [-1.5, -1], [0.392699081698724, 0.785398163397449], [-1.5, -1], [-1, -0.5], [0.785398163397449, 1.17809724509617], [2.625, 3]}
CP(1) => []
x := {[-1.5, -1.25], [-1.5, -1], [0.392699081698724, 0.785398163397449], [-1.5, -1], [-1, -0.5], [1.17809724509617, 1.5707963267949], [2.625, 3]}
CP(1) => []
x := {[-1.25, -1], [-1.5, -1], [0.392699081698724, 0.785398163397449], [-1.5, -1], [-1, -0.5], [1.17809724509617, 1.5707963267949], [2.625, 3]}
CP(1) => []
x := {[-1.5, -1.25], [-1.4291846185739, -1], [-4.94065645841247e-324, 0.377568308419987], [-1.5, -1], [-0.5, 0], [0.785398163397449, 1.17809724509617], [2.625, 3]}
CP(1) => []
x := {[-1.25, -1], [-1.4291846185739, -1], [-4.94065645841247e-324, 0.377568308419987], [-1.5, -1], [-0.5, 0], [0.785398163397449, 1.17809724509617], [2.625, 3]}
CP(1) => []
x := {[-1.5, -1.25], [-1.4291846185739, -1], [-4.94065645841247e-324, 0.377568308419987], [-1.5, -1], [-0.5, 0], [1.17809724509617, 1.5707963267949], [2.625, 3]}
CP(1) => []
x := {[-1.25, -1], [-1.4291846185739, -1], [-4.94065645841247e-324, 0.377568308419987], [-1.5, -1], [-0.5, 0], [1.17809724509617, 1.5707963267949], [2.625, 3]}
CP(1) => []
x := {[-1.5, -1.25], [-1.5, -1], [0.392699081698724, 0.785398163397449], [-1.5, -1], [-0.5, 0], [0.785398163397449, 1.17809724509617], [2.625, 3]}
CP(1) => {[-1.5, -1.25], [-1.45847586576825, -1], [0.392699081698724, 0.785398163397449], [-1.5, -1], [-0.5, 0], [0.785398163397449, 1.17809724509617], [2.625, 3]}
split: 3 -1.25 (135)
x := {[-1.25, -1], [-1.5, -1], [0.392699081698724, 0.785398163397449], [-1.5, -1], [-0.5, 0], [0.785398163397449, 1.17809724509617], [2.625, 3]}
CP(2) => {[-1.25, -1], [-1.25, -1], [0.392699081698724, 0.785398163397449], [-1.5, -1], [-0.5, 0], [0.785398163397449, 1.17809724509617], [2.625, 3]}
split: 3 -1.25 (136)
x := {[-1.5, -1.25], [-1.5, -1], [0.392699081698724, 0.785398163397449], [-1.5, -1], [-0.5, 0], [1.17809724509617, 1.5707963267949], [2.625, 3]}
CP(1) => []
x := {[-1.25, -1], [-1.5, -1], [0.392699081698724, 0.785398163397449], [-1.5, -1], [-0.5, 0], [1.17809724509617, 1.5707963267949], [2.625, 3]}
CP(2) => {[-1.25, -1], [-1.25, -1], [0.392699081698724, 0.785398163397449], [-1.5, -1], [-0.5, 0], [1.17809724509617, 1.5707963267949], [2.625, 3]}
split: 3 -1.25 (136)
x := {[-1.5, -1.25], [-1.25, -1], [0.785398163397449, 1.17809724509617], [-1.90427099189402, -1.5], [-0.5, -0.25], [-4.94065645841247e-324, 0.354648577314122], [2.625, 3]}
CP(1) => []
x := {[-1.5, -1.25], [-1.25, -1], [0.785398163397449, 1.17809724509617], [-1.90427099189402, -1.5], [-0.25, 0], [-4.94065645841247e-324, 0.354648577314122], [2.625, 3]}
CP(1) => []
x := {[-1.25, -1], [-1.25, -1], [0.785398163397449, 0.981747704246811], [-1.75, -1.5], [-0.5, -0.25], [-4.94065645841247e-324, 0.351822756970162], [2.625, 3]}
CP(1) => []
x := {[-1.25, -1], [-1.25, -1], [0.981747704246811, 1.17809724509617], [-1.75, -1.5], [-0.5, -0.25], [-4.94065645841247e-324, 0.351822756970162], [2.625, 3]}
CP(1) => []
x := {[-1.25, -1], [-1.25, -1], [0.785398163397449, 0.981747704246811], [-1.87515035442168, -1.5], [-0.25, 0], [-4.94065645841247e-324, 0.328101916606728], [2.625, 3]}
CP(1) => []
x := {[-1.25, -1], [-1.25, -1], [0.981747704246811, 1.17809724509617], [-1.87515035442168, -1.5], [-0.25, 0], [-4.94065645841247e-324, 0.328101916606728], [2.625, 3]}
CP(1) => []
x := {[-1.22148420651548, -1], [-1.22148420651548, -1], [1.17809724509617, 1.37444678594553], [-1.85161903524737, -1.5], [-0.25, 0], [-4.94065645841247e-324, 0.306825412389918], [2.625, 3]}
CP(1) => []
x := {[-1.22148420651548, -1], [-1.22148420651548, -1], [1.37444678594553, 1.5707963267949], [-1.85161903524737, -1.5], [-0.25, 0], [-4.94065645841247e-324, 0.306825412389918], [2.625, 3]}
CP(1) => []
x := {[-1.5, -1.25], [-1.5, -1], [0.785398163397449, 1.17809724509617], [-1.5, -1], [-1, -0.5], [-4.94065645841247e-324, 0.392699081698724], [2.625, 3]}
CP(1) => []
x := {[-1.25, -1], [-1.5, -1], [0.785398163397449, 1.17809724509617], [-1.5, -1], [-1, -0.5], [-4.94065645841247e-324, 0.392699081698724], [2.625, 3]}
CP(1) => []
x := {[-1.5, -1.25], [-1.5, -1], [0.785398163397449, 1.17809724509617], [-1.5, -1], [-1, -0.5], [0.392699081698724, 0.785398163397449], [2.625, 3]}
split: 1 -1.25 (127)
x := {[-1.25, -1], [-1.5, -1], [0.785398163397449, 1.17809724509617], [-1.5, -1], [-1, -0.5], [0.392699081698724, 0.785398163397449], [2.625, 3]}
CP(1) => []
x := {[-1.5, -1.25], [-1.5, -1], [0.785398163397449, 1.17809724509617], [-1.5, -1], [-0.5, 0], [-4.94065645841247e-324, 0.392699081698724], [2.625, 3]}
split: 1 -1.25 (127)
x := {[-1.25, -1], [-1.5, -1], [0.785398163397449, 1.17809724509617], [-1.5, -1], [-0.5, 0], [-4.94065645841247e-324, 0.392699081698724], [2.625, 3]}
CP(1) => []
x := {[-1.44296841303095, -1], [-1.44296841303095, -1], [1.17809724509617, 1.5707963267949], [-1.5, -1.25], [-0.5, 0], [-4.94065645841247e-324, 0.392699081698724], [2.625, 3]}
CP(1) => []
x := {[-1.44296841303095, -1], [-1.44296841303095, -1], [1.17809724509617, 1.5707963267949], [-1.25, -1], [-0.5, 0], [-4.94065645841247e-324, 0.392699081698724], [2.625, 3]}
CP(1) => []
x := {[-1.5, -1.25], [-1.5, -1], [0.785398163397449, 1.17809724509617], [-1.5, -1], [-0.5, 0], [0.392699081698724, 0.785398163397449], [2.625, 3]}
split: 1 -1.25 (125)
x := {[-1.25, -1], [-1.5, -1], [0.785398163397449, 1.17809724509617], [-1.5, -1], [-0.5, 0], [0.392699081698724, 0.785398163397449], [2.625, 3]}
CP(2) => {[-1.25, -1], [-1.25, -1], [0.785398163397449, 1.17809724509617], [-1.5, -1], [-0.5, 0], [0.392699081698724, 0.785398163397449], [2.625, 3]}
split: 3 -1.25 (126)
x := {[-1.44296841303095, -1], [-1.44296841303095, -1], [1.17809724509617, 1.5707963267949], [-1.5, -1.25], [-0.5, 0], [0.392699081698724, 0.785398163397449], [2.625, 3]}
split: 4 -0.25 (127)
x := {[-1.44296841303095, -1], [-1.44296841303095, -1], [1.17809724509617, 1.5707963267949], [-1.25, -1], [-0.5, 0], [0.392699081698724, 0.785398163397449], [2.625, 3]}
CP(1) => []
x := {[-1.5, -1.25], [-1.5, -1.25], [0.785398163397449, 1.17809724509617], [-1.85754077426544, -1.5], [-0.5, 0], [1.17809724509617, 1.5707963267949], [2.625, 3]}
CP(2) => []
x := {[-1.5, -1.25], [-1.25, -1], [0.785398163397449, 1.17809724509617], [-1.85754077426544, -1.5], [-0.5, 0], [1.17809724509617, 1.5707963267949], [2.625, 3]}
split: 4 -0.25 (126)
x := {[-1.25, -1], [-1.25, -1], [0.785398163397449, 1.17809724509617], [-1.85754077426544, -1.5], [-0.5, -0.25], [1.17809724509617, 1.5707963267949], [2.625, 3]}
CP(1) => []
x := {[-1.25, -1], [-1.25, -1], [0.785398163397449, 1.17809724509617], [-1.85754077426544, -1.5], [-0.25, 0], [1.17809724509617, 1.5707963267949], [2.625, 3]}
split: 2 0.981748 (126)
x := {[-1.44296841303095, -1.22148420651548], [-1.44296841303095, -1], [1.17809724509617, 1.5707963267949], [-1.75, -1.5], [-0.5, -0.25], [1.17809724509617, 1.5707963267949], [2.625, 3]}
CP(1) => []
x := {[-1.22148420651548, -1], [-1.44296841303095, -1], [1.17809724509617, 1.5707963267949], [-1.75, -1.5], [-0.5, -0.25], [1.17809724509617, 1.5707963267949], [2.625, 3]}
CP(1) => []
x := {[-1.44296841303095, -1.22148420651548], [-1.44296841303095, -1], [1.17809724509617, 1.5707963267949], [-1.85754077426544, -1.5], [-0.25, 0], [1.17809724509617, 1.5707963267949], [2.625, 3]}
CP(2) => []
x := {[-1.22148420651548, -1], [-1.44296841303095, -1], [1.17809724509617, 1.5707963267949], [-1.85754077426544, -1.5], [-0.25, 0], [1.17809724509617, 1.5707963267949], [2.625, 3]}
CP(2) => {[-1.22148420651548, -1], [-1.22148420651548, -1], [1.17809724509617, 1.5707963267949], [-1.85754077426544, -1.5], [-0.25, 0], [1.17809724509617, 1.5707963267949], [2.625, 3]}
split: 2 1.37445 (124)
x := {[-1.5, -1.25], [-1.5, -1], [0.785398163397449, 1.17809724509617], [-1.5, -1], [-1, -0.5], [0.785398163397449, 1.17809724509617], [2.625, 3]}
split: 1 -1.25 (125)
x := {[-1.25, -1], [-1.5, -1], [0.785398163397449, 1.17809724509617], [-1.5, -1], [-1, -0.5], [0.785398163397449, 1.17809724509617], [2.625, 3]}
CP(1) => []
x := {[-1.5, -1.25], [-1.5, -1], [0.785398163397449, 1.17809724509617], [-1.5, -1], [-1, -0.5], [1.17809724509617, 1.5707963267949], [2.625, 3]}
split: 1 -1.25 (125)
x := {[-1.25, -1], [-1.5, -1], [0.785398163397449, 1.17809724509617], [-1.5, -1], [-1, -0.5], [1.17809724509617, 1.5707963267949], [2.625, 3]}
CP(1) => []
x := {[-1.5, -1.25], [-1.5, -1], [0.785398163397449, 1.17809724509617], [-1.5, -1], [-0.5, 0], [0.785398163397449, 1.17809724509617], [2.625, 3]}
split: 1 -1.25 (125)
x := {[-1.25, -1], [-1.5, -1], [0.785398163397449, 1.17809724509617], [-1.5, -1], [-0.5, 0], [0.785398163397449, 1.17809724509617], [2.625, 3]}
CP(2) => {[-1.25, -1], [-1.25, -1], [0.785398163397449, 1.17809724509617], [-1.5, -1], [-0.5, 0], [0.785398163397449, 1.17809724509617], [2.625, 3]}
split: 3 -1.25 (126)
x := {[-1.5, -1.25], [-1.5, -1], [0.785398163397449, 1.17809724509617], [-1.5, -1], [-0.5, 0], [1.17809724509617, 1.5707963267949], [2.625, 3]}
split: 1 -1.25 (127)
x := {[-1.25, -1], [-1.5, -1], [0.785398163397449, 1.17809724509617], [-1.5, -1], [-0.5, 0], [1.17809724509617, 1.5707963267949], [2.625, 3]}
CP(2) => {[-1.25, -1], [-1.25, -1], [0.785398163397449, 1.17809724509617], [-1.5, -1], [-0.5, 0], [1.17809724509617, 1.5707963267949], [2.625, 3]}
split: 3 -1.25 (128)
x := {[-1.44296841303095, -1], [-1.44296841303095, -1], [1.17809724509617, 1.5707963267949], [-1.5, -1.25], [-0.5, 0], [0.785398163397449, 1.17809724509617], [2.625, 3]}
split: 4 -0.25 (129)
x := {[-1.44296841303095, -1], [-1.44296841303095, -1], [1.17809724509617, 1.5707963267949], [-1.25, -1], [-0.5, 0], [0.785398163397449, 1.17809724509617], [2.625, 3]}
split: 4 -0.25 (130)
x := {[-1.44296841303095, -1], [-1.44296841303095, -1], [1.17809724509617, 1.5707963267949], [-1.5, -1.25], [-0.5, 0], [1.17809724509617, 1.5707963267949], [2.625, 3]}
split: 4 -0.25 (131)
x := {[-1.44296841303095, -1], [-1.44296841303095, -1], [1.17809724509617, 1.5707963267949], [-1.25, -1], [-0.5, 0], [1.17809724509617, 1.5707963267949], [2.625, 3]}
split: 4 -0.25 (132)
x := {[-1.5, -1.25], [-1.4291846185739, -1], [-4.94065645841247e-324, 0.377568308419987], [-1.5, -1], [0, 0.5], [-4.94065645841247e-324, 0.392699081698724], [2.625, 3]}
CP(1) => []
x := {[-1.25, -1], [-1.4291846185739, -1], [-4.94065645841247e-324, 0.377568308419987], [-1.5, -1], [0, 0.5], [-4.94065645841247e-324, 0.392699081698724], [2.625, 3]}
CP(2) => {[-1.25, -1], [-1.25, -1], [-4.94065645841247e-324, 0.360861546483578], [-1.5, -1], [0, 0.5], [-4.94065645841247e-324, 0.392699081698724], [2.625, 3]}
split: 3 -1.25 (132)
x := {[-1.5, -1.25], [-1.4291846185739, -1], [-4.94065645841247e-324, 0.377568308419987], [-1.5, -1], [0, 0.5], [0.392699081698724, 0.785398163397449], [2.625, 3]}
CP(1) => []
x := {[-1.25, -1], [-1.4291846185739, -1], [-4.94065645841247e-324, 0.377568308419987], [-1.5, -1], [0, 0.5], [0.392699081698724, 0.785398163397449], [2.625, 3]}
CP(2) => {[-1.25, -1], [-1.25, -1], [-4.94065645841247e-324, 0.360861546483578], [-1.5, -1], [0, 0.5], [0.392699081698724, 0.785398163397449], [2.625, 3]}
split: 3 -1.25 (132)
x := {[-1.5, -1.25], [-1.5, -1], [0.392699081698724, 0.785398163397449], [-1.5, -1], [0, 0.5], [-4.94065645841247e-324, 0.392699081698724], [2.625, 3]}
CP(1) => {[-1.5, -1.25], [-1.45847586576825, -1], [0.392699081698724, 0.785398163397449], [-1.5, -1], [0, 0.5], [-4.94065645841247e-324, 0.392699081698724], [2.625, 3]}
split: 3 -1.25 (133)
x := {[-1.25, -1], [-1.5, -1], [0.392699081698724, 0.785398163397449], [-1.5, -1], [0, 0.5], [-4.94065645841247e-324, 0.392699081698724], [2.625, 3]}
CP(2) => {[-1.25, -1], [-1.25, -1], [0.392699081698724, 0.785398163397449], [-1.5, -1], [0, 0.5], [-4.94065645841247e-324, 0.392699081698724], [2.625, 3]}
split: 3 -1.25 (134)
x := {[-1.5, -1.25], [-1.5, -1], [0.392699081698724, 0.785398163397449], [-1.5, -1], [0, 0.5], [0.392699081698724, 0.785398163397449], [2.625, 3]}
CP(1) => {[-1.5, -1.25], [-1.45847586576825, -1], [0.392699081698724, 0.785398163397449], [-1.5, -1], [0, 0.5], [0.392699081698724, 0.785398163397449], [2.625, 3]}
split: 3 -1.25 (135)
x := {[-1.25, -1], [-1.5, -1], [0.392699081698724, 0.785398163397449], [-1.5, -1], [0, 0.5], [0.392699081698724, 0.785398163397449], [2.625, 3]}
CP(2) => {[-1.25, -1], [-1.25, -1], [0.392699081698724, 0.785398163397449], [-1.5, -1], [0, 0.5], [0.392699081698724, 0.785398163397449], [2.625, 3]}
split: 3 -1.25 (136)
x := {[-1.5, -1.25], [-1.4291846185739, -1], [-4.94065645841247e-324, 0.377568308419987], [-1.5, -1], [0.5, 1], [-4.94065645841247e-324, 0.392699081698724], [2.625, 3]}
CP(1) => []
x := {[-1.25, -1], [-1.4291846185739, -1], [-4.94065645841247e-324, 0.377568308419987], [-1.5, -1], [0.5, 1], [-4.94065645841247e-324, 0.392699081698724], [2.625, 3]}
CP(2) => {[-1.25, -1], [-1.25, -1], [-4.94065645841247e-324, 0.360861546483578], [-1.5, -1], [0.5, 1], [-4.94065645841247e-324, 0.392699081698724], [2.625, 3]}
split: 3 -1.25 (136)
x := {[-1.5, -1.25], [-1.4291846185739, -1], [-4.94065645841247e-324, 0.377568308419987], [-1.5, -1], [0.5, 1], [0.392699081698724, 0.785398163397449], [2.625, 3]}
CP(1) => []
x := {[-1.25, -1], [-1.4291846185739, -1], [-4.94065645841247e-324, 0.377568308419987], [-1.5, -1], [0.5, 1], [0.392699081698724, 0.785398163397449], [2.625, 3]}
CP(2) => {[-1.25, -1], [-1.25, -1], [-4.94065645841247e-324, 0.360861546483578], [-1.5, -1], [0.5, 1], [0.392699081698724, 0.785398163397449], [2.625, 3]}
split: 3 -1.25 (136)
x := {[-1.5, -1.25], [-1.5, -1], [0.392699081698724, 0.785398163397449], [-1.5, -1], [0.5, 1], [-4.94065645841247e-324, 0.392699081698724], [2.625, 3]}
CP(1) => {[-1.5, -1.25], [-1.45847586576825, -1], [0.392699081698724, 0.785398163397449], [-1.5, -1], [0.5, 1], [-4.94065645841247e-324, 0.392699081698724], [2.625, 3]}
split: 3 -1.25 (137)
x := {[-1.25, -1], [-1.5, -1], [0.392699081698724, 0.785398163397449], [-1.5, -1], [0.5, 1], [-4.94065645841247e-324, 0.392699081698724], [2.625, 3]}
CP(2) => {[-1.25, -1], [-1.25, -1], [0.392699081698724, 0.785398163397449], [-1.5, -1], [0.5, 1], [-4.94065645841247e-324, 0.392699081698724], [2.625, 3]}
split: 3 -1.25 (138)
x := {[-1.5, -1.25], [-1.5, -1], [0.392699081698724, 0.785398163397449], [-1.5, -1], [0.5, 1], [0.392699081698724, 0.785398163397449], [2.625, 3]}
CP(1) => {[-1.5, -1.25], [-1.45847586576825, -1], [0.392699081698724, 0.785398163397449], [-1.5, -1], [0.5, 1], [0.392699081698724, 0.785398163397449], [2.625, 3]}
split: 3 -1.25 (139)
x := {[-1.25, -1], [-1.5, -1], [0.392699081698724, 0.785398163397449], [-1.5, -1], [0.5, 1], [0.392699081698724, 0.785398163397449], [2.625, 3]}
CP(2) => {[-1.25, -1], [-1.25, -1], [0.392699081698724, 0.785398163397449], [-1.5, -1], [0.5, 1], [0.392699081698724, 0.785398163397449], [2.625, 3]}
split: 3 -1.25 (140)
x := {[-1.48259439654884, -1.24129719827442], [-1.41104598691907, -1], [-4.94065645841247e-324, 0.360861546483578], [-1.90027653583133, -1.5], [0, 0.25], [1.17809724509617, 1.5707963267949], [2.625, 3]}
CP(1) => []
x := {[-1.24129719827442, -1], [-1.41104598691907, -1], [-4.94065645841247e-324, 0.360861546483578], [-1.90027653583133, -1.5], [0, 0.25], [1.17809724509617, 1.5707963267949], [2.625, 3]}
CP(2) => {[-1.24129719827442, -1], [-1.24129719827442, -1], [-4.94065645841247e-324, 0.332460256848249], [-1.90027653583133, -1.5], [0, 0.25], [1.17809724509617, 1.5707963267949], [2.625, 3]}
split: 3 -1.70014 (140)
x := {[-1.46132179220352, -1.23066089610176], [-1.39754097043911, -1], [-4.94065645841247e-324, 0.348490971545964], [-1.75, -1.5], [0.25, 0.5], [1.17809724509617, 1.5707963267949], [2.625, 3]}
CP(1) => []
x := {[-1.23066089610176, -1], [-1.39754097043911, -1], [-4.94065645841247e-324, 0.348490971545964], [-1.75, -1.5], [0.25, 0.5], [1.17809724509617, 1.5707963267949], [2.625, 3]}
CP(2) => {[-1.23066089610176, -1], [-1.23066089610176, -1], [-4.94065645841247e-324, 0.311868631689158], [-1.75, -1.5], [0.25, 0.5], [1.17809724509617, 1.5707963267949], [2.625, 3]}
split: 5 1.37445 (140)
x := {[-1.5, -1.25], [-1.45847586576825, -1], [0.392699081698724, 0.785398163397449], [-1.921626306698, -1.5], [0, 0.25], [1.17809724509617, 1.5707963267949], [2.625, 3]}
CP(1) => {[-1.5, -1.25], [-1.45847586576825, -1], [0.392699081698724, 0.785398163397449], [-1.90027653583133, -1.5], [0, 0.25], [1.17809724509617, 1.5707963267949], [2.625, 3]}
split: 1 -1.22924 (141)
x := {[-1.5, -1.25], [-1.45847586576825, -1], [0.392699081698724, 0.785398163397449], [-1.921626306698, -1.5], [0.25, 0.5], [1.17809724509617, 1.5707963267949], [2.625, 3]}
CP(2) => {[-1.5, -1.25], [-1.45847586576825, -1], [0.392699081698724, 0.785398163397449], [-1.75, -1.5], [0.25, 0.5], [1.17809724509617, 1.5707963267949], [2.625, 3]}
split: 1 -1.22924 (142)
x := {[-1.25, -1], [-1.25, -1], [0.392699081698724, 0.785398163397449], [-1.921626306698, -1.5], [0, 0.25], [1.17809724509617, 1.5707963267949], [2.625, 3]}
CP(1) => []
x := {[-1.25, -1], [-1.25, -1], [0.392699081698724, 0.785398163397449], [-1.921626306698, -1.5], [0.25, 0.5], [1.17809724509617, 1.5707963267949], [2.625, 3]}
CP(2) => {[-1.25, -1], [-1.25, -1], [0.392699081698724, 0.785398163397449], [-1.75, -1.5], [0.25, 0.5], [1.17809724509617, 1.5707963267949], [2.625, 3]}
split: 2 0.589049 (142)
x := {[-1.5, -1.25], [-1.4291846185739, -1], [-4.94065645841247e-324, 0.377568308419987], [-1.5, -1], [0, 0.5], [0.785398163397449, 1.17809724509617], [2.625, 3]}
CP(1) => []
x := {[-1.25, -1], [-1.4291846185739, -1], [-4.94065645841247e-324, 0.377568308419987], [-1.5, -1], [0, 0.5], [0.785398163397449, 1.17809724509617], [2.625, 3]}
CP(2) => {[-1.25, -1], [-1.25, -1], [-4.94065645841247e-324, 0.360861546483578], [-1.5, -1], [0, 0.5], [0.785398163397449, 1.17809724509617], [2.625, 3]}
split: 3 -1.25 (142)
x := {[-1.5, -1.25], [-1.4291846185739, -1], [-4.94065645841247e-324, 0.377568308419987], [-1.5, -1], [0, 0.5], [1.17809724509617, 1.5707963267949], [2.625, 3]}
CP(1) => []
x := {[-1.25, -1], [-1.4291846185739, -1], [-4.94065645841247e-324, 0.377568308419987], [-1.5, -1], [0, 0.5], [1.17809724509617, 1.5707963267949], [2.625, 3]}
CP(2) => {[-1.25, -1], [-1.25, -1], [-4.94065645841247e-324, 0.360861546483578], [-1.5, -1], [0, 0.5], [1.17809724509617, 1.5707963267949], [2.625, 3]}
split: 3 -1.25 (142)
x := {[-1.5, -1.25], [-1.5, -1], [0.392699081698724, 0.785398163397449], [-1.5, -1], [0, 0.5], [0.785398163397449, 1.17809724509617], [2.625, 3]}
CP(1) => {[-1.5, -1.25], [-1.45847586576825, -1], [0.392699081698724, 0.785398163397449], [-1.5, -1], [0, 0.5], [0.785398163397449, 1.17809724509617], [2.625, 3]}
split: 3 -1.25 (143)
x := {[-1.25, -1], [-1.5, -1], [0.392699081698724, 0.785398163397449], [-1.5, -1], [0, 0.5], [0.785398163397449, 1.17809724509617], [2.625, 3]}
CP(2) => {[-1.25, -1], [-1.25, -1], [0.392699081698724, 0.785398163397449], [-1.5, -1], [0, 0.5], [0.785398163397449, 1.17809724509617], [2.625, 3]}
split: 3 -1.25 (144)
x := {[-1.5, -1.25], [-1.5, -1], [0.392699081698724, 0.785398163397449], [-1.5, -1], [0, 0.5], [1.17809724509617, 1.5707963267949], [2.625, 3]}
CP(1) => {[-1.5, -1.25], [-1.45847586576825, -1], [0.392699081698724, 0.785398163397449], [-1.5, -1], [0, 0.5], [1.17809724509617, 1.5707963267949], [2.625, 3]}
split: 3 -1.25 (145)
x := {[-1.25, -1], [-1.5, -1], [0.392699081698724, 0.785398163397449], [-1.5, -1], [0, 0.5], [1.17809724509617, 1.5707963267949], [2.625, 3]}
CP(2) => {[-1.25, -1], [-1.25, -1], [0.392699081698724, 0.785398163397449], [-1.5, -1], [0, 0.5], [1.17809724509617, 1.5707963267949], [2.625, 3]}
split: 3 -1.25 (146)
x := {[-1.5, -1.25], [-1.4291846185739, -1], [-4.94065645841247e-324, 0.377568308419987], [-1.5, -1], [0.5, 1], [0.785398163397449, 1.17809724509617], [2.625, 3]}
CP(1) => []
x := {[-1.25, -1], [-1.4291846185739, -1], [-4.94065645841247e-324, 0.377568308419987], [-1.5, -1], [0.5, 1], [0.785398163397449, 1.17809724509617], [2.625, 3]}
CP(2) => {[-1.25, -1], [-1.25, -1], [-4.94065645841247e-324, 0.360861546483578], [-1.5, -1], [0.5, 1], [0.785398163397449, 1.17809724509617], [2.625, 3]}
split: 3 -1.25 (146)
x := {[-1.5, -1.25], [-1.4291846185739, -1], [-4.94065645841247e-324, 0.377568308419987], [-1.5, -1], [0.5, 1], [1.17809724509617, 1.5707963267949], [2.625, 3]}
CP(1) => []
x := {[-1.25, -1], [-1.4291846185739, -1], [-4.94065645841247e-324, 0.377568308419987], [-1.5, -1], [0.5, 1], [1.17809724509617, 1.5707963267949], [2.625, 3]}
CP(2) => {[-1.25, -1], [-1.25, -1], [-4.94065645841247e-324, 0.360861546483578], [-1.5, -1], [0.5, 1], [1.17809724509617, 1.5707963267949], [2.625, 3]}
split: 3 -1.25 (146)
x := {[-1.5, -1.25], [-1.5, -1], [0.392699081698724, 0.785398163397449], [-1.5, -1], [0.5, 1], [0.785398163397449, 1.17809724509617], [2.625, 3]}
CP(1) => {[-1.5, -1.25], [-1.45847586576825, -1], [0.392699081698724, 0.785398163397449], [-1.5, -1], [0.5, 1], [0.785398163397449, 1.17809724509617], [2.625, 3]}
split: 3 -1.25 (147)
x := {[-1.25, -1], [-1.5, -1], [0.392699081698724, 0.785398163397449], [-1.5, -1], [0.5, 1], [0.785398163397449, 1.17809724509617], [2.625, 3]}
CP(2) => {[-1.25, -1], [-1.25, -1], [0.392699081698724, 0.785398163397449], [-1.5, -1], [0.5, 1], [0.785398163397449, 1.17809724509617], [2.625, 3]}
split: 3 -1.25 (148)
x := {[-1.5, -1.25], [-1.5, -1], [0.392699081698724, 0.785398163397449], [-1.5, -1], [0.5, 1], [1.17809724509617, 1.5707963267949], [2.625, 3]}
CP(1) => {[-1.5, -1.25], [-1.45847586576825, -1], [0.392699081698724, 0.785398163397449], [-1.5, -1], [0.5, 1], [1.17809724509617, 1.5707963267949], [2.625, 3]}
split: 3 -1.25 (149)
x := {[-1.25, -1], [-1.5, -1], [0.392699081698724, 0.785398163397449], [-1.5, -1], [0.5, 1], [1.17809724509617, 1.5707963267949], [2.625, 3]}
CP(2) => {[-1.25, -1], [-1.25, -1], [0.392699081698724, 0.785398163397449], [-1.5, -1], [0.5, 1], [1.17809724509617, 1.5707963267949], [2.625, 3]}
split: 3 -1.25 (150)
x := {[-1.5, -1.25], [-1.5, -1], [0.785398163397449, 1.17809724509617], [-1.5, -1], [0, 0.5], [-4.94065645841247e-324, 0.392699081698724], [2.625, 3]}
split: 1 -1.25 (151)
x := {[-1.25, -1], [-1.5, -1], [0.785398163397449, 1.17809724509617], [-1.5, -1], [0, 0.5], [-4.94065645841247e-324, 0.392699081698724], [2.625, 3]}
CP(2) => {[-1.25, -1], [-1.25, -1], [0.785398163397449, 1.17809724509617], [-1.5, -1], [0, 0.5], [-4.94065645841247e-324, 0.392699081698724], [2.625, 3]}
split: 3 -1.25 (152)
x := {[-1.44296841303095, -1], [-1.44296841303095, -1], [1.17809724509617, 1.5707963267949], [-1.5, -1.25], [0, 0.5], [-4.94065645841247e-324, 0.392699081698724], [2.625, 3]}
split: 4 0.25 (153)
x := {[-1.44296841303095, -1], [-1.44296841303095, -1], [1.17809724509617, 1.5707963267949], [-1.25, -1], [0, 0.5], [-4.94065645841247e-324, 0.392699081698724], [2.625, 3]}
split: 4 0.25 (154)
x := {[-1.5, -1.25], [-1.5, -1], [0.785398163397449, 1.17809724509617], [-1.5, -1], [0, 0.5], [0.392699081698724, 0.785398163397449], [2.625, 3]}
split: 1 -1.25 (155)
x := {[-1.25, -1], [-1.5, -1], [0.785398163397449, 1.17809724509617], [-1.5, -1], [0, 0.5], [0.392699081698724, 0.785398163397449], [2.625, 3]}
CP(2) => {[-1.25, -1], [-1.25, -1], [0.785398163397449, 1.17809724509617], [-1.5, -1], [0, 0.5], [0.392699081698724, 0.785398163397449], [2.625, 3]}
split: 3 -1.25 (156)
x := {[-1.44296841303095, -1], [-1.44296841303095, -1], [1.17809724509617, 1.5707963267949], [-1.5, -1.25], [0, 0.5], [0.392699081698724, 0.785398163397449], [2.625, 3]}
split: 4 0.25 (157)
x := {[-1.44296841303095, -1], [-1.44296841303095, -1], [1.17809724509617, 1.5707963267949], [-1.25, -1], [0, 0.5], [0.392699081698724, 0.785398163397449], [2.625, 3]}
split: 4 0.25 (158)
x := {[-1.5, -1.25], [-1.5, -1], [0.785398163397449, 1.17809724509617], [-1.5, -1], [0.5, 1], [-4.94065645841247e-324, 0.392699081698724], [2.625, 3]}
split: 1 -1.25 (159)
x := {[-1.25, -1], [-1.5, -1], [0.785398163397449, 1.17809724509617], [-1.5, -1], [0.5, 1], [-4.94065645841247e-324, 0.392699081698724], [2.625, 3]}
CP(2) => {[-1.25, -1], [-1.25, -1], [0.785398163397449, 1.17809724509617], [-1.5, -1], [0.5, 1], [-4.94065645841247e-324, 0.392699081698724], [2.625, 3]}
split: 3 -1.25 (160)
x := {[-1.44296841303095, -1], [-1.44296841303095, -1], [1.17809724509617, 1.5707963267949], [-1.5, -1.25], [0.5, 1], [-4.94065645841247e-324, 0.392699081698724], [2.625, 3]}
CP(2) => {[-1.44296841303095, -1], [-1.44296841303095, -1], [1.17809724509617, 1.5707963267949], [-1.5, -1.25], [0.5, 0.75], [-4.94065645841247e-324, 0.392699081698724], [2.625, 3]}
split: 0 -1.22148 (161)
x := {[-1.44296841303095, -1], [-1.44296841303095, -1], [1.17809724509617, 1.5707963267949], [-1.25, -1], [0.5, 1], [-4.94065645841247e-324, 0.392699081698724], [2.625, 3]}
split: 4 0.75 (162)
x := {[-1.5, -1.25], [-1.5, -1], [0.785398163397449, 1.17809724509617], [-1.5, -1], [0.5, 1], [0.392699081698724, 0.785398163397449], [2.625, 3]}
split: 1 -1.25 (163)
x := {[-1.25, -1], [-1.5, -1], [0.785398163397449, 1.17809724509617], [-1.5, -1], [0.5, 1], [0.392699081698724, 0.785398163397449], [2.625, 3]}
CP(2) => {[-1.25, -1], [-1.25, -1], [0.785398163397449, 1.17809724509617], [-1.5, -1], [0.5, 1], [0.392699081698724, 0.785398163397449], [2.625, 3]}
split: 3 -1.25 (164)
x := {[-1.44296841303095, -1], [-1.44296841303095, -1], [1.17809724509617, 1.5707963267949], [-1.5, -1.25], [0.5, 1], [0.392699081698724, 0.785398163397449], [2.625, 3]}
CP(2) => {[-1.44296841303095, -1], [-1.44296841303095, -1], [1.17809724509617, 1.5707963267949], [-1.5, -1.25], [0.5, 0.75], [0.392699081698724, 0.785398163397449], [2.625, 3]}
split: 0 -1.22148 (165)
x := {[-1.44296841303095, -1], [-1.44296841303095, -1], [1.17809724509617, 1.5707963267949], [-1.25, -1], [0.5, 1], [0.392699081698724, 0.785398163397449], [2.625, 3]}
split: 4 0.75 (166)
x := {[-1.5, -1.25], [-1.5, -1.25], [0.785398163397449, 1.17809724509617], [-1.921626306698, -1.5], [0, 0.5], [1.17809724509617, 1.5707963267949], [2.625, 3]}
CP(2) => []
x := {[-1.5, -1.25], [-1.25, -1], [0.785398163397449, 1.17809724509617], [-1.921626306698, -1.5], [0, 0.5], [1.17809724509617, 1.5707963267949], [2.625, 3]}
split: 4 0.25 (166)
x := {[-1.25, -1], [-1.25, -1], [0.785398163397449, 1.17809724509617], [-1.921626306698, -1.5], [0, 0.25], [1.17809724509617, 1.5707963267949], [2.625, 3]}
CP(1) => {[-1.25, -1], [-1.25, -1], [0.785398163397449, 1.17809724509617], [-1.90027653583133, -1.5], [0, 0.25], [1.17809724509617, 1.5707963267949], [2.625, 3]}
split: 3 -1.70014 (167)
x := {[-1.25, -1], [-1.25, -1], [0.785398163397449, 1.17809724509617], [-1.921626306698, -1.5], [0.25, 0.5], [1.17809724509617, 1.5707963267949], [2.625, 3]}
CP(2) => {[-1.25, -1], [-1.25, -1], [0.785398163397449, 1.17809724509617], [-1.75, -1.5], [0.25, 0.5], [1.17809724509617, 1.5707963267949], [2.625, 3]}
split: 2 0.981748 (168)
x := {[-1.44296841303095, -1.22148420651548], [-1.44296841303095, -1], [1.17809724509617, 1.5707963267949], [-1.90027653583133, -1.5], [0, 0.25], [1.17809724509617, 1.5707963267949], [2.625, 3]}
CP(2) => []
x := {[-1.22148420651548, -1], [-1.44296841303095, -1], [1.17809724509617, 1.5707963267949], [-1.90027653583133, -1.5], [0, 0.25], [1.17809724509617, 1.5707963267949], [2.625, 3]}
CP(2) => {[-1.22148420651548, -1], [-1.22148420651548, -1], [1.17809724509617, 1.5707963267949], [-1.90027653583133, -1.5], [0, 0.25], [1.17809724509617, 1.5707963267949], [2.625, 3]}
split: 3 -1.70014 (168)
x := {[-1.44296841303095, -1.22148420651548], [-1.44296841303095, -1], [1.17809724509617, 1.5707963267949], [-1.75, -1.5], [0.25, 0.5], [1.17809724509617, 1.5707963267949], [2.625, 3]}
CP(2) => []
x := {[-1.22148420651548, -1], [-1.44296841303095, -1], [1.17809724509617, 1.5707963267949], [-1.75, -1.5], [0.25, 0.5], [1.17809724509617, 1.5707963267949], [2.625, 3]}
CP(2) => {[-1.22148420651548, -1], [-1.22148420651548, -1], [1.17809724509617, 1.5707963267949], [-1.75, -1.5], [0.25, 0.5], [1.17809724509617, 1.5707963267949], [2.625, 3]}
split: 2 1.37445 (168)
x := {[-1.5, -1.25], [-1.5, -1], [0.785398163397449, 1.17809724509617], [-1.5, -1], [0, 0.5], [0.785398163397449, 1.17809724509617], [2.625, 3]}
split: 1 -1.25 (169)
x := {[-1.25, -1], [-1.5, -1], [0.785398163397449, 1.17809724509617], [-1.5, -1], [0, 0.5], [0.785398163397449, 1.17809724509617], [2.625, 3]}
CP(2) => {[-1.25, -1], [-1.25, -1], [0.785398163397449, 1.17809724509617], [-1.5, -1], [0, 0.5], [0.785398163397449, 1.17809724509617], [2.625, 3]}
split: 3 -1.25 (170)
x := {[-1.5, -1.25], [-1.5, -1], [0.785398163397449, 1.17809724509617], [-1.5, -1], [0, 0.5], [1.17809724509617, 1.5707963267949], [2.625, 3]}
split: 1 -1.25 (171)
x := {[-1.25, -1], [-1.5, -1], [0.785398163397449, 1.17809724509617], [-1.5, -1], [0, 0.5], [1.17809724509617, 1.5707963267949], [2.625, 3]}
CP(2) => {[-1.25, -1], [-1.25, -1], [0.785398163397449, 1.17809724509617], [-1.5, -1], [0, 0.5], [1.17809724509617, 1.5707963267949], [2.625, 3]}
split: 3 -1.25 (172)
x := {[-1.44296841303095, -1], [-1.44296841303095, -1], [1.17809724509617, 1.5707963267949], [-1.5, -1.25], [0, 0.5], [0.785398163397449, 1.17809724509617], [2.625, 3]}
split: 4 0.25 (173)
x := {[-1.44296841303095, -1], [-1.44296841303095, -1], [1.17809724509617, 1.5707963267949], [-1.25, -1], [0, 0.5], [0.785398163397449, 1.17809724509617], [2.625, 3]}
split: 4 0.25 (174)
x := {[-1.44296841303095, -1], [-1.44296841303095, -1], [1.17809724509617, 1.5707963267949], [-1.5, -1.25], [0, 0.5], [1.17809724509617, 1.5707963267949], [2.625, 3]}
split: 4 0.25 (175)
x := {[-1.44296841303095, -1], [-1.44296841303095, -1], [1.17809724509617, 1.5707963267949], [-1.25, -1], [0, 0.5], [1.17809724509617, 1.5707963267949], [2.625, 3]}
split: 4 0.25 (176)
x := {[-1.5, -1.25], [-1.5, -1], [0.785398163397449, 1.17809724509617], [-1.5, -1], [0.5, 1], [0.785398163397449, 1.17809724509617], [2.625, 3]}
split: 1 -1.25 (177)
x := {[-1.25, -1], [-1.5, -1], [0.785398163397449, 1.17809724509617], [-1.5, -1], [0.5, 1], [0.785398163397449, 1.17809724509617], [2.625, 3]}
CP(2) => {[-1.25, -1], [-1.25, -1], [0.785398163397449, 1.17809724509617], [-1.5, -1], [0.5, 1], [0.785398163397449, 1.17809724509617], [2.625, 3]}
split: 3 -1.25 (178)
x := {[-1.5, -1.25], [-1.5, -1], [0.785398163397449, 1.17809724509617], [-1.5, -1], [0.5, 1], [1.17809724509617, 1.5707963267949], [2.625, 3]}
split: 1 -1.25 (179)
x := {[-1.25, -1], [-1.5, -1], [0.785398163397449, 1.17809724509617], [-1.5, -1], [0.5, 1], [1.17809724509617, 1.5707963267949], [2.625, 3]}
CP(2) => {[-1.25, -1], [-1.25, -1], [0.785398163397449, 1.17809724509617], [-1.5, -1], [0.5, 1], [1.17809724509617, 1.5707963267949], [2.625, 3]}
split: 3 -1.25 (180)
x := {[-1.44296841303095, -1], [-1.44296841303095, -1], [1.17809724509617, 1.5707963267949], [-1.5, -1.25], [0.5, 1], [0.785398163397449, 1.17809724509617], [2.625, 3]}
CP(2) => {[-1.44296841303095, -1], [-1.44296841303095, -1], [1.17809724509617, 1.5707963267949], [-1.5, -1.25], [0.5, 0.75], [0.785398163397449, 1.17809724509617], [2.625, 3]}
split: 0 -1.22148 (181)
x := {[-1.44296841303095, -1], [-1.44296841303095, -1], [1.17809724509617, 1.5707963267949], [-1.25, -1], [0.5, 1], [0.785398163397449, 1.17809724509617], [2.625, 3]}
split: 4 0.75 (182)
x := {[-1.44296841303095, -1], [-1.44296841303095, -1], [1.17809724509617, 1.5707963267949], [-1.5, -1.25], [0.5, 1], [1.17809724509617, 1.5707963267949], [2.625, 3]}
CP(2) => {[-1.44296841303095, -1], [-1.44296841303095, -1], [1.17809724509617, 1.5707963267949], [-1.5, -1.25], [0.5, 0.75], [1.17809724509617, 1.5707963267949], [2.625, 3]}
split: 0 -1.22148 (183)
x := {[-1.44296841303095, -1], [-1.44296841303095, -1], [1.17809724509617, 1.5707963267949], [-1.25, -1], [0.5, 1], [1.17809724509617, 1.5707963267949], [2.625, 3]}
split: 4 0.75 (184)
x := {[-1.25, -1], [-1.25, -1], [-4.94065645841247e-324, 0.348490971545964], [-1.85951115624784, -1.67975557812392], [-0.25, 0], [-4.94065645841247e-324, 0.313944795959392], [2.8125, 3]}
CP(2) => []
x := {[-1.25, -1], [-1.25, -1], [-4.94065645841247e-324, 0.348490971545964], [-1.67975557812392, -1.5], [-0.25, 0], [-4.94065645841247e-324, 0.313944795959392], [2.8125, 3]}
CP(1) => []
x := {[-1.5, -1.25], [-1.45847586576825, -1], [0.392699081698724, 0.785398163397449], [-1.5, -1.25], [-0.5, 0], [-4.94065645841247e-324, 0.392699081698724], [2.625, 3]}
split: 4 -0.25 (183)
x := {[-1.5, -1.25], [-1.45847586576825, -1], [0.392699081698724, 0.785398163397449], [-1.25, -1], [-0.5, 0], [-4.94065645841247e-324, 0.392699081698724], [2.625, 3]}
split: 4 -0.25 (184)
x := {[-1.5, -1.25], [-1.45847586576825, -1], [0.392699081698724, 0.785398163397449], [-1.5, -1.25], [-0.5, 0], [0.392699081698724, 0.785398163397449], [2.625, 3]}
split: 4 -0.25 (185)
x := {[-1.5, -1.25], [-1.45847586576825, -1], [0.392699081698724, 0.785398163397449], [-1.25, -1], [-0.5, 0], [0.392699081698724, 0.785398163397449], [2.625, 3]}
split: 4 -0.25 (186)
x := {[-1.25, -1], [-1.25, -1], [0.392699081698724, 0.785398163397449], [-1.5, -1.25], [-0.5, 0], [0.392699081698724, 0.785398163397449], [2.625, 3]}
split: 4 -0.25 (187)
x := {[-1.25, -1], [-1.25, -1], [0.392699081698724, 0.785398163397449], [-1.25, -1], [-0.5, 0], [0.392699081698724, 0.785398163397449], [2.625, 3]}
split: 4 -0.25 (188)
x := {[-1.24129719827442, -1], [-1.24129719827442, -1], [-4.94065645841247e-324, 0.332460256848249], [-1.85754077426544, -1.5], [-0.25, 0], [1.17809724509617, 1.37444678594553], [2.625, 3]}
CP(1) => []
x := {[-1.24129719827442, -1], [-1.24129719827442, -1], [-4.94065645841247e-324, 0.332460256848249], [-1.85754077426544, -1.5], [-0.25, 0], [1.37444678594553, 1.5707963267949], [2.625, 3]}
CP(1) => []
x := {[-1.5, -1.25], [-1.45847586576825, -1], [0.392699081698724, 0.785398163397449], [-1.5, -1.25], [-0.5, 0], [0.785398163397449, 1.17809724509617], [2.625, 3]}
split: 4 -0.25 (187)
x := {[-1.5, -1.25], [-1.45847586576825, -1], [0.392699081698724, 0.785398163397449], [-1.25, -1], [-0.5, 0], [0.785398163397449, 1.17809724509617], [2.625, 3]}
split: 4 -0.25 (188)
x := {[-1.25, -1], [-1.25, -1], [0.392699081698724, 0.785398163397449], [-1.5, -1.25], [-0.5, 0], [0.785398163397449, 1.17809724509617], [2.625, 3]}
CP(1) => []
x := {[-1.25, -1], [-1.25, -1], [0.392699081698724, 0.785398163397449], [-1.25, -1], [-0.5, 0], [0.785398163397449, 1.17809724509617], [2.625, 3]}
split: 4 -0.25 (188)
x := {[-1.25, -1], [-1.25, -1], [0.392699081698724, 0.785398163397449], [-1.5, -1.25], [-0.5, 0], [1.17809724509617, 1.5707963267949], [2.625, 3]}
CP(1) => []
x := {[-1.25, -1], [-1.25, -1], [0.392699081698724, 0.785398163397449], [-1.25, -1], [-0.5, 0], [1.17809724509617, 1.5707963267949], [2.625, 3]}
CP(1) => []
x := {[-1.5, -1.25], [-1.5, -1.25], [0.785398163397449, 1.17809724509617], [-1.5, -1], [-1, -0.5], [0.392699081698724, 0.785398163397449], [2.625, 3]}
CP(1) => []
x := {[-1.5, -1.25], [-1.25, -1], [0.785398163397449, 1.17809724509617], [-1.5, -1], [-1, -0.5], [0.392699081698724, 0.785398163397449], [2.625, 3]}
CP(1) => []
x := {[-1.5, -1.25], [-1.5, -1.25], [0.785398163397449, 1.17809724509617], [-1.5, -1], [-0.5, 0], [-4.94065645841247e-324, 0.392699081698724], [2.625, 3]}
CP(2) => []
x := {[-1.5, -1.25], [-1.25, -1], [0.785398163397449, 1.17809724509617], [-1.5, -1], [-0.5, 0], [-4.94065645841247e-324, 0.392699081698724], [2.625, 3]}
split: 3 -1.25 (184)
x := {[-1.5, -1.25], [-1.5, -1.25], [0.785398163397449, 1.17809724509617], [-1.5, -1], [-0.5, 0], [0.392699081698724, 0.785398163397449], [2.625, 3]}
CP(2) => []
x := {[-1.5, -1.25], [-1.25, -1], [0.785398163397449, 1.17809724509617], [-1.5, -1], [-0.5, 0], [0.392699081698724, 0.785398163397449], [2.625, 3]}
split: 3 -1.25 (184)
x := {[-1.25, -1], [-1.25, -1], [0.785398163397449, 1.17809724509617], [-1.5, -1.25], [-0.5, 0], [0.392699081698724, 0.785398163397449], [2.625, 3]}
CP(1) => []
x := {[-1.25, -1], [-1.25, -1], [0.785398163397449, 1.17809724509617], [-1.25, -1], [-0.5, 0], [0.392699081698724, 0.785398163397449], [2.625, 3]}
split: 4 -0.25 (184)
x := {[-1.44296841303095, -1], [-1.44296841303095, -1], [1.17809724509617, 1.5707963267949], [-1.5, -1.25], [-0.5, -0.25], [0.392699081698724, 0.785398163397449], [2.625, 3]}
split: 0 -1.22148 (185)
x := {[-1.44296841303095, -1], [-1.44296841303095, -1], [1.17809724509617, 1.5707963267949], [-1.5, -1.25], [-0.25, 0], [0.392699081698724, 0.785398163397449], [2.625, 3]}
split: 0 -1.22148 (186)
x := {[-1.5, -1.25], [-1.25, -1], [0.785398163397449, 1.17809724509617], [-1.85754077426544, -1.5], [-0.5, -0.25], [1.17809724509617, 1.5707963267949], [2.625, 3]}
CP(1) => []
x := {[-1.5, -1.25], [-1.25, -1], [0.785398163397449, 1.17809724509617], [-1.85754077426544, -1.5], [-0.25, 0], [1.17809724509617, 1.5707963267949], [2.625, 3]}
split: 2 0.981748 (186)
x := {[-1.25, -1], [-1.25, -1], [0.785398163397449, 0.981747704246811], [-1.85754077426544, -1.5], [-0.25, 0], [1.17809724509617, 1.5707963267949], [2.625, 3]}
CP(1) => []
x := {[-1.25, -1], [-1.25, -1], [0.981747704246811, 1.17809724509617], [-1.85754077426544, -1.5], [-0.25, 0], [1.17809724509617, 1.5707963267949], [2.625, 3]}
split: 5 1.37445 (186)
x := {[-1.22148420651548, -1], [-1.22148420651548, -1], [1.17809724509617, 1.37444678594553], [-1.85754077426544, -1.5], [-0.25, 0], [1.17809724509617, 1.5707963267949], [2.625, 3]}
CP(1) => {[-1.21584991772509, -1], [-1.22148420651548, -1], [1.17809724509617, 1.37444678594553], [-1.85754077426544, -1.5], [-0.25, 0], [1.17809724509617, 1.5707963267949], [2.625, 3]}
split: 5 1.37445 (187)
x := {[-1.22148420651548, -1], [-1.22148420651548, -1], [1.37444678594553, 1.5707963267949], [-1.85754077426544, -1.5], [-0.25, 0], [1.17809724509617, 1.5707963267949], [2.625, 3]}
CP(1) => []
x := {[-1.5, -1.25], [-1.5, -1.25], [0.785398163397449, 1.17809724509617], [-1.5, -1], [-1, -0.5], [0.785398163397449, 1.17809724509617], [2.625, 3]}
CP(2) => []
x := {[-1.5, -1.25], [-1.25, -1], [0.785398163397449, 1.17809724509617], [-1.5, -1], [-1, -0.5], [0.785398163397449, 1.17809724509617], [2.625, 3]}
CP(1) => []
x := {[-1.5, -1.25], [-1.5, -1.25], [0.785398163397449, 1.17809724509617], [-1.5, -1], [-1, -0.5], [1.17809724509617, 1.5707963267949], [2.625, 3]}
CP(1) => []
x := {[-1.5, -1.25], [-1.25, -1], [0.785398163397449, 1.17809724509617], [-1.5, -1], [-1, -0.5], [1.17809724509617, 1.5707963267949], [2.625, 3]}
CP(1) => []
x := {[-1.5, -1.25], [-1.5, -1.25], [0.785398163397449, 1.17809724509617], [-1.5, -1], [-0.5, 0], [0.785398163397449, 1.17809724509617], [2.625, 3]}
CP(2) => []
x := {[-1.5, -1.25], [-1.25, -1], [0.785398163397449, 1.17809724509617], [-1.5, -1], [-0.5, 0], [0.785398163397449, 1.17809724509617], [2.625, 3]}
split: 3 -1.25 (182)
x := {[-1.25, -1], [-1.25, -1], [0.785398163397449, 1.17809724509617], [-1.5, -1.25], [-0.5, 0], [0.785398163397449, 1.17809724509617], [2.625, 3]}
split: 4 -0.25 (183)
x := {[-1.25, -1], [-1.25, -1], [0.785398163397449, 1.17809724509617], [-1.25, -1], [-0.5, 0], [0.785398163397449, 1.17809724509617], [2.625, 3]}
split: 4 -0.25 (184)
x := {[-1.5, -1.25], [-1.5, -1.25], [0.785398163397449, 1.17809724509617], [-1.5, -1], [-0.5, 0], [1.17809724509617, 1.5707963267949], [2.625, 3]}
CP(2) => []
x := {[-1.5, -1.25], [-1.25, -1], [0.785398163397449, 1.17809724509617], [-1.5, -1], [-0.5, 0], [1.17809724509617, 1.5707963267949], [2.625, 3]}
CP(1) => []
x := {[-1.25, -1], [-1.25, -1], [0.785398163397449, 1.17809724509617], [-1.5, -1.25], [-0.5, 0], [1.17809724509617, 1.5707963267949], [2.625, 3]}
split: 4 -0.25 (183)
x := {[-1.25, -1], [-1.25, -1], [0.785398163397449, 1.17809724509617], [-1.25, -1], [-0.5, 0], [1.17809724509617, 1.5707963267949], [2.625, 3]}
CP(1) => []
x := {[-1.44296841303095, -1], [-1.44296841303095, -1], [1.17809724509617, 1.5707963267949], [-1.5, -1.25], [-0.5, -0.25], [0.785398163397449, 1.17809724509617], [2.625, 3]}
split: 0 -1.22148 (183)
x := {[-1.44296841303095, -1], [-1.44296841303095, -1], [1.17809724509617, 1.5707963267949], [-1.5, -1.25], [-0.25, 0], [0.785398163397449, 1.17809724509617], [2.625, 3]}
split: 0 -1.22148 (184)
x := {[-1.44296841303095, -1], [-1.44296841303095, -1], [1.17809724509617, 1.5707963267949], [-1.25, -1], [-0.5, -0.25], [0.785398163397449, 1.17809724509617], [2.625, 3]}
CP(1) => []
x := {[-1.44296841303095, -1], [-1.44296841303095, -1], [1.17809724509617, 1.5707963267949], [-1.25, -1], [-0.25, 0], [0.785398163397449, 1.17809724509617], [2.625, 3]}
split: 0 -1.22148 (184)
x := {[-1.44296841303095, -1], [-1.44296841303095, -1], [1.17809724509617, 1.5707963267949], [-1.5, -1.25], [-0.5, -0.25], [1.17809724509617, 1.5707963267949], [2.625, 3]}
split: 0 -1.22148 (185)
x := {[-1.44296841303095, -1], [-1.44296841303095, -1], [1.17809724509617, 1.5707963267949], [-1.5, -1.25], [-0.25, 0], [1.17809724509617, 1.5707963267949], [2.625, 3]}
split: 0 -1.22148 (186)
x := {[-1.44296841303095, -1], [-1.44296841303095, -1], [1.17809724509617, 1.5707963267949], [-1.25, -1], [-0.5, -0.25], [1.17809724509617, 1.5707963267949], [2.625, 3]}
CP(1) => []
x := {[-1.44296841303095, -1], [-1.44296841303095, -1], [1.17809724509617, 1.5707963267949], [-1.25, -1], [-0.25, 0], [1.17809724509617, 1.5707963267949], [2.625, 3]}
split: 0 -1.22148 (186)
x := {[-1.25, -1], [-1.25, -1], [-4.94065645841247e-324, 0.360861546483578], [-1.5, -1.25], [0, 0.5], [-4.94065645841247e-324, 0.392699081698724], [2.625, 3]}
CP(1) => []
x := {[-1.25, -1], [-1.25, -1], [-4.94065645841247e-324, 0.360861546483578], [-1.25, -1], [0, 0.5], [-4.94065645841247e-324, 0.392699081698724], [2.625, 3]}
CP(1) => {[-1.25, -1], [-1.25, -1], [-4.94065645841247e-324, 0.348490971545964], [-1.25, -1], [0, 0.5], [-4.94065645841247e-324, 0.392699081698724], [2.625, 3]}
split: 4 0.25 (186)
x := {[-1.25, -1], [-1.25, -1], [-4.94065645841247e-324, 0.360861546483578], [-1.5, -1.25], [0, 0.5], [0.392699081698724, 0.785398163397449], [2.625, 3]}
CP(1) => {[-1.25, -1], [-1.25, -1], [-4.94065645841247e-324, 0.348490971545964], [-1.5, -1.25], [0, 0.5], [0.392699081698724, 0.785398163397449], [2.625, 3]}
split: 4 0.25 (187)
x := {[-1.25, -1], [-1.25, -1], [-4.94065645841247e-324, 0.360861546483578], [-1.25, -1], [0, 0.5], [0.392699081698724, 0.785398163397449], [2.625, 3]}
CP(1) => {[-1.25, -1], [-1.25, -1], [-4.94065645841247e-324, 0.348490971545964], [-1.25, -1], [0, 0.5], [0.392699081698724, 0.785398163397449], [2.625, 3]}
split: 4 0.25 (188)
x := {[-1.5, -1.25], [-1.45847586576825, -1], [0.392699081698724, 0.785398163397449], [-1.5, -1.25], [0, 0.5], [-4.94065645841247e-324, 0.392699081698724], [2.625, 3]}
split: 4 0.25 (189)
x := {[-1.5, -1.25], [-1.45847586576825, -1], [0.392699081698724, 0.785398163397449], [-1.25, -1], [0, 0.5], [-4.94065645841247e-324, 0.392699081698724], [2.625, 3]}
split: 4 0.25 (190)
x := {[-1.25, -1], [-1.25, -1], [0.392699081698724, 0.785398163397449], [-1.5, -1.25], [0, 0.5], [-4.94065645841247e-324, 0.392699081698724], [2.625, 3]}
split: 4 0.25 (191)
x := {[-1.25, -1], [-1.25, -1], [0.392699081698724, 0.785398163397449], [-1.25, -1], [0, 0.5], [-4.94065645841247e-324, 0.392699081698724], [2.625, 3]}
split: 4 0.25 (192)
x := {[-1.5, -1.25], [-1.45847586576825, -1], [0.392699081698724, 0.785398163397449], [-1.5, -1.25], [0, 0.5], [0.392699081698724, 0.785398163397449], [2.625, 3]}
split: 4 0.25 (193)
x := {[-1.5, -1.25], [-1.45847586576825, -1], [0.392699081698724, 0.785398163397449], [-1.25, -1], [0, 0.5], [0.392699081698724, 0.785398163397449], [2.625, 3]}
split: 4 0.25 (194)
x := {[-1.25, -1], [-1.25, -1], [0.392699081698724, 0.785398163397449], [-1.5, -1.25], [0, 0.5], [0.392699081698724, 0.785398163397449], [2.625, 3]}
split: 4 0.25 (195)
x := {[-1.25, -1], [-1.25, -1], [0.392699081698724, 0.785398163397449], [-1.25, -1], [0, 0.5], [0.392699081698724, 0.785398163397449], [2.625, 3]}
split: 4 0.25 (196)
x := {[-1.25, -1], [-1.25, -1], [-4.94065645841247e-324, 0.360861546483578], [-1.5, -1.25], [0.5, 1], [-4.94065645841247e-324, 0.392699081698724], [2.625, 3]}
CP(1) => []
x := {[-1.25, -1], [-1.25, -1], [-4.94065645841247e-324, 0.360861546483578], [-1.25, -1], [0.5, 1], [-4.94065645841247e-324, 0.392699081698724], [2.625, 3]}
CP(1) => {[-1.25, -1], [-1.25, -1], [-4.94065645841247e-324, 0.348490971545964], [-1.25, -1], [0.5, 1], [-4.94065645841247e-324, 0.392699081698724], [2.625, 3]}
split: 4 0.75 (196)
x := {[-1.25, -1], [-1.25, -1], [-4.94065645841247e-324, 0.360861546483578], [-1.5, -1.25], [0.5, 1], [0.392699081698724, 0.785398163397449], [2.625, 3]}
CP(2) => {[-1.25, -1], [-1.25, -1], [-4.94065645841247e-324, 0.332460256848249], [-1.5, -1.25], [0.5, 0.75], [0.392699081698724, 0.785398163397449], [2.625, 3]}
split: 5 0.589049 (197)
x := {[-1.25, -1], [-1.25, -1], [-4.94065645841247e-324, 0.360861546483578], [-1.25, -1], [0.5, 1], [0.392699081698724, 0.785398163397449], [2.625, 3]}
CP(1) => {[-1.25, -1], [-1.25, -1], [-4.94065645841247e-324, 0.348490971545964], [-1.25, -1], [0.5, 1], [0.392699081698724, 0.785398163397449], [2.625, 3]}
split: 4 0.75 (198)
x := {[-1.5, -1.25], [-1.45847586576825, -1], [0.392699081698724, 0.785398163397449], [-1.5, -1.25], [0.5, 1], [-4.94065645841247e-324, 0.392699081698724], [2.625, 3]}
CP(2) => {[-1.5, -1.25], [-1.45847586576825, -1], [0.392699081698724, 0.785398163397449], [-1.5, -1.25], [0.5, 0.75], [-4.94065645841247e-324, 0.392699081698724], [2.625, 3]}
split: 1 -1.22924 (199)
x := {[-1.5, -1.25], [-1.45847586576825, -1], [0.392699081698724, 0.785398163397449], [-1.25, -1], [0.5, 1], [-4.94065645841247e-324, 0.392699081698724], [2.625, 3]}
split: 4 0.75 (200)
x := {[-1.25, -1], [-1.25, -1], [0.392699081698724, 0.785398163397449], [-1.5, -1.25], [0.5, 1], [-4.94065645841247e-324, 0.392699081698724], [2.625, 3]}
CP(2) => {[-1.25, -1], [-1.25, -1], [0.392699081698724, 0.785398163397449], [-1.5, -1.25], [0.5, 0.75], [-4.94065645841247e-324, 0.392699081698724], [2.625, 3]}
split: 5 0.19635 (201)
x := {[-1.25, -1], [-1.25, -1], [0.392699081698724, 0.785398163397449], [-1.25, -1], [0.5, 1], [-4.94065645841247e-324, 0.392699081698724], [2.625, 3]}
split: 4 0.75 (202)
x := {[-1.5, -1.25], [-1.45847586576825, -1], [0.392699081698724, 0.785398163397449], [-1.5, -1.25], [0.5, 1], [0.392699081698724, 0.785398163397449], [2.625, 3]}
CP(2) => {[-1.5, -1.25], [-1.45847586576825, -1], [0.392699081698724, 0.785398163397449], [-1.5, -1.25], [0.5, 0.75], [0.392699081698724, 0.785398163397449], [2.625, 3]}
split: 1 -1.22924 (203)
x := {[-1.5, -1.25], [-1.45847586576825, -1], [0.392699081698724, 0.785398163397449], [-1.25, -1], [0.5, 1], [0.392699081698724, 0.785398163397449], [2.625, 3]}
split: 4 0.75 (204)
x := {[-1.25, -1], [-1.25, -1], [0.392699081698724, 0.785398163397449], [-1.5, -1.25], [0.5, 1], [0.392699081698724, 0.785398163397449], [2.625, 3]}
CP(2) => {[-1.25, -1], [-1.25, -1], [0.392699081698724, 0.785398163397449], [-1.5, -1.25], [0.5, 0.75], [0.392699081698724, 0.785398163397449], [2.625, 3]}
split: 2 0.589049 (205)
x := {[-1.25, -1], [-1.25, -1], [0.392699081698724, 0.785398163397449], [-1.25, -1], [0.5, 1], [0.392699081698724, 0.785398163397449], [2.625, 3]}
split: 4 0.75 (206)
x := {[-1.24129719827442, -1], [-1.24129719827442, -1], [-4.94065645841247e-324, 0.332460256848249], [-1.90027653583133, -1.70013826791566], [0, 0.25], [1.17809724509617, 1.5707963267949], [2.625, 3]}
CP(1) => {[-1.24129719827442, -1], [-1.24129719827442, -1], [-4.94065645841247e-324, 0.311868631689158], [-1.90027653583133, -1.70013826791566], [0, 0.25], [1.17809724509617, 1.5707963267949], [2.625, 3]}
split: 5 1.37445 (207)
x := {[-1.24129719827442, -1], [-1.24129719827442, -1], [-4.94065645841247e-324, 0.332460256848249], [-1.70013826791566, -1.5], [0, 0.25], [1.17809724509617, 1.5707963267949], [2.625, 3]}
CP(1) => {[-1.24129719827442, -1], [-1.24129719827442, -1], [-4.94065645841247e-324, 0.311868631689158], [-1.70013826791566, -1.5], [0, 0.25], [1.17809724509617, 1.5707963267949], [2.625, 3]}
split: 5 1.37445 (208)
x := {[-1.23066089610176, -1], [-1.23066089610176, -1], [-4.94065645841247e-324, 0.311868631689158], [-1.75, -1.5], [0.25, 0.5], [1.17809724509617, 1.37444678594553], [2.625, 3]}
CP(1) => []
x := {[-1.23066089610176, -1], [-1.23066089610176, -1], [-4.94065645841247e-324, 0.311868631689158], [-1.75, -1.5], [0.25, 0.5], [1.37444678594553, 1.5707963267949], [2.625, 3]}
CP(1) => []
x := {[-1.5, -1.25], [-1.45847586576825, -1.22923793288413], [0.392699081698724, 0.785398163397449], [-1.90027653583133, -1.5], [0, 0.25], [1.17809724509617, 1.5707963267949], [2.625, 3]}
CP(1) => []
x := {[-1.5, -1.25], [-1.22923793288413, -1], [0.392699081698724, 0.785398163397449], [-1.90027653583133, -1.5], [0, 0.25], [1.17809724509617, 1.5707963267949], [2.625, 3]}
CP(1) => []
x := {[-1.5, -1.25], [-1.45847586576825, -1.22923793288413], [0.392699081698724, 0.785398163397449], [-1.75, -1.5], [0.25, 0.5], [1.17809724509617, 1.5707963267949], [2.625, 3]}
CP(1) => []
x := {[-1.5, -1.25], [-1.22923793288413, -1], [0.392699081698724, 0.785398163397449], [-1.75, -1.5], [0.25, 0.5], [1.17809724509617, 1.5707963267949], [2.625, 3]}
split: 2 0.589049 (204)
x := {[-1.25, -1], [-1.25, -1], [0.392699081698724, 0.589048622548086], [-1.75, -1.5], [0.25, 0.5], [1.17809724509617, 1.5707963267949], [2.625, 3]}
CP(1) => []
x := {[-1.25, -1], [-1.25, -1], [0.589048622548086, 0.785398163397449], [-1.75, -1.5], [0.25, 0.5], [1.17809724509617, 1.5707963267949], [2.625, 3]}
split: 5 1.37445 (204)
x := {[-1.25, -1], [-1.25, -1], [-4.94065645841247e-324, 0.360861546483578], [-1.5, -1.25], [0, 0.5], [0.785398163397449, 1.17809724509617], [2.625, 3]}
CP(1) => {[-1.25, -1], [-1.25, -1], [-4.94065645841247e-324, 0.348490971545964], [-1.5, -1.25], [0, 0.5], [0.785398163397449, 1.17809724509617], [2.625, 3]}
split: 4 0.25 (205)
x := {[-1.25, -1], [-1.25, -1], [-4.94065645841247e-324, 0.360861546483578], [-1.25, -1], [0, 0.5], [0.785398163397449, 1.17809724509617], [2.625, 3]}
CP(1) => {[-1.25, -1], [-1.25, -1], [-4.94065645841247e-324, 0.348490971545964], [-1.25, -1], [0, 0.5], [0.785398163397449, 1.17809724509617], [2.625, 3]}
split: 4 0.25 (206)
x := {[-1.25, -1], [-1.25, -1], [-4.94065645841247e-324, 0.360861546483578], [-1.5, -1.25], [0, 0.5], [1.17809724509617, 1.5707963267949], [2.625, 3]}
CP(1) => {[-1.25, -1], [-1.25, -1], [-4.94065645841247e-324, 0.348490971545964], [-1.5, -1.25], [0, 0.5], [1.17809724509617, 1.5707963267949], [2.625, 3]}
split: 4 0.25 (207)
x := {[-1.25, -1], [-1.25, -1], [-4.94065645841247e-324, 0.360861546483578], [-1.25, -1], [0, 0.5], [1.17809724509617, 1.5707963267949], [2.625, 3]}
CP(1) => []
x := {[-1.5, -1.25], [-1.45847586576825, -1], [0.392699081698724, 0.785398163397449], [-1.5, -1.25], [0, 0.5], [0.785398163397449, 1.17809724509617], [2.625, 3]}
split: 4 0.25 (207)
x := {[-1.5, -1.25], [-1.45847586576825, -1], [0.392699081698724, 0.785398163397449], [-1.25, -1], [0, 0.5], [0.785398163397449, 1.17809724509617], [2.625, 3]}
split: 4 0.25 (208)
x := {[-1.25, -1], [-1.25, -1], [0.392699081698724, 0.785398163397449], [-1.5, -1.25], [0, 0.5], [0.785398163397449, 1.17809724509617], [2.625, 3]}
split: 4 0.25 (209)
x := {[-1.25, -1], [-1.25, -1], [0.392699081698724, 0.785398163397449], [-1.25, -1], [0, 0.5], [0.785398163397449, 1.17809724509617], [2.625, 3]}
split: 4 0.25 (210)
x := {[-1.5, -1.25], [-1.45847586576825, -1], [0.392699081698724, 0.785398163397449], [-1.5, -1.25], [0, 0.5], [1.17809724509617, 1.5707963267949], [2.625, 3]}
split: 4 0.25 (211)
x := {[-1.5, -1.25], [-1.45847586576825, -1], [0.392699081698724, 0.785398163397449], [-1.25, -1], [0, 0.5], [1.17809724509617, 1.5707963267949], [2.625, 3]}
split: 4 0.25 (212)
x := {[-1.25, -1], [-1.25, -1], [0.392699081698724, 0.785398163397449], [-1.5, -1.25], [0, 0.5], [1.17809724509617, 1.5707963267949], [2.625, 3]}
split: 4 0.25 (213)
x := {[-1.25, -1], [-1.25, -1], [0.392699081698724, 0.785398163397449], [-1.25, -1], [0, 0.5], [1.17809724509617, 1.5707963267949], [2.625, 3]}
split: 4 0.25 (214)
x := {[-1.25, -1], [-1.25, -1], [-4.94065645841247e-324, 0.360861546483578], [-1.5, -1.25], [0.5, 1], [0.785398163397449, 1.17809724509617], [2.625, 3]}
CP(2) => {[-1.25, -1], [-1.25, -1], [-4.94065645841247e-324, 0.332460256848249], [-1.5, -1.25], [0.5, 0.75], [0.785398163397449, 1.17809724509617], [2.625, 3]}
split: 5 0.981748 (215)
x := {[-1.25, -1], [-1.25, -1], [-4.94065645841247e-324, 0.360861546483578], [-1.25, -1], [0.5, 1], [0.785398163397449, 1.17809724509617], [2.625, 3]}
CP(1) => {[-1.25, -1], [-1.25, -1], [-4.94065645841247e-324, 0.348490971545964], [-1.25, -1], [0.5, 1], [0.785398163397449, 1.17809724509617], [2.625, 3]}
split: 4 0.75 (216)
x := {[-1.25, -1], [-1.25, -1], [-4.94065645841247e-324, 0.360861546483578], [-1.5, -1.25], [0.5, 1], [1.17809724509617, 1.5707963267949], [2.625, 3]}
CP(2) => {[-1.25, -1], [-1.25, -1], [-4.94065645841247e-324, 0.332460256848249], [-1.5, -1.25], [0.5, 0.75], [1.17809724509617, 1.5707963267949], [2.625, 3]}
split: 5 1.37445 (217)
x := {[-1.25, -1], [-1.25, -1], [-4.94065645841247e-324, 0.360861546483578], [-1.25, -1], [0.5, 1], [1.17809724509617, 1.5707963267949], [2.625, 3]}
CP(1) => {[-1.25, -1], [-1.25, -1], [-4.94065645841247e-324, 0.348490971545964], [-1.25, -1], [0.5, 1], [1.17809724509617, 1.5707963267949], [2.625, 3]}
split: 4 0.75 (218)
x := {[-1.5, -1.25], [-1.45847586576825, -1], [0.392699081698724, 0.785398163397449], [-1.5, -1.25], [0.5, 1], [0.785398163397449, 1.17809724509617], [2.625, 3]}
CP(2) => {[-1.5, -1.25], [-1.45847586576825, -1], [0.392699081698724, 0.785398163397449], [-1.5, -1.25], [0.5, 0.75], [0.785398163397449, 1.17809724509617], [2.625, 3]}
split: 1 -1.22924 (219)
x := {[-1.5, -1.25], [-1.45847586576825, -1], [0.392699081698724, 0.785398163397449], [-1.25, -1], [0.5, 1], [0.785398163397449, 1.17809724509617], [2.625, 3]}
split: 4 0.75 (220)
x := {[-1.25, -1], [-1.25, -1], [0.392699081698724, 0.785398163397449], [-1.5, -1.25], [0.5, 1], [0.785398163397449, 1.17809724509617], [2.625, 3]}
CP(2) => {[-1.25, -1], [-1.25, -1], [0.392699081698724, 0.785398163397449], [-1.5, -1.25], [0.5, 0.75], [0.785398163397449, 1.17809724509617], [2.625, 3]}
split: 5 0.981748 (221)
x := {[-1.25, -1], [-1.25, -1], [0.392699081698724, 0.785398163397449], [-1.25, -1], [0.5, 1], [0.785398163397449, 1.17809724509617], [2.625, 3]}
split: 4 0.75 (222)
x := {[-1.5, -1.25], [-1.45847586576825, -1], [0.392699081698724, 0.785398163397449], [-1.5, -1.25], [0.5, 1], [1.17809724509617, 1.5707963267949], [2.625, 3]}
CP(2) => {[-1.5, -1.25], [-1.45847586576825, -1], [0.392699081698724, 0.785398163397449], [-1.5, -1.25], [0.5, 0.75], [1.17809724509617, 1.5707963267949], [2.625, 3]}
split: 1 -1.22924 (223)
x := {[-1.5, -1.25], [-1.45847586576825, -1], [0.392699081698724, 0.785398163397449], [-1.25, -1], [0.5, 1], [1.17809724509617, 1.5707963267949], [2.625, 3]}
split: 4 0.75 (224)
x := {[-1.25, -1], [-1.25, -1], [0.392699081698724, 0.785398163397449], [-1.5, -1.25], [0.5, 1], [1.17809724509617, 1.5707963267949], [2.625, 3]}
CP(2) => {[-1.25, -1], [-1.25, -1], [0.392699081698724, 0.785398163397449], [-1.5, -1.25], [0.5, 0.75], [1.17809724509617, 1.5707963267949], [2.625, 3]}
split: 2 0.589049 (225)
x := {[-1.25, -1], [-1.25, -1], [0.392699081698724, 0.785398163397449], [-1.25, -1], [0.5, 1], [1.17809724509617, 1.5707963267949], [2.625, 3]}
split: 4 0.75 (226)
x := {[-1.5, -1.25], [-1.5, -1.25], [0.785398163397449, 1.17809724509617], [-1.5, -1], [0, 0.5], [-4.94065645841247e-324, 0.392699081698724], [2.625, 3]}
CP(2) => []
x := {[-1.5, -1.25], [-1.25, -1], [0.785398163397449, 1.17809724509617], [-1.5, -1], [0, 0.5], [-4.94065645841247e-324, 0.392699081698724], [2.625, 3]}
split: 3 -1.25 (226)
x := {[-1.25, -1], [-1.25, -1], [0.785398163397449, 1.17809724509617], [-1.5, -1.25], [0, 0.5], [-4.94065645841247e-324, 0.392699081698724], [2.625, 3]}
split: 4 0.25 (227)
x := {[-1.25, -1], [-1.25, -1], [0.785398163397449, 1.17809724509617], [-1.25, -1], [0, 0.5], [-4.94065645841247e-324, 0.392699081698724], [2.625, 3]}
split: 4 0.25 (228)
x := {[-1.44296841303095, -1], [-1.44296841303095, -1], [1.17809724509617, 1.5707963267949], [-1.5, -1.25], [0, 0.25], [-4.94065645841247e-324, 0.392699081698724], [2.625, 3]}
CP(1) => []
x := {[-1.44296841303095, -1], [-1.44296841303095, -1], [1.17809724509617, 1.5707963267949], [-1.5, -1.25], [0.25, 0.5], [-4.94065645841247e-324, 0.392699081698724], [2.625, 3]}
split: 0 -1.22148 (228)
x := {[-1.44296841303095, -1], [-1.44296841303095, -1], [1.17809724509617, 1.5707963267949], [-1.25, -1], [0, 0.25], [-4.94065645841247e-324, 0.392699081698724], [2.625, 3]}
CP(1) => []
x := {[-1.44296841303095, -1], [-1.44296841303095, -1], [1.17809724509617, 1.5707963267949], [-1.25, -1], [0.25, 0.5], [-4.94065645841247e-324, 0.392699081698724], [2.625, 3]}
split: 0 -1.22148 (228)
x := {[-1.5, -1.25], [-1.5, -1.25], [0.785398163397449, 1.17809724509617], [-1.5, -1], [0, 0.5], [0.392699081698724, 0.785398163397449], [2.625, 3]}
CP(2) => []
x := {[-1.5, -1.25], [-1.25, -1], [0.785398163397449, 1.17809724509617], [-1.5, -1], [0, 0.5], [0.392699081698724, 0.785398163397449], [2.625, 3]}
split: 3 -1.25 (228)
x := {[-1.25, -1], [-1.25, -1], [0.785398163397449, 1.17809724509617], [-1.5, -1.25], [0, 0.5], [0.392699081698724, 0.785398163397449], [2.625, 3]}
split: 4 0.25 (229)
x := {[-1.25, -1], [-1.25, -1], [0.785398163397449, 1.17809724509617], [-1.25, -1], [0, 0.5], [0.392699081698724, 0.785398163397449], [2.625, 3]}
split: 4 0.25 (230)
x := {[-1.44296841303095, -1], [-1.44296841303095, -1], [1.17809724509617, 1.5707963267949], [-1.5, -1.25], [0, 0.25], [0.392699081698724, 0.785398163397449], [2.625, 3]}
split: 0 -1.22148 (231)
x := {[-1.44296841303095, -1], [-1.44296841303095, -1], [1.17809724509617, 1.5707963267949], [-1.5, -1.25], [0.25, 0.5], [0.392699081698724, 0.785398163397449], [2.625, 3]}
split: 0 -1.22148 (232)
x := {[-1.44296841303095, -1], [-1.44296841303095, -1], [1.17809724509617, 1.5707963267949], [-1.25, -1], [0, 0.25], [0.392699081698724, 0.785398163397449], [2.625, 3]}
split: 0 -1.22148 (233)
x := {[-1.44296841303095, -1], [-1.44296841303095, -1], [1.17809724509617, 1.5707963267949], [-1.25, -1], [0.25, 0.5], [0.392699081698724, 0.785398163397449], [2.625, 3]}
split: 0 -1.22148 (234)
x := {[-1.5, -1.25], [-1.5, -1.25], [0.785398163397449, 1.17809724509617], [-1.5, -1], [0.5, 1], [-4.94065645841247e-324, 0.392699081698724], [2.625, 3]}
CP(2) => []
x := {[-1.5, -1.25], [-1.25, -1], [0.785398163397449, 1.17809724509617], [-1.5, -1], [0.5, 1], [-4.94065645841247e-324, 0.392699081698724], [2.625, 3]}
split: 3 -1.25 (234)
x := {[-1.25, -1], [-1.25, -1], [0.785398163397449, 1.17809724509617], [-1.5, -1.25], [0.5, 1], [-4.94065645841247e-324, 0.392699081698724], [2.625, 3]}
CP(2) => {[-1.25, -1], [-1.25, -1], [0.785398163397449, 1.17809724509617], [-1.5, -1.25], [0.5, 0.75], [-4.94065645841247e-324, 0.392699081698724], [2.625, 3]}
split: 2 0.981748 (235)
x := {[-1.25, -1], [-1.25, -1], [0.785398163397449, 1.17809724509617], [-1.25, -1], [0.5, 1], [-4.94065645841247e-324, 0.392699081698724], [2.625, 3]}
split: 4 0.75 (236)
x := {[-1.44296841303095, -1.22148420651548], [-1.44296841303095, -1], [1.17809724509617, 1.5707963267949], [-1.5, -1.25], [0.5, 0.75], [-4.94065645841247e-324, 0.392699081698724], [2.625, 3]}
CP(2) => []
x := {[-1.22148420651548, -1], [-1.44296841303095, -1], [1.17809724509617, 1.5707963267949], [-1.5, -1.25], [0.5, 0.75], [-4.94065645841247e-324, 0.392699081698724], [2.625, 3]}
CP(2) => {[-1.22148420651548, -1], [-1.22148420651548, -1], [1.17809724509617, 1.5707963267949], [-1.5, -1.25], [0.5, 0.75], [-4.94065645841247e-324, 0.392699081698724], [2.625, 3]}
split: 5 0.19635 (236)
x := {[-1.44296841303095, -1], [-1.44296841303095, -1], [1.17809724509617, 1.5707963267949], [-1.25, -1], [0.5, 0.75], [-4.94065645841247e-324, 0.392699081698724], [2.625, 3]}
split: 0 -1.22148 (237)
x := {[-1.44296841303095, -1], [-1.44296841303095, -1], [1.17809724509617, 1.5707963267949], [-1.25, -1], [0.75, 1], [-4.94065645841247e-324, 0.392699081698724], [2.625, 3]}
split: 0 -1.22148 (238)
x := {[-1.5, -1.25], [-1.5, -1.25], [0.785398163397449, 1.17809724509617], [-1.5, -1], [0.5, 1], [0.392699081698724, 0.785398163397449], [2.625, 3]}
CP(2) => []
x := {[-1.5, -1.25], [-1.25, -1], [0.785398163397449, 1.17809724509617], [-1.5, -1], [0.5, 1], [0.392699081698724, 0.785398163397449], [2.625, 3]}
split: 3 -1.25 (238)
x := {[-1.25, -1], [-1.25, -1], [0.785398163397449, 1.17809724509617], [-1.5, -1.25], [0.5, 1], [0.392699081698724, 0.785398163397449], [2.625, 3]}
CP(2) => {[-1.25, -1], [-1.25, -1], [0.785398163397449, 1.17809724509617], [-1.5, -1.25], [0.5, 0.75], [0.392699081698724, 0.785398163397449], [2.625, 3]}
split: 2 0.981748 (239)
x := {[-1.25, -1], [-1.25, -1], [0.785398163397449, 1.17809724509617], [-1.25, -1], [0.5, 1], [0.392699081698724, 0.785398163397449], [2.625, 3]}
split: 4 0.75 (240)
x := {[-1.44296841303095, -1.22148420651548], [-1.44296841303095, -1], [1.17809724509617, 1.5707963267949], [-1.5, -1.25], [0.5, 0.75], [0.392699081698724, 0.785398163397449], [2.625, 3]}
CP(2) => []
x := {[-1.22148420651548, -1], [-1.44296841303095, -1], [1.17809724509617, 1.5707963267949], [-1.5, -1.25], [0.5, 0.75], [0.392699081698724, 0.785398163397449], [2.625, 3]}
CP(2) => {[-1.22148420651548, -1], [-1.22148420651548, -1], [1.17809724509617, 1.5707963267949], [-1.5, -1.25], [0.5, 0.75], [0.392699081698724, 0.785398163397449], [2.625, 3]}
split: 5 0.589049 (240)
x := {[-1.44296841303095, -1], [-1.44296841303095, -1], [1.17809724509617, 1.5707963267949], [-1.25, -1], [0.5, 0.75], [0.392699081698724, 0.785398163397449], [2.625, 3]}
split: 0 -1.22148 (241)
x := {[-1.44296841303095, -1], [-1.44296841303095, -1], [1.17809724509617, 1.5707963267949], [-1.25, -1], [0.75, 1], [0.392699081698724, 0.785398163397449], [2.625, 3]}
split: 0 -1.22148 (242)
x := {[-1.5, -1.25], [-1.25, -1], [0.785398163397449, 1.17809724509617], [-1.921626306698, -1.5], [0, 0.25], [1.17809724509617, 1.5707963267949], [2.625, 3]}
CP(1) => {[-1.5, -1.25], [-1.25, -1], [0.785398163397449, 1.17809724509617], [-1.90027653583133, -1.5], [0, 0.25], [1.17809724509617, 1.5707963267949], [2.625, 3]}
split: 3 -1.70014 (243)
x := {[-1.5, -1.25], [-1.25, -1], [0.785398163397449, 1.17809724509617], [-1.921626306698, -1.5], [0.25, 0.5], [1.17809724509617, 1.5707963267949], [2.625, 3]}
CP(2) => {[-1.5, -1.25], [-1.25, -1], [0.785398163397449, 1.17809724509617], [-1.75, -1.5], [0.25, 0.5], [1.17809724509617, 1.5707963267949], [2.625, 3]}
split: 2 0.981748 (244)
x := {[-1.25, -1], [-1.25, -1], [0.785398163397449, 1.17809724509617], [-1.90027653583133, -1.70013826791566], [0, 0.25], [1.17809724509617, 1.5707963267949], [2.625, 3]}
split: 2 0.981748 (245)
x := {[-1.25, -1], [-1.25, -1], [0.785398163397449, 1.17809724509617], [-1.70013826791566, -1.5], [0, 0.25], [1.17809724509617, 1.5707963267949], [2.625, 3]}
split: 2 0.981748 (246)
x := {[-1.25, -1], [-1.25, -1], [0.785398163397449, 0.981747704246811], [-1.75, -1.5], [0.25, 0.5], [1.17809724509617, 1.5707963267949], [2.625, 3]}
split: 5 1.37445 (247)
x := {[-1.25, -1], [-1.25, -1], [0.981747704246811, 1.17809724509617], [-1.75, -1.5], [0.25, 0.5], [1.17809724509617, 1.5707963267949], [2.625, 3]}
CP(1) => []
x := {[-1.22148420651548, -1], [-1.22148420651548, -1], [1.17809724509617, 1.5707963267949], [-1.90027653583133, -1.70013826791566], [0, 0.25], [1.17809724509617, 1.5707963267949], [2.625, 3]}
split: 2 1.37445 (247)
x := {[-1.22148420651548, -1], [-1.22148420651548, -1], [1.17809724509617, 1.5707963267949], [-1.70013826791566, -1.5], [0, 0.25], [1.17809724509617, 1.5707963267949], [2.625, 3]}
split: 2 1.37445 (248)
x := {[-1.22148420651548, -1], [-1.22148420651548, -1], [1.17809724509617, 1.37444678594553], [-1.75, -1.5], [0.25, 0.5], [1.17809724509617, 1.5707963267949], [2.625, 3]}
CP(1) => []
x := {[-1.22148420651548, -1], [-1.22148420651548, -1], [1.37444678594553, 1.5707963267949], [-1.75, -1.5], [0.25, 0.5], [1.17809724509617, 1.5707963267949], [2.625, 3]}
CP(1) => []
x := {[-1.5, -1.25], [-1.5, -1.25], [0.785398163397449, 1.17809724509617], [-1.5, -1], [0, 0.5], [0.785398163397449, 1.17809724509617], [2.625, 3]}
CP(2) => []
x := {[-1.5, -1.25], [-1.25, -1], [0.785398163397449, 1.17809724509617], [-1.5, -1], [0, 0.5], [0.785398163397449, 1.17809724509617], [2.625, 3]}
split: 3 -1.25 (246)
x := {[-1.25, -1], [-1.25, -1], [0.785398163397449, 1.17809724509617], [-1.5, -1.25], [0, 0.5], [0.785398163397449, 1.17809724509617], [2.625, 3]}
split: 4 0.25 (247)
x := {[-1.25, -1], [-1.25, -1], [0.785398163397449, 1.17809724509617], [-1.25, -1], [0, 0.5], [0.785398163397449, 1.17809724509617], [2.625, 3]}
split: 4 0.25 (248)
x := {[-1.5, -1.25], [-1.5, -1.25], [0.785398163397449, 1.17809724509617], [-1.5, -1], [0, 0.5], [1.17809724509617, 1.5707963267949], [2.625, 3]}
CP(2) => []
x := {[-1.5, -1.25], [-1.25, -1], [0.785398163397449, 1.17809724509617], [-1.5, -1], [0, 0.5], [1.17809724509617, 1.5707963267949], [2.625, 3]}
split: 3 -1.25 (248)
x := {[-1.25, -1], [-1.25, -1], [0.785398163397449, 1.17809724509617], [-1.5, -1.25], [0, 0.5], [1.17809724509617, 1.5707963267949], [2.625, 3]}
split: 4 0.25 (249)
x := {[-1.25, -1], [-1.25, -1], [0.785398163397449, 1.17809724509617], [-1.25, -1], [0, 0.5], [1.17809724509617, 1.5707963267949], [2.625, 3]}
split: 4 0.25 (250)
x := {[-1.44296841303095, -1], [-1.44296841303095, -1], [1.17809724509617, 1.5707963267949], [-1.5, -1.25], [0, 0.25], [0.785398163397449, 1.17809724509617], [2.625, 3]}
split: 0 -1.22148 (251)
x := {[-1.44296841303095, -1], [-1.44296841303095, -1], [1.17809724509617, 1.5707963267949], [-1.5, -1.25], [0.25, 0.5], [0.785398163397449, 1.17809724509617], [2.625, 3]}
split: 0 -1.22148 (252)
x := {[-1.44296841303095, -1], [-1.44296841303095, -1], [1.17809724509617, 1.5707963267949], [-1.25, -1], [0, 0.25], [0.785398163397449, 1.17809724509617], [2.625, 3]}
split: 0 -1.22148 (253)
x := {[-1.44296841303095, -1], [-1.44296841303095, -1], [1.17809724509617, 1.5707963267949], [-1.25, -1], [0.25, 0.5], [0.785398163397449, 1.17809724509617], [2.625, 3]}
split: 0 -1.22148 (254)
x := {[-1.44296841303095, -1], [-1.44296841303095, -1], [1.17809724509617, 1.5707963267949], [-1.5, -1.25], [0, 0.25], [1.17809724509617, 1.5707963267949], [2.625, 3]}
split: 0 -1.22148 (255)
x := {[-1.44296841303095, -1], [-1.44296841303095, -1], [1.17809724509617, 1.5707963267949], [-1.5, -1.25], [0.25, 0.5], [1.17809724509617, 1.5707963267949], [2.625, 3]}
split: 0 -1.22148 (256)
x := {[-1.44296841303095, -1], [-1.44296841303095, -1], [1.17809724509617, 1.5707963267949], [-1.25, -1], [0, 0.25], [1.17809724509617, 1.5707963267949], [2.625, 3]}
split: 0 -1.22148 (257)
x := {[-1.44296841303095, -1], [-1.44296841303095, -1], [1.17809724509617, 1.5707963267949], [-1.25, -1], [0.25, 0.5], [1.17809724509617, 1.5707963267949], [2.625, 3]}
split: 0 -1.22148 (258)
x := {[-1.5, -1.25], [-1.5, -1.25], [0.785398163397449, 1.17809724509617], [-1.5, -1], [0.5, 1], [0.785398163397449, 1.17809724509617], [2.625, 3]}
CP(2) => []
x := {[-1.5, -1.25], [-1.25, -1], [0.785398163397449, 1.17809724509617], [-1.5, -1], [0.5, 1], [0.785398163397449, 1.17809724509617], [2.625, 3]}
split: 3 -1.25 (258)
x := {[-1.25, -1], [-1.25, -1], [0.785398163397449, 1.17809724509617], [-1.5, -1.25], [0.5, 1], [0.785398163397449, 1.17809724509617], [2.625, 3]}
CP(2) => {[-1.25, -1], [-1.25, -1], [0.785398163397449, 1.17809724509617], [-1.5, -1.25], [0.5, 0.75], [0.785398163397449, 1.17809724509617], [2.625, 3]}
split: 2 0.981748 (259)
x := {[-1.25, -1], [-1.25, -1], [0.785398163397449, 1.17809724509617], [-1.25, -1], [0.5, 1], [0.785398163397449, 1.17809724509617], [2.625, 3]}
split: 4 0.75 (260)
x := {[-1.5, -1.25], [-1.5, -1.25], [0.785398163397449, 1.17809724509617], [-1.5, -1], [0.5, 1], [1.17809724509617, 1.5707963267949], [2.625, 3]}
CP(2) => []
x := {[-1.5, -1.25], [-1.25, -1], [0.785398163397449, 1.17809724509617], [-1.5, -1], [0.5, 1], [1.17809724509617, 1.5707963267949], [2.625, 3]}
split: 3 -1.25 (260)
x := {[-1.25, -1], [-1.25, -1], [0.785398163397449, 1.17809724509617], [-1.5, -1.25], [0.5, 1], [1.17809724509617, 1.5707963267949], [2.625, 3]}
CP(2) => {[-1.25, -1], [-1.25, -1], [0.785398163397449, 1.17809724509617], [-1.5, -1.25], [0.5, 0.75], [1.17809724509617, 1.5707963267949], [2.625, 3]}
split: 2 0.981748 (261)
x := {[-1.25, -1], [-1.25, -1], [0.785398163397449, 1.17809724509617], [-1.25, -1], [0.5, 1], [1.17809724509617, 1.5707963267949], [2.625, 3]}
split: 4 0.75 (262)
x := {[-1.44296841303095, -1.22148420651548], [-1.44296841303095, -1], [1.17809724509617, 1.5707963267949], [-1.5, -1.25], [0.5, 0.75], [0.785398163397449, 1.17809724509617], [2.625, 3]}
CP(1) => []
x := {[-1.22148420651548, -1], [-1.44296841303095, -1], [1.17809724509617, 1.5707963267949], [-1.5, -1.25], [0.5, 0.75], [0.785398163397449, 1.17809724509617], [2.625, 3]}
CP(2) => {[-1.22148420651548, -1], [-1.22148420651548, -1], [1.17809724509617, 1.5707963267949], [-1.5, -1.25], [0.5, 0.75], [0.785398163397449, 1.17809724509617], [2.625, 3]}
split: 5 0.981748 (262)
x := {[-1.44296841303095, -1], [-1.44296841303095, -1], [1.17809724509617, 1.5707963267949], [-1.25, -1], [0.5, 0.75], [0.785398163397449, 1.17809724509617], [2.625, 3]}
split: 0 -1.22148 (263)
x := {[-1.44296841303095, -1], [-1.44296841303095, -1], [1.17809724509617, 1.5707963267949], [-1.25, -1], [0.75, 1], [0.785398163397449, 1.17809724509617], [2.625, 3]}
split: 0 -1.22148 (264)
x := {[-1.44296841303095, -1.22148420651548], [-1.44296841303095, -1], [1.17809724509617, 1.5707963267949], [-1.5, -1.25], [0.5, 0.75], [1.17809724509617, 1.5707963267949], [2.625, 3]}
CP(2) => []
x := {[-1.22148420651548, -1], [-1.44296841303095, -1], [1.17809724509617, 1.5707963267949], [-1.5, -1.25], [0.5, 0.75], [1.17809724509617, 1.5707963267949], [2.625, 3]}
CP(2) => {[-1.22148420651548, -1], [-1.22148420651548, -1], [1.17809724509617, 1.5707963267949], [-1.5, -1.25], [0.5, 0.75], [1.17809724509617, 1.5707963267949], [2.625, 3]}
split: 2 1.37445 (264)
x := {[-1.44296841303095, -1], [-1.44296841303095, -1], [1.17809724509617, 1.5707963267949], [-1.25, -1], [0.5, 0.75], [1.17809724509617, 1.5707963267949], [2.625, 3]}
split: 0 -1.22148 (265)
x := {[-1.44296841303095, -1], [-1.44296841303095, -1], [1.17809724509617, 1.5707963267949], [-1.25, -1], [0.75, 1], [1.17809724509617, 1.5707963267949], [2.625, 3]}
split: 0 -1.22148 (266)
x := {[-1.5, -1.25], [-1.45847586576825, -1], [0.392699081698724, 0.785398163397449], [-1.5, -1.25], [-0.5, -0.25], [-4.94065645841247e-324, 0.392699081698724], [2.625, 3]}
CP(1) => []
x := {[-1.5, -1.25], [-1.45847586576825, -1], [0.392699081698724, 0.785398163397449], [-1.5, -1.25], [-0.25, 0], [-4.94065645841247e-324, 0.392699081698724], [2.625, 3]}
split: 1 -1.22924 (266)
x := {[-1.5, -1.25], [-1.45847586576825, -1], [0.392699081698724, 0.785398163397449], [-1.25, -1], [-0.5, -0.25], [-4.94065645841247e-324, 0.392699081698724], [2.625, 3]}
split: 1 -1.22924 (267)
x := {[-1.5, -1.25], [-1.45847586576825, -1], [0.392699081698724, 0.785398163397449], [-1.25, -1], [-0.25, 0], [-4.94065645841247e-324, 0.392699081698724], [2.625, 3]}
split: 1 -1.22924 (268)
x := {[-1.5, -1.25], [-1.45847586576825, -1], [0.392699081698724, 0.785398163397449], [-1.5, -1.25], [-0.5, -0.25], [0.392699081698724, 0.785398163397449], [2.625, 3]}
split: 1 -1.22924 (269)
x := {[-1.5, -1.25], [-1.45847586576825, -1], [0.392699081698724, 0.785398163397449], [-1.5, -1.25], [-0.25, 0], [0.392699081698724, 0.785398163397449], [2.625, 3]}
split: 1 -1.22924 (270)
x := {[-1.5, -1.25], [-1.45847586576825, -1], [0.392699081698724, 0.785398163397449], [-1.25, -1], [-0.5, -0.25], [0.392699081698724, 0.785398163397449], [2.625, 3]}
split: 1 -1.22924 (271)
x := {[-1.5, -1.25], [-1.45847586576825, -1], [0.392699081698724, 0.785398163397449], [-1.25, -1], [-0.25, 0], [0.392699081698724, 0.785398163397449], [2.625, 3]}
split: 1 -1.22924 (272)
x := {[-1.25, -1], [-1.25, -1], [0.392699081698724, 0.785398163397449], [-1.5, -1.25], [-0.5, -0.25], [0.392699081698724, 0.785398163397449], [2.625, 3]}
CP(1) => []
x := {[-1.25, -1], [-1.25, -1], [0.392699081698724, 0.785398163397449], [-1.5, -1.25], [-0.25, 0], [0.392699081698724, 0.785398163397449], [2.625, 3]}
split: 2 0.589049 (272)
x := {[-1.25, -1], [-1.25, -1], [0.392699081698724, 0.785398163397449], [-1.25, -1], [-0.5, -0.25], [0.392699081698724, 0.785398163397449], [2.625, 3]}
CP(1) => []
x := {[-1.25, -1], [-1.25, -1], [0.392699081698724, 0.785398163397449], [-1.25, -1], [-0.25, 0], [0.392699081698724, 0.785398163397449], [2.625, 3]}
split: 2 0.589049 (272)
x := {[-1.5, -1.25], [-1.45847586576825, -1], [0.392699081698724, 0.785398163397449], [-1.5, -1.25], [-0.5, -0.25], [0.785398163397449, 1.17809724509617], [2.625, 3]}
split: 1 -1.22924 (273)
x := {[-1.5, -1.25], [-1.45847586576825, -1], [0.392699081698724, 0.785398163397449], [-1.5, -1.25], [-0.25, 0], [0.785398163397449, 1.17809724509617], [2.625, 3]}
split: 1 -1.22924 (274)
x := {[-1.5, -1.25], [-1.45847586576825, -1], [0.392699081698724, 0.785398163397449], [-1.25, -1], [-0.5, -0.25], [0.785398163397449, 1.17809724509617], [2.625, 3]}
CP(1) => []
x := {[-1.5, -1.25], [-1.45847586576825, -1], [0.392699081698724, 0.785398163397449], [-1.25, -1], [-0.25, 0], [0.785398163397449, 1.17809724509617], [2.625, 3]}
split: 1 -1.22924 (274)
x := {[-1.25, -1], [-1.25, -1], [0.392699081698724, 0.785398163397449], [-1.25, -1], [-0.5, -0.25], [0.785398163397449, 1.17809724509617], [2.625, 3]}
CP(1) => []
x := {[-1.25, -1], [-1.25, -1], [0.392699081698724, 0.785398163397449], [-1.25, -1], [-0.25, 0], [0.785398163397449, 1.17809724509617], [2.625, 3]}
split: 5 0.981748 (274)
x := {[-1.5, -1.25], [-1.25, -1], [0.785398163397449, 1.17809724509617], [-1.5, -1.25], [-0.5, 0], [-4.94065645841247e-324, 0.392699081698724], [2.625, 3]}
CP(1) => []
x := {[-1.5, -1.25], [-1.25, -1], [0.785398163397449, 1.17809724509617], [-1.25, -1], [-0.5, 0], [-4.94065645841247e-324, 0.392699081698724], [2.625, 3]}
CP(1) => []
x := {[-1.5, -1.25], [-1.25, -1], [0.785398163397449, 1.17809724509617], [-1.5, -1.25], [-0.5, 0], [0.392699081698724, 0.785398163397449], [2.625, 3]}
split: 4 -0.25 (273)
x := {[-1.5, -1.25], [-1.25, -1], [0.785398163397449, 1.17809724509617], [-1.25, -1], [-0.5, 0], [0.392699081698724, 0.785398163397449], [2.625, 3]}
CP(1) => []
x := {[-1.25, -1], [-1.25, -1], [0.785398163397449, 1.17809724509617], [-1.25, -1], [-0.5, -0.25], [0.392699081698724, 0.785398163397449], [2.625, 3]}
CP(1) => []
x := {[-1.25, -1], [-1.25, -1], [0.785398163397449, 1.17809724509617], [-1.25, -1], [-0.25, 0], [0.392699081698724, 0.785398163397449], [2.625, 3]}
split: 2 0.981748 (272)
x := {[-1.44296841303095, -1.22148420651548], [-1.44296841303095, -1], [1.17809724509617, 1.5707963267949], [-1.5, -1.25], [-0.5, -0.25], [0.392699081698724, 0.785398163397449], [2.625, 3]}
CP(1) => []
x := {[-1.22148420651548, -1], [-1.44296841303095, -1], [1.17809724509617, 1.5707963267949], [-1.5, -1.25], [-0.5, -0.25], [0.392699081698724, 0.785398163397449], [2.625, 3]}
CP(1) => []
x := {[-1.44296841303095, -1.22148420651548], [-1.44296841303095, -1], [1.17809724509617, 1.5707963267949], [-1.5, -1.25], [-0.25, 0], [0.392699081698724, 0.785398163397449], [2.625, 3]}
CP(1) => []
x := {[-1.22148420651548, -1], [-1.44296841303095, -1], [1.17809724509617, 1.5707963267949], [-1.5, -1.25], [-0.25, 0], [0.392699081698724, 0.785398163397449], [2.625, 3]}
CP(1) => []
x := {[-1.5, -1.25], [-1.25, -1], [0.785398163397449, 0.981747704246811], [-1.85754077426544, -1.5], [-0.25, 0], [1.17809724509617, 1.5707963267949], [2.625, 3]}
CP(1) => []
x := {[-1.5, -1.25], [-1.25, -1], [0.981747704246811, 1.17809724509617], [-1.85754077426544, -1.5], [-0.25, 0], [1.17809724509617, 1.5707963267949], [2.625, 3]}
CP(1) => []
x := {[-1.25, -1], [-1.25, -1], [0.981747704246811, 1.17809724509617], [-1.85754077426544, -1.5], [-0.25, 0], [1.17809724509617, 1.37444678594553], [2.625, 3]}
CP(1) => []
x := {[-1.25, -1], [-1.25, -1], [0.981747704246811, 1.17809724509617], [-1.85754077426544, -1.5], [-0.25, 0], [1.37444678594553, 1.5707963267949], [2.625, 3]}
CP(1) => []
x := {[-1.21584991772509, -1], [-1.22148420651548, -1], [1.17809724509617, 1.37444678594553], [-1.85754077426544, -1.5], [-0.25, 0], [1.17809724509617, 1.37444678594553], [2.625, 3]}
CP(1) => []
x := {[-1.21584991772509, -1], [-1.22148420651548, -1], [1.17809724509617, 1.37444678594553], [-1.85754077426544, -1.5], [-0.25, 0], [1.37444678594553, 1.5707963267949], [2.625, 3]}
CP(1) => []
x := {[-1.5, -1.25], [-1.25, -1], [0.785398163397449, 1.17809724509617], [-1.5, -1.25], [-0.5, 0], [0.785398163397449, 1.17809724509617], [2.625, 3]}
split: 4 -0.25 (263)
x := {[-1.5, -1.25], [-1.25, -1], [0.785398163397449, 1.17809724509617], [-1.25, -1], [-0.5, 0], [0.785398163397449, 1.17809724509617], [2.625, 3]}
split: 4 -0.25 (264)
x := {[-1.25, -1], [-1.25, -1], [0.785398163397449, 1.17809724509617], [-1.5, -1.25], [-0.5, -0.25], [0.785398163397449, 1.17809724509617], [2.625, 3]}
split: 2 0.981748 (265)
x := {[-1.25, -1], [-1.25, -1], [0.785398163397449, 1.17809724509617], [-1.5, -1.25], [-0.25, 0], [0.785398163397449, 1.17809724509617], [2.625, 3]}
split: 2 0.981748 (266)
x := {[-1.25, -1], [-1.25, -1], [0.785398163397449, 1.17809724509617], [-1.25, -1], [-0.5, -0.25], [0.785398163397449, 1.17809724509617], [2.625, 3]}
CP(1) => []
x := {[-1.25, -1], [-1.25, -1], [0.785398163397449, 1.17809724509617], [-1.25, -1], [-0.25, 0], [0.785398163397449, 1.17809724509617], [2.625, 3]}
split: 2 0.981748 (266)
x := {[-1.25, -1], [-1.25, -1], [0.785398163397449, 1.17809724509617], [-1.5, -1.25], [-0.5, -0.25], [1.17809724509617, 1.5707963267949], [2.625, 3]}
CP(1) => []
x := {[-1.25, -1], [-1.25, -1], [0.785398163397449, 1.17809724509617], [-1.5, -1.25], [-0.25, 0], [1.17809724509617, 1.5707963267949], [2.625, 3]}
split: 2 0.981748 (266)
x := {[-1.44296841303095, -1.22148420651548], [-1.44296841303095, -1], [1.17809724509617, 1.5707963267949], [-1.5, -1.25], [-0.5, -0.25], [0.785398163397449, 1.17809724509617], [2.625, 3]}
CP(1) => []
x := {[-1.22148420651548, -1], [-1.44296841303095, -1], [1.17809724509617, 1.5707963267949], [-1.5, -1.25], [-0.5, -0.25], [0.785398163397449, 1.17809724509617], [2.625, 3]}
CP(1) => []
x := {[-1.44296841303095, -1.22148420651548], [-1.44296841303095, -1], [1.17809724509617, 1.5707963267949], [-1.5, -1.25], [-0.25, 0], [0.785398163397449, 1.17809724509617], [2.625, 3]}
CP(2) => []
x := {[-1.22148420651548, -1], [-1.44296841303095, -1], [1.17809724509617, 1.5707963267949], [-1.5, -1.25], [-0.25, 0], [0.785398163397449, 1.17809724509617], [2.625, 3]}
CP(2) => {[-1.22148420651548, -1], [-1.22148420651548, -1], [1.17809724509617, 1.5707963267949], [-1.5, -1.25], [-0.25, 0], [0.785398163397449, 1.17809724509617], [2.625, 3]}
split: 5 0.981748 (264)
x := {[-1.44296841303095, -1.22148420651548], [-1.44296841303095, -1], [1.17809724509617, 1.5707963267949], [-1.25, -1], [-0.25, 0], [0.785398163397449, 1.17809724509617], [2.625, 3]}
CP(1) => []
x := {[-1.22148420651548, -1], [-1.44296841303095, -1], [1.17809724509617, 1.5707963267949], [-1.25, -1], [-0.25, 0], [0.785398163397449, 1.17809724509617], [2.625, 3]}
CP(1) => []
x := {[-1.44296841303095, -1.22148420651548], [-1.44296841303095, -1], [1.17809724509617, 1.5707963267949], [-1.5, -1.25], [-0.5, -0.25], [1.17809724509617, 1.5707963267949], [2.625, 3]}
CP(1) => []
x := {[-1.22148420651548, -1], [-1.44296841303095, -1], [1.17809724509617, 1.5707963267949], [-1.5, -1.25], [-0.5, -0.25], [1.17809724509617, 1.5707963267949], [2.625, 3]}
CP(1) => []
x := {[-1.44296841303095, -1.22148420651548], [-1.44296841303095, -1], [1.17809724509617, 1.5707963267949], [-1.5, -1.25], [-0.25, 0], [1.17809724509617, 1.5707963267949], [2.625, 3]}
CP(1) => []
x := {[-1.22148420651548, -1], [-1.44296841303095, -1], [1.17809724509617, 1.5707963267949], [-1.5, -1.25], [-0.25, 0], [1.17809724509617, 1.5707963267949], [2.625, 3]}
CP(2) => {[-1.22148420651548, -1], [-1.22148420651548, -1], [1.17809724509617, 1.5707963267949], [-1.5, -1.25], [-0.25, 0], [1.17809724509617, 1.5707963267949], [2.625, 3]}
split: 2 1.37445 (260)
x := {[-1.44296841303095, -1.22148420651548], [-1.44296841303095, -1], [1.17809724509617, 1.5707963267949], [-1.25, -1], [-0.25, 0], [1.17809724509617, 1.5707963267949], [2.625, 3]}
CP(1) => []
x := {[-1.22148420651548, -1], [-1.44296841303095, -1], [1.17809724509617, 1.5707963267949], [-1.25, -1], [-0.25, 0], [1.17809724509617, 1.5707963267949], [2.625, 3]}
CP(1) => []
x := {[-1.25, -1], [-1.25, -1], [-4.94065645841247e-324, 0.348490971545964], [-1.25, -1], [0, 0.25], [-4.94065645841247e-324, 0.392699081698724], [2.625, 3]}
CP(1) => {[-1.25, -1], [-1.25, -1], [-4.94065645841247e-324, 0.332460256848249], [-1.25, -1], [0, 0.25], [-4.94065645841247e-324, 0.392699081698724], [2.625, 3]}
split: 5 0.19635 (259)
x := {[-1.25, -1], [-1.25, -1], [-4.94065645841247e-324, 0.348490971545964], [-1.25, -1], [0.25, 0.5], [-4.94065645841247e-324, 0.392699081698724], [2.625, 3]}
CP(1) => {[-1.25, -1], [-1.25, -1], [-4.94065645841247e-324, 0.332460256848249], [-1.25, -1], [0.25, 0.5], [-4.94065645841247e-324, 0.392699081698724], [2.625, 3]}
split: 5 0.19635 (260)
x := {[-1.25, -1], [-1.25, -1], [-4.94065645841247e-324, 0.348490971545964], [-1.5, -1.25], [0, 0.25], [0.392699081698724, 0.785398163397449], [2.625, 3]}
CP(1) => []
x := {[-1.25, -1], [-1.25, -1], [-4.94065645841247e-324, 0.348490971545964], [-1.5, -1.25], [0.25, 0.5], [0.392699081698724, 0.785398163397449], [2.625, 3]}
CP(1) => {[-1.25, -1], [-1.25, -1], [-4.94065645841247e-324, 0.332460256848249], [-1.5, -1.25], [0.25, 0.5], [0.392699081698724, 0.785398163397449], [2.625, 3]}
split: 5 0.589049 (260)
x := {[-1.25, -1], [-1.25, -1], [-4.94065645841247e-324, 0.348490971545964], [-1.25, -1], [0, 0.25], [0.392699081698724, 0.785398163397449], [2.625, 3]}
CP(1) => {[-1.25, -1], [-1.25, -1], [-4.94065645841247e-324, 0.332460256848249], [-1.25, -1], [0, 0.25], [0.392699081698724, 0.785398163397449], [2.625, 3]}
split: 5 0.589049 (261)
x := {[-1.25, -1], [-1.25, -1], [-4.94065645841247e-324, 0.348490971545964], [-1.25, -1], [0.25, 0.5], [0.392699081698724, 0.785398163397449], [2.625, 3]}
CP(1) => {[-1.25, -1], [-1.25, -1], [-4.94065645841247e-324, 0.332460256848249], [-1.25, -1], [0.25, 0.5], [0.392699081698724, 0.785398163397449], [2.625, 3]}
split: 5 0.589049 (262)
x := {[-1.5, -1.25], [-1.45847586576825, -1], [0.392699081698724, 0.785398163397449], [-1.5, -1.25], [0, 0.25], [-4.94065645841247e-324, 0.392699081698724], [2.625, 3]}
split: 1 -1.22924 (263)
x := {[-1.5, -1.25], [-1.45847586576825, -1], [0.392699081698724, 0.785398163397449], [-1.5, -1.25], [0.25, 0.5], [-4.94065645841247e-324, 0.392699081698724], [2.625, 3]}
split: 1 -1.22924 (264)
x := {[-1.5, -1.25], [-1.45847586576825, -1], [0.392699081698724, 0.785398163397449], [-1.25, -1], [0, 0.25], [-4.94065645841247e-324, 0.392699081698724], [2.625, 3]}
split: 1 -1.22924 (265)
x := {[-1.5, -1.25], [-1.45847586576825, -1], [0.392699081698724, 0.785398163397449], [-1.25, -1], [0.25, 0.5], [-4.94065645841247e-324, 0.392699081698724], [2.625, 3]}
split: 1 -1.22924 (266)
x := {[-1.25, -1], [-1.25, -1], [0.392699081698724, 0.785398163397449], [-1.5, -1.25], [0, 0.25], [-4.94065645841247e-324, 0.392699081698724], [2.625, 3]}
CP(1) => []
x := {[-1.25, -1], [-1.25, -1], [0.392699081698724, 0.785398163397449], [-1.5, -1.25], [0.25, 0.5], [-4.94065645841247e-324, 0.392699081698724], [2.625, 3]}
split: 5 0.19635 (266)
x := {[-1.25, -1], [-1.25, -1], [0.392699081698724, 0.785398163397449], [-1.25, -1], [0, 0.25], [-4.94065645841247e-324, 0.392699081698724], [2.625, 3]}
split: 5 0.19635 (267)
x := {[-1.25, -1], [-1.25, -1], [0.392699081698724, 0.785398163397449], [-1.25, -1], [0.25, 0.5], [-4.94065645841247e-324, 0.392699081698724], [2.625, 3]}
split: 5 0.19635 (268)
x := {[-1.5, -1.25], [-1.45847586576825, -1], [0.392699081698724, 0.785398163397449], [-1.5, -1.25], [0, 0.25], [0.392699081698724, 0.785398163397449], [2.625, 3]}
split: 1 -1.22924 (269)
x := {[-1.5, -1.25], [-1.45847586576825, -1], [0.392699081698724, 0.785398163397449], [-1.5, -1.25], [0.25, 0.5], [0.392699081698724, 0.785398163397449], [2.625, 3]}
split: 1 -1.22924 (270)
x := {[-1.5, -1.25], [-1.45847586576825, -1], [0.392699081698724, 0.785398163397449], [-1.25, -1], [0, 0.25], [0.392699081698724, 0.785398163397449], [2.625, 3]}
split: 1 -1.22924 (271)
x := {[-1.5, -1.25], [-1.45847586576825, -1], [0.392699081698724, 0.785398163397449], [-1.25, -1], [0.25, 0.5], [0.392699081698724, 0.785398163397449], [2.625, 3]}
split: 1 -1.22924 (272)
x := {[-1.25, -1], [-1.25, -1], [0.392699081698724, 0.785398163397449], [-1.5, -1.25], [0, 0.25], [0.392699081698724, 0.785398163397449], [2.625, 3]}
split: 2 0.589049 (273)
x := {[-1.25, -1], [-1.25, -1], [0.392699081698724, 0.785398163397449], [-1.5, -1.25], [0.25, 0.5], [0.392699081698724, 0.785398163397449], [2.625, 3]}
split: 2 0.589049 (274)
x := {[-1.25, -1], [-1.25, -1], [0.392699081698724, 0.785398163397449], [-1.25, -1], [0, 0.25], [0.392699081698724, 0.785398163397449], [2.625, 3]}
split: 2 0.589049 (275)
x := {[-1.25, -1], [-1.25, -1], [0.392699081698724, 0.785398163397449], [-1.25, -1], [0.25, 0.5], [0.392699081698724, 0.785398163397449], [2.625, 3]}
split: 2 0.589049 (276)
x := {[-1.25, -1], [-1.25, -1], [-4.94065645841247e-324, 0.348490971545964], [-1.25, -1], [0.5, 0.75], [-4.94065645841247e-324, 0.392699081698724], [2.625, 3]}
CP(1) => {[-1.25, -1], [-1.25, -1], [-4.94065645841247e-324, 0.332460256848249], [-1.25, -1], [0.5, 0.75], [-4.94065645841247e-324, 0.392699081698724], [2.625, 3]}
split: 5 0.19635 (277)
x := {[-1.25, -1], [-1.25, -1], [-4.94065645841247e-324, 0.348490971545964], [-1.25, -1], [0.75, 1], [-4.94065645841247e-324, 0.392699081698724], [2.625, 3]}
CP(1) => {[-1.25, -1], [-1.25, -1], [-4.94065645841247e-324, 0.332460256848249], [-1.25, -1], [0.75, 1], [-4.94065645841247e-324, 0.392699081698724], [2.625, 3]}
split: 5 0.19635 (278)
x := {[-1.25, -1], [-1.25, -1], [-4.94065645841247e-324, 0.332460256848249], [-1.5, -1.25], [0.5, 0.75], [0.392699081698724, 0.589048622548086], [2.625, 3]}
CP(1) => []
x := {[-1.25, -1], [-1.25, -1], [-4.94065645841247e-324, 0.332460256848249], [-1.5, -1.25], [0.5, 0.75], [0.589048622548086, 0.785398163397449], [2.625, 3]}
CP(1) => {[-1.25, -1], [-1.25, -1], [-4.94065645841247e-324, 0.311868631689158], [-1.48806792902422, -1.25], [0.5, 0.75], [0.589048622548086, 0.785398163397449], [2.625, 3]}
split: 6 2.8125 (278)
x := {[-1.25, -1], [-1.25, -1], [-4.94065645841247e-324, 0.348490971545964], [-1.25, -1], [0.5, 0.75], [0.392699081698724, 0.785398163397449], [2.625, 3]}
CP(1) => {[-1.25, -1], [-1.25, -1], [-4.94065645841247e-324, 0.332460256848249], [-1.25, -1], [0.5, 0.75], [0.392699081698724, 0.785398163397449], [2.625, 3]}
split: 5 0.589049 (279)
x := {[-1.25, -1], [-1.25, -1], [-4.94065645841247e-324, 0.348490971545964], [-1.25, -1], [0.75, 1], [0.392699081698724, 0.785398163397449], [2.625, 3]}
CP(1) => {[-1.25, -1], [-1.25, -1], [-4.94065645841247e-324, 0.332460256848249], [-1.25, -1], [0.75, 1], [0.392699081698724, 0.785398163397449], [2.625, 3]}
split: 5 0.589049 (280)
x := {[-1.5, -1.25], [-1.45847586576825, -1.22923793288413], [0.392699081698724, 0.785398163397449], [-1.5, -1.25], [0.5, 0.75], [-4.94065645841247e-324, 0.392699081698724], [2.625, 3]}
CP(1) => []
x := {[-1.5, -1.25], [-1.22923793288413, -1], [0.392699081698724, 0.785398163397449], [-1.5, -1.25], [0.5, 0.75], [-4.94065645841247e-324, 0.392699081698724], [2.625, 3]}
split: 5 0.19635 (280)
x := {[-1.5, -1.25], [-1.45847586576825, -1], [0.392699081698724, 0.785398163397449], [-1.25, -1], [0.5, 0.75], [-4.94065645841247e-324, 0.392699081698724], [2.625, 3]}
split: 1 -1.22924 (281)
x := {[-1.5, -1.25], [-1.45847586576825, -1], [0.392699081698724, 0.785398163397449], [-1.25, -1], [0.75, 1], [-4.94065645841247e-324, 0.392699081698724], [2.625, 3]}
split: 1 -1.22924 (282)
x := {[-1.25, -1], [-1.25, -1], [0.392699081698724, 0.785398163397449], [-1.5, -1.25], [0.5, 0.75], [-4.94065645841247e-324, 0.196349540849362], [2.625, 3]}
split: 2 0.589049 (283)
x := {[-1.25, -1], [-1.25, -1], [0.392699081698724, 0.785398163397449], [-1.5, -1.25], [0.5, 0.75], [0.196349540849362, 0.392699081698724], [2.625, 3]}
CP(1) => {[-1.25, -1], [-1.25, -1], [0.392699081698724, 0.785398163397449], [-1.47635612554177, -1.25], [0.5, 0.75], [0.196349540849362, 0.392699081698724], [2.625, 3]}
split: 2 0.589049 (284)
x := {[-1.25, -1], [-1.25, -1], [0.392699081698724, 0.785398163397449], [-1.25, -1], [0.5, 0.75], [-4.94065645841247e-324, 0.392699081698724], [2.625, 3]}
split: 5 0.19635 (285)
x := {[-1.25, -1], [-1.25, -1], [0.392699081698724, 0.785398163397449], [-1.25, -1], [0.75, 1], [-4.94065645841247e-324, 0.392699081698724], [2.625, 3]}
split: 5 0.19635 (286)
x := {[-1.5, -1.25], [-1.45847586576825, -1.22923793288413], [0.392699081698724, 0.785398163397449], [-1.5, -1.25], [0.5, 0.75], [0.392699081698724, 0.785398163397449], [2.625, 3]}
CP(1) => []
x := {[-1.5, -1.25], [-1.22923793288413, -1], [0.392699081698724, 0.785398163397449], [-1.5, -1.25], [0.5, 0.75], [0.392699081698724, 0.785398163397449], [2.625, 3]}
split: 2 0.589049 (286)
x := {[-1.5, -1.25], [-1.45847586576825, -1], [0.392699081698724, 0.785398163397449], [-1.25, -1], [0.5, 0.75], [0.392699081698724, 0.785398163397449], [2.625, 3]}
split: 1 -1.22924 (287)
[truncated: 2,785 more rows]
