# Supplementary material for: Rigorous packing of unit squares into a circle
Source: J Glob Optim. 2018 Oct 3;73(3):547–65. doi: 10.1007/s10898-018-0711-5 (PMC6394747; doi:10.1007/s10898-018-0711-5)
Supplement: Supplementary file 1 — Supplementary material 1 (zip 65514 KB) [file 10898_2018_711_MOESM1_ESM.zip › n3/phase2/T4T13.txt]

x := {[-3, 3], [-3, 3], [-4.94065645841247e-324, 1.5707963267949], [-3, 3], [-3, 3], [-4.94065645841247e-324, 1.5707963267949], [0, 3]}
CP(2) => {[-3, -1], [0, 1], [-4.94065645841247e-324, 1.5707963267949], [-1, 0], [-3, -1], [-4.94065645841247e-324, 1.5707963267949], [0, 3]}
split: 6 1.5 (2)
x := {[-3, -1], [0, 1], [-4.94065645841247e-324, 1.5707963267949], [-1, 0], [-3, -1], [-4.94065645841247e-324, 1.5707963267949], [0, 1.5]}
CP(1) => []
x := {[-3, -1], [0, 1], [-4.94065645841247e-324, 1.5707963267949], [-1, 0], [-3, -1], [-4.94065645841247e-324, 1.5707963267949], [1.5, 3]}
split: 0 -2 (2)
x := {[-3, -2], [0, 1], [-4.94065645841247e-324, 1.5707963267949], [-1, 0], [-3, -1], [-4.94065645841247e-324, 1.5707963267949], [1.5, 3]}
CP(2) => []
x := {[-2, -1], [0, 1], [-4.94065645841247e-324, 1.5707963267949], [-1, 0], [-3, -1], [-4.94065645841247e-324, 1.5707963267949], [1.5, 3]}
split: 4 -2 (2)
x := {[-2, -1], [0, 1], [-4.94065645841247e-324, 1.5707963267949], [-1, 0], [-3, -2], [-4.94065645841247e-324, 1.5707963267949], [1.5, 3]}
CP(2) => []
x := {[-2, -1], [0, 1], [-4.94065645841247e-324, 1.5707963267949], [-1, 0], [-2, -1], [-4.94065645841247e-324, 1.5707963267949], [1.5, 3]}
split: 2 0.785398 (2)
x := {[-2, -1], [0, 1], [-4.94065645841247e-324, 0.785398163397449], [-1, 0], [-2, -1], [-4.94065645841247e-324, 1.5707963267949], [1.5, 3]}
split: 5 0.785398 (3)
x := {[-2, -1], [0, 1], [0.785398163397449, 1.5707963267949], [-1, 0], [-2, -1], [-4.94065645841247e-324, 1.5707963267949], [1.5, 3]}
split: 5 0.785398 (4)
x := {[-2, -1], [0, 1], [-4.94065645841247e-324, 0.785398163397449], [-1, 0], [-2, -1], [-4.94065645841247e-324, 0.785398163397449], [1.5, 3]}
split: 6 2.25 (5)
x := {[-2, -1], [0, 1], [-4.94065645841247e-324, 0.785398163397449], [-1, 0], [-2, -1], [0.785398163397449, 1.5707963267949], [1.5, 3]}
split: 6 2.25 (6)
x := {[-2, -1], [0, 1], [0.785398163397449, 1.5707963267949], [-1, 0], [-2, -1], [-4.94065645841247e-324, 0.785398163397449], [1.5, 3]}
split: 6 2.25 (7)
x := {[-2, -1], [0, 1], [0.785398163397449, 1.5707963267949], [-1, 0], [-2, -1], [0.785398163397449, 1.5707963267949], [1.5, 3]}
split: 6 2.25 (8)
x := {[-2, -1], [0, 1], [-4.94065645841247e-324, 0.785398163397449], [-1, 0], [-2, -1], [-4.94065645841247e-324, 0.785398163397449], [1.5, 2.25]}
CP(2) => []
x := {[-2, -1], [0, 1], [-4.94065645841247e-324, 0.785398163397449], [-1, 0], [-2, -1], [-4.94065645841247e-324, 0.785398163397449], [2.25, 3]}
split: 0 -1.5 (8)
x := {[-2, -1], [0, 1], [-4.94065645841247e-324, 0.785398163397449], [-1, 0], [-2, -1], [0.785398163397449, 1.5707963267949], [1.5, 2.25]}
CP(2) => []
x := {[-2, -1], [0, 1], [-4.94065645841247e-324, 0.785398163397449], [-1, 0], [-2, -1], [0.785398163397449, 1.5707963267949], [2.25, 3]}
split: 0 -1.5 (8)
x := {[-2, -1], [0, 1], [0.785398163397449, 1.5707963267949], [-1, 0], [-2, -1], [-4.94065645841247e-324, 0.785398163397449], [1.5, 2.25]}
CP(2) => []
x := {[-2, -1], [0, 1], [0.785398163397449, 1.5707963267949], [-1, 0], [-2, -1], [-4.94065645841247e-324, 0.785398163397449], [2.25, 3]}
split: 0 -1.5 (8)
x := {[-2, -1], [0, 1], [0.785398163397449, 1.5707963267949], [-1, 0], [-2, -1], [0.785398163397449, 1.5707963267949], [1.5, 2.25]}
CP(4) => []
x := {[-2, -1], [0, 1], [0.785398163397449, 1.5707963267949], [-1, 0], [-2, -1], [0.785398163397449, 1.5707963267949], [2.25, 3]}
split: 0 -1.5 (8)
x := {[-2, -1.5], [0, 1], [-4.94065645841247e-324, 0.785398163397449], [-1, 0], [-2, -1], [-4.94065645841247e-324, 0.785398163397449], [2.25, 3]}
CP(7) => []
x := {[-1.5, -1], [0, 1], [-4.94065645841247e-324, 0.785398163397449], [-1, 0], [-2, -1], [-4.94065645841247e-324, 0.785398163397449], [2.25, 3]}
CP(2) => {[-1.5, -1], [0.5, 1], [-4.94065645841247e-324, 0.785398163397449], [-1, 0], [-2, -1], [-4.94065645841247e-324, 0.785398163397449], [2.25, 3]}
split: 3 -0.5 (8)
x := {[-2, -1.5], [0, 1], [-4.94065645841247e-324, 0.785398163397449], [-1, 0], [-2, -1], [0.785398163397449, 1.5707963267949], [2.25, 3]}
CP(7) => []
x := {[-1.5, -1], [0, 1], [-4.94065645841247e-324, 0.785398163397449], [-1, 0], [-2, -1], [0.785398163397449, 1.5707963267949], [2.25, 3]}
CP(2) => {[-1.5, -1], [0.5, 1], [-4.94065645841247e-324, 0.785398163397449], [-1, 0], [-2, -1], [0.785398163397449, 1.5707963267949], [2.25, 3]}
split: 3 -0.5 (8)
x := {[-2, -1.5], [0, 1], [0.785398163397449, 1.5707963267949], [-1, 0], [-2, -1], [-4.94065645841247e-324, 0.785398163397449], [2.25, 3]}
split: 1 0.5 (9)
x := {[-1.5, -1], [0, 1], [0.785398163397449, 1.5707963267949], [-1, 0], [-2, -1], [-4.94065645841247e-324, 0.785398163397449], [2.25, 3]}
CP(2) => {[-1.5, -1], [0.5, 1], [0.785398163397449, 1.5707963267949], [-1, 0], [-2, -1], [-4.94065645841247e-324, 0.785398163397449], [2.25, 3]}
split: 3 -0.5 (10)
x := {[-2, -1.5], [0, 1], [0.785398163397449, 1.5707963267949], [-1, 0], [-2, -1], [0.785398163397449, 1.5707963267949], [2.25, 3]}
split: 1 0.5 (11)
x := {[-1.5, -1], [0, 1], [0.785398163397449, 1.5707963267949], [-1, 0], [-2, -1], [0.785398163397449, 1.5707963267949], [2.25, 3]}
CP(2) => {[-1.5, -1], [0.5, 1], [0.785398163397449, 1.5707963267949], [-1, 0], [-2, -1], [0.785398163397449, 1.5707963267949], [2.25, 3]}
split: 3 -0.5 (12)
x := {[-1.5, -1], [0.5, 1], [-4.94065645841247e-324, 0.785398163397449], [-1, -0.5], [-2, -1], [-4.94065645841247e-324, 0.785398163397449], [2.25, 3]}
split: 4 -1.5 (13)
x := {[-1.5, -1], [0.5, 1], [-4.94065645841247e-324, 0.785398163397449], [-0.5, 0], [-2, -1], [-4.94065645841247e-324, 0.785398163397449], [2.25, 3]}
CP(7) => []
x := {[-1.5, -1], [0.5, 1], [-4.94065645841247e-324, 0.785398163397449], [-1, -0.5], [-2, -1], [0.785398163397449, 1.5707963267949], [2.25, 3]}
split: 4 -1.5 (13)
x := {[-1.5, -1], [0.5, 1], [-4.94065645841247e-324, 0.785398163397449], [-0.5, 0], [-2, -1], [0.785398163397449, 1.5707963267949], [2.25, 3]}
CP(2) => {[-1.5, -1], [0.5, 1], [-4.94065645841247e-324, 0.785398163397449], [-0.5, 0], [-2, -1.5], [0.785398163397449, 1.5707963267949], [2.25, 3]}
split: 2 0.392699 (14)
x := {[-2, -1.5], [0, 0.5], [0.785398163397449, 1.5707963267949], [-1, 0], [-2, -1], [-4.94065645841247e-324, 0.785398163397449], [2.25, 3]}
split: 3 -0.5 (15)
x := {[-2, -1.5], [0.5, 1], [0.785398163397449, 1.5707963267949], [-1, 0], [-2, -1], [-4.94065645841247e-324, 0.785398163397449], [2.25, 3]}
split: 3 -0.5 (16)
x := {[-1.5, -1], [0.5, 1], [0.785398163397449, 1.5707963267949], [-1, -0.5], [-2, -1], [-4.94065645841247e-324, 0.785398163397449], [2.25, 3]}
split: 4 -1.5 (17)
x := {[-1.5, -1], [0.5, 1], [0.785398163397449, 1.5707963267949], [-0.5, 0], [-2, -1], [-4.94065645841247e-324, 0.785398163397449], [2.25, 3]}
CP(7) => []
x := {[-2, -1.5], [0, 0.5], [0.785398163397449, 1.5707963267949], [-1, 0], [-2, -1], [0.785398163397449, 1.5707963267949], [2.25, 3]}
split: 3 -0.5 (17)
x := {[-2, -1.5], [0.5, 1], [0.785398163397449, 1.5707963267949], [-1, 0], [-2, -1], [0.785398163397449, 1.5707963267949], [2.25, 3]}
split: 3 -0.5 (18)
x := {[-1.5, -1], [0.5, 1], [0.785398163397449, 1.5707963267949], [-1, -0.5], [-2, -1], [0.785398163397449, 1.5707963267949], [2.25, 3]}
split: 4 -1.5 (19)
x := {[-1.5, -1], [0.5, 1], [0.785398163397449, 1.5707963267949], [-0.5, 0], [-2, -1], [0.785398163397449, 1.5707963267949], [2.25, 3]}
CP(2) => {[-1.5, -1], [0.5, 1], [0.785398163397449, 1.5707963267949], [-0.5, 0], [-2, -1.5], [0.785398163397449, 1.5707963267949], [2.25, 3]}
split: 2 1.1781 (20)
x := {[-1.5, -1], [0.5, 1], [-4.94065645841247e-324, 0.785398163397449], [-1, -0.5], [-2, -1.5], [-4.94065645841247e-324, 0.785398163397449], [2.25, 3]}
CP(3) => []
x := {[-1.5, -1], [0.5, 1], [-4.94065645841247e-324, 0.785398163397449], [-1, -0.5], [-1.5, -1], [-4.94065645841247e-324, 0.785398163397449], [2.25, 3]}
split: 2 0.392699 (20)
x := {[-1.5, -1], [0.5, 1], [-4.94065645841247e-324, 0.785398163397449], [-1, -0.5], [-2, -1.5], [0.785398163397449, 1.5707963267949], [2.25, 3]}
split: 2 0.392699 (21)
x := {[-1.5, -1], [0.5, 1], [-4.94065645841247e-324, 0.785398163397449], [-1, -0.5], [-1.5, -1], [0.785398163397449, 1.5707963267949], [2.25, 3]}
split: 2 0.392699 (22)
x := {[-1.5, -1], [0.5, 1], [-4.94065645841247e-324, 0.392699081698724], [-0.5, 0], [-2, -1.5], [0.785398163397449, 1.5707963267949], [2.25, 3]}
split: 5 1.1781 (23)
x := {[-1.5, -1], [0.5, 1], [0.392699081698724, 0.785398163397449], [-0.5, 0], [-2, -1.5], [0.785398163397449, 1.5707963267949], [2.25, 3]}
split: 5 1.1781 (24)
x := {[-2, -1.5], [0, 0.5], [0.785398163397449, 1.5707963267949], [-1, -0.5], [-2, -1], [-4.94065645841247e-324, 0.785398163397449], [2.25, 3]}
split: 4 -1.5 (25)
x := {[-2, -1.5], [0, 0.5], [0.785398163397449, 1.5707963267949], [-0.5, 0], [-2, -1], [-4.94065645841247e-324, 0.785398163397449], [2.25, 3]}
CP(7) => []
x := {[-2, -1.5], [0.5, 1], [0.785398163397449, 1.5707963267949], [-1, -0.5], [-2, -1], [-4.94065645841247e-324, 0.785398163397449], [2.25, 3]}
split: 4 -1.5 (25)
x := {[-2, -1.5], [0.5, 1], [0.785398163397449, 1.5707963267949], [-0.5, 0], [-2, -1], [-4.94065645841247e-324, 0.785398163397449], [2.25, 3]}
CP(7) => []
x := {[-1.5, -1], [0.5, 1], [0.785398163397449, 1.5707963267949], [-1, -0.5], [-2, -1.5], [-4.94065645841247e-324, 0.785398163397449], [2.25, 3]}
CP(3) => []
x := {[-1.5, -1], [0.5, 1], [0.785398163397449, 1.5707963267949], [-1, -0.5], [-1.5, -1], [-4.94065645841247e-324, 0.785398163397449], [2.25, 3]}
split: 5 0.392699 (24)
x := {[-2, -1.5], [0, 0.5], [0.785398163397449, 1.5707963267949], [-1, -0.5], [-2, -1], [0.785398163397449, 1.5707963267949], [2.25, 3]}
split: 4 -1.5 (25)
x := {[-2, -1.5], [0, 0.5], [0.785398163397449, 1.5707963267949], [-0.5, 0], [-2, -1], [0.785398163397449, 1.5707963267949], [2.25, 3]}
CP(2) => {[-2, -1.5], [0, 0.5], [0.785398163397449, 1.5707963267949], [-0.5, 0], [-2, -1.5], [0.785398163397449, 1.5707963267949], [2.25, 3]}
split: 2 1.1781 (26)
x := {[-2, -1.5], [0.5, 1], [0.785398163397449, 1.5707963267949], [-1, -0.5], [-2, -1], [0.785398163397449, 1.5707963267949], [2.25, 3]}
split: 4 -1.5 (27)
x := {[-2, -1.5], [0.5, 1], [0.785398163397449, 1.5707963267949], [-0.5, 0], [-2, -1], [0.785398163397449, 1.5707963267949], [2.25, 3]}
CP(2) => {[-2, -1.5], [0.5, 1], [0.785398163397449, 1.5707963267949], [-0.5, 0], [-2, -1.5], [0.785398163397449, 1.5707963267949], [2.25, 3]}
split: 2 1.1781 (28)
x := {[-1.5, -1], [0.5, 1], [0.785398163397449, 1.5707963267949], [-1, -0.5], [-2, -1.5], [0.785398163397449, 1.5707963267949], [2.25, 3]}
split: 2 1.1781 (29)
x := {[-1.5, -1], [0.5, 1], [0.785398163397449, 1.5707963267949], [-1, -0.5], [-1.5, -1], [0.785398163397449, 1.5707963267949], [2.25, 3]}
split: 2 1.1781 (30)
x := {[-1.5, -1], [0.5, 1], [0.785398163397449, 1.17809724509617], [-0.5, 0], [-2, -1.5], [0.785398163397449, 1.5707963267949], [2.25, 3]}
split: 5 1.1781 (31)
x := {[-1.5, -1], [0.5, 1], [1.17809724509617, 1.5707963267949], [-0.5, 0], [-2, -1.5], [0.785398163397449, 1.5707963267949], [2.25, 3]}
split: 5 1.1781 (32)
x := {[-1.5, -1], [0.5, 1], [-4.94065645841247e-324, 0.392699081698724], [-1, -0.5], [-1.5, -1], [-4.94065645841247e-324, 0.785398163397449], [2.25, 3]}
split: 5 0.392699 (33)
x := {[-1.5, -1], [0.5, 1], [0.392699081698724, 0.785398163397449], [-1, -0.5], [-1.5, -1], [-4.94065645841247e-324, 0.785398163397449], [2.25, 3]}
split: 5 0.392699 (34)
x := {[-1.5, -1], [0.5, 1], [-4.94065645841247e-324, 0.392699081698724], [-1, -0.5], [-2, -1.5], [0.785398163397449, 1.5707963267949], [2.25, 3]}
split: 5 1.1781 (35)
x := {[-1.5, -1], [0.5, 1], [0.392699081698724, 0.785398163397449], [-1, -0.5], [-2, -1.5], [0.785398163397449, 1.5707963267949], [2.25, 3]}
split: 5 1.1781 (36)
x := {[-1.5, -1], [0.5, 1], [-4.94065645841247e-324, 0.392699081698724], [-1, -0.5], [-1.5, -1], [0.785398163397449, 1.5707963267949], [2.25, 3]}
split: 5 1.1781 (37)
x := {[-1.5, -1], [0.5, 1], [0.392699081698724, 0.785398163397449], [-1, -0.5], [-1.5, -1], [0.785398163397449, 1.5707963267949], [2.25, 3]}
split: 5 1.1781 (38)
x := {[-1.5, -1], [0.5, 1], [-4.94065645841247e-324, 0.392699081698724], [-0.5, 0], [-2, -1.5], [0.785398163397449, 1.17809724509617], [2.25, 3]}
CP(3) => []
x := {[-1.5, -1], [0.5, 1], [-4.94065645841247e-324, 0.392699081698724], [-0.5, 0], [-2, -1.5], [1.17809724509617, 1.5707963267949], [2.25, 3]}
CP(3) => {[-1.5, -1], [0.5, 1], [-4.94065645841247e-324, 0.392699081698724], [-0.5, -0.0783736933019981], [-1.921626306698, -1.5], [1.17809724509617, 1.5707963267949], [2.25, 3]}
split: 6 2.625 (38)
x := {[-1.5, -1], [0.5, 1], [0.392699081698724, 0.785398163397449], [-0.5, 0], [-2, -1.5], [0.785398163397449, 1.17809724509617], [2.25, 3]}
CP(3) => []
x := {[-1.5, -1], [0.5, 1], [0.392699081698724, 0.785398163397449], [-0.5, 0], [-2, -1.5], [1.17809724509617, 1.5707963267949], [2.25, 3]}
CP(3) => {[-1.5, -1], [0.5, 1], [0.392699081698724, 0.785398163397449], [-0.5, -0.0783736933019981], [-1.921626306698, -1.5], [1.17809724509617, 1.5707963267949], [2.25, 3]}
split: 6 2.625 (38)
x := {[-2, -1.5], [0, 0.5], [0.785398163397449, 1.5707963267949], [-1, -0.5], [-2, -1.5], [-4.94065645841247e-324, 0.785398163397449], [2.25, 3]}
CP(3) => []
x := {[-2, -1.5], [0, 0.5], [0.785398163397449, 1.5707963267949], [-1, -0.5], [-1.5, -1], [-4.94065645841247e-324, 0.785398163397449], [2.25, 3]}
split: 5 0.392699 (38)
x := {[-2, -1.5], [0.5, 1], [0.785398163397449, 1.5707963267949], [-1, -0.5], [-2, -1.5], [-4.94065645841247e-324, 0.785398163397449], [2.25, 3]}
CP(3) => []
x := {[-2, -1.5], [0.5, 1], [0.785398163397449, 1.5707963267949], [-1, -0.5], [-1.5, -1], [-4.94065645841247e-324, 0.785398163397449], [2.25, 3]}
split: 5 0.392699 (38)
x := {[-1.5, -1], [0.5, 1], [0.785398163397449, 1.5707963267949], [-1, -0.5], [-1.5, -1], [-4.94065645841247e-324, 0.392699081698724], [2.25, 3]}
split: 2 1.1781 (39)
x := {[-1.5, -1], [0.5, 1], [0.785398163397449, 1.5707963267949], [-1, -0.5], [-1.5, -1], [0.392699081698724, 0.785398163397449], [2.25, 3]}
split: 2 1.1781 (40)
x := {[-2, -1.5], [0, 0.5], [0.785398163397449, 1.5707963267949], [-1, -0.5], [-2, -1.5], [0.785398163397449, 1.5707963267949], [2.25, 3]}
split: 2 1.1781 (41)
x := {[-2, -1.5], [0, 0.5], [0.785398163397449, 1.5707963267949], [-1, -0.5], [-1.5, -1], [0.785398163397449, 1.5707963267949], [2.25, 3]}
split: 2 1.1781 (42)
x := {[-2, -1.5], [0, 0.5], [0.785398163397449, 1.17809724509617], [-0.5, 0], [-2, -1.5], [0.785398163397449, 1.5707963267949], [2.25, 3]}
CP(3) => []
x := {[-2, -1.5], [0, 0.5], [1.17809724509617, 1.5707963267949], [-0.5, 0], [-2, -1.5], [0.785398163397449, 1.5707963267949], [2.25, 3]}
CP(3) => {[-1.921626306698, -1.5], [0.0783736933019978, 0.5], [1.17809724509617, 1.5707963267949], [-0.5, 0], [-2, -1.5], [0.785398163397449, 1.5707963267949], [2.25, 3]}
split: 5 1.1781 (42)
x := {[-2, -1.5], [0.5, 1], [0.785398163397449, 1.5707963267949], [-1, -0.5], [-2, -1.5], [0.785398163397449, 1.5707963267949], [2.25, 3]}
split: 2 1.1781 (43)
x := {[-2, -1.5], [0.5, 1], [0.785398163397449, 1.5707963267949], [-1, -0.5], [-1.5, -1], [0.785398163397449, 1.5707963267949], [2.25, 3]}
split: 2 1.1781 (44)
x := {[-2, -1.5], [0.5, 1], [0.785398163397449, 1.17809724509617], [-0.5, 0], [-2, -1.5], [0.785398163397449, 1.5707963267949], [2.25, 3]}
CP(3) => []
x := {[-2, -1.5], [0.5, 1], [1.17809724509617, 1.5707963267949], [-0.5, 0], [-2, -1.5], [0.785398163397449, 1.5707963267949], [2.25, 3]}
CP(2) => {[-1.88777816730189, -1.5], [0.5, 1], [1.17809724509617, 1.5392939625516], [-0.5, 0], [-2, -1.5], [0.785398163397449, 1.5707963267949], [2.25, 3]}
split: 5 1.1781 (44)
x := {[-1.5, -1], [0.5, 1], [0.785398163397449, 1.17809724509617], [-1, -0.5], [-2, -1.5], [0.785398163397449, 1.5707963267949], [2.25, 3]}
split: 5 1.1781 (45)
x := {[-1.5, -1], [0.5, 1], [1.17809724509617, 1.5707963267949], [-1, -0.5], [-2, -1.5], [0.785398163397449, 1.5707963267949], [2.25, 3]}
split: 5 1.1781 (46)
x := {[-1.5, -1], [0.5, 1], [0.785398163397449, 1.17809724509617], [-1, -0.5], [-1.5, -1], [0.785398163397449, 1.5707963267949], [2.25, 3]}
split: 5 1.1781 (47)
x := {[-1.5, -1], [0.5, 1], [1.17809724509617, 1.5707963267949], [-1, -0.5], [-1.5, -1], [0.785398163397449, 1.5707963267949], [2.25, 3]}
split: 5 1.1781 (48)
x := {[-1.5, -1], [0.5, 1], [0.785398163397449, 1.17809724509617], [-0.5, 0], [-2, -1.5], [0.785398163397449, 1.17809724509617], [2.25, 3]}
CP(3) => []
x := {[-1.5, -1], [0.5, 1], [0.785398163397449, 1.17809724509617], [-0.5, 0], [-2, -1.5], [1.17809724509617, 1.5707963267949], [2.25, 3]}
CP(3) => {[-1.5, -1], [0.5, 1], [0.785398163397449, 1.17809724509617], [-0.5, -0.0783736933019981], [-1.921626306698, -1.5], [1.17809724509617, 1.5707963267949], [2.25, 3]}
split: 6 2.625 (48)
x := {[-1.5, -1], [0.5, 1], [1.17809724509617, 1.5707963267949], [-0.5, 0], [-2, -1.5], [0.785398163397449, 1.17809724509617], [2.25, 3]}
CP(3) => []
x := {[-1.5, -1], [0.5, 1], [1.17809724509617, 1.5707963267949], [-0.5, 0], [-2, -1.5], [1.17809724509617, 1.5707963267949], [2.25, 3]}
CP(3) => {[-1.5, -1], [0.5, 1], [1.17809724509617, 1.5707963267949], [-0.5, -0.0783736933019981], [-1.921626306698, -1.5], [1.17809724509617, 1.5707963267949], [2.25, 3]}
split: 6 2.625 (48)
x := {[-1.5, -1], [0.5, 1], [-4.94065645841247e-324, 0.392699081698724], [-1, -0.5], [-1.5, -1], [-4.94065645841247e-324, 0.392699081698724], [2.25, 3]}
split: 6 2.625 (49)
x := {[-1.5, -1], [0.5, 1], [-4.94065645841247e-324, 0.392699081698724], [-1, -0.5], [-1.5, -1], [0.392699081698724, 0.785398163397449], [2.25, 3]}
split: 6 2.625 (50)
x := {[-1.5, -1], [0.5, 1], [0.392699081698724, 0.785398163397449], [-1, -0.5], [-1.5, -1], [-4.94065645841247e-324, 0.392699081698724], [2.25, 3]}
split: 6 2.625 (51)
x := {[-1.5, -1], [0.5, 1], [0.392699081698724, 0.785398163397449], [-1, -0.5], [-1.5, -1], [0.392699081698724, 0.785398163397449], [2.25, 3]}
split: 6 2.625 (52)
x := {[-1.5, -1], [0.5, 1], [-4.94065645841247e-324, 0.392699081698724], [-1, -0.5], [-2, -1.5], [0.785398163397449, 1.17809724509617], [2.25, 3]}
CP(3) => []
x := {[-1.5, -1], [0.5, 1], [-4.94065645841247e-324, 0.392699081698724], [-1, -0.5], [-2, -1.5], [1.17809724509617, 1.5707963267949], [2.25, 3]}
CP(2) => {[-1.5, -1], [0.5, 1], [-4.94065645841247e-324, 0.392699081698724], [-1, -0.5], [-1.88777816730189, -1.5], [1.17809724509617, 1.5392939625516], [2.25, 3]}
split: 6 2.625 (52)
x := {[-1.5, -1], [0.5, 1], [0.392699081698724, 0.785398163397449], [-1, -0.5], [-2, -1.5], [0.785398163397449, 1.17809724509617], [2.25, 3]}
CP(3) => []
x := {[-1.5, -1], [0.5, 1], [0.392699081698724, 0.785398163397449], [-1, -0.5], [-2, -1.5], [1.17809724509617, 1.5707963267949], [2.25, 3]}
CP(2) => {[-1.5, -1], [0.5, 1], [0.392699081698724, 0.785398163397449], [-1, -0.5], [-1.88777816730189, -1.5], [1.17809724509617, 1.5392939625516], [2.25, 3]}
split: 6 2.625 (52)
x := {[-1.5, -1], [0.5, 1], [-4.94065645841247e-324, 0.392699081698724], [-1, -0.5], [-1.5, -1], [0.785398163397449, 1.17809724509617], [2.25, 3]}
split: 6 2.625 (53)
x := {[-1.5, -1], [0.5, 1], [-4.94065645841247e-324, 0.392699081698724], [-1, -0.5], [-1.5, -1], [1.17809724509617, 1.5707963267949], [2.25, 3]}
split: 6 2.625 (54)
x := {[-1.5, -1], [0.5, 1], [0.392699081698724, 0.785398163397449], [-1, -0.5], [-1.5, -1], [0.785398163397449, 1.17809724509617], [2.25, 3]}
split: 6 2.625 (55)
x := {[-1.5, -1], [0.5, 1], [0.392699081698724, 0.785398163397449], [-1, -0.5], [-1.5, -1], [1.17809724509617, 1.5707963267949], [2.25, 3]}
split: 6 2.625 (56)
x := {[-1.5, -1], [0.5, 1], [-4.94065645841247e-324, 0.392699081698724], [-0.5, -0.0783736933019981], [-1.921626306698, -1.5], [1.17809724509617, 1.5707963267949], [2.25, 2.625]}
CP(1) => []
x := {[-1.5, -1], [0.5, 1], [-4.94065645841247e-324, 0.392699081698724], [-0.5, -0.0783736933019981], [-1.921626306698, -1.5], [1.17809724509617, 1.5707963267949], [2.625, 3]}
split: 0 -1.25 (56)
x := {[-1.5, -1], [0.5, 1], [0.392699081698724, 0.785398163397449], [-0.5, -0.0783736933019981], [-1.921626306698, -1.5], [1.17809724509617, 1.5707963267949], [2.25, 2.625]}
CP(1) => []
x := {[-1.5, -1], [0.5, 1], [0.392699081698724, 0.785398163397449], [-0.5, -0.0783736933019981], [-1.921626306698, -1.5], [1.17809724509617, 1.5707963267949], [2.625, 3]}
split: 0 -1.25 (56)
x := {[-2, -1.5], [0, 0.5], [0.785398163397449, 1.5707963267949], [-1, -0.5], [-1.5, -1], [-4.94065645841247e-324, 0.392699081698724], [2.25, 3]}
split: 2 1.1781 (57)
x := {[-2, -1.5], [0, 0.5], [0.785398163397449, 1.5707963267949], [-1, -0.5], [-1.5, -1], [0.392699081698724, 0.785398163397449], [2.25, 3]}
split: 2 1.1781 (58)
x := {[-2, -1.5], [0.5, 1], [0.785398163397449, 1.5707963267949], [-1, -0.5], [-1.5, -1], [-4.94065645841247e-324, 0.392699081698724], [2.25, 3]}
split: 2 1.1781 (59)
x := {[-2, -1.5], [0.5, 1], [0.785398163397449, 1.5707963267949], [-1, -0.5], [-1.5, -1], [0.392699081698724, 0.785398163397449], [2.25, 3]}
split: 2 1.1781 (60)
x := {[-1.5, -1], [0.5, 1], [0.785398163397449, 1.17809724509617], [-1, -0.5], [-1.5, -1], [-4.94065645841247e-324, 0.392699081698724], [2.25, 3]}
split: 6 2.625 (61)
x := {[-1.5, -1], [0.5, 1], [1.17809724509617, 1.5707963267949], [-1, -0.5], [-1.5, -1], [-4.94065645841247e-324, 0.392699081698724], [2.25, 3]}
split: 6 2.625 (62)
x := {[-1.5, -1], [0.5, 1], [0.785398163397449, 1.17809724509617], [-1, -0.5], [-1.5, -1], [0.392699081698724, 0.785398163397449], [2.25, 3]}
split: 6 2.625 (63)
x := {[-1.5, -1], [0.5, 1], [1.17809724509617, 1.5707963267949], [-1, -0.5], [-1.5, -1], [0.392699081698724, 0.785398163397449], [2.25, 3]}
split: 6 2.625 (64)
x := {[-2, -1.5], [0, 0.5], [0.785398163397449, 1.17809724509617], [-1, -0.5], [-2, -1.5], [0.785398163397449, 1.5707963267949], [2.25, 3]}
CP(3) => []
x := {[-2, -1.5], [0, 0.5], [1.17809724509617, 1.5707963267949], [-1, -0.5], [-2, -1.5], [0.785398163397449, 1.5707963267949], [2.25, 3]}
CP(3) => {[-1.921626306698, -1.5], [0.0783736933019978, 0.5], [1.17809724509617, 1.5707963267949], [-1, -0.5], [-2, -1.5], [0.785398163397449, 1.5707963267949], [2.25, 3]}
split: 5 1.1781 (64)
x := {[-2, -1.5], [0, 0.5], [0.785398163397449, 1.17809724509617], [-1, -0.5], [-1.5, -1], [0.785398163397449, 1.5707963267949], [2.25, 3]}
CP(3) => []
x := {[-2, -1.5], [0, 0.5], [1.17809724509617, 1.5707963267949], [-1, -0.5], [-1.5, -1], [0.785398163397449, 1.5707963267949], [2.25, 3]}
CP(3) => {[-1.921626306698, -1.5], [0.0783736933019978, 0.5], [1.17809724509617, 1.5707963267949], [-1, -0.5], [-1.5, -1], [0.785398163397449, 1.5707963267949], [2.25, 3]}
split: 5 1.1781 (64)
x := {[-1.921626306698, -1.5], [0.0783736933019978, 0.5], [1.17809724509617, 1.5707963267949], [-0.5, 0], [-2, -1.5], [0.785398163397449, 1.17809724509617], [2.25, 3]}
CP(3) => []
x := {[-1.921626306698, -1.5], [0.0783736933019978, 0.5], [1.17809724509617, 1.5707963267949], [-0.5, 0], [-2, -1.5], [1.17809724509617, 1.5707963267949], [2.25, 3]}
CP(3) => {[-1.921626306698, -1.5], [0.0783736933019978, 0.5], [1.17809724509617, 1.5707963267949], [-0.5, -0.0783736933019981], [-1.921626306698, -1.5], [1.17809724509617, 1.5707963267949], [2.25, 3]}
split: 6 2.625 (64)
x := {[-2, -1.5], [0.5, 1], [0.785398163397449, 1.17809724509617], [-1, -0.5], [-2, -1.5], [0.785398163397449, 1.5707963267949], [2.25, 3]}
CP(3) => []
x := {[-2, -1.5], [0.5, 1], [1.17809724509617, 1.5707963267949], [-1, -0.5], [-2, -1.5], [0.785398163397449, 1.5707963267949], [2.25, 3]}
CP(2) => {[-1.88777816730189, -1.5], [0.5, 1], [1.17809724509617, 1.5392939625516], [-1, -0.5], [-2, -1.5], [0.785398163397449, 1.5707963267949], [2.25, 3]}
split: 5 1.1781 (64)
x := {[-2, -1.5], [0.5, 1], [0.785398163397449, 1.17809724509617], [-1, -0.5], [-1.5, -1], [0.785398163397449, 1.5707963267949], [2.25, 3]}
CP(3) => []
x := {[-2, -1.5], [0.5, 1], [1.17809724509617, 1.5707963267949], [-1, -0.5], [-1.5, -1], [0.785398163397449, 1.5707963267949], [2.25, 3]}
CP(2) => {[-1.88777816730189, -1.5], [0.5, 1], [1.17809724509617, 1.5392939625516], [-1, -0.5], [-1.5, -1], [0.785398163397449, 1.5707963267949], [2.25, 3]}
split: 5 1.1781 (64)
x := {[-1.88777816730189, -1.5], [0.5, 1], [1.17809724509617, 1.5392939625516], [-0.5, 0], [-2, -1.5], [0.785398163397449, 1.17809724509617], [2.25, 3]}
CP(3) => []
x := {[-1.88777816730189, -1.5], [0.5, 1], [1.17809724509617, 1.5392939625516], [-0.5, 0], [-2, -1.5], [1.17809724509617, 1.5707963267949], [2.25, 3]}
CP(3) => {[-1.86948366805225, -1.5], [0.5, 0.985716261161655], [1.17809724509617, 1.52356700121422], [-0.5, -0.0783736933019981], [-1.921626306698, -1.5], [1.17809724509617, 1.5707963267949], [2.25, 3]}
split: 6 2.625 (64)
x := {[-1.5, -1], [0.5, 1], [0.785398163397449, 1.17809724509617], [-1, -0.5], [-2, -1.5], [0.785398163397449, 1.17809724509617], [2.25, 3]}
CP(3) => []
x := {[-1.5, -1], [0.5, 1], [0.785398163397449, 1.17809724509617], [-1, -0.5], [-2, -1.5], [1.17809724509617, 1.5707963267949], [2.25, 3]}
CP(2) => {[-1.5, -1], [0.5, 1], [0.785398163397449, 1.17809724509617], [-1, -0.5], [-1.88777816730189, -1.5], [1.17809724509617, 1.5392939625516], [2.25, 3]}
split: 6 2.625 (64)
x := {[-1.5, -1], [0.5, 1], [1.17809724509617, 1.5707963267949], [-1, -0.5], [-2, -1.5], [0.785398163397449, 1.17809724509617], [2.25, 3]}
CP(3) => []
x := {[-1.5, -1], [0.5, 1], [1.17809724509617, 1.5707963267949], [-1, -0.5], [-2, -1.5], [1.17809724509617, 1.5707963267949], [2.25, 3]}
CP(2) => {[-1.5, -1], [0.5, 1], [1.17809724509617, 1.5707963267949], [-1, -0.5], [-1.88777816730189, -1.5], [1.17809724509617, 1.5392939625516], [2.25, 3]}
split: 6 2.625 (64)
x := {[-1.5, -1], [0.5, 1], [0.785398163397449, 1.17809724509617], [-1, -0.5], [-1.5, -1], [0.785398163397449, 1.17809724509617], [2.25, 3]}
split: 6 2.625 (65)
x := {[-1.5, -1], [0.5, 1], [0.785398163397449, 1.17809724509617], [-1, -0.5], [-1.5, -1], [1.17809724509617, 1.5707963267949], [2.25, 3]}
split: 6 2.625 (66)
x := {[-1.5, -1], [0.5, 1], [1.17809724509617, 1.5707963267949], [-1, -0.5], [-1.5, -1], [0.785398163397449, 1.17809724509617], [2.25, 3]}
split: 6 2.625 (67)
x := {[-1.5, -1], [0.5, 1], [1.17809724509617, 1.5707963267949], [-1, -0.5], [-1.5, -1], [1.17809724509617, 1.5707963267949], [2.25, 3]}
split: 6 2.625 (68)
x := {[-1.5, -1], [0.5, 1], [0.785398163397449, 1.17809724509617], [-0.5, -0.0783736933019981], [-1.921626306698, -1.5], [1.17809724509617, 1.5707963267949], [2.25, 2.625]}
CP(1) => []
x := {[-1.5, -1], [0.5, 1], [0.785398163397449, 1.17809724509617], [-0.5, -0.0783736933019981], [-1.921626306698, -1.5], [1.17809724509617, 1.5707963267949], [2.625, 3]}
split: 0 -1.25 (68)
x := {[-1.5, -1], [0.5, 1], [1.17809724509617, 1.5707963267949], [-0.5, -0.0783736933019981], [-1.921626306698, -1.5], [1.17809724509617, 1.5707963267949], [2.25, 2.625]}
CP(1) => []
x := {[-1.5, -1], [0.5, 1], [1.17809724509617, 1.5707963267949], [-0.5, -0.0783736933019981], [-1.921626306698, -1.5], [1.17809724509617, 1.5707963267949], [2.625, 3]}
split: 0 -1.25 (68)
x := {[-1.5, -1], [0.5, 1], [-4.94065645841247e-324, 0.392699081698724], [-1, -0.5], [-1.5, -1], [-4.94065645841247e-324, 0.392699081698724], [2.25, 2.625]}
CP(2) => []
x := {[-1.5, -1], [0.5, 1], [-4.94065645841247e-324, 0.392699081698724], [-1, -0.5], [-1.5, -1], [-4.94065645841247e-324, 0.392699081698724], [2.625, 3]}
split: 0 -1.25 (68)
x := {[-1.5, -1], [0.5, 1], [-4.94065645841247e-324, 0.392699081698724], [-1, -0.5], [-1.5, -1], [0.392699081698724, 0.785398163397449], [2.25, 2.625]}
CP(2) => []
x := {[-1.5, -1], [0.5, 1], [-4.94065645841247e-324, 0.392699081698724], [-1, -0.5], [-1.5, -1], [0.392699081698724, 0.785398163397449], [2.625, 3]}
split: 0 -1.25 (68)
x := {[-1.5, -1], [0.5, 1], [0.392699081698724, 0.785398163397449], [-1, -0.5], [-1.5, -1], [-4.94065645841247e-324, 0.392699081698724], [2.25, 2.625]}
CP(2) => []
x := {[-1.5, -1], [0.5, 1], [0.392699081698724, 0.785398163397449], [-1, -0.5], [-1.5, -1], [-4.94065645841247e-324, 0.392699081698724], [2.625, 3]}
split: 0 -1.25 (68)
x := {[-1.5, -1], [0.5, 1], [0.392699081698724, 0.785398163397449], [-1, -0.5], [-1.5, -1], [0.392699081698724, 0.785398163397449], [2.25, 2.625]}
CP(2) => []
x := {[-1.5, -1], [0.5, 1], [0.392699081698724, 0.785398163397449], [-1, -0.5], [-1.5, -1], [0.392699081698724, 0.785398163397449], [2.625, 3]}
split: 0 -1.25 (68)
x := {[-1.5, -1], [0.5, 1], [-4.94065645841247e-324, 0.392699081698724], [-1, -0.5], [-1.88777816730189, -1.5], [1.17809724509617, 1.5392939625516], [2.25, 2.625]}
CP(1) => []
x := {[-1.5, -1], [0.5, 1], [-4.94065645841247e-324, 0.392699081698724], [-1, -0.5], [-1.88777816730189, -1.5], [1.17809724509617, 1.5392939625516], [2.625, 3]}
CP(1) => {[-1.5, -1], [0.5, 1], [-4.94065645841247e-324, 0.392699081698724], [-0.991420862966853, -0.5], [-1.87886101106907, -1.5], [1.17809724509617, 1.53162949774884], [2.625, 3]}
split: 0 -1.25 (68)
x := {[-1.5, -1], [0.5, 1], [0.392699081698724, 0.785398163397449], [-1, -0.5], [-1.88777816730189, -1.5], [1.17809724509617, 1.5392939625516], [2.25, 2.625]}
CP(1) => []
x := {[-1.5, -1], [0.5, 1], [0.392699081698724, 0.785398163397449], [-1, -0.5], [-1.88777816730189, -1.5], [1.17809724509617, 1.5392939625516], [2.625, 3]}
CP(1) => {[-1.5, -1], [0.5, 1], [0.392699081698724, 0.785398163397449], [-0.991420862966853, -0.5], [-1.87886101106907, -1.5], [1.17809724509617, 1.53162949774884], [2.625, 3]}
split: 0 -1.25 (68)
x := {[-1.5, -1], [0.5, 1], [-4.94065645841247e-324, 0.392699081698724], [-1, -0.5], [-1.5, -1], [0.785398163397449, 1.17809724509617], [2.25, 2.625]}
CP(2) => []
x := {[-1.5, -1], [0.5, 1], [-4.94065645841247e-324, 0.392699081698724], [-1, -0.5], [-1.5, -1], [0.785398163397449, 1.17809724509617], [2.625, 3]}
split: 0 -1.25 (68)
x := {[-1.5, -1], [0.5, 1], [-4.94065645841247e-324, 0.392699081698724], [-1, -0.5], [-1.5, -1], [1.17809724509617, 1.5707963267949], [2.25, 2.625]}
CP(2) => []
x := {[-1.5, -1], [0.5, 1], [-4.94065645841247e-324, 0.392699081698724], [-1, -0.5], [-1.5, -1], [1.17809724509617, 1.5707963267949], [2.625, 3]}
split: 0 -1.25 (68)
x := {[-1.5, -1], [0.5, 1], [0.392699081698724, 0.785398163397449], [-1, -0.5], [-1.5, -1], [0.785398163397449, 1.17809724509617], [2.25, 2.625]}
CP(2) => []
x := {[-1.5, -1], [0.5, 1], [0.392699081698724, 0.785398163397449], [-1, -0.5], [-1.5, -1], [0.785398163397449, 1.17809724509617], [2.625, 3]}
split: 0 -1.25 (68)
x := {[-1.5, -1], [0.5, 1], [0.392699081698724, 0.785398163397449], [-1, -0.5], [-1.5, -1], [1.17809724509617, 1.5707963267949], [2.25, 2.625]}
CP(2) => []
x := {[-1.5, -1], [0.5, 1], [0.392699081698724, 0.785398163397449], [-1, -0.5], [-1.5, -1], [1.17809724509617, 1.5707963267949], [2.625, 3]}
split: 0 -1.25 (68)
x := {[-1.5, -1.25], [0.5, 1], [-4.94065645841247e-324, 0.392699081698724], [-0.5, -0.0783736933019981], [-1.921626306698, -1.5], [1.17809724509617, 1.5707963267949], [2.625, 3]}
split: 1 0.75 (69)
x := {[-1.25, -1], [0.5, 1], [-4.94065645841247e-324, 0.392699081698724], [-0.5, -0.0783736933019981], [-1.921626306698, -1.5], [1.17809724509617, 1.5707963267949], [2.625, 3]}
CP(2) => {[-1.25, -1], [0.75, 1], [-4.94065645841247e-324, 0.392699081698724], [-0.5, -0.0783736933019981], [-1.921626306698, -1.5], [1.17809724509617, 1.5707963267949], [2.625, 3]}
split: 3 -0.289187 (70)
x := {[-1.5, -1.25], [0.5, 1], [0.392699081698724, 0.785398163397449], [-0.5, -0.0783736933019981], [-1.921626306698, -1.5], [1.17809724509617, 1.5707963267949], [2.625, 3]}
split: 1 0.75 (71)
x := {[-1.25, -1], [0.5, 1], [0.392699081698724, 0.785398163397449], [-0.5, -0.0783736933019981], [-1.921626306698, -1.5], [1.17809724509617, 1.5707963267949], [2.625, 3]}
CP(2) => {[-1.25, -1], [0.75, 1], [0.392699081698724, 0.785398163397449], [-0.5, -0.0783736933019981], [-1.921626306698, -1.5], [1.17809724509617, 1.5707963267949], [2.625, 3]}
split: 3 -0.289187 (72)
x := {[-2, -1.5], [0, 0.5], [0.785398163397449, 1.17809724509617], [-1, -0.5], [-1.5, -1], [-4.94065645841247e-324, 0.392699081698724], [2.25, 3]}
CP(3) => []
x := {[-2, -1.5], [0, 0.5], [1.17809724509617, 1.5707963267949], [-1, -0.5], [-1.5, -1], [-4.94065645841247e-324, 0.392699081698724], [2.25, 3]}
CP(3) => {[-1.921626306698, -1.5], [0.0783736933019978, 0.5], [1.17809724509617, 1.5707963267949], [-1, -0.5], [-1.5, -1], [-4.94065645841247e-324, 0.392699081698724], [2.25, 3]}
split: 6 2.625 (72)
x := {[-2, -1.5], [0, 0.5], [0.785398163397449, 1.17809724509617], [-1, -0.5], [-1.5, -1], [0.392699081698724, 0.785398163397449], [2.25, 3]}
CP(3) => []
x := {[-2, -1.5], [0, 0.5], [1.17809724509617, 1.5707963267949], [-1, -0.5], [-1.5, -1], [0.392699081698724, 0.785398163397449], [2.25, 3]}
CP(3) => {[-1.921626306698, -1.5], [0.0783736933019978, 0.5], [1.17809724509617, 1.5707963267949], [-1, -0.5], [-1.5, -1], [0.392699081698724, 0.785398163397449], [2.25, 3]}
split: 6 2.625 (72)
x := {[-2, -1.5], [0.5, 1], [0.785398163397449, 1.17809724509617], [-1, -0.5], [-1.5, -1], [-4.94065645841247e-324, 0.392699081698724], [2.25, 3]}
CP(3) => []
x := {[-2, -1.5], [0.5, 1], [1.17809724509617, 1.5707963267949], [-1, -0.5], [-1.5, -1], [-4.94065645841247e-324, 0.392699081698724], [2.25, 3]}
CP(2) => {[-1.88777816730189, -1.5], [0.5, 1], [1.17809724509617, 1.5392939625516], [-1, -0.5], [-1.5, -1], [-4.94065645841247e-324, 0.392699081698724], [2.25, 3]}
split: 6 2.625 (72)
x := {[-2, -1.5], [0.5, 1], [0.785398163397449, 1.17809724509617], [-1, -0.5], [-1.5, -1], [0.392699081698724, 0.785398163397449], [2.25, 3]}
CP(3) => []
x := {[-2, -1.5], [0.5, 1], [1.17809724509617, 1.5707963267949], [-1, -0.5], [-1.5, -1], [0.392699081698724, 0.785398163397449], [2.25, 3]}
CP(2) => {[-1.88777816730189, -1.5], [0.5, 1], [1.17809724509617, 1.5392939625516], [-1, -0.5], [-1.5, -1], [0.392699081698724, 0.785398163397449], [2.25, 3]}
split: 6 2.625 (72)
x := {[-1.5, -1], [0.5, 1], [0.785398163397449, 1.17809724509617], [-1, -0.5], [-1.5, -1], [-4.94065645841247e-324, 0.392699081698724], [2.25, 2.625]}
CP(2) => []
x := {[-1.5, -1], [0.5, 1], [0.785398163397449, 1.17809724509617], [-1, -0.5], [-1.5, -1], [-4.94065645841247e-324, 0.392699081698724], [2.625, 3]}
split: 0 -1.25 (72)
x := {[-1.5, -1], [0.5, 1], [1.17809724509617, 1.5707963267949], [-1, -0.5], [-1.5, -1], [-4.94065645841247e-324, 0.392699081698724], [2.25, 2.625]}
CP(2) => []
x := {[-1.5, -1], [0.5, 1], [1.17809724509617, 1.5707963267949], [-1, -0.5], [-1.5, -1], [-4.94065645841247e-324, 0.392699081698724], [2.625, 3]}
split: 0 -1.25 (72)
x := {[-1.5, -1], [0.5, 1], [0.785398163397449, 1.17809724509617], [-1, -0.5], [-1.5, -1], [0.392699081698724, 0.785398163397449], [2.25, 2.625]}
CP(2) => []
x := {[-1.5, -1], [0.5, 1], [0.785398163397449, 1.17809724509617], [-1, -0.5], [-1.5, -1], [0.392699081698724, 0.785398163397449], [2.625, 3]}
split: 0 -1.25 (72)
x := {[-1.5, -1], [0.5, 1], [1.17809724509617, 1.5707963267949], [-1, -0.5], [-1.5, -1], [0.392699081698724, 0.785398163397449], [2.25, 2.625]}
CP(2) => []
x := {[-1.5, -1], [0.5, 1], [1.17809724509617, 1.5707963267949], [-1, -0.5], [-1.5, -1], [0.392699081698724, 0.785398163397449], [2.625, 3]}
split: 0 -1.25 (72)
x := {[-1.921626306698, -1.5], [0.0783736933019978, 0.5], [1.17809724509617, 1.5707963267949], [-1, -0.5], [-2, -1.5], [0.785398163397449, 1.17809724509617], [2.25, 3]}
CP(3) => []
x := {[-1.921626306698, -1.5], [0.0783736933019978, 0.5], [1.17809724509617, 1.5707963267949], [-1, -0.5], [-2, -1.5], [1.17809724509617, 1.5707963267949], [2.25, 3]}
CP(2) => {[-1.921626306698, -1.5], [0.0783736933019978, 0.5], [1.17809724509617, 1.5707963267949], [-1, -0.5], [-1.88777816730189, -1.5], [1.17809724509617, 1.5392939625516], [2.25, 3]}
split: 6 2.625 (72)
x := {[-1.921626306698, -1.5], [0.0783736933019978, 0.5], [1.17809724509617, 1.5707963267949], [-1, -0.5], [-1.5, -1], [0.785398163397449, 1.17809724509617], [2.25, 3]}
split: 6 2.625 (73)
x := {[-1.921626306698, -1.5], [0.0783736933019978, 0.5], [1.17809724509617, 1.5707963267949], [-1, -0.5], [-1.5, -1], [1.17809724509617, 1.5707963267949], [2.25, 3]}
split: 6 2.625 (74)
x := {[-1.921626306698, -1.5], [0.0783736933019978, 0.5], [1.17809724509617, 1.5707963267949], [-0.5, -0.0783736933019981], [-1.921626306698, -1.5], [1.17809724509617, 1.5707963267949], [2.25, 2.625]}
CP(1) => []
x := {[-1.921626306698, -1.5], [0.0783736933019978, 0.5], [1.17809724509617, 1.5707963267949], [-0.5, -0.0783736933019981], [-1.921626306698, -1.5], [1.17809724509617, 1.5707963267949], [2.625, 3]}
split: 0 -1.71081 (74)
x := {[-1.88777816730189, -1.5], [0.5, 1], [1.17809724509617, 1.5392939625516], [-1, -0.5], [-2, -1.5], [0.785398163397449, 1.17809724509617], [2.25, 3]}
CP(3) => []
x := {[-1.88777816730189, -1.5], [0.5, 1], [1.17809724509617, 1.5392939625516], [-1, -0.5], [-2, -1.5], [1.17809724509617, 1.5707963267949], [2.25, 3]}
CP(2) => {[-1.87315640926387, -1.5], [0.5, 0.991420862966858], [1.17809724509617, 1.52672510510496], [-1, -0.5], [-1.88777816730189, -1.5], [1.17809724509617, 1.5392939625516], [2.25, 3]}
split: 6 2.625 (74)
x := {[-1.88777816730189, -1.5], [0.5, 1], [1.17809724509617, 1.5392939625516], [-1, -0.5], [-1.5, -1], [0.785398163397449, 1.17809724509617], [2.25, 3]}
CP(1) => {[-1.87886101106907, -1.5], [0.5, 1], [1.17809724509617, 1.53162949774884], [-1, -0.5], [-1.5, -1], [0.785398163397449, 1.17809724509617], [2.25, 3]}
split: 6 2.625 (75)
x := {[-1.88777816730189, -1.5], [0.5, 1], [1.17809724509617, 1.5392939625516], [-1, -0.5], [-1.5, -1], [1.17809724509617, 1.5707963267949], [2.25, 3]}
CP(1) => {[-1.87886101106907, -1.5], [0.5, 1], [1.17809724509617, 1.53162949774884], [-1, -0.5], [-1.5, -1], [1.17809724509617, 1.5707963267949], [2.25, 3]}
split: 6 2.625 (76)
x := {[-1.86948366805225, -1.5], [0.5, 0.985716261161655], [1.17809724509617, 1.52356700121422], [-0.5, -0.0783736933019981], [-1.921626306698, -1.5], [1.17809724509617, 1.5707963267949], [2.25, 2.625]}
CP(1) => []
x := {[-1.86948366805225, -1.5], [0.5, 0.985716261161655], [1.17809724509617, 1.52356700121422], [-0.5, -0.0783736933019981], [-1.921626306698, -1.5], [1.17809724509617, 1.5707963267949], [2.625, 3]}
split: 1 0.742858 (76)
x := {[-1.5, -1], [0.5, 1], [0.785398163397449, 1.17809724509617], [-1, -0.5], [-1.88777816730189, -1.5], [1.17809724509617, 1.5392939625516], [2.25, 2.625]}
CP(1) => []
x := {[-1.5, -1], [0.5, 1], [0.785398163397449, 1.17809724509617], [-1, -0.5], [-1.88777816730189, -1.5], [1.17809724509617, 1.5392939625516], [2.625, 3]}
CP(1) => {[-1.5, -1], [0.5, 1], [0.785398163397449, 1.17809724509617], [-0.991420862966853, -0.5], [-1.87886101106907, -1.5], [1.17809724509617, 1.53162949774884], [2.625, 3]}
split: 0 -1.25 (76)
x := {[-1.5, -1], [0.5, 1], [1.17809724509617, 1.5707963267949], [-1, -0.5], [-1.88777816730189, -1.5], [1.17809724509617, 1.5392939625516], [2.25, 2.625]}
CP(1) => []
x := {[-1.5, -1], [0.5, 1], [1.17809724509617, 1.5707963267949], [-1, -0.5], [-1.88777816730189, -1.5], [1.17809724509617, 1.5392939625516], [2.625, 3]}
CP(1) => {[-1.5, -1], [0.5, 1], [1.17809724509617, 1.5707963267949], [-0.991420862966853, -0.5], [-1.87886101106907, -1.5], [1.17809724509617, 1.53162949774884], [2.625, 3]}
split: 0 -1.25 (76)
x := {[-1.5, -1], [0.5, 1], [0.785398163397449, 1.17809724509617], [-1, -0.5], [-1.5, -1], [0.785398163397449, 1.17809724509617], [2.25, 2.625]}
CP(3) => {[-1.35626212350779, -1], [0.643737691401425, 1], [0.785398163397449, 1.17809724509617], [-1, -0.643737691401425], [-1.35626212350779, -1], [0.785398163397449, 1.17809724509617], [2.25, 2.625]}
split: 2 0.981748 (77)
x := {[-1.5, -1], [0.5, 1], [0.785398163397449, 1.17809724509617], [-1, -0.5], [-1.5, -1], [0.785398163397449, 1.17809724509617], [2.625, 3]}
split: 0 -1.25 (78)
x := {[-1.5, -1], [0.5, 1], [0.785398163397449, 1.17809724509617], [-1, -0.5], [-1.5, -1], [1.17809724509617, 1.5707963267949], [2.25, 2.625]}
CP(4) => []
x := {[-1.5, -1], [0.5, 1], [0.785398163397449, 1.17809724509617], [-1, -0.5], [-1.5, -1], [1.17809724509617, 1.5707963267949], [2.625, 3]}
split: 0 -1.25 (78)
x := {[-1.5, -1], [0.5, 1], [1.17809724509617, 1.5707963267949], [-1, -0.5], [-1.5, -1], [0.785398163397449, 1.17809724509617], [2.25, 2.625]}
CP(5) => []
x := {[-1.5, -1], [0.5, 1], [1.17809724509617, 1.5707963267949], [-1, -0.5], [-1.5, -1], [0.785398163397449, 1.17809724509617], [2.625, 3]}
split: 0 -1.25 (78)
x := {[-1.5, -1], [0.5, 1], [1.17809724509617, 1.5707963267949], [-1, -0.5], [-1.5, -1], [1.17809724509617, 1.5707963267949], [2.25, 2.625]}
CP(1) => {[-1.46953976114561, -1], [0.5, 0.982012505153902], [1.17809724509617, 1.5707963267949], [-0.982012505153902, -0.5], [-1.46953976114561, -1], [1.17809724509617, 1.5707963267949], [2.25, 2.625]}
split: 3 -0.741006 (79)
x := {[-1.5, -1], [0.5, 1], [1.17809724509617, 1.5707963267949], [-1, -0.5], [-1.5, -1], [1.17809724509617, 1.5707963267949], [2.625, 3]}
split: 0 -1.25 (80)
x := {[-1.5, -1.25], [0.5, 1], [0.785398163397449, 1.17809724509617], [-0.5, -0.0783736933019981], [-1.921626306698, -1.5], [1.17809724509617, 1.5707963267949], [2.625, 3]}
split: 1 0.75 (81)
x := {[-1.25, -1], [0.5, 1], [0.785398163397449, 1.17809724509617], [-0.5, -0.0783736933019981], [-1.921626306698, -1.5], [1.17809724509617, 1.5707963267949], [2.625, 3]}
CP(2) => {[-1.25, -1], [0.75, 1], [0.785398163397449, 1.17809724509617], [-0.5, -0.0783736933019981], [-1.921626306698, -1.5], [1.17809724509617, 1.5707963267949], [2.625, 3]}
split: 3 -0.289187 (82)
x := {[-1.5, -1.25], [0.5, 1], [1.17809724509617, 1.5707963267949], [-0.5, -0.0783736933019981], [-1.921626306698, -1.5], [1.17809724509617, 1.5707963267949], [2.625, 3]}
split: 1 0.75 (83)
x := {[-1.25, -1], [0.5, 1], [1.17809724509617, 1.5707963267949], [-0.5, -0.0783736933019981], [-1.921626306698, -1.5], [1.17809724509617, 1.5707963267949], [2.625, 3]}
CP(2) => {[-1.25, -1], [0.75, 1], [1.17809724509617, 1.5707963267949], [-0.5, -0.0783736933019981], [-1.921626306698, -1.5], [1.17809724509617, 1.5707963267949], [2.625, 3]}
split: 3 -0.289187 (84)
x := {[-1.5, -1.25], [0.5, 1], [-4.94065645841247e-324, 0.392699081698724], [-1, -0.5], [-1.5, -1], [-4.94065645841247e-324, 0.392699081698724], [2.625, 3]}
split: 1 0.75 (85)
x := {[-1.25, -1], [0.5, 1], [-4.94065645841247e-324, 0.392699081698724], [-1, -0.5], [-1.5, -1], [-4.94065645841247e-324, 0.392699081698724], [2.625, 3]}
CP(2) => {[-1.25, -1], [0.75, 1], [-4.94065645841247e-324, 0.392699081698724], [-1, -0.5], [-1.5, -1], [-4.94065645841247e-324, 0.392699081698724], [2.625, 3]}
split: 3 -0.75 (86)
x := {[-1.5, -1.25], [0.5, 1], [-4.94065645841247e-324, 0.392699081698724], [-1, -0.5], [-1.5, -1], [0.392699081698724, 0.785398163397449], [2.625, 3]}
split: 1 0.75 (87)
x := {[-1.25, -1], [0.5, 1], [-4.94065645841247e-324, 0.392699081698724], [-1, -0.5], [-1.5, -1], [0.392699081698724, 0.785398163397449], [2.625, 3]}
CP(2) => {[-1.25, -1], [0.75, 1], [-4.94065645841247e-324, 0.392699081698724], [-1, -0.5], [-1.5, -1], [0.392699081698724, 0.785398163397449], [2.625, 3]}
split: 3 -0.75 (88)
x := {[-1.5, -1.25], [0.5, 1], [0.392699081698724, 0.785398163397449], [-1, -0.5], [-1.5, -1], [-4.94065645841247e-324, 0.392699081698724], [2.625, 3]}
split: 1 0.75 (89)
x := {[-1.25, -1], [0.5, 1], [0.392699081698724, 0.785398163397449], [-1, -0.5], [-1.5, -1], [-4.94065645841247e-324, 0.392699081698724], [2.625, 3]}
CP(2) => {[-1.25, -1], [0.75, 1], [0.392699081698724, 0.785398163397449], [-1, -0.5], [-1.5, -1], [-4.94065645841247e-324, 0.392699081698724], [2.625, 3]}
split: 3 -0.75 (90)
x := {[-1.5, -1.25], [0.5, 1], [0.392699081698724, 0.785398163397449], [-1, -0.5], [-1.5, -1], [0.392699081698724, 0.785398163397449], [2.625, 3]}
split: 1 0.75 (91)
x := {[-1.25, -1], [0.5, 1], [0.392699081698724, 0.785398163397449], [-1, -0.5], [-1.5, -1], [0.392699081698724, 0.785398163397449], [2.625, 3]}
CP(2) => {[-1.25, -1], [0.75, 1], [0.392699081698724, 0.785398163397449], [-1, -0.5], [-1.5, -1], [0.392699081698724, 0.785398163397449], [2.625, 3]}
split: 3 -0.75 (92)
x := {[-1.5, -1.25], [0.5, 1], [-4.94065645841247e-324, 0.392699081698724], [-0.991420862966853, -0.5], [-1.87886101106907, -1.5], [1.17809724509617, 1.53162949774884], [2.625, 3]}
CP(1) => {[-1.5, -1.25], [0.5, 1], [-4.94065645841247e-324, 0.392699081698724], [-0.98571626116165, -0.5], [-1.87315640926387, -1.5], [1.17809724509617, 1.52672510510496], [2.625, 3]}
split: 1 0.75 (93)
x := {[-1.25, -1], [0.5, 1], [-4.94065645841247e-324, 0.392699081698724], [-0.991420862966853, -0.5], [-1.87886101106907, -1.5], [1.17809724509617, 1.53162949774884], [2.625, 3]}
CP(2) => {[-1.25, -1], [0.75, 1], [-4.94065645841247e-324, 0.392699081698724], [-0.982043519950037, -0.5], [-1.86948366805225, -1.5], [1.17809724509617, 1.52356700121422], [2.625, 3]}
split: 3 -0.741022 (94)
x := {[-1.5, -1.25], [0.5, 1], [0.392699081698724, 0.785398163397449], [-0.991420862966853, -0.5], [-1.87886101106907, -1.5], [1.17809724509617, 1.53162949774884], [2.625, 3]}
CP(1) => {[-1.5, -1.25], [0.5, 1], [0.392699081698724, 0.785398163397449], [-0.98571626116165, -0.5], [-1.87315640926387, -1.5], [1.17809724509617, 1.52672510510496], [2.625, 3]}
split: 1 0.75 (95)
x := {[-1.25, -1], [0.5, 1], [0.392699081698724, 0.785398163397449], [-0.991420862966853, -0.5], [-1.87886101106907, -1.5], [1.17809724509617, 1.53162949774884], [2.625, 3]}
CP(2) => {[-1.25, -1], [0.75, 1], [0.392699081698724, 0.785398163397449], [-0.982043519950037, -0.5], [-1.86948366805225, -1.5], [1.17809724509617, 1.52356700121422], [2.625, 3]}
split: 3 -0.741022 (96)
x := {[-1.5, -1.25], [0.5, 1], [-4.94065645841247e-324, 0.392699081698724], [-1, -0.5], [-1.5, -1], [0.785398163397449, 1.17809724509617], [2.625, 3]}
split: 1 0.75 (97)
x := {[-1.25, -1], [0.5, 1], [-4.94065645841247e-324, 0.392699081698724], [-1, -0.5], [-1.5, -1], [0.785398163397449, 1.17809724509617], [2.625, 3]}
CP(2) => {[-1.25, -1], [0.75, 1], [-4.94065645841247e-324, 0.392699081698724], [-1, -0.5], [-1.5, -1], [0.785398163397449, 1.17809724509617], [2.625, 3]}
split: 3 -0.75 (98)
x := {[-1.5, -1.25], [0.5, 1], [-4.94065645841247e-324, 0.392699081698724], [-1, -0.5], [-1.5, -1], [1.17809724509617, 1.5707963267949], [2.625, 3]}
split: 1 0.75 (99)
x := {[-1.25, -1], [0.5, 1], [-4.94065645841247e-324, 0.392699081698724], [-1, -0.5], [-1.5, -1], [1.17809724509617, 1.5707963267949], [2.625, 3]}
CP(2) => {[-1.25, -1], [0.75, 1], [-4.94065645841247e-324, 0.392699081698724], [-1, -0.5], [-1.5, -1], [1.17809724509617, 1.5707963267949], [2.625, 3]}
split: 3 -0.75 (100)
x := {[-1.5, -1.25], [0.5, 1], [0.392699081698724, 0.785398163397449], [-1, -0.5], [-1.5, -1], [0.785398163397449, 1.17809724509617], [2.625, 3]}
split: 1 0.75 (101)
x := {[-1.25, -1], [0.5, 1], [0.392699081698724, 0.785398163397449], [-1, -0.5], [-1.5, -1], [0.785398163397449, 1.17809724509617], [2.625, 3]}
CP(2) => {[-1.25, -1], [0.75, 1], [0.392699081698724, 0.785398163397449], [-1, -0.5], [-1.5, -1], [0.785398163397449, 1.17809724509617], [2.625, 3]}
split: 3 -0.75 (102)
x := {[-1.5, -1.25], [0.5, 1], [0.392699081698724, 0.785398163397449], [-1, -0.5], [-1.5, -1], [1.17809724509617, 1.5707963267949], [2.625, 3]}
split: 1 0.75 (103)
x := {[-1.25, -1], [0.5, 1], [0.392699081698724, 0.785398163397449], [-1, -0.5], [-1.5, -1], [1.17809724509617, 1.5707963267949], [2.625, 3]}
CP(2) => {[-1.25, -1], [0.75, 1], [0.392699081698724, 0.785398163397449], [-1, -0.5], [-1.5, -1], [1.17809724509617, 1.5707963267949], [2.625, 3]}
split: 3 -0.75 (104)
x := {[-1.5, -1.25], [0.5, 0.75], [-4.94065645841247e-324, 0.392699081698724], [-0.5, -0.0783736933019981], [-1.921626306698, -1.5], [1.17809724509617, 1.5707963267949], [2.625, 3]}
split: 3 -0.289187 (105)
x := {[-1.5, -1.25], [0.75, 1], [-4.94065645841247e-324, 0.392699081698724], [-0.5, -0.0783736933019981], [-1.921626306698, -1.5], [1.17809724509617, 1.5707963267949], [2.625, 3]}
CP(3) => []
x := {[-1.25, -1], [0.75, 1], [-4.94065645841247e-324, 0.392699081698724], [-0.5, -0.289186846650999], [-1.921626306698, -1.5], [1.17809724509617, 1.5707963267949], [2.625, 3]}
split: 4 -1.71081 (105)
x := {[-1.25, -1], [0.75, 1], [-4.94065645841247e-324, 0.392699081698724], [-0.289186846650999, -0.0783736933019981], [-1.921626306698, -1.5], [1.17809724509617, 1.5707963267949], [2.625, 3]}
CP(7) => []
x := {[-1.5, -1.25], [0.5, 0.75], [0.392699081698724, 0.785398163397449], [-0.5, -0.0783736933019981], [-1.921626306698, -1.5], [1.17809724509617, 1.5707963267949], [2.625, 3]}
split: 3 -0.289187 (105)
x := {[-1.5, -1.25], [0.75, 1], [0.392699081698724, 0.785398163397449], [-0.5, -0.0783736933019981], [-1.921626306698, -1.5], [1.17809724509617, 1.5707963267949], [2.625, 3]}
split: 3 -0.289187 (106)
x := {[-1.25, -1], [0.75, 1], [0.392699081698724, 0.785398163397449], [-0.5, -0.289186846650999], [-1.921626306698, -1.5], [1.17809724509617, 1.5707963267949], [2.625, 3]}
split: 4 -1.71081 (107)
x := {[-1.25, -1], [0.75, 1], [0.392699081698724, 0.785398163397449], [-0.289186846650999, -0.0783736933019981], [-1.921626306698, -1.5], [1.17809724509617, 1.5707963267949], [2.625, 3]}
CP(7) => []
x := {[-1.921626306698, -1.5], [0.0783736933019978, 0.5], [1.17809724509617, 1.5707963267949], [-1, -0.5], [-1.5, -1], [-4.94065645841247e-324, 0.392699081698724], [2.25, 2.625]}
CP(1) => []
x := {[-1.921626306698, -1.5], [0.0783736933019978, 0.5], [1.17809724509617, 1.5707963267949], [-1, -0.5], [-1.5, -1], [-4.94065645841247e-324, 0.392699081698724], [2.625, 3]}
split: 3 -0.75 (106)
x := {[-1.921626306698, -1.5], [0.0783736933019978, 0.5], [1.17809724509617, 1.5707963267949], [-1, -0.5], [-1.5, -1], [0.392699081698724, 0.785398163397449], [2.25, 2.625]}
CP(1) => []
x := {[-1.921626306698, -1.5], [0.0783736933019978, 0.5], [1.17809724509617, 1.5707963267949], [-1, -0.5], [-1.5, -1], [0.392699081698724, 0.785398163397449], [2.625, 3]}
split: 3 -0.75 (106)
x := {[-1.88777816730189, -1.5], [0.5, 1], [1.17809724509617, 1.5392939625516], [-1, -0.5], [-1.5, -1], [-4.94065645841247e-324, 0.392699081698724], [2.25, 2.625]}
CP(1) => []
x := {[-1.88777816730189, -1.5], [0.5, 1], [1.17809724509617, 1.5392939625516], [-1, -0.5], [-1.5, -1], [-4.94065645841247e-324, 0.392699081698724], [2.625, 3]}
CP(1) => {[-1.87886101106907, -1.5], [0.5, 1], [1.17809724509617, 1.53162949774884], [-1, -0.5], [-1.5, -1], [-4.94065645841247e-324, 0.392699081698724], [2.625, 3]}
split: 1 0.75 (106)
x := {[-1.88777816730189, -1.5], [0.5, 1], [1.17809724509617, 1.5392939625516], [-1, -0.5], [-1.5, -1], [0.392699081698724, 0.785398163397449], [2.25, 2.625]}
CP(1) => []
x := {[-1.88777816730189, -1.5], [0.5, 1], [1.17809724509617, 1.5392939625516], [-1, -0.5], [-1.5, -1], [0.392699081698724, 0.785398163397449], [2.625, 3]}
CP(1) => {[-1.87886101106907, -1.5], [0.5, 1], [1.17809724509617, 1.53162949774884], [-1, -0.5], [-1.5, -1], [0.392699081698724, 0.785398163397449], [2.625, 3]}
split: 1 0.75 (106)
x := {[-1.5, -1.25], [0.5, 1], [0.785398163397449, 1.17809724509617], [-1, -0.5], [-1.5, -1], [-4.94065645841247e-324, 0.392699081698724], [2.625, 3]}
split: 1 0.75 (107)
x := {[-1.25, -1], [0.5, 1], [0.785398163397449, 1.17809724509617], [-1, -0.5], [-1.5, -1], [-4.94065645841247e-324, 0.392699081698724], [2.625, 3]}
CP(2) => {[-1.25, -1], [0.75, 1], [0.785398163397449, 1.17809724509617], [-1, -0.5], [-1.5, -1], [-4.94065645841247e-324, 0.392699081698724], [2.625, 3]}
split: 3 -0.75 (108)
x := {[-1.5, -1.25], [0.5, 1], [1.17809724509617, 1.5707963267949], [-1, -0.5], [-1.5, -1], [-4.94065645841247e-324, 0.392699081698724], [2.625, 3]}
split: 1 0.75 (109)
x := {[-1.25, -1], [0.5, 1], [1.17809724509617, 1.5707963267949], [-1, -0.5], [-1.5, -1], [-4.94065645841247e-324, 0.392699081698724], [2.625, 3]}
CP(2) => {[-1.25, -1], [0.75, 1], [1.17809724509617, 1.5707963267949], [-1, -0.5], [-1.5, -1], [-4.94065645841247e-324, 0.392699081698724], [2.625, 3]}
split: 3 -0.75 (110)
x := {[-1.5, -1.25], [0.5, 1], [0.785398163397449, 1.17809724509617], [-1, -0.5], [-1.5, -1], [0.392699081698724, 0.785398163397449], [2.625, 3]}
split: 1 0.75 (111)
x := {[-1.25, -1], [0.5, 1], [0.785398163397449, 1.17809724509617], [-1, -0.5], [-1.5, -1], [0.392699081698724, 0.785398163397449], [2.625, 3]}
CP(2) => {[-1.25, -1], [0.75, 1], [0.785398163397449, 1.17809724509617], [-1, -0.5], [-1.5, -1], [0.392699081698724, 0.785398163397449], [2.625, 3]}
split: 3 -0.75 (112)
x := {[-1.5, -1.25], [0.5, 1], [1.17809724509617, 1.5707963267949], [-1, -0.5], [-1.5, -1], [0.392699081698724, 0.785398163397449], [2.625, 3]}
split: 1 0.75 (113)
x := {[-1.25, -1], [0.5, 1], [1.17809724509617, 1.5707963267949], [-1, -0.5], [-1.5, -1], [0.392699081698724, 0.785398163397449], [2.625, 3]}
CP(2) => {[-1.25, -1], [0.75, 1], [1.17809724509617, 1.5707963267949], [-1, -0.5], [-1.5, -1], [0.392699081698724, 0.785398163397449], [2.625, 3]}
split: 3 -0.75 (114)
x := {[-1.921626306698, -1.5], [0.0783736933019978, 0.5], [1.17809724509617, 1.5707963267949], [-1, -0.5], [-1.88777816730189, -1.5], [1.17809724509617, 1.5392939625516], [2.25, 2.625]}
CP(1) => []
x := {[-1.921626306698, -1.5], [0.0783736933019978, 0.5], [1.17809724509617, 1.5707963267949], [-1, -0.5], [-1.88777816730189, -1.5], [1.17809724509617, 1.5392939625516], [2.625, 3]}
CP(1) => {[-1.921626306698, -1.5], [0.0783736933019978, 0.5], [1.17809724509617, 1.5707963267949], [-0.991420862966853, -0.5], [-1.87886101106907, -1.5], [1.17809724509617, 1.53162949774884], [2.625, 3]}
split: 3 -0.74571 (114)
x := {[-1.921626306698, -1.5], [0.0783736933019978, 0.5], [1.17809724509617, 1.5707963267949], [-1, -0.5], [-1.5, -1], [0.785398163397449, 1.17809724509617], [2.25, 2.625]}
CP(1) => []
x := {[-1.921626306698, -1.5], [0.0783736933019978, 0.5], [1.17809724509617, 1.5707963267949], [-1, -0.5], [-1.5, -1], [0.785398163397449, 1.17809724509617], [2.625, 3]}
split: 3 -0.75 (114)
x := {[-1.921626306698, -1.5], [0.0783736933019978, 0.5], [1.17809724509617, 1.5707963267949], [-1, -0.5], [-1.5, -1], [1.17809724509617, 1.5707963267949], [2.25, 2.625]}
CP(1) => []
x := {[-1.921626306698, -1.5], [0.0783736933019978, 0.5], [1.17809724509617, 1.5707963267949], [-1, -0.5], [-1.5, -1], [1.17809724509617, 1.5707963267949], [2.625, 3]}
split: 3 -0.75 (114)
x := {[-1.921626306698, -1.710813153349], [0.0783736933019978, 0.5], [1.17809724509617, 1.5707963267949], [-0.5, -0.0783736933019981], [-1.921626306698, -1.5], [1.17809724509617, 1.5707963267949], [2.625, 3]}
CP(1) => {[-1.9044562872498, -1.710813153349], [0.0783736933019978, 0.5], [1.17809724509617, 1.55604708292123], [-0.5, -0.0783736933019981], [-1.921626306698, -1.5], [1.17809724509617, 1.5707963267949], [2.625, 3]}
split: 1 0.289187 (115)
x := {[-1.710813153349, -1.5], [0.0783736933019978, 0.5], [1.17809724509617, 1.5707963267949], [-0.5, -0.0783736933019981], [-1.921626306698, -1.5], [1.17809724509617, 1.5707963267949], [2.625, 3]}
CP(2) => {[-1.710813153349, -1.5], [0.289186846650999, 0.5], [1.17809724509617, 1.5707963267949], [-0.5, -0.0783736933019981], [-1.921626306698, -1.5], [1.17809724509617, 1.5707963267949], [2.625, 3]}
split: 3 -0.289187 (116)
x := {[-1.87315640926387, -1.5], [0.5, 0.991420862966858], [1.17809724509617, 1.52672510510496], [-1, -0.5], [-1.88777816730189, -1.5], [1.17809724509617, 1.5392939625516], [2.25, 2.625]}
CP(1) => []
x := {[-1.87315640926387, -1.5], [0.5, 0.991420862966858], [1.17809724509617, 1.52672510510496], [-1, -0.5], [-1.88777816730189, -1.5], [1.17809724509617, 1.5392939625516], [2.625, 3]}
CP(1) => {[-1.86948366805225, -1.5], [0.5, 0.985716261161655], [1.17809724509617, 1.52356700121422], [-0.991420862966853, -0.5], [-1.87886101106907, -1.5], [1.17809724509617, 1.53162949774884], [2.625, 3]}
split: 3 -0.74571 (116)
x := {[-1.87886101106907, -1.5], [0.5, 1], [1.17809724509617, 1.53162949774884], [-1, -0.5], [-1.5, -1], [0.785398163397449, 1.17809724509617], [2.25, 2.625]}
CP(1) => []
x := {[-1.87886101106907, -1.5], [0.5, 1], [1.17809724509617, 1.53162949774884], [-1, -0.5], [-1.5, -1], [0.785398163397449, 1.17809724509617], [2.625, 3]}
CP(1) => {[-1.87315640926387, -1.5], [0.5, 0.991420862966858], [1.17809724509617, 1.52672510510496], [-1, -0.5], [-1.5, -1], [0.785398163397449, 1.17809724509617], [2.625, 3]}
split: 3 -0.75 (116)
x := {[-1.87886101106907, -1.5], [0.5, 1], [1.17809724509617, 1.53162949774884], [-1, -0.5], [-1.5, -1], [1.17809724509617, 1.5707963267949], [2.25, 2.625]}
CP(1) => []
x := {[-1.87886101106907, -1.5], [0.5, 1], [1.17809724509617, 1.53162949774884], [-1, -0.5], [-1.5, -1], [1.17809724509617, 1.5707963267949], [2.625, 3]}
CP(1) => {[-1.87315640926387, -1.5], [0.5, 0.991420862966858], [1.17809724509617, 1.52672510510496], [-1, -0.5], [-1.5, -1], [1.17809724509617, 1.5707963267949], [2.625, 3]}
split: 3 -0.75 (116)
x := {[-1.86948366805225, -1.5], [0.5, 0.742858130580828], [1.17809724509617, 1.52356700121422], [-0.5, -0.0783736933019981], [-1.921626306698, -1.5], [1.17809724509617, 1.5707963267949], [2.625, 3]}
split: 3 -0.289187 (117)
x := {[-1.86948366805225, -1.5], [0.742858130580828, 0.985716261161655], [1.17809724509617, 1.52356700121422], [-0.5, -0.0783736933019981], [-1.921626306698, -1.5], [1.17809724509617, 1.5707963267949], [2.625, 3]}
CP(2) => []
x := {[-1.5, -1.25], [0.5, 1], [0.785398163397449, 1.17809724509617], [-0.991420862966853, -0.5], [-1.87886101106907, -1.5], [1.17809724509617, 1.53162949774884], [2.625, 3]}
CP(1) => {[-1.5, -1.25], [0.5, 1], [0.785398163397449, 1.17809724509617], [-0.98571626116165, -0.5], [-1.87315640926387, -1.5], [1.17809724509617, 1.52672510510496], [2.625, 3]}
split: 1 0.75 (117)
x := {[-1.25, -1], [0.5, 1], [0.785398163397449, 1.17809724509617], [-0.991420862966853, -0.5], [-1.87886101106907, -1.5], [1.17809724509617, 1.53162949774884], [2.625, 3]}
CP(2) => {[-1.25, -1], [0.75, 1], [0.785398163397449, 1.17809724509617], [-0.982043519950037, -0.5], [-1.86948366805225, -1.5], [1.17809724509617, 1.52356700121422], [2.625, 3]}
split: 3 -0.741022 (118)
x := {[-1.5, -1.25], [0.5, 1], [1.17809724509617, 1.5707963267949], [-0.991420862966853, -0.5], [-1.87886101106907, -1.5], [1.17809724509617, 1.53162949774884], [2.625, 3]}
CP(1) => {[-1.5, -1.25], [0.5, 1], [1.17809724509617, 1.5707963267949], [-0.98571626116165, -0.5], [-1.87315640926387, -1.5], [1.17809724509617, 1.52672510510496], [2.625, 3]}
split: 1 0.75 (119)
x := {[-1.25, -1], [0.5, 1], [1.17809724509617, 1.5707963267949], [-0.991420862966853, -0.5], [-1.87886101106907, -1.5], [1.17809724509617, 1.53162949774884], [2.625, 3]}
CP(2) => {[-1.25, -1], [0.75, 1], [1.17809724509617, 1.5707963267949], [-0.982043519950037, -0.5], [-1.86948366805225, -1.5], [1.17809724509617, 1.52356700121422], [2.625, 3]}
split: 3 -0.741022 (120)
x := {[-1.35626212350779, -1], [0.643737691401425, 1], [0.785398163397449, 0.981747704246811], [-1, -0.643737691401425], [-1.35626212350779, -1], [0.785398163397449, 1.17809724509617], [2.25, 2.625]}
CP(2) => []
x := {[-1.35626212350779, -1], [0.643737691401425, 1], [0.981747704246811, 1.17809724509617], [-1, -0.643737691401425], [-1.35626212350779, -1], [0.785398163397449, 1.17809724509617], [2.25, 2.625]}
CP(2) => []
x := {[-1.5, -1.25], [0.5, 1], [0.785398163397449, 1.17809724509617], [-1, -0.5], [-1.5, -1], [0.785398163397449, 1.17809724509617], [2.625, 3]}
split: 1 0.75 (119)
x := {[-1.25, -1], [0.5, 1], [0.785398163397449, 1.17809724509617], [-1, -0.5], [-1.5, -1], [0.785398163397449, 1.17809724509617], [2.625, 3]}
CP(2) => {[-1.25, -1], [0.75, 1], [0.785398163397449, 1.17809724509617], [-1, -0.5], [-1.5, -1], [0.785398163397449, 1.17809724509617], [2.625, 3]}
split: 3 -0.75 (120)
x := {[-1.5, -1.25], [0.5, 1], [0.785398163397449, 1.17809724509617], [-1, -0.5], [-1.5, -1], [1.17809724509617, 1.5707963267949], [2.625, 3]}
split: 1 0.75 (121)
x := {[-1.25, -1], [0.5, 1], [0.785398163397449, 1.17809724509617], [-1, -0.5], [-1.5, -1], [1.17809724509617, 1.5707963267949], [2.625, 3]}
CP(2) => {[-1.25, -1], [0.75, 1], [0.785398163397449, 1.17809724509617], [-1, -0.5], [-1.5, -1], [1.17809724509617, 1.5707963267949], [2.625, 3]}
split: 3 -0.75 (122)
x := {[-1.5, -1.25], [0.5, 1], [1.17809724509617, 1.5707963267949], [-1, -0.5], [-1.5, -1], [0.785398163397449, 1.17809724509617], [2.625, 3]}
split: 1 0.75 (123)
x := {[-1.25, -1], [0.5, 1], [1.17809724509617, 1.5707963267949], [-1, -0.5], [-1.5, -1], [0.785398163397449, 1.17809724509617], [2.625, 3]}
CP(2) => {[-1.25, -1], [0.75, 1], [1.17809724509617, 1.5707963267949], [-1, -0.5], [-1.5, -1], [0.785398163397449, 1.17809724509617], [2.625, 3]}
split: 3 -0.75 (124)
x := {[-1.46953976114561, -1], [0.5, 0.982012505153902], [1.17809724509617, 1.5707963267949], [-0.982012505153902, -0.741006252576951], [-1.46953976114561, -1], [1.17809724509617, 1.5707963267949], [2.25, 2.625]}
CP(1) => []
x := {[-1.46953976114561, -1], [0.5, 0.982012505153902], [1.17809724509617, 1.5707963267949], [-0.741006252576951, -0.5], [-1.46953976114561, -1], [1.17809724509617, 1.5707963267949], [2.25, 2.625]}
CP(1) => []
x := {[-1.5, -1.25], [0.5, 1], [1.17809724509617, 1.5707963267949], [-1, -0.5], [-1.5, -1], [1.17809724509617, 1.5707963267949], [2.625, 3]}
split: 1 0.75 (123)
x := {[-1.25, -1], [0.5, 1], [1.17809724509617, 1.5707963267949], [-1, -0.5], [-1.5, -1], [1.17809724509617, 1.5707963267949], [2.625, 3]}
CP(2) => {[-1.25, -1], [0.75, 1], [1.17809724509617, 1.5707963267949], [-1, -0.5], [-1.5, -1], [1.17809724509617, 1.5707963267949], [2.625, 3]}
split: 3 -0.75 (124)
x := {[-1.5, -1.25], [0.5, 0.75], [0.785398163397449, 1.17809724509617], [-0.5, -0.0783736933019981], [-1.921626306698, -1.5], [1.17809724509617, 1.5707963267949], [2.625, 3]}
split: 3 -0.289187 (125)
x := {[-1.5, -1.25], [0.75, 1], [0.785398163397449, 1.17809724509617], [-0.5, -0.0783736933019981], [-1.921626306698, -1.5], [1.17809724509617, 1.5707963267949], [2.625, 3]}
split: 3 -0.289187 (126)
x := {[-1.25, -1], [0.75, 1], [0.785398163397449, 1.17809724509617], [-0.5, -0.289186846650999], [-1.921626306698, -1.5], [1.17809724509617, 1.5707963267949], [2.625, 3]}
split: 4 -1.71081 (127)
x := {[-1.25, -1], [0.75, 1], [0.785398163397449, 1.17809724509617], [-0.289186846650999, -0.0783736933019981], [-1.921626306698, -1.5], [1.17809724509617, 1.5707963267949], [2.625, 3]}
CP(7) => []
x := {[-1.5, -1.25], [0.5, 0.75], [1.17809724509617, 1.5707963267949], [-0.5, -0.0783736933019981], [-1.921626306698, -1.5], [1.17809724509617, 1.5707963267949], [2.625, 3]}
split: 3 -0.289187 (127)
x := {[-1.5, -1.25], [0.75, 1], [1.17809724509617, 1.5707963267949], [-0.5, -0.0783736933019981], [-1.921626306698, -1.5], [1.17809724509617, 1.5707963267949], [2.625, 3]}
split: 3 -0.289187 (128)
x := {[-1.25, -1], [0.75, 1], [1.17809724509617, 1.5707963267949], [-0.5, -0.289186846650999], [-1.921626306698, -1.5], [1.17809724509617, 1.5707963267949], [2.625, 3]}
split: 4 -1.71081 (129)
x := {[-1.25, -1], [0.75, 1], [1.17809724509617, 1.5707963267949], [-0.289186846650999, -0.0783736933019981], [-1.921626306698, -1.5], [1.17809724509617, 1.5707963267949], [2.625, 3]}
CP(7) => []
x := {[-1.5, -1.25], [0.5, 0.75], [-4.94065645841247e-324, 0.392699081698724], [-1, -0.5], [-1.5, -1], [-4.94065645841247e-324, 0.392699081698724], [2.625, 3]}
split: 3 -0.75 (129)
x := {[-1.5, -1.25], [0.75, 1], [-4.94065645841247e-324, 0.392699081698724], [-1, -0.5], [-1.5, -1], [-4.94065645841247e-324, 0.392699081698724], [2.625, 3]}
CP(3) => []
x := {[-1.25, -1], [0.75, 1], [-4.94065645841247e-324, 0.392699081698724], [-1, -0.75], [-1.5, -1], [-4.94065645841247e-324, 0.392699081698724], [2.625, 3]}
split: 4 -1.25 (129)
x := {[-1.25, -1], [0.75, 1], [-4.94065645841247e-324, 0.392699081698724], [-0.75, -0.5], [-1.5, -1], [-4.94065645841247e-324, 0.392699081698724], [2.625, 3]}
CP(2) => {[-1.25, -1], [0.75, 1], [-4.94065645841247e-324, 0.392699081698724], [-0.75, -0.5], [-1.5, -1.25], [-4.94065645841247e-324, 0.392699081698724], [2.625, 3]}
split: 2 0.19635 (130)
x := {[-1.5, -1.25], [0.5, 0.75], [-4.94065645841247e-324, 0.392699081698724], [-1, -0.5], [-1.5, -1], [0.392699081698724, 0.785398163397449], [2.625, 3]}
split: 3 -0.75 (131)
x := {[-1.5, -1.25], [0.75, 1], [-4.94065645841247e-324, 0.392699081698724], [-1, -0.5], [-1.5, -1], [0.392699081698724, 0.785398163397449], [2.625, 3]}
CP(3) => []
x := {[-1.25, -1], [0.75, 1], [-4.94065645841247e-324, 0.392699081698724], [-1, -0.75], [-1.5, -1], [0.392699081698724, 0.785398163397449], [2.625, 3]}
split: 4 -1.25 (131)
x := {[-1.25, -1], [0.75, 1], [-4.94065645841247e-324, 0.392699081698724], [-0.75, -0.5], [-1.5, -1], [0.392699081698724, 0.785398163397449], [2.625, 3]}
CP(2) => {[-1.25, -1], [0.75, 1], [-4.94065645841247e-324, 0.392699081698724], [-0.75, -0.5], [-1.5, -1.25], [0.392699081698724, 0.785398163397449], [2.625, 3]}
split: 2 0.19635 (132)
x := {[-1.5, -1.25], [0.5, 0.75], [0.392699081698724, 0.785398163397449], [-1, -0.5], [-1.5, -1], [-4.94065645841247e-324, 0.392699081698724], [2.625, 3]}
split: 3 -0.75 (133)
x := {[-1.5, -1.25], [0.75, 1], [0.392699081698724, 0.785398163397449], [-1, -0.5], [-1.5, -1], [-4.94065645841247e-324, 0.392699081698724], [2.625, 3]}
split: 3 -0.75 (134)
x := {[-1.25, -1], [0.75, 1], [0.392699081698724, 0.785398163397449], [-1, -0.75], [-1.5, -1], [-4.94065645841247e-324, 0.392699081698724], [2.625, 3]}
split: 4 -1.25 (135)
x := {[-1.25, -1], [0.75, 1], [0.392699081698724, 0.785398163397449], [-0.75, -0.5], [-1.5, -1], [-4.94065645841247e-324, 0.392699081698724], [2.625, 3]}
CP(2) => {[-1.25, -1], [0.75, 1], [0.392699081698724, 0.785398163397449], [-0.75, -0.5], [-1.5, -1.25], [-4.94065645841247e-324, 0.392699081698724], [2.625, 3]}
split: 5 0.19635 (136)
x := {[-1.5, -1.25], [0.5, 0.75], [0.392699081698724, 0.785398163397449], [-1, -0.5], [-1.5, -1], [0.392699081698724, 0.785398163397449], [2.625, 3]}
split: 3 -0.75 (137)
x := {[-1.5, -1.25], [0.75, 1], [0.392699081698724, 0.785398163397449], [-1, -0.5], [-1.5, -1], [0.392699081698724, 0.785398163397449], [2.625, 3]}
split: 3 -0.75 (138)
x := {[-1.25, -1], [0.75, 1], [0.392699081698724, 0.785398163397449], [-1, -0.75], [-1.5, -1], [0.392699081698724, 0.785398163397449], [2.625, 3]}
split: 4 -1.25 (139)
x := {[-1.25, -1], [0.75, 1], [0.392699081698724, 0.785398163397449], [-0.75, -0.5], [-1.5, -1], [0.392699081698724, 0.785398163397449], [2.625, 3]}
CP(2) => {[-1.25, -1], [0.75, 1], [0.392699081698724, 0.785398163397449], [-0.75, -0.5], [-1.5, -1.25], [0.392699081698724, 0.785398163397449], [2.625, 3]}
split: 2 0.589049 (140)
x := {[-1.5, -1.25], [0.5, 0.75], [-4.94065645841247e-324, 0.392699081698724], [-0.98571626116165, -0.5], [-1.87315640926387, -1.5], [1.17809724509617, 1.52672510510496], [2.625, 3]}
split: 3 -0.742858 (141)
x := {[-1.5, -1.25], [0.75, 1], [-4.94065645841247e-324, 0.392699081698724], [-0.98571626116165, -0.5], [-1.87315640926387, -1.5], [1.17809724509617, 1.52672510510496], [2.625, 3]}
CP(3) => []
x := {[-1.25, -1], [0.75, 1], [-4.94065645841247e-324, 0.392699081698724], [-0.982043519950037, -0.741021759975018], [-1.86948366805225, -1.5], [1.17809724509617, 1.52356700121422], [2.625, 3]}
CP(2) => []
x := {[-1.25, -1], [0.75, 1], [-4.94065645841247e-324, 0.392699081698724], [-0.741021759975018, -0.5], [-1.86948366805225, -1.5], [1.17809724509617, 1.52356700121422], [2.625, 3]}
split: 2 0.19635 (140)
x := {[-1.5, -1.25], [0.5, 0.75], [0.392699081698724, 0.785398163397449], [-0.98571626116165, -0.5], [-1.87315640926387, -1.5], [1.17809724509617, 1.52672510510496], [2.625, 3]}
split: 3 -0.742858 (141)
x := {[-1.5, -1.25], [0.75, 1], [0.392699081698724, 0.785398163397449], [-0.98571626116165, -0.5], [-1.87315640926387, -1.5], [1.17809724509617, 1.52672510510496], [2.625, 3]}
split: 3 -0.742858 (142)
x := {[-1.25, -1], [0.75, 1], [0.392699081698724, 0.785398163397449], [-0.982043519950037, -0.741021759975018], [-1.86948366805225, -1.5], [1.17809724509617, 1.52356700121422], [2.625, 3]}
CP(2) => []
x := {[-1.25, -1], [0.75, 1], [0.392699081698724, 0.785398163397449], [-0.741021759975018, -0.5], [-1.86948366805225, -1.5], [1.17809724509617, 1.52356700121422], [2.625, 3]}
split: 2 0.589049 (142)
x := {[-1.5, -1.25], [0.5, 0.75], [-4.94065645841247e-324, 0.392699081698724], [-1, -0.5], [-1.5, -1], [0.785398163397449, 1.17809724509617], [2.625, 3]}
split: 3 -0.75 (143)
x := {[-1.5, -1.25], [0.75, 1], [-4.94065645841247e-324, 0.392699081698724], [-1, -0.5], [-1.5, -1], [0.785398163397449, 1.17809724509617], [2.625, 3]}
CP(3) => []
x := {[-1.25, -1], [0.75, 1], [-4.94065645841247e-324, 0.392699081698724], [-1, -0.75], [-1.5, -1], [0.785398163397449, 1.17809724509617], [2.625, 3]}
split: 4 -1.25 (143)
x := {[-1.25, -1], [0.75, 1], [-4.94065645841247e-324, 0.392699081698724], [-0.75, -0.5], [-1.5, -1], [0.785398163397449, 1.17809724509617], [2.625, 3]}
CP(2) => {[-1.25, -1], [0.75, 1], [-4.94065645841247e-324, 0.392699081698724], [-0.75, -0.5], [-1.5, -1.25], [0.785398163397449, 1.17809724509617], [2.625, 3]}
split: 5 0.981748 (144)
x := {[-1.5, -1.25], [0.5, 0.75], [-4.94065645841247e-324, 0.392699081698724], [-1, -0.5], [-1.5, -1], [1.17809724509617, 1.5707963267949], [2.625, 3]}
split: 3 -0.75 (145)
x := {[-1.5, -1.25], [0.75, 1], [-4.94065645841247e-324, 0.392699081698724], [-1, -0.5], [-1.5, -1], [1.17809724509617, 1.5707963267949], [2.625, 3]}
CP(3) => []
x := {[-1.25, -1], [0.75, 1], [-4.94065645841247e-324, 0.392699081698724], [-1, -0.75], [-1.5, -1], [1.17809724509617, 1.5707963267949], [2.625, 3]}
split: 4 -1.25 (145)
x := {[-1.25, -1], [0.75, 1], [-4.94065645841247e-324, 0.392699081698724], [-0.75, -0.5], [-1.5, -1], [1.17809724509617, 1.5707963267949], [2.625, 3]}
CP(2) => {[-1.25, -1], [0.75, 1], [-4.94065645841247e-324, 0.392699081698724], [-0.75, -0.5], [-1.5, -1.25], [1.17809724509617, 1.5707963267949], [2.625, 3]}
split: 2 0.19635 (146)
x := {[-1.5, -1.25], [0.5, 0.75], [0.392699081698724, 0.785398163397449], [-1, -0.5], [-1.5, -1], [0.785398163397449, 1.17809724509617], [2.625, 3]}
split: 3 -0.75 (147)
x := {[-1.5, -1.25], [0.75, 1], [0.392699081698724, 0.785398163397449], [-1, -0.5], [-1.5, -1], [0.785398163397449, 1.17809724509617], [2.625, 3]}
split: 3 -0.75 (148)
x := {[-1.25, -1], [0.75, 1], [0.392699081698724, 0.785398163397449], [-1, -0.75], [-1.5, -1], [0.785398163397449, 1.17809724509617], [2.625, 3]}
split: 4 -1.25 (149)
x := {[-1.25, -1], [0.75, 1], [0.392699081698724, 0.785398163397449], [-0.75, -0.5], [-1.5, -1], [0.785398163397449, 1.17809724509617], [2.625, 3]}
CP(2) => {[-1.25, -1], [0.75, 1], [0.392699081698724, 0.785398163397449], [-0.75, -0.5], [-1.5, -1.25], [0.785398163397449, 1.17809724509617], [2.625, 3]}
split: 5 0.981748 (150)
x := {[-1.5, -1.25], [0.5, 0.75], [0.392699081698724, 0.785398163397449], [-1, -0.5], [-1.5, -1], [1.17809724509617, 1.5707963267949], [2.625, 3]}
split: 3 -0.75 (151)
x := {[-1.5, -1.25], [0.75, 1], [0.392699081698724, 0.785398163397449], [-1, -0.5], [-1.5, -1], [1.17809724509617, 1.5707963267949], [2.625, 3]}
split: 3 -0.75 (152)
x := {[-1.25, -1], [0.75, 1], [0.392699081698724, 0.785398163397449], [-1, -0.75], [-1.5, -1], [1.17809724509617, 1.5707963267949], [2.625, 3]}
split: 4 -1.25 (153)
x := {[-1.25, -1], [0.75, 1], [0.392699081698724, 0.785398163397449], [-0.75, -0.5], [-1.5, -1], [1.17809724509617, 1.5707963267949], [2.625, 3]}
CP(2) => {[-1.25, -1], [0.75, 1], [0.392699081698724, 0.785398163397449], [-0.75, -0.5], [-1.5, -1.25], [1.17809724509617, 1.5707963267949], [2.625, 3]}
split: 2 0.589049 (154)
x := {[-1.5, -1.25], [0.5, 0.75], [-4.94065645841247e-324, 0.392699081698724], [-0.5, -0.289186846650999], [-1.921626306698, -1.5], [1.17809724509617, 1.5707963267949], [2.625, 3]}
split: 4 -1.71081 (155)
x := {[-1.5, -1.25], [0.5, 0.75], [-4.94065645841247e-324, 0.392699081698724], [-0.289186846650999, -0.0783736933019981], [-1.921626306698, -1.5], [1.17809724509617, 1.5707963267949], [2.625, 3]}
CP(7) => []
x := {[-1.25, -1], [0.75, 1], [-4.94065645841247e-324, 0.392699081698724], [-0.5, -0.289186846650999], [-1.921626306698, -1.710813153349], [1.17809724509617, 1.5707963267949], [2.625, 3]}
CP(2) => []
x := {[-1.25, -1], [0.75, 1], [-4.94065645841247e-324, 0.392699081698724], [-0.5, -0.289186846650999], [-1.710813153349, -1.5], [1.17809724509617, 1.5707963267949], [2.625, 3]}
split: 2 0.19635 (154)
x := {[-1.5, -1.25], [0.5, 0.75], [0.392699081698724, 0.785398163397449], [-0.5, -0.289186846650999], [-1.921626306698, -1.5], [1.17809724509617, 1.5707963267949], [2.625, 3]}
split: 4 -1.71081 (155)
x := {[-1.5, -1.25], [0.5, 0.75], [0.392699081698724, 0.785398163397449], [-0.289186846650999, -0.0783736933019981], [-1.921626306698, -1.5], [1.17809724509617, 1.5707963267949], [2.625, 3]}
CP(7) => []
x := {[-1.5, -1.25], [0.75, 1], [0.392699081698724, 0.785398163397449], [-0.5, -0.289186846650999], [-1.921626306698, -1.5], [1.17809724509617, 1.5707963267949], [2.625, 3]}
split: 4 -1.71081 (155)
x := {[-1.5, -1.25], [0.75, 1], [0.392699081698724, 0.785398163397449], [-0.289186846650999, -0.0783736933019981], [-1.921626306698, -1.5], [1.17809724509617, 1.5707963267949], [2.625, 3]}
CP(7) => []
x := {[-1.25, -1], [0.75, 1], [0.392699081698724, 0.785398163397449], [-0.5, -0.289186846650999], [-1.921626306698, -1.710813153349], [1.17809724509617, 1.5707963267949], [2.625, 3]}
CP(2) => []
x := {[-1.25, -1], [0.75, 1], [0.392699081698724, 0.785398163397449], [-0.5, -0.289186846650999], [-1.710813153349, -1.5], [1.17809724509617, 1.5707963267949], [2.625, 3]}
split: 2 0.589049 (154)
x := {[-1.921626306698, -1.5], [0.0783736933019978, 0.5], [1.17809724509617, 1.5707963267949], [-1, -0.75], [-1.5, -1], [-4.94065645841247e-324, 0.392699081698724], [2.625, 3]}
split: 4 -1.25 (155)
x := {[-1.921626306698, -1.5], [0.0783736933019978, 0.5], [1.17809724509617, 1.5707963267949], [-0.75, -0.5], [-1.5, -1], [-4.94065645841247e-324, 0.392699081698724], [2.625, 3]}
CP(2) => {[-1.921626306698, -1.5], [0.0783736933019978, 0.5], [1.17809724509617, 1.5707963267949], [-0.75, -0.5], [-1.5, -1.25], [-4.94065645841247e-324, 0.392699081698724], [2.625, 3]}
split: 0 -1.71081 (156)
x := {[-1.921626306698, -1.5], [0.0783736933019978, 0.5], [1.17809724509617, 1.5707963267949], [-1, -0.75], [-1.5, -1], [0.392699081698724, 0.785398163397449], [2.625, 3]}
split: 4 -1.25 (157)
x := {[-1.921626306698, -1.5], [0.0783736933019978, 0.5], [1.17809724509617, 1.5707963267949], [-0.75, -0.5], [-1.5, -1], [0.392699081698724, 0.785398163397449], [2.625, 3]}
CP(2) => {[-1.921626306698, -1.5], [0.0783736933019978, 0.5], [1.17809724509617, 1.5707963267949], [-0.75, -0.5], [-1.5, -1.25], [0.392699081698724, 0.785398163397449], [2.625, 3]}
split: 0 -1.71081 (158)
x := {[-1.87886101106907, -1.5], [0.5, 0.75], [1.17809724509617, 1.53162949774884], [-1, -0.5], [-1.5, -1], [-4.94065645841247e-324, 0.392699081698724], [2.625, 3]}
CP(1) => {[-1.87315640926387, -1.5], [0.5, 0.75], [1.17809724509617, 1.52672510510496], [-1, -0.5], [-1.5, -1], [-4.94065645841247e-324, 0.392699081698724], [2.625, 3]}
split: 3 -0.75 (159)
x := {[-1.87886101106907, -1.5], [0.75, 1], [1.17809724509617, 1.53162949774884], [-1, -0.5], [-1.5, -1], [-4.94065645841247e-324, 0.392699081698724], [2.625, 3]}
CP(2) => []
x := {[-1.87886101106907, -1.5], [0.5, 0.75], [1.17809724509617, 1.53162949774884], [-1, -0.5], [-1.5, -1], [0.392699081698724, 0.785398163397449], [2.625, 3]}
CP(1) => {[-1.87315640926387, -1.5], [0.5, 0.75], [1.17809724509617, 1.52672510510496], [-1, -0.5], [-1.5, -1], [0.392699081698724, 0.785398163397449], [2.625, 3]}
split: 3 -0.75 (159)
x := {[-1.87886101106907, -1.5], [0.75, 1], [1.17809724509617, 1.53162949774884], [-1, -0.5], [-1.5, -1], [0.392699081698724, 0.785398163397449], [2.625, 3]}
CP(2) => []
x := {[-1.5, -1.25], [0.5, 0.75], [0.785398163397449, 1.17809724509617], [-1, -0.5], [-1.5, -1], [-4.94065645841247e-324, 0.392699081698724], [2.625, 3]}
split: 3 -0.75 (159)
x := {[-1.5, -1.25], [0.75, 1], [0.785398163397449, 1.17809724509617], [-1, -0.5], [-1.5, -1], [-4.94065645841247e-324, 0.392699081698724], [2.625, 3]}
split: 3 -0.75 (160)
x := {[-1.25, -1], [0.75, 1], [0.785398163397449, 1.17809724509617], [-1, -0.75], [-1.5, -1], [-4.94065645841247e-324, 0.392699081698724], [2.625, 3]}
split: 4 -1.25 (161)
x := {[-1.25, -1], [0.75, 1], [0.785398163397449, 1.17809724509617], [-0.75, -0.5], [-1.5, -1], [-4.94065645841247e-324, 0.392699081698724], [2.625, 3]}
CP(2) => {[-1.25, -1], [0.75, 1], [0.785398163397449, 1.17809724509617], [-0.75, -0.5], [-1.5, -1.25], [-4.94065645841247e-324, 0.392699081698724], [2.625, 3]}
split: 2 0.981748 (162)
x := {[-1.5, -1.25], [0.5, 0.75], [1.17809724509617, 1.5707963267949], [-1, -0.5], [-1.5, -1], [-4.94065645841247e-324, 0.392699081698724], [2.625, 3]}
split: 3 -0.75 (163)
x := {[-1.5, -1.25], [0.75, 1], [1.17809724509617, 1.5707963267949], [-1, -0.5], [-1.5, -1], [-4.94065645841247e-324, 0.392699081698724], [2.625, 3]}
split: 3 -0.75 (164)
x := {[-1.25, -1], [0.75, 1], [1.17809724509617, 1.5707963267949], [-1, -0.75], [-1.5, -1], [-4.94065645841247e-324, 0.392699081698724], [2.625, 3]}
split: 4 -1.25 (165)
x := {[-1.25, -1], [0.75, 1], [1.17809724509617, 1.5707963267949], [-0.75, -0.5], [-1.5, -1], [-4.94065645841247e-324, 0.392699081698724], [2.625, 3]}
CP(2) => {[-1.25, -1], [0.75, 1], [1.17809724509617, 1.5707963267949], [-0.75, -0.5], [-1.5, -1.25], [-4.94065645841247e-324, 0.392699081698724], [2.625, 3]}
split: 5 0.19635 (166)
x := {[-1.5, -1.25], [0.5, 0.75], [0.785398163397449, 1.17809724509617], [-1, -0.5], [-1.5, -1], [0.392699081698724, 0.785398163397449], [2.625, 3]}
split: 3 -0.75 (167)
x := {[-1.5, -1.25], [0.75, 1], [0.785398163397449, 1.17809724509617], [-1, -0.5], [-1.5, -1], [0.392699081698724, 0.785398163397449], [2.625, 3]}
split: 3 -0.75 (168)
x := {[-1.25, -1], [0.75, 1], [0.785398163397449, 1.17809724509617], [-1, -0.75], [-1.5, -1], [0.392699081698724, 0.785398163397449], [2.625, 3]}
split: 4 -1.25 (169)
x := {[-1.25, -1], [0.75, 1], [0.785398163397449, 1.17809724509617], [-0.75, -0.5], [-1.5, -1], [0.392699081698724, 0.785398163397449], [2.625, 3]}
CP(2) => {[-1.25, -1], [0.75, 1], [0.785398163397449, 1.17809724509617], [-0.75, -0.5], [-1.5, -1.25], [0.392699081698724, 0.785398163397449], [2.625, 3]}
split: 2 0.981748 (170)
x := {[-1.5, -1.25], [0.5, 0.75], [1.17809724509617, 1.5707963267949], [-1, -0.5], [-1.5, -1], [0.392699081698724, 0.785398163397449], [2.625, 3]}
split: 3 -0.75 (171)
x := {[-1.5, -1.25], [0.75, 1], [1.17809724509617, 1.5707963267949], [-1, -0.5], [-1.5, -1], [0.392699081698724, 0.785398163397449], [2.625, 3]}
split: 3 -0.75 (172)
x := {[-1.25, -1], [0.75, 1], [1.17809724509617, 1.5707963267949], [-1, -0.75], [-1.5, -1], [0.392699081698724, 0.785398163397449], [2.625, 3]}
split: 4 -1.25 (173)
x := {[-1.25, -1], [0.75, 1], [1.17809724509617, 1.5707963267949], [-0.75, -0.5], [-1.5, -1], [0.392699081698724, 0.785398163397449], [2.625, 3]}
CP(2) => {[-1.25, -1], [0.75, 1], [1.17809724509617, 1.5707963267949], [-0.75, -0.5], [-1.5, -1.25], [0.392699081698724, 0.785398163397449], [2.625, 3]}
split: 5 0.589049 (174)
x := {[-1.921626306698, -1.5], [0.0783736933019978, 0.5], [1.17809724509617, 1.5707963267949], [-0.991420862966853, -0.745710431483426], [-1.87886101106907, -1.5], [1.17809724509617, 1.53162949774884], [2.625, 3]}
CP(2) => []
x := {[-1.921626306698, -1.5], [0.0783736933019978, 0.5], [1.17809724509617, 1.5707963267949], [-0.745710431483426, -0.5], [-1.87886101106907, -1.5], [1.17809724509617, 1.53162949774884], [2.625, 3]}
CP(1) => {[-1.921626306698, -1.5], [0.0783736933019978, 0.5], [1.17809724509617, 1.5707963267949], [-0.745710431483426, -0.5], [-1.87315640926387, -1.5], [1.17809724509617, 1.52672510510496], [2.625, 3]}
split: 0 -1.71081 (174)
x := {[-1.921626306698, -1.5], [0.0783736933019978, 0.5], [1.17809724509617, 1.5707963267949], [-1, -0.75], [-1.5, -1], [0.785398163397449, 1.17809724509617], [2.625, 3]}
split: 4 -1.25 (175)
x := {[-1.921626306698, -1.5], [0.0783736933019978, 0.5], [1.17809724509617, 1.5707963267949], [-0.75, -0.5], [-1.5, -1], [0.785398163397449, 1.17809724509617], [2.625, 3]}
CP(2) => {[-1.921626306698, -1.5], [0.0783736933019978, 0.5], [1.17809724509617, 1.5707963267949], [-0.75, -0.5], [-1.5, -1.25], [0.785398163397449, 1.17809724509617], [2.625, 3]}
split: 0 -1.71081 (176)
x := {[-1.921626306698, -1.5], [0.0783736933019978, 0.5], [1.17809724509617, 1.5707963267949], [-1, -0.75], [-1.5, -1], [1.17809724509617, 1.5707963267949], [2.625, 3]}
split: 4 -1.25 (177)
x := {[-1.921626306698, -1.5], [0.0783736933019978, 0.5], [1.17809724509617, 1.5707963267949], [-0.75, -0.5], [-1.5, -1], [1.17809724509617, 1.5707963267949], [2.625, 3]}
CP(2) => {[-1.921626306698, -1.5], [0.0783736933019978, 0.5], [1.17809724509617, 1.5707963267949], [-0.75, -0.5], [-1.5, -1.25], [1.17809724509617, 1.5707963267949], [2.625, 3]}
split: 0 -1.71081 (178)
x := {[-1.9044562872498, -1.710813153349], [0.0783736933019978, 0.289186846650999], [1.17809724509617, 1.55604708292123], [-0.5, -0.0783736933019981], [-1.921626306698, -1.5], [1.17809724509617, 1.5707963267949], [2.625, 3]}
CP(6) => []
x := {[-1.9044562872498, -1.710813153349], [0.289186846650999, 0.5], [1.17809724509617, 1.55604708292123], [-0.5, -0.0783736933019981], [-1.921626306698, -1.5], [1.17809724509617, 1.5707963267949], [2.625, 3]}
CP(2) => []
x := {[-1.710813153349, -1.5], [0.289186846650999, 0.5], [1.17809724509617, 1.5707963267949], [-0.5, -0.289186846650999], [-1.921626306698, -1.5], [1.17809724509617, 1.5707963267949], [2.625, 3]}
split: 4 -1.71081 (177)
x := {[-1.710813153349, -1.5], [0.289186846650999, 0.5], [1.17809724509617, 1.5707963267949], [-0.289186846650999, -0.0783736933019981], [-1.921626306698, -1.5], [1.17809724509617, 1.5707963267949], [2.625, 3]}
CP(7) => []
x := {[-1.86948366805225, -1.5], [0.5, 0.985716261161655], [1.17809724509617, 1.52356700121422], [-0.991420862966853, -0.745710431483426], [-1.87886101106907, -1.5], [1.17809724509617, 1.53162949774884], [2.625, 3]}
CP(2) => []
x := {[-1.86948366805225, -1.5], [0.5, 0.985716261161655], [1.17809724509617, 1.52356700121422], [-0.745710431483426, -0.5], [-1.87886101106907, -1.5], [1.17809724509617, 1.53162949774884], [2.625, 3]}
CP(1) => {[-1.86710940815609, -1.5], [0.5, 0.982043519950042], [1.17809724509617, 1.52152518198677], [-0.745710431483426, -0.5], [-1.87315640926387, -1.5], [1.17809724509617, 1.52672510510496], [2.625, 3]}
split: 1 0.741022 (176)
x := {[-1.87315640926387, -1.5], [0.5, 0.991420862966858], [1.17809724509617, 1.52672510510496], [-1, -0.75], [-1.5, -1], [0.785398163397449, 1.17809724509617], [2.625, 3]}
CP(1) => {[-1.86948366805225, -1.5], [0.5, 0.985716261161655], [1.17809724509617, 1.52356700121422], [-1, -0.75], [-1.5, -1], [0.785398163397449, 1.17809724509617], [2.625, 3]}
split: 4 -1.25 (177)
x := {[-1.87315640926387, -1.5], [0.5, 0.991420862966858], [1.17809724509617, 1.52672510510496], [-0.75, -0.5], [-1.5, -1], [0.785398163397449, 1.17809724509617], [2.625, 3]}
CP(2) => {[-1.86710940815609, -1.5], [0.5, 0.982043519950042], [1.17809724509617, 1.52152518198677], [-0.75, -0.5], [-1.5, -1.25], [0.785398163397449, 1.17809724509617], [2.625, 3]}
split: 1 0.741022 (178)
x := {[-1.87315640926387, -1.5], [0.5, 0.991420862966858], [1.17809724509617, 1.52672510510496], [-1, -0.75], [-1.5, -1], [1.17809724509617, 1.5707963267949], [2.625, 3]}
CP(1) => {[-1.86948366805225, -1.5], [0.5, 0.985716261161655], [1.17809724509617, 1.52356700121422], [-1, -0.75], [-1.5, -1], [1.17809724509617, 1.5707963267949], [2.625, 3]}
split: 4 -1.25 (179)
x := {[-1.87315640926387, -1.5], [0.5, 0.991420862966858], [1.17809724509617, 1.52672510510496], [-0.75, -0.5], [-1.5, -1], [1.17809724509617, 1.5707963267949], [2.625, 3]}
CP(2) => {[-1.86710940815609, -1.5], [0.5, 0.982043519950042], [1.17809724509617, 1.52152518198677], [-0.75, -0.5], [-1.5, -1.25], [1.17809724509617, 1.5707963267949], [2.625, 3]}
split: 1 0.741022 (180)
x := {[-1.86948366805225, -1.5], [0.5, 0.742858130580828], [1.17809724509617, 1.52356700121422], [-0.5, -0.289186846650999], [-1.921626306698, -1.5], [1.17809724509617, 1.5707963267949], [2.625, 3]}
split: 4 -1.71081 (181)
x := {[-1.86948366805225, -1.5], [0.5, 0.742858130580828], [1.17809724509617, 1.52356700121422], [-0.289186846650999, -0.0783736933019981], [-1.921626306698, -1.5], [1.17809724509617, 1.5707963267949], [2.625, 3]}
CP(7) => []
x := {[-1.5, -1.25], [0.5, 0.75], [0.785398163397449, 1.17809724509617], [-0.98571626116165, -0.5], [-1.87315640926387, -1.5], [1.17809724509617, 1.52672510510496], [2.625, 3]}
split: 3 -0.742858 (181)
x := {[-1.5, -1.25], [0.75, 1], [0.785398163397449, 1.17809724509617], [-0.98571626116165, -0.5], [-1.87315640926387, -1.5], [1.17809724509617, 1.52672510510496], [2.625, 3]}
split: 3 -0.742858 (182)
x := {[-1.25, -1], [0.75, 1], [0.785398163397449, 1.17809724509617], [-0.982043519950037, -0.741021759975018], [-1.86948366805225, -1.5], [1.17809724509617, 1.52356700121422], [2.625, 3]}
CP(2) => []
x := {[-1.25, -1], [0.75, 1], [0.785398163397449, 1.17809724509617], [-0.741021759975018, -0.5], [-1.86948366805225, -1.5], [1.17809724509617, 1.52356700121422], [2.625, 3]}
split: 2 0.981748 (182)
x := {[-1.5, -1.25], [0.5, 0.75], [1.17809724509617, 1.5707963267949], [-0.98571626116165, -0.5], [-1.87315640926387, -1.5], [1.17809724509617, 1.52672510510496], [2.625, 3]}
split: 3 -0.742858 (183)
x := {[-1.5, -1.25], [0.75, 1], [1.17809724509617, 1.5707963267949], [-0.98571626116165, -0.5], [-1.87315640926387, -1.5], [1.17809724509617, 1.52672510510496], [2.625, 3]}
split: 3 -0.742858 (184)
x := {[-1.25, -1], [0.75, 1], [1.17809724509617, 1.5707963267949], [-0.982043519950037, -0.741021759975018], [-1.86948366805225, -1.5], [1.17809724509617, 1.52356700121422], [2.625, 3]}
CP(2) => []
x := {[-1.25, -1], [0.75, 1], [1.17809724509617, 1.5707963267949], [-0.741021759975018, -0.5], [-1.86948366805225, -1.5], [1.17809724509617, 1.52356700121422], [2.625, 3]}
split: 2 1.37445 (184)
x := {[-1.5, -1.25], [0.5, 0.75], [0.785398163397449, 1.17809724509617], [-1, -0.5], [-1.5, -1], [0.785398163397449, 1.17809724509617], [2.625, 3]}
split: 3 -0.75 (185)
x := {[-1.5, -1.25], [0.75, 1], [0.785398163397449, 1.17809724509617], [-1, -0.5], [-1.5, -1], [0.785398163397449, 1.17809724509617], [2.625, 3]}
split: 3 -0.75 (186)
x := {[-1.25, -1], [0.75, 1], [0.785398163397449, 1.17809724509617], [-1, -0.75], [-1.5, -1], [0.785398163397449, 1.17809724509617], [2.625, 3]}
split: 4 -1.25 (187)
x := {[-1.25, -1], [0.75, 1], [0.785398163397449, 1.17809724509617], [-0.75, -0.5], [-1.5, -1], [0.785398163397449, 1.17809724509617], [2.625, 3]}
CP(2) => {[-1.25, -1], [0.75, 1], [0.785398163397449, 1.17809724509617], [-0.75, -0.5], [-1.5, -1.25], [0.785398163397449, 1.17809724509617], [2.625, 3]}
split: 2 0.981748 (188)
x := {[-1.5, -1.25], [0.5, 0.75], [0.785398163397449, 1.17809724509617], [-1, -0.5], [-1.5, -1], [1.17809724509617, 1.5707963267949], [2.625, 3]}
split: 3 -0.75 (189)
x := {[-1.5, -1.25], [0.75, 1], [0.785398163397449, 1.17809724509617], [-1, -0.5], [-1.5, -1], [1.17809724509617, 1.5707963267949], [2.625, 3]}
split: 3 -0.75 (190)
x := {[-1.25, -1], [0.75, 1], [0.785398163397449, 1.17809724509617], [-1, -0.75], [-1.5, -1], [1.17809724509617, 1.5707963267949], [2.625, 3]}
split: 4 -1.25 (191)
x := {[-1.25, -1], [0.75, 1], [0.785398163397449, 1.17809724509617], [-0.75, -0.5], [-1.5, -1], [1.17809724509617, 1.5707963267949], [2.625, 3]}
CP(2) => {[-1.25, -1], [0.75, 1], [0.785398163397449, 1.17809724509617], [-0.75, -0.5], [-1.5, -1.25], [1.17809724509617, 1.5707963267949], [2.625, 3]}
split: 2 0.981748 (192)
x := {[-1.5, -1.25], [0.5, 0.75], [1.17809724509617, 1.5707963267949], [-1, -0.5], [-1.5, -1], [0.785398163397449, 1.17809724509617], [2.625, 3]}
split: 3 -0.75 (193)
x := {[-1.5, -1.25], [0.75, 1], [1.17809724509617, 1.5707963267949], [-1, -0.5], [-1.5, -1], [0.785398163397449, 1.17809724509617], [2.625, 3]}
split: 3 -0.75 (194)
x := {[-1.25, -1], [0.75, 1], [1.17809724509617, 1.5707963267949], [-1, -0.75], [-1.5, -1], [0.785398163397449, 1.17809724509617], [2.625, 3]}
split: 4 -1.25 (195)
x := {[-1.25, -1], [0.75, 1], [1.17809724509617, 1.5707963267949], [-0.75, -0.5], [-1.5, -1], [0.785398163397449, 1.17809724509617], [2.625, 3]}
CP(2) => {[-1.25, -1], [0.75, 1], [1.17809724509617, 1.5707963267949], [-0.75, -0.5], [-1.5, -1.25], [0.785398163397449, 1.17809724509617], [2.625, 3]}
split: 5 0.981748 (196)
x := {[-1.5, -1.25], [0.5, 0.75], [1.17809724509617, 1.5707963267949], [-1, -0.5], [-1.5, -1], [1.17809724509617, 1.5707963267949], [2.625, 3]}
split: 3 -0.75 (197)
x := {[-1.5, -1.25], [0.75, 1], [1.17809724509617, 1.5707963267949], [-1, -0.5], [-1.5, -1], [1.17809724509617, 1.5707963267949], [2.625, 3]}
split: 3 -0.75 (198)
x := {[-1.25, -1], [0.75, 1], [1.17809724509617, 1.5707963267949], [-1, -0.75], [-1.5, -1], [1.17809724509617, 1.5707963267949], [2.625, 3]}
split: 4 -1.25 (199)
x := {[-1.25, -1], [0.75, 1], [1.17809724509617, 1.5707963267949], [-0.75, -0.5], [-1.5, -1], [1.17809724509617, 1.5707963267949], [2.625, 3]}
CP(2) => {[-1.25, -1], [0.75, 1], [1.17809724509617, 1.5707963267949], [-0.75, -0.5], [-1.5, -1.25], [1.17809724509617, 1.5707963267949], [2.625, 3]}
split: 2 1.37445 (200)
x := {[-1.5, -1.25], [0.5, 0.75], [0.785398163397449, 1.17809724509617], [-0.5, -0.289186846650999], [-1.921626306698, -1.5], [1.17809724509617, 1.5707963267949], [2.625, 3]}
split: 4 -1.71081 (201)
x := {[-1.5, -1.25], [0.5, 0.75], [0.785398163397449, 1.17809724509617], [-0.289186846650999, -0.0783736933019981], [-1.921626306698, -1.5], [1.17809724509617, 1.5707963267949], [2.625, 3]}
CP(7) => []
x := {[-1.5, -1.25], [0.75, 1], [0.785398163397449, 1.17809724509617], [-0.5, -0.289186846650999], [-1.921626306698, -1.5], [1.17809724509617, 1.5707963267949], [2.625, 3]}
split: 4 -1.71081 (201)
x := {[-1.5, -1.25], [0.75, 1], [0.785398163397449, 1.17809724509617], [-0.289186846650999, -0.0783736933019981], [-1.921626306698, -1.5], [1.17809724509617, 1.5707963267949], [2.625, 3]}
CP(7) => []
x := {[-1.25, -1], [0.75, 1], [0.785398163397449, 1.17809724509617], [-0.5, -0.289186846650999], [-1.921626306698, -1.710813153349], [1.17809724509617, 1.5707963267949], [2.625, 3]}
CP(2) => []
x := {[-1.25, -1], [0.75, 1], [0.785398163397449, 1.17809724509617], [-0.5, -0.289186846650999], [-1.710813153349, -1.5], [1.17809724509617, 1.5707963267949], [2.625, 3]}
split: 2 0.981748 (200)
x := {[-1.5, -1.25], [0.5, 0.75], [1.17809724509617, 1.5707963267949], [-0.5, -0.289186846650999], [-1.921626306698, -1.5], [1.17809724509617, 1.5707963267949], [2.625, 3]}
split: 4 -1.71081 (201)
x := {[-1.5, -1.25], [0.5, 0.75], [1.17809724509617, 1.5707963267949], [-0.289186846650999, -0.0783736933019981], [-1.921626306698, -1.5], [1.17809724509617, 1.5707963267949], [2.625, 3]}
CP(7) => []
x := {[-1.5, -1.25], [0.75, 1], [1.17809724509617, 1.5707963267949], [-0.5, -0.289186846650999], [-1.921626306698, -1.5], [1.17809724509617, 1.5707963267949], [2.625, 3]}
split: 4 -1.71081 (201)
x := {[-1.5, -1.25], [0.75, 1], [1.17809724509617, 1.5707963267949], [-0.289186846650999, -0.0783736933019981], [-1.921626306698, -1.5], [1.17809724509617, 1.5707963267949], [2.625, 3]}
CP(7) => []
x := {[-1.25, -1], [0.75, 1], [1.17809724509617, 1.5707963267949], [-0.5, -0.289186846650999], [-1.921626306698, -1.710813153349], [1.17809724509617, 1.5707963267949], [2.625, 3]}
CP(2) => []
x := {[-1.25, -1], [0.75, 1], [1.17809724509617, 1.5707963267949], [-0.5, -0.289186846650999], [-1.710813153349, -1.5], [1.17809724509617, 1.5707963267949], [2.625, 3]}
split: 2 1.37445 (200)
x := {[-1.5, -1.25], [0.5, 0.75], [-4.94065645841247e-324, 0.392699081698724], [-1, -0.75], [-1.5, -1], [-4.94065645841247e-324, 0.392699081698724], [2.625, 3]}
split: 4 -1.25 (201)
x := {[-1.5, -1.25], [0.5, 0.75], [-4.94065645841247e-324, 0.392699081698724], [-0.75, -0.5], [-1.5, -1], [-4.94065645841247e-324, 0.392699081698724], [2.625, 3]}
CP(2) => {[-1.5, -1.25], [0.5, 0.75], [-4.94065645841247e-324, 0.392699081698724], [-0.75, -0.5], [-1.5, -1.25], [-4.94065645841247e-324, 0.392699081698724], [2.625, 3]}
split: 2 0.19635 (202)
x := {[-1.25, -1], [0.75, 1], [-4.94065645841247e-324, 0.392699081698724], [-1, -0.75], [-1.5, -1.25], [-4.94065645841247e-324, 0.392699081698724], [2.625, 3]}
CP(3) => []
x := {[-1.25, -1], [0.75, 1], [-4.94065645841247e-324, 0.392699081698724], [-1, -0.75], [-1.25, -1], [-4.94065645841247e-324, 0.392699081698724], [2.625, 3]}
split: 2 0.19635 (202)
x := {[-1.25, -1], [0.75, 1], [-4.94065645841247e-324, 0.196349540849362], [-0.75, -0.5], [-1.5, -1.25], [-4.94065645841247e-324, 0.392699081698724], [2.625, 3]}
split: 5 0.19635 (203)
x := {[-1.25, -1], [0.75, 1], [0.196349540849362, 0.392699081698724], [-0.75, -0.5], [-1.5, -1.25], [-4.94065645841247e-324, 0.392699081698724], [2.625, 3]}
split: 5 0.19635 (204)
x := {[-1.5, -1.25], [0.5, 0.75], [-4.94065645841247e-324, 0.392699081698724], [-1, -0.75], [-1.5, -1], [0.392699081698724, 0.785398163397449], [2.625, 3]}
split: 4 -1.25 (205)
x := {[-1.5, -1.25], [0.5, 0.75], [-4.94065645841247e-324, 0.392699081698724], [-0.75, -0.5], [-1.5, -1], [0.392699081698724, 0.785398163397449], [2.625, 3]}
CP(2) => {[-1.5, -1.25], [0.5, 0.75], [-4.94065645841247e-324, 0.392699081698724], [-0.75, -0.5], [-1.5, -1.25], [0.392699081698724, 0.785398163397449], [2.625, 3]}
split: 2 0.19635 (206)
x := {[-1.25, -1], [0.75, 1], [-4.94065645841247e-324, 0.392699081698724], [-1, -0.75], [-1.5, -1.25], [0.392699081698724, 0.785398163397449], [2.625, 3]}
split: 2 0.19635 (207)
x := {[-1.25, -1], [0.75, 1], [-4.94065645841247e-324, 0.392699081698724], [-1, -0.75], [-1.25, -1], [0.392699081698724, 0.785398163397449], [2.625, 3]}
split: 2 0.19635 (208)
x := {[-1.25, -1], [0.75, 1], [-4.94065645841247e-324, 0.196349540849362], [-0.75, -0.5], [-1.5, -1.25], [0.392699081698724, 0.785398163397449], [2.625, 3]}
split: 5 0.589049 (209)
x := {[-1.25, -1], [0.75, 1], [0.196349540849362, 0.392699081698724], [-0.75, -0.5], [-1.5, -1.25], [0.392699081698724, 0.785398163397449], [2.625, 3]}
split: 5 0.589049 (210)
x := {[-1.5, -1.25], [0.5, 0.75], [0.392699081698724, 0.785398163397449], [-1, -0.75], [-1.5, -1], [-4.94065645841247e-324, 0.392699081698724], [2.625, 3]}
split: 4 -1.25 (211)
x := {[-1.5, -1.25], [0.5, 0.75], [0.392699081698724, 0.785398163397449], [-0.75, -0.5], [-1.5, -1], [-4.94065645841247e-324, 0.392699081698724], [2.625, 3]}
CP(2) => {[-1.5, -1.25], [0.5, 0.75], [0.392699081698724, 0.785398163397449], [-0.75, -0.5], [-1.5, -1.25], [-4.94065645841247e-324, 0.392699081698724], [2.625, 3]}
split: 5 0.19635 (212)
x := {[-1.5, -1.25], [0.75, 1], [0.392699081698724, 0.785398163397449], [-1, -0.75], [-1.5, -1], [-4.94065645841247e-324, 0.392699081698724], [2.625, 3]}
split: 4 -1.25 (213)
x := {[-1.5, -1.25], [0.75, 1], [0.392699081698724, 0.785398163397449], [-0.75, -0.5], [-1.5, -1], [-4.94065645841247e-324, 0.392699081698724], [2.625, 3]}
CP(2) => {[-1.5, -1.25], [0.75, 1], [0.392699081698724, 0.785398163397449], [-0.75, -0.5], [-1.5, -1.25], [-4.94065645841247e-324, 0.392699081698724], [2.625, 3]}
split: 5 0.19635 (214)
x := {[-1.25, -1], [0.75, 1], [0.392699081698724, 0.785398163397449], [-1, -0.75], [-1.5, -1.25], [-4.94065645841247e-324, 0.392699081698724], [2.625, 3]}
CP(3) => []
x := {[-1.25, -1], [0.75, 1], [0.392699081698724, 0.785398163397449], [-1, -0.75], [-1.25, -1], [-4.94065645841247e-324, 0.392699081698724], [2.625, 3]}
split: 5 0.19635 (214)
x := {[-1.25, -1], [0.75, 1], [0.392699081698724, 0.785398163397449], [-0.75, -0.5], [-1.5, -1.25], [-4.94065645841247e-324, 0.196349540849362], [2.625, 3]}
split: 2 0.589049 (215)
x := {[-1.25, -1], [0.75, 1], [0.392699081698724, 0.785398163397449], [-0.75, -0.5], [-1.5, -1.25], [0.196349540849362, 0.392699081698724], [2.625, 3]}
CP(1) => {[-1.25, -1], [0.75, 1], [0.392699081698724, 0.785398163397449], [-0.75, -0.5], [-1.47635612554177, -1.25], [0.196349540849362, 0.392699081698724], [2.625, 3]}
split: 2 0.589049 (216)
x := {[-1.5, -1.25], [0.5, 0.75], [0.392699081698724, 0.785398163397449], [-1, -0.75], [-1.5, -1], [0.392699081698724, 0.785398163397449], [2.625, 3]}
split: 4 -1.25 (217)
x := {[-1.5, -1.25], [0.5, 0.75], [0.392699081698724, 0.785398163397449], [-0.75, -0.5], [-1.5, -1], [0.392699081698724, 0.785398163397449], [2.625, 3]}
CP(2) => {[-1.5, -1.25], [0.5, 0.75], [0.392699081698724, 0.785398163397449], [-0.75, -0.5], [-1.5, -1.25], [0.392699081698724, 0.785398163397449], [2.625, 3]}
split: 2 0.589049 (218)
x := {[-1.5, -1.25], [0.75, 1], [0.392699081698724, 0.785398163397449], [-1, -0.75], [-1.5, -1], [0.392699081698724, 0.785398163397449], [2.625, 3]}
split: 4 -1.25 (219)
x := {[-1.5, -1.25], [0.75, 1], [0.392699081698724, 0.785398163397449], [-0.75, -0.5], [-1.5, -1], [0.392699081698724, 0.785398163397449], [2.625, 3]}
CP(2) => {[-1.5, -1.25], [0.75, 1], [0.392699081698724, 0.785398163397449], [-0.75, -0.5], [-1.5, -1.25], [0.392699081698724, 0.785398163397449], [2.625, 3]}
split: 2 0.589049 (220)
x := {[-1.25, -1], [0.75, 1], [0.392699081698724, 0.785398163397449], [-1, -0.75], [-1.5, -1.25], [0.392699081698724, 0.785398163397449], [2.625, 3]}
split: 2 0.589049 (221)
x := {[-1.25, -1], [0.75, 1], [0.392699081698724, 0.785398163397449], [-1, -0.75], [-1.25, -1], [0.392699081698724, 0.785398163397449], [2.625, 3]}
split: 2 0.589049 (222)
x := {[-1.25, -1], [0.75, 1], [0.392699081698724, 0.589048622548086], [-0.75, -0.5], [-1.5, -1.25], [0.392699081698724, 0.785398163397449], [2.625, 3]}
split: 5 0.589049 (223)
x := {[-1.25, -1], [0.75, 1], [0.589048622548086, 0.785398163397449], [-0.75, -0.5], [-1.5, -1.25], [0.392699081698724, 0.785398163397449], [2.625, 3]}
split: 5 0.589049 (224)
x := {[-1.5, -1.25], [0.5, 0.75], [-4.94065645841247e-324, 0.392699081698724], [-0.98571626116165, -0.742858130580825], [-1.87315640926387, -1.5], [1.17809724509617, 1.52672510510496], [2.625, 3]}
CP(2) => []
x := {[-1.5, -1.25], [0.5, 0.75], [-4.94065645841247e-324, 0.392699081698724], [-0.742858130580825, -0.5], [-1.87315640926387, -1.5], [1.17809724509617, 1.52672510510496], [2.625, 3]}
split: 2 0.19635 (224)
x := {[-1.25, -1], [0.75, 1], [-4.94065645841247e-324, 0.196349540849362], [-0.741021759975018, -0.5], [-1.86948366805225, -1.5], [1.17809724509617, 1.52356700121422], [2.625, 3]}
split: 6 2.8125 (225)
x := {[-1.25, -1], [0.75, 1], [0.196349540849362, 0.392699081698724], [-0.741021759975018, -0.5], [-1.86948366805225, -1.5], [1.17809724509617, 1.52356700121422], [2.625, 3]}
split: 6 2.8125 (226)
x := {[-1.5, -1.25], [0.5, 0.75], [0.392699081698724, 0.785398163397449], [-0.98571626116165, -0.742858130580825], [-1.87315640926387, -1.5], [1.17809724509617, 1.52672510510496], [2.625, 3]}
CP(2) => []
x := {[-1.5, -1.25], [0.5, 0.75], [0.392699081698724, 0.785398163397449], [-0.742858130580825, -0.5], [-1.87315640926387, -1.5], [1.17809724509617, 1.52672510510496], [2.625, 3]}
split: 2 0.589049 (226)
x := {[-1.5, -1.25], [0.75, 1], [0.392699081698724, 0.785398163397449], [-0.98571626116165, -0.742858130580825], [-1.87315640926387, -1.5], [1.17809724509617, 1.52672510510496], [2.625, 3]}
CP(2) => []
x := {[-1.5, -1.25], [0.75, 1], [0.392699081698724, 0.785398163397449], [-0.742858130580825, -0.5], [-1.87315640926387, -1.5], [1.17809724509617, 1.52672510510496], [2.625, 3]}
split: 2 0.589049 (226)
x := {[-1.25, -1], [0.75, 1], [0.392699081698724, 0.589048622548086], [-0.741021759975018, -0.5], [-1.86948366805225, -1.5], [1.17809724509617, 1.52356700121422], [2.625, 3]}
split: 6 2.8125 (227)
x := {[-1.25, -1], [0.75, 1], [0.589048622548086, 0.785398163397449], [-0.741021759975018, -0.5], [-1.86948366805225, -1.5], [1.17809724509617, 1.52356700121422], [2.625, 3]}
split: 6 2.8125 (228)
x := {[-1.5, -1.25], [0.5, 0.75], [-4.94065645841247e-324, 0.392699081698724], [-1, -0.75], [-1.5, -1], [0.785398163397449, 1.17809724509617], [2.625, 3]}
split: 4 -1.25 (229)
x := {[-1.5, -1.25], [0.5, 0.75], [-4.94065645841247e-324, 0.392699081698724], [-0.75, -0.5], [-1.5, -1], [0.785398163397449, 1.17809724509617], [2.625, 3]}
CP(2) => {[-1.5, -1.25], [0.5, 0.75], [-4.94065645841247e-324, 0.392699081698724], [-0.75, -0.5], [-1.5, -1.25], [0.785398163397449, 1.17809724509617], [2.625, 3]}
split: 5 0.981748 (230)
x := {[-1.25, -1], [0.75, 1], [-4.94065645841247e-324, 0.392699081698724], [-1, -0.75], [-1.5, -1.25], [0.785398163397449, 1.17809724509617], [2.625, 3]}
split: 5 0.981748 (231)
x := {[-1.25, -1], [0.75, 1], [-4.94065645841247e-324, 0.392699081698724], [-1, -0.75], [-1.25, -1], [0.785398163397449, 1.17809724509617], [2.625, 3]}
split: 5 0.981748 (232)
x := {[-1.25, -1], [0.75, 1], [-4.94065645841247e-324, 0.392699081698724], [-0.75, -0.5], [-1.5, -1.25], [0.785398163397449, 0.981747704246811], [2.625, 3]}
split: 2 0.19635 (233)
x := {[-1.25, -1], [0.75, 1], [-4.94065645841247e-324, 0.392699081698724], [-0.75, -0.5], [-1.5, -1.25], [0.981747704246811, 1.17809724509617], [2.625, 3]}
split: 2 0.19635 (234)
x := {[-1.5, -1.25], [0.5, 0.75], [-4.94065645841247e-324, 0.392699081698724], [-1, -0.75], [-1.5, -1], [1.17809724509617, 1.5707963267949], [2.625, 3]}
split: 4 -1.25 (235)
x := {[-1.5, -1.25], [0.5, 0.75], [-4.94065645841247e-324, 0.392699081698724], [-0.75, -0.5], [-1.5, -1], [1.17809724509617, 1.5707963267949], [2.625, 3]}
CP(2) => {[-1.5, -1.25], [0.5, 0.75], [-4.94065645841247e-324, 0.392699081698724], [-0.75, -0.5], [-1.5, -1.25], [1.17809724509617, 1.5707963267949], [2.625, 3]}
split: 2 0.19635 (236)
x := {[-1.25, -1], [0.75, 1], [-4.94065645841247e-324, 0.392699081698724], [-1, -0.75], [-1.5, -1.25], [1.17809724509617, 1.5707963267949], [2.625, 3]}
split: 2 0.19635 (237)
x := {[-1.25, -1], [0.75, 1], [-4.94065645841247e-324, 0.392699081698724], [-1, -0.75], [-1.25, -1], [1.17809724509617, 1.5707963267949], [2.625, 3]}
split: 2 0.19635 (238)
x := {[-1.25, -1], [0.75, 1], [-4.94065645841247e-324, 0.196349540849362], [-0.75, -0.5], [-1.5, -1.25], [1.17809724509617, 1.5707963267949], [2.625, 3]}
split: 5 1.37445 (239)
x := {[-1.25, -1], [0.75, 1], [0.196349540849362, 0.392699081698724], [-0.75, -0.5], [-1.5, -1.25], [1.17809724509617, 1.5707963267949], [2.625, 3]}
split: 5 1.37445 (240)
x := {[-1.5, -1.25], [0.5, 0.75], [0.392699081698724, 0.785398163397449], [-1, -0.75], [-1.5, -1], [0.785398163397449, 1.17809724509617], [2.625, 3]}
split: 4 -1.25 (241)
x := {[-1.5, -1.25], [0.5, 0.75], [0.392699081698724, 0.785398163397449], [-0.75, -0.5], [-1.5, -1], [0.785398163397449, 1.17809724509617], [2.625, 3]}
CP(2) => {[-1.5, -1.25], [0.5, 0.75], [0.392699081698724, 0.785398163397449], [-0.75, -0.5], [-1.5, -1.25], [0.785398163397449, 1.17809724509617], [2.625, 3]}
split: 5 0.981748 (242)
x := {[-1.5, -1.25], [0.75, 1], [0.392699081698724, 0.785398163397449], [-1, -0.75], [-1.5, -1], [0.785398163397449, 1.17809724509617], [2.625, 3]}
split: 4 -1.25 (243)
x := {[-1.5, -1.25], [0.75, 1], [0.392699081698724, 0.785398163397449], [-0.75, -0.5], [-1.5, -1], [0.785398163397449, 1.17809724509617], [2.625, 3]}
CP(2) => {[-1.5, -1.25], [0.75, 1], [0.392699081698724, 0.785398163397449], [-0.75, -0.5], [-1.5, -1.25], [0.785398163397449, 1.17809724509617], [2.625, 3]}
split: 5 0.981748 (244)
x := {[-1.25, -1], [0.75, 1], [0.392699081698724, 0.785398163397449], [-1, -0.75], [-1.5, -1.25], [0.785398163397449, 1.17809724509617], [2.625, 3]}
split: 5 0.981748 (245)
x := {[-1.25, -1], [0.75, 1], [0.392699081698724, 0.785398163397449], [-1, -0.75], [-1.25, -1], [0.785398163397449, 1.17809724509617], [2.625, 3]}
split: 5 0.981748 (246)
x := {[-1.25, -1], [0.75, 1], [0.392699081698724, 0.785398163397449], [-0.75, -0.5], [-1.5, -1.25], [0.785398163397449, 0.981747704246811], [2.625, 3]}
split: 2 0.589049 (247)
x := {[-1.25, -1], [0.75, 1], [0.392699081698724, 0.785398163397449], [-0.75, -0.5], [-1.5, -1.25], [0.981747704246811, 1.17809724509617], [2.625, 3]}
split: 2 0.589049 (248)
x := {[-1.5, -1.25], [0.5, 0.75], [0.392699081698724, 0.785398163397449], [-1, -0.75], [-1.5, -1], [1.17809724509617, 1.5707963267949], [2.625, 3]}
split: 4 -1.25 (249)
x := {[-1.5, -1.25], [0.5, 0.75], [0.392699081698724, 0.785398163397449], [-0.75, -0.5], [-1.5, -1], [1.17809724509617, 1.5707963267949], [2.625, 3]}
CP(2) => {[-1.5, -1.25], [0.5, 0.75], [0.392699081698724, 0.785398163397449], [-0.75, -0.5], [-1.5, -1.25], [1.17809724509617, 1.5707963267949], [2.625, 3]}
split: 2 0.589049 (250)
x := {[-1.5, -1.25], [0.75, 1], [0.392699081698724, 0.785398163397449], [-1, -0.75], [-1.5, -1], [1.17809724509617, 1.5707963267949], [2.625, 3]}
split: 4 -1.25 (251)
x := {[-1.5, -1.25], [0.75, 1], [0.392699081698724, 0.785398163397449], [-0.75, -0.5], [-1.5, -1], [1.17809724509617, 1.5707963267949], [2.625, 3]}
CP(2) => {[-1.5, -1.25], [0.75, 1], [0.392699081698724, 0.785398163397449], [-0.75, -0.5], [-1.5, -1.25], [1.17809724509617, 1.5707963267949], [2.625, 3]}
split: 2 0.589049 (252)
x := {[-1.25, -1], [0.75, 1], [0.392699081698724, 0.785398163397449], [-1, -0.75], [-1.5, -1.25], [1.17809724509617, 1.5707963267949], [2.625, 3]}
split: 2 0.589049 (253)
x := {[-1.25, -1], [0.75, 1], [0.392699081698724, 0.785398163397449], [-1, -0.75], [-1.25, -1], [1.17809724509617, 1.5707963267949], [2.625, 3]}
split: 2 0.589049 (254)
x := {[-1.25, -1], [0.75, 1], [0.392699081698724, 0.589048622548086], [-0.75, -0.5], [-1.5, -1.25], [1.17809724509617, 1.5707963267949], [2.625, 3]}
split: 5 1.37445 (255)
x := {[-1.25, -1], [0.75, 1], [0.589048622548086, 0.785398163397449], [-0.75, -0.5], [-1.5, -1.25], [1.17809724509617, 1.5707963267949], [2.625, 3]}
split: 5 1.37445 (256)
x := {[-1.5, -1.25], [0.5, 0.75], [-4.94065645841247e-324, 0.392699081698724], [-0.5, -0.289186846650999], [-1.921626306698, -1.710813153349], [1.17809724509617, 1.5707963267949], [2.625, 3]}
CP(2) => []
x := {[-1.5, -1.25], [0.5, 0.75], [-4.94065645841247e-324, 0.392699081698724], [-0.5, -0.289186846650999], [-1.710813153349, -1.5], [1.17809724509617, 1.5707963267949], [2.625, 3]}
split: 2 0.19635 (256)
x := {[-1.25, -1], [0.75, 1], [-4.94065645841247e-324, 0.196349540849362], [-0.5, -0.289186846650999], [-1.710813153349, -1.5], [1.17809724509617, 1.5707963267949], [2.625, 3]}
split: 5 1.37445 (257)
x := {[-1.25, -1], [0.75, 1], [0.196349540849362, 0.392699081698724], [-0.5, -0.289186846650999], [-1.710813153349, -1.5], [1.17809724509617, 1.5707963267949], [2.625, 3]}
split: 5 1.37445 (258)
x := {[-1.5, -1.25], [0.5, 0.75], [0.392699081698724, 0.785398163397449], [-0.5, -0.289186846650999], [-1.921626306698, -1.710813153349], [1.17809724509617, 1.5707963267949], [2.625, 3]}
CP(2) => []
x := {[-1.5, -1.25], [0.5, 0.75], [0.392699081698724, 0.785398163397449], [-0.5, -0.289186846650999], [-1.710813153349, -1.5], [1.17809724509617, 1.5707963267949], [2.625, 3]}
split: 2 0.589049 (258)
x := {[-1.5, -1.25], [0.75, 1], [0.392699081698724, 0.785398163397449], [-0.5, -0.289186846650999], [-1.921626306698, -1.710813153349], [1.17809724509617, 1.5707963267949], [2.625, 3]}
CP(2) => []
x := {[-1.5, -1.25], [0.75, 1], [0.392699081698724, 0.785398163397449], [-0.5, -0.289186846650999], [-1.710813153349, -1.5], [1.17809724509617, 1.5707963267949], [2.625, 3]}
split: 2 0.589049 (258)
x := {[-1.25, -1], [0.75, 1], [0.392699081698724, 0.589048622548086], [-0.5, -0.289186846650999], [-1.710813153349, -1.5], [1.17809724509617, 1.5707963267949], [2.625, 3]}
split: 5 1.37445 (259)
x := {[-1.25, -1], [0.75, 1], [0.589048622548086, 0.785398163397449], [-0.5, -0.289186846650999], [-1.710813153349, -1.5], [1.17809724509617, 1.5707963267949], [2.625, 3]}
split: 5 1.37445 (260)
x := {[-1.921626306698, -1.5], [0.0783736933019978, 0.5], [1.17809724509617, 1.5707963267949], [-1, -0.75], [-1.5, -1.25], [-4.94065645841247e-324, 0.392699081698724], [2.625, 3]}
CP(3) => []
x := {[-1.921626306698, -1.5], [0.0783736933019978, 0.5], [1.17809724509617, 1.5707963267949], [-1, -0.75], [-1.25, -1], [-4.94065645841247e-324, 0.392699081698724], [2.625, 3]}
split: 0 -1.71081 (260)
x := {[-1.921626306698, -1.710813153349], [0.0783736933019978, 0.5], [1.17809724509617, 1.5707963267949], [-0.75, -0.5], [-1.5, -1.25], [-4.94065645841247e-324, 0.392699081698724], [2.625, 3]}
CP(1) => {[-1.9044562872498, -1.710813153349], [0.0783736933019978, 0.5], [1.17809724509617, 1.55604708292123], [-0.75, -0.5], [-1.5, -1.25], [-4.94065645841247e-324, 0.392699081698724], [2.625, 3]}
split: 1 0.289187 (261)
x := {[-1.710813153349, -1.5], [0.0783736933019978, 0.5], [1.17809724509617, 1.5707963267949], [-0.75, -0.5], [-1.5, -1.25], [-4.94065645841247e-324, 0.392699081698724], [2.625, 3]}
CP(2) => {[-1.710813153349, -1.5], [0.289186846650999, 0.5], [1.17809724509617, 1.5707963267949], [-0.75, -0.5], [-1.5, -1.25], [-4.94065645841247e-324, 0.392699081698724], [2.625, 3]}
split: 5 0.19635 (262)
x := {[-1.921626306698, -1.5], [0.0783736933019978, 0.5], [1.17809724509617, 1.5707963267949], [-1, -0.75], [-1.5, -1.25], [0.392699081698724, 0.785398163397449], [2.625, 3]}
split: 0 -1.71081 (263)
x := {[-1.921626306698, -1.5], [0.0783736933019978, 0.5], [1.17809724509617, 1.5707963267949], [-1, -0.75], [-1.25, -1], [0.392699081698724, 0.785398163397449], [2.625, 3]}
split: 0 -1.71081 (264)
x := {[-1.921626306698, -1.710813153349], [0.0783736933019978, 0.5], [1.17809724509617, 1.5707963267949], [-0.75, -0.5], [-1.5, -1.25], [0.392699081698724, 0.785398163397449], [2.625, 3]}
CP(1) => {[-1.9044562872498, -1.710813153349], [0.0783736933019978, 0.5], [1.17809724509617, 1.55604708292123], [-0.75, -0.5], [-1.5, -1.25], [0.392699081698724, 0.785398163397449], [2.625, 3]}
split: 1 0.289187 (265)
x := {[-1.710813153349, -1.5], [0.0783736933019978, 0.5], [1.17809724509617, 1.5707963267949], [-0.75, -0.5], [-1.5, -1.25], [0.392699081698724, 0.785398163397449], [2.625, 3]}
CP(2) => {[-1.710813153349, -1.5], [0.289186846650999, 0.5], [1.17809724509617, 1.5707963267949], [-0.75, -0.5], [-1.5, -1.25], [0.392699081698724, 0.785398163397449], [2.625, 3]}
split: 5 0.589049 (266)
x := {[-1.87315640926387, -1.5], [0.5, 0.75], [1.17809724509617, 1.52672510510496], [-1, -0.75], [-1.5, -1], [-4.94065645841247e-324, 0.392699081698724], [2.625, 3]}
split: 4 -1.25 (267)
x := {[-1.87315640926387, -1.5], [0.5, 0.75], [1.17809724509617, 1.52672510510496], [-0.75, -0.5], [-1.5, -1], [-4.94065645841247e-324, 0.392699081698724], [2.625, 3]}
CP(2) => {[-1.86710940815609, -1.5], [0.5, 0.75], [1.17809724509617, 1.52152518198677], [-0.75, -0.5], [-1.5, -1.25], [-4.94065645841247e-324, 0.392699081698724], [2.625, 3]}
split: 5 0.19635 (268)
x := {[-1.87315640926387, -1.5], [0.5, 0.75], [1.17809724509617, 1.52672510510496], [-1, -0.75], [-1.5, -1], [0.392699081698724, 0.785398163397449], [2.625, 3]}
split: 4 -1.25 (269)
x := {[-1.87315640926387, -1.5], [0.5, 0.75], [1.17809724509617, 1.52672510510496], [-0.75, -0.5], [-1.5, -1], [0.392699081698724, 0.785398163397449], [2.625, 3]}
CP(2) => {[-1.86710940815609, -1.5], [0.5, 0.75], [1.17809724509617, 1.52152518198677], [-0.75, -0.5], [-1.5, -1.25], [0.392699081698724, 0.785398163397449], [2.625, 3]}
split: 5 0.589049 (270)
x := {[-1.5, -1.25], [0.5, 0.75], [0.785398163397449, 1.17809724509617], [-1, -0.75], [-1.5, -1], [-4.94065645841247e-324, 0.392699081698724], [2.625, 3]}
split: 4 -1.25 (271)
x := {[-1.5, -1.25], [0.5, 0.75], [0.785398163397449, 1.17809724509617], [-0.75, -0.5], [-1.5, -1], [-4.94065645841247e-324, 0.392699081698724], [2.625, 3]}
CP(2) => {[-1.5, -1.25], [0.5, 0.75], [0.785398163397449, 1.17809724509617], [-0.75, -0.5], [-1.5, -1.25], [-4.94065645841247e-324, 0.392699081698724], [2.625, 3]}
split: 2 0.981748 (272)
x := {[-1.5, -1.25], [0.75, 1], [0.785398163397449, 1.17809724509617], [-1, -0.75], [-1.5, -1], [-4.94065645841247e-324, 0.392699081698724], [2.625, 3]}
split: 4 -1.25 (273)
x := {[-1.5, -1.25], [0.75, 1], [0.785398163397449, 1.17809724509617], [-0.75, -0.5], [-1.5, -1], [-4.94065645841247e-324, 0.392699081698724], [2.625, 3]}
CP(2) => {[-1.5, -1.25], [0.75, 1], [0.785398163397449, 1.17809724509617], [-0.75, -0.5], [-1.5, -1.25], [-4.94065645841247e-324, 0.392699081698724], [2.625, 3]}
split: 2 0.981748 (274)
x := {[-1.25, -1], [0.75, 1], [0.785398163397449, 1.17809724509617], [-1, -0.75], [-1.5, -1.25], [-4.94065645841247e-324, 0.392699081698724], [2.625, 3]}
CP(3) => []
x := {[-1.25, -1], [0.75, 1], [0.785398163397449, 1.17809724509617], [-1, -0.75], [-1.25, -1], [-4.94065645841247e-324, 0.392699081698724], [2.625, 3]}
split: 2 0.981748 (274)
x := {[-1.25, -1], [0.75, 1], [0.785398163397449, 0.981747704246811], [-0.75, -0.5], [-1.5, -1.25], [-4.94065645841247e-324, 0.392699081698724], [2.625, 3]}
split: 5 0.19635 (275)
x := {[-1.25, -1], [0.75, 1], [0.981747704246811, 1.17809724509617], [-0.75, -0.5], [-1.5, -1.25], [-4.94065645841247e-324, 0.392699081698724], [2.625, 3]}
split: 5 0.19635 (276)
x := {[-1.5, -1.25], [0.5, 0.75], [1.17809724509617, 1.5707963267949], [-1, -0.75], [-1.5, -1], [-4.94065645841247e-324, 0.392699081698724], [2.625, 3]}
split: 4 -1.25 (277)
x := {[-1.5, -1.25], [0.5, 0.75], [1.17809724509617, 1.5707963267949], [-0.75, -0.5], [-1.5, -1], [-4.94065645841247e-324, 0.392699081698724], [2.625, 3]}
CP(2) => {[-1.5, -1.25], [0.5, 0.75], [1.17809724509617, 1.5707963267949], [-0.75, -0.5], [-1.5, -1.25], [-4.94065645841247e-324, 0.392699081698724], [2.625, 3]}
split: 5 0.19635 (278)
x := {[-1.5, -1.25], [0.75, 1], [1.17809724509617, 1.5707963267949], [-1, -0.75], [-1.5, -1], [-4.94065645841247e-324, 0.392699081698724], [2.625, 3]}
split: 4 -1.25 (279)
x := {[-1.5, -1.25], [0.75, 1], [1.17809724509617, 1.5707963267949], [-0.75, -0.5], [-1.5, -1], [-4.94065645841247e-324, 0.392699081698724], [2.625, 3]}
CP(2) => {[-1.5, -1.25], [0.75, 1], [1.17809724509617, 1.5707963267949], [-0.75, -0.5], [-1.5, -1.25], [-4.94065645841247e-324, 0.392699081698724], [2.625, 3]}
split: 5 0.19635 (280)
x := {[-1.25, -1], [0.75, 1], [1.17809724509617, 1.5707963267949], [-1, -0.75], [-1.5, -1.25], [-4.94065645841247e-324, 0.392699081698724], [2.625, 3]}
CP(3) => []
x := {[-1.25, -1], [0.75, 1], [1.17809724509617, 1.5707963267949], [-1, -0.75], [-1.25, -1], [-4.94065645841247e-324, 0.392699081698724], [2.625, 3]}
split: 5 0.19635 (280)
x := {[-1.25, -1], [0.75, 1], [1.17809724509617, 1.5707963267949], [-0.75, -0.5], [-1.5, -1.25], [-4.94065645841247e-324, 0.196349540849362], [2.625, 3]}
split: 2 1.37445 (281)
x := {[-1.25, -1], [0.75, 1], [1.17809724509617, 1.5707963267949], [-0.75, -0.5], [-1.5, -1.25], [0.196349540849362, 0.392699081698724], [2.625, 3]}
CP(1) => {[-1.25, -1], [0.75, 1], [1.17809724509617, 1.5707963267949], [-0.75, -0.5], [-1.47635612554177, -1.25], [0.196349540849362, 0.392699081698724], [2.625, 3]}
split: 2 1.37445 (282)
x := {[-1.5, -1.25], [0.5, 0.75], [0.785398163397449, 1.17809724509617], [-1, -0.75], [-1.5, -1], [0.392699081698724, 0.785398163397449], [2.625, 3]}
split: 4 -1.25 (283)
x := {[-1.5, -1.25], [0.5, 0.75], [0.785398163397449, 1.17809724509617], [-0.75, -0.5], [-1.5, -1], [0.392699081698724, 0.785398163397449], [2.625, 3]}
CP(2) => {[-1.5, -1.25], [0.5, 0.75], [0.785398163397449, 1.17809724509617], [-0.75, -0.5], [-1.5, -1.25], [0.392699081698724, 0.785398163397449], [2.625, 3]}
split: 2 0.981748 (284)
x := {[-1.5, -1.25], [0.75, 1], [0.785398163397449, 1.17809724509617], [-1, -0.75], [-1.5, -1], [0.392699081698724, 0.785398163397449], [2.625, 3]}
split: 4 -1.25 (285)
x := {[-1.5, -1.25], [0.75, 1], [0.785398163397449, 1.17809724509617], [-0.75, -0.5], [-1.5, -1], [0.392699081698724, 0.785398163397449], [2.625, 3]}
CP(2) => {[-1.5, -1.25], [0.75, 1], [0.785398163397449, 1.17809724509617], [-0.75, -0.5], [-1.5, -1.25], [0.392699081698724, 0.785398163397449], [2.625, 3]}
split: 2 0.981748 (286)
x := {[-1.25, -1], [0.75, 1], [0.785398163397449, 1.17809724509617], [-1, -0.75], [-1.5, -1.25], [0.392699081698724, 0.785398163397449], [2.625, 3]}
split: 2 0.981748 (287)
x := {[-1.25, -1], [0.75, 1], [0.785398163397449, 1.17809724509617], [-1, -0.75], [-1.25, -1], [0.392699081698724, 0.785398163397449], [2.625, 3]}
split: 2 0.981748 (288)
x := {[-1.25, -1], [0.75, 1], [0.785398163397449, 0.981747704246811], [-0.75, -0.5], [-1.5, -1.25], [0.392699081698724, 0.785398163397449], [2.625, 3]}
split: 5 0.589049 (289)
x := {[-1.25, -1], [0.75, 1], [0.981747704246811, 1.17809724509617], [-0.75, -0.5], [-1.5, -1.25], [0.392699081698724, 0.785398163397449], [2.625, 3]}
split: 5 0.589049 (290)
x := {[-1.5, -1.25], [0.5, 0.75], [1.17809724509617, 1.5707963267949], [-1, -0.75], [-1.5, -1], [0.392699081698724, 0.785398163397449], [2.625, 3]}
split: 4 -1.25 (291)
x := {[-1.5, -1.25], [0.5, 0.75], [1.17809724509617, 1.5707963267949], [-0.75, -0.5], [-1.5, -1], [0.392699081698724, 0.785398163397449], [2.625, 3]}
CP(2) => {[-1.5, -1.25], [0.5, 0.75], [1.17809724509617, 1.5707963267949], [-0.75, -0.5], [-1.5, -1.25], [0.392699081698724, 0.785398163397449], [2.625, 3]}
split: 5 0.589049 (292)
x := {[-1.5, -1.25], [0.75, 1], [1.17809724509617, 1.5707963267949], [-1, -0.75], [-1.5, -1], [0.392699081698724, 0.785398163397449], [2.625, 3]}
split: 4 -1.25 (293)
x := {[-1.5, -1.25], [0.75, 1], [1.17809724509617, 1.5707963267949], [-0.75, -0.5], [-1.5, -1], [0.392699081698724, 0.785398163397449], [2.625, 3]}
CP(2) => {[-1.5, -1.25], [0.75, 1], [1.17809724509617, 1.5707963267949], [-0.75, -0.5], [-1.5, -1.25], [0.392699081698724, 0.785398163397449], [2.625, 3]}
split: 5 0.589049 (294)
x := {[-1.25, -1], [0.75, 1], [1.17809724509617, 1.5707963267949], [-1, -0.75], [-1.5, -1.25], [0.392699081698724, 0.785398163397449], [2.625, 3]}
split: 5 0.589049 (295)
x := {[-1.25, -1], [0.75, 1], [1.17809724509617, 1.5707963267949], [-1, -0.75], [-1.25, -1], [0.392699081698724, 0.785398163397449], [2.625, 3]}
split: 5 0.589049 (296)
x := {[-1.25, -1], [0.75, 1], [1.17809724509617, 1.5707963267949], [-0.75, -0.5], [-1.5, -1.25], [0.392699081698724, 0.589048622548086], [2.625, 3]}
CP(3) => {[-1.25, -1], [0.75, 1], [1.17809724509617, 1.5707963267949], [-0.75, -0.536197954691974], [-1.46138848303398, -1.25], [0.392699081698724, 0.589048622548086], [2.625, 3]}
split: 2 1.37445 (297)
x := {[-1.25, -1], [0.75, 1], [1.17809724509617, 1.5707963267949], [-0.75, -0.5], [-1.5, -1.25], [0.589048622548086, 0.785398163397449], [2.625, 3]}
CP(1) => {[-1.25, -1], [0.75, 1], [1.17809724509617, 1.5707963267949], [-0.75, -0.5], [-1.48806792902422, -1.25], [0.589048622548086, 0.785398163397449], [2.625, 3]}
split: 2 1.37445 (298)
x := {[-1.921626306698, -1.710813153349], [0.0783736933019978, 0.5], [1.17809724509617, 1.5707963267949], [-0.745710431483426, -0.5], [-1.87315640926387, -1.5], [1.17809724509617, 1.52672510510496], [2.625, 3]}
CP(1) => {[-1.9044562872498, -1.710813153349], [0.0783736933019978, 0.5], [1.17809724509617, 1.55604708292123], [-0.745710431483426, -0.5], [-1.86948366805225, -1.5], [1.17809724509617, 1.52356700121422], [2.625, 3]}
split: 1 0.289187 (299)
x := {[-1.710813153349, -1.5], [0.0783736933019978, 0.5], [1.17809724509617, 1.5707963267949], [-0.745710431483426, -0.5], [-1.87315640926387, -1.5], [1.17809724509617, 1.52672510510496], [2.625, 3]}
CP(2) => {[-1.710813153349, -1.5], [0.289186846650999, 0.5], [1.17809724509617, 1.5707963267949], [-0.745710431483426, -0.5], [-1.86710940815609, -1.5], [1.17809724509617, 1.52152518198677], [2.625, 3]}
split: 2 1.37445 (300)
x := {[-1.921626306698, -1.5], [0.0783736933019978, 0.5], [1.17809724509617, 1.5707963267949], [-1, -0.75], [-1.5, -1.25], [0.785398163397449, 1.17809724509617], [2.625, 3]}
split: 0 -1.71081 (301)
x := {[-1.921626306698, -1.5], [0.0783736933019978, 0.5], [1.17809724509617, 1.5707963267949], [-1, -0.75], [-1.25, -1], [0.785398163397449, 1.17809724509617], [2.625, 3]}
split: 0 -1.71081 (302)
x := {[-1.921626306698, -1.710813153349], [0.0783736933019978, 0.5], [1.17809724509617, 1.5707963267949], [-0.75, -0.5], [-1.5, -1.25], [0.785398163397449, 1.17809724509617], [2.625, 3]}
CP(1) => {[-1.9044562872498, -1.710813153349], [0.0783736933019978, 0.5], [1.17809724509617, 1.55604708292123], [-0.75, -0.5], [-1.5, -1.25], [0.785398163397449, 1.17809724509617], [2.625, 3]}
split: 1 0.289187 (303)
x := {[-1.710813153349, -1.5], [0.0783736933019978, 0.5], [1.17809724509617, 1.5707963267949], [-0.75, -0.5], [-1.5, -1.25], [0.785398163397449, 1.17809724509617], [2.625, 3]}
CP(2) => {[-1.710813153349, -1.5], [0.289186846650999, 0.5], [1.17809724509617, 1.5707963267949], [-0.75, -0.5], [-1.5, -1.25], [0.785398163397449, 1.17809724509617], [2.625, 3]}
split: 5 0.981748 (304)
x := {[-1.921626306698, -1.5], [0.0783736933019978, 0.5], [1.17809724509617, 1.5707963267949], [-1, -0.75], [-1.5, -1.25], [1.17809724509617, 1.5707963267949], [2.625, 3]}
split: 0 -1.71081 (305)
x := {[-1.921626306698, -1.5], [0.0783736933019978, 0.5], [1.17809724509617, 1.5707963267949], [-1, -0.75], [-1.25, -1], [1.17809724509617, 1.5707963267949], [2.625, 3]}
split: 0 -1.71081 (306)
x := {[-1.921626306698, -1.710813153349], [0.0783736933019978, 0.5], [1.17809724509617, 1.5707963267949], [-0.75, -0.5], [-1.5, -1.25], [1.17809724509617, 1.5707963267949], [2.625, 3]}
CP(1) => {[-1.9044562872498, -1.710813153349], [0.0783736933019978, 0.5], [1.17809724509617, 1.55604708292123], [-0.75, -0.5], [-1.5, -1.25], [1.17809724509617, 1.5707963267949], [2.625, 3]}
split: 1 0.289187 (307)
x := {[-1.710813153349, -1.5], [0.0783736933019978, 0.5], [1.17809724509617, 1.5707963267949], [-0.75, -0.5], [-1.5, -1.25], [1.17809724509617, 1.5707963267949], [2.625, 3]}
CP(2) => {[-1.710813153349, -1.5], [0.289186846650999, 0.5], [1.17809724509617, 1.5707963267949], [-0.75, -0.5], [-1.5, -1.25], [1.17809724509617, 1.5707963267949], [2.625, 3]}
split: 2 1.37445 (308)
x := {[-1.710813153349, -1.5], [0.289186846650999, 0.5], [1.17809724509617, 1.5707963267949], [-0.5, -0.289186846650999], [-1.921626306698, -1.710813153349], [1.17809724509617, 1.5707963267949], [2.625, 3]}
CP(2) => []
x := {[-1.710813153349, -1.5], [0.289186846650999, 0.5], [1.17809724509617, 1.5707963267949], [-0.5, -0.289186846650999], [-1.710813153349, -1.5], [1.17809724509617, 1.5707963267949], [2.625, 3]}
split: 2 1.37445 (308)
x := {[-1.86710940815609, -1.5], [0.5, 0.741021759975021], [1.17809724509617, 1.52152518198677], [-0.745710431483426, -0.5], [-1.87315640926387, -1.5], [1.17809724509617, 1.52672510510496], [2.625, 3]}
split: 6 2.8125 (309)
x := {[-1.86710940815609, -1.5], [0.741021759975021, 0.982043519950042], [1.17809724509617, 1.52152518198677], [-0.745710431483426, -0.5], [-1.87315640926387, -1.5], [1.17809724509617, 1.52672510510496], [2.625, 3]}
CP(2) => []
x := {[-1.86948366805225, -1.5], [0.5, 0.985716261161655], [1.17809724509617, 1.52356700121422], [-1, -0.75], [-1.5, -1.25], [0.785398163397449, 1.17809724509617], [2.625, 3]}
split: 1 0.742858 (309)
x := {[-1.86948366805225, -1.5], [0.5, 0.985716261161655], [1.17809724509617, 1.52356700121422], [-1, -0.75], [-1.25, -1], [0.785398163397449, 1.17809724509617], [2.625, 3]}
split: 1 0.742858 (310)
x := {[-1.86710940815609, -1.5], [0.5, 0.741021759975021], [1.17809724509617, 1.52152518198677], [-0.75, -0.5], [-1.5, -1.25], [0.785398163397449, 1.17809724509617], [2.625, 3]}
split: 5 0.981748 (311)
x := {[-1.86710940815609, -1.5], [0.741021759975021, 0.982043519950042], [1.17809724509617, 1.52152518198677], [-0.75, -0.5], [-1.5, -1.25], [0.785398163397449, 1.17809724509617], [2.625, 3]}
CP(2) => []
x := {[-1.86948366805225, -1.5], [0.5, 0.985716261161655], [1.17809724509617, 1.52356700121422], [-1, -0.75], [-1.5, -1.25], [1.17809724509617, 1.5707963267949], [2.625, 3]}
split: 1 0.742858 (311)
x := {[-1.86948366805225, -1.5], [0.5, 0.985716261161655], [1.17809724509617, 1.52356700121422], [-1, -0.75], [-1.25, -1], [1.17809724509617, 1.5707963267949], [2.625, 3]}
split: 1 0.742858 (312)
x := {[-1.86710940815609, -1.5], [0.5, 0.741021759975021], [1.17809724509617, 1.52152518198677], [-0.75, -0.5], [-1.5, -1.25], [1.17809724509617, 1.5707963267949], [2.625, 3]}
split: 5 1.37445 (313)
x := {[-1.86710940815609, -1.5], [0.741021759975021, 0.982043519950042], [1.17809724509617, 1.52152518198677], [-0.75, -0.5], [-1.5, -1.25], [1.17809724509617, 1.5707963267949], [2.625, 3]}
CP(2) => []
x := {[-1.86948366805225, -1.5], [0.5, 0.742858130580828], [1.17809724509617, 1.52356700121422], [-0.5, -0.289186846650999], [-1.921626306698, -1.710813153349], [1.17809724509617, 1.5707963267949], [2.625, 3]}
CP(2) => []
x := {[-1.86948366805225, -1.5], [0.5, 0.742858130580828], [1.17809724509617, 1.52356700121422], [-0.5, -0.289186846650999], [-1.710813153349, -1.5], [1.17809724509617, 1.5707963267949], [2.625, 3]}
split: 5 1.37445 (312)
x := {[-1.5, -1.25], [0.5, 0.75], [0.785398163397449, 1.17809724509617], [-0.98571626116165, -0.742858130580825], [-1.87315640926387, -1.5], [1.17809724509617, 1.52672510510496], [2.625, 3]}
CP(2) => []
x := {[-1.5, -1.25], [0.5, 0.75], [0.785398163397449, 1.17809724509617], [-0.742858130580825, -0.5], [-1.87315640926387, -1.5], [1.17809724509617, 1.52672510510496], [2.625, 3]}
split: 2 0.981748 (312)
x := {[-1.5, -1.25], [0.75, 1], [0.785398163397449, 1.17809724509617], [-0.98571626116165, -0.742858130580825], [-1.87315640926387, -1.5], [1.17809724509617, 1.52672510510496], [2.625, 3]}
CP(2) => []
x := {[-1.5, -1.25], [0.75, 1], [0.785398163397449, 1.17809724509617], [-0.742858130580825, -0.5], [-1.87315640926387, -1.5], [1.17809724509617, 1.52672510510496], [2.625, 3]}
split: 2 0.981748 (312)
x := {[-1.25, -1], [0.75, 1], [0.785398163397449, 0.981747704246811], [-0.741021759975018, -0.5], [-1.86948366805225, -1.5], [1.17809724509617, 1.52356700121422], [2.625, 3]}
split: 6 2.8125 (313)
x := {[-1.25, -1], [0.75, 1], [0.981747704246811, 1.17809724509617], [-0.741021759975018, -0.5], [-1.86948366805225, -1.5], [1.17809724509617, 1.52356700121422], [2.625, 3]}
split: 6 2.8125 (314)
x := {[-1.5, -1.25], [0.5, 0.75], [1.17809724509617, 1.5707963267949], [-0.98571626116165, -0.742858130580825], [-1.87315640926387, -1.5], [1.17809724509617, 1.52672510510496], [2.625, 3]}
CP(2) => []
x := {[-1.5, -1.25], [0.5, 0.75], [1.17809724509617, 1.5707963267949], [-0.742858130580825, -0.5], [-1.87315640926387, -1.5], [1.17809724509617, 1.52672510510496], [2.625, 3]}
split: 2 1.37445 (314)
x := {[-1.5, -1.25], [0.75, 1], [1.17809724509617, 1.5707963267949], [-0.98571626116165, -0.742858130580825], [-1.87315640926387, -1.5], [1.17809724509617, 1.52672510510496], [2.625, 3]}
CP(2) => []
x := {[-1.5, -1.25], [0.75, 1], [1.17809724509617, 1.5707963267949], [-0.742858130580825, -0.5], [-1.87315640926387, -1.5], [1.17809724509617, 1.52672510510496], [2.625, 3]}
split: 2 1.37445 (314)
x := {[-1.25, -1], [0.75, 1], [1.17809724509617, 1.37444678594553], [-0.741021759975018, -0.5], [-1.86948366805225, -1.5], [1.17809724509617, 1.52356700121422], [2.625, 3]}
split: 6 2.8125 (315)
x := {[-1.25, -1], [0.75, 1], [1.37444678594553, 1.5707963267949], [-0.741021759975018, -0.5], [-1.86948366805225, -1.5], [1.17809724509617, 1.52356700121422], [2.625, 3]}
split: 6 2.8125 (316)
x := {[-1.5, -1.25], [0.5, 0.75], [0.785398163397449, 1.17809724509617], [-1, -0.75], [-1.5, -1], [0.785398163397449, 1.17809724509617], [2.625, 3]}
split: 4 -1.25 (317)
x := {[-1.5, -1.25], [0.5, 0.75], [0.785398163397449, 1.17809724509617], [-0.75, -0.5], [-1.5, -1], [0.785398163397449, 1.17809724509617], [2.625, 3]}
CP(2) => {[-1.5, -1.25], [0.5, 0.75], [0.785398163397449, 1.17809724509617], [-0.75, -0.5], [-1.5, -1.25], [0.785398163397449, 1.17809724509617], [2.625, 3]}
split: 2 0.981748 (318)
x := {[-1.5, -1.25], [0.75, 1], [0.785398163397449, 1.17809724509617], [-1, -0.75], [-1.5, -1], [0.785398163397449, 1.17809724509617], [2.625, 3]}
split: 4 -1.25 (319)
x := {[-1.5, -1.25], [0.75, 1], [0.785398163397449, 1.17809724509617], [-0.75, -0.5], [-1.5, -1], [0.785398163397449, 1.17809724509617], [2.625, 3]}
CP(2) => {[-1.5, -1.25], [0.75, 1], [0.785398163397449, 1.17809724509617], [-0.75, -0.5], [-1.5, -1.25], [0.785398163397449, 1.17809724509617], [2.625, 3]}
split: 2 0.981748 (320)
x := {[-1.25, -1], [0.75, 1], [0.785398163397449, 1.17809724509617], [-1, -0.75], [-1.5, -1.25], [0.785398163397449, 1.17809724509617], [2.625, 3]}
split: 2 0.981748 (321)
x := {[-1.25, -1], [0.75, 1], [0.785398163397449, 1.17809724509617], [-1, -0.75], [-1.25, -1], [0.785398163397449, 1.17809724509617], [2.625, 3]}
split: 2 0.981748 (322)
x := {[-1.25, -1], [0.75, 1], [0.785398163397449, 0.981747704246811], [-0.75, -0.5], [-1.5, -1.25], [0.785398163397449, 1.17809724509617], [2.625, 3]}
split: 5 0.981748 (323)
x := {[-1.25, -1], [0.75, 1], [0.981747704246811, 1.17809724509617], [-0.75, -0.5], [-1.5, -1.25], [0.785398163397449, 1.17809724509617], [2.625, 3]}
split: 5 0.981748 (324)
x := {[-1.5, -1.25], [0.5, 0.75], [0.785398163397449, 1.17809724509617], [-1, -0.75], [-1.5, -1], [1.17809724509617, 1.5707963267949], [2.625, 3]}
split: 4 -1.25 (325)
x := {[-1.5, -1.25], [0.5, 0.75], [0.785398163397449, 1.17809724509617], [-0.75, -0.5], [-1.5, -1], [1.17809724509617, 1.5707963267949], [2.625, 3]}
CP(2) => {[-1.5, -1.25], [0.5, 0.75], [0.785398163397449, 1.17809724509617], [-0.75, -0.5], [-1.5, -1.25], [1.17809724509617, 1.5707963267949], [2.625, 3]}
split: 2 0.981748 (326)
x := {[-1.5, -1.25], [0.75, 1], [0.785398163397449, 1.17809724509617], [-1, -0.75], [-1.5, -1], [1.17809724509617, 1.5707963267949], [2.625, 3]}
split: 4 -1.25 (327)
x := {[-1.5, -1.25], [0.75, 1], [0.785398163397449, 1.17809724509617], [-0.75, -0.5], [-1.5, -1], [1.17809724509617, 1.5707963267949], [2.625, 3]}
CP(2) => {[-1.5, -1.25], [0.75, 1], [0.785398163397449, 1.17809724509617], [-0.75, -0.5], [-1.5, -1.25], [1.17809724509617, 1.5707963267949], [2.625, 3]}
split: 2 0.981748 (328)
x := {[-1.25, -1], [0.75, 1], [0.785398163397449, 1.17809724509617], [-1, -0.75], [-1.5, -1.25], [1.17809724509617, 1.5707963267949], [2.625, 3]}
split: 2 0.981748 (329)
x := {[-1.25, -1], [0.75, 1], [0.785398163397449, 1.17809724509617], [-1, -0.75], [-1.25, -1], [1.17809724509617, 1.5707963267949], [2.625, 3]}
split: 2 0.981748 (330)
x := {[-1.25, -1], [0.75, 1], [0.785398163397449, 0.981747704246811], [-0.75, -0.5], [-1.5, -1.25], [1.17809724509617, 1.5707963267949], [2.625, 3]}
split: 5 1.37445 (331)
x := {[-1.25, -1], [0.75, 1], [0.981747704246811, 1.17809724509617], [-0.75, -0.5], [-1.5, -1.25], [1.17809724509617, 1.5707963267949], [2.625, 3]}
split: 5 1.37445 (332)
x := {[-1.5, -1.25], [0.5, 0.75], [1.17809724509617, 1.5707963267949], [-1, -0.75], [-1.5, -1], [0.785398163397449, 1.17809724509617], [2.625, 3]}
split: 4 -1.25 (333)
x := {[-1.5, -1.25], [0.5, 0.75], [1.17809724509617, 1.5707963267949], [-0.75, -0.5], [-1.5, -1], [0.785398163397449, 1.17809724509617], [2.625, 3]}
CP(2) => {[-1.5, -1.25], [0.5, 0.75], [1.17809724509617, 1.5707963267949], [-0.75, -0.5], [-1.5, -1.25], [0.785398163397449, 1.17809724509617], [2.625, 3]}
split: 5 0.981748 (334)
x := {[-1.5, -1.25], [0.75, 1], [1.17809724509617, 1.5707963267949], [-1, -0.75], [-1.5, -1], [0.785398163397449, 1.17809724509617], [2.625, 3]}
split: 4 -1.25 (335)
x := {[-1.5, -1.25], [0.75, 1], [1.17809724509617, 1.5707963267949], [-0.75, -0.5], [-1.5, -1], [0.785398163397449, 1.17809724509617], [2.625, 3]}
CP(2) => {[-1.5, -1.25], [0.75, 1], [1.17809724509617, 1.5707963267949], [-0.75, -0.5], [-1.5, -1.25], [0.785398163397449, 1.17809724509617], [2.625, 3]}
split: 5 0.981748 (336)
x := {[-1.25, -1], [0.75, 1], [1.17809724509617, 1.5707963267949], [-1, -0.75], [-1.5, -1.25], [0.785398163397449, 1.17809724509617], [2.625, 3]}
split: 5 0.981748 (337)
x := {[-1.25, -1], [0.75, 1], [1.17809724509617, 1.5707963267949], [-1, -0.75], [-1.25, -1], [0.785398163397449, 1.17809724509617], [2.625, 3]}
split: 5 0.981748 (338)
x := {[-1.25, -1], [0.75, 1], [1.17809724509617, 1.5707963267949], [-0.75, -0.5], [-1.5, -1.25], [0.785398163397449, 0.981747704246811], [2.625, 3]}
split: 2 1.37445 (339)
x := {[-1.25, -1], [0.75, 1], [1.17809724509617, 1.5707963267949], [-0.75, -0.5], [-1.5, -1.25], [0.981747704246811, 1.17809724509617], [2.625, 3]}
split: 2 1.37445 (340)
x := {[-1.5, -1.25], [0.5, 0.75], [1.17809724509617, 1.5707963267949], [-1, -0.75], [-1.5, -1], [1.17809724509617, 1.5707963267949], [2.625, 3]}
split: 4 -1.25 (341)
x := {[-1.5, -1.25], [0.5, 0.75], [1.17809724509617, 1.5707963267949], [-0.75, -0.5], [-1.5, -1], [1.17809724509617, 1.5707963267949], [2.625, 3]}
CP(2) => {[-1.5, -1.25], [0.5, 0.75], [1.17809724509617, 1.5707963267949], [-0.75, -0.5], [-1.5, -1.25], [1.17809724509617, 1.5707963267949], [2.625, 3]}
split: 2 1.37445 (342)
x := {[-1.5, -1.25], [0.75, 1], [1.17809724509617, 1.5707963267949], [-1, -0.75], [-1.5, -1], [1.17809724509617, 1.5707963267949], [2.625, 3]}
split: 4 -1.25 (343)
x := {[-1.5, -1.25], [0.75, 1], [1.17809724509617, 1.5707963267949], [-0.75, -0.5], [-1.5, -1], [1.17809724509617, 1.5707963267949], [2.625, 3]}
CP(2) => {[-1.5, -1.25], [0.75, 1], [1.17809724509617, 1.5707963267949], [-0.75, -0.5], [-1.5, -1.25], [1.17809724509617, 1.5707963267949], [2.625, 3]}
split: 2 1.37445 (344)
x := {[-1.25, -1], [0.75, 1], [1.17809724509617, 1.5707963267949], [-1, -0.75], [-1.5, -1.25], [1.17809724509617, 1.5707963267949], [2.625, 3]}
split: 2 1.37445 (345)
x := {[-1.25, -1], [0.75, 1], [1.17809724509617, 1.5707963267949], [-1, -0.75], [-1.25, -1], [1.17809724509617, 1.5707963267949], [2.625, 3]}
split: 2 1.37445 (346)
x := {[-1.25, -1], [0.75, 1], [1.17809724509617, 1.37444678594553], [-0.75, -0.5], [-1.5, -1.25], [1.17809724509617, 1.5707963267949], [2.625, 3]}
split: 5 1.37445 (347)
x := {[-1.25, -1], [0.75, 1], [1.37444678594553, 1.5707963267949], [-0.75, -0.5], [-1.5, -1.25], [1.17809724509617, 1.5707963267949], [2.625, 3]}
split: 5 1.37445 (348)
x := {[-1.5, -1.25], [0.5, 0.75], [0.785398163397449, 1.17809724509617], [-0.5, -0.289186846650999], [-1.921626306698, -1.710813153349], [1.17809724509617, 1.5707963267949], [2.625, 3]}
CP(2) => []
x := {[-1.5, -1.25], [0.5, 0.75], [0.785398163397449, 1.17809724509617], [-0.5, -0.289186846650999], [-1.710813153349, -1.5], [1.17809724509617, 1.5707963267949], [2.625, 3]}
split: 2 0.981748 (348)
x := {[-1.5, -1.25], [0.75, 1], [0.785398163397449, 1.17809724509617], [-0.5, -0.289186846650999], [-1.921626306698, -1.710813153349], [1.17809724509617, 1.5707963267949], [2.625, 3]}
CP(2) => []
x := {[-1.5, -1.25], [0.75, 1], [0.785398163397449, 1.17809724509617], [-0.5, -0.289186846650999], [-1.710813153349, -1.5], [1.17809724509617, 1.5707963267949], [2.625, 3]}
split: 2 0.981748 (348)
x := {[-1.25, -1], [0.75, 1], [0.785398163397449, 0.981747704246811], [-0.5, -0.289186846650999], [-1.710813153349, -1.5], [1.17809724509617, 1.5707963267949], [2.625, 3]}
split: 5 1.37445 (349)
x := {[-1.25, -1], [0.75, 1], [0.981747704246811, 1.17809724509617], [-0.5, -0.289186846650999], [-1.710813153349, -1.5], [1.17809724509617, 1.5707963267949], [2.625, 3]}
split: 5 1.37445 (350)
x := {[-1.5, -1.25], [0.5, 0.75], [1.17809724509617, 1.5707963267949], [-0.5, -0.289186846650999], [-1.921626306698, -1.710813153349], [1.17809724509617, 1.5707963267949], [2.625, 3]}
CP(2) => []
x := {[-1.5, -1.25], [0.5, 0.75], [1.17809724509617, 1.5707963267949], [-0.5, -0.289186846650999], [-1.710813153349, -1.5], [1.17809724509617, 1.5707963267949], [2.625, 3]}
split: 2 1.37445 (350)
x := {[-1.5, -1.25], [0.75, 1], [1.17809724509617, 1.5707963267949], [-0.5, -0.289186846650999], [-1.921626306698, -1.710813153349], [1.17809724509617, 1.5707963267949], [2.625, 3]}
CP(2) => []
x := {[-1.5, -1.25], [0.75, 1], [1.17809724509617, 1.5707963267949], [-0.5, -0.289186846650999], [-1.710813153349, -1.5], [1.17809724509617, 1.5707963267949], [2.625, 3]}
split: 2 1.37445 (350)
x := {[-1.25, -1], [0.75, 1], [1.17809724509617, 1.37444678594553], [-0.5, -0.289186846650999], [-1.710813153349, -1.5], [1.17809724509617, 1.5707963267949], [2.625, 3]}
split: 5 1.37445 (351)
x := {[-1.25, -1], [0.75, 1], [1.37444678594553, 1.5707963267949], [-0.5, -0.289186846650999], [-1.710813153349, -1.5], [1.17809724509617, 1.5707963267949], [2.625, 3]}
split: 5 1.37445 (352)
x := {[-1.5, -1.25], [0.5, 0.75], [-4.94065645841247e-324, 0.392699081698724], [-1, -0.75], [-1.5, -1.25], [-4.94065645841247e-324, 0.392699081698724], [2.625, 3]}
CP(3) => []
x := {[-1.5, -1.25], [0.5, 0.75], [-4.94065645841247e-324, 0.392699081698724], [-1, -0.75], [-1.25, -1], [-4.94065645841247e-324, 0.392699081698724], [2.625, 3]}
split: 2 0.19635 (352)
x := {[-1.5, -1.25], [0.5, 0.75], [-4.94065645841247e-324, 0.196349540849362], [-0.75, -0.5], [-1.5, -1.25], [-4.94065645841247e-324, 0.392699081698724], [2.625, 3]}
split: 5 0.19635 (353)
x := {[-1.5, -1.25], [0.5, 0.75], [0.196349540849362, 0.392699081698724], [-0.75, -0.5], [-1.5, -1.25], [-4.94065645841247e-324, 0.392699081698724], [2.625, 3]}
CP(1) => {[-1.47635612554177, -1.25], [0.5, 0.75], [0.196349540849362, 0.392699081698724], [-0.75, -0.5], [-1.5, -1.25], [-4.94065645841247e-324, 0.392699081698724], [2.625, 3]}
split: 5 0.19635 (354)
x := {[-1.25, -1], [0.75, 1], [-4.94065645841247e-324, 0.196349540849362], [-1, -0.75], [-1.25, -1], [-4.94065645841247e-324, 0.392699081698724], [2.625, 3]}
split: 5 0.19635 (355)
x := {[-1.25, -1], [0.75, 1], [0.196349540849362, 0.392699081698724], [-1, -0.75], [-1.25, -1], [-4.94065645841247e-324, 0.392699081698724], [2.625, 3]}
split: 5 0.19635 (356)
x := {[-1.25, -1], [0.75, 1], [-4.94065645841247e-324, 0.196349540849362], [-0.75, -0.5], [-1.5, -1.25], [-4.94065645841247e-324, 0.196349540849362], [2.625, 3]}
split: 6 2.8125 (357)
x := {[-1.25, -1], [0.75, 1], [-4.94065645841247e-324, 0.196349540849362], [-0.75, -0.5], [-1.5, -1.25], [0.196349540849362, 0.392699081698724], [2.625, 3]}
CP(1) => {[-1.25, -1], [0.75, 1], [-4.94065645841247e-324, 0.196349540849362], [-0.75, -0.5], [-1.47635612554177, -1.25], [0.196349540849362, 0.392699081698724], [2.625, 3]}
split: 6 2.8125 (358)
x := {[-1.25, -1], [0.75, 1], [0.196349540849362, 0.392699081698724], [-0.75, -0.5], [-1.5, -1.25], [-4.94065645841247e-324, 0.196349540849362], [2.625, 3]}
split: 6 2.8125 (359)
x := {[-1.25, -1], [0.75, 1], [0.196349540849362, 0.392699081698724], [-0.75, -0.5], [-1.5, -1.25], [0.196349540849362, 0.392699081698724], [2.625, 3]}
CP(1) => {[-1.25, -1], [0.75, 1], [0.196349540849362, 0.392699081698724], [-0.75, -0.5], [-1.47635612554177, -1.25], [0.196349540849362, 0.392699081698724], [2.625, 3]}
split: 6 2.8125 (360)
x := {[-1.5, -1.25], [0.5, 0.75], [-4.94065645841247e-324, 0.392699081698724], [-1, -0.75], [-1.5, -1.25], [0.392699081698724, 0.785398163397449], [2.625, 3]}
split: 2 0.19635 (361)
x := {[-1.5, -1.25], [0.5, 0.75], [-4.94065645841247e-324, 0.392699081698724], [-1, -0.75], [-1.25, -1], [0.392699081698724, 0.785398163397449], [2.625, 3]}
split: 2 0.19635 (362)
x := {[-1.5, -1.25], [0.5, 0.75], [-4.94065645841247e-324, 0.196349540849362], [-0.75, -0.5], [-1.5, -1.25], [0.392699081698724, 0.785398163397449], [2.625, 3]}
split: 5 0.589049 (363)
x := {[-1.5, -1.25], [0.5, 0.75], [0.196349540849362, 0.392699081698724], [-0.75, -0.5], [-1.5, -1.25], [0.392699081698724, 0.785398163397449], [2.625, 3]}
CP(1) => {[-1.47635612554177, -1.25], [0.5, 0.75], [0.196349540849362, 0.392699081698724], [-0.75, -0.5], [-1.5, -1.25], [0.392699081698724, 0.785398163397449], [2.625, 3]}
split: 5 0.589049 (364)
x := {[-1.25, -1], [0.75, 1], [-4.94065645841247e-324, 0.196349540849362], [-1, -0.75], [-1.5, -1.25], [0.392699081698724, 0.785398163397449], [2.625, 3]}
split: 5 0.589049 (365)
x := {[-1.25, -1], [0.75, 1], [0.196349540849362, 0.392699081698724], [-1, -0.75], [-1.5, -1.25], [0.392699081698724, 0.785398163397449], [2.625, 3]}
split: 5 0.589049 (366)
x := {[-1.25, -1], [0.75, 1], [-4.94065645841247e-324, 0.196349540849362], [-1, -0.75], [-1.25, -1], [0.392699081698724, 0.785398163397449], [2.625, 3]}
split: 5 0.589049 (367)
x := {[-1.25, -1], [0.75, 1], [0.196349540849362, 0.392699081698724], [-1, -0.75], [-1.25, -1], [0.392699081698724, 0.785398163397449], [2.625, 3]}
split: 5 0.589049 (368)
x := {[-1.25, -1], [0.75, 1], [-4.94065645841247e-324, 0.196349540849362], [-0.75, -0.5], [-1.5, -1.25], [0.392699081698724, 0.589048622548086], [2.625, 3]}
CP(3) => {[-1.25, -1], [0.75, 1], [-4.94065645841247e-324, 0.196349540849362], [-0.75, -0.536197954691974], [-1.46138848303398, -1.25], [0.392699081698724, 0.589048622548086], [2.625, 3]}
split: 6 2.8125 (369)
x := {[-1.25, -1], [0.75, 1], [-4.94065645841247e-324, 0.196349540849362], [-0.75, -0.5], [-1.5, -1.25], [0.589048622548086, 0.785398163397449], [2.625, 3]}
CP(1) => {[-1.25, -1], [0.75, 1], [-4.94065645841247e-324, 0.196349540849362], [-0.75, -0.5], [-1.48806792902422, -1.25], [0.589048622548086, 0.785398163397449], [2.625, 3]}
split: 6 2.8125 (370)
x := {[-1.25, -1], [0.75, 1], [0.196349540849362, 0.392699081698724], [-0.75, -0.5], [-1.5, -1.25], [0.392699081698724, 0.589048622548086], [2.625, 3]}
CP(3) => {[-1.25, -1], [0.75, 1], [0.196349540849362, 0.392699081698724], [-0.75, -0.536197954691974], [-1.46138848303398, -1.25], [0.392699081698724, 0.589048622548086], [2.625, 3]}
split: 6 2.8125 (371)
x := {[-1.25, -1], [0.75, 1], [0.196349540849362, 0.392699081698724], [-0.75, -0.5], [-1.5, -1.25], [0.589048622548086, 0.785398163397449], [2.625, 3]}
CP(1) => {[-1.25, -1], [0.75, 1], [0.196349540849362, 0.392699081698724], [-0.75, -0.5], [-1.48806792902422, -1.25], [0.589048622548086, 0.785398163397449], [2.625, 3]}
split: 6 2.8125 (372)
x := {[-1.5, -1.25], [0.5, 0.75], [0.392699081698724, 0.785398163397449], [-1, -0.75], [-1.5, -1.25], [-4.94065645841247e-324, 0.392699081698724], [2.625, 3]}
CP(3) => []
x := {[-1.5, -1.25], [0.5, 0.75], [0.392699081698724, 0.785398163397449], [-1, -0.75], [-1.25, -1], [-4.94065645841247e-324, 0.392699081698724], [2.625, 3]}
split: 5 0.19635 (372)
x := {[-1.5, -1.25], [0.5, 0.75], [0.392699081698724, 0.785398163397449], [-0.75, -0.5], [-1.5, -1.25], [-4.94065645841247e-324, 0.196349540849362], [2.625, 3]}
split: 2 0.589049 (373)
x := {[-1.5, -1.25], [0.5, 0.75], [0.392699081698724, 0.785398163397449], [-0.75, -0.5], [-1.5, -1.25], [0.196349540849362, 0.392699081698724], [2.625, 3]}
CP(1) => {[-1.5, -1.25], [0.5, 0.75], [0.392699081698724, 0.785398163397449], [-0.75, -0.5], [-1.47635612554177, -1.25], [0.196349540849362, 0.392699081698724], [2.625, 3]}
split: 2 0.589049 (374)
x := {[-1.5, -1.25], [0.75, 1], [0.392699081698724, 0.785398163397449], [-1, -0.75], [-1.5, -1.25], [-4.94065645841247e-324, 0.392699081698724], [2.625, 3]}
CP(3) => []
x := {[-1.5, -1.25], [0.75, 1], [0.392699081698724, 0.785398163397449], [-1, -0.75], [-1.25, -1], [-4.94065645841247e-324, 0.392699081698724], [2.625, 3]}
split: 5 0.19635 (374)
x := {[-1.5, -1.25], [0.75, 1], [0.392699081698724, 0.785398163397449], [-0.75, -0.5], [-1.5, -1.25], [-4.94065645841247e-324, 0.196349540849362], [2.625, 3]}
split: 2 0.589049 (375)
x := {[-1.5, -1.25], [0.75, 1], [0.392699081698724, 0.785398163397449], [-0.75, -0.5], [-1.5, -1.25], [0.196349540849362, 0.392699081698724], [2.625, 3]}
CP(1) => {[-1.5, -1.25], [0.75, 1], [0.392699081698724, 0.785398163397449], [-0.75, -0.5], [-1.47635612554177, -1.25], [0.196349540849362, 0.392699081698724], [2.625, 3]}
split: 2 0.589049 (376)
x := {[-1.25, -1], [0.75, 1], [0.392699081698724, 0.785398163397449], [-1, -0.75], [-1.25, -1], [-4.94065645841247e-324, 0.196349540849362], [2.625, 3]}
split: 2 0.589049 (377)
x := {[-1.25, -1], [0.75, 1], [0.392699081698724, 0.785398163397449], [-1, -0.75], [-1.25, -1], [0.196349540849362, 0.392699081698724], [2.625, 3]}
split: 2 0.589049 (378)
x := {[-1.25, -1], [0.75, 1], [0.392699081698724, 0.589048622548086], [-0.75, -0.5], [-1.5, -1.25], [-4.94065645841247e-324, 0.196349540849362], [2.625, 3]}
split: 6 2.8125 (379)
x := {[-1.25, -1], [0.75, 1], [0.589048622548086, 0.785398163397449], [-0.75, -0.5], [-1.5, -1.25], [-4.94065645841247e-324, 0.196349540849362], [2.625, 3]}
split: 6 2.8125 (380)
x := {[-1.25, -1], [0.75, 1], [0.392699081698724, 0.589048622548086], [-0.75, -0.5], [-1.47635612554177, -1.25], [0.196349540849362, 0.392699081698724], [2.625, 3]}
CP(1) => {[-1.25, -1], [0.75, 1], [0.392699081698724, 0.589048622548086], [-0.75, -0.523643874458234], [-1.46662412351188, -1.25], [0.196349540849362, 0.391057382430672], [2.625, 3]}
split: 6 2.8125 (381)
x := {[-1.25, -1], [0.75, 1], [0.589048622548086, 0.785398163397449], [-0.75, -0.5], [-1.47635612554177, -1.25], [0.196349540849362, 0.392699081698724], [2.625, 3]}
CP(1) => {[-1.25, -1], [0.75, 1], [0.589048622548086, 0.785398163397449], [-0.75, -0.523643874458234], [-1.46662412351188, -1.25], [0.196349540849362, 0.391057382430672], [2.625, 3]}
split: 6 2.8125 (382)
x := {[-1.5, -1.25], [0.5, 0.75], [0.392699081698724, 0.785398163397449], [-1, -0.75], [-1.5, -1.25], [0.392699081698724, 0.785398163397449], [2.625, 3]}
split: 2 0.589049 (383)
x := {[-1.5, -1.25], [0.5, 0.75], [0.392699081698724, 0.785398163397449], [-1, -0.75], [-1.25, -1], [0.392699081698724, 0.785398163397449], [2.625, 3]}
split: 2 0.589049 (384)
x := {[-1.5, -1.25], [0.5, 0.75], [0.392699081698724, 0.589048622548086], [-0.75, -0.5], [-1.5, -1.25], [0.392699081698724, 0.785398163397449], [2.625, 3]}
CP(3) => {[-1.46138848303398, -1.25], [0.536197954691974, 0.75], [0.392699081698724, 0.589048622548086], [-0.75, -0.5], [-1.5, -1.25], [0.392699081698724, 0.785398163397449], [2.625, 3]}
split: 5 0.589049 (385)
x := {[-1.5, -1.25], [0.5, 0.75], [0.589048622548086, 0.785398163397449], [-0.75, -0.5], [-1.5, -1.25], [0.392699081698724, 0.785398163397449], [2.625, 3]}
CP(1) => {[-1.48806792902422, -1.25], [0.5, 0.75], [0.589048622548086, 0.785398163397449], [-0.75, -0.5], [-1.5, -1.25], [0.392699081698724, 0.785398163397449], [2.625, 3]}
split: 5 0.589049 (386)
x := {[-1.5, -1.25], [0.75, 1], [0.392699081698724, 0.785398163397449], [-1, -0.75], [-1.5, -1.25], [0.392699081698724, 0.785398163397449], [2.625, 3]}
split: 2 0.589049 (387)
x := {[-1.5, -1.25], [0.75, 1], [0.392699081698724, 0.785398163397449], [-1, -0.75], [-1.25, -1], [0.392699081698724, 0.785398163397449], [2.625, 3]}
split: 2 0.589049 (388)
x := {[-1.5, -1.25], [0.75, 1], [0.392699081698724, 0.589048622548086], [-0.75, -0.5], [-1.5, -1.25], [0.392699081698724, 0.785398163397449], [2.625, 3]}
CP(2) => []
x := {[-1.5, -1.25], [0.75, 1], [0.589048622548086, 0.785398163397449], [-0.75, -0.5], [-1.5, -1.25], [0.392699081698724, 0.785398163397449], [2.625, 3]}
CP(2) => {[-1.43476554712997, -1.25], [0.75, 1], [0.589048622548086, 0.785398163397449], [-0.75, -0.5], [-1.5, -1.25], [0.392699081698724, 0.785398163397449], [2.625, 3]}
split: 5 0.589049 (388)
x := {[-1.25, -1], [0.75, 1], [0.392699081698724, 0.589048622548086], [-1, -0.75], [-1.5, -1.25], [0.392699081698724, 0.785398163397449], [2.625, 3]}
split: 5 0.589049 (389)
x := {[-1.25, -1], [0.75, 1], [0.589048622548086, 0.785398163397449], [-1, -0.75], [-1.5, -1.25], [0.392699081698724, 0.785398163397449], [2.625, 3]}
split: 5 0.589049 (390)
x := {[-1.25, -1], [0.75, 1], [0.392699081698724, 0.589048622548086], [-1, -0.75], [-1.25, -1], [0.392699081698724, 0.785398163397449], [2.625, 3]}
split: 5 0.589049 (391)
x := {[-1.25, -1], [0.75, 1], [0.589048622548086, 0.785398163397449], [-1, -0.75], [-1.25, -1], [0.392699081698724, 0.785398163397449], [2.625, 3]}
split: 5 0.589049 (392)
x := {[-1.25, -1], [0.75, 1], [0.392699081698724, 0.589048622548086], [-0.75, -0.5], [-1.5, -1.25], [0.392699081698724, 0.589048622548086], [2.625, 3]}
CP(3) => {[-1.25, -1], [0.75, 1], [0.392699081698724, 0.589048622548086], [-0.75, -0.536197954691974], [-1.46138848303398, -1.25], [0.392699081698724, 0.589048622548086], [2.625, 3]}
split: 6 2.8125 (393)
x := {[-1.25, -1], [0.75, 1], [0.392699081698724, 0.589048622548086], [-0.75, -0.5], [-1.5, -1.25], [0.589048622548086, 0.785398163397449], [2.625, 3]}
CP(1) => {[-1.25, -1], [0.75, 1], [0.392699081698724, 0.589048622548086], [-0.75, -0.5], [-1.48806792902422, -1.25], [0.589048622548086, 0.785398163397449], [2.625, 3]}
split: 6 2.8125 (394)
x := {[-1.25, -1], [0.75, 1], [0.589048622548086, 0.785398163397449], [-0.75, -0.5], [-1.5, -1.25], [0.392699081698724, 0.589048622548086], [2.625, 3]}
CP(3) => {[-1.25, -1], [0.75, 1], [0.589048622548086, 0.785398163397449], [-0.75, -0.536197954691974], [-1.46138848303398, -1.25], [0.392699081698724, 0.589048622548086], [2.625, 3]}
split: 6 2.8125 (395)
x := {[-1.25, -1], [0.75, 1], [0.589048622548086, 0.785398163397449], [-0.75, -0.5], [-1.5, -1.25], [0.589048622548086, 0.785398163397449], [2.625, 3]}
CP(1) => {[-1.25, -1], [0.75, 1], [0.589048622548086, 0.785398163397449], [-0.75, -0.5], [-1.48806792902422, -1.25], [0.589048622548086, 0.785398163397449], [2.625, 3]}
split: 6 2.8125 (396)
x := {[-1.5, -1.25], [0.5, 0.75], [-4.94065645841247e-324, 0.196349540849362], [-0.742858130580825, -0.5], [-1.87315640926387, -1.5], [1.17809724509617, 1.52672510510496], [2.625, 3]}
split: 6 2.8125 (397)
x := {[-1.5, -1.25], [0.5, 0.75], [0.196349540849362, 0.392699081698724], [-0.742858130580825, -0.5], [-1.87315640926387, -1.5], [1.17809724509617, 1.52672510510496], [2.625, 3]}
CP(1) => {[-1.47635612554177, -1.25], [0.5, 0.75], [0.196349540849362, 0.392699081698724], [-0.742858130580825, -0.5], [-1.86948366805225, -1.5], [1.17809724509617, 1.52356700121422], [2.625, 3]}
split: 6 2.8125 (398)
x := {[-1.25, -1], [0.75, 1], [-4.94065645841247e-324, 0.196349540849362], [-0.741021759975018, -0.5], [-1.86948366805225, -1.5], [1.17809724509617, 1.52356700121422], [2.625, 2.8125]}
CP(1) => []
x := {[-1.25, -1], [0.75, 1], [-4.94065645841247e-324, 0.196349540849362], [-0.741021759975018, -0.5], [-1.86948366805225, -1.5], [1.17809724509617, 1.52356700121422], [2.8125, 3]}
split: 4 -1.68474 (398)
x := {[-1.25, -1], [0.75, 1], [0.196349540849362, 0.392699081698724], [-0.741021759975018, -0.5], [-1.86948366805225, -1.5], [1.17809724509617, 1.52356700121422], [2.625, 2.8125]}
CP(1) => []
x := {[-1.25, -1], [0.75, 1], [0.196349540849362, 0.392699081698724], [-0.741021759975018, -0.5], [-1.86948366805225, -1.5], [1.17809724509617, 1.52356700121422], [2.8125, 3]}
split: 4 -1.68474 (398)
x := {[-1.5, -1.25], [0.5, 0.75], [0.392699081698724, 0.589048622548086], [-0.742858130580825, -0.5], [-1.87315640926387, -1.5], [1.17809724509617, 1.52672510510496], [2.625, 3]}
CP(3) => {[-1.46138848303398, -1.25], [0.536197954691974, 0.75], [0.392699081698724, 0.589048622548086], [-0.742858130580825, -0.5], [-1.86557051285685, -1.5], [1.17809724509617, 1.5202016514514], [2.625, 3]}
split: 6 2.8125 (399)
x := {[-1.5, -1.25], [0.5, 0.75], [0.589048622548086, 0.785398163397449], [-0.742858130580825, -0.5], [-1.87315640926387, -1.5], [1.17809724509617, 1.52672510510496], [2.625, 3]}
CP(1) => {[-1.48806792902422, -1.25], [0.5, 0.75], [0.589048622548086, 0.785398163397449], [-0.742858130580825, -0.5], [-1.86948366805225, -1.5], [1.17809724509617, 1.52356700121422], [2.625, 3]}
split: 6 2.8125 (400)
x := {[-1.5, -1.25], [0.75, 1], [0.392699081698724, 0.589048622548086], [-0.742858130580825, -0.5], [-1.87315640926387, -1.5], [1.17809724509617, 1.52672510510496], [2.625, 3]}
CP(2) => []
x := {[-1.5, -1.25], [0.75, 1], [0.589048622548086, 0.785398163397449], [-0.742858130580825, -0.5], [-1.87315640926387, -1.5], [1.17809724509617, 1.52672510510496], [2.625, 3]}
CP(2) => {[-1.43476554712997, -1.25], [0.75, 1], [0.589048622548086, 0.785398163397449], [-0.742858130580825, -0.5], [-1.86710940815609, -1.5], [1.17809724509617, 1.52152518198677], [2.625, 3]}
split: 6 2.8125 (400)
x := {[-1.25, -1], [0.75, 1], [0.392699081698724, 0.589048622548086], [-0.741021759975018, -0.5], [-1.86948366805225, -1.5], [1.17809724509617, 1.52356700121422], [2.625, 2.8125]}
CP(1) => []
x := {[-1.25, -1], [0.75, 1], [0.392699081698724, 0.589048622548086], [-0.741021759975018, -0.5], [-1.86948366805225, -1.5], [1.17809724509617, 1.52356700121422], [2.8125, 3]}
split: 4 -1.68474 (400)
x := {[-1.25, -1], [0.75, 1], [0.589048622548086, 0.785398163397449], [-0.741021759975018, -0.5], [-1.86948366805225, -1.5], [1.17809724509617, 1.52356700121422], [2.625, 2.8125]}
CP(1) => []
x := {[-1.25, -1], [0.75, 1], [0.589048622548086, 0.785398163397449], [-0.741021759975018, -0.5], [-1.86948366805225, -1.5], [1.17809724509617, 1.52356700121422], [2.8125, 3]}
split: 4 -1.68474 (400)
x := {[-1.5, -1.25], [0.5, 0.75], [-4.94065645841247e-324, 0.392699081698724], [-1, -0.75], [-1.5, -1.25], [0.785398163397449, 1.17809724509617], [2.625, 3]}
split: 5 0.981748 (401)
x := {[-1.5, -1.25], [0.5, 0.75], [-4.94065645841247e-324, 0.392699081698724], [-1, -0.75], [-1.25, -1], [0.785398163397449, 1.17809724509617], [2.625, 3]}
split: 5 0.981748 (402)
x := {[-1.5, -1.25], [0.5, 0.75], [-4.94065645841247e-324, 0.392699081698724], [-0.75, -0.5], [-1.5, -1.25], [0.785398163397449, 0.981747704246811], [2.625, 3]}
split: 2 0.19635 (403)
x := {[-1.5, -1.25], [0.5, 0.75], [-4.94065645841247e-324, 0.392699081698724], [-0.75, -0.5], [-1.5, -1.25], [0.981747704246811, 1.17809724509617], [2.625, 3]}
split: 2 0.19635 (404)
x := {[-1.25, -1], [0.75, 1], [-4.94065645841247e-324, 0.392699081698724], [-1, -0.75], [-1.5, -1.25], [0.785398163397449, 0.981747704246811], [2.625, 3]}
split: 2 0.19635 (405)
x := {[-1.25, -1], [0.75, 1], [-4.94065645841247e-324, 0.392699081698724], [-1, -0.75], [-1.5, -1.25], [0.981747704246811, 1.17809724509617], [2.625, 3]}
split: 2 0.19635 (406)
x := {[-1.25, -1], [0.75, 1], [-4.94065645841247e-324, 0.392699081698724], [-1, -0.75], [-1.25, -1], [0.785398163397449, 0.981747704246811], [2.625, 3]}
split: 2 0.19635 (407)
x := {[-1.25, -1], [0.75, 1], [-4.94065645841247e-324, 0.392699081698724], [-1, -0.75], [-1.25, -1], [0.981747704246811, 1.17809724509617], [2.625, 3]}
split: 2 0.19635 (408)
x := {[-1.25, -1], [0.75, 1], [-4.94065645841247e-324, 0.196349540849362], [-0.75, -0.5], [-1.5, -1.25], [0.785398163397449, 0.981747704246811], [2.625, 3]}
split: 6 2.8125 (409)
x := {[-1.25, -1], [0.75, 1], [0.196349540849362, 0.392699081698724], [-0.75, -0.5], [-1.5, -1.25], [0.785398163397449, 0.981747704246811], [2.625, 3]}
split: 6 2.8125 (410)
x := {[-1.25, -1], [0.75, 1], [-4.94065645841247e-324, 0.196349540849362], [-0.75, -0.5], [-1.5, -1.25], [0.981747704246811, 1.17809724509617], [2.625, 3]}
split: 6 2.8125 (411)
x := {[-1.25, -1], [0.75, 1], [0.196349540849362, 0.392699081698724], [-0.75, -0.5], [-1.5, -1.25], [0.981747704246811, 1.17809724509617], [2.625, 3]}
split: 6 2.8125 (412)
x := {[-1.5, -1.25], [0.5, 0.75], [-4.94065645841247e-324, 0.392699081698724], [-1, -0.75], [-1.5, -1.25], [1.17809724509617, 1.5707963267949], [2.625, 3]}
split: 2 0.19635 (413)
x := {[-1.5, -1.25], [0.5, 0.75], [-4.94065645841247e-324, 0.392699081698724], [-1, -0.75], [-1.25, -1], [1.17809724509617, 1.5707963267949], [2.625, 3]}
split: 2 0.19635 (414)
x := {[-1.5, -1.25], [0.5, 0.75], [-4.94065645841247e-324, 0.196349540849362], [-0.75, -0.5], [-1.5, -1.25], [1.17809724509617, 1.5707963267949], [2.625, 3]}
split: 5 1.37445 (415)
x := {[-1.5, -1.25], [0.5, 0.75], [0.196349540849362, 0.392699081698724], [-0.75, -0.5], [-1.5, -1.25], [1.17809724509617, 1.5707963267949], [2.625, 3]}
CP(1) => {[-1.47635612554177, -1.25], [0.5, 0.75], [0.196349540849362, 0.392699081698724], [-0.75, -0.5], [-1.5, -1.25], [1.17809724509617, 1.5707963267949], [2.625, 3]}
split: 5 1.37445 (416)
x := {[-1.25, -1], [0.75, 1], [-4.94065645841247e-324, 0.196349540849362], [-1, -0.75], [-1.5, -1.25], [1.17809724509617, 1.5707963267949], [2.625, 3]}
split: 5 1.37445 (417)
x := {[-1.25, -1], [0.75, 1], [0.196349540849362, 0.392699081698724], [-1, -0.75], [-1.5, -1.25], [1.17809724509617, 1.5707963267949], [2.625, 3]}
split: 5 1.37445 (418)
x := {[-1.25, -1], [0.75, 1], [-4.94065645841247e-324, 0.196349540849362], [-1, -0.75], [-1.25, -1], [1.17809724509617, 1.5707963267949], [2.625, 3]}
split: 5 1.37445 (419)
x := {[-1.25, -1], [0.75, 1], [0.196349540849362, 0.392699081698724], [-1, -0.75], [-1.25, -1], [1.17809724509617, 1.5707963267949], [2.625, 3]}
split: 5 1.37445 (420)
x := {[-1.25, -1], [0.75, 1], [-4.94065645841247e-324, 0.196349540849362], [-0.75, -0.5], [-1.5, -1.25], [1.17809724509617, 1.37444678594553], [2.625, 3]}
split: 6 2.8125 (421)
x := {[-1.25, -1], [0.75, 1], [-4.94065645841247e-324, 0.196349540849362], [-0.75, -0.5], [-1.5, -1.25], [1.37444678594553, 1.5707963267949], [2.625, 3]}
split: 6 2.8125 (422)
x := {[-1.25, -1], [0.75, 1], [0.196349540849362, 0.392699081698724], [-0.75, -0.5], [-1.5, -1.25], [1.17809724509617, 1.37444678594553], [2.625, 3]}
split: 6 2.8125 (423)
x := {[-1.25, -1], [0.75, 1], [0.196349540849362, 0.392699081698724], [-0.75, -0.5], [-1.5, -1.25], [1.37444678594553, 1.5707963267949], [2.625, 3]}
split: 6 2.8125 (424)
x := {[-1.5, -1.25], [0.5, 0.75], [0.392699081698724, 0.785398163397449], [-1, -0.75], [-1.5, -1.25], [0.785398163397449, 1.17809724509617], [2.625, 3]}
split: 5 0.981748 (425)
x := {[-1.5, -1.25], [0.5, 0.75], [0.392699081698724, 0.785398163397449], [-1, -0.75], [-1.25, -1], [0.785398163397449, 1.17809724509617], [2.625, 3]}
split: 5 0.981748 (426)
x := {[-1.5, -1.25], [0.5, 0.75], [0.392699081698724, 0.785398163397449], [-0.75, -0.5], [-1.5, -1.25], [0.785398163397449, 0.981747704246811], [2.625, 3]}
split: 2 0.589049 (427)
x := {[-1.5, -1.25], [0.5, 0.75], [0.392699081698724, 0.785398163397449], [-0.75, -0.5], [-1.5, -1.25], [0.981747704246811, 1.17809724509617], [2.625, 3]}
split: 2 0.589049 (428)
x := {[-1.5, -1.25], [0.75, 1], [0.392699081698724, 0.785398163397449], [-1, -0.75], [-1.5, -1.25], [0.785398163397449, 1.17809724509617], [2.625, 3]}
split: 5 0.981748 (429)
x := {[-1.5, -1.25], [0.75, 1], [0.392699081698724, 0.785398163397449], [-1, -0.75], [-1.25, -1], [0.785398163397449, 1.17809724509617], [2.625, 3]}
split: 5 0.981748 (430)
x := {[-1.5, -1.25], [0.75, 1], [0.392699081698724, 0.785398163397449], [-0.75, -0.5], [-1.5, -1.25], [0.785398163397449, 0.981747704246811], [2.625, 3]}
split: 2 0.589049 (431)
x := {[-1.5, -1.25], [0.75, 1], [0.392699081698724, 0.785398163397449], [-0.75, -0.5], [-1.5, -1.25], [0.981747704246811, 1.17809724509617], [2.625, 3]}
split: 2 0.589049 (432)
x := {[-1.25, -1], [0.75, 1], [0.392699081698724, 0.785398163397449], [-1, -0.75], [-1.5, -1.25], [0.785398163397449, 0.981747704246811], [2.625, 3]}
split: 2 0.589049 (433)
x := {[-1.25, -1], [0.75, 1], [0.392699081698724, 0.785398163397449], [-1, -0.75], [-1.5, -1.25], [0.981747704246811, 1.17809724509617], [2.625, 3]}
split: 2 0.589049 (434)
x := {[-1.25, -1], [0.75, 1], [0.392699081698724, 0.785398163397449], [-1, -0.75], [-1.25, -1], [0.785398163397449, 0.981747704246811], [2.625, 3]}
split: 2 0.589049 (435)
x := {[-1.25, -1], [0.75, 1], [0.392699081698724, 0.785398163397449], [-1, -0.75], [-1.25, -1], [0.981747704246811, 1.17809724509617], [2.625, 3]}
split: 2 0.589049 (436)
x := {[-1.25, -1], [0.75, 1], [0.392699081698724, 0.589048622548086], [-0.75, -0.5], [-1.5, -1.25], [0.785398163397449, 0.981747704246811], [2.625, 3]}
split: 6 2.8125 (437)
x := {[-1.25, -1], [0.75, 1], [0.589048622548086, 0.785398163397449], [-0.75, -0.5], [-1.5, -1.25], [0.785398163397449, 0.981747704246811], [2.625, 3]}
split: 6 2.8125 (438)
x := {[-1.25, -1], [0.75, 1], [0.392699081698724, 0.589048622548086], [-0.75, -0.5], [-1.5, -1.25], [0.981747704246811, 1.17809724509617], [2.625, 3]}
split: 6 2.8125 (439)
x := {[-1.25, -1], [0.75, 1], [0.589048622548086, 0.785398163397449], [-0.75, -0.5], [-1.5, -1.25], [0.981747704246811, 1.17809724509617], [2.625, 3]}
split: 6 2.8125 (440)
x := {[-1.5, -1.25], [0.5, 0.75], [0.392699081698724, 0.785398163397449], [-1, -0.75], [-1.5, -1.25], [1.17809724509617, 1.5707963267949], [2.625, 3]}
split: 2 0.589049 (441)
x := {[-1.5, -1.25], [0.5, 0.75], [0.392699081698724, 0.785398163397449], [-1, -0.75], [-1.25, -1], [1.17809724509617, 1.5707963267949], [2.625, 3]}
split: 2 0.589049 (442)
x := {[-1.5, -1.25], [0.5, 0.75], [0.392699081698724, 0.589048622548086], [-0.75, -0.5], [-1.5, -1.25], [1.17809724509617, 1.5707963267949], [2.625, 3]}
CP(3) => {[-1.46138848303398, -1.25], [0.536197954691974, 0.75], [0.392699081698724, 0.589048622548086], [-0.75, -0.5], [-1.5, -1.25], [1.17809724509617, 1.5707963267949], [2.625, 3]}
split: 5 1.37445 (443)
x := {[-1.5, -1.25], [0.5, 0.75], [0.589048622548086, 0.785398163397449], [-0.75, -0.5], [-1.5, -1.25], [1.17809724509617, 1.5707963267949], [2.625, 3]}
CP(1) => {[-1.48806792902422, -1.25], [0.5, 0.75], [0.589048622548086, 0.785398163397449], [-0.75, -0.5], [-1.5, -1.25], [1.17809724509617, 1.5707963267949], [2.625, 3]}
split: 5 1.37445 (444)
x := {[-1.5, -1.25], [0.75, 1], [0.392699081698724, 0.785398163397449], [-1, -0.75], [-1.5, -1.25], [1.17809724509617, 1.5707963267949], [2.625, 3]}
split: 2 0.589049 (445)
x := {[-1.5, -1.25], [0.75, 1], [0.392699081698724, 0.785398163397449], [-1, -0.75], [-1.25, -1], [1.17809724509617, 1.5707963267949], [2.625, 3]}
split: 2 0.589049 (446)
x := {[-1.5, -1.25], [0.75, 1], [0.392699081698724, 0.589048622548086], [-0.75, -0.5], [-1.5, -1.25], [1.17809724509617, 1.5707963267949], [2.625, 3]}
CP(2) => []
x := {[-1.5, -1.25], [0.75, 1], [0.589048622548086, 0.785398163397449], [-0.75, -0.5], [-1.5, -1.25], [1.17809724509617, 1.5707963267949], [2.625, 3]}
CP(2) => {[-1.43476554712997, -1.25], [0.75, 1], [0.589048622548086, 0.785398163397449], [-0.75, -0.5], [-1.5, -1.25], [1.17809724509617, 1.5707963267949], [2.625, 3]}
split: 5 1.37445 (446)
x := {[-1.25, -1], [0.75, 1], [0.392699081698724, 0.589048622548086], [-1, -0.75], [-1.5, -1.25], [1.17809724509617, 1.5707963267949], [2.625, 3]}
split: 5 1.37445 (447)
x := {[-1.25, -1], [0.75, 1], [0.589048622548086, 0.785398163397449], [-1, -0.75], [-1.5, -1.25], [1.17809724509617, 1.5707963267949], [2.625, 3]}
split: 5 1.37445 (448)
x := {[-1.25, -1], [0.75, 1], [0.392699081698724, 0.589048622548086], [-1, -0.75], [-1.25, -1], [1.17809724509617, 1.5707963267949], [2.625, 3]}
split: 5 1.37445 (449)
x := {[-1.25, -1], [0.75, 1], [0.589048622548086, 0.785398163397449], [-1, -0.75], [-1.25, -1], [1.17809724509617, 1.5707963267949], [2.625, 3]}
split: 5 1.37445 (450)
x := {[-1.25, -1], [0.75, 1], [0.392699081698724, 0.589048622548086], [-0.75, -0.5], [-1.5, -1.25], [1.17809724509617, 1.37444678594553], [2.625, 3]}
split: 6 2.8125 (451)
x := {[-1.25, -1], [0.75, 1], [0.392699081698724, 0.589048622548086], [-0.75, -0.5], [-1.5, -1.25], [1.37444678594553, 1.5707963267949], [2.625, 3]}
split: 6 2.8125 (452)
x := {[-1.25, -1], [0.75, 1], [0.589048622548086, 0.785398163397449], [-0.75, -0.5], [-1.5, -1.25], [1.17809724509617, 1.37444678594553], [2.625, 3]}
split: 6 2.8125 (453)
x := {[-1.25, -1], [0.75, 1], [0.589048622548086, 0.785398163397449], [-0.75, -0.5], [-1.5, -1.25], [1.37444678594553, 1.5707963267949], [2.625, 3]}
split: 6 2.8125 (454)
x := {[-1.5, -1.25], [0.5, 0.75], [-4.94065645841247e-324, 0.196349540849362], [-0.5, -0.289186846650999], [-1.710813153349, -1.5], [1.17809724509617, 1.5707963267949], [2.625, 3]}
split: 5 1.37445 (455)
x := {[-1.5, -1.25], [0.5, 0.75], [0.196349540849362, 0.392699081698724], [-0.5, -0.289186846650999], [-1.710813153349, -1.5], [1.17809724509617, 1.5707963267949], [2.625, 3]}
CP(1) => {[-1.47635612554177, -1.25], [0.5, 0.75], [0.196349540849362, 0.392699081698724], [-0.5, -0.289186846650999], [-1.710813153349, -1.5], [1.17809724509617, 1.5707963267949], [2.625, 3]}
split: 5 1.37445 (456)
x := {[-1.25, -1], [0.75, 1], [-4.94065645841247e-324, 0.196349540849362], [-0.5, -0.289186846650999], [-1.710813153349, -1.5], [1.17809724509617, 1.37444678594553], [2.625, 3]}
CP(1) => {[-1.25, -1], [0.75, 1], [-4.94065645841247e-324, 0.196349540849362], [-0.5, -0.289186846650999], [-1.69450781139214, -1.5], [1.17809724509617, 1.37444678594553], [2.625, 3]}
split: 6 2.8125 (457)
x := {[-1.25, -1], [0.75, 1], [-4.94065645841247e-324, 0.196349540849362], [-0.5, -0.289186846650999], [-1.710813153349, -1.5], [1.37444678594553, 1.5707963267949], [2.625, 3]}
CP(1) => {[-1.25, -1], [0.75, 1], [-4.94065645841247e-324, 0.196349540849362], [-0.5, -0.289186846650999], [-1.710813153349, -1.5], [1.37444678594553, 1.56642777329905], [2.625, 3]}
split: 6 2.8125 (458)
x := {[-1.25, -1], [0.75, 1], [0.196349540849362, 0.392699081698724], [-0.5, -0.289186846650999], [-1.710813153349, -1.5], [1.17809724509617, 1.37444678594553], [2.625, 3]}
CP(1) => {[-1.25, -1], [0.75, 1], [0.196349540849362, 0.392699081698724], [-0.5, -0.289186846650999], [-1.69450781139214, -1.5], [1.17809724509617, 1.37444678594553], [2.625, 3]}
split: 6 2.8125 (459)
x := {[-1.25, -1], [0.75, 1], [0.196349540849362, 0.392699081698724], [-0.5, -0.289186846650999], [-1.710813153349, -1.5], [1.37444678594553, 1.5707963267949], [2.625, 3]}
CP(1) => {[-1.25, -1], [0.75, 1], [0.196349540849362, 0.392699081698724], [-0.5, -0.289186846650999], [-1.710813153349, -1.5], [1.37444678594553, 1.56642777329905], [2.625, 3]}
split: 6 2.8125 (460)
x := {[-1.5, -1.25], [0.5, 0.75], [0.392699081698724, 0.589048622548086], [-0.5, -0.289186846650999], [-1.710813153349, -1.5], [1.17809724509617, 1.5707963267949], [2.625, 3]}
CP(3) => {[-1.46138848303398, -1.25], [0.536197954691974, 0.75], [0.392699081698724, 0.589048622548086], [-0.5, -0.289186846650999], [-1.710813153349, -1.5], [1.17809724509617, 1.5707963267949], [2.625, 3]}
split: 5 1.37445 (461)
x := {[-1.5, -1.25], [0.5, 0.75], [0.589048622548086, 0.785398163397449], [-0.5, -0.289186846650999], [-1.710813153349, -1.5], [1.17809724509617, 1.5707963267949], [2.625, 3]}
CP(1) => {[-1.48806792902422, -1.25], [0.5, 0.75], [0.589048622548086, 0.785398163397449], [-0.5, -0.289186846650999], [-1.710813153349, -1.5], [1.17809724509617, 1.5707963267949], [2.625, 3]}
split: 5 1.37445 (462)
x := {[-1.5, -1.25], [0.75, 1], [0.392699081698724, 0.589048622548086], [-0.5, -0.289186846650999], [-1.710813153349, -1.5], [1.17809724509617, 1.5707963267949], [2.625, 3]}
CP(2) => []
x := {[-1.5, -1.25], [0.75, 1], [0.589048622548086, 0.785398163397449], [-0.5, -0.289186846650999], [-1.710813153349, -1.5], [1.17809724509617, 1.5707963267949], [2.625, 3]}
CP(2) => {[-1.43476554712997, -1.25], [0.75, 1], [0.589048622548086, 0.785398163397449], [-0.5, -0.289186846650999], [-1.710813153349, -1.5], [1.17809724509617, 1.5707963267949], [2.625, 3]}
split: 5 1.37445 (462)
x := {[-1.25, -1], [0.75, 1], [0.392699081698724, 0.589048622548086], [-0.5, -0.289186846650999], [-1.710813153349, -1.5], [1.17809724509617, 1.37444678594553], [2.625, 3]}
CP(1) => {[-1.25, -1], [0.75, 1], [0.392699081698724, 0.589048622548086], [-0.5, -0.289186846650999], [-1.69450781139214, -1.5], [1.17809724509617, 1.37444678594553], [2.625, 3]}
split: 6 2.8125 (463)
x := {[-1.25, -1], [0.75, 1], [0.392699081698724, 0.589048622548086], [-0.5, -0.289186846650999], [-1.710813153349, -1.5], [1.37444678594553, 1.5707963267949], [2.625, 3]}
CP(1) => {[-1.25, -1], [0.75, 1], [0.392699081698724, 0.589048622548086], [-0.5, -0.289186846650999], [-1.710813153349, -1.5], [1.37444678594553, 1.56642777329905], [2.625, 3]}
split: 6 2.8125 (464)
x := {[-1.25, -1], [0.75, 1], [0.589048622548086, 0.785398163397449], [-0.5, -0.289186846650999], [-1.710813153349, -1.5], [1.17809724509617, 1.37444678594553], [2.625, 3]}
CP(1) => {[-1.25, -1], [0.75, 1], [0.589048622548086, 0.785398163397449], [-0.5, -0.289186846650999], [-1.69450781139214, -1.5], [1.17809724509617, 1.37444678594553], [2.625, 3]}
split: 6 2.8125 (465)
x := {[-1.25, -1], [0.75, 1], [0.589048622548086, 0.785398163397449], [-0.5, -0.289186846650999], [-1.710813153349, -1.5], [1.37444678594553, 1.5707963267949], [2.625, 3]}
CP(1) => {[-1.25, -1], [0.75, 1], [0.589048622548086, 0.785398163397449], [-0.5, -0.289186846650999], [-1.710813153349, -1.5], [1.37444678594553, 1.56642777329905], [2.625, 3]}
split: 6 2.8125 (466)
x := {[-1.921626306698, -1.710813153349], [0.0783736933019978, 0.5], [1.17809724509617, 1.5707963267949], [-1, -0.75], [-1.25, -1], [-4.94065645841247e-324, 0.392699081698724], [2.625, 3]}
CP(1) => {[-1.9044562872498, -1.710813153349], [0.0783736933019978, 0.5], [1.17809724509617, 1.55604708292123], [-1, -0.75], [-1.25, -1], [-4.94065645841247e-324, 0.392699081698724], [2.625, 3]}
split: 1 0.289187 (467)
x := {[-1.710813153349, -1.5], [0.0783736933019978, 0.5], [1.17809724509617, 1.5707963267949], [-1, -0.75], [-1.25, -1], [-4.94065645841247e-324, 0.392699081698724], [2.625, 3]}
CP(2) => {[-1.710813153349, -1.5], [0.289186846650999, 0.5], [1.17809724509617, 1.5707963267949], [-1, -0.75], [-1.25, -1], [-4.94065645841247e-324, 0.392699081698724], [2.625, 3]}
split: 5 0.19635 (468)
x := {[-1.9044562872498, -1.710813153349], [0.0783736933019978, 0.289186846650999], [1.17809724509617, 1.55604708292123], [-0.75, -0.5], [-1.5, -1.25], [-4.94065645841247e-324, 0.392699081698724], [2.625, 3]}
CP(6) => []
x := {[-1.9044562872498, -1.710813153349], [0.289186846650999, 0.5], [1.17809724509617, 1.55604708292123], [-0.75, -0.5], [-1.5, -1.25], [-4.94065645841247e-324, 0.392699081698724], [2.625, 3]}
CP(2) => []
x := {[-1.710813153349, -1.5], [0.289186846650999, 0.5], [1.17809724509617, 1.5707963267949], [-0.75, -0.5], [-1.5, -1.25], [-4.94065645841247e-324, 0.196349540849362], [2.625, 3]}
split: 2 1.37445 (467)
x := {[-1.710813153349, -1.5], [0.289186846650999, 0.5], [1.17809724509617, 1.5707963267949], [-0.75, -0.5], [-1.5, -1.25], [0.196349540849362, 0.392699081698724], [2.625, 3]}
CP(1) => {[-1.710813153349, -1.5], [0.289186846650999, 0.5], [1.17809724509617, 1.5707963267949], [-0.75, -0.5], [-1.47635612554177, -1.25], [0.196349540849362, 0.392699081698724], [2.625, 3]}
split: 2 1.37445 (468)
x := {[-1.921626306698, -1.710813153349], [0.0783736933019978, 0.5], [1.17809724509617, 1.5707963267949], [-1, -0.75], [-1.5, -1.25], [0.392699081698724, 0.785398163397449], [2.625, 3]}
CP(1) => {[-1.9044562872498, -1.710813153349], [0.0783736933019978, 0.5], [1.17809724509617, 1.55604708292123], [-1, -0.75], [-1.5, -1.25], [0.392699081698724, 0.785398163397449], [2.625, 3]}
split: 1 0.289187 (469)
x := {[-1.710813153349, -1.5], [0.0783736933019978, 0.5], [1.17809724509617, 1.5707963267949], [-1, -0.75], [-1.5, -1.25], [0.392699081698724, 0.785398163397449], [2.625, 3]}
CP(2) => {[-1.710813153349, -1.5], [0.289186846650999, 0.5], [1.17809724509617, 1.5707963267949], [-1, -0.75], [-1.5, -1.25], [0.392699081698724, 0.785398163397449], [2.625, 3]}
split: 5 0.589049 (470)
x := {[-1.921626306698, -1.710813153349], [0.0783736933019978, 0.5], [1.17809724509617, 1.5707963267949], [-1, -0.75], [-1.25, -1], [0.392699081698724, 0.785398163397449], [2.625, 3]}
CP(1) => {[-1.9044562872498, -1.710813153349], [0.0783736933019978, 0.5], [1.17809724509617, 1.55604708292123], [-1, -0.75], [-1.25, -1], [0.392699081698724, 0.785398163397449], [2.625, 3]}
split: 1 0.289187 (471)
x := {[-1.710813153349, -1.5], [0.0783736933019978, 0.5], [1.17809724509617, 1.5707963267949], [-1, -0.75], [-1.25, -1], [0.392699081698724, 0.785398163397449], [2.625, 3]}
CP(2) => {[-1.710813153349, -1.5], [0.289186846650999, 0.5], [1.17809724509617, 1.5707963267949], [-1, -0.75], [-1.25, -1], [0.392699081698724, 0.785398163397449], [2.625, 3]}
split: 5 0.589049 (472)
x := {[-1.9044562872498, -1.710813153349], [0.0783736933019978, 0.289186846650999], [1.17809724509617, 1.55604708292123], [-0.75, -0.5], [-1.5, -1.25], [0.392699081698724, 0.785398163397449], [2.625, 3]}
CP(6) => []
x := {[-1.9044562872498, -1.710813153349], [0.289186846650999, 0.5], [1.17809724509617, 1.55604708292123], [-0.75, -0.5], [-1.5, -1.25], [0.392699081698724, 0.785398163397449], [2.625, 3]}
CP(2) => []
x := {[-1.710813153349, -1.5], [0.289186846650999, 0.5], [1.17809724509617, 1.5707963267949], [-0.75, -0.5], [-1.5, -1.25], [0.392699081698724, 0.589048622548086], [2.625, 3]}
CP(3) => {[-1.710813153349, -1.5], [0.289186846650999, 0.5], [1.17809724509617, 1.5707963267949], [-0.75, -0.536197954691974], [-1.46138848303398, -1.25], [0.392699081698724, 0.589048622548086], [2.625, 3]}
split: 2 1.37445 (471)
x := {[-1.710813153349, -1.5], [0.289186846650999, 0.5], [1.17809724509617, 1.5707963267949], [-0.75, -0.5], [-1.5, -1.25], [0.589048622548086, 0.785398163397449], [2.625, 3]}
CP(1) => {[-1.710813153349, -1.5], [0.289186846650999, 0.5], [1.17809724509617, 1.5707963267949], [-0.75, -0.5], [-1.48806792902422, -1.25], [0.589048622548086, 0.785398163397449], [2.625, 3]}
split: 2 1.37445 (472)
x := {[-1.87315640926387, -1.5], [0.5, 0.75], [1.17809724509617, 1.52672510510496], [-1, -0.75], [-1.5, -1.25], [-4.94065645841247e-324, 0.392699081698724], [2.625, 3]}
CP(3) => []
x := {[-1.87315640926387, -1.5], [0.5, 0.75], [1.17809724509617, 1.52672510510496], [-1, -0.75], [-1.25, -1], [-4.94065645841247e-324, 0.392699081698724], [2.625, 3]}
split: 5 0.19635 (472)
x := {[-1.86710940815609, -1.5], [0.5, 0.75], [1.17809724509617, 1.52152518198677], [-0.75, -0.5], [-1.5, -1.25], [-4.94065645841247e-324, 0.196349540849362], [2.625, 3]}
split: 6 2.8125 (473)
x := {[-1.86710940815609, -1.5], [0.5, 0.75], [1.17809724509617, 1.52152518198677], [-0.75, -0.5], [-1.5, -1.25], [0.196349540849362, 0.392699081698724], [2.625, 3]}
CP(1) => {[-1.86557051285685, -1.5], [0.5, 0.75], [1.17809724509617, 1.5202016514514], [-0.75, -0.5], [-1.47635612554177, -1.25], [0.196349540849362, 0.392699081698724], [2.625, 3]}
split: 6 2.8125 (474)
x := {[-1.87315640926387, -1.5], [0.5, 0.75], [1.17809724509617, 1.52672510510496], [-1, -0.75], [-1.5, -1.25], [0.392699081698724, 0.785398163397449], [2.625, 3]}
split: 5 0.589049 (475)
x := {[-1.87315640926387, -1.5], [0.5, 0.75], [1.17809724509617, 1.52672510510496], [-1, -0.75], [-1.25, -1], [0.392699081698724, 0.785398163397449], [2.625, 3]}
split: 5 0.589049 (476)
x := {[-1.86710940815609, -1.5], [0.5, 0.75], [1.17809724509617, 1.52152518198677], [-0.75, -0.5], [-1.5, -1.25], [0.392699081698724, 0.589048622548086], [2.625, 3]}
CP(3) => {[-1.86392194088924, -1.5], [0.5, 0.75], [1.17809724509617, 1.51878369475795], [-0.75, -0.536197954691974], [-1.46138848303398, -1.25], [0.392699081698724, 0.589048622548086], [2.625, 3]}
split: 6 2.8125 (477)
x := {[-1.86710940815609, -1.5], [0.5, 0.75], [1.17809724509617, 1.52152518198677], [-0.75, -0.5], [-1.5, -1.25], [0.589048622548086, 0.785398163397449], [2.625, 3]}
CP(1) => {[-1.86557051285685, -1.5], [0.5, 0.75], [1.17809724509617, 1.5202016514514], [-0.75, -0.5], [-1.48806792902422, -1.25], [0.589048622548086, 0.785398163397449], [2.625, 3]}
split: 6 2.8125 (478)
x := {[-1.5, -1.25], [0.5, 0.75], [0.785398163397449, 1.17809724509617], [-1, -0.75], [-1.5, -1.25], [-4.94065645841247e-324, 0.392699081698724], [2.625, 3]}
CP(3) => []
x := {[-1.5, -1.25], [0.5, 0.75], [0.785398163397449, 1.17809724509617], [-1, -0.75], [-1.25, -1], [-4.94065645841247e-324, 0.392699081698724], [2.625, 3]}
split: 2 0.981748 (478)
x := {[-1.5, -1.25], [0.5, 0.75], [0.785398163397449, 0.981747704246811], [-0.75, -0.5], [-1.5, -1.25], [-4.94065645841247e-324, 0.392699081698724], [2.625, 3]}
split: 5 0.19635 (479)
x := {[-1.5, -1.25], [0.5, 0.75], [0.981747704246811, 1.17809724509617], [-0.75, -0.5], [-1.5, -1.25], [-4.94065645841247e-324, 0.392699081698724], [2.625, 3]}
split: 5 0.19635 (480)
x := {[-1.5, -1.25], [0.75, 1], [0.785398163397449, 1.17809724509617], [-1, -0.75], [-1.5, -1.25], [-4.94065645841247e-324, 0.392699081698724], [2.625, 3]}
CP(3) => []
x := {[-1.5, -1.25], [0.75, 1], [0.785398163397449, 1.17809724509617], [-1, -0.75], [-1.25, -1], [-4.94065645841247e-324, 0.392699081698724], [2.625, 3]}
split: 2 0.981748 (480)
x := {[-1.5, -1.25], [0.75, 1], [0.785398163397449, 0.981747704246811], [-0.75, -0.5], [-1.5, -1.25], [-4.94065645841247e-324, 0.392699081698724], [2.625, 3]}
split: 5 0.19635 (481)
x := {[-1.5, -1.25], [0.75, 1], [0.981747704246811, 1.17809724509617], [-0.75, -0.5], [-1.5, -1.25], [-4.94065645841247e-324, 0.392699081698724], [2.625, 3]}
split: 5 0.19635 (482)
x := {[-1.25, -1], [0.75, 1], [0.785398163397449, 0.981747704246811], [-1, -0.75], [-1.25, -1], [-4.94065645841247e-324, 0.392699081698724], [2.625, 3]}
split: 5 0.19635 (483)
x := {[-1.25, -1], [0.75, 1], [0.981747704246811, 1.17809724509617], [-1, -0.75], [-1.25, -1], [-4.94065645841247e-324, 0.392699081698724], [2.625, 3]}
split: 5 0.19635 (484)
x := {[-1.25, -1], [0.75, 1], [0.785398163397449, 0.981747704246811], [-0.75, -0.5], [-1.5, -1.25], [-4.94065645841247e-324, 0.196349540849362], [2.625, 3]}
split: 6 2.8125 (485)
x := {[-1.25, -1], [0.75, 1], [0.785398163397449, 0.981747704246811], [-0.75, -0.5], [-1.5, -1.25], [0.196349540849362, 0.392699081698724], [2.625, 3]}
CP(1) => {[-1.25, -1], [0.75, 1], [0.785398163397449, 0.981747704246811], [-0.75, -0.5], [-1.47635612554177, -1.25], [0.196349540849362, 0.392699081698724], [2.625, 3]}
split: 6 2.8125 (486)
x := {[-1.25, -1], [0.75, 1], [0.981747704246811, 1.17809724509617], [-0.75, -0.5], [-1.5, -1.25], [-4.94065645841247e-324, 0.196349540849362], [2.625, 3]}
split: 6 2.8125 (487)
x := {[-1.25, -1], [0.75, 1], [0.981747704246811, 1.17809724509617], [-0.75, -0.5], [-1.5, -1.25], [0.196349540849362, 0.392699081698724], [2.625, 3]}
CP(1) => {[-1.25, -1], [0.75, 1], [0.981747704246811, 1.17809724509617], [-0.75, -0.5], [-1.47635612554177, -1.25], [0.196349540849362, 0.392699081698724], [2.625, 3]}
split: 6 2.8125 (488)
x := {[-1.5, -1.25], [0.5, 0.75], [1.17809724509617, 1.5707963267949], [-1, -0.75], [-1.5, -1.25], [-4.94065645841247e-324, 0.392699081698724], [2.625, 3]}
CP(3) => []
x := {[-1.5, -1.25], [0.5, 0.75], [1.17809724509617, 1.5707963267949], [-1, -0.75], [-1.25, -1], [-4.94065645841247e-324, 0.392699081698724], [2.625, 3]}
split: 5 0.19635 (488)
x := {[-1.5, -1.25], [0.5, 0.75], [1.17809724509617, 1.5707963267949], [-0.75, -0.5], [-1.5, -1.25], [-4.94065645841247e-324, 0.196349540849362], [2.625, 3]}
split: 2 1.37445 (489)
x := {[-1.5, -1.25], [0.5, 0.75], [1.17809724509617, 1.5707963267949], [-0.75, -0.5], [-1.5, -1.25], [0.196349540849362, 0.392699081698724], [2.625, 3]}
CP(1) => {[-1.5, -1.25], [0.5, 0.75], [1.17809724509617, 1.5707963267949], [-0.75, -0.5], [-1.47635612554177, -1.25], [0.196349540849362, 0.392699081698724], [2.625, 3]}
split: 2 1.37445 (490)
x := {[-1.5, -1.25], [0.75, 1], [1.17809724509617, 1.5707963267949], [-1, -0.75], [-1.5, -1.25], [-4.94065645841247e-324, 0.392699081698724], [2.625, 3]}
CP(3) => []
x := {[-1.5, -1.25], [0.75, 1], [1.17809724509617, 1.5707963267949], [-1, -0.75], [-1.25, -1], [-4.94065645841247e-324, 0.392699081698724], [2.625, 3]}
split: 5 0.19635 (490)
x := {[-1.5, -1.25], [0.75, 1], [1.17809724509617, 1.5707963267949], [-0.75, -0.5], [-1.5, -1.25], [-4.94065645841247e-324, 0.196349540849362], [2.625, 3]}
split: 2 1.37445 (491)
x := {[-1.5, -1.25], [0.75, 1], [1.17809724509617, 1.5707963267949], [-0.75, -0.5], [-1.5, -1.25], [0.196349540849362, 0.392699081698724], [2.625, 3]}
CP(1) => {[-1.5, -1.25], [0.75, 1], [1.17809724509617, 1.5707963267949], [-0.75, -0.5], [-1.47635612554177, -1.25], [0.196349540849362, 0.392699081698724], [2.625, 3]}
split: 2 1.37445 (492)
x := {[-1.25, -1], [0.75, 1], [1.17809724509617, 1.5707963267949], [-1, -0.75], [-1.25, -1], [-4.94065645841247e-324, 0.196349540849362], [2.625, 3]}
split: 2 1.37445 (493)
x := {[-1.25, -1], [0.75, 1], [1.17809724509617, 1.5707963267949], [-1, -0.75], [-1.25, -1], [0.196349540849362, 0.392699081698724], [2.625, 3]}
split: 2 1.37445 (494)
x := {[-1.25, -1], [0.75, 1], [1.17809724509617, 1.37444678594553], [-0.75, -0.5], [-1.5, -1.25], [-4.94065645841247e-324, 0.196349540849362], [2.625, 3]}
split: 6 2.8125 (495)
x := {[-1.25, -1], [0.75, 1], [1.37444678594553, 1.5707963267949], [-0.75, -0.5], [-1.5, -1.25], [-4.94065645841247e-324, 0.196349540849362], [2.625, 3]}
split: 6 2.8125 (496)
x := {[-1.25, -1], [0.75, 1], [1.17809724509617, 1.37444678594553], [-0.75, -0.5], [-1.47635612554177, -1.25], [0.196349540849362, 0.392699081698724], [2.625, 3]}
CP(1) => {[-1.25, -1], [0.75, 1], [1.17809724509617, 1.37444678594553], [-0.75, -0.523643874458234], [-1.46662412351188, -1.25], [0.196349540849362, 0.391057382430672], [2.625, 3]}
split: 6 2.8125 (497)
x := {[-1.25, -1], [0.75, 1], [1.37444678594553, 1.5707963267949], [-0.75, -0.5], [-1.47635612554177, -1.25], [0.196349540849362, 0.392699081698724], [2.625, 3]}
CP(1) => {[-1.25, -1], [0.75, 1], [1.37444678594553, 1.5707963267949], [-0.75, -0.523643874458234], [-1.46662412351188, -1.25], [0.196349540849362, 0.391057382430672], [2.625, 3]}
split: 6 2.8125 (498)
x := {[-1.5, -1.25], [0.5, 0.75], [0.785398163397449, 1.17809724509617], [-1, -0.75], [-1.5, -1.25], [0.392699081698724, 0.785398163397449], [2.625, 3]}
split: 2 0.981748 (499)
x := {[-1.5, -1.25], [0.5, 0.75], [0.785398163397449, 1.17809724509617], [-1, -0.75], [-1.25, -1], [0.392699081698724, 0.785398163397449], [2.625, 3]}
split: 2 0.981748 (500)
x := {[-1.5, -1.25], [0.5, 0.75], [0.785398163397449, 0.981747704246811], [-0.75, -0.5], [-1.5, -1.25], [0.392699081698724, 0.785398163397449], [2.625, 3]}
split: 5 0.589049 (501)
x := {[-1.5, -1.25], [0.5, 0.75], [0.981747704246811, 1.17809724509617], [-0.75, -0.5], [-1.5, -1.25], [0.392699081698724, 0.785398163397449], [2.625, 3]}
split: 5 0.589049 (502)
x := {[-1.5, -1.25], [0.75, 1], [0.785398163397449, 1.17809724509617], [-1, -0.75], [-1.5, -1.25], [0.392699081698724, 0.785398163397449], [2.625, 3]}
split: 2 0.981748 (503)
x := {[-1.5, -1.25], [0.75, 1], [0.785398163397449, 1.17809724509617], [-1, -0.75], [-1.25, -1], [0.392699081698724, 0.785398163397449], [2.625, 3]}
split: 2 0.981748 (504)
x := {[-1.5, -1.25], [0.75, 1], [0.785398163397449, 0.981747704246811], [-0.75, -0.5], [-1.5, -1.25], [0.392699081698724, 0.785398163397449], [2.625, 3]}
split: 5 0.589049 (505)
x := {[-1.5, -1.25], [0.75, 1], [0.981747704246811, 1.17809724509617], [-0.75, -0.5], [-1.5, -1.25], [0.392699081698724, 0.785398163397449], [2.625, 3]}
split: 5 0.589049 (506)
x := {[-1.25, -1], [0.75, 1], [0.785398163397449, 0.981747704246811], [-1, -0.75], [-1.5, -1.25], [0.392699081698724, 0.785398163397449], [2.625, 3]}
split: 5 0.589049 (507)
x := {[-1.25, -1], [0.75, 1], [0.981747704246811, 1.17809724509617], [-1, -0.75], [-1.5, -1.25], [0.392699081698724, 0.785398163397449], [2.625, 3]}
split: 5 0.589049 (508)
x := {[-1.25, -1], [0.75, 1], [0.785398163397449, 0.981747704246811], [-1, -0.75], [-1.25, -1], [0.392699081698724, 0.785398163397449], [2.625, 3]}
split: 5 0.589049 (509)
x := {[-1.25, -1], [0.75, 1], [0.981747704246811, 1.17809724509617], [-1, -0.75], [-1.25, -1], [0.392699081698724, 0.785398163397449], [2.625, 3]}
split: 5 0.589049 (510)
x := {[-1.25, -1], [0.75, 1], [0.785398163397449, 0.981747704246811], [-0.75, -0.5], [-1.5, -1.25], [0.392699081698724, 0.589048622548086], [2.625, 3]}
CP(3) => {[-1.25, -1], [0.75, 1], [0.785398163397449, 0.981747704246811], [-0.75, -0.536197954691974], [-1.46138848303398, -1.25], [0.392699081698724, 0.589048622548086], [2.625, 3]}
split: 6 2.8125 (511)
x := {[-1.25, -1], [0.75, 1], [0.785398163397449, 0.981747704246811], [-0.75, -0.5], [-1.5, -1.25], [0.589048622548086, 0.785398163397449], [2.625, 3]}
CP(1) => {[-1.25, -1], [0.75, 1], [0.785398163397449, 0.981747704246811], [-0.75, -0.5], [-1.48806792902422, -1.25], [0.589048622548086, 0.785398163397449], [2.625, 3]}
split: 6 2.8125 (512)
x := {[-1.25, -1], [0.75, 1], [0.981747704246811, 1.17809724509617], [-0.75, -0.5], [-1.5, -1.25], [0.392699081698724, 0.589048622548086], [2.625, 3]}
CP(3) => {[-1.25, -1], [0.75, 1], [0.981747704246811, 1.17809724509617], [-0.75, -0.536197954691974], [-1.46138848303398, -1.25], [0.392699081698724, 0.589048622548086], [2.625, 3]}
split: 6 2.8125 (513)
x := {[-1.25, -1], [0.75, 1], [0.981747704246811, 1.17809724509617], [-0.75, -0.5], [-1.5, -1.25], [0.589048622548086, 0.785398163397449], [2.625, 3]}
CP(1) => {[-1.25, -1], [0.75, 1], [0.981747704246811, 1.17809724509617], [-0.75, -0.5], [-1.48806792902422, -1.25], [0.589048622548086, 0.785398163397449], [2.625, 3]}
split: 6 2.8125 (514)
x := {[-1.5, -1.25], [0.5, 0.75], [1.17809724509617, 1.5707963267949], [-1, -0.75], [-1.5, -1.25], [0.392699081698724, 0.785398163397449], [2.625, 3]}
split: 5 0.589049 (515)
x := {[-1.5, -1.25], [0.5, 0.75], [1.17809724509617, 1.5707963267949], [-1, -0.75], [-1.25, -1], [0.392699081698724, 0.785398163397449], [2.625, 3]}
split: 5 0.589049 (516)
x := {[-1.5, -1.25], [0.5, 0.75], [1.17809724509617, 1.5707963267949], [-0.75, -0.5], [-1.5, -1.25], [0.392699081698724, 0.589048622548086], [2.625, 3]}
CP(3) => {[-1.5, -1.25], [0.5, 0.75], [1.17809724509617, 1.5707963267949], [-0.75, -0.536197954691974], [-1.46138848303398, -1.25], [0.392699081698724, 0.589048622548086], [2.625, 3]}
split: 2 1.37445 (517)
x := {[-1.5, -1.25], [0.5, 0.75], [1.17809724509617, 1.5707963267949], [-0.75, -0.5], [-1.5, -1.25], [0.589048622548086, 0.785398163397449], [2.625, 3]}
CP(1) => {[-1.5, -1.25], [0.5, 0.75], [1.17809724509617, 1.5707963267949], [-0.75, -0.5], [-1.48806792902422, -1.25], [0.589048622548086, 0.785398163397449], [2.625, 3]}
split: 2 1.37445 (518)
x := {[-1.5, -1.25], [0.75, 1], [1.17809724509617, 1.5707963267949], [-1, -0.75], [-1.5, -1.25], [0.392699081698724, 0.785398163397449], [2.625, 3]}
split: 5 0.589049 (519)
x := {[-1.5, -1.25], [0.75, 1], [1.17809724509617, 1.5707963267949], [-1, -0.75], [-1.25, -1], [0.392699081698724, 0.785398163397449], [2.625, 3]}
split: 5 0.589049 (520)
x := {[-1.5, -1.25], [0.75, 1], [1.17809724509617, 1.5707963267949], [-0.75, -0.5], [-1.5, -1.25], [0.392699081698724, 0.589048622548086], [2.625, 3]}
CP(3) => {[-1.5, -1.25], [0.75, 1], [1.17809724509617, 1.5707963267949], [-0.75, -0.536197954691974], [-1.46138848303398, -1.25], [0.392699081698724, 0.589048622548086], [2.625, 3]}
split: 2 1.37445 (521)
x := {[-1.5, -1.25], [0.75, 1], [1.17809724509617, 1.5707963267949], [-0.75, -0.5], [-1.5, -1.25], [0.589048622548086, 0.785398163397449], [2.625, 3]}
CP(1) => {[-1.5, -1.25], [0.75, 1], [1.17809724509617, 1.5707963267949], [-0.75, -0.5], [-1.48806792902422, -1.25], [0.589048622548086, 0.785398163397449], [2.625, 3]}
split: 2 1.37445 (522)
x := {[-1.25, -1], [0.75, 1], [1.17809724509617, 1.5707963267949], [-1, -0.75], [-1.5, -1.25], [0.392699081698724, 0.589048622548086], [2.625, 3]}
CP(2) => []
x := {[-1.25, -1], [0.75, 1], [1.17809724509617, 1.5707963267949], [-1, -0.75], [-1.5, -1.25], [0.589048622548086, 0.785398163397449], [2.625, 3]}
CP(2) => {[-1.25, -1], [0.75, 1], [1.17809724509617, 1.5707963267949], [-1, -0.75], [-1.43476554712997, -1.25], [0.589048622548086, 0.785398163397449], [2.625, 3]}
split: 2 1.37445 (522)
x := {[-1.25, -1], [0.75, 1], [1.17809724509617, 1.5707963267949], [-1, -0.75], [-1.25, -1], [0.392699081698724, 0.589048622548086], [2.625, 3]}
split: 2 1.37445 (523)
x := {[-1.25, -1], [0.75, 1], [1.17809724509617, 1.5707963267949], [-1, -0.75], [-1.25, -1], [0.589048622548086, 0.785398163397449], [2.625, 3]}
split: 2 1.37445 (524)
x := {[-1.25, -1], [0.75, 1], [1.17809724509617, 1.37444678594553], [-0.75, -0.536197954691974], [-1.46138848303398, -1.25], [0.392699081698724, 0.589048622548086], [2.625, 3]}
CP(1) => {[-1.25, -1], [0.75, 1], [1.17809724509617, 1.37444678594553], [-0.75, -0.538611516966018], [-1.46066756649332, -1.25], [0.392699081698724, 0.589048622548086], [2.625, 3]}
split: 6 2.8125 (525)
x := {[-1.25, -1], [0.75, 1], [1.37444678594553, 1.5707963267949], [-0.75, -0.536197954691974], [-1.46138848303398, -1.25], [0.392699081698724, 0.589048622548086], [2.625, 3]}
CP(1) => {[-1.25, -1], [0.75, 1], [1.37444678594553, 1.5707963267949], [-0.75, -0.538611516966018], [-1.46066756649332, -1.25], [0.392699081698724, 0.589048622548086], [2.625, 3]}
split: 6 2.8125 (526)
x := {[-1.25, -1], [0.75, 1], [1.17809724509617, 1.37444678594553], [-0.75, -0.5], [-1.48806792902422, -1.25], [0.589048622548086, 0.785398163397449], [2.625, 3]}
CP(1) => {[-1.25, -1], [0.75, 1], [1.17809724509617, 1.37444678594553], [-0.75, -0.511932070975784], [-1.48602627067862, -1.25], [0.589048622548086, 0.785398163397449], [2.625, 3]}
split: 6 2.8125 (527)
x := {[-1.25, -1], [0.75, 1], [1.37444678594553, 1.5707963267949], [-0.75, -0.5], [-1.48806792902422, -1.25], [0.589048622548086, 0.785398163397449], [2.625, 3]}
CP(1) => {[-1.25, -1], [0.75, 1], [1.37444678594553, 1.5707963267949], [-0.75, -0.511932070975784], [-1.48602627067862, -1.25], [0.589048622548086, 0.785398163397449], [2.625, 3]}
split: 6 2.8125 (528)
x := {[-1.9044562872498, -1.710813153349], [0.0783736933019978, 0.289186846650999], [1.17809724509617, 1.55604708292123], [-0.745710431483426, -0.5], [-1.86948366805225, -1.5], [1.17809724509617, 1.52356700121422], [2.625, 3]}
CP(6) => []
x := {[-1.9044562872498, -1.710813153349], [0.289186846650999, 0.5], [1.17809724509617, 1.55604708292123], [-0.745710431483426, -0.5], [-1.86948366805225, -1.5], [1.17809724509617, 1.52356700121422], [2.625, 3]}
CP(2) => []
x := {[-1.710813153349, -1.5], [0.289186846650999, 0.5], [1.17809724509617, 1.37444678594553], [-0.745710431483426, -0.5], [-1.86710940815609, -1.5], [1.17809724509617, 1.52152518198677], [2.625, 3]}
CP(1) => {[-1.69450781139214, -1.5], [0.289186846650999, 0.5], [1.17809724509617, 1.37444678594553], [-0.745710431483426, -0.5], [-1.86557051285685, -1.5], [1.17809724509617, 1.5202016514514], [2.625, 3]}
split: 6 2.8125 (527)
x := {[-1.710813153349, -1.5], [0.289186846650999, 0.5], [1.37444678594553, 1.5707963267949], [-0.745710431483426, -0.5], [-1.86710940815609, -1.5], [1.17809724509617, 1.52152518198677], [2.625, 3]}
CP(1) => {[-1.710813153349, -1.5], [0.289186846650999, 0.5], [1.37444678594553, 1.56642777329905], [-0.745710431483426, -0.5], [-1.86557051285685, -1.5], [1.17809724509617, 1.5202016514514], [2.625, 3]}
split: 6 2.8125 (528)
x := {[-1.921626306698, -1.710813153349], [0.0783736933019978, 0.5], [1.17809724509617, 1.5707963267949], [-1, -0.75], [-1.5, -1.25], [0.785398163397449, 1.17809724509617], [2.625, 3]}
CP(1) => {[-1.9044562872498, -1.710813153349], [0.0783736933019978, 0.5], [1.17809724509617, 1.55604708292123], [-1, -0.75], [-1.5, -1.25], [0.785398163397449, 1.17809724509617], [2.625, 3]}
split: 1 0.289187 (529)
x := {[-1.710813153349, -1.5], [0.0783736933019978, 0.5], [1.17809724509617, 1.5707963267949], [-1, -0.75], [-1.5, -1.25], [0.785398163397449, 1.17809724509617], [2.625, 3]}
CP(2) => {[-1.710813153349, -1.5], [0.289186846650999, 0.5], [1.17809724509617, 1.5707963267949], [-1, -0.75], [-1.5, -1.25], [0.785398163397449, 1.17809724509617], [2.625, 3]}
split: 5 0.981748 (530)
x := {[-1.921626306698, -1.710813153349], [0.0783736933019978, 0.5], [1.17809724509617, 1.5707963267949], [-1, -0.75], [-1.25, -1], [0.785398163397449, 1.17809724509617], [2.625, 3]}
CP(1) => {[-1.9044562872498, -1.710813153349], [0.0783736933019978, 0.5], [1.17809724509617, 1.55604708292123], [-1, -0.75], [-1.25, -1], [0.785398163397449, 1.17809724509617], [2.625, 3]}
split: 1 0.289187 (531)
x := {[-1.710813153349, -1.5], [0.0783736933019978, 0.5], [1.17809724509617, 1.5707963267949], [-1, -0.75], [-1.25, -1], [0.785398163397449, 1.17809724509617], [2.625, 3]}
CP(2) => {[-1.710813153349, -1.5], [0.289186846650999, 0.5], [1.17809724509617, 1.5707963267949], [-1, -0.75], [-1.25, -1], [0.785398163397449, 1.17809724509617], [2.625, 3]}
split: 5 0.981748 (532)
x := {[-1.9044562872498, -1.710813153349], [0.0783736933019978, 0.289186846650999], [1.17809724509617, 1.55604708292123], [-0.75, -0.5], [-1.5, -1.25], [0.785398163397449, 1.17809724509617], [2.625, 3]}
CP(6) => []
x := {[-1.9044562872498, -1.710813153349], [0.289186846650999, 0.5], [1.17809724509617, 1.55604708292123], [-0.75, -0.5], [-1.5, -1.25], [0.785398163397449, 1.17809724509617], [2.625, 3]}
CP(2) => []
x := {[-1.710813153349, -1.5], [0.289186846650999, 0.5], [1.17809724509617, 1.5707963267949], [-0.75, -0.5], [-1.5, -1.25], [0.785398163397449, 0.981747704246811], [2.625, 3]}
split: 2 1.37445 (531)
x := {[-1.710813153349, -1.5], [0.289186846650999, 0.5], [1.17809724509617, 1.5707963267949], [-0.75, -0.5], [-1.5, -1.25], [0.981747704246811, 1.17809724509617], [2.625, 3]}
split: 2 1.37445 (532)
x := {[-1.921626306698, -1.710813153349], [0.0783736933019978, 0.5], [1.17809724509617, 1.5707963267949], [-1, -0.75], [-1.5, -1.25], [1.17809724509617, 1.5707963267949], [2.625, 3]}
CP(1) => {[-1.9044562872498, -1.710813153349], [0.0783736933019978, 0.5], [1.17809724509617, 1.55604708292123], [-1, -0.75], [-1.5, -1.25], [1.17809724509617, 1.5707963267949], [2.625, 3]}
split: 1 0.289187 (533)
x := {[-1.710813153349, -1.5], [0.0783736933019978, 0.5], [1.17809724509617, 1.5707963267949], [-1, -0.75], [-1.5, -1.25], [1.17809724509617, 1.5707963267949], [2.625, 3]}
CP(2) => {[-1.710813153349, -1.5], [0.289186846650999, 0.5], [1.17809724509617, 1.5707963267949], [-1, -0.75], [-1.5, -1.25], [1.17809724509617, 1.5707963267949], [2.625, 3]}
split: 2 1.37445 (534)
x := {[-1.921626306698, -1.710813153349], [0.0783736933019978, 0.5], [1.17809724509617, 1.5707963267949], [-1, -0.75], [-1.25, -1], [1.17809724509617, 1.5707963267949], [2.625, 3]}
CP(1) => {[-1.9044562872498, -1.710813153349], [0.0783736933019978, 0.5], [1.17809724509617, 1.55604708292123], [-1, -0.75], [-1.25, -1], [1.17809724509617, 1.5707963267949], [2.625, 3]}
split: 1 0.289187 (535)
x := {[-1.710813153349, -1.5], [0.0783736933019978, 0.5], [1.17809724509617, 1.5707963267949], [-1, -0.75], [-1.25, -1], [1.17809724509617, 1.5707963267949], [2.625, 3]}
CP(1) => []
x := {[-1.9044562872498, -1.710813153349], [0.0783736933019978, 0.289186846650999], [1.17809724509617, 1.55604708292123], [-0.75, -0.5], [-1.5, -1.25], [1.17809724509617, 1.5707963267949], [2.625, 3]}
CP(6) => []
x := {[-1.9044562872498, -1.710813153349], [0.289186846650999, 0.5], [1.17809724509617, 1.55604708292123], [-0.75, -0.5], [-1.5, -1.25], [1.17809724509617, 1.5707963267949], [2.625, 3]}
CP(2) => []
x := {[-1.710813153349, -1.5], [0.289186846650999, 0.5], [1.17809724509617, 1.37444678594553], [-0.75, -0.5], [-1.5, -1.25], [1.17809724509617, 1.5707963267949], [2.625, 3]}
CP(1) => {[-1.69450781139214, -1.5], [0.289186846650999, 0.5], [1.17809724509617, 1.37444678594553], [-0.75, -0.5], [-1.5, -1.25], [1.17809724509617, 1.5707963267949], [2.625, 3]}
split: 5 1.37445 (533)
x := {[-1.710813153349, -1.5], [0.289186846650999, 0.5], [1.37444678594553, 1.5707963267949], [-0.75, -0.5], [-1.5, -1.25], [1.17809724509617, 1.5707963267949], [2.625, 3]}
CP(1) => []
x := {[-1.710813153349, -1.5], [0.289186846650999, 0.5], [1.17809724509617, 1.37444678594553], [-0.5, -0.289186846650999], [-1.710813153349, -1.5], [1.17809724509617, 1.5707963267949], [2.625, 3]}
CP(1) => {[-1.69450781139214, -1.5], [0.289186846650999, 0.5], [1.17809724509617, 1.37444678594553], [-0.5, -0.289186846650999], [-1.710813153349, -1.5], [1.17809724509617, 1.5707963267949], [2.625, 3]}
split: 5 1.37445 (533)
x := {[-1.710813153349, -1.5], [0.289186846650999, 0.5], [1.37444678594553, 1.5707963267949], [-0.5, -0.289186846650999], [-1.710813153349, -1.5], [1.17809724509617, 1.5707963267949], [2.625, 3]}
CP(1) => {[-1.710813153349, -1.5], [0.289186846650999, 0.5], [1.37444678594553, 1.56642777329905], [-0.5, -0.289186846650999], [-1.710813153349, -1.5], [1.17809724509617, 1.5707963267949], [2.625, 3]}
split: 5 1.37445 (534)
x := {[-1.86710940815609, -1.5], [0.5, 0.741021759975021], [1.17809724509617, 1.52152518198677], [-0.745710431483426, -0.5], [-1.87315640926387, -1.5], [1.17809724509617, 1.52672510510496], [2.625, 2.8125]}
CP(1) => []
x := {[-1.86710940815609, -1.5], [0.5, 0.741021759975021], [1.17809724509617, 1.52152518198677], [-0.745710431483426, -0.5], [-1.87315640926387, -1.5], [1.17809724509617, 1.52672510510496], [2.8125, 3]}
split: 4 -1.68658 (534)
x := {[-1.86948366805225, -1.5], [0.5, 0.742858130580828], [1.17809724509617, 1.52356700121422], [-1, -0.75], [-1.5, -1.25], [0.785398163397449, 1.17809724509617], [2.625, 3]}
split: 5 0.981748 (535)
x := {[-1.86948366805225, -1.5], [0.742858130580828, 0.985716261161655], [1.17809724509617, 1.52356700121422], [-1, -0.75], [-1.5, -1.25], [0.785398163397449, 1.17809724509617], [2.625, 3]}
CP(2) => []
x := {[-1.86948366805225, -1.5], [0.5, 0.742858130580828], [1.17809724509617, 1.52356700121422], [-1, -0.75], [-1.25, -1], [0.785398163397449, 1.17809724509617], [2.625, 3]}
split: 5 0.981748 (535)
x := {[-1.86948366805225, -1.5], [0.742858130580828, 0.985716261161655], [1.17809724509617, 1.52356700121422], [-1, -0.75], [-1.25, -1], [0.785398163397449, 1.17809724509617], [2.625, 3]}
CP(2) => []
x := {[-1.86710940815609, -1.5], [0.5, 0.741021759975021], [1.17809724509617, 1.52152518198677], [-0.75, -0.5], [-1.5, -1.25], [0.785398163397449, 0.981747704246811], [2.625, 3]}
split: 6 2.8125 (535)
x := {[-1.86710940815609, -1.5], [0.5, 0.741021759975021], [1.17809724509617, 1.52152518198677], [-0.75, -0.5], [-1.5, -1.25], [0.981747704246811, 1.17809724509617], [2.625, 3]}
split: 6 2.8125 (536)
x := {[-1.86948366805225, -1.5], [0.5, 0.742858130580828], [1.17809724509617, 1.52356700121422], [-1, -0.75], [-1.5, -1.25], [1.17809724509617, 1.5707963267949], [2.625, 3]}
split: 5 1.37445 (537)
x := {[-1.86948366805225, -1.5], [0.742858130580828, 0.985716261161655], [1.17809724509617, 1.52356700121422], [-1, -0.75], [-1.5, -1.25], [1.17809724509617, 1.5707963267949], [2.625, 3]}
CP(2) => []
x := {[-1.86948366805225, -1.5], [0.5, 0.742858130580828], [1.17809724509617, 1.52356700121422], [-1, -0.75], [-1.25, -1], [1.17809724509617, 1.5707963267949], [2.625, 3]}
split: 5 1.37445 (537)
x := {[-1.86948366805225, -1.5], [0.742858130580828, 0.985716261161655], [1.17809724509617, 1.52356700121422], [-1, -0.75], [-1.25, -1], [1.17809724509617, 1.5707963267949], [2.625, 3]}
CP(2) => []
x := {[-1.86710940815609, -1.5], [0.5, 0.741021759975021], [1.17809724509617, 1.52152518198677], [-0.75, -0.5], [-1.5, -1.25], [1.17809724509617, 1.37444678594553], [2.625, 3]}
split: 6 2.8125 (537)
x := {[-1.86710940815609, -1.5], [0.5, 0.741021759975021], [1.17809724509617, 1.52152518198677], [-0.75, -0.5], [-1.5, -1.25], [1.37444678594553, 1.5707963267949], [2.625, 3]}
split: 6 2.8125 (538)
x := {[-1.86948366805225, -1.5], [0.5, 0.742858130580828], [1.17809724509617, 1.52356700121422], [-0.5, -0.289186846650999], [-1.710813153349, -1.5], [1.17809724509617, 1.37444678594553], [2.625, 3]}
CP(1) => {[-1.86710940815609, -1.5], [0.5, 0.742858130580828], [1.17809724509617, 1.52152518198677], [-0.5, -0.289186846650999], [-1.69450781139214, -1.5], [1.17809724509617, 1.37444678594553], [2.625, 3]}
split: 6 2.8125 (539)
x := {[-1.86948366805225, -1.5], [0.5, 0.742858130580828], [1.17809724509617, 1.52356700121422], [-0.5, -0.289186846650999], [-1.710813153349, -1.5], [1.37444678594553, 1.5707963267949], [2.625, 3]}
CP(1) => {[-1.86710940815609, -1.5], [0.5, 0.742858130580828], [1.17809724509617, 1.52152518198677], [-0.5, -0.289186846650999], [-1.710813153349, -1.5], [1.37444678594553, 1.56642777329905], [2.625, 3]}
split: 6 2.8125 (540)
x := {[-1.5, -1.25], [0.5, 0.75], [0.785398163397449, 0.981747704246811], [-0.742858130580825, -0.5], [-1.87315640926387, -1.5], [1.17809724509617, 1.52672510510496], [2.625, 3]}
split: 6 2.8125 (541)
x := {[-1.5, -1.25], [0.5, 0.75], [0.981747704246811, 1.17809724509617], [-0.742858130580825, -0.5], [-1.87315640926387, -1.5], [1.17809724509617, 1.52672510510496], [2.625, 3]}
split: 6 2.8125 (542)
x := {[-1.5, -1.25], [0.75, 1], [0.785398163397449, 0.981747704246811], [-0.742858130580825, -0.5], [-1.87315640926387, -1.5], [1.17809724509617, 1.52672510510496], [2.625, 3]}
split: 6 2.8125 (543)
x := {[-1.5, -1.25], [0.75, 1], [0.981747704246811, 1.17809724509617], [-0.742858130580825, -0.5], [-1.87315640926387, -1.5], [1.17809724509617, 1.52672510510496], [2.625, 3]}
split: 6 2.8125 (544)
x := {[-1.25, -1], [0.75, 1], [0.785398163397449, 0.981747704246811], [-0.741021759975018, -0.5], [-1.86948366805225, -1.5], [1.17809724509617, 1.52356700121422], [2.625, 2.8125]}
CP(1) => []
x := {[-1.25, -1], [0.75, 1], [0.785398163397449, 0.981747704246811], [-0.741021759975018, -0.5], [-1.86948366805225, -1.5], [1.17809724509617, 1.52356700121422], [2.8125, 3]}
split: 4 -1.68474 (544)
x := {[-1.25, -1], [0.75, 1], [0.981747704246811, 1.17809724509617], [-0.741021759975018, -0.5], [-1.86948366805225, -1.5], [1.17809724509617, 1.52356700121422], [2.625, 2.8125]}
CP(1) => []
x := {[-1.25, -1], [0.75, 1], [0.981747704246811, 1.17809724509617], [-0.741021759975018, -0.5], [-1.86948366805225, -1.5], [1.17809724509617, 1.52356700121422], [2.8125, 3]}
[truncated: 28,022 more rows]
