# Supplementary material for: Rigorous packing of unit squares into a circle
Source: J Glob Optim. 2018 Oct 3;73(3):547–65. doi: 10.1007/s10898-018-0711-5 (PMC6394747; doi:10.1007/s10898-018-0711-5)
Supplement: Supplementary file 1 — Supplementary material 1 (zip 65514 KB) [file 10898_2018_711_MOESM1_ESM.zip › n3/phase2/T4T21.txt]

x := {[-3, 3], [-3, 3], [-4.94065645841247e-324, 1.5707963267949], [-3, 3], [-3, 3], [-4.94065645841247e-324, 1.5707963267949], [0, 3]}
CP(2) => {[-3, -1], [0, 1], [-4.94065645841247e-324, 1.5707963267949], [-1, 0], [1, 3], [-4.94065645841247e-324, 1.5707963267949], [0, 3]}
split: 6 1.5 (2)
x := {[-3, -1], [0, 1], [-4.94065645841247e-324, 1.5707963267949], [-1, 0], [1, 3], [-4.94065645841247e-324, 1.5707963267949], [0, 1.5]}
CP(1) => []
x := {[-3, -1], [0, 1], [-4.94065645841247e-324, 1.5707963267949], [-1, 0], [1, 3], [-4.94065645841247e-324, 1.5707963267949], [1.5, 3]}
split: 0 -2 (2)
x := {[-3, -2], [0, 1], [-4.94065645841247e-324, 1.5707963267949], [-1, 0], [1, 3], [-4.94065645841247e-324, 1.5707963267949], [1.5, 3]}
CP(2) => []
x := {[-2, -1], [0, 1], [-4.94065645841247e-324, 1.5707963267949], [-1, 0], [1, 3], [-4.94065645841247e-324, 1.5707963267949], [1.5, 3]}
split: 4 2 (2)
x := {[-2, -1], [0, 1], [-4.94065645841247e-324, 1.5707963267949], [-1, 0], [1, 2], [-4.94065645841247e-324, 1.5707963267949], [1.5, 3]}
split: 2 0.785398 (3)
x := {[-2, -1], [0, 1], [-4.94065645841247e-324, 1.5707963267949], [-1, 0], [2, 3], [-4.94065645841247e-324, 1.5707963267949], [1.5, 3]}
CP(2) => []
x := {[-2, -1], [0, 1], [-4.94065645841247e-324, 0.785398163397449], [-1, 0], [1, 2], [-4.94065645841247e-324, 1.5707963267949], [1.5, 3]}
split: 5 0.785398 (3)
x := {[-2, -1], [0, 1], [0.785398163397449, 1.5707963267949], [-1, 0], [1, 2], [-4.94065645841247e-324, 1.5707963267949], [1.5, 3]}
split: 5 0.785398 (4)
x := {[-2, -1], [0, 1], [-4.94065645841247e-324, 0.785398163397449], [-1, 0], [1, 2], [-4.94065645841247e-324, 0.785398163397449], [1.5, 3]}
split: 6 2.25 (5)
x := {[-2, -1], [0, 1], [-4.94065645841247e-324, 0.785398163397449], [-1, 0], [1, 2], [0.785398163397449, 1.5707963267949], [1.5, 3]}
split: 6 2.25 (6)
x := {[-2, -1], [0, 1], [0.785398163397449, 1.5707963267949], [-1, 0], [1, 2], [-4.94065645841247e-324, 0.785398163397449], [1.5, 3]}
split: 6 2.25 (7)
x := {[-2, -1], [0, 1], [0.785398163397449, 1.5707963267949], [-1, 0], [1, 2], [0.785398163397449, 1.5707963267949], [1.5, 3]}
split: 6 2.25 (8)
x := {[-2, -1], [0, 1], [-4.94065645841247e-324, 0.785398163397449], [-1, 0], [1, 2], [-4.94065645841247e-324, 0.785398163397449], [1.5, 2.25]}
CP(2) => []
x := {[-2, -1], [0, 1], [-4.94065645841247e-324, 0.785398163397449], [-1, 0], [1, 2], [-4.94065645841247e-324, 0.785398163397449], [2.25, 3]}
split: 0 -1.5 (8)
x := {[-2, -1], [0, 1], [-4.94065645841247e-324, 0.785398163397449], [-1, 0], [1, 2], [0.785398163397449, 1.5707963267949], [1.5, 2.25]}
CP(2) => []
x := {[-2, -1], [0, 1], [-4.94065645841247e-324, 0.785398163397449], [-1, 0], [1, 2], [0.785398163397449, 1.5707963267949], [2.25, 3]}
split: 0 -1.5 (8)
x := {[-2, -1], [0, 1], [0.785398163397449, 1.5707963267949], [-1, 0], [1, 2], [-4.94065645841247e-324, 0.785398163397449], [1.5, 2.25]}
CP(2) => []
x := {[-2, -1], [0, 1], [0.785398163397449, 1.5707963267949], [-1, 0], [1, 2], [-4.94065645841247e-324, 0.785398163397449], [2.25, 3]}
split: 0 -1.5 (8)
x := {[-2, -1], [0, 1], [0.785398163397449, 1.5707963267949], [-1, 0], [1, 2], [0.785398163397449, 1.5707963267949], [1.5, 2.25]}
CP(2) => []
x := {[-2, -1], [0, 1], [0.785398163397449, 1.5707963267949], [-1, 0], [1, 2], [0.785398163397449, 1.5707963267949], [2.25, 3]}
split: 0 -1.5 (8)
x := {[-2, -1.5], [0, 1], [-4.94065645841247e-324, 0.785398163397449], [-1, 0], [1, 2], [-4.94065645841247e-324, 0.785398163397449], [2.25, 3]}
CP(7) => []
x := {[-1.5, -1], [0, 1], [-4.94065645841247e-324, 0.785398163397449], [-1, 0], [1, 2], [-4.94065645841247e-324, 0.785398163397449], [2.25, 3]}
CP(2) => {[-1.5, -1], [0.5, 1], [-4.94065645841247e-324, 0.785398163397449], [-1, 0], [1, 2], [-4.94065645841247e-324, 0.785398163397449], [2.25, 3]}
split: 3 -0.5 (8)
x := {[-2, -1.5], [0, 1], [-4.94065645841247e-324, 0.785398163397449], [-1, 0], [1, 2], [0.785398163397449, 1.5707963267949], [2.25, 3]}
CP(7) => []
x := {[-1.5, -1], [0, 1], [-4.94065645841247e-324, 0.785398163397449], [-1, 0], [1, 2], [0.785398163397449, 1.5707963267949], [2.25, 3]}
CP(2) => {[-1.5, -1], [0.5, 1], [-4.94065645841247e-324, 0.785398163397449], [-1, 0], [1, 2], [0.785398163397449, 1.5707963267949], [2.25, 3]}
split: 3 -0.5 (8)
x := {[-2, -1.5], [0, 1], [0.785398163397449, 1.5707963267949], [-1, 0], [1, 2], [-4.94065645841247e-324, 0.785398163397449], [2.25, 3]}
split: 1 0.5 (9)
x := {[-1.5, -1], [0, 1], [0.785398163397449, 1.5707963267949], [-1, 0], [1, 2], [-4.94065645841247e-324, 0.785398163397449], [2.25, 3]}
CP(2) => {[-1.5, -1], [0.5, 1], [0.785398163397449, 1.5707963267949], [-1, 0], [1, 2], [-4.94065645841247e-324, 0.785398163397449], [2.25, 3]}
split: 3 -0.5 (10)
x := {[-2, -1.5], [0, 1], [0.785398163397449, 1.5707963267949], [-1, 0], [1, 2], [0.785398163397449, 1.5707963267949], [2.25, 3]}
split: 1 0.5 (11)
x := {[-1.5, -1], [0, 1], [0.785398163397449, 1.5707963267949], [-1, 0], [1, 2], [0.785398163397449, 1.5707963267949], [2.25, 3]}
CP(2) => {[-1.5, -1], [0.5, 1], [0.785398163397449, 1.5707963267949], [-1, 0], [1, 2], [0.785398163397449, 1.5707963267949], [2.25, 3]}
split: 3 -0.5 (12)
x := {[-1.5, -1], [0.5, 1], [-4.94065645841247e-324, 0.785398163397449], [-1, -0.5], [1, 2], [-4.94065645841247e-324, 0.785398163397449], [2.25, 3]}
split: 4 1.5 (13)
x := {[-1.5, -1], [0.5, 1], [-4.94065645841247e-324, 0.785398163397449], [-0.5, 0], [1, 2], [-4.94065645841247e-324, 0.785398163397449], [2.25, 3]}
CP(4) => {[-1.5, -1], [0.5, 1], [-4.94065645841247e-324, 0.785398163397449], [-0.5, -0.0245628079469162], [1.5, 1.93606821860723], [-4.94065645841247e-324, 0.383937310709108], [2.25, 3]}
split: 2 0.392699 (14)
x := {[-1.5, -1], [0.5, 1], [-4.94065645841247e-324, 0.785398163397449], [-1, -0.5], [1, 2], [0.785398163397449, 1.5707963267949], [2.25, 3]}
split: 4 1.5 (15)
x := {[-1.5, -1], [0.5, 1], [-4.94065645841247e-324, 0.785398163397449], [-0.5, 0], [1, 2], [0.785398163397449, 1.5707963267949], [2.25, 3]}
CP(2) => {[-1.5, -1], [0.5, 1], [-4.94065645841247e-324, 0.785398163397449], [-0.5, 0], [1.5, 2], [0.785398163397449, 1.5707963267949], [2.25, 3]}
split: 2 0.392699 (16)
x := {[-2, -1.5], [0, 0.5], [0.785398163397449, 1.5707963267949], [-1, 0], [1, 2], [-4.94065645841247e-324, 0.785398163397449], [2.25, 3]}
split: 3 -0.5 (17)
x := {[-2, -1.5], [0.5, 1], [0.785398163397449, 1.5707963267949], [-1, 0], [1, 2], [-4.94065645841247e-324, 0.785398163397449], [2.25, 3]}
split: 3 -0.5 (18)
x := {[-1.5, -1], [0.5, 1], [0.785398163397449, 1.5707963267949], [-1, -0.5], [1, 2], [-4.94065645841247e-324, 0.785398163397449], [2.25, 3]}
split: 4 1.5 (19)
x := {[-1.5, -1], [0.5, 1], [0.785398163397449, 1.5707963267949], [-0.5, 0], [1, 2], [-4.94065645841247e-324, 0.785398163397449], [2.25, 3]}
CP(4) => {[-1.5, -1], [0.5, 1], [0.785398163397449, 1.5707963267949], [-0.5, -0.0245628079469162], [1.5, 1.93606821860723], [-4.94065645841247e-324, 0.383937310709108], [2.25, 3]}
split: 2 1.1781 (20)
x := {[-2, -1.5], [0, 0.5], [0.785398163397449, 1.5707963267949], [-1, 0], [1, 2], [0.785398163397449, 1.5707963267949], [2.25, 3]}
split: 3 -0.5 (21)
x := {[-2, -1.5], [0.5, 1], [0.785398163397449, 1.5707963267949], [-1, 0], [1, 2], [0.785398163397449, 1.5707963267949], [2.25, 3]}
split: 3 -0.5 (22)
x := {[-1.5, -1], [0.5, 1], [0.785398163397449, 1.5707963267949], [-1, -0.5], [1, 2], [0.785398163397449, 1.5707963267949], [2.25, 3]}
split: 4 1.5 (23)
x := {[-1.5, -1], [0.5, 1], [0.785398163397449, 1.5707963267949], [-0.5, 0], [1, 2], [0.785398163397449, 1.5707963267949], [2.25, 3]}
CP(2) => {[-1.5, -1], [0.5, 1], [0.785398163397449, 1.5707963267949], [-0.5, 0], [1.5, 2], [0.785398163397449, 1.5707963267949], [2.25, 3]}
split: 2 1.1781 (24)
x := {[-1.5, -1], [0.5, 1], [-4.94065645841247e-324, 0.785398163397449], [-1, -0.5], [1, 1.5], [-4.94065645841247e-324, 0.785398163397449], [2.25, 3]}
split: 2 0.392699 (25)
x := {[-1.5, -1], [0.5, 1], [-4.94065645841247e-324, 0.785398163397449], [-1, -0.5], [1.5, 2], [-4.94065645841247e-324, 0.785398163397449], [2.25, 3]}
CP(4) => {[-1.5, -1], [0.5, 1], [-4.94065645841247e-324, 0.785398163397449], [-1, -0.5], [1.5, 1.9355485420134], [0.00153586993007165, 0.385112612497685], [2.25, 3]}
split: 2 0.392699 (26)
x := {[-1.5, -1], [0.5, 1], [-4.94065645841247e-324, 0.392699081698724], [-0.5, -0.0245628079469162], [1.5, 1.93606821860723], [-4.94065645841247e-324, 0.383937310709108], [2.25, 3]}
CP(1) => {[-1.5, -1], [0.5, 1], [-4.94065645841247e-324, 0.392699081698724], [-0.5, -0.0639317813927722], [1.5, 1.91715741185101], [-4.94065645841247e-324, 0.366478509741674], [2.25, 3]}
split: 6 2.625 (27)
x := {[-1.5, -1], [0.5, 1], [0.392699081698724, 0.785398163397449], [-0.5, -0.0245628079469162], [1.5, 1.93606821860723], [-4.94065645841247e-324, 0.383937310709108], [2.25, 3]}
CP(1) => {[-1.5, -1], [0.5, 1], [0.392699081698724, 0.785398163397449], [-0.5, -0.0639317813927722], [1.5, 1.91715741185101], [-4.94065645841247e-324, 0.366478509741674], [2.25, 3]}
split: 6 2.625 (28)
x := {[-1.5, -1], [0.5, 1], [-4.94065645841247e-324, 0.785398163397449], [-1, -0.5], [1, 1.5], [0.785398163397449, 1.5707963267949], [2.25, 3]}
split: 2 0.392699 (29)
x := {[-1.5, -1], [0.5, 1], [-4.94065645841247e-324, 0.785398163397449], [-1, -0.5], [1.5, 2], [0.785398163397449, 1.5707963267949], [2.25, 3]}
split: 2 0.392699 (30)
x := {[-1.5, -1], [0.5, 1], [-4.94065645841247e-324, 0.392699081698724], [-0.5, 0], [1.5, 2], [0.785398163397449, 1.5707963267949], [2.25, 3]}
split: 5 1.1781 (31)
x := {[-1.5, -1], [0.5, 1], [0.392699081698724, 0.785398163397449], [-0.5, 0], [1.5, 2], [0.785398163397449, 1.5707963267949], [2.25, 3]}
split: 5 1.1781 (32)
x := {[-2, -1.5], [0, 0.5], [0.785398163397449, 1.5707963267949], [-1, -0.5], [1, 2], [-4.94065645841247e-324, 0.785398163397449], [2.25, 3]}
split: 4 1.5 (33)
x := {[-2, -1.5], [0, 0.5], [0.785398163397449, 1.5707963267949], [-0.5, 0], [1, 2], [-4.94065645841247e-324, 0.785398163397449], [2.25, 3]}
CP(4) => {[-2, -1.5], [0, 0.5], [0.785398163397449, 1.5707963267949], [-0.5, -0.0245628079469162], [1.5, 1.93606821860723], [-4.94065645841247e-324, 0.383937310709108], [2.25, 3]}
split: 2 1.1781 (34)
x := {[-2, -1.5], [0.5, 1], [0.785398163397449, 1.5707963267949], [-1, -0.5], [1, 2], [-4.94065645841247e-324, 0.785398163397449], [2.25, 3]}
split: 4 1.5 (35)
x := {[-2, -1.5], [0.5, 1], [0.785398163397449, 1.5707963267949], [-0.5, 0], [1, 2], [-4.94065645841247e-324, 0.785398163397449], [2.25, 3]}
CP(4) => {[-2, -1.5], [0.5, 1], [0.785398163397449, 1.5707963267949], [-0.5, -0.0245628079469162], [1.5, 1.93606821860723], [-4.94065645841247e-324, 0.383937310709108], [2.25, 3]}
split: 2 1.1781 (36)
x := {[-1.5, -1], [0.5, 1], [0.785398163397449, 1.5707963267949], [-1, -0.5], [1, 1.5], [-4.94065645841247e-324, 0.785398163397449], [2.25, 3]}
split: 5 0.392699 (37)
x := {[-1.5, -1], [0.5, 1], [0.785398163397449, 1.5707963267949], [-1, -0.5], [1.5, 2], [-4.94065645841247e-324, 0.785398163397449], [2.25, 3]}
CP(4) => {[-1.5, -1], [0.5, 1], [0.785398163397449, 1.5707963267949], [-1, -0.5], [1.5, 1.9355485420134], [0.00153586993007165, 0.385112612497685], [2.25, 3]}
split: 2 1.1781 (38)
x := {[-1.5, -1], [0.5, 1], [0.785398163397449, 1.17809724509617], [-0.5, -0.0245628079469162], [1.5, 1.93606821860723], [-4.94065645841247e-324, 0.383937310709108], [2.25, 3]}
CP(1) => {[-1.5, -1], [0.5, 1], [0.785398163397449, 1.17809724509617], [-0.5, -0.0639317813927722], [1.5, 1.91715741185101], [-4.94065645841247e-324, 0.366478509741674], [2.25, 3]}
split: 6 2.625 (39)
x := {[-1.5, -1], [0.5, 1], [1.17809724509617, 1.5707963267949], [-0.5, -0.0245628079469162], [1.5, 1.93606821860723], [-4.94065645841247e-324, 0.383937310709108], [2.25, 3]}
CP(1) => {[-1.5, -1], [0.5, 1], [1.17809724509617, 1.5707963267949], [-0.5, -0.0639317813927722], [1.5, 1.91715741185101], [-4.94065645841247e-324, 0.366478509741674], [2.25, 3]}
split: 6 2.625 (40)
x := {[-2, -1.5], [0, 0.5], [0.785398163397449, 1.5707963267949], [-1, -0.5], [1, 2], [0.785398163397449, 1.5707963267949], [2.25, 3]}
split: 4 1.5 (41)
x := {[-2, -1.5], [0, 0.5], [0.785398163397449, 1.5707963267949], [-0.5, 0], [1, 2], [0.785398163397449, 1.5707963267949], [2.25, 3]}
CP(2) => {[-2, -1.5], [0, 0.5], [0.785398163397449, 1.5707963267949], [-0.5, 0], [1.5, 2], [0.785398163397449, 1.5707963267949], [2.25, 3]}
split: 2 1.1781 (42)
x := {[-2, -1.5], [0.5, 1], [0.785398163397449, 1.5707963267949], [-1, -0.5], [1, 2], [0.785398163397449, 1.5707963267949], [2.25, 3]}
split: 4 1.5 (43)
x := {[-2, -1.5], [0.5, 1], [0.785398163397449, 1.5707963267949], [-0.5, 0], [1, 2], [0.785398163397449, 1.5707963267949], [2.25, 3]}
CP(2) => {[-2, -1.5], [0.5, 1], [0.785398163397449, 1.5707963267949], [-0.5, 0], [1.5, 2], [0.785398163397449, 1.5707963267949], [2.25, 3]}
split: 2 1.1781 (44)
x := {[-1.5, -1], [0.5, 1], [0.785398163397449, 1.5707963267949], [-1, -0.5], [1, 1.5], [0.785398163397449, 1.5707963267949], [2.25, 3]}
split: 2 1.1781 (45)
x := {[-1.5, -1], [0.5, 1], [0.785398163397449, 1.5707963267949], [-1, -0.5], [1.5, 2], [0.785398163397449, 1.5707963267949], [2.25, 3]}
split: 2 1.1781 (46)
x := {[-1.5, -1], [0.5, 1], [0.785398163397449, 1.17809724509617], [-0.5, 0], [1.5, 2], [0.785398163397449, 1.5707963267949], [2.25, 3]}
split: 5 1.1781 (47)
x := {[-1.5, -1], [0.5, 1], [1.17809724509617, 1.5707963267949], [-0.5, 0], [1.5, 2], [0.785398163397449, 1.5707963267949], [2.25, 3]}
split: 5 1.1781 (48)
x := {[-1.5, -1], [0.5, 1], [-4.94065645841247e-324, 0.392699081698724], [-1, -0.5], [1, 1.5], [-4.94065645841247e-324, 0.785398163397449], [2.25, 3]}
split: 5 0.392699 (49)
x := {[-1.5, -1], [0.5, 1], [0.392699081698724, 0.785398163397449], [-1, -0.5], [1, 1.5], [-4.94065645841247e-324, 0.785398163397449], [2.25, 3]}
split: 5 0.392699 (50)
x := {[-1.5, -1], [0.5, 1], [-4.94065645841247e-324, 0.392699081698724], [-1, -0.5], [1.5, 1.9355485420134], [0.00153586993007165, 0.385112612497685], [2.25, 3]}
CP(3) => {[-1.5, -1], [0.5, 1], [-4.94065645841247e-324, 0.392699081698724], [-0.901561709351178, -0.5], [1.5, 1.83338491581402], [0.0677344279965146, 0.361902067660785], [2.25, 3]}
split: 6 2.625 (51)
x := {[-1.5, -1], [0.5, 1], [0.392699081698724, 0.785398163397449], [-1, -0.5], [1.5, 1.9355485420134], [0.00153586993007165, 0.385112612497685], [2.25, 3]}
CP(3) => {[-1.5, -1], [0.5, 1], [0.392699081698724, 0.785398163397449], [-0.901561709351178, -0.5], [1.5, 1.83338491581402], [0.0677344279965146, 0.361902067660785], [2.25, 3]}
split: 6 2.625 (52)
x := {[-1.5, -1], [0.5, 1], [-4.94065645841247e-324, 0.392699081698724], [-0.5, -0.0639317813927722], [1.5, 1.91715741185101], [-4.94065645841247e-324, 0.366478509741674], [2.25, 2.625]}
CP(1) => []
x := {[-1.5, -1], [0.5, 1], [-4.94065645841247e-324, 0.392699081698724], [-0.5, -0.0639317813927722], [1.5, 1.91715741185101], [-4.94065645841247e-324, 0.366478509741674], [2.625, 3]}
CP(1) => {[-1.5, -1], [0.5, 1], [-4.94065645841247e-324, 0.392699081698724], [-0.5, -0.082842588148988], [1.5, 1.90833187731717], [-4.94065645841247e-324, 0.358370854398642], [2.625, 3]}
split: 0 -1.25 (52)
x := {[-1.5, -1], [0.5, 1], [0.392699081698724, 0.785398163397449], [-0.5, -0.0639317813927722], [1.5, 1.91715741185101], [-4.94065645841247e-324, 0.366478509741674], [2.25, 2.625]}
CP(1) => []
x := {[-1.5, -1], [0.5, 1], [0.392699081698724, 0.785398163397449], [-0.5, -0.0639317813927722], [1.5, 1.91715741185101], [-4.94065645841247e-324, 0.366478509741674], [2.625, 3]}
CP(1) => {[-1.5, -1], [0.5, 1], [0.392699081698724, 0.785398163397449], [-0.5, -0.082842588148988], [1.5, 1.90833187731717], [-4.94065645841247e-324, 0.358370854398642], [2.625, 3]}
split: 0 -1.25 (52)
x := {[-1.5, -1], [0.5, 1], [-4.94065645841247e-324, 0.392699081698724], [-1, -0.5], [1, 1.5], [0.785398163397449, 1.5707963267949], [2.25, 3]}
split: 5 1.1781 (53)
x := {[-1.5, -1], [0.5, 1], [0.392699081698724, 0.785398163397449], [-1, -0.5], [1, 1.5], [0.785398163397449, 1.5707963267949], [2.25, 3]}
split: 5 1.1781 (54)
x := {[-1.5, -1], [0.5, 1], [-4.94065645841247e-324, 0.392699081698724], [-1, -0.5], [1.5, 2], [0.785398163397449, 1.5707963267949], [2.25, 3]}
split: 5 1.1781 (55)
x := {[-1.5, -1], [0.5, 1], [0.392699081698724, 0.785398163397449], [-1, -0.5], [1.5, 2], [0.785398163397449, 1.5707963267949], [2.25, 3]}
split: 5 1.1781 (56)
x := {[-1.5, -1], [0.5, 1], [-4.94065645841247e-324, 0.392699081698724], [-0.5, 0], [1.5, 2], [0.785398163397449, 1.17809724509617], [2.25, 3]}
CP(2) => []
x := {[-1.5, -1], [0.5, 1], [-4.94065645841247e-324, 0.392699081698724], [-0.5, 0], [1.5, 2], [1.17809724509617, 1.5707963267949], [2.25, 3]}
CP(3) => {[-1.5, -1], [0.5, 1], [-4.94065645841247e-324, 0.392699081698724], [-0.5, -0.176719938331876], [1.5, 1.81393246631085], [1.17809724509617, 1.5707963267949], [2.25, 3]}
split: 6 2.625 (56)
x := {[-1.5, -1], [0.5, 1], [0.392699081698724, 0.785398163397449], [-0.5, 0], [1.5, 2], [0.785398163397449, 1.17809724509617], [2.25, 3]}
CP(3) => []
x := {[-1.5, -1], [0.5, 1], [0.392699081698724, 0.785398163397449], [-0.5, 0], [1.5, 2], [1.17809724509617, 1.5707963267949], [2.25, 3]}
CP(3) => {[-1.5, -1], [0.5, 1], [0.392699081698724, 0.785398163397449], [-0.5, -0.176719938331876], [1.5, 1.81393246631085], [1.17809724509617, 1.5707963267949], [2.25, 3]}
split: 6 2.625 (56)
x := {[-2, -1.5], [0, 0.5], [0.785398163397449, 1.5707963267949], [-1, -0.5], [1, 1.5], [-4.94065645841247e-324, 0.785398163397449], [2.25, 3]}
split: 5 0.392699 (57)
x := {[-2, -1.5], [0, 0.5], [0.785398163397449, 1.5707963267949], [-1, -0.5], [1.5, 2], [-4.94065645841247e-324, 0.785398163397449], [2.25, 3]}
CP(4) => {[-2, -1.5], [0, 0.5], [0.785398163397449, 1.5707963267949], [-1, -0.5], [1.5, 1.9355485420134], [0.00153586993007165, 0.385112612497685], [2.25, 3]}
split: 2 1.1781 (58)
x := {[-2, -1.5], [0, 0.5], [0.785398163397449, 1.17809724509617], [-0.5, -0.0245628079469162], [1.5, 1.93606821860723], [-4.94065645841247e-324, 0.383937310709108], [2.25, 3]}
CP(3) => []
x := {[-2, -1.5], [0, 0.5], [1.17809724509617, 1.5707963267949], [-0.5, -0.0245628079469162], [1.5, 1.93606821860723], [-4.94065645841247e-324, 0.383937310709108], [2.25, 3]}
CP(3) => {[-1.921626306698, -1.5], [0.0783736933019978, 0.5], [1.17809724509617, 1.5707963267949], [-0.5, -0.0916681226828304], [1.5, 1.90427099189402], [-4.94065645841247e-324, 0.354648577314122], [2.25, 3]}
split: 6 2.625 (58)
x := {[-2, -1.5], [0.5, 1], [0.785398163397449, 1.5707963267949], [-1, -0.5], [1, 1.5], [-4.94065645841247e-324, 0.785398163397449], [2.25, 3]}
split: 5 0.392699 (59)
x := {[-2, -1.5], [0.5, 1], [0.785398163397449, 1.5707963267949], [-1, -0.5], [1.5, 2], [-4.94065645841247e-324, 0.785398163397449], [2.25, 3]}
CP(4) => {[-2, -1.5], [0.5, 1], [0.785398163397449, 1.5707963267949], [-1, -0.5], [1.5, 1.9355485420134], [0.00153586993007165, 0.385112612497685], [2.25, 3]}
split: 2 1.1781 (60)
x := {[-2, -1.5], [0.5, 1], [0.785398163397449, 1.17809724509617], [-0.5, -0.0245628079469162], [1.5, 1.93606821860723], [-4.94065645841247e-324, 0.383937310709108], [2.25, 3]}
CP(3) => []
x := {[-2, -1.5], [0.5, 1], [1.17809724509617, 1.5707963267949], [-0.5, -0.0245628079469162], [1.5, 1.93606821860723], [-4.94065645841247e-324, 0.383937310709108], [2.25, 3]}
CP(2) => {[-1.88777816730189, -1.5], [0.5, 1], [1.17809724509617, 1.5392939625516], [-0.5, -0.082842588148988], [1.5, 1.90833187731717], [-4.94065645841247e-324, 0.358370854398642], [2.25, 3]}
split: 6 2.625 (60)
x := {[-1.5, -1], [0.5, 1], [0.785398163397449, 1.5707963267949], [-1, -0.5], [1, 1.5], [-4.94065645841247e-324, 0.392699081698724], [2.25, 3]}
split: 2 1.1781 (61)
x := {[-1.5, -1], [0.5, 1], [0.785398163397449, 1.5707963267949], [-1, -0.5], [1, 1.5], [0.392699081698724, 0.785398163397449], [2.25, 3]}
split: 2 1.1781 (62)
x := {[-1.5, -1], [0.5, 1], [0.785398163397449, 1.17809724509617], [-1, -0.5], [1.5, 1.9355485420134], [0.00153586993007165, 0.385112612497685], [2.25, 3]}
CP(1) => []
x := {[-1.5, -1], [0.5, 1], [1.17809724509617, 1.5707963267949], [-1, -0.5], [1.5, 1.9355485420134], [0.00153586993007165, 0.385112612497685], [2.25, 3]}
CP(3) => {[-1.5, -1], [0.5, 1], [1.17809724509617, 1.5707963267949], [-0.901561709351178, -0.5], [1.5, 1.83338491581402], [0.0677344279965146, 0.361902067660785], [2.25, 3]}
split: 6 2.625 (62)
x := {[-1.5, -1], [0.5, 1], [0.785398163397449, 1.17809724509617], [-0.5, -0.0639317813927722], [1.5, 1.91715741185101], [-4.94065645841247e-324, 0.366478509741674], [2.25, 2.625]}
CP(1) => []
x := {[-1.5, -1], [0.5, 1], [0.785398163397449, 1.17809724509617], [-0.5, -0.0639317813927722], [1.5, 1.91715741185101], [-4.94065645841247e-324, 0.366478509741674], [2.625, 3]}
CP(1) => {[-1.5, -1], [0.5, 1], [0.785398163397449, 1.17809724509617], [-0.5, -0.082842588148988], [1.5, 1.90833187731717], [-4.94065645841247e-324, 0.358370854398642], [2.625, 3]}
split: 0 -1.25 (62)
x := {[-1.5, -1], [0.5, 1], [1.17809724509617, 1.5707963267949], [-0.5, -0.0639317813927722], [1.5, 1.91715741185101], [-4.94065645841247e-324, 0.366478509741674], [2.25, 2.625]}
CP(1) => []
x := {[-1.5, -1], [0.5, 1], [1.17809724509617, 1.5707963267949], [-0.5, -0.0639317813927722], [1.5, 1.91715741185101], [-4.94065645841247e-324, 0.366478509741674], [2.625, 3]}
CP(1) => {[-1.5, -1], [0.5, 1], [1.17809724509617, 1.5707963267949], [-0.5, -0.082842588148988], [1.5, 1.90833187731717], [-4.94065645841247e-324, 0.358370854398642], [2.625, 3]}
split: 0 -1.25 (62)
x := {[-2, -1.5], [0, 0.5], [0.785398163397449, 1.5707963267949], [-1, -0.5], [1, 1.5], [0.785398163397449, 1.5707963267949], [2.25, 3]}
split: 2 1.1781 (63)
x := {[-2, -1.5], [0, 0.5], [0.785398163397449, 1.5707963267949], [-1, -0.5], [1.5, 2], [0.785398163397449, 1.5707963267949], [2.25, 3]}
split: 2 1.1781 (64)
x := {[-2, -1.5], [0, 0.5], [0.785398163397449, 1.17809724509617], [-0.5, 0], [1.5, 2], [0.785398163397449, 1.5707963267949], [2.25, 3]}
CP(3) => []
x := {[-2, -1.5], [0, 0.5], [1.17809724509617, 1.5707963267949], [-0.5, 0], [1.5, 2], [0.785398163397449, 1.5707963267949], [2.25, 3]}
CP(3) => {[-1.921626306698, -1.5], [0.0783736933019978, 0.5], [1.17809724509617, 1.5707963267949], [-0.5, 0], [1.5, 2], [0.785398163397449, 1.5707963267949], [2.25, 3]}
split: 5 1.1781 (64)
x := {[-2, -1.5], [0.5, 1], [0.785398163397449, 1.5707963267949], [-1, -0.5], [1, 1.5], [0.785398163397449, 1.5707963267949], [2.25, 3]}
split: 2 1.1781 (65)
x := {[-2, -1.5], [0.5, 1], [0.785398163397449, 1.5707963267949], [-1, -0.5], [1.5, 2], [0.785398163397449, 1.5707963267949], [2.25, 3]}
split: 2 1.1781 (66)
x := {[-2, -1.5], [0.5, 1], [0.785398163397449, 1.17809724509617], [-0.5, 0], [1.5, 2], [0.785398163397449, 1.5707963267949], [2.25, 3]}
CP(3) => []
x := {[-2, -1.5], [0.5, 1], [1.17809724509617, 1.5707963267949], [-0.5, 0], [1.5, 2], [0.785398163397449, 1.5707963267949], [2.25, 3]}
CP(2) => {[-1.88777816730189, -1.5], [0.5, 1], [1.17809724509617, 1.5392939625516], [-0.5, 0], [1.5, 2], [0.785398163397449, 1.5707963267949], [2.25, 3]}
split: 5 1.1781 (66)
x := {[-1.5, -1], [0.5, 1], [0.785398163397449, 1.17809724509617], [-1, -0.5], [1, 1.5], [0.785398163397449, 1.5707963267949], [2.25, 3]}
split: 5 1.1781 (67)
x := {[-1.5, -1], [0.5, 1], [1.17809724509617, 1.5707963267949], [-1, -0.5], [1, 1.5], [0.785398163397449, 1.5707963267949], [2.25, 3]}
split: 5 1.1781 (68)
x := {[-1.5, -1], [0.5, 1], [0.785398163397449, 1.17809724509617], [-1, -0.5], [1.5, 2], [0.785398163397449, 1.5707963267949], [2.25, 3]}
split: 5 1.1781 (69)
x := {[-1.5, -1], [0.5, 1], [1.17809724509617, 1.5707963267949], [-1, -0.5], [1.5, 2], [0.785398163397449, 1.5707963267949], [2.25, 3]}
split: 5 1.1781 (70)
x := {[-1.5, -1], [0.5, 1], [0.785398163397449, 1.17809724509617], [-0.5, 0], [1.5, 2], [0.785398163397449, 1.17809724509617], [2.25, 3]}
CP(3) => []
x := {[-1.5, -1], [0.5, 1], [0.785398163397449, 1.17809724509617], [-0.5, 0], [1.5, 2], [1.17809724509617, 1.5707963267949], [2.25, 3]}
CP(3) => {[-1.5, -1], [0.5, 1], [0.785398163397449, 1.17809724509617], [-0.5, -0.176719938331876], [1.5, 1.81393246631085], [1.17809724509617, 1.5707963267949], [2.25, 3]}
split: 6 2.625 (70)
x := {[-1.5, -1], [0.5, 1], [1.17809724509617, 1.5707963267949], [-0.5, 0], [1.5, 2], [0.785398163397449, 1.17809724509617], [2.25, 3]}
CP(2) => []
x := {[-1.5, -1], [0.5, 1], [1.17809724509617, 1.5707963267949], [-0.5, 0], [1.5, 2], [1.17809724509617, 1.5707963267949], [2.25, 3]}
CP(3) => {[-1.5, -1], [0.5, 1], [1.17809724509617, 1.5707963267949], [-0.5, -0.176719938331876], [1.5, 1.81393246631085], [1.17809724509617, 1.5707963267949], [2.25, 3]}
split: 6 2.625 (70)
x := {[-1.5, -1], [0.5, 1], [-4.94065645841247e-324, 0.392699081698724], [-1, -0.5], [1, 1.5], [-4.94065645841247e-324, 0.392699081698724], [2.25, 3]}
split: 6 2.625 (71)
x := {[-1.5, -1], [0.5, 1], [-4.94065645841247e-324, 0.392699081698724], [-1, -0.5], [1, 1.5], [0.392699081698724, 0.785398163397449], [2.25, 3]}
split: 6 2.625 (72)
x := {[-1.5, -1], [0.5, 1], [0.392699081698724, 0.785398163397449], [-1, -0.5], [1, 1.5], [-4.94065645841247e-324, 0.392699081698724], [2.25, 3]}
split: 6 2.625 (73)
x := {[-1.5, -1], [0.5, 1], [0.392699081698724, 0.785398163397449], [-1, -0.5], [1, 1.5], [0.392699081698724, 0.785398163397449], [2.25, 3]}
split: 6 2.625 (74)
x := {[-1.5, -1], [0.5, 1], [-4.94065645841247e-324, 0.392699081698724], [-0.901561709351178, -0.5], [1.5, 1.83338491581402], [0.0677344279965146, 0.361902067660785], [2.25, 2.625]}
CP(1) => []
x := {[-1.5, -1], [0.5, 1], [-4.94065645841247e-324, 0.392699081698724], [-0.901561709351178, -0.5], [1.5, 1.83338491581402], [0.0677344279965146, 0.361902067660785], [2.625, 3]}
CP(1) => {[-1.5, -1], [0.5, 1], [-4.94065645841247e-324, 0.392699081698724], [-0.880899097741156, -0.5], [1.5, 1.81631991827861], [0.0816234400809559, 0.361037916728147], [2.625, 3]}
split: 0 -1.25 (74)
x := {[-1.5, -1], [0.5, 1], [0.392699081698724, 0.785398163397449], [-0.901561709351178, -0.5], [1.5, 1.83338491581402], [0.0677344279965146, 0.361902067660785], [2.25, 2.625]}
CP(1) => []
x := {[-1.5, -1], [0.5, 1], [0.392699081698724, 0.785398163397449], [-0.901561709351178, -0.5], [1.5, 1.83338491581402], [0.0677344279965146, 0.361902067660785], [2.625, 3]}
CP(1) => {[-1.5, -1], [0.5, 1], [0.392699081698724, 0.785398163397449], [-0.880899097741156, -0.5], [1.5, 1.81631991827861], [0.0816234400809559, 0.361037916728147], [2.625, 3]}
split: 0 -1.25 (74)
x := {[-1.5, -1.25], [0.5, 1], [-4.94065645841247e-324, 0.392699081698724], [-0.5, -0.082842588148988], [1.5, 1.90833187731717], [-4.94065645841247e-324, 0.358370854398642], [2.625, 3]}
CP(1) => {[-1.5, -1.25], [0.5, 1], [-4.94065645841247e-324, 0.392699081698724], [-0.5, -0.0916681226828304], [1.5, 1.90427099189402], [-4.94065645841247e-324, 0.354648577314122], [2.625, 3]}
split: 1 0.75 (75)
x := {[-1.25, -1], [0.5, 1], [-4.94065645841247e-324, 0.392699081698724], [-0.5, -0.082842588148988], [1.5, 1.90833187731717], [-4.94065645841247e-324, 0.358370854398642], [2.625, 3]}
CP(2) => {[-1.25, -1], [0.75, 1], [-4.94065645841247e-324, 0.392699081698724], [-0.5, -0.0957290081059823], [1.5, 1.90241490937188], [-4.94065645841247e-324, 0.352948970788828], [2.625, 3]}
split: 3 -0.297865 (76)
x := {[-1.5, -1.25], [0.5, 1], [0.392699081698724, 0.785398163397449], [-0.5, -0.082842588148988], [1.5, 1.90833187731717], [-4.94065645841247e-324, 0.358370854398642], [2.625, 3]}
CP(1) => {[-1.5, -1.25], [0.5, 1], [0.392699081698724, 0.785398163397449], [-0.5, -0.0916681226828304], [1.5, 1.90427099189402], [-4.94065645841247e-324, 0.354648577314122], [2.625, 3]}
split: 1 0.75 (77)
x := {[-1.25, -1], [0.5, 1], [0.392699081698724, 0.785398163397449], [-0.5, -0.082842588148988], [1.5, 1.90833187731717], [-4.94065645841247e-324, 0.358370854398642], [2.625, 3]}
CP(1) => []
x := {[-1.5, -1], [0.5, 1], [-4.94065645841247e-324, 0.392699081698724], [-1, -0.5], [1, 1.5], [0.785398163397449, 1.17809724509617], [2.25, 3]}
split: 6 2.625 (77)
x := {[-1.5, -1], [0.5, 1], [-4.94065645841247e-324, 0.392699081698724], [-1, -0.5], [1, 1.5], [1.17809724509617, 1.5707963267949], [2.25, 3]}
split: 6 2.625 (78)
x := {[-1.5, -1], [0.5, 1], [0.392699081698724, 0.785398163397449], [-1, -0.5], [1, 1.5], [0.785398163397449, 1.17809724509617], [2.25, 3]}
split: 6 2.625 (79)
x := {[-1.5, -1], [0.5, 1], [0.392699081698724, 0.785398163397449], [-1, -0.5], [1, 1.5], [1.17809724509617, 1.5707963267949], [2.25, 3]}
split: 6 2.625 (80)
x := {[-1.5, -1], [0.5, 1], [-4.94065645841247e-324, 0.392699081698724], [-1, -0.5], [1.5, 2], [0.785398163397449, 1.17809724509617], [2.25, 3]}
CP(1) => []
x := {[-1.5, -1], [0.5, 1], [-4.94065645841247e-324, 0.392699081698724], [-1, -0.5], [1.5, 2], [1.17809724509617, 1.5707963267949], [2.25, 3]}
CP(3) => []
x := {[-1.5, -1], [0.5, 1], [0.392699081698724, 0.785398163397449], [-1, -0.5], [1.5, 2], [0.785398163397449, 1.17809724509617], [2.25, 3]}
CP(1) => []
x := {[-1.5, -1], [0.5, 1], [0.392699081698724, 0.785398163397449], [-1, -0.5], [1.5, 2], [1.17809724509617, 1.5707963267949], [2.25, 3]}
CP(3) => []
x := {[-1.5, -1], [0.5, 1], [-4.94065645841247e-324, 0.392699081698724], [-0.5, -0.176719938331876], [1.5, 1.81393246631085], [1.17809724509617, 1.5707963267949], [2.25, 2.625]}
CP(1) => []
x := {[-1.5, -1], [0.5, 1], [-4.94065645841247e-324, 0.392699081698724], [-0.5, -0.176719938331876], [1.5, 1.81393246631085], [1.17809724509617, 1.5707963267949], [2.625, 3]}
CP(1) => {[-1.5, -1], [0.5, 1], [-4.94065645841247e-324, 0.392699081698724], [-0.5, -0.186067533689148], [1.5, 1.81130623898782], [1.17809724509617, 1.5707963267949], [2.625, 3]}
split: 0 -1.25 (76)
x := {[-1.5, -1], [0.5, 1], [0.392699081698724, 0.785398163397449], [-0.5, -0.176719938331876], [1.5, 1.81393246631085], [1.17809724509617, 1.5707963267949], [2.25, 2.625]}
CP(1) => []
x := {[-1.5, -1], [0.5, 1], [0.392699081698724, 0.785398163397449], [-0.5, -0.176719938331876], [1.5, 1.81393246631085], [1.17809724509617, 1.5707963267949], [2.625, 3]}
CP(1) => {[-1.5, -1], [0.5, 1], [0.392699081698724, 0.785398163397449], [-0.5, -0.186067533689148], [1.5, 1.81130623898782], [1.17809724509617, 1.5707963267949], [2.625, 3]}
split: 0 -1.25 (76)
x := {[-2, -1.5], [0, 0.5], [0.785398163397449, 1.5707963267949], [-1, -0.5], [1, 1.5], [-4.94065645841247e-324, 0.392699081698724], [2.25, 3]}
split: 2 1.1781 (77)
x := {[-2, -1.5], [0, 0.5], [0.785398163397449, 1.5707963267949], [-1, -0.5], [1, 1.5], [0.392699081698724, 0.785398163397449], [2.25, 3]}
split: 2 1.1781 (78)
x := {[-2, -1.5], [0, 0.5], [0.785398163397449, 1.17809724509617], [-1, -0.5], [1.5, 1.9355485420134], [0.00153586993007165, 0.385112612497685], [2.25, 3]}
CP(2) => []
x := {[-2, -1.5], [0, 0.5], [1.17809724509617, 1.5707963267949], [-1, -0.5], [1.5, 1.9355485420134], [0.00153586993007165, 0.385112612497685], [2.25, 3]}
CP(3) => {[-1.921626306698, -1.5], [0.0783736933019978, 0.5], [1.17809724509617, 1.5707963267949], [-0.901561709351178, -0.5], [1.5, 1.83338491581402], [0.0677344279965146, 0.361902067660785], [2.25, 3]}
split: 6 2.625 (78)
x := {[-1.921626306698, -1.5], [0.0783736933019978, 0.5], [1.17809724509617, 1.5707963267949], [-0.5, -0.0916681226828304], [1.5, 1.90427099189402], [-4.94065645841247e-324, 0.354648577314122], [2.25, 2.625]}
CP(1) => []
x := {[-1.921626306698, -1.5], [0.0783736933019978, 0.5], [1.17809724509617, 1.5707963267949], [-0.5, -0.0916681226828304], [1.5, 1.90427099189402], [-4.94065645841247e-324, 0.354648577314122], [2.625, 3]}
split: 0 -1.71081 (78)
x := {[-2, -1.5], [0.5, 1], [0.785398163397449, 1.5707963267949], [-1, -0.5], [1, 1.5], [-4.94065645841247e-324, 0.392699081698724], [2.25, 3]}
split: 2 1.1781 (79)
x := {[-2, -1.5], [0.5, 1], [0.785398163397449, 1.5707963267949], [-1, -0.5], [1, 1.5], [0.392699081698724, 0.785398163397449], [2.25, 3]}
split: 2 1.1781 (80)
x := {[-2, -1.5], [0.5, 1], [0.785398163397449, 1.17809724509617], [-1, -0.5], [1.5, 1.9355485420134], [0.00153586993007165, 0.385112612497685], [2.25, 3]}
CP(2) => []
x := {[-2, -1.5], [0.5, 1], [1.17809724509617, 1.5707963267949], [-1, -0.5], [1.5, 1.9355485420134], [0.00153586993007165, 0.385112612497685], [2.25, 3]}
CP(3) => {[-1.87886101106907, -1.5], [0.5, 1], [1.17809724509617, 1.53162949774884], [-0.901561709351178, -0.5], [1.5, 1.83338491581402], [0.0677344279965146, 0.361902067660785], [2.25, 3]}
split: 6 2.625 (80)
x := {[-1.88777816730189, -1.5], [0.5, 1], [1.17809724509617, 1.5392939625516], [-0.5, -0.082842588148988], [1.5, 1.90833187731717], [-4.94065645841247e-324, 0.358370854398642], [2.25, 2.625]}
CP(1) => []
x := {[-1.88777816730189, -1.5], [0.5, 1], [1.17809724509617, 1.5392939625516], [-0.5, -0.082842588148988], [1.5, 1.90833187731717], [-4.94065645841247e-324, 0.358370854398642], [2.625, 3]}
CP(1) => {[-1.87886101106907, -1.5], [0.5, 1], [1.17809724509617, 1.53162949774884], [-0.5, -0.0916681226828304], [1.5, 1.90427099189402], [-4.94065645841247e-324, 0.354648577314122], [2.625, 3]}
split: 1 0.75 (80)
x := {[-1.5, -1], [0.5, 1], [0.785398163397449, 1.17809724509617], [-1, -0.5], [1, 1.5], [-4.94065645841247e-324, 0.392699081698724], [2.25, 3]}
split: 6 2.625 (81)
x := {[-1.5, -1], [0.5, 1], [1.17809724509617, 1.5707963267949], [-1, -0.5], [1, 1.5], [-4.94065645841247e-324, 0.392699081698724], [2.25, 3]}
split: 6 2.625 (82)
x := {[-1.5, -1], [0.5, 1], [0.785398163397449, 1.17809724509617], [-1, -0.5], [1, 1.5], [0.392699081698724, 0.785398163397449], [2.25, 3]}
split: 6 2.625 (83)
x := {[-1.5, -1], [0.5, 1], [1.17809724509617, 1.5707963267949], [-1, -0.5], [1, 1.5], [0.392699081698724, 0.785398163397449], [2.25, 3]}
split: 6 2.625 (84)
x := {[-1.5, -1], [0.5, 1], [1.17809724509617, 1.5707963267949], [-0.901561709351178, -0.5], [1.5, 1.83338491581402], [0.0677344279965146, 0.361902067660785], [2.25, 2.625]}
CP(1) => []
x := {[-1.5, -1], [0.5, 1], [1.17809724509617, 1.5707963267949], [-0.901561709351178, -0.5], [1.5, 1.83338491581402], [0.0677344279965146, 0.361902067660785], [2.625, 3]}
CP(1) => {[-1.5, -1], [0.5, 1], [1.17809724509617, 1.5707963267949], [-0.880899097741156, -0.5], [1.5, 1.81631991827861], [0.0816234400809559, 0.361037916728147], [2.625, 3]}
split: 0 -1.25 (84)
x := {[-1.5, -1.25], [0.5, 1], [0.785398163397449, 1.17809724509617], [-0.5, -0.082842588148988], [1.5, 1.90833187731717], [-4.94065645841247e-324, 0.358370854398642], [2.625, 3]}
CP(1) => {[-1.5, -1.25], [0.5, 1], [0.785398163397449, 1.17809724509617], [-0.5, -0.0916681226828304], [1.5, 1.90427099189402], [-4.94065645841247e-324, 0.354648577314122], [2.625, 3]}
split: 1 0.75 (85)
x := {[-1.25, -1], [0.5, 1], [0.785398163397449, 1.17809724509617], [-0.5, -0.082842588148988], [1.5, 1.90833187731717], [-4.94065645841247e-324, 0.358370854398642], [2.625, 3]}
CP(1) => []
x := {[-1.5, -1.25], [0.5, 1], [1.17809724509617, 1.5707963267949], [-0.5, -0.082842588148988], [1.5, 1.90833187731717], [-4.94065645841247e-324, 0.358370854398642], [2.625, 3]}
CP(1) => {[-1.5, -1.25], [0.5, 1], [1.17809724509617, 1.5707963267949], [-0.5, -0.0916681226828304], [1.5, 1.90427099189402], [-4.94065645841247e-324, 0.354648577314122], [2.625, 3]}
split: 1 0.75 (85)
x := {[-1.25, -1], [0.5, 1], [1.17809724509617, 1.5707963267949], [-0.5, -0.082842588148988], [1.5, 1.90833187731717], [-4.94065645841247e-324, 0.358370854398642], [2.625, 3]}
CP(2) => {[-1.25, -1], [0.75, 1], [1.17809724509617, 1.5707963267949], [-0.5, -0.0957290081059823], [1.5, 1.90241490937188], [-4.94065645841247e-324, 0.352948970788828], [2.625, 3]}
split: 3 -0.297865 (86)
x := {[-2, -1.5], [0, 0.5], [0.785398163397449, 1.17809724509617], [-1, -0.5], [1, 1.5], [0.785398163397449, 1.5707963267949], [2.25, 3]}
CP(3) => []
x := {[-2, -1.5], [0, 0.5], [1.17809724509617, 1.5707963267949], [-1, -0.5], [1, 1.5], [0.785398163397449, 1.5707963267949], [2.25, 3]}
CP(3) => {[-1.921626306698, -1.5], [0.0783736933019978, 0.5], [1.17809724509617, 1.5707963267949], [-1, -0.5], [1, 1.5], [0.785398163397449, 1.5707963267949], [2.25, 3]}
split: 5 1.1781 (86)
x := {[-2, -1.5], [0, 0.5], [0.785398163397449, 1.17809724509617], [-1, -0.5], [1.5, 2], [0.785398163397449, 1.5707963267949], [2.25, 3]}
CP(3) => []
x := {[-2, -1.5], [0, 0.5], [1.17809724509617, 1.5707963267949], [-1, -0.5], [1.5, 2], [0.785398163397449, 1.5707963267949], [2.25, 3]}
CP(3) => {[-1.921626306698, -1.5], [0.0783736933019978, 0.5], [1.17809724509617, 1.5707963267949], [-1, -0.5], [1.5, 2], [0.785398163397449, 1.5707963267949], [2.25, 3]}
split: 5 1.1781 (86)
x := {[-1.921626306698, -1.5], [0.0783736933019978, 0.5], [1.17809724509617, 1.5707963267949], [-0.5, 0], [1.5, 2], [0.785398163397449, 1.17809724509617], [2.25, 3]}
CP(3) => []
x := {[-1.921626306698, -1.5], [0.0783736933019978, 0.5], [1.17809724509617, 1.5707963267949], [-0.5, 0], [1.5, 2], [1.17809724509617, 1.5707963267949], [2.25, 3]}
CP(3) => {[-1.921626306698, -1.5], [0.0783736933019978, 0.5], [1.17809724509617, 1.5707963267949], [-0.5, -0.176719938331876], [1.5, 1.81393246631085], [1.17809724509617, 1.5707963267949], [2.25, 3]}
split: 6 2.625 (86)
x := {[-2, -1.5], [0.5, 1], [0.785398163397449, 1.17809724509617], [-1, -0.5], [1, 1.5], [0.785398163397449, 1.5707963267949], [2.25, 3]}
CP(3) => []
x := {[-2, -1.5], [0.5, 1], [1.17809724509617, 1.5707963267949], [-1, -0.5], [1, 1.5], [0.785398163397449, 1.5707963267949], [2.25, 3]}
CP(2) => {[-1.88777816730189, -1.5], [0.5, 1], [1.17809724509617, 1.5392939625516], [-1, -0.5], [1, 1.5], [0.785398163397449, 1.5707963267949], [2.25, 3]}
split: 5 1.1781 (86)
x := {[-2, -1.5], [0.5, 1], [0.785398163397449, 1.17809724509617], [-1, -0.5], [1.5, 2], [0.785398163397449, 1.5707963267949], [2.25, 3]}
CP(3) => []
x := {[-2, -1.5], [0.5, 1], [1.17809724509617, 1.5707963267949], [-1, -0.5], [1.5, 2], [0.785398163397449, 1.5707963267949], [2.25, 3]}
CP(2) => {[-1.88777816730189, -1.5], [0.5, 1], [1.17809724509617, 1.5392939625516], [-1, -0.5], [1.5, 2], [0.785398163397449, 1.5707963267949], [2.25, 3]}
split: 5 1.1781 (86)
x := {[-1.88777816730189, -1.5], [0.5, 1], [1.17809724509617, 1.5392939625516], [-0.5, 0], [1.5, 2], [0.785398163397449, 1.17809724509617], [2.25, 3]}
CP(3) => []
x := {[-1.88777816730189, -1.5], [0.5, 1], [1.17809724509617, 1.5392939625516], [-0.5, 0], [1.5, 2], [1.17809724509617, 1.5707963267949], [2.25, 3]}
CP(3) => {[-1.86948366805225, -1.5], [0.5, 0.985716261161655], [1.17809724509617, 1.52356700121422], [-0.5, -0.176719938331876], [1.5, 1.81393246631085], [1.17809724509617, 1.5707963267949], [2.25, 3]}
split: 6 2.625 (86)
x := {[-1.5, -1], [0.5, 1], [0.785398163397449, 1.17809724509617], [-1, -0.5], [1, 1.5], [0.785398163397449, 1.17809724509617], [2.25, 3]}
split: 6 2.625 (87)
x := {[-1.5, -1], [0.5, 1], [0.785398163397449, 1.17809724509617], [-1, -0.5], [1, 1.5], [1.17809724509617, 1.5707963267949], [2.25, 3]}
split: 6 2.625 (88)
x := {[-1.5, -1], [0.5, 1], [1.17809724509617, 1.5707963267949], [-1, -0.5], [1, 1.5], [0.785398163397449, 1.17809724509617], [2.25, 3]}
split: 6 2.625 (89)
x := {[-1.5, -1], [0.5, 1], [1.17809724509617, 1.5707963267949], [-1, -0.5], [1, 1.5], [1.17809724509617, 1.5707963267949], [2.25, 3]}
split: 6 2.625 (90)
x := {[-1.5, -1], [0.5, 1], [0.785398163397449, 1.17809724509617], [-1, -0.5], [1.5, 2], [0.785398163397449, 1.17809724509617], [2.25, 3]}
CP(2) => []
x := {[-1.5, -1], [0.5, 1], [0.785398163397449, 1.17809724509617], [-1, -0.5], [1.5, 2], [1.17809724509617, 1.5707963267949], [2.25, 3]}
CP(2) => []
x := {[-1.5, -1], [0.5, 1], [1.17809724509617, 1.5707963267949], [-1, -0.5], [1.5, 2], [0.785398163397449, 1.17809724509617], [2.25, 3]}
CP(2) => []
x := {[-1.5, -1], [0.5, 1], [1.17809724509617, 1.5707963267949], [-1, -0.5], [1.5, 2], [1.17809724509617, 1.5707963267949], [2.25, 3]}
CP(3) => []
x := {[-1.5, -1], [0.5, 1], [0.785398163397449, 1.17809724509617], [-0.5, -0.176719938331876], [1.5, 1.81393246631085], [1.17809724509617, 1.5707963267949], [2.25, 2.625]}
CP(1) => []
x := {[-1.5, -1], [0.5, 1], [0.785398163397449, 1.17809724509617], [-0.5, -0.176719938331876], [1.5, 1.81393246631085], [1.17809724509617, 1.5707963267949], [2.625, 3]}
CP(1) => {[-1.5, -1], [0.5, 1], [0.785398163397449, 1.17809724509617], [-0.5, -0.186067533689148], [1.5, 1.81130623898782], [1.17809724509617, 1.5707963267949], [2.625, 3]}
split: 0 -1.25 (86)
x := {[-1.5, -1], [0.5, 1], [1.17809724509617, 1.5707963267949], [-0.5, -0.176719938331876], [1.5, 1.81393246631085], [1.17809724509617, 1.5707963267949], [2.25, 2.625]}
CP(1) => []
x := {[-1.5, -1], [0.5, 1], [1.17809724509617, 1.5707963267949], [-0.5, -0.176719938331876], [1.5, 1.81393246631085], [1.17809724509617, 1.5707963267949], [2.625, 3]}
CP(1) => {[-1.5, -1], [0.5, 1], [1.17809724509617, 1.5707963267949], [-0.5, -0.186067533689148], [1.5, 1.81130623898782], [1.17809724509617, 1.5707963267949], [2.625, 3]}
split: 0 -1.25 (86)
x := {[-1.5, -1], [0.5, 1], [-4.94065645841247e-324, 0.392699081698724], [-1, -0.5], [1, 1.5], [-4.94065645841247e-324, 0.392699081698724], [2.25, 2.625]}
CP(1) => []
x := {[-1.5, -1], [0.5, 1], [-4.94065645841247e-324, 0.392699081698724], [-1, -0.5], [1, 1.5], [-4.94065645841247e-324, 0.392699081698724], [2.625, 3]}
split: 0 -1.25 (86)
x := {[-1.5, -1], [0.5, 1], [-4.94065645841247e-324, 0.392699081698724], [-1, -0.5], [1, 1.5], [0.392699081698724, 0.785398163397449], [2.25, 2.625]}
CP(1) => []
x := {[-1.5, -1], [0.5, 1], [-4.94065645841247e-324, 0.392699081698724], [-1, -0.5], [1, 1.5], [0.392699081698724, 0.785398163397449], [2.625, 3]}
split: 0 -1.25 (86)
x := {[-1.5, -1], [0.5, 1], [0.392699081698724, 0.785398163397449], [-1, -0.5], [1, 1.5], [-4.94065645841247e-324, 0.392699081698724], [2.25, 2.625]}
CP(2) => []
x := {[-1.5, -1], [0.5, 1], [0.392699081698724, 0.785398163397449], [-1, -0.5], [1, 1.5], [-4.94065645841247e-324, 0.392699081698724], [2.625, 3]}
split: 0 -1.25 (86)
x := {[-1.5, -1], [0.5, 1], [0.392699081698724, 0.785398163397449], [-1, -0.5], [1, 1.5], [0.392699081698724, 0.785398163397449], [2.25, 2.625]}
CP(2) => []
x := {[-1.5, -1], [0.5, 1], [0.392699081698724, 0.785398163397449], [-1, -0.5], [1, 1.5], [0.392699081698724, 0.785398163397449], [2.625, 3]}
split: 0 -1.25 (86)
x := {[-1.5, -1.25], [0.5, 1], [-4.94065645841247e-324, 0.392699081698724], [-0.880899097741156, -0.5], [1.5, 1.81631991827861], [0.0816234400809559, 0.361037916728147], [2.625, 3]}
CP(1) => {[-1.5, -1.25], [0.5, 1], [-4.94065645841247e-324, 0.392699081698724], [-0.867720885188986, -0.5], [1.5, 1.8045097038271], [0.091499592839831, 0.360711270261563], [2.625, 3]}
split: 1 0.75 (87)
x := {[-1.25, -1], [0.5, 1], [-4.94065645841247e-324, 0.392699081698724], [-0.880899097741156, -0.5], [1.5, 1.81631991827861], [0.0816234400809559, 0.361037916728147], [2.625, 3]}
CP(1) => []
x := {[-1.5, -1.25], [0.5, 1], [0.392699081698724, 0.785398163397449], [-0.880899097741156, -0.5], [1.5, 1.81631991827861], [0.0816234400809559, 0.361037916728147], [2.625, 3]}
CP(1) => {[-1.5, -1.25], [0.5, 1], [0.392699081698724, 0.785398163397449], [-0.867720885188986, -0.5], [1.5, 1.8045097038271], [0.091499592839831, 0.360711270261563], [2.625, 3]}
split: 1 0.75 (87)
x := {[-1.25, -1], [0.5, 1], [0.392699081698724, 0.785398163397449], [-0.880899097741156, -0.5], [1.5, 1.81631991827861], [0.0816234400809559, 0.361037916728147], [2.625, 3]}
CP(1) => []
x := {[-1.5, -1.25], [0.5, 0.75], [-4.94065645841247e-324, 0.392699081698724], [-0.5, -0.0916681226828304], [1.5, 1.90427099189402], [-4.94065645841247e-324, 0.354648577314122], [2.625, 3]}
split: 3 -0.295834 (87)
x := {[-1.5, -1.25], [0.75, 1], [-4.94065645841247e-324, 0.392699081698724], [-0.5, -0.0916681226828304], [1.5, 1.90427099189402], [-4.94065645841247e-324, 0.354648577314122], [2.625, 3]}
CP(3) => []
x := {[-1.25, -1], [0.75, 1], [-4.94065645841247e-324, 0.392699081698724], [-0.5, -0.297864504052991], [1.5, 1.90241490937188], [-4.94065645841247e-324, 0.352948970788828], [2.625, 3]}
split: 4 1.70121 (87)
x := {[-1.25, -1], [0.75, 1], [-4.94065645841247e-324, 0.392699081698724], [-0.297864504052991, -0.0957290081059823], [1.5, 1.90241490937188], [-4.94065645841247e-324, 0.352948970788828], [2.625, 3]}
CP(1) => []
x := {[-1.5, -1.25], [0.5, 0.75], [0.392699081698724, 0.785398163397449], [-0.5, -0.0916681226828304], [1.5, 1.90427099189402], [-4.94065645841247e-324, 0.354648577314122], [2.625, 3]}
split: 3 -0.295834 (87)
x := {[-1.5, -1.25], [0.75, 1], [0.392699081698724, 0.785398163397449], [-0.5, -0.0916681226828304], [1.5, 1.90427099189402], [-4.94065645841247e-324, 0.354648577314122], [2.625, 3]}
CP(1) => []
x := {[-1.5, -1], [0.5, 1], [-4.94065645841247e-324, 0.392699081698724], [-1, -0.5], [1, 1.5], [0.785398163397449, 1.17809724509617], [2.25, 2.625]}
CP(1) => []
x := {[-1.5, -1], [0.5, 1], [-4.94065645841247e-324, 0.392699081698724], [-1, -0.5], [1, 1.5], [0.785398163397449, 1.17809724509617], [2.625, 3]}
split: 0 -1.25 (86)
x := {[-1.5, -1], [0.5, 1], [-4.94065645841247e-324, 0.392699081698724], [-1, -0.5], [1, 1.5], [1.17809724509617, 1.5707963267949], [2.25, 2.625]}
CP(1) => []
x := {[-1.5, -1], [0.5, 1], [-4.94065645841247e-324, 0.392699081698724], [-1, -0.5], [1, 1.5], [1.17809724509617, 1.5707963267949], [2.625, 3]}
split: 0 -1.25 (86)
x := {[-1.5, -1], [0.5, 1], [0.392699081698724, 0.785398163397449], [-1, -0.5], [1, 1.5], [0.785398163397449, 1.17809724509617], [2.25, 2.625]}
CP(2) => []
x := {[-1.5, -1], [0.5, 1], [0.392699081698724, 0.785398163397449], [-1, -0.5], [1, 1.5], [0.785398163397449, 1.17809724509617], [2.625, 3]}
split: 0 -1.25 (86)
x := {[-1.5, -1], [0.5, 1], [0.392699081698724, 0.785398163397449], [-1, -0.5], [1, 1.5], [1.17809724509617, 1.5707963267949], [2.25, 2.625]}
CP(2) => []
x := {[-1.5, -1], [0.5, 1], [0.392699081698724, 0.785398163397449], [-1, -0.5], [1, 1.5], [1.17809724509617, 1.5707963267949], [2.625, 3]}
split: 0 -1.25 (86)
x := {[-1.5, -1.25], [0.5, 1], [-4.94065645841247e-324, 0.392699081698724], [-0.5, -0.186067533689148], [1.5, 1.81130623898782], [1.17809724509617, 1.5707963267949], [2.625, 3]}
split: 1 0.75 (87)
x := {[-1.25, -1], [0.5, 1], [-4.94065645841247e-324, 0.392699081698724], [-0.5, -0.186067533689148], [1.5, 1.81130623898782], [1.17809724509617, 1.5707963267949], [2.625, 3]}
CP(2) => {[-1.25, -1], [0.75, 1], [-4.94065645841247e-324, 0.392699081698724], [-0.5, -0.189437483125651], [1.5, 1.81035143292691], [1.17809724509617, 1.5707963267949], [2.625, 3]}
split: 2 0.19635 (88)
x := {[-1.5, -1.25], [0.5, 1], [0.392699081698724, 0.785398163397449], [-0.5, -0.186067533689148], [1.5, 1.81130623898782], [1.17809724509617, 1.5707963267949], [2.625, 3]}
split: 1 0.75 (89)
x := {[-1.25, -1], [0.5, 1], [0.392699081698724, 0.785398163397449], [-0.5, -0.186067533689148], [1.5, 1.81130623898782], [1.17809724509617, 1.5707963267949], [2.625, 3]}
CP(1) => []
x := {[-2, -1.5], [0, 0.5], [0.785398163397449, 1.17809724509617], [-1, -0.5], [1, 1.5], [-4.94065645841247e-324, 0.392699081698724], [2.25, 3]}
CP(2) => []
x := {[-2, -1.5], [0, 0.5], [1.17809724509617, 1.5707963267949], [-1, -0.5], [1, 1.5], [-4.94065645841247e-324, 0.392699081698724], [2.25, 3]}
CP(3) => {[-1.921626306698, -1.5], [0.0783736933019978, 0.5], [1.17809724509617, 1.5707963267949], [-1, -0.5], [1, 1.5], [-4.94065645841247e-324, 0.392699081698724], [2.25, 3]}
split: 6 2.625 (88)
x := {[-2, -1.5], [0, 0.5], [0.785398163397449, 1.17809724509617], [-1, -0.5], [1, 1.5], [0.392699081698724, 0.785398163397449], [2.25, 3]}
CP(3) => []
x := {[-2, -1.5], [0, 0.5], [1.17809724509617, 1.5707963267949], [-1, -0.5], [1, 1.5], [0.392699081698724, 0.785398163397449], [2.25, 3]}
CP(3) => {[-1.921626306698, -1.5], [0.0783736933019978, 0.5], [1.17809724509617, 1.5707963267949], [-1, -0.5], [1, 1.5], [0.392699081698724, 0.785398163397449], [2.25, 3]}
split: 6 2.625 (88)
x := {[-1.921626306698, -1.5], [0.0783736933019978, 0.5], [1.17809724509617, 1.5707963267949], [-0.901561709351178, -0.5], [1.5, 1.83338491581402], [0.0677344279965146, 0.361902067660785], [2.25, 2.625]}
CP(1) => []
x := {[-1.921626306698, -1.5], [0.0783736933019978, 0.5], [1.17809724509617, 1.5707963267949], [-0.901561709351178, -0.5], [1.5, 1.83338491581402], [0.0677344279965146, 0.361902067660785], [2.625, 3]}
CP(1) => {[-1.921626306698, -1.5], [0.0783736933019978, 0.5], [1.17809724509617, 1.5707963267949], [-0.880899097741156, -0.5], [1.5, 1.81631991827861], [0.0816234400809559, 0.361037916728147], [2.625, 3]}
split: 0 -1.71081 (88)
x := {[-1.921626306698, -1.710813153349], [0.0783736933019978, 0.5], [1.17809724509617, 1.5707963267949], [-0.5, -0.0916681226828304], [1.5, 1.90427099189402], [-4.94065645841247e-324, 0.354648577314122], [2.625, 3]}
CP(1) => {[-1.9044562872498, -1.710813153349], [0.0783736933019978, 0.5], [1.17809724509617, 1.55604708292123], [-0.5, -0.0957290081059823], [1.5, 1.90241490937188], [-4.94065645841247e-324, 0.352948970788828], [2.625, 3]}
split: 1 0.289187 (89)
x := {[-1.710813153349, -1.5], [0.0783736933019978, 0.5], [1.17809724509617, 1.5707963267949], [-0.5, -0.0916681226828304], [1.5, 1.90427099189402], [-4.94065645841247e-324, 0.354648577314122], [2.625, 3]}
CP(2) => {[-1.710813153349, -1.5], [0.289186846650999, 0.5], [1.17809724509617, 1.5707963267949], [-0.5, -0.097585090628117], [1.5, 1.90156918117882], [-4.94065645841247e-324, 0.352174894328048], [2.625, 3]}
split: 3 -0.298793 (90)
x := {[-2, -1.5], [0.5, 1], [0.785398163397449, 1.17809724509617], [-1, -0.5], [1, 1.5], [-4.94065645841247e-324, 0.392699081698724], [2.25, 3]}
CP(3) => []
x := {[-2, -1.5], [0.5, 1], [1.17809724509617, 1.5707963267949], [-1, -0.5], [1, 1.5], [-4.94065645841247e-324, 0.392699081698724], [2.25, 3]}
CP(2) => {[-1.88777816730189, -1.5], [0.5, 1], [1.17809724509617, 1.5392939625516], [-1, -0.5], [1, 1.5], [-4.94065645841247e-324, 0.392699081698724], [2.25, 3]}
split: 6 2.625 (90)
x := {[-2, -1.5], [0.5, 1], [0.785398163397449, 1.17809724509617], [-1, -0.5], [1, 1.5], [0.392699081698724, 0.785398163397449], [2.25, 3]}
CP(1) => []
x := {[-2, -1.5], [0.5, 1], [1.17809724509617, 1.5707963267949], [-1, -0.5], [1, 1.5], [0.392699081698724, 0.785398163397449], [2.25, 3]}
CP(1) => []
x := {[-1.87886101106907, -1.5], [0.5, 1], [1.17809724509617, 1.53162949774884], [-0.901561709351178, -0.5], [1.5, 1.83338491581402], [0.0677344279965146, 0.361902067660785], [2.25, 2.625]}
CP(1) => []
x := {[-1.87886101106907, -1.5], [0.5, 1], [1.17809724509617, 1.53162949774884], [-0.901561709351178, -0.5], [1.5, 1.83338491581402], [0.0677344279965146, 0.361902067660785], [2.625, 3]}
CP(1) => {[-1.87315640926387, -1.5], [0.5, 0.991420862966858], [1.17809724509617, 1.52672510510496], [-0.880899097741156, -0.5], [1.5, 1.81631991827861], [0.0816234400809559, 0.361037916728147], [2.625, 3]}
split: 1 0.74571 (88)
x := {[-1.87886101106907, -1.5], [0.5, 0.75], [1.17809724509617, 1.53162949774884], [-0.5, -0.0916681226828304], [1.5, 1.90427099189402], [-4.94065645841247e-324, 0.354648577314122], [2.625, 3]}
CP(1) => {[-1.87315640926387, -1.5], [0.5, 0.75], [1.17809724509617, 1.52672510510496], [-0.5, -0.0957290081059823], [1.5, 1.90241490937188], [-4.94065645841247e-324, 0.352948970788828], [2.625, 3]}
split: 3 -0.297865 (89)
x := {[-1.87886101106907, -1.5], [0.75, 1], [1.17809724509617, 1.53162949774884], [-0.5, -0.0916681226828304], [1.5, 1.90427099189402], [-4.94065645841247e-324, 0.354648577314122], [2.625, 3]}
CP(1) => []
x := {[-1.5, -1], [0.5, 1], [0.785398163397449, 1.17809724509617], [-1, -0.5], [1, 1.5], [-4.94065645841247e-324, 0.392699081698724], [2.25, 2.625]}
CP(3) => []
x := {[-1.5, -1], [0.5, 1], [0.785398163397449, 1.17809724509617], [-1, -0.5], [1, 1.5], [-4.94065645841247e-324, 0.392699081698724], [2.625, 3]}
split: 0 -1.25 (88)
x := {[-1.5, -1], [0.5, 1], [1.17809724509617, 1.5707963267949], [-1, -0.5], [1, 1.5], [-4.94065645841247e-324, 0.392699081698724], [2.25, 2.625]}
CP(1) => {[-1.46953976114561, -1], [0.5, 0.982012505153902], [1.17809724509617, 1.5707963267949], [-0.982012505153902, -0.5], [1, 1.46953976114561], [-4.94065645841247e-324, 0.392699081698724], [2.25, 2.625]}
split: 3 -0.741006 (89)
x := {[-1.5, -1], [0.5, 1], [1.17809724509617, 1.5707963267949], [-1, -0.5], [1, 1.5], [-4.94065645841247e-324, 0.392699081698724], [2.625, 3]}
split: 0 -1.25 (90)
x := {[-1.5, -1], [0.5, 1], [0.785398163397449, 1.17809724509617], [-1, -0.5], [1, 1.5], [0.392699081698724, 0.785398163397449], [2.25, 2.625]}
CP(2) => []
x := {[-1.5, -1], [0.5, 1], [0.785398163397449, 1.17809724509617], [-1, -0.5], [1, 1.5], [0.392699081698724, 0.785398163397449], [2.625, 3]}
split: 0 -1.25 (90)
x := {[-1.5, -1], [0.5, 1], [1.17809724509617, 1.5707963267949], [-1, -0.5], [1, 1.5], [0.392699081698724, 0.785398163397449], [2.25, 2.625]}
CP(2) => []
x := {[-1.5, -1], [0.5, 1], [1.17809724509617, 1.5707963267949], [-1, -0.5], [1, 1.5], [0.392699081698724, 0.785398163397449], [2.625, 3]}
split: 0 -1.25 (90)
x := {[-1.5, -1.25], [0.5, 1], [1.17809724509617, 1.5707963267949], [-0.880899097741156, -0.5], [1.5, 1.81631991827861], [0.0816234400809559, 0.361037916728147], [2.625, 3]}
CP(1) => {[-1.5, -1.25], [0.5, 1], [1.17809724509617, 1.5707963267949], [-0.867720885188986, -0.5], [1.5, 1.8045097038271], [0.091499592839831, 0.360711270261563], [2.625, 3]}
split: 1 0.75 (91)
x := {[-1.25, -1], [0.5, 1], [1.17809724509617, 1.5707963267949], [-0.880899097741156, -0.5], [1.5, 1.81631991827861], [0.0816234400809559, 0.361037916728147], [2.625, 3]}
CP(1) => []
x := {[-1.5, -1.25], [0.5, 0.75], [0.785398163397449, 1.17809724509617], [-0.5, -0.0916681226828304], [1.5, 1.90427099189402], [-4.94065645841247e-324, 0.354648577314122], [2.625, 3]}
split: 3 -0.295834 (91)
x := {[-1.5, -1.25], [0.75, 1], [0.785398163397449, 1.17809724509617], [-0.5, -0.0916681226828304], [1.5, 1.90427099189402], [-4.94065645841247e-324, 0.354648577314122], [2.625, 3]}
split: 3 -0.295834 (92)
x := {[-1.5, -1.25], [0.5, 0.75], [1.17809724509617, 1.5707963267949], [-0.5, -0.0916681226828304], [1.5, 1.90427099189402], [-4.94065645841247e-324, 0.354648577314122], [2.625, 3]}
split: 3 -0.295834 (93)
x := {[-1.5, -1.25], [0.75, 1], [1.17809724509617, 1.5707963267949], [-0.5, -0.0916681226828304], [1.5, 1.90427099189402], [-4.94065645841247e-324, 0.354648577314122], [2.625, 3]}
split: 3 -0.295834 (94)
x := {[-1.25, -1], [0.75, 1], [1.17809724509617, 1.5707963267949], [-0.5, -0.297864504052991], [1.5, 1.90241490937188], [-4.94065645841247e-324, 0.352948970788828], [2.625, 3]}
split: 4 1.70121 (95)
x := {[-1.25, -1], [0.75, 1], [1.17809724509617, 1.5707963267949], [-0.297864504052991, -0.0957290081059823], [1.5, 1.90241490937188], [-4.94065645841247e-324, 0.352948970788828], [2.625, 3]}
CP(1) => []
x := {[-1.921626306698, -1.5], [0.0783736933019978, 0.5], [1.17809724509617, 1.5707963267949], [-1, -0.5], [1, 1.5], [0.785398163397449, 1.17809724509617], [2.25, 3]}
split: 6 2.625 (95)
x := {[-1.921626306698, -1.5], [0.0783736933019978, 0.5], [1.17809724509617, 1.5707963267949], [-1, -0.5], [1, 1.5], [1.17809724509617, 1.5707963267949], [2.25, 3]}
split: 6 2.625 (96)
x := {[-1.921626306698, -1.5], [0.0783736933019978, 0.5], [1.17809724509617, 1.5707963267949], [-1, -0.5], [1.5, 2], [0.785398163397449, 1.17809724509617], [2.25, 3]}
CP(2) => []
x := {[-1.921626306698, -1.5], [0.0783736933019978, 0.5], [1.17809724509617, 1.5707963267949], [-1, -0.5], [1.5, 2], [1.17809724509617, 1.5707963267949], [2.25, 3]}
CP(3) => []
x := {[-1.921626306698, -1.5], [0.0783736933019978, 0.5], [1.17809724509617, 1.5707963267949], [-0.5, -0.176719938331876], [1.5, 1.81393246631085], [1.17809724509617, 1.5707963267949], [2.25, 2.625]}
CP(1) => []
x := {[-1.921626306698, -1.5], [0.0783736933019978, 0.5], [1.17809724509617, 1.5707963267949], [-0.5, -0.176719938331876], [1.5, 1.81393246631085], [1.17809724509617, 1.5707963267949], [2.625, 3]}
CP(1) => {[-1.921626306698, -1.5], [0.0783736933019978, 0.5], [1.17809724509617, 1.5707963267949], [-0.5, -0.186067533689148], [1.5, 1.81130623898782], [1.17809724509617, 1.5707963267949], [2.625, 3]}
split: 0 -1.71081 (94)
x := {[-1.88777816730189, -1.5], [0.5, 1], [1.17809724509617, 1.5392939625516], [-1, -0.5], [1, 1.5], [0.785398163397449, 1.17809724509617], [2.25, 3]}
CP(1) => {[-1.87886101106907, -1.5], [0.5, 1], [1.17809724509617, 1.53162949774884], [-1, -0.5], [1, 1.5], [0.785398163397449, 1.17809724509617], [2.25, 3]}
split: 6 2.625 (95)
x := {[-1.88777816730189, -1.5], [0.5, 1], [1.17809724509617, 1.5392939625516], [-1, -0.5], [1, 1.5], [1.17809724509617, 1.5707963267949], [2.25, 3]}
CP(1) => {[-1.87886101106907, -1.5], [0.5, 1], [1.17809724509617, 1.53162949774884], [-1, -0.5], [1, 1.5], [1.17809724509617, 1.5707963267949], [2.25, 3]}
split: 6 2.625 (96)
x := {[-1.88777816730189, -1.5], [0.5, 1], [1.17809724509617, 1.5392939625516], [-1, -0.5], [1.5, 2], [0.785398163397449, 1.17809724509617], [2.25, 3]}
CP(2) => []
x := {[-1.88777816730189, -1.5], [0.5, 1], [1.17809724509617, 1.5392939625516], [-1, -0.5], [1.5, 2], [1.17809724509617, 1.5707963267949], [2.25, 3]}
CP(3) => []
x := {[-1.86948366805225, -1.5], [0.5, 0.985716261161655], [1.17809724509617, 1.52356700121422], [-0.5, -0.176719938331876], [1.5, 1.81393246631085], [1.17809724509617, 1.5707963267949], [2.25, 2.625]}
CP(1) => []
x := {[-1.86948366805225, -1.5], [0.5, 0.985716261161655], [1.17809724509617, 1.52356700121422], [-0.5, -0.176719938331876], [1.5, 1.81393246631085], [1.17809724509617, 1.5707963267949], [2.625, 3]}
CP(1) => {[-1.86710940815609, -1.5], [0.5, 0.982043519950042], [1.17809724509617, 1.52152518198677], [-0.5, -0.186067533689148], [1.5, 1.81130623898782], [1.17809724509617, 1.5707963267949], [2.625, 3]}
split: 1 0.741022 (94)
x := {[-1.5, -1], [0.5, 1], [0.785398163397449, 1.17809724509617], [-1, -0.5], [1, 1.5], [0.785398163397449, 1.17809724509617], [2.25, 2.625]}
CP(2) => []
x := {[-1.5, -1], [0.5, 1], [0.785398163397449, 1.17809724509617], [-1, -0.5], [1, 1.5], [0.785398163397449, 1.17809724509617], [2.625, 3]}
split: 0 -1.25 (94)
x := {[-1.5, -1], [0.5, 1], [0.785398163397449, 1.17809724509617], [-1, -0.5], [1, 1.5], [1.17809724509617, 1.5707963267949], [2.25, 2.625]}
CP(2) => []
x := {[-1.5, -1], [0.5, 1], [0.785398163397449, 1.17809724509617], [-1, -0.5], [1, 1.5], [1.17809724509617, 1.5707963267949], [2.625, 3]}
split: 0 -1.25 (94)
x := {[-1.5, -1], [0.5, 1], [1.17809724509617, 1.5707963267949], [-1, -0.5], [1, 1.5], [0.785398163397449, 1.17809724509617], [2.25, 2.625]}
CP(1) => []
x := {[-1.5, -1], [0.5, 1], [1.17809724509617, 1.5707963267949], [-1, -0.5], [1, 1.5], [0.785398163397449, 1.17809724509617], [2.625, 3]}
split: 0 -1.25 (94)
x := {[-1.5, -1], [0.5, 1], [1.17809724509617, 1.5707963267949], [-1, -0.5], [1, 1.5], [1.17809724509617, 1.5707963267949], [2.25, 2.625]}
CP(2) => []
x := {[-1.5, -1], [0.5, 1], [1.17809724509617, 1.5707963267949], [-1, -0.5], [1, 1.5], [1.17809724509617, 1.5707963267949], [2.625, 3]}
split: 0 -1.25 (94)
x := {[-1.5, -1.25], [0.5, 1], [0.785398163397449, 1.17809724509617], [-0.5, -0.186067533689148], [1.5, 1.81130623898782], [1.17809724509617, 1.5707963267949], [2.625, 3]}
split: 1 0.75 (95)
x := {[-1.25, -1], [0.5, 1], [0.785398163397449, 1.17809724509617], [-0.5, -0.186067533689148], [1.5, 1.81130623898782], [1.17809724509617, 1.5707963267949], [2.625, 3]}
CP(1) => []
x := {[-1.5, -1.25], [0.5, 1], [1.17809724509617, 1.5707963267949], [-0.5, -0.186067533689148], [1.5, 1.81130623898782], [1.17809724509617, 1.5707963267949], [2.625, 3]}
split: 1 0.75 (95)
x := {[-1.25, -1], [0.5, 1], [1.17809724509617, 1.5707963267949], [-0.5, -0.186067533689148], [1.5, 1.81130623898782], [1.17809724509617, 1.5707963267949], [2.625, 3]}
CP(2) => {[-1.25, -1], [0.75, 1], [1.17809724509617, 1.5707963267949], [-0.5, -0.189437483125651], [1.5, 1.81035143292691], [1.17809724509617, 1.5707963267949], [2.625, 3]}
split: 2 1.37445 (96)
x := {[-1.5, -1.25], [0.5, 1], [-4.94065645841247e-324, 0.392699081698724], [-1, -0.5], [1, 1.5], [-4.94065645841247e-324, 0.392699081698724], [2.625, 3]}
split: 1 0.75 (97)
x := {[-1.25, -1], [0.5, 1], [-4.94065645841247e-324, 0.392699081698724], [-1, -0.5], [1, 1.5], [-4.94065645841247e-324, 0.392699081698724], [2.625, 3]}
CP(1) => []
x := {[-1.5, -1.25], [0.5, 1], [-4.94065645841247e-324, 0.392699081698724], [-1, -0.5], [1, 1.5], [0.392699081698724, 0.785398163397449], [2.625, 3]}
split: 1 0.75 (97)
x := {[-1.25, -1], [0.5, 1], [-4.94065645841247e-324, 0.392699081698724], [-1, -0.5], [1, 1.5], [0.392699081698724, 0.785398163397449], [2.625, 3]}
CP(1) => []
x := {[-1.5, -1.25], [0.5, 1], [0.392699081698724, 0.785398163397449], [-1, -0.5], [1, 1.5], [-4.94065645841247e-324, 0.392699081698724], [2.625, 3]}
split: 1 0.75 (97)
x := {[-1.25, -1], [0.5, 1], [0.392699081698724, 0.785398163397449], [-1, -0.5], [1, 1.5], [-4.94065645841247e-324, 0.392699081698724], [2.625, 3]}
CP(1) => []
x := {[-1.5, -1.25], [0.5, 1], [0.392699081698724, 0.785398163397449], [-1, -0.5], [1, 1.5], [0.392699081698724, 0.785398163397449], [2.625, 3]}
split: 1 0.75 (97)
x := {[-1.25, -1], [0.5, 1], [0.392699081698724, 0.785398163397449], [-1, -0.5], [1, 1.5], [0.392699081698724, 0.785398163397449], [2.625, 3]}
CP(2) => {[-1.25, -1], [0.75, 1], [0.392699081698724, 0.785398163397449], [-1, -0.5], [1, 1.5], [0.392699081698724, 0.785398163397449], [2.625, 3]}
split: 3 -0.75 (98)
x := {[-1.5, -1.25], [0.5, 0.75], [-4.94065645841247e-324, 0.392699081698724], [-0.867720885188986, -0.5], [1.5, 1.8045097038271], [0.091499592839831, 0.360711270261563], [2.625, 3]}
CP(1) => []
x := {[-1.5, -1.25], [0.75, 1], [-4.94065645841247e-324, 0.392699081698724], [-0.867720885188986, -0.5], [1.5, 1.8045097038271], [0.091499592839831, 0.360711270261563], [2.625, 3]}
CP(2) => []
x := {[-1.5, -1.25], [0.5, 0.75], [0.392699081698724, 0.785398163397449], [-0.867720885188986, -0.5], [1.5, 1.8045097038271], [0.091499592839831, 0.360711270261563], [2.625, 3]}
CP(1) => {[-1.5, -1.25], [0.5, 0.75], [0.392699081698724, 0.785398163397449], [-0.859034745267265, -0.5], [1.5, 1.79634097253566], [0.0984322876432918, 0.360588003796947], [2.625, 3]}
split: 2 0.589049 (97)
x := {[-1.5, -1.25], [0.75, 1], [0.392699081698724, 0.785398163397449], [-0.867720885188986, -0.5], [1.5, 1.8045097038271], [0.091499592839831, 0.360711270261563], [2.625, 3]}
CP(1) => []
x := {[-1.5, -1.25], [0.5, 0.75], [-4.94065645841247e-324, 0.392699081698724], [-0.5, -0.295834061341415], [1.5, 1.90427099189402], [-4.94065645841247e-324, 0.354648577314122], [2.625, 3]}
split: 4 1.70214 (97)
x := {[-1.5, -1.25], [0.5, 0.75], [-4.94065645841247e-324, 0.392699081698724], [-0.295834061341415, -0.0916681226828304], [1.5, 1.90427099189402], [-4.94065645841247e-324, 0.354648577314122], [2.625, 3]}
CP(1) => []
x := {[-1.25, -1], [0.75, 1], [-4.94065645841247e-324, 0.392699081698724], [-0.5, -0.297864504052991], [1.5, 1.70120745468594], [-4.94065645841247e-324, 0.352948970788828], [2.625, 3]}
split: 2 0.19635 (97)
x := {[-1.25, -1], [0.75, 1], [-4.94065645841247e-324, 0.392699081698724], [-0.5, -0.297864504052991], [1.70120745468594, 1.90241490937188], [-4.94065645841247e-324, 0.352948970788828], [2.625, 3]}
CP(1) => []
x := {[-1.5, -1.25], [0.5, 0.75], [0.392699081698724, 0.785398163397449], [-0.5, -0.295834061341415], [1.5, 1.90427099189402], [-4.94065645841247e-324, 0.354648577314122], [2.625, 3]}
split: 4 1.70214 (97)
x := {[-1.5, -1.25], [0.5, 0.75], [0.392699081698724, 0.785398163397449], [-0.295834061341415, -0.0916681226828304], [1.5, 1.90427099189402], [-4.94065645841247e-324, 0.354648577314122], [2.625, 3]}
CP(2) => []
x := {[-1.5, -1.25], [0.5, 1], [-4.94065645841247e-324, 0.392699081698724], [-1, -0.5], [1, 1.5], [0.785398163397449, 1.17809724509617], [2.625, 3]}
split: 1 0.75 (97)
x := {[-1.25, -1], [0.5, 1], [-4.94065645841247e-324, 0.392699081698724], [-1, -0.5], [1, 1.5], [0.785398163397449, 1.17809724509617], [2.625, 3]}
CP(1) => []
x := {[-1.5, -1.25], [0.5, 1], [-4.94065645841247e-324, 0.392699081698724], [-1, -0.5], [1, 1.5], [1.17809724509617, 1.5707963267949], [2.625, 3]}
split: 1 0.75 (97)
x := {[-1.25, -1], [0.5, 1], [-4.94065645841247e-324, 0.392699081698724], [-1, -0.5], [1, 1.5], [1.17809724509617, 1.5707963267949], [2.625, 3]}
CP(1) => []
x := {[-1.5, -1.25], [0.5, 1], [0.392699081698724, 0.785398163397449], [-1, -0.5], [1, 1.5], [0.785398163397449, 1.17809724509617], [2.625, 3]}
split: 1 0.75 (97)
x := {[-1.25, -1], [0.5, 1], [0.392699081698724, 0.785398163397449], [-1, -0.5], [1, 1.5], [0.785398163397449, 1.17809724509617], [2.625, 3]}
CP(2) => {[-1.25, -1], [0.75, 1], [0.392699081698724, 0.785398163397449], [-1, -0.5], [1, 1.5], [0.785398163397449, 1.17809724509617], [2.625, 3]}
split: 3 -0.75 (98)
x := {[-1.5, -1.25], [0.5, 1], [0.392699081698724, 0.785398163397449], [-1, -0.5], [1, 1.5], [1.17809724509617, 1.5707963267949], [2.625, 3]}
split: 1 0.75 (99)
x := {[-1.25, -1], [0.5, 1], [0.392699081698724, 0.785398163397449], [-1, -0.5], [1, 1.5], [1.17809724509617, 1.5707963267949], [2.625, 3]}
CP(1) => []
x := {[-1.5, -1.25], [0.5, 0.75], [-4.94065645841247e-324, 0.392699081698724], [-0.5, -0.186067533689148], [1.5, 1.81130623898782], [1.17809724509617, 1.5707963267949], [2.625, 3]}
split: 2 0.19635 (99)
x := {[-1.5, -1.25], [0.75, 1], [-4.94065645841247e-324, 0.392699081698724], [-0.5, -0.186067533689148], [1.5, 1.81130623898782], [1.17809724509617, 1.5707963267949], [2.625, 3]}
CP(2) => []
x := {[-1.25, -1], [0.75, 1], [-4.94065645841247e-324, 0.196349540849362], [-0.5, -0.189437483125651], [1.5, 1.81035143292691], [1.17809724509617, 1.5707963267949], [2.625, 3]}
split: 5 1.37445 (99)
x := {[-1.25, -1], [0.75, 1], [0.196349540849362, 0.392699081698724], [-0.5, -0.189437483125651], [1.5, 1.81035143292691], [1.17809724509617, 1.5707963267949], [2.625, 3]}
split: 5 1.37445 (100)
x := {[-1.5, -1.25], [0.5, 0.75], [0.392699081698724, 0.785398163397449], [-0.5, -0.186067533689148], [1.5, 1.81130623898782], [1.17809724509617, 1.5707963267949], [2.625, 3]}
split: 2 0.589049 (101)
x := {[-1.5, -1.25], [0.75, 1], [0.392699081698724, 0.785398163397449], [-0.5, -0.186067533689148], [1.5, 1.81130623898782], [1.17809724509617, 1.5707963267949], [2.625, 3]}
CP(1) => []
x := {[-1.921626306698, -1.5], [0.0783736933019978, 0.5], [1.17809724509617, 1.5707963267949], [-1, -0.5], [1, 1.5], [-4.94065645841247e-324, 0.392699081698724], [2.25, 2.625]}
CP(1) => []
x := {[-1.921626306698, -1.5], [0.0783736933019978, 0.5], [1.17809724509617, 1.5707963267949], [-1, -0.5], [1, 1.5], [-4.94065645841247e-324, 0.392699081698724], [2.625, 3]}
split: 3 -0.75 (100)
x := {[-1.921626306698, -1.5], [0.0783736933019978, 0.5], [1.17809724509617, 1.5707963267949], [-1, -0.5], [1, 1.5], [0.392699081698724, 0.785398163397449], [2.25, 2.625]}
CP(1) => []
x := {[-1.921626306698, -1.5], [0.0783736933019978, 0.5], [1.17809724509617, 1.5707963267949], [-1, -0.5], [1, 1.5], [0.392699081698724, 0.785398163397449], [2.625, 3]}
split: 3 -0.75 (100)
x := {[-1.921626306698, -1.710813153349], [0.0783736933019978, 0.5], [1.17809724509617, 1.5707963267949], [-0.880899097741156, -0.5], [1.5, 1.81631991827861], [0.0816234400809559, 0.361037916728147], [2.625, 3]}
CP(1) => {[-1.9044562872498, -1.710813153349], [0.0783736933019978, 0.5], [1.17809724509617, 1.55604708292123], [-0.867720885188986, -0.5], [1.5, 1.8045097038271], [0.091499592839831, 0.360711270261563], [2.625, 3]}
split: 1 0.289187 (101)
x := {[-1.710813153349, -1.5], [0.0783736933019978, 0.5], [1.17809724509617, 1.5707963267949], [-0.880899097741156, -0.5], [1.5, 1.81631991827861], [0.0816234400809559, 0.361037916728147], [2.625, 3]}
CP(1) => []
x := {[-1.9044562872498, -1.710813153349], [0.0783736933019978, 0.289186846650999], [1.17809724509617, 1.55604708292123], [-0.5, -0.0957290081059823], [1.5, 1.90241490937188], [-4.94065645841247e-324, 0.352948970788828], [2.625, 3]}
CP(6) => []
x := {[-1.9044562872498, -1.710813153349], [0.289186846650999, 0.5], [1.17809724509617, 1.55604708292123], [-0.5, -0.0957290081059823], [1.5, 1.90241490937188], [-4.94065645841247e-324, 0.352948970788828], [2.625, 3]}
CP(2) => []
x := {[-1.710813153349, -1.5], [0.289186846650999, 0.5], [1.17809724509617, 1.5707963267949], [-0.5, -0.298792545314059], [1.5, 1.90156918117882], [-4.94065645841247e-324, 0.352174894328048], [2.625, 3]}
split: 4 1.70078 (99)
x := {[-1.710813153349, -1.5], [0.289186846650999, 0.5], [1.17809724509617, 1.5707963267949], [-0.298792545314059, -0.097585090628117], [1.5, 1.90156918117882], [-4.94065645841247e-324, 0.352174894328048], [2.625, 3]}
CP(2) => []
x := {[-1.88777816730189, -1.5], [0.5, 1], [1.17809724509617, 1.5392939625516], [-1, -0.5], [1, 1.5], [-4.94065645841247e-324, 0.392699081698724], [2.25, 2.625]}
CP(1) => []
x := {[-1.88777816730189, -1.5], [0.5, 1], [1.17809724509617, 1.5392939625516], [-1, -0.5], [1, 1.5], [-4.94065645841247e-324, 0.392699081698724], [2.625, 3]}
CP(1) => {[-1.87886101106907, -1.5], [0.5, 1], [1.17809724509617, 1.53162949774884], [-1, -0.5], [1, 1.5], [-4.94065645841247e-324, 0.392699081698724], [2.625, 3]}
split: 1 0.75 (98)
x := {[-1.87315640926387, -1.5], [0.5, 0.745710431483429], [1.17809724509617, 1.52672510510496], [-0.880899097741156, -0.5], [1.5, 1.81631991827861], [0.0816234400809559, 0.361037916728147], [2.625, 3]}
CP(1) => {[-1.86948366805225, -1.5], [0.5, 0.745710431483429], [1.17809724509617, 1.52356700121422], [-0.867720885188986, -0.5], [1.5, 1.8045097038271], [0.091499592839831, 0.360711270261563], [2.625, 3]}
split: 6 2.8125 (99)
x := {[-1.87315640926387, -1.5], [0.745710431483429, 0.991420862966858], [1.17809724509617, 1.52672510510496], [-0.880899097741156, -0.5], [1.5, 1.81631991827861], [0.0816234400809559, 0.361037916728147], [2.625, 3]}
CP(1) => []
x := {[-1.87315640926387, -1.5], [0.5, 0.75], [1.17809724509617, 1.52672510510496], [-0.5, -0.297864504052991], [1.5, 1.90241490937188], [-4.94065645841247e-324, 0.352948970788828], [2.625, 3]}
split: 4 1.70121 (99)
x := {[-1.87315640926387, -1.5], [0.5, 0.75], [1.17809724509617, 1.52672510510496], [-0.297864504052991, -0.0957290081059823], [1.5, 1.90241490937188], [-4.94065645841247e-324, 0.352948970788828], [2.625, 3]}
CP(2) => []
x := {[-1.5, -1.25], [0.5, 1], [0.785398163397449, 1.17809724509617], [-1, -0.5], [1, 1.5], [-4.94065645841247e-324, 0.392699081698724], [2.625, 3]}
split: 1 0.75 (99)
x := {[-1.25, -1], [0.5, 1], [0.785398163397449, 1.17809724509617], [-1, -0.5], [1, 1.5], [-4.94065645841247e-324, 0.392699081698724], [2.625, 3]}
CP(1) => []
x := {[-1.46953976114561, -1], [0.5, 0.982012505153902], [1.17809724509617, 1.5707963267949], [-0.982012505153902, -0.741006252576951], [1, 1.46953976114561], [-4.94065645841247e-324, 0.392699081698724], [2.25, 2.625]}
CP(1) => []
x := {[-1.46953976114561, -1], [0.5, 0.982012505153902], [1.17809724509617, 1.5707963267949], [-0.741006252576951, -0.5], [1, 1.46953976114561], [-4.94065645841247e-324, 0.392699081698724], [2.25, 2.625]}
CP(1) => []
x := {[-1.5, -1.25], [0.5, 1], [1.17809724509617, 1.5707963267949], [-1, -0.5], [1, 1.5], [-4.94065645841247e-324, 0.392699081698724], [2.625, 3]}
split: 1 0.75 (97)
x := {[-1.25, -1], [0.5, 1], [1.17809724509617, 1.5707963267949], [-1, -0.5], [1, 1.5], [-4.94065645841247e-324, 0.392699081698724], [2.625, 3]}
CP(1) => []
x := {[-1.5, -1.25], [0.5, 1], [0.785398163397449, 1.17809724509617], [-1, -0.5], [1, 1.5], [0.392699081698724, 0.785398163397449], [2.625, 3]}
split: 1 0.75 (97)
x := {[-1.25, -1], [0.5, 1], [0.785398163397449, 1.17809724509617], [-1, -0.5], [1, 1.5], [0.392699081698724, 0.785398163397449], [2.625, 3]}
CP(2) => {[-1.25, -1], [0.75, 1], [0.785398163397449, 1.17809724509617], [-1, -0.5], [1, 1.5], [0.392699081698724, 0.785398163397449], [2.625, 3]}
split: 3 -0.75 (98)
x := {[-1.5, -1.25], [0.5, 1], [1.17809724509617, 1.5707963267949], [-1, -0.5], [1, 1.5], [0.392699081698724, 0.785398163397449], [2.625, 3]}
split: 1 0.75 (99)
x := {[-1.25, -1], [0.5, 1], [1.17809724509617, 1.5707963267949], [-1, -0.5], [1, 1.5], [0.392699081698724, 0.785398163397449], [2.625, 3]}
CP(1) => []
x := {[-1.5, -1.25], [0.5, 0.75], [1.17809724509617, 1.5707963267949], [-0.867720885188986, -0.5], [1.5, 1.8045097038271], [0.091499592839831, 0.360711270261563], [2.625, 3]}
CP(1) => {[-1.5, -1.25], [0.5, 0.75], [1.17809724509617, 1.5707963267949], [-0.859034745267265, -0.5], [1.5, 1.79634097253566], [0.0984322876432918, 0.360588003796947], [2.625, 3]}
split: 2 1.37445 (99)
x := {[-1.5, -1.25], [0.75, 1], [1.17809724509617, 1.5707963267949], [-0.867720885188986, -0.5], [1.5, 1.8045097038271], [0.091499592839831, 0.360711270261563], [2.625, 3]}
CP(1) => {[-1.5, -1.25], [0.75, 1], [1.17809724509617, 1.5707963267949], [-0.859034745267265, -0.5], [1.5, 1.79634097253566], [0.0984322876432918, 0.360588003796947], [2.625, 3]}
split: 2 1.37445 (100)
x := {[-1.5, -1.25], [0.5, 0.75], [0.785398163397449, 1.17809724509617], [-0.5, -0.295834061341415], [1.5, 1.90427099189402], [-4.94065645841247e-324, 0.354648577314122], [2.625, 3]}
split: 4 1.70214 (101)
x := {[-1.5, -1.25], [0.5, 0.75], [0.785398163397449, 1.17809724509617], [-0.295834061341415, -0.0916681226828304], [1.5, 1.90427099189402], [-4.94065645841247e-324, 0.354648577314122], [2.625, 3]}
CP(2) => []
x := {[-1.5, -1.25], [0.75, 1], [0.785398163397449, 1.17809724509617], [-0.5, -0.295834061341415], [1.5, 1.90427099189402], [-4.94065645841247e-324, 0.354648577314122], [2.625, 3]}
CP(1) => []
x := {[-1.5, -1.25], [0.75, 1], [0.785398163397449, 1.17809724509617], [-0.295834061341415, -0.0916681226828304], [1.5, 1.90427099189402], [-4.94065645841247e-324, 0.354648577314122], [2.625, 3]}
CP(2) => []
x := {[-1.5, -1.25], [0.5, 0.75], [1.17809724509617, 1.5707963267949], [-0.5, -0.295834061341415], [1.5, 1.90427099189402], [-4.94065645841247e-324, 0.354648577314122], [2.625, 3]}
split: 4 1.70214 (99)
x := {[-1.5, -1.25], [0.5, 0.75], [1.17809724509617, 1.5707963267949], [-0.295834061341415, -0.0916681226828304], [1.5, 1.90427099189402], [-4.94065645841247e-324, 0.354648577314122], [2.625, 3]}
CP(1) => []
x := {[-1.5, -1.25], [0.75, 1], [1.17809724509617, 1.5707963267949], [-0.5, -0.295834061341415], [1.5, 1.90427099189402], [-4.94065645841247e-324, 0.354648577314122], [2.625, 3]}
split: 4 1.70214 (99)
x := {[-1.5, -1.25], [0.75, 1], [1.17809724509617, 1.5707963267949], [-0.295834061341415, -0.0916681226828304], [1.5, 1.90427099189402], [-4.94065645841247e-324, 0.354648577314122], [2.625, 3]}
CP(1) => []
x := {[-1.25, -1], [0.75, 1], [1.17809724509617, 1.5707963267949], [-0.5, -0.297864504052991], [1.5, 1.70120745468594], [-4.94065645841247e-324, 0.352948970788828], [2.625, 3]}
split: 2 1.37445 (99)
x := {[-1.25, -1], [0.75, 1], [1.17809724509617, 1.5707963267949], [-0.5, -0.297864504052991], [1.70120745468594, 1.90241490937188], [-4.94065645841247e-324, 0.352948970788828], [2.625, 3]}
CP(1) => []
x := {[-1.921626306698, -1.5], [0.0783736933019978, 0.5], [1.17809724509617, 1.5707963267949], [-1, -0.5], [1, 1.5], [0.785398163397449, 1.17809724509617], [2.25, 2.625]}
CP(1) => []
x := {[-1.921626306698, -1.5], [0.0783736933019978, 0.5], [1.17809724509617, 1.5707963267949], [-1, -0.5], [1, 1.5], [0.785398163397449, 1.17809724509617], [2.625, 3]}
split: 3 -0.75 (98)
x := {[-1.921626306698, -1.5], [0.0783736933019978, 0.5], [1.17809724509617, 1.5707963267949], [-1, -0.5], [1, 1.5], [1.17809724509617, 1.5707963267949], [2.25, 2.625]}
CP(1) => []
x := {[-1.921626306698, -1.5], [0.0783736933019978, 0.5], [1.17809724509617, 1.5707963267949], [-1, -0.5], [1, 1.5], [1.17809724509617, 1.5707963267949], [2.625, 3]}
split: 3 -0.75 (98)
x := {[-1.921626306698, -1.710813153349], [0.0783736933019978, 0.5], [1.17809724509617, 1.5707963267949], [-0.5, -0.186067533689148], [1.5, 1.81130623898782], [1.17809724509617, 1.5707963267949], [2.625, 3]}
CP(1) => {[-1.9044562872498, -1.710813153349], [0.0783736933019978, 0.5], [1.17809724509617, 1.55604708292123], [-0.5, -0.188693761012176], [1.5, 1.81056251687435], [1.17809724509617, 1.5707963267949], [2.625, 3]}
split: 1 0.289187 (99)
x := {[-1.710813153349, -1.5], [0.0783736933019978, 0.5], [1.17809724509617, 1.5707963267949], [-0.5, -0.186067533689148], [1.5, 1.81130623898782], [1.17809724509617, 1.5707963267949], [2.625, 3]}
CP(2) => {[-1.710813153349, -1.5], [0.289186846650999, 0.5], [1.17809724509617, 1.5707963267949], [-0.5, -0.189437483125651], [1.5, 1.81035143292691], [1.17809724509617, 1.5707963267949], [2.625, 3]}
split: 2 1.37445 (100)
x := {[-1.87886101106907, -1.5], [0.5, 1], [1.17809724509617, 1.53162949774884], [-1, -0.5], [1, 1.5], [0.785398163397449, 1.17809724509617], [2.25, 2.625]}
CP(1) => []
x := {[-1.87886101106907, -1.5], [0.5, 1], [1.17809724509617, 1.53162949774884], [-1, -0.5], [1, 1.5], [0.785398163397449, 1.17809724509617], [2.625, 3]}
CP(1) => {[-1.87315640926387, -1.5], [0.5, 0.991420862966858], [1.17809724509617, 1.52672510510496], [-1, -0.5], [1, 1.5], [0.785398163397449, 1.17809724509617], [2.625, 3]}
split: 3 -0.75 (100)
x := {[-1.87886101106907, -1.5], [0.5, 1], [1.17809724509617, 1.53162949774884], [-1, -0.5], [1, 1.5], [1.17809724509617, 1.5707963267949], [2.25, 2.625]}
CP(1) => []
x := {[-1.87886101106907, -1.5], [0.5, 1], [1.17809724509617, 1.53162949774884], [-1, -0.5], [1, 1.5], [1.17809724509617, 1.5707963267949], [2.625, 3]}
CP(1) => {[-1.87315640926387, -1.5], [0.5, 0.991420862966858], [1.17809724509617, 1.52672510510496], [-1, -0.5], [1, 1.5], [1.17809724509617, 1.5707963267949], [2.625, 3]}
split: 3 -0.75 (100)
x := {[-1.86710940815609, -1.5], [0.5, 0.741021759975021], [1.17809724509617, 1.52152518198677], [-0.5, -0.186067533689148], [1.5, 1.81130623898782], [1.17809724509617, 1.5707963267949], [2.625, 3]}
split: 5 1.37445 (101)
x := {[-1.86710940815609, -1.5], [0.741021759975021, 0.982043519950042], [1.17809724509617, 1.52152518198677], [-0.5, -0.186067533689148], [1.5, 1.81130623898782], [1.17809724509617, 1.5707963267949], [2.625, 3]}
CP(1) => []
x := {[-1.5, -1.25], [0.5, 1], [0.785398163397449, 1.17809724509617], [-1, -0.5], [1, 1.5], [0.785398163397449, 1.17809724509617], [2.625, 3]}
split: 1 0.75 (101)
x := {[-1.25, -1], [0.5, 1], [0.785398163397449, 1.17809724509617], [-1, -0.5], [1, 1.5], [0.785398163397449, 1.17809724509617], [2.625, 3]}
CP(2) => {[-1.25, -1], [0.75, 1], [0.785398163397449, 1.17809724509617], [-1, -0.5], [1, 1.5], [0.785398163397449, 1.17809724509617], [2.625, 3]}
split: 3 -0.75 (102)
x := {[-1.5, -1.25], [0.5, 1], [0.785398163397449, 1.17809724509617], [-1, -0.5], [1, 1.5], [1.17809724509617, 1.5707963267949], [2.625, 3]}
split: 1 0.75 (103)
x := {[-1.25, -1], [0.5, 1], [0.785398163397449, 1.17809724509617], [-1, -0.5], [1, 1.5], [1.17809724509617, 1.5707963267949], [2.625, 3]}
CP(1) => []
x := {[-1.5, -1.25], [0.5, 1], [1.17809724509617, 1.5707963267949], [-1, -0.5], [1, 1.5], [0.785398163397449, 1.17809724509617], [2.625, 3]}
split: 1 0.75 (103)
x := {[-1.25, -1], [0.5, 1], [1.17809724509617, 1.5707963267949], [-1, -0.5], [1, 1.5], [0.785398163397449, 1.17809724509617], [2.625, 3]}
CP(1) => []
x := {[-1.5, -1.25], [0.5, 1], [1.17809724509617, 1.5707963267949], [-1, -0.5], [1, 1.5], [1.17809724509617, 1.5707963267949], [2.625, 3]}
split: 1 0.75 (103)
x := {[-1.25, -1], [0.5, 1], [1.17809724509617, 1.5707963267949], [-1, -0.5], [1, 1.5], [1.17809724509617, 1.5707963267949], [2.625, 3]}
CP(1) => []
x := {[-1.5, -1.25], [0.5, 0.75], [0.785398163397449, 1.17809724509617], [-0.5, -0.186067533689148], [1.5, 1.81130623898782], [1.17809724509617, 1.5707963267949], [2.625, 3]}
split: 2 0.981748 (103)
x := {[-1.5, -1.25], [0.75, 1], [0.785398163397449, 1.17809724509617], [-0.5, -0.186067533689148], [1.5, 1.81130623898782], [1.17809724509617, 1.5707963267949], [2.625, 3]}
split: 2 0.981748 (104)
x := {[-1.5, -1.25], [0.5, 0.75], [1.17809724509617, 1.5707963267949], [-0.5, -0.186067533689148], [1.5, 1.81130623898782], [1.17809724509617, 1.5707963267949], [2.625, 3]}
split: 2 1.37445 (105)
x := {[-1.5, -1.25], [0.75, 1], [1.17809724509617, 1.5707963267949], [-0.5, -0.186067533689148], [1.5, 1.81130623898782], [1.17809724509617, 1.5707963267949], [2.625, 3]}
split: 2 1.37445 (106)
x := {[-1.25, -1], [0.75, 1], [1.17809724509617, 1.37444678594553], [-0.5, -0.189437483125651], [1.5, 1.81035143292691], [1.17809724509617, 1.5707963267949], [2.625, 3]}
split: 5 1.37445 (107)
x := {[-1.25, -1], [0.75, 1], [1.37444678594553, 1.5707963267949], [-0.5, -0.189437483125651], [1.5, 1.81035143292691], [1.17809724509617, 1.5707963267949], [2.625, 3]}
split: 5 1.37445 (108)
x := {[-1.5, -1.25], [0.5, 0.75], [-4.94065645841247e-324, 0.392699081698724], [-1, -0.5], [1, 1.5], [-4.94065645841247e-324, 0.392699081698724], [2.625, 3]}
split: 3 -0.75 (109)
x := {[-1.5, -1.25], [0.75, 1], [-4.94065645841247e-324, 0.392699081698724], [-1, -0.5], [1, 1.5], [-4.94065645841247e-324, 0.392699081698724], [2.625, 3]}
CP(1) => []
x := {[-1.5, -1.25], [0.5, 0.75], [-4.94065645841247e-324, 0.392699081698724], [-1, -0.5], [1, 1.5], [0.392699081698724, 0.785398163397449], [2.625, 3]}
CP(1) => []
x := {[-1.5, -1.25], [0.75, 1], [-4.94065645841247e-324, 0.392699081698724], [-1, -0.5], [1, 1.5], [0.392699081698724, 0.785398163397449], [2.625, 3]}
CP(1) => []
x := {[-1.5, -1.25], [0.5, 0.75], [0.392699081698724, 0.785398163397449], [-1, -0.5], [1, 1.5], [-4.94065645841247e-324, 0.392699081698724], [2.625, 3]}
CP(1) => []
x := {[-1.5, -1.25], [0.75, 1], [0.392699081698724, 0.785398163397449], [-1, -0.5], [1, 1.5], [-4.94065645841247e-324, 0.392699081698724], [2.625, 3]}
split: 3 -0.75 (106)
x := {[-1.5, -1.25], [0.5, 0.75], [0.392699081698724, 0.785398163397449], [-1, -0.5], [1, 1.5], [0.392699081698724, 0.785398163397449], [2.625, 3]}
split: 3 -0.75 (107)
x := {[-1.5, -1.25], [0.75, 1], [0.392699081698724, 0.785398163397449], [-1, -0.5], [1, 1.5], [0.392699081698724, 0.785398163397449], [2.625, 3]}
CP(1) => []
x := {[-1.25, -1], [0.75, 1], [0.392699081698724, 0.785398163397449], [-1, -0.75], [1, 1.5], [0.392699081698724, 0.785398163397449], [2.625, 3]}
CP(1) => []
x := {[-1.25, -1], [0.75, 1], [0.392699081698724, 0.785398163397449], [-0.75, -0.5], [1, 1.5], [0.392699081698724, 0.785398163397449], [2.625, 3]}
CP(1) => []
x := {[-1.5, -1.25], [0.5, 0.75], [0.392699081698724, 0.589048622548086], [-0.859034745267265, -0.5], [1.5, 1.79634097253566], [0.0984322876432918, 0.360588003796947], [2.625, 3]}
CP(1) => []
x := {[-1.5, -1.25], [0.5, 0.75], [0.589048622548086, 0.785398163397449], [-0.859034745267265, -0.5], [1.5, 1.79634097253566], [0.0984322876432918, 0.360588003796947], [2.625, 3]}
CP(1) => []
x := {[-1.5, -1.25], [0.5, 0.75], [-4.94065645841247e-324, 0.392699081698724], [-0.5, -0.295834061341415], [1.5, 1.70213549594701], [-4.94065645841247e-324, 0.354648577314122], [2.625, 3]}
split: 2 0.19635 (103)
x := {[-1.5, -1.25], [0.5, 0.75], [-4.94065645841247e-324, 0.392699081698724], [-0.5, -0.295834061341415], [1.70213549594701, 1.90427099189402], [-4.94065645841247e-324, 0.354648577314122], [2.625, 3]}
CP(1) => []
x := {[-1.25, -1], [0.75, 1], [-4.94065645841247e-324, 0.196349540849362], [-0.5, -0.297864504052991], [1.5, 1.70120745468594], [-4.94065645841247e-324, 0.352948970788828], [2.625, 3]}
CP(1) => []
x := {[-1.25, -1], [0.75, 1], [0.196349540849362, 0.392699081698724], [-0.5, -0.297864504052991], [1.5, 1.70120745468594], [-4.94065645841247e-324, 0.352948970788828], [2.625, 3]}
CP(1) => []
x := {[-1.5, -1.25], [0.5, 0.75], [0.392699081698724, 0.785398163397449], [-0.5, -0.295834061341415], [1.5, 1.70213549594701], [-4.94065645841247e-324, 0.354648577314122], [2.625, 3]}
CP(1) => []
x := {[-1.5, -1.25], [0.5, 0.75], [0.392699081698724, 0.785398163397449], [-0.5, -0.295834061341415], [1.70213549594701, 1.90427099189402], [-4.94065645841247e-324, 0.354648577314122], [2.625, 3]}
CP(1) => []
x := {[-1.5, -1.25], [0.5, 0.75], [-4.94065645841247e-324, 0.392699081698724], [-1, -0.5], [1, 1.5], [0.785398163397449, 1.17809724509617], [2.625, 3]}
split: 3 -0.75 (99)
x := {[-1.5, -1.25], [0.75, 1], [-4.94065645841247e-324, 0.392699081698724], [-1, -0.5], [1, 1.5], [0.785398163397449, 1.17809724509617], [2.625, 3]}
CP(2) => []
x := {[-1.5, -1.25], [0.5, 0.75], [-4.94065645841247e-324, 0.392699081698724], [-1, -0.5], [1, 1.5], [1.17809724509617, 1.5707963267949], [2.625, 3]}
split: 3 -0.75 (99)
x := {[-1.5, -1.25], [0.75, 1], [-4.94065645841247e-324, 0.392699081698724], [-1, -0.5], [1, 1.5], [1.17809724509617, 1.5707963267949], [2.625, 3]}
CP(1) => []
x := {[-1.5, -1.25], [0.5, 0.75], [0.392699081698724, 0.785398163397449], [-1, -0.5], [1, 1.5], [0.785398163397449, 1.17809724509617], [2.625, 3]}
split: 3 -0.75 (99)
x := {[-1.5, -1.25], [0.75, 1], [0.392699081698724, 0.785398163397449], [-1, -0.5], [1, 1.5], [0.785398163397449, 1.17809724509617], [2.625, 3]}
split: 3 -0.75 (100)
x := {[-1.25, -1], [0.75, 1], [0.392699081698724, 0.785398163397449], [-1, -0.75], [1, 1.5], [0.785398163397449, 1.17809724509617], [2.625, 3]}
CP(1) => []
x := {[-1.25, -1], [0.75, 1], [0.392699081698724, 0.785398163397449], [-0.75, -0.5], [1, 1.5], [0.785398163397449, 1.17809724509617], [2.625, 3]}
CP(2) => {[-1.25, -1], [0.75, 1], [0.392699081698724, 0.785398163397449], [-0.75, -0.5], [1.25, 1.5], [0.785398163397449, 1.17809724509617], [2.625, 3]}
split: 5 0.981748 (100)
x := {[-1.5, -1.25], [0.5, 0.75], [0.392699081698724, 0.785398163397449], [-1, -0.5], [1, 1.5], [1.17809724509617, 1.5707963267949], [2.625, 3]}
split: 3 -0.75 (101)
x := {[-1.5, -1.25], [0.75, 1], [0.392699081698724, 0.785398163397449], [-1, -0.5], [1, 1.5], [1.17809724509617, 1.5707963267949], [2.625, 3]}
CP(1) => []
x := {[-1.5, -1.25], [0.5, 0.75], [-4.94065645841247e-324, 0.196349540849362], [-0.5, -0.186067533689148], [1.5, 1.81130623898782], [1.17809724509617, 1.5707963267949], [2.625, 3]}
CP(1) => []
x := {[-1.5, -1.25], [0.5, 0.75], [0.196349540849362, 0.392699081698724], [-0.5, -0.186067533689148], [1.5, 1.81130623898782], [1.17809724509617, 1.5707963267949], [2.625, 3]}
CP(1) => []
x := {[-1.25, -1], [0.75, 1], [-4.94065645841247e-324, 0.196349540849362], [-0.5, -0.189437483125651], [1.5, 1.81035143292691], [1.17809724509617, 1.37444678594553], [2.625, 3]}
CP(1) => []
x := {[-1.25, -1], [0.75, 1], [-4.94065645841247e-324, 0.196349540849362], [-0.5, -0.189437483125651], [1.5, 1.81035143292691], [1.37444678594553, 1.5707963267949], [2.625, 3]}
CP(1) => []
x := {[-1.25, -1], [0.75, 1], [0.196349540849362, 0.392699081698724], [-0.5, -0.189437483125651], [1.5, 1.81035143292691], [1.17809724509617, 1.37444678594553], [2.625, 3]}
CP(1) => []
x := {[-1.25, -1], [0.75, 1], [0.196349540849362, 0.392699081698724], [-0.5, -0.189437483125651], [1.5, 1.81035143292691], [1.37444678594553, 1.5707963267949], [2.625, 3]}
CP(1) => []
x := {[-1.5, -1.25], [0.5, 0.75], [0.392699081698724, 0.589048622548086], [-0.5, -0.186067533689148], [1.5, 1.81130623898782], [1.17809724509617, 1.5707963267949], [2.625, 3]}
CP(3) => {[-1.46138848303398, -1.25], [0.536197954691974, 0.75], [0.392699081698724, 0.589048622548086], [-0.5, -0.189648567073086], [1.5, 1.81029148513936], [1.17809724509617, 1.5707963267949], [2.625, 3]}
split: 5 1.37445 (95)
x := {[-1.5, -1.25], [0.5, 0.75], [0.589048622548086, 0.785398163397449], [-0.5, -0.186067533689148], [1.5, 1.81130623898782], [1.17809724509617, 1.5707963267949], [2.625, 3]}
CP(1) => []
x := {[-1.921626306698, -1.5], [0.0783736933019978, 0.5], [1.17809724509617, 1.5707963267949], [-1, -0.75], [1, 1.5], [-4.94065645841247e-324, 0.392699081698724], [2.625, 3]}
split: 4 1.25 (95)
x := {[-1.921626306698, -1.5], [0.0783736933019978, 0.5], [1.17809724509617, 1.5707963267949], [-0.75, -0.5], [1, 1.5], [-4.94065645841247e-324, 0.392699081698724], [2.625, 3]}
CP(2) => {[-1.921626306698, -1.5], [0.0783736933019978, 0.5], [1.17809724509617, 1.5707963267949], [-0.75, -0.5], [1.25, 1.5], [-4.94065645841247e-324, 0.392699081698724], [2.625, 3]}
split: 0 -1.71081 (96)
x := {[-1.921626306698, -1.5], [0.0783736933019978, 0.5], [1.17809724509617, 1.5707963267949], [-1, -0.75], [1, 1.5], [0.392699081698724, 0.785398163397449], [2.625, 3]}
split: 4 1.25 (97)
x := {[-1.921626306698, -1.5], [0.0783736933019978, 0.5], [1.17809724509617, 1.5707963267949], [-0.75, -0.5], [1, 1.5], [0.392699081698724, 0.785398163397449], [2.625, 3]}
CP(2) => {[-1.921626306698, -1.5], [0.0783736933019978, 0.5], [1.17809724509617, 1.5707963267949], [-0.75, -0.5], [1.25, 1.5], [0.392699081698724, 0.785398163397449], [2.625, 3]}
split: 0 -1.71081 (98)
x := {[-1.9044562872498, -1.710813153349], [0.0783736933019978, 0.289186846650999], [1.17809724509617, 1.55604708292123], [-0.867720885188986, -0.5], [1.5, 1.8045097038271], [0.091499592839831, 0.360711270261563], [2.625, 3]}
CP(5) => []
x := {[-1.9044562872498, -1.710813153349], [0.289186846650999, 0.5], [1.17809724509617, 1.55604708292123], [-0.867720885188986, -0.5], [1.5, 1.8045097038271], [0.091499592839831, 0.360711270261563], [2.625, 3]}
CP(1) => []
x := {[-1.710813153349, -1.5], [0.289186846650999, 0.5], [1.17809724509617, 1.5707963267949], [-0.5, -0.298792545314059], [1.5, 1.70078459058941], [-4.94065645841247e-324, 0.352174894328048], [2.625, 3]}
split: 2 1.37445 (97)
x := {[-1.710813153349, -1.5], [0.289186846650999, 0.5], [1.17809724509617, 1.5707963267949], [-0.5, -0.298792545314059], [1.70078459058941, 1.90156918117882], [-4.94065645841247e-324, 0.352174894328048], [2.625, 3]}
CP(1) => []
x := {[-1.87886101106907, -1.5], [0.5, 0.75], [1.17809724509617, 1.53162949774884], [-1, -0.5], [1, 1.5], [-4.94065645841247e-324, 0.392699081698724], [2.625, 3]}
CP(1) => {[-1.87315640926387, -1.5], [0.5, 0.75], [1.17809724509617, 1.52672510510496], [-1, -0.5], [1, 1.5], [-4.94065645841247e-324, 0.392699081698724], [2.625, 3]}
split: 3 -0.75 (97)
x := {[-1.87886101106907, -1.5], [0.75, 1], [1.17809724509617, 1.53162949774884], [-1, -0.5], [1, 1.5], [-4.94065645841247e-324, 0.392699081698724], [2.625, 3]}
CP(1) => []
x := {[-1.86948366805225, -1.5], [0.5, 0.745710431483429], [1.17809724509617, 1.52356700121422], [-0.867720885188986, -0.5], [1.5, 1.8045097038271], [0.091499592839831, 0.360711270261563], [2.625, 2.8125]}
CP(1) => []
x := {[-1.86948366805225, -1.5], [0.5, 0.745710431483429], [1.17809724509617, 1.52356700121422], [-0.867720885188986, -0.5], [1.5, 1.8045097038271], [0.091499592839831, 0.360711270261563], [2.8125, 3]}
CP(1) => {[-1.86710940815609, -1.5], [0.5, 0.745710431483429], [1.17809724509617, 1.52152518198677], [-0.859034745267265, -0.5], [1.5, 1.79634097253566], [0.0984322876432918, 0.360588003796947], [2.8125, 3]}
split: 0 -1.68355 (96)
x := {[-1.87315640926387, -1.5], [0.5, 0.75], [1.17809724509617, 1.52672510510496], [-0.5, -0.297864504052991], [1.5, 1.70120745468594], [-4.94065645841247e-324, 0.352948970788828], [2.625, 3]}
CP(1) => []
x := {[-1.87315640926387, -1.5], [0.5, 0.75], [1.17809724509617, 1.52672510510496], [-0.5, -0.297864504052991], [1.70120745468594, 1.90241490937188], [-4.94065645841247e-324, 0.352948970788828], [2.625, 3]}
CP(1) => []
x := {[-1.5, -1.25], [0.5, 0.75], [0.785398163397449, 1.17809724509617], [-1, -0.5], [1, 1.5], [-4.94065645841247e-324, 0.392699081698724], [2.625, 3]}
split: 3 -0.75 (95)
x := {[-1.5, -1.25], [0.75, 1], [0.785398163397449, 1.17809724509617], [-1, -0.5], [1, 1.5], [-4.94065645841247e-324, 0.392699081698724], [2.625, 3]}
split: 3 -0.75 (96)
x := {[-1.5, -1.25], [0.5, 0.75], [1.17809724509617, 1.5707963267949], [-1, -0.5], [1, 1.5], [-4.94065645841247e-324, 0.392699081698724], [2.625, 3]}
split: 3 -0.75 (97)
x := {[-1.5, -1.25], [0.75, 1], [1.17809724509617, 1.5707963267949], [-1, -0.5], [1, 1.5], [-4.94065645841247e-324, 0.392699081698724], [2.625, 3]}
CP(1) => []
x := {[-1.5, -1.25], [0.5, 0.75], [0.785398163397449, 1.17809724509617], [-1, -0.5], [1, 1.5], [0.392699081698724, 0.785398163397449], [2.625, 3]}
split: 3 -0.75 (97)
x := {[-1.5, -1.25], [0.75, 1], [0.785398163397449, 1.17809724509617], [-1, -0.5], [1, 1.5], [0.392699081698724, 0.785398163397449], [2.625, 3]}
split: 3 -0.75 (98)
x := {[-1.25, -1], [0.75, 1], [0.785398163397449, 1.17809724509617], [-1, -0.75], [1, 1.5], [0.392699081698724, 0.785398163397449], [2.625, 3]}
CP(1) => []
x := {[-1.25, -1], [0.75, 1], [0.785398163397449, 1.17809724509617], [-0.75, -0.5], [1, 1.5], [0.392699081698724, 0.785398163397449], [2.625, 3]}
CP(2) => {[-1.25, -1], [0.75, 1], [0.785398163397449, 1.17809724509617], [-0.75, -0.5], [1.25, 1.5], [0.392699081698724, 0.785398163397449], [2.625, 3]}
split: 2 0.981748 (98)
x := {[-1.5, -1.25], [0.5, 0.75], [1.17809724509617, 1.5707963267949], [-1, -0.5], [1, 1.5], [0.392699081698724, 0.785398163397449], [2.625, 3]}
split: 3 -0.75 (99)
x := {[-1.5, -1.25], [0.75, 1], [1.17809724509617, 1.5707963267949], [-1, -0.5], [1, 1.5], [0.392699081698724, 0.785398163397449], [2.625, 3]}
CP(1) => []
x := {[-1.5, -1.25], [0.5, 0.75], [1.17809724509617, 1.37444678594553], [-0.859034745267265, -0.5], [1.5, 1.79634097253566], [0.0984322876432918, 0.360588003796947], [2.625, 3]}
CP(1) => []
x := {[-1.5, -1.25], [0.5, 0.75], [1.37444678594553, 1.5707963267949], [-0.859034745267265, -0.5], [1.5, 1.79634097253566], [0.0984322876432918, 0.360588003796947], [2.625, 3]}
CP(1) => []
x := {[-1.5, -1.25], [0.75, 1], [1.17809724509617, 1.37444678594553], [-0.859034745267265, -0.5], [1.5, 1.79634097253566], [0.0984322876432918, 0.360588003796947], [2.625, 3]}
CP(1) => []
x := {[-1.5, -1.25], [0.75, 1], [1.37444678594553, 1.5707963267949], [-0.859034745267265, -0.5], [1.5, 1.79634097253566], [0.0984322876432918, 0.360588003796947], [2.625, 3]}
CP(1) => []
x := {[-1.5, -1.25], [0.5, 0.75], [0.785398163397449, 1.17809724509617], [-0.5, -0.295834061341415], [1.5, 1.70213549594701], [-4.94065645841247e-324, 0.354648577314122], [2.625, 3]}
split: 2 0.981748 (95)
x := {[-1.5, -1.25], [0.5, 0.75], [0.785398163397449, 1.17809724509617], [-0.5, -0.295834061341415], [1.70213549594701, 1.90427099189402], [-4.94065645841247e-324, 0.354648577314122], [2.625, 3]}
CP(1) => []
x := {[-1.5, -1.25], [0.5, 0.75], [1.17809724509617, 1.5707963267949], [-0.5, -0.295834061341415], [1.5, 1.70213549594701], [-4.94065645841247e-324, 0.354648577314122], [2.625, 3]}
split: 2 1.37445 (95)
x := {[-1.5, -1.25], [0.5, 0.75], [1.17809724509617, 1.5707963267949], [-0.5, -0.295834061341415], [1.70213549594701, 1.90427099189402], [-4.94065645841247e-324, 0.354648577314122], [2.625, 3]}
CP(1) => []
x := {[-1.5, -1.25], [0.75, 1], [1.17809724509617, 1.5707963267949], [-0.5, -0.295834061341415], [1.5, 1.70213549594701], [-4.94065645841247e-324, 0.354648577314122], [2.625, 3]}
split: 2 1.37445 (95)
x := {[-1.5, -1.25], [0.75, 1], [1.17809724509617, 1.5707963267949], [-0.5, -0.295834061341415], [1.70213549594701, 1.90427099189402], [-4.94065645841247e-324, 0.354648577314122], [2.625, 3]}
CP(1) => []
x := {[-1.25, -1], [0.75, 1], [1.17809724509617, 1.37444678594553], [-0.5, -0.297864504052991], [1.5, 1.70120745468594], [-4.94065645841247e-324, 0.352948970788828], [2.625, 3]}
CP(1) => []
x := {[-1.25, -1], [0.75, 1], [1.37444678594553, 1.5707963267949], [-0.5, -0.297864504052991], [1.5, 1.70120745468594], [-4.94065645841247e-324, 0.352948970788828], [2.625, 3]}
CP(1) => []
x := {[-1.921626306698, -1.5], [0.0783736933019978, 0.5], [1.17809724509617, 1.5707963267949], [-1, -0.75], [1, 1.5], [0.785398163397449, 1.17809724509617], [2.625, 3]}
split: 4 1.25 (93)
x := {[-1.921626306698, -1.5], [0.0783736933019978, 0.5], [1.17809724509617, 1.5707963267949], [-0.75, -0.5], [1, 1.5], [0.785398163397449, 1.17809724509617], [2.625, 3]}
CP(2) => {[-1.921626306698, -1.5], [0.0783736933019978, 0.5], [1.17809724509617, 1.5707963267949], [-0.75, -0.5], [1.25, 1.5], [0.785398163397449, 1.17809724509617], [2.625, 3]}
split: 0 -1.71081 (94)
x := {[-1.921626306698, -1.5], [0.0783736933019978, 0.5], [1.17809724509617, 1.5707963267949], [-1, -0.75], [1, 1.5], [1.17809724509617, 1.5707963267949], [2.625, 3]}
split: 4 1.25 (95)
x := {[-1.921626306698, -1.5], [0.0783736933019978, 0.5], [1.17809724509617, 1.5707963267949], [-0.75, -0.5], [1, 1.5], [1.17809724509617, 1.5707963267949], [2.625, 3]}
CP(2) => {[-1.921626306698, -1.5], [0.0783736933019978, 0.5], [1.17809724509617, 1.5707963267949], [-0.75, -0.5], [1.25, 1.5], [1.17809724509617, 1.5707963267949], [2.625, 3]}
split: 0 -1.71081 (96)
x := {[-1.9044562872498, -1.710813153349], [0.0783736933019978, 0.289186846650999], [1.17809724509617, 1.55604708292123], [-0.5, -0.188693761012176], [1.5, 1.81056251687435], [1.17809724509617, 1.5707963267949], [2.625, 3]}
CP(6) => []
x := {[-1.9044562872498, -1.710813153349], [0.289186846650999, 0.5], [1.17809724509617, 1.55604708292123], [-0.5, -0.188693761012176], [1.5, 1.81056251687435], [1.17809724509617, 1.5707963267949], [2.625, 3]}
CP(2) => []
x := {[-1.710813153349, -1.5], [0.289186846650999, 0.5], [1.17809724509617, 1.37444678594553], [-0.5, -0.189437483125651], [1.5, 1.81035143292691], [1.17809724509617, 1.5707963267949], [2.625, 3]}
CP(1) => {[-1.69450781139214, -1.5], [0.289186846650999, 0.5], [1.17809724509617, 1.37444678594553], [-0.5, -0.189648567073086], [1.5, 1.81029148513936], [1.17809724509617, 1.5707963267949], [2.625, 3]}
split: 5 1.37445 (95)
x := {[-1.710813153349, -1.5], [0.289186846650999, 0.5], [1.37444678594553, 1.5707963267949], [-0.5, -0.189437483125651], [1.5, 1.81035143292691], [1.17809724509617, 1.5707963267949], [2.625, 3]}
CP(1) => {[-1.710813153349, -1.5], [0.289186846650999, 0.5], [1.37444678594553, 1.56642777329905], [-0.5, -0.189648567073086], [1.5, 1.81029148513936], [1.17809724509617, 1.5707963267949], [2.625, 3]}
split: 5 1.37445 (96)
x := {[-1.87315640926387, -1.5], [0.5, 0.991420862966858], [1.17809724509617, 1.52672510510496], [-1, -0.75], [1, 1.5], [0.785398163397449, 1.17809724509617], [2.625, 3]}
CP(1) => []
x := {[-1.87315640926387, -1.5], [0.5, 0.991420862966858], [1.17809724509617, 1.52672510510496], [-0.75, -0.5], [1, 1.5], [0.785398163397449, 1.17809724509617], [2.625, 3]}
CP(2) => {[-1.86710940815609, -1.5], [0.5, 0.982043519950042], [1.17809724509617, 1.52152518198677], [-0.75, -0.5], [1.25, 1.5], [0.785398163397449, 1.17809724509617], [2.625, 3]}
split: 1 0.741022 (96)
x := {[-1.87315640926387, -1.5], [0.5, 0.991420862966858], [1.17809724509617, 1.52672510510496], [-1, -0.75], [1, 1.5], [1.17809724509617, 1.5707963267949], [2.625, 3]}
CP(1) => {[-1.86948366805225, -1.5], [0.5, 0.985716261161655], [1.17809724509617, 1.52356700121422], [-1, -0.75], [1, 1.5], [1.17809724509617, 1.5707963267949], [2.625, 3]}
split: 4 1.25 (97)
x := {[-1.87315640926387, -1.5], [0.5, 0.991420862966858], [1.17809724509617, 1.52672510510496], [-0.75, -0.5], [1, 1.5], [1.17809724509617, 1.5707963267949], [2.625, 3]}
CP(2) => {[-1.86710940815609, -1.5], [0.5, 0.982043519950042], [1.17809724509617, 1.52152518198677], [-0.75, -0.5], [1.25, 1.5], [1.17809724509617, 1.5707963267949], [2.625, 3]}
split: 1 0.741022 (98)
x := {[-1.86710940815609, -1.5], [0.5, 0.741021759975021], [1.17809724509617, 1.52152518198677], [-0.5, -0.186067533689148], [1.5, 1.81130623898782], [1.17809724509617, 1.37444678594553], [2.625, 3]}
CP(1) => []
x := {[-1.86710940815609, -1.5], [0.5, 0.741021759975021], [1.17809724509617, 1.52152518198677], [-0.5, -0.186067533689148], [1.5, 1.81130623898782], [1.37444678594553, 1.5707963267949], [2.625, 3]}
CP(1) => []
x := {[-1.5, -1.25], [0.5, 0.75], [0.785398163397449, 1.17809724509617], [-1, -0.5], [1, 1.5], [0.785398163397449, 1.17809724509617], [2.625, 3]}
split: 3 -0.75 (97)
x := {[-1.5, -1.25], [0.75, 1], [0.785398163397449, 1.17809724509617], [-1, -0.5], [1, 1.5], [0.785398163397449, 1.17809724509617], [2.625, 3]}
split: 3 -0.75 (98)
x := {[-1.25, -1], [0.75, 1], [0.785398163397449, 1.17809724509617], [-1, -0.75], [1, 1.5], [0.785398163397449, 1.17809724509617], [2.625, 3]}
CP(1) => []
x := {[-1.25, -1], [0.75, 1], [0.785398163397449, 1.17809724509617], [-0.75, -0.5], [1, 1.5], [0.785398163397449, 1.17809724509617], [2.625, 3]}
CP(1) => []
x := {[-1.5, -1.25], [0.5, 0.75], [0.785398163397449, 1.17809724509617], [-1, -0.5], [1, 1.5], [1.17809724509617, 1.5707963267949], [2.625, 3]}
CP(1) => []
x := {[-1.5, -1.25], [0.75, 1], [0.785398163397449, 1.17809724509617], [-1, -0.5], [1, 1.5], [1.17809724509617, 1.5707963267949], [2.625, 3]}
CP(1) => []
x := {[-1.5, -1.25], [0.5, 0.75], [1.17809724509617, 1.5707963267949], [-1, -0.5], [1, 1.5], [0.785398163397449, 1.17809724509617], [2.625, 3]}
CP(1) => []
x := {[-1.5, -1.25], [0.75, 1], [1.17809724509617, 1.5707963267949], [-1, -0.5], [1, 1.5], [0.785398163397449, 1.17809724509617], [2.625, 3]}
CP(1) => []
x := {[-1.5, -1.25], [0.5, 0.75], [1.17809724509617, 1.5707963267949], [-1, -0.5], [1, 1.5], [1.17809724509617, 1.5707963267949], [2.625, 3]}
split: 3 -0.75 (93)
x := {[-1.5, -1.25], [0.75, 1], [1.17809724509617, 1.5707963267949], [-1, -0.5], [1, 1.5], [1.17809724509617, 1.5707963267949], [2.625, 3]}
CP(1) => []
x := {[-1.5, -1.25], [0.5, 0.75], [0.785398163397449, 0.981747704246811], [-0.5, -0.186067533689148], [1.5, 1.81130623898782], [1.17809724509617, 1.5707963267949], [2.625, 3]}
CP(1) => []
x := {[-1.5, -1.25], [0.5, 0.75], [0.981747704246811, 1.17809724509617], [-0.5, -0.186067533689148], [1.5, 1.81130623898782], [1.17809724509617, 1.5707963267949], [2.625, 3]}
split: 5 1.37445 (92)
x := {[-1.5, -1.25], [0.75, 1], [0.785398163397449, 0.981747704246811], [-0.5, -0.186067533689148], [1.5, 1.81130623898782], [1.17809724509617, 1.5707963267949], [2.625, 3]}
CP(1) => []
x := {[-1.5, -1.25], [0.75, 1], [0.981747704246811, 1.17809724509617], [-0.5, -0.186067533689148], [1.5, 1.81130623898782], [1.17809724509617, 1.5707963267949], [2.625, 3]}
CP(1) => []
x := {[-1.5, -1.25], [0.5, 0.75], [1.17809724509617, 1.37444678594553], [-0.5, -0.186067533689148], [1.5, 1.81130623898782], [1.17809724509617, 1.5707963267949], [2.625, 3]}
split: 5 1.37445 (91)
x := {[-1.5, -1.25], [0.5, 0.75], [1.37444678594553, 1.5707963267949], [-0.5, -0.186067533689148], [1.5, 1.81130623898782], [1.17809724509617, 1.5707963267949], [2.625, 3]}
CP(1) => []
x := {[-1.5, -1.25], [0.75, 1], [1.17809724509617, 1.37444678594553], [-0.5, -0.186067533689148], [1.5, 1.81130623898782], [1.17809724509617, 1.5707963267949], [2.625, 3]}
CP(1) => []
x := {[-1.5, -1.25], [0.75, 1], [1.37444678594553, 1.5707963267949], [-0.5, -0.186067533689148], [1.5, 1.81130623898782], [1.17809724509617, 1.5707963267949], [2.625, 3]}
CP(1) => []
x := {[-1.25, -1], [0.75, 1], [1.17809724509617, 1.37444678594553], [-0.5, -0.189437483125651], [1.5, 1.81035143292691], [1.17809724509617, 1.37444678594553], [2.625, 3]}
CP(1) => []
x := {[-1.25, -1], [0.75, 1], [1.17809724509617, 1.37444678594553], [-0.5, -0.189437483125651], [1.5, 1.81035143292691], [1.37444678594553, 1.5707963267949], [2.625, 3]}
CP(1) => []
x := {[-1.25, -1], [0.75, 1], [1.37444678594553, 1.5707963267949], [-0.5, -0.189437483125651], [1.5, 1.81035143292691], [1.17809724509617, 1.37444678594553], [2.625, 3]}
CP(1) => []
x := {[-1.25, -1], [0.75, 1], [1.37444678594553, 1.5707963267949], [-0.5, -0.189437483125651], [1.5, 1.81035143292691], [1.37444678594553, 1.5707963267949], [2.625, 3]}
CP(1) => []
x := {[-1.5, -1.25], [0.5, 0.75], [-4.94065645841247e-324, 0.392699081698724], [-1, -0.75], [1, 1.5], [-4.94065645841247e-324, 0.392699081698724], [2.625, 3]}
CP(1) => []
x := {[-1.5, -1.25], [0.5, 0.75], [-4.94065645841247e-324, 0.392699081698724], [-0.75, -0.5], [1, 1.5], [-4.94065645841247e-324, 0.392699081698724], [2.625, 3]}
CP(2) => {[-1.5, -1.25], [0.5, 0.75], [-4.94065645841247e-324, 0.392699081698724], [-0.75, -0.5], [1.25, 1.5], [-4.94065645841247e-324, 0.392699081698724], [2.625, 3]}
split: 2 0.19635 (84)
x := {[-1.5, -1.25], [0.75, 1], [0.392699081698724, 0.785398163397449], [-1, -0.75], [1, 1.5], [-4.94065645841247e-324, 0.392699081698724], [2.625, 3]}
CP(1) => []
x := {[-1.5, -1.25], [0.75, 1], [0.392699081698724, 0.785398163397449], [-0.75, -0.5], [1, 1.5], [-4.94065645841247e-324, 0.392699081698724], [2.625, 3]}
CP(2) => []
x := {[-1.5, -1.25], [0.5, 0.75], [0.392699081698724, 0.785398163397449], [-1, -0.75], [1, 1.5], [0.392699081698724, 0.785398163397449], [2.625, 3]}
split: 4 1.25 (83)
x := {[-1.5, -1.25], [0.5, 0.75], [0.392699081698724, 0.785398163397449], [-0.75, -0.5], [1, 1.5], [0.392699081698724, 0.785398163397449], [2.625, 3]}
CP(2) => {[-1.5, -1.25], [0.5, 0.75], [0.392699081698724, 0.785398163397449], [-0.75, -0.5], [1.25, 1.5], [0.392699081698724, 0.785398163397449], [2.625, 3]}
split: 2 0.589049 (84)
x := {[-1.5, -1.25], [0.5, 0.75], [-4.94065645841247e-324, 0.196349540849362], [-0.5, -0.295834061341415], [1.5, 1.70213549594701], [-4.94065645841247e-324, 0.354648577314122], [2.625, 3]}
CP(1) => []
x := {[-1.5, -1.25], [0.5, 0.75], [0.196349540849362, 0.392699081698724], [-0.5, -0.295834061341415], [1.5, 1.70213549594701], [-4.94065645841247e-324, 0.354648577314122], [2.625, 3]}
CP(1) => []
x := {[-1.5, -1.25], [0.5, 0.75], [-4.94065645841247e-324, 0.392699081698724], [-1, -0.75], [1, 1.5], [0.785398163397449, 1.17809724509617], [2.625, 3]}
CP(1) => []
x := {[-1.5, -1.25], [0.5, 0.75], [-4.94065645841247e-324, 0.392699081698724], [-0.75, -0.5], [1, 1.5], [0.785398163397449, 1.17809724509617], [2.625, 3]}
CP(1) => []
x := {[-1.5, -1.25], [0.5, 0.75], [-4.94065645841247e-324, 0.392699081698724], [-1, -0.75], [1, 1.5], [1.17809724509617, 1.5707963267949], [2.625, 3]}
CP(1) => []
x := {[-1.5, -1.25], [0.5, 0.75], [-4.94065645841247e-324, 0.392699081698724], [-0.75, -0.5], [1, 1.5], [1.17809724509617, 1.5707963267949], [2.625, 3]}
CP(2) => {[-1.5, -1.25], [0.5, 0.75], [-4.94065645841247e-324, 0.392699081698724], [-0.75, -0.5], [1.25, 1.5], [1.17809724509617, 1.5707963267949], [2.625, 3]}
split: 2 0.19635 (80)
x := {[-1.5, -1.25], [0.5, 0.75], [0.392699081698724, 0.785398163397449], [-1, -0.75], [1, 1.5], [0.785398163397449, 1.17809724509617], [2.625, 3]}
split: 4 1.25 (81)
x := {[-1.5, -1.25], [0.5, 0.75], [0.392699081698724, 0.785398163397449], [-0.75, -0.5], [1, 1.5], [0.785398163397449, 1.17809724509617], [2.625, 3]}
CP(2) => {[-1.5, -1.25], [0.5, 0.75], [0.392699081698724, 0.785398163397449], [-0.75, -0.5], [1.25, 1.5], [0.785398163397449, 1.17809724509617], [2.625, 3]}
split: 5 0.981748 (82)
x := {[-1.5, -1.25], [0.75, 1], [0.392699081698724, 0.785398163397449], [-1, -0.75], [1, 1.5], [0.785398163397449, 1.17809724509617], [2.625, 3]}
split: 4 1.25 (83)
x := {[-1.5, -1.25], [0.75, 1], [0.392699081698724, 0.785398163397449], [-0.75, -0.5], [1, 1.5], [0.785398163397449, 1.17809724509617], [2.625, 3]}
CP(1) => []
x := {[-1.25, -1], [0.75, 1], [0.392699081698724, 0.785398163397449], [-0.75, -0.5], [1.25, 1.5], [0.785398163397449, 0.981747704246811], [2.625, 3]}
CP(1) => []
x := {[-1.25, -1], [0.75, 1], [0.392699081698724, 0.785398163397449], [-0.75, -0.5], [1.25, 1.5], [0.981747704246811, 1.17809724509617], [2.625, 3]}
CP(1) => []
x := {[-1.5, -1.25], [0.5, 0.75], [0.392699081698724, 0.785398163397449], [-1, -0.75], [1, 1.5], [1.17809724509617, 1.5707963267949], [2.625, 3]}
split: 4 1.25 (81)
x := {[-1.5, -1.25], [0.5, 0.75], [0.392699081698724, 0.785398163397449], [-0.75, -0.5], [1, 1.5], [1.17809724509617, 1.5707963267949], [2.625, 3]}
CP(1) => []
x := {[-1.46138848303398, -1.25], [0.536197954691974, 0.75], [0.392699081698724, 0.589048622548086], [-0.5, -0.189648567073086], [1.5, 1.81029148513936], [1.17809724509617, 1.37444678594553], [2.625, 3]}
CP(1) => []
x := {[-1.46138848303398, -1.25], [0.536197954691974, 0.75], [0.392699081698724, 0.589048622548086], [-0.5, -0.189648567073086], [1.5, 1.81029148513936], [1.37444678594553, 1.5707963267949], [2.625, 3]}
CP(1) => []
x := {[-1.921626306698, -1.5], [0.0783736933019978, 0.5], [1.17809724509617, 1.5707963267949], [-1, -0.75], [1, 1.25], [-4.94065645841247e-324, 0.392699081698724], [2.625, 3]}
split: 0 -1.71081 (79)
x := {[-1.921626306698, -1.5], [0.0783736933019978, 0.5], [1.17809724509617, 1.5707963267949], [-1, -0.75], [1.25, 1.5], [-4.94065645841247e-324, 0.392699081698724], [2.625, 3]}
split: 0 -1.71081 (80)
x := {[-1.921626306698, -1.710813153349], [0.0783736933019978, 0.5], [1.17809724509617, 1.5707963267949], [-0.75, -0.5], [1.25, 1.5], [-4.94065645841247e-324, 0.392699081698724], [2.625, 3]}
CP(1) => {[-1.9044562872498, -1.710813153349], [0.0783736933019978, 0.5], [1.17809724509617, 1.55604708292123], [-0.75, -0.5], [1.25, 1.5], [-4.94065645841247e-324, 0.392699081698724], [2.625, 3]}
split: 1 0.289187 (81)
x := {[-1.710813153349, -1.5], [0.0783736933019978, 0.5], [1.17809724509617, 1.5707963267949], [-0.75, -0.5], [1.25, 1.5], [-4.94065645841247e-324, 0.392699081698724], [2.625, 3]}
CP(2) => {[-1.710813153349, -1.5], [0.289186846650999, 0.5], [1.17809724509617, 1.5707963267949], [-0.75, -0.5], [1.25, 1.5], [-4.94065645841247e-324, 0.392699081698724], [2.625, 3]}
split: 5 0.19635 (82)
x := {[-1.921626306698, -1.5], [0.0783736933019978, 0.5], [1.17809724509617, 1.5707963267949], [-1, -0.75], [1, 1.25], [0.392699081698724, 0.785398163397449], [2.625, 3]}
split: 0 -1.71081 (83)
x := {[-1.921626306698, -1.5], [0.0783736933019978, 0.5], [1.17809724509617, 1.5707963267949], [-1, -0.75], [1.25, 1.5], [0.392699081698724, 0.785398163397449], [2.625, 3]}
split: 0 -1.71081 (84)
x := {[-1.921626306698, -1.710813153349], [0.0783736933019978, 0.5], [1.17809724509617, 1.5707963267949], [-0.75, -0.5], [1.25, 1.5], [0.392699081698724, 0.785398163397449], [2.625, 3]}
CP(1) => {[-1.9044562872498, -1.710813153349], [0.0783736933019978, 0.5], [1.17809724509617, 1.55604708292123], [-0.75, -0.5], [1.25, 1.5], [0.392699081698724, 0.785398163397449], [2.625, 3]}
split: 1 0.289187 (85)
x := {[-1.710813153349, -1.5], [0.0783736933019978, 0.5], [1.17809724509617, 1.5707963267949], [-0.75, -0.5], [1.25, 1.5], [0.392699081698724, 0.785398163397449], [2.625, 3]}
CP(2) => {[-1.710813153349, -1.5], [0.289186846650999, 0.5], [1.17809724509617, 1.5707963267949], [-0.75, -0.5], [1.25, 1.5], [0.392699081698724, 0.785398163397449], [2.625, 3]}
split: 5 0.589049 (86)
x := {[-1.710813153349, -1.5], [0.289186846650999, 0.5], [1.17809724509617, 1.37444678594553], [-0.5, -0.298792545314059], [1.5, 1.70078459058941], [-4.94065645841247e-324, 0.352174894328048], [2.625, 3]}
CP(1) => []
x := {[-1.710813153349, -1.5], [0.289186846650999, 0.5], [1.37444678594553, 1.5707963267949], [-0.5, -0.298792545314059], [1.5, 1.70078459058941], [-4.94065645841247e-324, 0.352174894328048], [2.625, 3]}
CP(1) => []
x := {[-1.87315640926387, -1.5], [0.5, 0.75], [1.17809724509617, 1.52672510510496], [-1, -0.75], [1, 1.5], [-4.94065645841247e-324, 0.392699081698724], [2.625, 3]}
split: 4 1.25 (85)
x := {[-1.87315640926387, -1.5], [0.5, 0.75], [1.17809724509617, 1.52672510510496], [-0.75, -0.5], [1, 1.5], [-4.94065645841247e-324, 0.392699081698724], [2.625, 3]}
CP(2) => {[-1.86710940815609, -1.5], [0.5, 0.75], [1.17809724509617, 1.52152518198677], [-0.75, -0.5], [1.25, 1.5], [-4.94065645841247e-324, 0.392699081698724], [2.625, 3]}
split: 5 0.19635 (86)
x := {[-1.86710940815609, -1.68355470407805], [0.5, 0.745710431483429], [1.17809724509617, 1.52152518198677], [-0.859034745267265, -0.5], [1.5, 1.79634097253566], [0.0984322876432918, 0.360588003796947], [2.8125, 3]}
CP(1) => []
x := {[-1.68355470407805, -1.5], [0.5, 0.745710431483429], [1.17809724509617, 1.52152518198677], [-0.859034745267265, -0.5], [1.5, 1.79634097253566], [0.0984322876432918, 0.360588003796947], [2.8125, 3]}
CP(1) => {[-1.68355470407805, -1.5], [0.5, 0.745710431483429], [1.17809724509617, 1.5202016514514], [-0.853179261947136, -0.5], [1.5, 1.7906807876596], [0.10327539127524, 0.360541515989853], [2.8125, 3]}
split: 3 -0.67659 (86)
x := {[-1.5, -1.25], [0.5, 0.75], [0.785398163397449, 1.17809724509617], [-1, -0.75], [1, 1.5], [-4.94065645841247e-324, 0.392699081698724], [2.625, 3]}
CP(1) => []
x := {[-1.5, -1.25], [0.5, 0.75], [0.785398163397449, 1.17809724509617], [-0.75, -0.5], [1, 1.5], [-4.94065645841247e-324, 0.392699081698724], [2.625, 3]}
CP(2) => []
x := {[-1.5, -1.25], [0.75, 1], [0.785398163397449, 1.17809724509617], [-1, -0.75], [1, 1.5], [-4.94065645841247e-324, 0.392699081698724], [2.625, 3]}
CP(1) => []
x := {[-1.5, -1.25], [0.75, 1], [0.785398163397449, 1.17809724509617], [-0.75, -0.5], [1, 1.5], [-4.94065645841247e-324, 0.392699081698724], [2.625, 3]}
CP(2) => {[-1.5, -1.25], [0.75, 1], [0.785398163397449, 1.17809724509617], [-0.75, -0.5], [1.25, 1.5], [-4.94065645841247e-324, 0.392699081698724], [2.625, 3]}
split: 2 0.981748 (84)
x := {[-1.5, -1.25], [0.5, 0.75], [1.17809724509617, 1.5707963267949], [-1, -0.75], [1, 1.5], [-4.94065645841247e-324, 0.392699081698724], [2.625, 3]}
CP(1) => []
x := {[-1.5, -1.25], [0.5, 0.75], [1.17809724509617, 1.5707963267949], [-0.75, -0.5], [1, 1.5], [-4.94065645841247e-324, 0.392699081698724], [2.625, 3]}
CP(2) => {[-1.5, -1.25], [0.5, 0.75], [1.17809724509617, 1.5707963267949], [-0.75, -0.5], [1.25, 1.5], [-4.94065645841247e-324, 0.392699081698724], [2.625, 3]}
split: 5 0.19635 (84)
x := {[-1.5, -1.25], [0.5, 0.75], [0.785398163397449, 1.17809724509617], [-1, -0.75], [1, 1.5], [0.392699081698724, 0.785398163397449], [2.625, 3]}
split: 4 1.25 (85)
x := {[-1.5, -1.25], [0.5, 0.75], [0.785398163397449, 1.17809724509617], [-0.75, -0.5], [1, 1.5], [0.392699081698724, 0.785398163397449], [2.625, 3]}
CP(2) => {[-1.5, -1.25], [0.5, 0.75], [0.785398163397449, 1.17809724509617], [-0.75, -0.5], [1.25, 1.5], [0.392699081698724, 0.785398163397449], [2.625, 3]}
split: 2 0.981748 (86)
x := {[-1.5, -1.25], [0.75, 1], [0.785398163397449, 1.17809724509617], [-1, -0.75], [1, 1.5], [0.392699081698724, 0.785398163397449], [2.625, 3]}
split: 4 1.25 (87)
x := {[-1.5, -1.25], [0.75, 1], [0.785398163397449, 1.17809724509617], [-0.75, -0.5], [1, 1.5], [0.392699081698724, 0.785398163397449], [2.625, 3]}
CP(1) => []
x := {[-1.25, -1], [0.75, 1], [0.785398163397449, 0.981747704246811], [-0.75, -0.5], [1.25, 1.5], [0.392699081698724, 0.785398163397449], [2.625, 3]}
CP(1) => []
x := {[-1.25, -1], [0.75, 1], [0.981747704246811, 1.17809724509617], [-0.75, -0.5], [1.25, 1.5], [0.392699081698724, 0.785398163397449], [2.625, 3]}
CP(1) => []
x := {[-1.5, -1.25], [0.5, 0.75], [1.17809724509617, 1.5707963267949], [-1, -0.75], [1, 1.5], [0.392699081698724, 0.785398163397449], [2.625, 3]}
split: 4 1.25 (85)
x := {[-1.5, -1.25], [0.5, 0.75], [1.17809724509617, 1.5707963267949], [-0.75, -0.5], [1, 1.5], [0.392699081698724, 0.785398163397449], [2.625, 3]}
CP(1) => []
x := {[-1.5, -1.25], [0.5, 0.75], [0.785398163397449, 0.981747704246811], [-0.5, -0.295834061341415], [1.5, 1.70213549594701], [-4.94065645841247e-324, 0.354648577314122], [2.625, 3]}
CP(1) => []
x := {[-1.5, -1.25], [0.5, 0.75], [0.981747704246811, 1.17809724509617], [-0.5, -0.295834061341415], [1.5, 1.70213549594701], [-4.94065645841247e-324, 0.354648577314122], [2.625, 3]}
CP(1) => []
x := {[-1.5, -1.25], [0.5, 0.75], [1.17809724509617, 1.37444678594553], [-0.5, -0.295834061341415], [1.5, 1.70213549594701], [-4.94065645841247e-324, 0.354648577314122], [2.625, 3]}
CP(1) => []
x := {[-1.5, -1.25], [0.5, 0.75], [1.37444678594553, 1.5707963267949], [-0.5, -0.295834061341415], [1.5, 1.70213549594701], [-4.94065645841247e-324, 0.354648577314122], [2.625, 3]}
CP(1) => []
x := {[-1.5, -1.25], [0.75, 1], [1.17809724509617, 1.37444678594553], [-0.5, -0.295834061341415], [1.5, 1.70213549594701], [-4.94065645841247e-324, 0.354648577314122], [2.625, 3]}
split: 6 2.8125 (81)
x := {[-1.5, -1.25], [0.75, 1], [1.37444678594553, 1.5707963267949], [-0.5, -0.295834061341415], [1.5, 1.70213549594701], [-4.94065645841247e-324, 0.354648577314122], [2.625, 3]}
CP(1) => []
x := {[-1.921626306698, -1.5], [0.0783736933019978, 0.5], [1.17809724509617, 1.5707963267949], [-1, -0.75], [1, 1.25], [0.785398163397449, 1.17809724509617], [2.625, 3]}
split: 0 -1.71081 (81)
x := {[-1.921626306698, -1.5], [0.0783736933019978, 0.5], [1.17809724509617, 1.5707963267949], [-1, -0.75], [1.25, 1.5], [0.785398163397449, 1.17809724509617], [2.625, 3]}
split: 0 -1.71081 (82)
x := {[-1.921626306698, -1.710813153349], [0.0783736933019978, 0.5], [1.17809724509617, 1.5707963267949], [-0.75, -0.5], [1.25, 1.5], [0.785398163397449, 1.17809724509617], [2.625, 3]}
CP(1) => {[-1.9044562872498, -1.710813153349], [0.0783736933019978, 0.5], [1.17809724509617, 1.55604708292123], [-0.75, -0.5], [1.25, 1.5], [0.785398163397449, 1.17809724509617], [2.625, 3]}
split: 1 0.289187 (83)
x := {[-1.710813153349, -1.5], [0.0783736933019978, 0.5], [1.17809724509617, 1.5707963267949], [-0.75, -0.5], [1.25, 1.5], [0.785398163397449, 1.17809724509617], [2.625, 3]}
CP(2) => {[-1.710813153349, -1.5], [0.289186846650999, 0.5], [1.17809724509617, 1.5707963267949], [-0.75, -0.5], [1.25, 1.5], [0.785398163397449, 1.17809724509617], [2.625, 3]}
split: 5 0.981748 (84)
x := {[-1.921626306698, -1.5], [0.0783736933019978, 0.5], [1.17809724509617, 1.5707963267949], [-1, -0.75], [1, 1.25], [1.17809724509617, 1.5707963267949], [2.625, 3]}
split: 0 -1.71081 (85)
x := {[-1.921626306698, -1.5], [0.0783736933019978, 0.5], [1.17809724509617, 1.5707963267949], [-1, -0.75], [1.25, 1.5], [1.17809724509617, 1.5707963267949], [2.625, 3]}
split: 0 -1.71081 (86)
x := {[-1.921626306698, -1.710813153349], [0.0783736933019978, 0.5], [1.17809724509617, 1.5707963267949], [-0.75, -0.5], [1.25, 1.5], [1.17809724509617, 1.5707963267949], [2.625, 3]}
CP(1) => {[-1.9044562872498, -1.710813153349], [0.0783736933019978, 0.5], [1.17809724509617, 1.55604708292123], [-0.75, -0.5], [1.25, 1.5], [1.17809724509617, 1.5707963267949], [2.625, 3]}
split: 1 0.289187 (87)
x := {[-1.710813153349, -1.5], [0.0783736933019978, 0.5], [1.17809724509617, 1.5707963267949], [-0.75, -0.5], [1.25, 1.5], [1.17809724509617, 1.5707963267949], [2.625, 3]}
CP(2) => {[-1.710813153349, -1.5], [0.289186846650999, 0.5], [1.17809724509617, 1.5707963267949], [-0.75, -0.5], [1.25, 1.5], [1.17809724509617, 1.5707963267949], [2.625, 3]}
split: 2 1.37445 (88)
x := {[-1.69450781139214, -1.5], [0.289186846650999, 0.5], [1.17809724509617, 1.37444678594553], [-0.5, -0.189648567073086], [1.5, 1.81029148513936], [1.17809724509617, 1.37444678594553], [2.625, 3]}
CP(1) => []
x := {[-1.69450781139214, -1.5], [0.289186846650999, 0.5], [1.17809724509617, 1.37444678594553], [-0.5, -0.189648567073086], [1.5, 1.81029148513936], [1.37444678594553, 1.5707963267949], [2.625, 3]}
CP(1) => []
x := {[-1.710813153349, -1.5], [0.289186846650999, 0.5], [1.37444678594553, 1.56642777329905], [-0.5, -0.189648567073086], [1.5, 1.81029148513936], [1.17809724509617, 1.37444678594553], [2.625, 3]}
CP(1) => []
x := {[-1.710813153349, -1.5], [0.289186846650999, 0.5], [1.37444678594553, 1.56642777329905], [-0.5, -0.189648567073086], [1.5, 1.81029148513936], [1.37444678594553, 1.5707963267949], [2.625, 3]}
CP(1) => []
x := {[-1.86710940815609, -1.5], [0.5, 0.741021759975021], [1.17809724509617, 1.52152518198677], [-0.75, -0.5], [1.25, 1.5], [0.785398163397449, 1.17809724509617], [2.625, 3]}
split: 5 0.981748 (85)
x := {[-1.86710940815609, -1.5], [0.741021759975021, 0.982043519950042], [1.17809724509617, 1.52152518198677], [-0.75, -0.5], [1.25, 1.5], [0.785398163397449, 1.17809724509617], [2.625, 3]}
CP(1) => []
x := {[-1.86948366805225, -1.5], [0.5, 0.985716261161655], [1.17809724509617, 1.52356700121422], [-1, -0.75], [1, 1.25], [1.17809724509617, 1.5707963267949], [2.625, 3]}
split: 1 0.742858 (85)
x := {[-1.86948366805225, -1.5], [0.5, 0.985716261161655], [1.17809724509617, 1.52356700121422], [-1, -0.75], [1.25, 1.5], [1.17809724509617, 1.5707963267949], [2.625, 3]}
split: 1 0.742858 (86)
x := {[-1.86710940815609, -1.5], [0.5, 0.741021759975021], [1.17809724509617, 1.52152518198677], [-0.75, -0.5], [1.25, 1.5], [1.17809724509617, 1.5707963267949], [2.625, 3]}
split: 5 1.37445 (87)
x := {[-1.86710940815609, -1.5], [0.741021759975021, 0.982043519950042], [1.17809724509617, 1.52152518198677], [-0.75, -0.5], [1.25, 1.5], [1.17809724509617, 1.5707963267949], [2.625, 3]}
CP(1) => []
x := {[-1.5, -1.25], [0.5, 0.75], [0.785398163397449, 1.17809724509617], [-1, -0.75], [1, 1.5], [0.785398163397449, 1.17809724509617], [2.625, 3]}
CP(1) => []
x := {[-1.5, -1.25], [0.5, 0.75], [0.785398163397449, 1.17809724509617], [-0.75, -0.5], [1, 1.5], [0.785398163397449, 1.17809724509617], [2.625, 3]}
CP(2) => {[-1.5, -1.25], [0.5, 0.75], [0.785398163397449, 1.17809724509617], [-0.75, -0.5], [1.25, 1.5], [0.785398163397449, 1.17809724509617], [2.625, 3]}
split: 2 0.981748 (86)
x := {[-1.5, -1.25], [0.75, 1], [0.785398163397449, 1.17809724509617], [-1, -0.75], [1, 1.5], [0.785398163397449, 1.17809724509617], [2.625, 3]}
CP(1) => []
x := {[-1.5, -1.25], [0.75, 1], [0.785398163397449, 1.17809724509617], [-0.75, -0.5], [1, 1.5], [0.785398163397449, 1.17809724509617], [2.625, 3]}
CP(2) => {[-1.5, -1.25], [0.75, 1], [0.785398163397449, 1.17809724509617], [-0.75, -0.5], [1.25, 1.5], [0.785398163397449, 1.17809724509617], [2.625, 3]}
split: 2 0.981748 (86)
x := {[-1.5, -1.25], [0.5, 0.75], [1.17809724509617, 1.5707963267949], [-1, -0.75], [1, 1.5], [1.17809724509617, 1.5707963267949], [2.625, 3]}
split: 4 1.25 (87)
x := {[-1.5, -1.25], [0.5, 0.75], [1.17809724509617, 1.5707963267949], [-0.75, -0.5], [1, 1.5], [1.17809724509617, 1.5707963267949], [2.625, 3]}
CP(2) => {[-1.5, -1.25], [0.5, 0.75], [1.17809724509617, 1.5707963267949], [-0.75, -0.5], [1.25, 1.5], [1.17809724509617, 1.5707963267949], [2.625, 3]}
split: 2 1.37445 (88)
x := {[-1.5, -1.25], [0.5, 0.75], [0.981747704246811, 1.17809724509617], [-0.5, -0.186067533689148], [1.5, 1.81130623898782], [1.17809724509617, 1.37444678594553], [2.625, 3]}
CP(1) => []
x := {[-1.5, -1.25], [0.5, 0.75], [0.981747704246811, 1.17809724509617], [-0.5, -0.186067533689148], [1.5, 1.81130623898782], [1.37444678594553, 1.5707963267949], [2.625, 3]}
CP(1) => []
x := {[-1.5, -1.25], [0.5, 0.75], [1.17809724509617, 1.37444678594553], [-0.5, -0.186067533689148], [1.5, 1.81130623898782], [1.17809724509617, 1.37444678594553], [2.625, 3]}
CP(1) => []
x := {[-1.5, -1.25], [0.5, 0.75], [1.17809724509617, 1.37444678594553], [-0.5, -0.186067533689148], [1.5, 1.81130623898782], [1.37444678594553, 1.5707963267949], [2.625, 3]}
CP(1) => []
x := {[-1.5, -1.25], [0.5, 0.75], [-4.94065645841247e-324, 0.196349540849362], [-0.75, -0.5], [1.25, 1.5], [-4.94065645841247e-324, 0.392699081698724], [2.625, 3]}
split: 5 0.19635 (85)
x := {[-1.5, -1.25], [0.5, 0.75], [0.196349540849362, 0.392699081698724], [-0.75, -0.5], [1.25, 1.5], [-4.94065645841247e-324, 0.392699081698724], [2.625, 3]}
CP(1) => {[-1.47635612554177, -1.25], [0.5, 0.75], [0.196349540849362, 0.392699081698724], [-0.75, -0.5], [1.25, 1.5], [-4.94065645841247e-324, 0.392699081698724], [2.625, 3]}
split: 5 0.19635 (86)
x := {[-1.5, -1.25], [0.5, 0.75], [0.392699081698724, 0.785398163397449], [-1, -0.75], [1, 1.25], [0.392699081698724, 0.785398163397449], [2.625, 3]}
CP(1) => []
x := {[-1.5, -1.25], [0.5, 0.75], [0.392699081698724, 0.785398163397449], [-1, -0.75], [1.25, 1.5], [0.392699081698724, 0.785398163397449], [2.625, 3]}
split: 2 0.589049 (86)
x := {[-1.5, -1.25], [0.5, 0.75], [0.392699081698724, 0.589048622548086], [-0.75, -0.5], [1.25, 1.5], [0.392699081698724, 0.785398163397449], [2.625, 3]}
CP(1) => []
x := {[-1.5, -1.25], [0.5, 0.75], [0.589048622548086, 0.785398163397449], [-0.75, -0.5], [1.25, 1.5], [0.392699081698724, 0.785398163397449], [2.625, 3]}
CP(1) => []
x := {[-1.5, -1.25], [0.5, 0.75], [-4.94065645841247e-324, 0.196349540849362], [-0.75, -0.5], [1.25, 1.5], [1.17809724509617, 1.5707963267949], [2.625, 3]}
split: 5 1.37445 (85)
x := {[-1.5, -1.25], [0.5, 0.75], [0.196349540849362, 0.392699081698724], [-0.75, -0.5], [1.25, 1.5], [1.17809724509617, 1.5707963267949], [2.625, 3]}
CP(1) => []
x := {[-1.5, -1.25], [0.5, 0.75], [0.392699081698724, 0.785398163397449], [-1, -0.75], [1, 1.25], [0.785398163397449, 1.17809724509617], [2.625, 3]}
split: 5 0.981748 (85)
x := {[-1.5, -1.25], [0.5, 0.75], [0.392699081698724, 0.785398163397449], [-1, -0.75], [1.25, 1.5], [0.785398163397449, 1.17809724509617], [2.625, 3]}
CP(1) => []
x := {[-1.5, -1.25], [0.5, 0.75], [0.392699081698724, 0.785398163397449], [-0.75, -0.5], [1.25, 1.5], [0.785398163397449, 0.981747704246811], [2.625, 3]}
CP(1) => []
x := {[-1.5, -1.25], [0.5, 0.75], [0.392699081698724, 0.785398163397449], [-0.75, -0.5], [1.25, 1.5], [0.981747704246811, 1.17809724509617], [2.625, 3]}
CP(1) => []
x := {[-1.5, -1.25], [0.75, 1], [0.392699081698724, 0.785398163397449], [-1, -0.75], [1, 1.25], [0.785398163397449, 1.17809724509617], [2.625, 3]}
CP(1) => []
x := {[-1.5, -1.25], [0.75, 1], [0.392699081698724, 0.785398163397449], [-1, -0.75], [1.25, 1.5], [0.785398163397449, 1.17809724509617], [2.625, 3]}
split: 5 0.981748 (82)
x := {[-1.5, -1.25], [0.5, 0.75], [0.392699081698724, 0.785398163397449], [-1, -0.75], [1, 1.25], [1.17809724509617, 1.5707963267949], [2.625, 3]}
CP(1) => []
x := {[-1.5, -1.25], [0.5, 0.75], [0.392699081698724, 0.785398163397449], [-1, -0.75], [1.25, 1.5], [1.17809724509617, 1.5707963267949], [2.625, 3]}
split: 2 0.589049 (82)
x := {[-1.921626306698, -1.710813153349], [0.0783736933019978, 0.5], [1.17809724509617, 1.5707963267949], [-1, -0.75], [1, 1.25], [-4.94065645841247e-324, 0.392699081698724], [2.625, 3]}
CP(1) => {[-1.9044562872498, -1.710813153349], [0.0783736933019978, 0.5], [1.17809724509617, 1.55604708292123], [-1, -0.75], [1, 1.25], [-4.94065645841247e-324, 0.392699081698724], [2.625, 3]}
split: 1 0.289187 (83)
x := {[-1.710813153349, -1.5], [0.0783736933019978, 0.5], [1.17809724509617, 1.5707963267949], [-1, -0.75], [1, 1.25], [-4.94065645841247e-324, 0.392699081698724], [2.625, 3]}
CP(2) => {[-1.710813153349, -1.5], [0.289186846650999, 0.5], [1.17809724509617, 1.5707963267949], [-1, -0.75], [1, 1.25], [-4.94065645841247e-324, 0.392699081698724], [2.625, 3]}
split: 5 0.19635 (84)
x := {[-1.921626306698, -1.710813153349], [0.0783736933019978, 0.5], [1.17809724509617, 1.5707963267949], [-1, -0.75], [1.25, 1.5], [-4.94065645841247e-324, 0.392699081698724], [2.625, 3]}
CP(1) => {[-1.9044562872498, -1.710813153349], [0.0783736933019978, 0.5], [1.17809724509617, 1.55604708292123], [-1, -0.75], [1.25, 1.5], [-4.94065645841247e-324, 0.392699081698724], [2.625, 3]}
split: 1 0.289187 (85)
x := {[-1.710813153349, -1.5], [0.0783736933019978, 0.5], [1.17809724509617, 1.5707963267949], [-1, -0.75], [1.25, 1.5], [-4.94065645841247e-324, 0.392699081698724], [2.625, 3]}
CP(2) => {[-1.710813153349, -1.5], [0.289186846650999, 0.5], [1.17809724509617, 1.5707963267949], [-1, -0.75], [1.25, 1.5], [-4.94065645841247e-324, 0.392699081698724], [2.625, 3]}
split: 5 0.19635 (86)
x := {[-1.9044562872498, -1.710813153349], [0.0783736933019978, 0.289186846650999], [1.17809724509617, 1.55604708292123], [-0.75, -0.5], [1.25, 1.5], [-4.94065645841247e-324, 0.392699081698724], [2.625, 3]}
CP(6) => []
x := {[-1.9044562872498, -1.710813153349], [0.289186846650999, 0.5], [1.17809724509617, 1.55604708292123], [-0.75, -0.5], [1.25, 1.5], [-4.94065645841247e-324, 0.392699081698724], [2.625, 3]}
CP(2) => []
x := {[-1.710813153349, -1.5], [0.289186846650999, 0.5], [1.17809724509617, 1.5707963267949], [-0.75, -0.5], [1.25, 1.5], [-4.94065645841247e-324, 0.196349540849362], [2.625, 3]}
CP(1) => []
x := {[-1.710813153349, -1.5], [0.289186846650999, 0.5], [1.17809724509617, 1.5707963267949], [-0.75, -0.5], [1.25, 1.5], [0.196349540849362, 0.392699081698724], [2.625, 3]}
CP(1) => []
x := {[-1.921626306698, -1.710813153349], [0.0783736933019978, 0.5], [1.17809724509617, 1.5707963267949], [-1, -0.75], [1, 1.25], [0.392699081698724, 0.785398163397449], [2.625, 3]}
CP(1) => []
x := {[-1.710813153349, -1.5], [0.0783736933019978, 0.5], [1.17809724509617, 1.5707963267949], [-1, -0.75], [1, 1.25], [0.392699081698724, 0.785398163397449], [2.625, 3]}
CP(1) => []
x := {[-1.921626306698, -1.710813153349], [0.0783736933019978, 0.5], [1.17809724509617, 1.5707963267949], [-1, -0.75], [1.25, 1.5], [0.392699081698724, 0.785398163397449], [2.625, 3]}
CP(1) => {[-1.9044562872498, -1.710813153349], [0.0783736933019978, 0.5], [1.17809724509617, 1.55604708292123], [-1, -0.75], [1.25, 1.5], [0.392699081698724, 0.785398163397449], [2.625, 3]}
split: 1 0.289187 (81)
x := {[-1.710813153349, -1.5], [0.0783736933019978, 0.5], [1.17809724509617, 1.5707963267949], [-1, -0.75], [1.25, 1.5], [0.392699081698724, 0.785398163397449], [2.625, 3]}
CP(1) => []
x := {[-1.9044562872498, -1.710813153349], [0.0783736933019978, 0.289186846650999], [1.17809724509617, 1.55604708292123], [-0.75, -0.5], [1.25, 1.5], [0.392699081698724, 0.785398163397449], [2.625, 3]}
CP(6) => []
x := {[-1.9044562872498, -1.710813153349], [0.289186846650999, 0.5], [1.17809724509617, 1.55604708292123], [-0.75, -0.5], [1.25, 1.5], [0.392699081698724, 0.785398163397449], [2.625, 3]}
CP(1) => []
x := {[-1.710813153349, -1.5], [0.289186846650999, 0.5], [1.17809724509617, 1.5707963267949], [-0.75, -0.5], [1.25, 1.5], [0.392699081698724, 0.589048622548086], [2.625, 3]}
CP(1) => []
x := {[-1.710813153349, -1.5], [0.289186846650999, 0.5], [1.17809724509617, 1.5707963267949], [-0.75, -0.5], [1.25, 1.5], [0.589048622548086, 0.785398163397449], [2.625, 3]}
CP(1) => []
x := {[-1.87315640926387, -1.5], [0.5, 0.75], [1.17809724509617, 1.52672510510496], [-1, -0.75], [1, 1.25], [-4.94065645841247e-324, 0.392699081698724], [2.625, 3]}
CP(1) => []
x := {[-1.87315640926387, -1.5], [0.5, 0.75], [1.17809724509617, 1.52672510510496], [-1, -0.75], [1.25, 1.5], [-4.94065645841247e-324, 0.392699081698724], [2.625, 3]}
split: 5 0.19635 (76)
x := {[-1.86710940815609, -1.5], [0.5, 0.75], [1.17809724509617, 1.52152518198677], [-0.75, -0.5], [1.25, 1.5], [-4.94065645841247e-324, 0.196349540849362], [2.625, 3]}
CP(1) => []
x := {[-1.86710940815609, -1.5], [0.5, 0.75], [1.17809724509617, 1.52152518198677], [-0.75, -0.5], [1.25, 1.5], [0.196349540849362, 0.392699081698724], [2.625, 3]}
CP(1) => []
x := {[-1.68355470407805, -1.5], [0.5, 0.745710431483429], [1.17809724509617, 1.5202016514514], [-0.853179261947136, -0.676589630973568], [1.5, 1.7906807876596], [0.10327539127524, 0.360541515989853], [2.8125, 3]}
CP(1) => []
x := {[-1.68355470407805, -1.5], [0.5, 0.745710431483429], [1.17809724509617, 1.5202016514514], [-0.676589630973568, -0.5], [1.5, 1.7906807876596], [0.10327539127524, 0.360541515989853], [2.8125, 3]}
CP(1) => []
x := {[-1.5, -1.25], [0.75, 1], [0.785398163397449, 0.981747704246811], [-0.75, -0.5], [1.25, 1.5], [-4.94065645841247e-324, 0.392699081698724], [2.625, 3]}
CP(1) => []
x := {[-1.5, -1.25], [0.75, 1], [0.981747704246811, 1.17809724509617], [-0.75, -0.5], [1.25, 1.5], [-4.94065645841247e-324, 0.392699081698724], [2.625, 3]}
CP(1) => []
x := {[-1.5, -1.25], [0.5, 0.75], [1.17809724509617, 1.5707963267949], [-0.75, -0.5], [1.25, 1.5], [-4.94065645841247e-324, 0.196349540849362], [2.625, 3]}
split: 2 1.37445 (71)
x := {[-1.5, -1.25], [0.5, 0.75], [1.17809724509617, 1.5707963267949], [-0.75, -0.5], [1.25, 1.5], [0.196349540849362, 0.392699081698724], [2.625, 3]}
CP(1) => []
x := {[-1.5, -1.25], [0.5, 0.75], [0.785398163397449, 1.17809724509617], [-1, -0.75], [1, 1.25], [0.392699081698724, 0.785398163397449], [2.625, 3]}
split: 2 0.981748 (71)
x := {[-1.5, -1.25], [0.5, 0.75], [0.785398163397449, 1.17809724509617], [-1, -0.75], [1.25, 1.5], [0.392699081698724, 0.785398163397449], [2.625, 3]}
CP(1) => []
x := {[-1.5, -1.25], [0.5, 0.75], [0.785398163397449, 0.981747704246811], [-0.75, -0.5], [1.25, 1.5], [0.392699081698724, 0.785398163397449], [2.625, 3]}
CP(1) => []
x := {[-1.5, -1.25], [0.5, 0.75], [0.981747704246811, 1.17809724509617], [-0.75, -0.5], [1.25, 1.5], [0.392699081698724, 0.785398163397449], [2.625, 3]}
CP(1) => []
x := {[-1.5, -1.25], [0.75, 1], [0.785398163397449, 1.17809724509617], [-1, -0.75], [1, 1.25], [0.392699081698724, 0.785398163397449], [2.625, 3]}
CP(1) => []
x := {[-1.5, -1.25], [0.75, 1], [0.785398163397449, 1.17809724509617], [-1, -0.75], [1.25, 1.5], [0.392699081698724, 0.785398163397449], [2.625, 3]}
split: 2 0.981748 (68)
x := {[-1.5, -1.25], [0.5, 0.75], [1.17809724509617, 1.5707963267949], [-1, -0.75], [1, 1.25], [0.392699081698724, 0.785398163397449], [2.625, 3]}
CP(1) => []
x := {[-1.5, -1.25], [0.5, 0.75], [1.17809724509617, 1.5707963267949], [-1, -0.75], [1.25, 1.5], [0.392699081698724, 0.785398163397449], [2.625, 3]}
split: 5 0.589049 (68)
x := {[-1.5, -1.25], [0.75, 1], [1.17809724509617, 1.37444678594553], [-0.5, -0.295834061341415], [1.5, 1.70213549594701], [-4.94065645841247e-324, 0.354648577314122], [2.625, 2.8125]}
CP(1) => []
x := {[-1.5, -1.25], [0.75, 1], [1.17809724509617, 1.37444678594553], [-0.5, -0.295834061341415], [1.5, 1.70213549594701], [-4.94065645841247e-324, 0.354648577314122], [2.8125, 3]}
split: 5 0.177324 (68)
x := {[-1.921626306698, -1.710813153349], [0.0783736933019978, 0.5], [1.17809724509617, 1.5707963267949], [-1, -0.75], [1, 1.25], [0.785398163397449, 1.17809724509617], [2.625, 3]}
CP(1) => []
x := {[-1.710813153349, -1.5], [0.0783736933019978, 0.5], [1.17809724509617, 1.5707963267949], [-1, -0.75], [1, 1.25], [0.785398163397449, 1.17809724509617], [2.625, 3]}
CP(1) => []
x := {[-1.921626306698, -1.710813153349], [0.0783736933019978, 0.5], [1.17809724509617, 1.5707963267949], [-1, -0.75], [1.25, 1.5], [0.785398163397449, 1.17809724509617], [2.625, 3]}
CP(1) => []
x := {[-1.710813153349, -1.5], [0.0783736933019978, 0.5], [1.17809724509617, 1.5707963267949], [-1, -0.75], [1.25, 1.5], [0.785398163397449, 1.17809724509617], [2.625, 3]}
CP(1) => []
x := {[-1.9044562872498, -1.710813153349], [0.0783736933019978, 0.289186846650999], [1.17809724509617, 1.55604708292123], [-0.75, -0.5], [1.25, 1.5], [0.785398163397449, 1.17809724509617], [2.625, 3]}
CP(6) => []
x := {[-1.9044562872498, -1.710813153349], [0.289186846650999, 0.5], [1.17809724509617, 1.55604708292123], [-0.75, -0.5], [1.25, 1.5], [0.785398163397449, 1.17809724509617], [2.625, 3]}
CP(2) => []
x := {[-1.710813153349, -1.5], [0.289186846650999, 0.5], [1.17809724509617, 1.5707963267949], [-0.75, -0.5], [1.25, 1.5], [0.785398163397449, 0.981747704246811], [2.625, 3]}
CP(1) => []
x := {[-1.710813153349, -1.5], [0.289186846650999, 0.5], [1.17809724509617, 1.5707963267949], [-0.75, -0.5], [1.25, 1.5], [0.981747704246811, 1.17809724509617], [2.625, 3]}
CP(3) => {[-1.710813153349, -1.5], [0.289186846650999, 0.5], [1.17809724509617, 1.5707963267949], [-0.75, -0.536197954691974], [1.25, 1.46138848303398], [0.981747704246811, 1.17809724509617], [2.625, 3]}
split: 2 1.37445 (62)
x := {[-1.921626306698, -1.710813153349], [0.0783736933019978, 0.5], [1.17809724509617, 1.5707963267949], [-1, -0.75], [1, 1.25], [1.17809724509617, 1.5707963267949], [2.625, 3]}
CP(1) => {[-1.9044562872498, -1.710813153349], [0.0783736933019978, 0.5], [1.17809724509617, 1.55604708292123], [-1, -0.75], [1, 1.25], [1.17809724509617, 1.5707963267949], [2.625, 3]}
split: 1 0.289187 (63)
x := {[-1.710813153349, -1.5], [0.0783736933019978, 0.5], [1.17809724509617, 1.5707963267949], [-1, -0.75], [1, 1.25], [1.17809724509617, 1.5707963267949], [2.625, 3]}
CP(2) => {[-1.710813153349, -1.5], [0.289186846650999, 0.5], [1.17809724509617, 1.5707963267949], [-1, -0.75], [1, 1.25], [1.17809724509617, 1.5707963267949], [2.625, 3]}
split: 2 1.37445 (64)
x := {[-1.921626306698, -1.710813153349], [0.0783736933019978, 0.5], [1.17809724509617, 1.5707963267949], [-1, -0.75], [1.25, 1.5], [1.17809724509617, 1.5707963267949], [2.625, 3]}
CP(1) => {[-1.9044562872498, -1.710813153349], [0.0783736933019978, 0.5], [1.17809724509617, 1.55604708292123], [-1, -0.75], [1.25, 1.5], [1.17809724509617, 1.5707963267949], [2.625, 3]}
split: 1 0.289187 (65)
x := {[-1.710813153349, -1.5], [0.0783736933019978, 0.5], [1.17809724509617, 1.5707963267949], [-1, -0.75], [1.25, 1.5], [1.17809724509617, 1.5707963267949], [2.625, 3]}
CP(2) => {[-1.710813153349, -1.5], [0.289186846650999, 0.5], [1.17809724509617, 1.5707963267949], [-1, -0.75], [1.25, 1.5], [1.17809724509617, 1.5707963267949], [2.625, 3]}
split: 2 1.37445 (66)
x := {[-1.9044562872498, -1.710813153349], [0.0783736933019978, 0.289186846650999], [1.17809724509617, 1.55604708292123], [-0.75, -0.5], [1.25, 1.5], [1.17809724509617, 1.5707963267949], [2.625, 3]}
CP(4) => []
x := {[-1.9044562872498, -1.710813153349], [0.289186846650999, 0.5], [1.17809724509617, 1.55604708292123], [-0.75, -0.5], [1.25, 1.5], [1.17809724509617, 1.5707963267949], [2.625, 3]}
CP(1) => []
x := {[-1.710813153349, -1.5], [0.289186846650999, 0.5], [1.17809724509617, 1.37444678594553], [-0.75, -0.5], [1.25, 1.5], [1.17809724509617, 1.5707963267949], [2.625, 3]}
CP(1) => []
x := {[-1.710813153349, -1.5], [0.289186846650999, 0.5], [1.37444678594553, 1.5707963267949], [-0.75, -0.5], [1.25, 1.5], [1.17809724509617, 1.5707963267949], [2.625, 3]}
CP(1) => []
x := {[-1.86710940815609, -1.5], [0.5, 0.741021759975021], [1.17809724509617, 1.52152518198677], [-0.75, -0.5], [1.25, 1.5], [0.785398163397449, 0.981747704246811], [2.625, 3]}
CP(1) => []
x := {[-1.86710940815609, -1.5], [0.5, 0.741021759975021], [1.17809724509617, 1.52152518198677], [-0.75, -0.5], [1.25, 1.5], [0.981747704246811, 1.17809724509617], [2.625, 3]}
CP(1) => []
x := {[-1.86948366805225, -1.5], [0.5, 0.742858130580828], [1.17809724509617, 1.52356700121422], [-1, -0.75], [1, 1.25], [1.17809724509617, 1.5707963267949], [2.625, 3]}
split: 5 1.37445 (61)
x := {[-1.86948366805225, -1.5], [0.742858130580828, 0.985716261161655], [1.17809724509617, 1.52356700121422], [-1, -0.75], [1, 1.25], [1.17809724509617, 1.5707963267949], [2.625, 3]}
CP(1) => []
x := {[-1.86948366805225, -1.5], [0.5, 0.742858130580828], [1.17809724509617, 1.52356700121422], [-1, -0.75], [1.25, 1.5], [1.17809724509617, 1.5707963267949], [2.625, 3]}
split: 5 1.37445 (61)
x := {[-1.86948366805225, -1.5], [0.742858130580828, 0.985716261161655], [1.17809724509617, 1.52356700121422], [-1, -0.75], [1.25, 1.5], [1.17809724509617, 1.5707963267949], [2.625, 3]}
CP(1) => []
x := {[-1.86710940815609, -1.5], [0.5, 0.741021759975021], [1.17809724509617, 1.52152518198677], [-0.75, -0.5], [1.25, 1.5], [1.17809724509617, 1.37444678594553], [2.625, 3]}
CP(1) => []
x := {[-1.86710940815609, -1.5], [0.5, 0.741021759975021], [1.17809724509617, 1.52152518198677], [-0.75, -0.5], [1.25, 1.5], [1.37444678594553, 1.5707963267949], [2.625, 3]}
CP(1) => []
x := {[-1.5, -1.25], [0.5, 0.75], [0.785398163397449, 0.981747704246811], [-0.75, -0.5], [1.25, 1.5], [0.785398163397449, 1.17809724509617], [2.625, 3]}
CP(1) => []
x := {[-1.5, -1.25], [0.5, 0.75], [0.981747704246811, 1.17809724509617], [-0.75, -0.5], [1.25, 1.5], [0.785398163397449, 1.17809724509617], [2.625, 3]}
CP(1) => []
x := {[-1.5, -1.25], [0.75, 1], [0.785398163397449, 0.981747704246811], [-0.75, -0.5], [1.25, 1.5], [0.785398163397449, 1.17809724509617], [2.625, 3]}
CP(1) => []
x := {[-1.5, -1.25], [0.75, 1], [0.981747704246811, 1.17809724509617], [-0.75, -0.5], [1.25, 1.5], [0.785398163397449, 1.17809724509617], [2.625, 3]}
CP(1) => []
x := {[-1.5, -1.25], [0.5, 0.75], [1.17809724509617, 1.5707963267949], [-1, -0.75], [1, 1.25], [1.17809724509617, 1.5707963267949], [2.625, 3]}
CP(1) => []
x := {[-1.5, -1.25], [0.5, 0.75], [1.17809724509617, 1.5707963267949], [-1, -0.75], [1.25, 1.5], [1.17809724509617, 1.5707963267949], [2.625, 3]}
split: 2 1.37445 (54)
x := {[-1.5, -1.25], [0.5, 0.75], [1.17809724509617, 1.37444678594553], [-0.75, -0.5], [1.25, 1.5], [1.17809724509617, 1.5707963267949], [2.625, 3]}
split: 5 1.37445 (55)
x := {[-1.5, -1.25], [0.5, 0.75], [1.37444678594553, 1.5707963267949], [-0.75, -0.5], [1.25, 1.5], [1.17809724509617, 1.5707963267949], [2.625, 3]}
split: 5 1.37445 (56)
x := {[-1.5, -1.25], [0.5, 0.75], [-4.94065645841247e-324, 0.196349540849362], [-0.75, -0.5], [1.25, 1.5], [-4.94065645841247e-324, 0.196349540849362], [2.625, 3]}
CP(1) => []
x := {[-1.5, -1.25], [0.5, 0.75], [-4.94065645841247e-324, 0.196349540849362], [-0.75, -0.5], [1.25, 1.5], [0.196349540849362, 0.392699081698724], [2.625, 3]}
CP(1) => []
x := {[-1.47635612554177, -1.25], [0.5, 0.75], [0.196349540849362, 0.392699081698724], [-0.75, -0.5], [1.25, 1.5], [-4.94065645841247e-324, 0.196349540849362], [2.625, 3]}
CP(1) => []
x := {[-1.47635612554177, -1.25], [0.5, 0.75], [0.196349540849362, 0.392699081698724], [-0.75, -0.5], [1.25, 1.5], [0.196349540849362, 0.392699081698724], [2.625, 3]}
CP(1) => []
x := {[-1.5, -1.25], [0.5, 0.75], [0.392699081698724, 0.589048622548086], [-1, -0.75], [1.25, 1.5], [0.392699081698724, 0.785398163397449], [2.625, 3]}
CP(1) => []
x := {[-1.5, -1.25], [0.5, 0.75], [0.589048622548086, 0.785398163397449], [-1, -0.75], [1.25, 1.5], [0.392699081698724, 0.785398163397449], [2.625, 3]}
CP(1) => []
x := {[-1.5, -1.25], [0.5, 0.75], [-4.94065645841247e-324, 0.196349540849362], [-0.75, -0.5], [1.25, 1.5], [1.17809724509617, 1.37444678594553], [2.625, 3]}
CP(1) => []
x := {[-1.5, -1.25], [0.5, 0.75], [-4.94065645841247e-324, 0.196349540849362], [-0.75, -0.5], [1.25, 1.5], [1.37444678594553, 1.5707963267949], [2.625, 3]}
CP(1) => []
x := {[-1.5, -1.25], [0.5, 0.75], [0.392699081698724, 0.785398163397449], [-1, -0.75], [1, 1.25], [0.785398163397449, 0.981747704246811], [2.625, 3]}
CP(1) => []
x := {[-1.5, -1.25], [0.5, 0.75], [0.392699081698724, 0.785398163397449], [-1, -0.75], [1, 1.25], [0.981747704246811, 1.17809724509617], [2.625, 3]}
CP(1) => []
x := {[-1.5, -1.25], [0.75, 1], [0.392699081698724, 0.785398163397449], [-1, -0.75], [1.25, 1.5], [0.785398163397449, 0.981747704246811], [2.625, 3]}
CP(1) => []
x := {[-1.5, -1.25], [0.75, 1], [0.392699081698724, 0.785398163397449], [-1, -0.75], [1.25, 1.5], [0.981747704246811, 1.17809724509617], [2.625, 3]}
CP(1) => []
x := {[-1.5, -1.25], [0.5, 0.75], [0.392699081698724, 0.589048622548086], [-1, -0.75], [1.25, 1.5], [1.17809724509617, 1.5707963267949], [2.625, 3]}
CP(1) => []
x := {[-1.5, -1.25], [0.5, 0.75], [0.589048622548086, 0.785398163397449], [-1, -0.75], [1.25, 1.5], [1.17809724509617, 1.5707963267949], [2.625, 3]}
CP(1) => []
x := {[-1.9044562872498, -1.710813153349], [0.0783736933019978, 0.289186846650999], [1.17809724509617, 1.55604708292123], [-1, -0.75], [1, 1.25], [-4.94065645841247e-324, 0.392699081698724], [2.625, 3]}
CP(6) => []
x := {[-1.9044562872498, -1.710813153349], [0.289186846650999, 0.5], [1.17809724509617, 1.55604708292123], [-1, -0.75], [1, 1.25], [-4.94065645841247e-324, 0.392699081698724], [2.625, 3]}
CP(2) => []
x := {[-1.710813153349, -1.5], [0.289186846650999, 0.5], [1.17809724509617, 1.5707963267949], [-1, -0.75], [1, 1.25], [-4.94065645841247e-324, 0.196349540849362], [2.625, 3]}
CP(1) => []
x := {[-1.710813153349, -1.5], [0.289186846650999, 0.5], [1.17809724509617, 1.5707963267949], [-1, -0.75], [1, 1.25], [0.196349540849362, 0.392699081698724], [2.625, 3]}
CP(1) => []
x := {[-1.9044562872498, -1.710813153349], [0.0783736933019978, 0.289186846650999], [1.17809724509617, 1.55604708292123], [-1, -0.75], [1.25, 1.5], [-4.94065645841247e-324, 0.392699081698724], [2.625, 3]}
CP(1) => []
x := {[-1.9044562872498, -1.710813153349], [0.289186846650999, 0.5], [1.17809724509617, 1.55604708292123], [-1, -0.75], [1.25, 1.5], [-4.94065645841247e-324, 0.392699081698724], [2.625, 3]}
CP(2) => []
x := {[-1.710813153349, -1.5], [0.289186846650999, 0.5], [1.17809724509617, 1.5707963267949], [-1, -0.75], [1.25, 1.5], [-4.94065645841247e-324, 0.196349540849362], [2.625, 3]}
CP(1) => []
x := {[-1.710813153349, -1.5], [0.289186846650999, 0.5], [1.17809724509617, 1.5707963267949], [-1, -0.75], [1.25, 1.5], [0.196349540849362, 0.392699081698724], [2.625, 3]}
split: 2 1.37445 (36)
x := {[-1.9044562872498, -1.710813153349], [0.0783736933019978, 0.289186846650999], [1.17809724509617, 1.55604708292123], [-1, -0.75], [1.25, 1.5], [0.392699081698724, 0.785398163397449], [2.625, 3]}
CP(6) => []
x := {[-1.9044562872498, -1.710813153349], [0.289186846650999, 0.5], [1.17809724509617, 1.55604708292123], [-1, -0.75], [1.25, 1.5], [0.392699081698724, 0.785398163397449], [2.625, 3]}
CP(1) => []
x := {[-1.87315640926387, -1.5], [0.5, 0.75], [1.17809724509617, 1.52672510510496], [-1, -0.75], [1.25, 1.5], [-4.94065645841247e-324, 0.196349540849362], [2.625, 3]}
CP(2) => []
x := {[-1.87315640926387, -1.5], [0.5, 0.75], [1.17809724509617, 1.52672510510496], [-1, -0.75], [1.25, 1.5], [0.196349540849362, 0.392699081698724], [2.625, 3]}
CP(1) => []
x := {[-1.5, -1.25], [0.5, 0.75], [1.17809724509617, 1.37444678594553], [-0.75, -0.5], [1.25, 1.5], [-4.94065645841247e-324, 0.196349540849362], [2.625, 3]}
CP(1) => []
x := {[-1.5, -1.25], [0.5, 0.75], [1.37444678594553, 1.5707963267949], [-0.75, -0.5], [1.25, 1.5], [-4.94065645841247e-324, 0.196349540849362], [2.625, 3]}
CP(1) => []
x := {[-1.5, -1.25], [0.5, 0.75], [0.785398163397449, 0.981747704246811], [-1, -0.75], [1, 1.25], [0.392699081698724, 0.785398163397449], [2.625, 3]}
CP(1) => []
x := {[-1.5, -1.25], [0.5, 0.75], [0.981747704246811, 1.17809724509617], [-1, -0.75], [1, 1.25], [0.392699081698724, 0.785398163397449], [2.625, 3]}
CP(1) => []
x := {[-1.5, -1.25], [0.75, 1], [0.785398163397449, 0.981747704246811], [-1, -0.75], [1.25, 1.5], [0.392699081698724, 0.785398163397449], [2.625, 3]}
CP(1) => []
x := {[-1.5, -1.25], [0.75, 1], [0.981747704246811, 1.17809724509617], [-1, -0.75], [1.25, 1.5], [0.392699081698724, 0.785398163397449], [2.625, 3]}
CP(1) => []
x := {[-1.5, -1.25], [0.5, 0.75], [1.17809724509617, 1.5707963267949], [-1, -0.75], [1.25, 1.5], [0.392699081698724, 0.589048622548086], [2.625, 3]}
CP(1) => []
x := {[-1.5, -1.25], [0.5, 0.75], [1.17809724509617, 1.5707963267949], [-1, -0.75], [1.25, 1.5], [0.589048622548086, 0.785398163397449], [2.625, 3]}
CP(1) => []
x := {[-1.5, -1.25], [0.75, 1], [1.17809724509617, 1.37444678594553], [-0.5, -0.295834061341415], [1.5, 1.70213549594701], [-4.94065645841247e-324, 0.177324288657061], [2.8125, 3]}
CP(1) => []
x := {[-1.5, -1.25], [0.75, 1], [1.17809724509617, 1.37444678594553], [-0.5, -0.295834061341415], [1.5, 1.70213549594701], [0.177324288657061, 0.354648577314122], [2.8125, 3]}
CP(1) => []
x := {[-1.710813153349, -1.5], [0.289186846650999, 0.5], [1.17809724509617, 1.37444678594553], [-0.75, -0.536197954691974], [1.25, 1.46138848303398], [0.981747704246811, 1.17809724509617], [2.625, 3]}
CP(1) => []
x := {[-1.710813153349, -1.5], [0.289186846650999, 0.5], [1.37444678594553, 1.5707963267949], [-0.75, -0.536197954691974], [1.25, 1.46138848303398], [0.981747704246811, 1.17809724509617], [2.625, 3]}
CP(1) => []
x := {[-1.9044562872498, -1.710813153349], [0.0783736933019978, 0.289186846650999], [1.17809724509617, 1.55604708292123], [-1, -0.75], [1, 1.25], [1.17809724509617, 1.5707963267949], [2.625, 3]}
CP(6) => []
x := {[-1.9044562872498, -1.710813153349], [0.289186846650999, 0.5], [1.17809724509617, 1.55604708292123], [-1, -0.75], [1, 1.25], [1.17809724509617, 1.5707963267949], [2.625, 3]}
CP(2) => []
x := {[-1.710813153349, -1.5], [0.289186846650999, 0.5], [1.17809724509617, 1.37444678594553], [-1, -0.75], [1, 1.25], [1.17809724509617, 1.5707963267949], [2.625, 3]}
CP(1) => {[-1.69450781139214, -1.5], [0.289186846650999, 0.5], [1.17809724509617, 1.37444678594553], [-1, -0.75], [1, 1.25], [1.17809724509617, 1.5707963267949], [2.625, 3]}
split: 5 1.37445 (19)
x := {[-1.710813153349, -1.5], [0.289186846650999, 0.5], [1.37444678594553, 1.5707963267949], [-1, -0.75], [1, 1.25], [1.17809724509617, 1.5707963267949], [2.625, 3]}
CP(1) => []
x := {[-1.9044562872498, -1.710813153349], [0.0783736933019978, 0.289186846650999], [1.17809724509617, 1.55604708292123], [-1, -0.75], [1.25, 1.5], [1.17809724509617, 1.5707963267949], [2.625, 3]}
CP(6) => []
x := {[-1.9044562872498, -1.710813153349], [0.289186846650999, 0.5], [1.17809724509617, 1.55604708292123], [-1, -0.75], [1.25, 1.5], [1.17809724509617, 1.5707963267949], [2.625, 3]}
CP(2) => []
x := {[-1.710813153349, -1.5], [0.289186846650999, 0.5], [1.17809724509617, 1.37444678594553], [-1, -0.75], [1.25, 1.5], [1.17809724509617, 1.5707963267949], [2.625, 3]}
CP(1) => {[-1.69450781139214, -1.5], [0.289186846650999, 0.5], [1.17809724509617, 1.37444678594553], [-1, -0.75], [1.25, 1.5], [1.17809724509617, 1.5707963267949], [2.625, 3]}
split: 5 1.37445 (17)
x := {[-1.710813153349, -1.5], [0.289186846650999, 0.5], [1.37444678594553, 1.5707963267949], [-1, -0.75], [1.25, 1.5], [1.17809724509617, 1.5707963267949], [2.625, 3]}
CP(1) => {[-1.710813153349, -1.5], [0.289186846650999, 0.5], [1.37444678594553, 1.56642777329905], [-1, -0.75], [1.25, 1.5], [1.17809724509617, 1.5707963267949], [2.625, 3]}
split: 5 1.37445 (18)
x := {[-1.86948366805225, -1.5], [0.5, 0.742858130580828], [1.17809724509617, 1.52356700121422], [-1, -0.75], [1, 1.25], [1.17809724509617, 1.37444678594553], [2.625, 3]}
CP(1) => []
x := {[-1.86948366805225, -1.5], [0.5, 0.742858130580828], [1.17809724509617, 1.52356700121422], [-1, -0.75], [1, 1.25], [1.37444678594553, 1.5707963267949], [2.625, 3]}
CP(1) => []
x := {[-1.86948366805225, -1.5], [0.5, 0.742858130580828], [1.17809724509617, 1.52356700121422], [-1, -0.75], [1.25, 1.5], [1.17809724509617, 1.37444678594553], [2.625, 3]}
CP(2) => []
x := {[-1.86948366805225, -1.5], [0.5, 0.742858130580828], [1.17809724509617, 1.52356700121422], [-1, -0.75], [1.25, 1.5], [1.37444678594553, 1.5707963267949], [2.625, 3]}
CP(1) => []
x := {[-1.5, -1.25], [0.5, 0.75], [1.17809724509617, 1.37444678594553], [-1, -0.75], [1.25, 1.5], [1.17809724509617, 1.5707963267949], [2.625, 3]}
CP(1) => []
x := {[-1.5, -1.25], [0.5, 0.75], [1.37444678594553, 1.5707963267949], [-1, -0.75], [1.25, 1.5], [1.17809724509617, 1.5707963267949], [2.625, 3]}
CP(1) => []
x := {[-1.5, -1.25], [0.5, 0.75], [1.17809724509617, 1.37444678594553], [-0.75, -0.5], [1.25, 1.5], [1.17809724509617, 1.37444678594553], [2.625, 3]}
CP(1) => []
x := {[-1.5, -1.25], [0.5, 0.75], [1.17809724509617, 1.37444678594553], [-0.75, -0.5], [1.25, 1.5], [1.37444678594553, 1.5707963267949], [2.625, 3]}
CP(1) => []
x := {[-1.5, -1.25], [0.5, 0.75], [1.37444678594553, 1.5707963267949], [-0.75, -0.5], [1.25, 1.5], [1.17809724509617, 1.37444678594553], [2.625, 3]}
CP(1) => []
x := {[-1.5, -1.25], [0.5, 0.75], [1.37444678594553, 1.5707963267949], [-0.75, -0.5], [1.25, 1.5], [1.37444678594553, 1.5707963267949], [2.625, 3]}
CP(1) => []
x := {[-1.710813153349, -1.5], [0.289186846650999, 0.5], [1.17809724509617, 1.37444678594553], [-1, -0.75], [1.25, 1.5], [0.196349540849362, 0.392699081698724], [2.625, 3]}
CP(1) => []
x := {[-1.710813153349, -1.5], [0.289186846650999, 0.5], [1.37444678594553, 1.5707963267949], [-1, -0.75], [1.25, 1.5], [0.196349540849362, 0.392699081698724], [2.625, 3]}
CP(1) => []
x := {[-1.69450781139214, -1.5], [0.289186846650999, 0.5], [1.17809724509617, 1.37444678594553], [-1, -0.75], [1, 1.25], [1.17809724509617, 1.37444678594553], [2.625, 3]}
CP(1) => []
x := {[-1.69450781139214, -1.5], [0.289186846650999, 0.5], [1.17809724509617, 1.37444678594553], [-1, -0.75], [1, 1.25], [1.37444678594553, 1.5707963267949], [2.625, 3]}
CP(1) => []
x := {[-1.69450781139214, -1.5], [0.289186846650999, 0.5], [1.17809724509617, 1.37444678594553], [-1, -0.75], [1.25, 1.5], [1.17809724509617, 1.37444678594553], [2.625, 3]}
CP(1) => []
x := {[-1.69450781139214, -1.5], [0.289186846650999, 0.5], [1.17809724509617, 1.37444678594553], [-1, -0.75], [1.25, 1.5], [1.37444678594553, 1.5707963267949], [2.625, 3]}
CP(1) => []
x := {[-1.710813153349, -1.5], [0.289186846650999, 0.5], [1.37444678594553, 1.56642777329905], [-1, -0.75], [1.25, 1.5], [1.17809724509617, 1.37444678594553], [2.625, 3]}
CP(1) => []
x := {[-1.710813153349, -1.5], [0.289186846650999, 0.5], [1.37444678594553, 1.56642777329905], [-1, -0.75], [1.25, 1.5], [1.37444678594553, 1.5707963267949], [2.625, 3]}
CP(1) => []
**** SOLUTION STATISTICS ****
# of steps: 705
elapsed time: 0
unprocessed boxes: 0
candidate boxes: 0
scaling factor: [2.32834200034879, 2.3283420003488]
Problem has been found infeasible
