# Supplementary material for: Rigorous packing of unit squares into a circle
Source: J Glob Optim. 2018 Oct 3;73(3):547–65. doi: 10.1007/s10898-018-0711-5 (PMC6394747; doi:10.1007/s10898-018-0711-5)
Supplement: Supplementary file 1 — Supplementary material 1 (zip 65514 KB) [file 10898_2018_711_MOESM1_ESM.zip › n3/phase2/T4T22.txt]

x := {[-3, 3], [-3, 3], [-4.94065645841247e-324, 1.5707963267949], [-3, 3], [-3, 3], [-4.94065645841247e-324, 1.5707963267949], [0, 3]}
CP(2) => {[-3, -1], [0, 1], [-4.94065645841247e-324, 1.5707963267949], [-1, 1], [1, 2], [-4.94065645841247e-324, 1.5707963267949], [0, 3]}
split: 6 1.5 (2)
x := {[-3, -1], [0, 1], [-4.94065645841247e-324, 1.5707963267949], [-1, 1], [1, 2], [-4.94065645841247e-324, 1.5707963267949], [0, 1.5]}
CP(1) => []
x := {[-3, -1], [0, 1], [-4.94065645841247e-324, 1.5707963267949], [-1, 1], [1, 2], [-4.94065645841247e-324, 1.5707963267949], [1.5, 3]}
split: 0 -2 (2)
x := {[-3, -2], [0, 1], [-4.94065645841247e-324, 1.5707963267949], [-1, 1], [1, 2], [-4.94065645841247e-324, 1.5707963267949], [1.5, 3]}
CP(2) => []
x := {[-2, -1], [0, 1], [-4.94065645841247e-324, 1.5707963267949], [-1, 1], [1, 2], [-4.94065645841247e-324, 1.5707963267949], [1.5, 3]}
split: 3 0 (2)
x := {[-2, -1], [0, 1], [-4.94065645841247e-324, 1.5707963267949], [-1, 0], [1, 2], [-4.94065645841247e-324, 1.5707963267949], [1.5, 3]}
split: 2 0.785398 (3)
x := {[-2, -1], [0, 1], [-4.94065645841247e-324, 1.5707963267949], [0, 1], [1, 2], [-4.94065645841247e-324, 1.5707963267949], [1.5, 3]}
split: 2 0.785398 (4)
x := {[-2, -1], [0, 1], [-4.94065645841247e-324, 0.785398163397449], [-1, 0], [1, 2], [-4.94065645841247e-324, 1.5707963267949], [1.5, 3]}
split: 5 0.785398 (5)
x := {[-2, -1], [0, 1], [0.785398163397449, 1.5707963267949], [-1, 0], [1, 2], [-4.94065645841247e-324, 1.5707963267949], [1.5, 3]}
split: 5 0.785398 (6)
x := {[-2, -1], [0, 1], [-4.94065645841247e-324, 0.785398163397449], [0, 1], [1, 2], [-4.94065645841247e-324, 1.5707963267949], [1.5, 3]}
split: 5 0.785398 (7)
x := {[-2, -1], [0, 1], [0.785398163397449, 1.5707963267949], [0, 1], [1, 2], [-4.94065645841247e-324, 1.5707963267949], [1.5, 3]}
split: 5 0.785398 (8)
x := {[-2, -1], [0, 1], [-4.94065645841247e-324, 0.785398163397449], [-1, 0], [1, 2], [-4.94065645841247e-324, 0.785398163397449], [1.5, 3]}
split: 6 2.25 (9)
x := {[-2, -1], [0, 1], [-4.94065645841247e-324, 0.785398163397449], [-1, 0], [1, 2], [0.785398163397449, 1.5707963267949], [1.5, 3]}
split: 6 2.25 (10)
x := {[-2, -1], [0, 1], [0.785398163397449, 1.5707963267949], [-1, 0], [1, 2], [-4.94065645841247e-324, 0.785398163397449], [1.5, 3]}
split: 6 2.25 (11)
x := {[-2, -1], [0, 1], [0.785398163397449, 1.5707963267949], [-1, 0], [1, 2], [0.785398163397449, 1.5707963267949], [1.5, 3]}
split: 6 2.25 (12)
x := {[-2, -1], [0, 1], [-4.94065645841247e-324, 0.785398163397449], [0, 1], [1, 2], [-4.94065645841247e-324, 0.785398163397449], [1.5, 3]}
split: 6 2.25 (13)
x := {[-2, -1], [0, 1], [-4.94065645841247e-324, 0.785398163397449], [0, 1], [1, 2], [0.785398163397449, 1.5707963267949], [1.5, 3]}
split: 6 2.25 (14)
x := {[-2, -1], [0, 1], [0.785398163397449, 1.5707963267949], [0, 1], [1, 2], [-4.94065645841247e-324, 0.785398163397449], [1.5, 3]}
split: 6 2.25 (15)
x := {[-2, -1], [0, 1], [0.785398163397449, 1.5707963267949], [0, 1], [1, 2], [0.785398163397449, 1.5707963267949], [1.5, 3]}
split: 6 2.25 (16)
x := {[-2, -1], [0, 1], [-4.94065645841247e-324, 0.785398163397449], [-1, 0], [1, 2], [-4.94065645841247e-324, 0.785398163397449], [1.5, 2.25]}
CP(2) => []
x := {[-2, -1], [0, 1], [-4.94065645841247e-324, 0.785398163397449], [-1, 0], [1, 2], [-4.94065645841247e-324, 0.785398163397449], [2.25, 3]}
split: 0 -1.5 (16)
x := {[-2, -1], [0, 1], [-4.94065645841247e-324, 0.785398163397449], [-1, 0], [1, 2], [0.785398163397449, 1.5707963267949], [1.5, 2.25]}
CP(2) => []
x := {[-2, -1], [0, 1], [-4.94065645841247e-324, 0.785398163397449], [-1, 0], [1, 2], [0.785398163397449, 1.5707963267949], [2.25, 3]}
split: 0 -1.5 (16)
x := {[-2, -1], [0, 1], [0.785398163397449, 1.5707963267949], [-1, 0], [1, 2], [-4.94065645841247e-324, 0.785398163397449], [1.5, 2.25]}
CP(2) => []
x := {[-2, -1], [0, 1], [0.785398163397449, 1.5707963267949], [-1, 0], [1, 2], [-4.94065645841247e-324, 0.785398163397449], [2.25, 3]}
split: 0 -1.5 (16)
x := {[-2, -1], [0, 1], [0.785398163397449, 1.5707963267949], [-1, 0], [1, 2], [0.785398163397449, 1.5707963267949], [1.5, 2.25]}
CP(4) => []
x := {[-2, -1], [0, 1], [0.785398163397449, 1.5707963267949], [-1, 0], [1, 2], [0.785398163397449, 1.5707963267949], [2.25, 3]}
split: 0 -1.5 (16)
x := {[-2, -1], [0, 1], [-4.94065645841247e-324, 0.785398163397449], [0, 1], [1, 2], [-4.94065645841247e-324, 0.785398163397449], [1.5, 2.25]}
CP(2) => []
x := {[-2, -1], [0, 1], [-4.94065645841247e-324, 0.785398163397449], [0, 1], [1, 2], [-4.94065645841247e-324, 0.785398163397449], [2.25, 3]}
split: 0 -1.5 (16)
x := {[-2, -1], [0, 1], [-4.94065645841247e-324, 0.785398163397449], [0, 1], [1, 2], [0.785398163397449, 1.5707963267949], [1.5, 2.25]}
CP(2) => []
x := {[-2, -1], [0, 1], [-4.94065645841247e-324, 0.785398163397449], [0, 1], [1, 2], [0.785398163397449, 1.5707963267949], [2.25, 3]}
split: 0 -1.5 (16)
x := {[-2, -1], [0, 1], [0.785398163397449, 1.5707963267949], [0, 1], [1, 2], [-4.94065645841247e-324, 0.785398163397449], [1.5, 2.25]}
CP(2) => []
x := {[-2, -1], [0, 1], [0.785398163397449, 1.5707963267949], [0, 1], [1, 2], [-4.94065645841247e-324, 0.785398163397449], [2.25, 3]}
split: 0 -1.5 (16)
x := {[-2, -1], [0, 1], [0.785398163397449, 1.5707963267949], [0, 1], [1, 2], [0.785398163397449, 1.5707963267949], [1.5, 2.25]}
CP(4) => []
x := {[-2, -1], [0, 1], [0.785398163397449, 1.5707963267949], [0, 1], [1, 2], [0.785398163397449, 1.5707963267949], [2.25, 3]}
split: 0 -1.5 (16)
x := {[-2, -1.5], [0, 1], [-4.94065645841247e-324, 0.785398163397449], [-1, 0], [1, 2], [-4.94065645841247e-324, 0.785398163397449], [2.25, 3]}
CP(7) => []
x := {[-1.5, -1], [0, 1], [-4.94065645841247e-324, 0.785398163397449], [-1, 0], [1, 2], [-4.94065645841247e-324, 0.785398163397449], [2.25, 3]}
CP(2) => {[-1.5, -1], [0.5, 1], [-4.94065645841247e-324, 0.785398163397449], [-1, 0], [1, 2], [-4.94065645841247e-324, 0.785398163397449], [2.25, 3]}
split: 3 -0.5 (16)
x := {[-2, -1.5], [0, 1], [-4.94065645841247e-324, 0.785398163397449], [-1, 0], [1, 2], [0.785398163397449, 1.5707963267949], [2.25, 3]}
CP(7) => []
x := {[-1.5, -1], [0, 1], [-4.94065645841247e-324, 0.785398163397449], [-1, 0], [1, 2], [0.785398163397449, 1.5707963267949], [2.25, 3]}
CP(2) => {[-1.5, -1], [0.5, 1], [-4.94065645841247e-324, 0.785398163397449], [-1, 0], [1, 2], [0.785398163397449, 1.5707963267949], [2.25, 3]}
split: 3 -0.5 (16)
x := {[-2, -1.5], [0, 1], [0.785398163397449, 1.5707963267949], [-1, 0], [1, 2], [-4.94065645841247e-324, 0.785398163397449], [2.25, 3]}
split: 1 0.5 (17)
x := {[-1.5, -1], [0, 1], [0.785398163397449, 1.5707963267949], [-1, 0], [1, 2], [-4.94065645841247e-324, 0.785398163397449], [2.25, 3]}
CP(2) => {[-1.5, -1], [0.5, 1], [0.785398163397449, 1.5707963267949], [-1, 0], [1, 2], [-4.94065645841247e-324, 0.785398163397449], [2.25, 3]}
split: 3 -0.5 (18)
x := {[-2, -1.5], [0, 1], [0.785398163397449, 1.5707963267949], [-1, 0], [1, 2], [0.785398163397449, 1.5707963267949], [2.25, 3]}
split: 1 0.5 (19)
x := {[-1.5, -1], [0, 1], [0.785398163397449, 1.5707963267949], [-1, 0], [1, 2], [0.785398163397449, 1.5707963267949], [2.25, 3]}
CP(2) => {[-1.5, -1], [0.5, 1], [0.785398163397449, 1.5707963267949], [-1, 0], [1, 2], [0.785398163397449, 1.5707963267949], [2.25, 3]}
split: 3 -0.5 (20)
x := {[-2, -1.5], [0, 1], [-4.94065645841247e-324, 0.785398163397449], [0, 1], [1, 2], [-4.94065645841247e-324, 0.785398163397449], [2.25, 3]}
CP(7) => []
x := {[-1.5, -1], [0, 1], [-4.94065645841247e-324, 0.785398163397449], [0, 1], [1, 2], [-4.94065645841247e-324, 0.785398163397449], [2.25, 3]}
CP(2) => {[-1.5, -1], [0.5, 1], [-4.94065645841247e-324, 0.785398163397449], [0, 1], [1, 2], [-4.94065645841247e-324, 0.785398163397449], [2.25, 3]}
split: 3 0.5 (20)
x := {[-2, -1.5], [0, 1], [-4.94065645841247e-324, 0.785398163397449], [0, 1], [1, 2], [0.785398163397449, 1.5707963267949], [2.25, 3]}
CP(7) => []
x := {[-1.5, -1], [0, 1], [-4.94065645841247e-324, 0.785398163397449], [0, 1], [1, 2], [0.785398163397449, 1.5707963267949], [2.25, 3]}
CP(2) => {[-1.5, -1], [0.5, 1], [-4.94065645841247e-324, 0.785398163397449], [0, 1], [1, 2], [0.785398163397449, 1.5707963267949], [2.25, 3]}
split: 3 0.5 (20)
x := {[-2, -1.5], [0, 1], [0.785398163397449, 1.5707963267949], [0, 1], [1, 2], [-4.94065645841247e-324, 0.785398163397449], [2.25, 3]}
split: 1 0.5 (21)
x := {[-1.5, -1], [0, 1], [0.785398163397449, 1.5707963267949], [0, 1], [1, 2], [-4.94065645841247e-324, 0.785398163397449], [2.25, 3]}
CP(2) => {[-1.5, -1], [0.5, 1], [0.785398163397449, 1.5707963267949], [0, 1], [1, 2], [-4.94065645841247e-324, 0.785398163397449], [2.25, 3]}
split: 3 0.5 (22)
x := {[-2, -1.5], [0, 1], [0.785398163397449, 1.5707963267949], [0, 1], [1, 2], [0.785398163397449, 1.5707963267949], [2.25, 3]}
split: 1 0.5 (23)
x := {[-1.5, -1], [0, 1], [0.785398163397449, 1.5707963267949], [0, 1], [1, 2], [0.785398163397449, 1.5707963267949], [2.25, 3]}
CP(2) => {[-1.5, -1], [0.5, 1], [0.785398163397449, 1.5707963267949], [0, 1], [1, 2], [0.785398163397449, 1.5707963267949], [2.25, 3]}
split: 3 0.5 (24)
x := {[-1.5, -1], [0.5, 1], [-4.94065645841247e-324, 0.785398163397449], [-1, -0.5], [1, 2], [-4.94065645841247e-324, 0.785398163397449], [2.25, 3]}
CP(2) => {[-1.5, -1], [0.5, 1], [-4.94065645841247e-324, 0.785398163397449], [-1, -0.5], [1, 1.5], [-4.94065645841247e-324, 0.785398163397449], [2.25, 3]}
split: 2 0.392699 (25)
x := {[-1.5, -1], [0.5, 1], [-4.94065645841247e-324, 0.785398163397449], [-0.5, 0], [1, 2], [-4.94065645841247e-324, 0.785398163397449], [2.25, 3]}
split: 4 1.5 (26)
x := {[-1.5, -1], [0.5, 1], [-4.94065645841247e-324, 0.785398163397449], [-1, -0.5], [1, 2], [0.785398163397449, 1.5707963267949], [2.25, 3]}
CP(2) => {[-1.5, -1], [0.5, 1], [-4.94065645841247e-324, 0.785398163397449], [-1, -0.5], [1, 1.5], [0.785398163397449, 1.5707963267949], [2.25, 3]}
split: 2 0.392699 (27)
x := {[-1.5, -1], [0.5, 1], [-4.94065645841247e-324, 0.785398163397449], [-0.5, 0], [1, 2], [0.785398163397449, 1.5707963267949], [2.25, 3]}
split: 4 1.5 (28)
x := {[-2, -1.5], [0, 0.5], [0.785398163397449, 1.5707963267949], [-1, 0], [1, 2], [-4.94065645841247e-324, 0.785398163397449], [2.25, 3]}
split: 3 -0.5 (29)
x := {[-2, -1.5], [0.5, 1], [0.785398163397449, 1.5707963267949], [-1, 0], [1, 2], [-4.94065645841247e-324, 0.785398163397449], [2.25, 3]}
split: 3 -0.5 (30)
x := {[-1.5, -1], [0.5, 1], [0.785398163397449, 1.5707963267949], [-1, -0.5], [1, 2], [-4.94065645841247e-324, 0.785398163397449], [2.25, 3]}
CP(2) => {[-1.5, -1], [0.5, 1], [0.785398163397449, 1.5707963267949], [-1, -0.5], [1, 1.5], [-4.94065645841247e-324, 0.785398163397449], [2.25, 3]}
split: 5 0.392699 (31)
x := {[-1.5, -1], [0.5, 1], [0.785398163397449, 1.5707963267949], [-0.5, 0], [1, 2], [-4.94065645841247e-324, 0.785398163397449], [2.25, 3]}
split: 4 1.5 (32)
x := {[-2, -1.5], [0, 0.5], [0.785398163397449, 1.5707963267949], [-1, 0], [1, 2], [0.785398163397449, 1.5707963267949], [2.25, 3]}
split: 3 -0.5 (33)
x := {[-2, -1.5], [0.5, 1], [0.785398163397449, 1.5707963267949], [-1, 0], [1, 2], [0.785398163397449, 1.5707963267949], [2.25, 3]}
split: 3 -0.5 (34)
x := {[-1.5, -1], [0.5, 1], [0.785398163397449, 1.5707963267949], [-1, -0.5], [1, 2], [0.785398163397449, 1.5707963267949], [2.25, 3]}
CP(2) => {[-1.5, -1], [0.5, 1], [0.785398163397449, 1.5707963267949], [-1, -0.5], [1, 1.5], [0.785398163397449, 1.5707963267949], [2.25, 3]}
split: 2 1.1781 (35)
x := {[-1.5, -1], [0.5, 1], [0.785398163397449, 1.5707963267949], [-0.5, 0], [1, 2], [0.785398163397449, 1.5707963267949], [2.25, 3]}
split: 4 1.5 (36)
x := {[-1.5, -1], [0.5, 1], [-4.94065645841247e-324, 0.785398163397449], [0, 0.5], [1, 2], [-4.94065645841247e-324, 0.785398163397449], [2.25, 3]}
split: 4 1.5 (37)
x := {[-1.5, -1], [0.5, 1], [-4.94065645841247e-324, 0.785398163397449], [0.5, 1], [1, 2], [-4.94065645841247e-324, 0.785398163397449], [2.25, 3]}
CP(2) => {[-1.5, -1], [0.5, 1], [-4.94065645841247e-324, 0.785398163397449], [0.5, 1], [1, 1.5], [-4.94065645841247e-324, 0.785398163397449], [2.25, 3]}
split: 2 0.392699 (38)
x := {[-1.5, -1], [0.5, 1], [-4.94065645841247e-324, 0.785398163397449], [0, 0.5], [1, 2], [0.785398163397449, 1.5707963267949], [2.25, 3]}
split: 4 1.5 (39)
x := {[-1.5, -1], [0.5, 1], [-4.94065645841247e-324, 0.785398163397449], [0.5, 1], [1, 2], [0.785398163397449, 1.5707963267949], [2.25, 3]}
CP(2) => {[-1.5, -1], [0.5, 1], [-4.94065645841247e-324, 0.785398163397449], [0.5, 1], [1, 1.5], [0.785398163397449, 1.5707963267949], [2.25, 3]}
split: 2 0.392699 (40)
x := {[-2, -1.5], [0, 0.5], [0.785398163397449, 1.5707963267949], [0, 1], [1, 2], [-4.94065645841247e-324, 0.785398163397449], [2.25, 3]}
split: 3 0.5 (41)
x := {[-2, -1.5], [0.5, 1], [0.785398163397449, 1.5707963267949], [0, 1], [1, 2], [-4.94065645841247e-324, 0.785398163397449], [2.25, 3]}
split: 3 0.5 (42)
x := {[-1.5, -1], [0.5, 1], [0.785398163397449, 1.5707963267949], [0, 0.5], [1, 2], [-4.94065645841247e-324, 0.785398163397449], [2.25, 3]}
split: 4 1.5 (43)
x := {[-1.5, -1], [0.5, 1], [0.785398163397449, 1.5707963267949], [0.5, 1], [1, 2], [-4.94065645841247e-324, 0.785398163397449], [2.25, 3]}
CP(2) => {[-1.5, -1], [0.5, 1], [0.785398163397449, 1.5707963267949], [0.5, 1], [1, 1.5], [-4.94065645841247e-324, 0.785398163397449], [2.25, 3]}
split: 5 0.392699 (44)
x := {[-2, -1.5], [0, 0.5], [0.785398163397449, 1.5707963267949], [0, 1], [1, 2], [0.785398163397449, 1.5707963267949], [2.25, 3]}
split: 3 0.5 (45)
x := {[-2, -1.5], [0.5, 1], [0.785398163397449, 1.5707963267949], [0, 1], [1, 2], [0.785398163397449, 1.5707963267949], [2.25, 3]}
split: 3 0.5 (46)
x := {[-1.5, -1], [0.5, 1], [0.785398163397449, 1.5707963267949], [0, 0.5], [1, 2], [0.785398163397449, 1.5707963267949], [2.25, 3]}
split: 4 1.5 (47)
x := {[-1.5, -1], [0.5, 1], [0.785398163397449, 1.5707963267949], [0.5, 1], [1, 2], [0.785398163397449, 1.5707963267949], [2.25, 3]}
CP(2) => {[-1.5, -1], [0.5, 1], [0.785398163397449, 1.5707963267949], [0.5, 1], [1, 1.5], [0.785398163397449, 1.5707963267949], [2.25, 3]}
split: 2 1.1781 (48)
x := {[-1.5, -1], [0.5, 1], [-4.94065645841247e-324, 0.392699081698724], [-1, -0.5], [1, 1.5], [-4.94065645841247e-324, 0.785398163397449], [2.25, 3]}
split: 5 0.392699 (49)
x := {[-1.5, -1], [0.5, 1], [0.392699081698724, 0.785398163397449], [-1, -0.5], [1, 1.5], [-4.94065645841247e-324, 0.785398163397449], [2.25, 3]}
split: 5 0.392699 (50)
x := {[-1.5, -1], [0.5, 1], [-4.94065645841247e-324, 0.785398163397449], [-0.5, 0], [1, 1.5], [-4.94065645841247e-324, 0.785398163397449], [2.25, 3]}
split: 2 0.392699 (51)
x := {[-1.5, -1], [0.5, 1], [-4.94065645841247e-324, 0.785398163397449], [-0.5, 0], [1.5, 2], [-4.94065645841247e-324, 0.785398163397449], [2.25, 3]}
CP(4) => {[-1.5, -1], [0.5, 1], [-4.94065645841247e-324, 0.785398163397449], [-0.5, 0], [1.5, 1.93606821860723], [-4.94065645841247e-324, 0.383937310709108], [2.25, 3]}
split: 2 0.392699 (52)
x := {[-1.5, -1], [0.5, 1], [-4.94065645841247e-324, 0.392699081698724], [-1, -0.5], [1, 1.5], [0.785398163397449, 1.5707963267949], [2.25, 3]}
split: 5 1.1781 (53)
x := {[-1.5, -1], [0.5, 1], [0.392699081698724, 0.785398163397449], [-1, -0.5], [1, 1.5], [0.785398163397449, 1.5707963267949], [2.25, 3]}
split: 5 1.1781 (54)
x := {[-1.5, -1], [0.5, 1], [-4.94065645841247e-324, 0.785398163397449], [-0.5, 0], [1, 1.5], [0.785398163397449, 1.5707963267949], [2.25, 3]}
split: 2 0.392699 (55)
x := {[-1.5, -1], [0.5, 1], [-4.94065645841247e-324, 0.785398163397449], [-0.5, 0], [1.5, 2], [0.785398163397449, 1.5707963267949], [2.25, 3]}
split: 2 0.392699 (56)
x := {[-2, -1.5], [0, 0.5], [0.785398163397449, 1.5707963267949], [-1, -0.5], [1, 2], [-4.94065645841247e-324, 0.785398163397449], [2.25, 3]}
CP(2) => {[-2, -1.5], [0, 0.5], [0.785398163397449, 1.5707963267949], [-1, -0.5], [1, 1.5], [-4.94065645841247e-324, 0.785398163397449], [2.25, 3]}
split: 5 0.392699 (57)
x := {[-2, -1.5], [0, 0.5], [0.785398163397449, 1.5707963267949], [-0.5, 0], [1, 2], [-4.94065645841247e-324, 0.785398163397449], [2.25, 3]}
split: 4 1.5 (58)
x := {[-2, -1.5], [0.5, 1], [0.785398163397449, 1.5707963267949], [-1, -0.5], [1, 2], [-4.94065645841247e-324, 0.785398163397449], [2.25, 3]}
CP(2) => {[-2, -1.5], [0.5, 1], [0.785398163397449, 1.5707963267949], [-1, -0.5], [1, 1.5], [-4.94065645841247e-324, 0.785398163397449], [2.25, 3]}
split: 5 0.392699 (59)
x := {[-2, -1.5], [0.5, 1], [0.785398163397449, 1.5707963267949], [-0.5, 0], [1, 2], [-4.94065645841247e-324, 0.785398163397449], [2.25, 3]}
split: 4 1.5 (60)
x := {[-1.5, -1], [0.5, 1], [0.785398163397449, 1.5707963267949], [-1, -0.5], [1, 1.5], [-4.94065645841247e-324, 0.392699081698724], [2.25, 3]}
split: 2 1.1781 (61)
x := {[-1.5, -1], [0.5, 1], [0.785398163397449, 1.5707963267949], [-1, -0.5], [1, 1.5], [0.392699081698724, 0.785398163397449], [2.25, 3]}
split: 2 1.1781 (62)
x := {[-1.5, -1], [0.5, 1], [0.785398163397449, 1.5707963267949], [-0.5, 0], [1, 1.5], [-4.94065645841247e-324, 0.785398163397449], [2.25, 3]}
split: 5 0.392699 (63)
x := {[-1.5, -1], [0.5, 1], [0.785398163397449, 1.5707963267949], [-0.5, 0], [1.5, 2], [-4.94065645841247e-324, 0.785398163397449], [2.25, 3]}
CP(4) => {[-1.5, -1], [0.5, 1], [0.785398163397449, 1.5707963267949], [-0.5, 0], [1.5, 1.93606821860723], [-4.94065645841247e-324, 0.383937310709108], [2.25, 3]}
split: 2 1.1781 (64)
x := {[-2, -1.5], [0, 0.5], [0.785398163397449, 1.5707963267949], [-1, -0.5], [1, 2], [0.785398163397449, 1.5707963267949], [2.25, 3]}
CP(2) => {[-2, -1.5], [0, 0.5], [0.785398163397449, 1.5707963267949], [-1, -0.5], [1, 1.5], [0.785398163397449, 1.5707963267949], [2.25, 3]}
split: 2 1.1781 (65)
x := {[-2, -1.5], [0, 0.5], [0.785398163397449, 1.5707963267949], [-0.5, 0], [1, 2], [0.785398163397449, 1.5707963267949], [2.25, 3]}
split: 4 1.5 (66)
x := {[-2, -1.5], [0.5, 1], [0.785398163397449, 1.5707963267949], [-1, -0.5], [1, 2], [0.785398163397449, 1.5707963267949], [2.25, 3]}
CP(2) => {[-2, -1.5], [0.5, 1], [0.785398163397449, 1.5707963267949], [-1, -0.5], [1, 1.5], [0.785398163397449, 1.5707963267949], [2.25, 3]}
split: 2 1.1781 (67)
x := {[-2, -1.5], [0.5, 1], [0.785398163397449, 1.5707963267949], [-0.5, 0], [1, 2], [0.785398163397449, 1.5707963267949], [2.25, 3]}
split: 4 1.5 (68)
x := {[-1.5, -1], [0.5, 1], [0.785398163397449, 1.17809724509617], [-1, -0.5], [1, 1.5], [0.785398163397449, 1.5707963267949], [2.25, 3]}
split: 5 1.1781 (69)
x := {[-1.5, -1], [0.5, 1], [1.17809724509617, 1.5707963267949], [-1, -0.5], [1, 1.5], [0.785398163397449, 1.5707963267949], [2.25, 3]}
split: 5 1.1781 (70)
x := {[-1.5, -1], [0.5, 1], [0.785398163397449, 1.5707963267949], [-0.5, 0], [1, 1.5], [0.785398163397449, 1.5707963267949], [2.25, 3]}
split: 2 1.1781 (71)
x := {[-1.5, -1], [0.5, 1], [0.785398163397449, 1.5707963267949], [-0.5, 0], [1.5, 2], [0.785398163397449, 1.5707963267949], [2.25, 3]}
split: 2 1.1781 (72)
x := {[-1.5, -1], [0.5, 1], [-4.94065645841247e-324, 0.785398163397449], [0, 0.5], [1, 1.5], [-4.94065645841247e-324, 0.785398163397449], [2.25, 3]}
split: 2 0.392699 (73)
x := {[-1.5, -1], [0.5, 1], [-4.94065645841247e-324, 0.785398163397449], [0, 0.5], [1.5, 2], [-4.94065645841247e-324, 0.785398163397449], [2.25, 3]}
CP(7) => {[-1.5, -1], [0.5, 1], [-4.94065645841247e-324, 0.785398163397449], [0, 0.5], [1.5, 1.73034940291243], [-4.94065645841247e-324, 0.199179998599883], [2.25, 3]}
split: 2 0.392699 (74)
x := {[-1.5, -1], [0.5, 1], [-4.94065645841247e-324, 0.392699081698724], [0.5, 1], [1, 1.5], [-4.94065645841247e-324, 0.785398163397449], [2.25, 3]}
split: 5 0.392699 (75)
x := {[-1.5, -1], [0.5, 1], [0.392699081698724, 0.785398163397449], [0.5, 1], [1, 1.5], [-4.94065645841247e-324, 0.785398163397449], [2.25, 3]}
split: 5 0.392699 (76)
x := {[-1.5, -1], [0.5, 1], [-4.94065645841247e-324, 0.785398163397449], [0, 0.5], [1, 1.5], [0.785398163397449, 1.5707963267949], [2.25, 3]}
split: 2 0.392699 (77)
x := {[-1.5, -1], [0.5, 1], [-4.94065645841247e-324, 0.785398163397449], [0, 0.5], [1.5, 2], [0.785398163397449, 1.5707963267949], [2.25, 3]}
split: 2 0.392699 (78)
x := {[-1.5, -1], [0.5, 1], [-4.94065645841247e-324, 0.392699081698724], [0.5, 1], [1, 1.5], [0.785398163397449, 1.5707963267949], [2.25, 3]}
split: 5 1.1781 (79)
x := {[-1.5, -1], [0.5, 1], [0.392699081698724, 0.785398163397449], [0.5, 1], [1, 1.5], [0.785398163397449, 1.5707963267949], [2.25, 3]}
split: 5 1.1781 (80)
x := {[-2, -1.5], [0, 0.5], [0.785398163397449, 1.5707963267949], [0, 0.5], [1, 2], [-4.94065645841247e-324, 0.785398163397449], [2.25, 3]}
split: 4 1.5 (81)
x := {[-2, -1.5], [0, 0.5], [0.785398163397449, 1.5707963267949], [0.5, 1], [1, 2], [-4.94065645841247e-324, 0.785398163397449], [2.25, 3]}
CP(2) => {[-2, -1.5], [0, 0.5], [0.785398163397449, 1.5707963267949], [0.5, 1], [1, 1.5], [-4.94065645841247e-324, 0.785398163397449], [2.25, 3]}
split: 5 0.392699 (82)
x := {[-2, -1.5], [0.5, 1], [0.785398163397449, 1.5707963267949], [0, 0.5], [1, 2], [-4.94065645841247e-324, 0.785398163397449], [2.25, 3]}
split: 4 1.5 (83)
x := {[-2, -1.5], [0.5, 1], [0.785398163397449, 1.5707963267949], [0.5, 1], [1, 2], [-4.94065645841247e-324, 0.785398163397449], [2.25, 3]}
CP(2) => {[-2, -1.5], [0.5, 1], [0.785398163397449, 1.5707963267949], [0.5, 1], [1, 1.5], [-4.94065645841247e-324, 0.785398163397449], [2.25, 3]}
split: 5 0.392699 (84)
x := {[-1.5, -1], [0.5, 1], [0.785398163397449, 1.5707963267949], [0, 0.5], [1, 1.5], [-4.94065645841247e-324, 0.785398163397449], [2.25, 3]}
split: 5 0.392699 (85)
x := {[-1.5, -1], [0.5, 1], [0.785398163397449, 1.5707963267949], [0, 0.5], [1.5, 2], [-4.94065645841247e-324, 0.785398163397449], [2.25, 3]}
CP(7) => {[-1.5, -1], [0.5, 1], [0.785398163397449, 1.5707963267949], [0, 0.5], [1.5, 1.73034940291243], [-4.94065645841247e-324, 0.199179998599883], [2.25, 3]}
split: 2 1.1781 (86)
x := {[-1.5, -1], [0.5, 1], [0.785398163397449, 1.5707963267949], [0.5, 1], [1, 1.5], [-4.94065645841247e-324, 0.392699081698724], [2.25, 3]}
split: 2 1.1781 (87)
x := {[-1.5, -1], [0.5, 1], [0.785398163397449, 1.5707963267949], [0.5, 1], [1, 1.5], [0.392699081698724, 0.785398163397449], [2.25, 3]}
split: 2 1.1781 (88)
x := {[-2, -1.5], [0, 0.5], [0.785398163397449, 1.5707963267949], [0, 0.5], [1, 2], [0.785398163397449, 1.5707963267949], [2.25, 3]}
split: 4 1.5 (89)
x := {[-2, -1.5], [0, 0.5], [0.785398163397449, 1.5707963267949], [0.5, 1], [1, 2], [0.785398163397449, 1.5707963267949], [2.25, 3]}
CP(2) => {[-2, -1.5], [0, 0.5], [0.785398163397449, 1.5707963267949], [0.5, 1], [1, 1.5], [0.785398163397449, 1.5707963267949], [2.25, 3]}
split: 2 1.1781 (90)
x := {[-2, -1.5], [0.5, 1], [0.785398163397449, 1.5707963267949], [0, 0.5], [1, 2], [0.785398163397449, 1.5707963267949], [2.25, 3]}
split: 4 1.5 (91)
x := {[-2, -1.5], [0.5, 1], [0.785398163397449, 1.5707963267949], [0.5, 1], [1, 2], [0.785398163397449, 1.5707963267949], [2.25, 3]}
CP(2) => {[-2, -1.5], [0.5, 1], [0.785398163397449, 1.5707963267949], [0.5, 1], [1, 1.5], [0.785398163397449, 1.5707963267949], [2.25, 3]}
split: 2 1.1781 (92)
x := {[-1.5, -1], [0.5, 1], [0.785398163397449, 1.5707963267949], [0, 0.5], [1, 1.5], [0.785398163397449, 1.5707963267949], [2.25, 3]}
split: 2 1.1781 (93)
x := {[-1.5, -1], [0.5, 1], [0.785398163397449, 1.5707963267949], [0, 0.5], [1.5, 2], [0.785398163397449, 1.5707963267949], [2.25, 3]}
split: 2 1.1781 (94)
x := {[-1.5, -1], [0.5, 1], [0.785398163397449, 1.17809724509617], [0.5, 1], [1, 1.5], [0.785398163397449, 1.5707963267949], [2.25, 3]}
split: 5 1.1781 (95)
x := {[-1.5, -1], [0.5, 1], [1.17809724509617, 1.5707963267949], [0.5, 1], [1, 1.5], [0.785398163397449, 1.5707963267949], [2.25, 3]}
split: 5 1.1781 (96)
x := {[-1.5, -1], [0.5, 1], [-4.94065645841247e-324, 0.392699081698724], [-1, -0.5], [1, 1.5], [-4.94065645841247e-324, 0.392699081698724], [2.25, 3]}
split: 6 2.625 (97)
x := {[-1.5, -1], [0.5, 1], [-4.94065645841247e-324, 0.392699081698724], [-1, -0.5], [1, 1.5], [0.392699081698724, 0.785398163397449], [2.25, 3]}
split: 6 2.625 (98)
x := {[-1.5, -1], [0.5, 1], [0.392699081698724, 0.785398163397449], [-1, -0.5], [1, 1.5], [-4.94065645841247e-324, 0.392699081698724], [2.25, 3]}
split: 6 2.625 (99)
x := {[-1.5, -1], [0.5, 1], [0.392699081698724, 0.785398163397449], [-1, -0.5], [1, 1.5], [0.392699081698724, 0.785398163397449], [2.25, 3]}
split: 6 2.625 (100)
x := {[-1.5, -1], [0.5, 1], [-4.94065645841247e-324, 0.392699081698724], [-0.5, 0], [1, 1.5], [-4.94065645841247e-324, 0.785398163397449], [2.25, 3]}
split: 5 0.392699 (101)
x := {[-1.5, -1], [0.5, 1], [0.392699081698724, 0.785398163397449], [-0.5, 0], [1, 1.5], [-4.94065645841247e-324, 0.785398163397449], [2.25, 3]}
split: 5 0.392699 (102)
x := {[-1.5, -1], [0.5, 1], [-4.94065645841247e-324, 0.392699081698724], [-0.5, 0], [1.5, 1.93606821860723], [-4.94065645841247e-324, 0.383937310709108], [2.25, 3]}
CP(1) => {[-1.5, -1], [0.5, 1], [-4.94065645841247e-324, 0.392699081698724], [-0.5, 0], [1.5, 1.91715741185101], [-4.94065645841247e-324, 0.366478509741674], [2.25, 3]}
split: 6 2.625 (103)
x := {[-1.5, -1], [0.5, 1], [0.392699081698724, 0.785398163397449], [-0.5, 0], [1.5, 1.93606821860723], [-4.94065645841247e-324, 0.383937310709108], [2.25, 3]}
CP(1) => {[-1.5, -1], [0.5, 1], [0.392699081698724, 0.785398163397449], [-0.5, 0], [1.5, 1.91715741185101], [-4.94065645841247e-324, 0.366478509741674], [2.25, 3]}
split: 6 2.625 (104)
x := {[-1.5, -1], [0.5, 1], [-4.94065645841247e-324, 0.392699081698724], [-1, -0.5], [1, 1.5], [0.785398163397449, 1.17809724509617], [2.25, 3]}
split: 6 2.625 (105)
x := {[-1.5, -1], [0.5, 1], [-4.94065645841247e-324, 0.392699081698724], [-1, -0.5], [1, 1.5], [1.17809724509617, 1.5707963267949], [2.25, 3]}
split: 6 2.625 (106)
x := {[-1.5, -1], [0.5, 1], [0.392699081698724, 0.785398163397449], [-1, -0.5], [1, 1.5], [0.785398163397449, 1.17809724509617], [2.25, 3]}
split: 6 2.625 (107)
x := {[-1.5, -1], [0.5, 1], [0.392699081698724, 0.785398163397449], [-1, -0.5], [1, 1.5], [1.17809724509617, 1.5707963267949], [2.25, 3]}
split: 6 2.625 (108)
x := {[-1.5, -1], [0.5, 1], [-4.94065645841247e-324, 0.392699081698724], [-0.5, 0], [1, 1.5], [0.785398163397449, 1.5707963267949], [2.25, 3]}
split: 5 1.1781 (109)
x := {[-1.5, -1], [0.5, 1], [0.392699081698724, 0.785398163397449], [-0.5, 0], [1, 1.5], [0.785398163397449, 1.5707963267949], [2.25, 3]}
split: 5 1.1781 (110)
x := {[-1.5, -1], [0.5, 1], [-4.94065645841247e-324, 0.392699081698724], [-0.5, 0], [1.5, 2], [0.785398163397449, 1.5707963267949], [2.25, 3]}
split: 5 1.1781 (111)
x := {[-1.5, -1], [0.5, 1], [0.392699081698724, 0.785398163397449], [-0.5, 0], [1.5, 2], [0.785398163397449, 1.5707963267949], [2.25, 3]}
split: 5 1.1781 (112)
x := {[-2, -1.5], [0, 0.5], [0.785398163397449, 1.5707963267949], [-1, -0.5], [1, 1.5], [-4.94065645841247e-324, 0.392699081698724], [2.25, 3]}
split: 2 1.1781 (113)
x := {[-2, -1.5], [0, 0.5], [0.785398163397449, 1.5707963267949], [-1, -0.5], [1, 1.5], [0.392699081698724, 0.785398163397449], [2.25, 3]}
split: 2 1.1781 (114)
x := {[-2, -1.5], [0, 0.5], [0.785398163397449, 1.5707963267949], [-0.5, 0], [1, 1.5], [-4.94065645841247e-324, 0.785398163397449], [2.25, 3]}
split: 5 0.392699 (115)
x := {[-2, -1.5], [0, 0.5], [0.785398163397449, 1.5707963267949], [-0.5, 0], [1.5, 2], [-4.94065645841247e-324, 0.785398163397449], [2.25, 3]}
CP(4) => {[-2, -1.5], [0, 0.5], [0.785398163397449, 1.5707963267949], [-0.5, 0], [1.5, 1.93606821860723], [-4.94065645841247e-324, 0.383937310709108], [2.25, 3]}
split: 2 1.1781 (116)
x := {[-2, -1.5], [0.5, 1], [0.785398163397449, 1.5707963267949], [-1, -0.5], [1, 1.5], [-4.94065645841247e-324, 0.392699081698724], [2.25, 3]}
split: 2 1.1781 (117)
x := {[-2, -1.5], [0.5, 1], [0.785398163397449, 1.5707963267949], [-1, -0.5], [1, 1.5], [0.392699081698724, 0.785398163397449], [2.25, 3]}
split: 2 1.1781 (118)
x := {[-2, -1.5], [0.5, 1], [0.785398163397449, 1.5707963267949], [-0.5, 0], [1, 1.5], [-4.94065645841247e-324, 0.785398163397449], [2.25, 3]}
split: 5 0.392699 (119)
x := {[-2, -1.5], [0.5, 1], [0.785398163397449, 1.5707963267949], [-0.5, 0], [1.5, 2], [-4.94065645841247e-324, 0.785398163397449], [2.25, 3]}
CP(4) => {[-2, -1.5], [0.5, 1], [0.785398163397449, 1.5707963267949], [-0.5, 0], [1.5, 1.93606821860723], [-4.94065645841247e-324, 0.383937310709108], [2.25, 3]}
split: 2 1.1781 (120)
x := {[-1.5, -1], [0.5, 1], [0.785398163397449, 1.17809724509617], [-1, -0.5], [1, 1.5], [-4.94065645841247e-324, 0.392699081698724], [2.25, 3]}
split: 6 2.625 (121)
x := {[-1.5, -1], [0.5, 1], [1.17809724509617, 1.5707963267949], [-1, -0.5], [1, 1.5], [-4.94065645841247e-324, 0.392699081698724], [2.25, 3]}
split: 6 2.625 (122)
x := {[-1.5, -1], [0.5, 1], [0.785398163397449, 1.17809724509617], [-1, -0.5], [1, 1.5], [0.392699081698724, 0.785398163397449], [2.25, 3]}
split: 6 2.625 (123)
x := {[-1.5, -1], [0.5, 1], [1.17809724509617, 1.5707963267949], [-1, -0.5], [1, 1.5], [0.392699081698724, 0.785398163397449], [2.25, 3]}
split: 6 2.625 (124)
x := {[-1.5, -1], [0.5, 1], [0.785398163397449, 1.5707963267949], [-0.5, 0], [1, 1.5], [-4.94065645841247e-324, 0.392699081698724], [2.25, 3]}
split: 2 1.1781 (125)
x := {[-1.5, -1], [0.5, 1], [0.785398163397449, 1.5707963267949], [-0.5, 0], [1, 1.5], [0.392699081698724, 0.785398163397449], [2.25, 3]}
split: 2 1.1781 (126)
x := {[-1.5, -1], [0.5, 1], [0.785398163397449, 1.17809724509617], [-0.5, 0], [1.5, 1.93606821860723], [-4.94065645841247e-324, 0.383937310709108], [2.25, 3]}
CP(1) => {[-1.5, -1], [0.5, 1], [0.785398163397449, 1.17809724509617], [-0.5, 0], [1.5, 1.91715741185101], [-4.94065645841247e-324, 0.366478509741674], [2.25, 3]}
split: 6 2.625 (127)
x := {[-1.5, -1], [0.5, 1], [1.17809724509617, 1.5707963267949], [-0.5, 0], [1.5, 1.93606821860723], [-4.94065645841247e-324, 0.383937310709108], [2.25, 3]}
CP(1) => {[-1.5, -1], [0.5, 1], [1.17809724509617, 1.5707963267949], [-0.5, 0], [1.5, 1.91715741185101], [-4.94065645841247e-324, 0.366478509741674], [2.25, 3]}
split: 6 2.625 (128)
x := {[-2, -1.5], [0, 0.5], [0.785398163397449, 1.17809724509617], [-1, -0.5], [1, 1.5], [0.785398163397449, 1.5707963267949], [2.25, 3]}
CP(3) => []
x := {[-2, -1.5], [0, 0.5], [1.17809724509617, 1.5707963267949], [-1, -0.5], [1, 1.5], [0.785398163397449, 1.5707963267949], [2.25, 3]}
CP(3) => {[-1.921626306698, -1.5], [0.0783736933019978, 0.5], [1.17809724509617, 1.5707963267949], [-1, -0.5], [1, 1.5], [0.785398163397449, 1.5707963267949], [2.25, 3]}
split: 5 1.1781 (128)
x := {[-2, -1.5], [0, 0.5], [0.785398163397449, 1.5707963267949], [-0.5, 0], [1, 1.5], [0.785398163397449, 1.5707963267949], [2.25, 3]}
split: 2 1.1781 (129)
x := {[-2, -1.5], [0, 0.5], [0.785398163397449, 1.5707963267949], [-0.5, 0], [1.5, 2], [0.785398163397449, 1.5707963267949], [2.25, 3]}
split: 2 1.1781 (130)
x := {[-2, -1.5], [0.5, 1], [0.785398163397449, 1.17809724509617], [-1, -0.5], [1, 1.5], [0.785398163397449, 1.5707963267949], [2.25, 3]}
CP(3) => []
x := {[-2, -1.5], [0.5, 1], [1.17809724509617, 1.5707963267949], [-1, -0.5], [1, 1.5], [0.785398163397449, 1.5707963267949], [2.25, 3]}
CP(2) => {[-1.88777816730189, -1.5], [0.5, 1], [1.17809724509617, 1.5392939625516], [-1, -0.5], [1, 1.5], [0.785398163397449, 1.5707963267949], [2.25, 3]}
split: 5 1.1781 (130)
x := {[-2, -1.5], [0.5, 1], [0.785398163397449, 1.5707963267949], [-0.5, 0], [1, 1.5], [0.785398163397449, 1.5707963267949], [2.25, 3]}
split: 2 1.1781 (131)
x := {[-2, -1.5], [0.5, 1], [0.785398163397449, 1.5707963267949], [-0.5, 0], [1.5, 2], [0.785398163397449, 1.5707963267949], [2.25, 3]}
split: 2 1.1781 (132)
x := {[-1.5, -1], [0.5, 1], [0.785398163397449, 1.17809724509617], [-1, -0.5], [1, 1.5], [0.785398163397449, 1.17809724509617], [2.25, 3]}
split: 6 2.625 (133)
x := {[-1.5, -1], [0.5, 1], [0.785398163397449, 1.17809724509617], [-1, -0.5], [1, 1.5], [1.17809724509617, 1.5707963267949], [2.25, 3]}
split: 6 2.625 (134)
x := {[-1.5, -1], [0.5, 1], [1.17809724509617, 1.5707963267949], [-1, -0.5], [1, 1.5], [0.785398163397449, 1.17809724509617], [2.25, 3]}
split: 6 2.625 (135)
x := {[-1.5, -1], [0.5, 1], [1.17809724509617, 1.5707963267949], [-1, -0.5], [1, 1.5], [1.17809724509617, 1.5707963267949], [2.25, 3]}
split: 6 2.625 (136)
x := {[-1.5, -1], [0.5, 1], [0.785398163397449, 1.17809724509617], [-0.5, 0], [1, 1.5], [0.785398163397449, 1.5707963267949], [2.25, 3]}
split: 5 1.1781 (137)
x := {[-1.5, -1], [0.5, 1], [1.17809724509617, 1.5707963267949], [-0.5, 0], [1, 1.5], [0.785398163397449, 1.5707963267949], [2.25, 3]}
split: 5 1.1781 (138)
x := {[-1.5, -1], [0.5, 1], [0.785398163397449, 1.17809724509617], [-0.5, 0], [1.5, 2], [0.785398163397449, 1.5707963267949], [2.25, 3]}
split: 5 1.1781 (139)
x := {[-1.5, -1], [0.5, 1], [1.17809724509617, 1.5707963267949], [-0.5, 0], [1.5, 2], [0.785398163397449, 1.5707963267949], [2.25, 3]}
split: 5 1.1781 (140)
x := {[-1.5, -1], [0.5, 1], [-4.94065645841247e-324, 0.392699081698724], [0, 0.5], [1, 1.5], [-4.94065645841247e-324, 0.785398163397449], [2.25, 3]}
split: 5 0.392699 (141)
x := {[-1.5, -1], [0.5, 1], [0.392699081698724, 0.785398163397449], [0, 0.5], [1, 1.5], [-4.94065645841247e-324, 0.785398163397449], [2.25, 3]}
split: 5 0.392699 (142)
x := {[-1.5, -1], [0.5, 1], [-4.94065645841247e-324, 0.392699081698724], [0, 0.5], [1.5, 1.73034940291243], [-4.94065645841247e-324, 0.199179998599883], [2.25, 3]}
CP(1) => {[-1.5, -1], [0.5, 1], [-4.94065645841247e-324, 0.392699081698724], [0, 0.498868699146002], [1.5, 1.71724280282689], [-4.94065645841247e-324, 0.187707642895598], [2.25, 3]}
split: 6 2.625 (143)
x := {[-1.5, -1], [0.5, 1], [0.392699081698724, 0.785398163397449], [0, 0.5], [1.5, 1.73034940291243], [-4.94065645841247e-324, 0.199179998599883], [2.25, 3]}
CP(1) => {[-1.5, -1], [0.5, 1], [0.392699081698724, 0.785398163397449], [0, 0.498868699146002], [1.5, 1.71724280282689], [-4.94065645841247e-324, 0.187707642895598], [2.25, 3]}
split: 6 2.625 (144)
x := {[-1.5, -1], [0.5, 1], [-4.94065645841247e-324, 0.392699081698724], [0.5, 1], [1, 1.5], [-4.94065645841247e-324, 0.392699081698724], [2.25, 3]}
split: 6 2.625 (145)
x := {[-1.5, -1], [0.5, 1], [-4.94065645841247e-324, 0.392699081698724], [0.5, 1], [1, 1.5], [0.392699081698724, 0.785398163397449], [2.25, 3]}
split: 6 2.625 (146)
x := {[-1.5, -1], [0.5, 1], [0.392699081698724, 0.785398163397449], [0.5, 1], [1, 1.5], [-4.94065645841247e-324, 0.392699081698724], [2.25, 3]}
split: 6 2.625 (147)
x := {[-1.5, -1], [0.5, 1], [0.392699081698724, 0.785398163397449], [0.5, 1], [1, 1.5], [0.392699081698724, 0.785398163397449], [2.25, 3]}
split: 6 2.625 (148)
x := {[-1.5, -1], [0.5, 1], [-4.94065645841247e-324, 0.392699081698724], [0, 0.5], [1, 1.5], [0.785398163397449, 1.5707963267949], [2.25, 3]}
split: 5 1.1781 (149)
x := {[-1.5, -1], [0.5, 1], [0.392699081698724, 0.785398163397449], [0, 0.5], [1, 1.5], [0.785398163397449, 1.5707963267949], [2.25, 3]}
split: 5 1.1781 (150)
x := {[-1.5, -1], [0.5, 1], [-4.94065645841247e-324, 0.392699081698724], [0, 0.5], [1.5, 2], [0.785398163397449, 1.5707963267949], [2.25, 3]}
split: 5 1.1781 (151)
x := {[-1.5, -1], [0.5, 1], [0.392699081698724, 0.785398163397449], [0, 0.5], [1.5, 2], [0.785398163397449, 1.5707963267949], [2.25, 3]}
split: 5 1.1781 (152)
x := {[-1.5, -1], [0.5, 1], [-4.94065645841247e-324, 0.392699081698724], [0.5, 1], [1, 1.5], [0.785398163397449, 1.17809724509617], [2.25, 3]}
split: 6 2.625 (153)
x := {[-1.5, -1], [0.5, 1], [-4.94065645841247e-324, 0.392699081698724], [0.5, 1], [1, 1.5], [1.17809724509617, 1.5707963267949], [2.25, 3]}
split: 6 2.625 (154)
x := {[-1.5, -1], [0.5, 1], [0.392699081698724, 0.785398163397449], [0.5, 1], [1, 1.5], [0.785398163397449, 1.17809724509617], [2.25, 3]}
split: 6 2.625 (155)
x := {[-1.5, -1], [0.5, 1], [0.392699081698724, 0.785398163397449], [0.5, 1], [1, 1.5], [1.17809724509617, 1.5707963267949], [2.25, 3]}
split: 6 2.625 (156)
x := {[-2, -1.5], [0, 0.5], [0.785398163397449, 1.5707963267949], [0, 0.5], [1, 1.5], [-4.94065645841247e-324, 0.785398163397449], [2.25, 3]}
split: 5 0.392699 (157)
x := {[-2, -1.5], [0, 0.5], [0.785398163397449, 1.5707963267949], [0, 0.5], [1.5, 2], [-4.94065645841247e-324, 0.785398163397449], [2.25, 3]}
CP(7) => {[-2, -1.5], [0, 0.5], [0.785398163397449, 1.5707963267949], [0, 0.5], [1.5, 1.73034940291243], [-4.94065645841247e-324, 0.199179998599883], [2.25, 3]}
split: 2 1.1781 (158)
x := {[-2, -1.5], [0, 0.5], [0.785398163397449, 1.5707963267949], [0.5, 1], [1, 1.5], [-4.94065645841247e-324, 0.392699081698724], [2.25, 3]}
split: 2 1.1781 (159)
x := {[-2, -1.5], [0, 0.5], [0.785398163397449, 1.5707963267949], [0.5, 1], [1, 1.5], [0.392699081698724, 0.785398163397449], [2.25, 3]}
split: 2 1.1781 (160)
x := {[-2, -1.5], [0.5, 1], [0.785398163397449, 1.5707963267949], [0, 0.5], [1, 1.5], [-4.94065645841247e-324, 0.785398163397449], [2.25, 3]}
split: 5 0.392699 (161)
x := {[-2, -1.5], [0.5, 1], [0.785398163397449, 1.5707963267949], [0, 0.5], [1.5, 2], [-4.94065645841247e-324, 0.785398163397449], [2.25, 3]}
CP(7) => {[-2, -1.5], [0.5, 1], [0.785398163397449, 1.5707963267949], [0, 0.5], [1.5, 1.73034940291243], [-4.94065645841247e-324, 0.199179998599883], [2.25, 3]}
split: 2 1.1781 (162)
x := {[-2, -1.5], [0.5, 1], [0.785398163397449, 1.5707963267949], [0.5, 1], [1, 1.5], [-4.94065645841247e-324, 0.392699081698724], [2.25, 3]}
split: 2 1.1781 (163)
x := {[-2, -1.5], [0.5, 1], [0.785398163397449, 1.5707963267949], [0.5, 1], [1, 1.5], [0.392699081698724, 0.785398163397449], [2.25, 3]}
split: 2 1.1781 (164)
x := {[-1.5, -1], [0.5, 1], [0.785398163397449, 1.5707963267949], [0, 0.5], [1, 1.5], [-4.94065645841247e-324, 0.392699081698724], [2.25, 3]}
split: 2 1.1781 (165)
x := {[-1.5, -1], [0.5, 1], [0.785398163397449, 1.5707963267949], [0, 0.5], [1, 1.5], [0.392699081698724, 0.785398163397449], [2.25, 3]}
split: 2 1.1781 (166)
x := {[-1.5, -1], [0.5, 1], [0.785398163397449, 1.17809724509617], [0, 0.5], [1.5, 1.73034940291243], [-4.94065645841247e-324, 0.199179998599883], [2.25, 3]}
CP(1) => {[-1.5, -1], [0.5, 1], [0.785398163397449, 1.17809724509617], [0, 0.498868699146002], [1.5, 1.71724280282689], [-4.94065645841247e-324, 0.187707642895598], [2.25, 3]}
split: 6 2.625 (167)
x := {[-1.5, -1], [0.5, 1], [1.17809724509617, 1.5707963267949], [0, 0.5], [1.5, 1.73034940291243], [-4.94065645841247e-324, 0.199179998599883], [2.25, 3]}
CP(1) => {[-1.5, -1], [0.5, 1], [1.17809724509617, 1.5707963267949], [0, 0.498868699146002], [1.5, 1.71724280282689], [-4.94065645841247e-324, 0.187707642895598], [2.25, 3]}
split: 6 2.625 (168)
x := {[-1.5, -1], [0.5, 1], [0.785398163397449, 1.17809724509617], [0.5, 1], [1, 1.5], [-4.94065645841247e-324, 0.392699081698724], [2.25, 3]}
split: 6 2.625 (169)
x := {[-1.5, -1], [0.5, 1], [1.17809724509617, 1.5707963267949], [0.5, 1], [1, 1.5], [-4.94065645841247e-324, 0.392699081698724], [2.25, 3]}
split: 6 2.625 (170)
x := {[-1.5, -1], [0.5, 1], [0.785398163397449, 1.17809724509617], [0.5, 1], [1, 1.5], [0.392699081698724, 0.785398163397449], [2.25, 3]}
split: 6 2.625 (171)
x := {[-1.5, -1], [0.5, 1], [1.17809724509617, 1.5707963267949], [0.5, 1], [1, 1.5], [0.392699081698724, 0.785398163397449], [2.25, 3]}
split: 6 2.625 (172)
x := {[-2, -1.5], [0, 0.5], [0.785398163397449, 1.5707963267949], [0, 0.5], [1, 1.5], [0.785398163397449, 1.5707963267949], [2.25, 3]}
split: 2 1.1781 (173)
x := {[-2, -1.5], [0, 0.5], [0.785398163397449, 1.5707963267949], [0, 0.5], [1.5, 2], [0.785398163397449, 1.5707963267949], [2.25, 3]}
split: 2 1.1781 (174)
x := {[-2, -1.5], [0, 0.5], [0.785398163397449, 1.17809724509617], [0.5, 1], [1, 1.5], [0.785398163397449, 1.5707963267949], [2.25, 3]}
CP(3) => []
x := {[-2, -1.5], [0, 0.5], [1.17809724509617, 1.5707963267949], [0.5, 1], [1, 1.5], [0.785398163397449, 1.5707963267949], [2.25, 3]}
CP(3) => {[-1.921626306698, -1.5], [0.0783736933019978, 0.5], [1.17809724509617, 1.5707963267949], [0.5, 1], [1, 1.5], [0.785398163397449, 1.5707963267949], [2.25, 3]}
split: 5 1.1781 (174)
x := {[-2, -1.5], [0.5, 1], [0.785398163397449, 1.5707963267949], [0, 0.5], [1, 1.5], [0.785398163397449, 1.5707963267949], [2.25, 3]}
split: 2 1.1781 (175)
x := {[-2, -1.5], [0.5, 1], [0.785398163397449, 1.5707963267949], [0, 0.5], [1.5, 2], [0.785398163397449, 1.5707963267949], [2.25, 3]}
split: 2 1.1781 (176)
x := {[-2, -1.5], [0.5, 1], [0.785398163397449, 1.17809724509617], [0.5, 1], [1, 1.5], [0.785398163397449, 1.5707963267949], [2.25, 3]}
CP(3) => []
x := {[-2, -1.5], [0.5, 1], [1.17809724509617, 1.5707963267949], [0.5, 1], [1, 1.5], [0.785398163397449, 1.5707963267949], [2.25, 3]}
CP(2) => {[-1.88777816730189, -1.5], [0.5, 1], [1.17809724509617, 1.5392939625516], [0.5, 1], [1, 1.5], [0.785398163397449, 1.5707963267949], [2.25, 3]}
split: 5 1.1781 (176)
x := {[-1.5, -1], [0.5, 1], [0.785398163397449, 1.17809724509617], [0, 0.5], [1, 1.5], [0.785398163397449, 1.5707963267949], [2.25, 3]}
split: 5 1.1781 (177)
x := {[-1.5, -1], [0.5, 1], [1.17809724509617, 1.5707963267949], [0, 0.5], [1, 1.5], [0.785398163397449, 1.5707963267949], [2.25, 3]}
split: 5 1.1781 (178)
x := {[-1.5, -1], [0.5, 1], [0.785398163397449, 1.17809724509617], [0, 0.5], [1.5, 2], [0.785398163397449, 1.5707963267949], [2.25, 3]}
split: 5 1.1781 (179)
x := {[-1.5, -1], [0.5, 1], [1.17809724509617, 1.5707963267949], [0, 0.5], [1.5, 2], [0.785398163397449, 1.5707963267949], [2.25, 3]}
split: 5 1.1781 (180)
x := {[-1.5, -1], [0.5, 1], [0.785398163397449, 1.17809724509617], [0.5, 1], [1, 1.5], [0.785398163397449, 1.17809724509617], [2.25, 3]}
split: 6 2.625 (181)
x := {[-1.5, -1], [0.5, 1], [0.785398163397449, 1.17809724509617], [0.5, 1], [1, 1.5], [1.17809724509617, 1.5707963267949], [2.25, 3]}
split: 6 2.625 (182)
x := {[-1.5, -1], [0.5, 1], [1.17809724509617, 1.5707963267949], [0.5, 1], [1, 1.5], [0.785398163397449, 1.17809724509617], [2.25, 3]}
split: 6 2.625 (183)
x := {[-1.5, -1], [0.5, 1], [1.17809724509617, 1.5707963267949], [0.5, 1], [1, 1.5], [1.17809724509617, 1.5707963267949], [2.25, 3]}
split: 6 2.625 (184)
x := {[-1.5, -1], [0.5, 1], [-4.94065645841247e-324, 0.392699081698724], [-1, -0.5], [1, 1.5], [-4.94065645841247e-324, 0.392699081698724], [2.25, 2.625]}
CP(1) => []
x := {[-1.5, -1], [0.5, 1], [-4.94065645841247e-324, 0.392699081698724], [-1, -0.5], [1, 1.5], [-4.94065645841247e-324, 0.392699081698724], [2.625, 3]}
split: 0 -1.25 (184)
x := {[-1.5, -1], [0.5, 1], [-4.94065645841247e-324, 0.392699081698724], [-1, -0.5], [1, 1.5], [0.392699081698724, 0.785398163397449], [2.25, 2.625]}
CP(1) => []
x := {[-1.5, -1], [0.5, 1], [-4.94065645841247e-324, 0.392699081698724], [-1, -0.5], [1, 1.5], [0.392699081698724, 0.785398163397449], [2.625, 3]}
split: 0 -1.25 (184)
x := {[-1.5, -1], [0.5, 1], [0.392699081698724, 0.785398163397449], [-1, -0.5], [1, 1.5], [-4.94065645841247e-324, 0.392699081698724], [2.25, 2.625]}
CP(2) => []
x := {[-1.5, -1], [0.5, 1], [0.392699081698724, 0.785398163397449], [-1, -0.5], [1, 1.5], [-4.94065645841247e-324, 0.392699081698724], [2.625, 3]}
split: 0 -1.25 (184)
x := {[-1.5, -1], [0.5, 1], [0.392699081698724, 0.785398163397449], [-1, -0.5], [1, 1.5], [0.392699081698724, 0.785398163397449], [2.25, 2.625]}
CP(2) => []
x := {[-1.5, -1], [0.5, 1], [0.392699081698724, 0.785398163397449], [-1, -0.5], [1, 1.5], [0.392699081698724, 0.785398163397449], [2.625, 3]}
split: 0 -1.25 (184)
x := {[-1.5, -1], [0.5, 1], [-4.94065645841247e-324, 0.392699081698724], [-0.5, 0], [1, 1.5], [-4.94065645841247e-324, 0.392699081698724], [2.25, 3]}
split: 6 2.625 (185)
x := {[-1.5, -1], [0.5, 1], [-4.94065645841247e-324, 0.392699081698724], [-0.5, 0], [1, 1.5], [0.392699081698724, 0.785398163397449], [2.25, 3]}
split: 6 2.625 (186)
x := {[-1.5, -1], [0.5, 1], [0.392699081698724, 0.785398163397449], [-0.5, 0], [1, 1.5], [-4.94065645841247e-324, 0.392699081698724], [2.25, 3]}
split: 6 2.625 (187)
x := {[-1.5, -1], [0.5, 1], [0.392699081698724, 0.785398163397449], [-0.5, 0], [1, 1.5], [0.392699081698724, 0.785398163397449], [2.25, 3]}
split: 6 2.625 (188)
x := {[-1.5, -1], [0.5, 1], [-4.94065645841247e-324, 0.392699081698724], [-0.5, 0], [1.5, 1.91715741185101], [-4.94065645841247e-324, 0.366478509741674], [2.25, 2.625]}
CP(1) => []
x := {[-1.5, -1], [0.5, 1], [-4.94065645841247e-324, 0.392699081698724], [-0.5, 0], [1.5, 1.91715741185101], [-4.94065645841247e-324, 0.366478509741674], [2.625, 3]}
CP(1) => {[-1.5, -1], [0.5, 1], [-4.94065645841247e-324, 0.392699081698724], [-0.5, 0], [1.5, 1.90833187731717], [-4.94065645841247e-324, 0.358370854398642], [2.625, 3]}
split: 0 -1.25 (188)
x := {[-1.5, -1], [0.5, 1], [0.392699081698724, 0.785398163397449], [-0.5, 0], [1.5, 1.91715741185101], [-4.94065645841247e-324, 0.366478509741674], [2.25, 2.625]}
CP(1) => []
x := {[-1.5, -1], [0.5, 1], [0.392699081698724, 0.785398163397449], [-0.5, 0], [1.5, 1.91715741185101], [-4.94065645841247e-324, 0.366478509741674], [2.625, 3]}
CP(1) => {[-1.5, -1], [0.5, 1], [0.392699081698724, 0.785398163397449], [-0.5, 0], [1.5, 1.90833187731717], [-4.94065645841247e-324, 0.358370854398642], [2.625, 3]}
split: 0 -1.25 (188)
x := {[-1.5, -1], [0.5, 1], [-4.94065645841247e-324, 0.392699081698724], [-1, -0.5], [1, 1.5], [0.785398163397449, 1.17809724509617], [2.25, 2.625]}
CP(1) => []
x := {[-1.5, -1], [0.5, 1], [-4.94065645841247e-324, 0.392699081698724], [-1, -0.5], [1, 1.5], [0.785398163397449, 1.17809724509617], [2.625, 3]}
split: 0 -1.25 (188)
x := {[-1.5, -1], [0.5, 1], [-4.94065645841247e-324, 0.392699081698724], [-1, -0.5], [1, 1.5], [1.17809724509617, 1.5707963267949], [2.25, 2.625]}
CP(1) => []
x := {[-1.5, -1], [0.5, 1], [-4.94065645841247e-324, 0.392699081698724], [-1, -0.5], [1, 1.5], [1.17809724509617, 1.5707963267949], [2.625, 3]}
split: 0 -1.25 (188)
x := {[-1.5, -1], [0.5, 1], [0.392699081698724, 0.785398163397449], [-1, -0.5], [1, 1.5], [0.785398163397449, 1.17809724509617], [2.25, 2.625]}
CP(2) => []
x := {[-1.5, -1], [0.5, 1], [0.392699081698724, 0.785398163397449], [-1, -0.5], [1, 1.5], [0.785398163397449, 1.17809724509617], [2.625, 3]}
split: 0 -1.25 (188)
x := {[-1.5, -1], [0.5, 1], [0.392699081698724, 0.785398163397449], [-1, -0.5], [1, 1.5], [1.17809724509617, 1.5707963267949], [2.25, 2.625]}
CP(2) => []
x := {[-1.5, -1], [0.5, 1], [0.392699081698724, 0.785398163397449], [-1, -0.5], [1, 1.5], [1.17809724509617, 1.5707963267949], [2.625, 3]}
split: 0 -1.25 (188)
x := {[-1.5, -1], [0.5, 1], [-4.94065645841247e-324, 0.392699081698724], [-0.5, 0], [1, 1.5], [0.785398163397449, 1.17809724509617], [2.25, 3]}
split: 6 2.625 (189)
x := {[-1.5, -1], [0.5, 1], [-4.94065645841247e-324, 0.392699081698724], [-0.5, 0], [1, 1.5], [1.17809724509617, 1.5707963267949], [2.25, 3]}
split: 6 2.625 (190)
x := {[-1.5, -1], [0.5, 1], [0.392699081698724, 0.785398163397449], [-0.5, 0], [1, 1.5], [0.785398163397449, 1.17809724509617], [2.25, 3]}
split: 6 2.625 (191)
x := {[-1.5, -1], [0.5, 1], [0.392699081698724, 0.785398163397449], [-0.5, 0], [1, 1.5], [1.17809724509617, 1.5707963267949], [2.25, 3]}
CP(1) => []
x := {[-1.5, -1], [0.5, 1], [-4.94065645841247e-324, 0.392699081698724], [-0.5, 0], [1.5, 2], [0.785398163397449, 1.17809724509617], [2.25, 3]}
CP(3) => []
x := {[-1.5, -1], [0.5, 1], [-4.94065645841247e-324, 0.392699081698724], [-0.5, 0], [1.5, 2], [1.17809724509617, 1.5707963267949], [2.25, 3]}
CP(2) => {[-1.5, -1], [0.5, 1], [-4.94065645841247e-324, 0.392699081698724], [-0.5, 0], [1.5, 1.85754077426544], [1.17809724509617, 1.5707963267949], [2.25, 3]}
split: 6 2.625 (190)
x := {[-1.5, -1], [0.5, 1], [0.392699081698724, 0.785398163397449], [-0.5, 0], [1.5, 2], [0.785398163397449, 1.17809724509617], [2.25, 3]}
CP(3) => []
x := {[-1.5, -1], [0.5, 1], [0.392699081698724, 0.785398163397449], [-0.5, 0], [1.5, 2], [1.17809724509617, 1.5707963267949], [2.25, 3]}
CP(2) => {[-1.5, -1], [0.5, 1], [0.392699081698724, 0.785398163397449], [-0.5, 0], [1.5, 1.85754077426544], [1.17809724509617, 1.5707963267949], [2.25, 3]}
split: 6 2.625 (190)
x := {[-2, -1.5], [0, 0.5], [0.785398163397449, 1.17809724509617], [-1, -0.5], [1, 1.5], [-4.94065645841247e-324, 0.392699081698724], [2.25, 3]}
CP(2) => []
x := {[-2, -1.5], [0, 0.5], [1.17809724509617, 1.5707963267949], [-1, -0.5], [1, 1.5], [-4.94065645841247e-324, 0.392699081698724], [2.25, 3]}
CP(3) => {[-1.921626306698, -1.5], [0.0783736933019978, 0.5], [1.17809724509617, 1.5707963267949], [-1, -0.5], [1, 1.5], [-4.94065645841247e-324, 0.392699081698724], [2.25, 3]}
split: 6 2.625 (190)
x := {[-2, -1.5], [0, 0.5], [0.785398163397449, 1.17809724509617], [-1, -0.5], [1, 1.5], [0.392699081698724, 0.785398163397449], [2.25, 3]}
CP(3) => []
x := {[-2, -1.5], [0, 0.5], [1.17809724509617, 1.5707963267949], [-1, -0.5], [1, 1.5], [0.392699081698724, 0.785398163397449], [2.25, 3]}
CP(3) => {[-1.921626306698, -1.5], [0.0783736933019978, 0.5], [1.17809724509617, 1.5707963267949], [-1, -0.5], [1, 1.5], [0.392699081698724, 0.785398163397449], [2.25, 3]}
split: 6 2.625 (190)
x := {[-2, -1.5], [0, 0.5], [0.785398163397449, 1.5707963267949], [-0.5, 0], [1, 1.5], [-4.94065645841247e-324, 0.392699081698724], [2.25, 3]}
split: 2 1.1781 (191)
x := {[-2, -1.5], [0, 0.5], [0.785398163397449, 1.5707963267949], [-0.5, 0], [1, 1.5], [0.392699081698724, 0.785398163397449], [2.25, 3]}
split: 2 1.1781 (192)
x := {[-2, -1.5], [0, 0.5], [0.785398163397449, 1.17809724509617], [-0.5, 0], [1.5, 1.93606821860723], [-4.94065645841247e-324, 0.383937310709108], [2.25, 3]}
CP(3) => []
x := {[-2, -1.5], [0, 0.5], [1.17809724509617, 1.5707963267949], [-0.5, 0], [1.5, 1.93606821860723], [-4.94065645841247e-324, 0.383937310709108], [2.25, 3]}
CP(3) => {[-1.921626306698, -1.5], [0.0783736933019978, 0.5], [1.17809724509617, 1.5707963267949], [-0.5, 0], [1.5, 1.90427099189402], [-4.94065645841247e-324, 0.354648577314122], [2.25, 3]}
split: 6 2.625 (192)
x := {[-2, -1.5], [0.5, 1], [0.785398163397449, 1.17809724509617], [-1, -0.5], [1, 1.5], [-4.94065645841247e-324, 0.392699081698724], [2.25, 3]}
CP(3) => []
x := {[-2, -1.5], [0.5, 1], [1.17809724509617, 1.5707963267949], [-1, -0.5], [1, 1.5], [-4.94065645841247e-324, 0.392699081698724], [2.25, 3]}
CP(2) => {[-1.88777816730189, -1.5], [0.5, 1], [1.17809724509617, 1.5392939625516], [-1, -0.5], [1, 1.5], [-4.94065645841247e-324, 0.392699081698724], [2.25, 3]}
split: 6 2.625 (192)
x := {[-2, -1.5], [0.5, 1], [0.785398163397449, 1.17809724509617], [-1, -0.5], [1, 1.5], [0.392699081698724, 0.785398163397449], [2.25, 3]}
CP(1) => []
x := {[-2, -1.5], [0.5, 1], [1.17809724509617, 1.5707963267949], [-1, -0.5], [1, 1.5], [0.392699081698724, 0.785398163397449], [2.25, 3]}
CP(1) => []
x := {[-2, -1.5], [0.5, 1], [0.785398163397449, 1.5707963267949], [-0.5, 0], [1, 1.5], [-4.94065645841247e-324, 0.392699081698724], [2.25, 3]}
split: 2 1.1781 (191)
x := {[-2, -1.5], [0.5, 1], [0.785398163397449, 1.5707963267949], [-0.5, 0], [1, 1.5], [0.392699081698724, 0.785398163397449], [2.25, 3]}
split: 2 1.1781 (192)
x := {[-2, -1.5], [0.5, 1], [0.785398163397449, 1.17809724509617], [-0.5, 0], [1.5, 1.93606821860723], [-4.94065645841247e-324, 0.383937310709108], [2.25, 3]}
CP(3) => []
x := {[-2, -1.5], [0.5, 1], [1.17809724509617, 1.5707963267949], [-0.5, 0], [1.5, 1.93606821860723], [-4.94065645841247e-324, 0.383937310709108], [2.25, 3]}
CP(2) => {[-1.88777816730189, -1.5], [0.5, 1], [1.17809724509617, 1.5392939625516], [-0.5, 0], [1.5, 1.90833187731717], [-4.94065645841247e-324, 0.358370854398642], [2.25, 3]}
split: 6 2.625 (192)
x := {[-1.5, -1], [0.5, 1], [0.785398163397449, 1.17809724509617], [-1, -0.5], [1, 1.5], [-4.94065645841247e-324, 0.392699081698724], [2.25, 2.625]}
CP(3) => {[-1.35626212350779, -1], [0.643737691401425, 1], [0.785398163397449, 1.17809724509617], [-0.982012505153902, -0.5], [1, 1.46953976114561], [-4.94065645841247e-324, 0.392699081698724], [2.25, 2.625]}
split: 3 -0.741006 (193)
x := {[-1.5, -1], [0.5, 1], [0.785398163397449, 1.17809724509617], [-1, -0.5], [1, 1.5], [-4.94065645841247e-324, 0.392699081698724], [2.625, 3]}
split: 0 -1.25 (194)
x := {[-1.5, -1], [0.5, 1], [1.17809724509617, 1.5707963267949], [-1, -0.5], [1, 1.5], [-4.94065645841247e-324, 0.392699081698724], [2.25, 2.625]}
CP(1) => {[-1.46953976114561, -1], [0.5, 0.982012505153902], [1.17809724509617, 1.5707963267949], [-0.982012505153902, -0.5], [1, 1.46953976114561], [-4.94065645841247e-324, 0.392699081698724], [2.25, 2.625]}
split: 3 -0.741006 (195)
x := {[-1.5, -1], [0.5, 1], [1.17809724509617, 1.5707963267949], [-1, -0.5], [1, 1.5], [-4.94065645841247e-324, 0.392699081698724], [2.625, 3]}
split: 0 -1.25 (196)
x := {[-1.5, -1], [0.5, 1], [0.785398163397449, 1.17809724509617], [-1, -0.5], [1, 1.5], [0.392699081698724, 0.785398163397449], [2.25, 2.625]}
CP(3) => {[-1.35626212350779, -1], [0.643737691401425, 1], [0.785398163397449, 1.17809724509617], [-1, -0.5], [1, 1.31612998248154], [0.392699081698724, 0.713167848374988], [2.25, 2.625]}
split: 3 -0.75 (197)
x := {[-1.5, -1], [0.5, 1], [0.785398163397449, 1.17809724509617], [-1, -0.5], [1, 1.5], [0.392699081698724, 0.785398163397449], [2.625, 3]}
split: 0 -1.25 (198)
x := {[-1.5, -1], [0.5, 1], [1.17809724509617, 1.5707963267949], [-1, -0.5], [1, 1.5], [0.392699081698724, 0.785398163397449], [2.25, 2.625]}
CP(2) => []
x := {[-1.5, -1], [0.5, 1], [1.17809724509617, 1.5707963267949], [-1, -0.5], [1, 1.5], [0.392699081698724, 0.785398163397449], [2.625, 3]}
split: 0 -1.25 (198)
x := {[-1.5, -1], [0.5, 1], [0.785398163397449, 1.17809724509617], [-0.5, 0], [1, 1.5], [-4.94065645841247e-324, 0.392699081698724], [2.25, 3]}
split: 6 2.625 (199)
x := {[-1.5, -1], [0.5, 1], [1.17809724509617, 1.5707963267949], [-0.5, 0], [1, 1.5], [-4.94065645841247e-324, 0.392699081698724], [2.25, 3]}
split: 6 2.625 (200)
x := {[-1.5, -1], [0.5, 1], [0.785398163397449, 1.17809724509617], [-0.5, 0], [1, 1.5], [0.392699081698724, 0.785398163397449], [2.25, 3]}
split: 6 2.625 (201)
x := {[-1.5, -1], [0.5, 1], [1.17809724509617, 1.5707963267949], [-0.5, 0], [1, 1.5], [0.392699081698724, 0.785398163397449], [2.25, 3]}
CP(1) => []
x := {[-1.5, -1], [0.5, 1], [0.785398163397449, 1.17809724509617], [-0.5, 0], [1.5, 1.91715741185101], [-4.94065645841247e-324, 0.366478509741674], [2.25, 2.625]}
CP(1) => []
x := {[-1.5, -1], [0.5, 1], [0.785398163397449, 1.17809724509617], [-0.5, 0], [1.5, 1.91715741185101], [-4.94065645841247e-324, 0.366478509741674], [2.625, 3]}
CP(1) => {[-1.5, -1], [0.5, 1], [0.785398163397449, 1.17809724509617], [-0.5, 0], [1.5, 1.90833187731717], [-4.94065645841247e-324, 0.358370854398642], [2.625, 3]}
split: 0 -1.25 (200)
x := {[-1.5, -1], [0.5, 1], [1.17809724509617, 1.5707963267949], [-0.5, 0], [1.5, 1.91715741185101], [-4.94065645841247e-324, 0.366478509741674], [2.25, 2.625]}
CP(1) => []
x := {[-1.5, -1], [0.5, 1], [1.17809724509617, 1.5707963267949], [-0.5, 0], [1.5, 1.91715741185101], [-4.94065645841247e-324, 0.366478509741674], [2.625, 3]}
CP(1) => {[-1.5, -1], [0.5, 1], [1.17809724509617, 1.5707963267949], [-0.5, 0], [1.5, 1.90833187731717], [-4.94065645841247e-324, 0.358370854398642], [2.625, 3]}
split: 0 -1.25 (200)
x := {[-1.921626306698, -1.5], [0.0783736933019978, 0.5], [1.17809724509617, 1.5707963267949], [-1, -0.5], [1, 1.5], [0.785398163397449, 1.17809724509617], [2.25, 3]}
split: 6 2.625 (201)
x := {[-1.921626306698, -1.5], [0.0783736933019978, 0.5], [1.17809724509617, 1.5707963267949], [-1, -0.5], [1, 1.5], [1.17809724509617, 1.5707963267949], [2.25, 3]}
split: 6 2.625 (202)
x := {[-2, -1.5], [0, 0.5], [0.785398163397449, 1.17809724509617], [-0.5, 0], [1, 1.5], [0.785398163397449, 1.5707963267949], [2.25, 3]}
CP(3) => []
x := {[-2, -1.5], [0, 0.5], [1.17809724509617, 1.5707963267949], [-0.5, 0], [1, 1.5], [0.785398163397449, 1.5707963267949], [2.25, 3]}
CP(3) => {[-1.921626306698, -1.5], [0.0783736933019978, 0.5], [1.17809724509617, 1.5707963267949], [-0.5, 0], [1, 1.5], [0.785398163397449, 1.5707963267949], [2.25, 3]}
split: 5 1.1781 (202)
x := {[-2, -1.5], [0, 0.5], [0.785398163397449, 1.17809724509617], [-0.5, 0], [1.5, 2], [0.785398163397449, 1.5707963267949], [2.25, 3]}
CP(3) => []
x := {[-2, -1.5], [0, 0.5], [1.17809724509617, 1.5707963267949], [-0.5, 0], [1.5, 2], [0.785398163397449, 1.5707963267949], [2.25, 3]}
CP(3) => {[-1.921626306698, -1.5], [0.0783736933019978, 0.5], [1.17809724509617, 1.5707963267949], [-0.5, 0], [1.5, 2], [0.785398163397449, 1.5707963267949], [2.25, 3]}
split: 5 1.1781 (202)
x := {[-1.88777816730189, -1.5], [0.5, 1], [1.17809724509617, 1.5392939625516], [-1, -0.5], [1, 1.5], [0.785398163397449, 1.17809724509617], [2.25, 3]}
CP(1) => {[-1.87886101106907, -1.5], [0.5, 1], [1.17809724509617, 1.53162949774884], [-1, -0.5], [1, 1.5], [0.785398163397449, 1.17809724509617], [2.25, 3]}
split: 6 2.625 (203)
x := {[-1.88777816730189, -1.5], [0.5, 1], [1.17809724509617, 1.5392939625516], [-1, -0.5], [1, 1.5], [1.17809724509617, 1.5707963267949], [2.25, 3]}
CP(1) => {[-1.87886101106907, -1.5], [0.5, 1], [1.17809724509617, 1.53162949774884], [-1, -0.5], [1, 1.5], [1.17809724509617, 1.5707963267949], [2.25, 3]}
split: 6 2.625 (204)
x := {[-2, -1.5], [0.5, 1], [0.785398163397449, 1.17809724509617], [-0.5, 0], [1, 1.5], [0.785398163397449, 1.5707963267949], [2.25, 3]}
CP(3) => []
x := {[-2, -1.5], [0.5, 1], [1.17809724509617, 1.5707963267949], [-0.5, 0], [1, 1.5], [0.785398163397449, 1.5707963267949], [2.25, 3]}
CP(2) => {[-1.88777816730189, -1.5], [0.5, 1], [1.17809724509617, 1.5392939625516], [-0.5, 0], [1, 1.5], [0.785398163397449, 1.5707963267949], [2.25, 3]}
split: 5 1.1781 (204)
x := {[-2, -1.5], [0.5, 1], [0.785398163397449, 1.17809724509617], [-0.5, 0], [1.5, 2], [0.785398163397449, 1.5707963267949], [2.25, 3]}
CP(3) => []
x := {[-2, -1.5], [0.5, 1], [1.17809724509617, 1.5707963267949], [-0.5, 0], [1.5, 2], [0.785398163397449, 1.5707963267949], [2.25, 3]}
CP(2) => {[-1.88777816730189, -1.5], [0.5, 1], [1.17809724509617, 1.5392939625516], [-0.5, 0], [1.5, 2], [0.785398163397449, 1.5707963267949], [2.25, 3]}
split: 5 1.1781 (204)
x := {[-1.5, -1], [0.5, 1], [0.785398163397449, 1.17809724509617], [-1, -0.5], [1, 1.5], [0.785398163397449, 1.17809724509617], [2.25, 2.625]}
CP(3) => {[-1.35626212350779, -1], [0.643737691401425, 1], [0.785398163397449, 1.17809724509617], [-1, -0.5], [1, 1.30823885312036], [0.785398163397449, 1.17809724509617], [2.25, 2.625]}
split: 3 -0.75 (205)
x := {[-1.5, -1], [0.5, 1], [0.785398163397449, 1.17809724509617], [-1, -0.5], [1, 1.5], [0.785398163397449, 1.17809724509617], [2.625, 3]}
split: 0 -1.25 (206)
x := {[-1.5, -1], [0.5, 1], [0.785398163397449, 1.17809724509617], [-1, -0.5], [1, 1.5], [1.17809724509617, 1.5707963267949], [2.25, 2.625]}
CP(2) => []
x := {[-1.5, -1], [0.5, 1], [0.785398163397449, 1.17809724509617], [-1, -0.5], [1, 1.5], [1.17809724509617, 1.5707963267949], [2.625, 3]}
split: 0 -1.25 (206)
x := {[-1.5, -1], [0.5, 1], [1.17809724509617, 1.5707963267949], [-1, -0.5], [1, 1.5], [0.785398163397449, 1.17809724509617], [2.25, 2.625]}
CP(1) => []
x := {[-1.5, -1], [0.5, 1], [1.17809724509617, 1.5707963267949], [-1, -0.5], [1, 1.5], [0.785398163397449, 1.17809724509617], [2.625, 3]}
split: 0 -1.25 (206)
x := {[-1.5, -1], [0.5, 1], [1.17809724509617, 1.5707963267949], [-1, -0.5], [1, 1.5], [1.17809724509617, 1.5707963267949], [2.25, 2.625]}
CP(2) => []
x := {[-1.5, -1], [0.5, 1], [1.17809724509617, 1.5707963267949], [-1, -0.5], [1, 1.5], [1.17809724509617, 1.5707963267949], [2.625, 3]}
split: 0 -1.25 (206)
x := {[-1.5, -1], [0.5, 1], [0.785398163397449, 1.17809724509617], [-0.5, 0], [1, 1.5], [0.785398163397449, 1.17809724509617], [2.25, 3]}
split: 6 2.625 (207)
x := {[-1.5, -1], [0.5, 1], [0.785398163397449, 1.17809724509617], [-0.5, 0], [1, 1.5], [1.17809724509617, 1.5707963267949], [2.25, 3]}
split: 6 2.625 (208)
x := {[-1.5, -1], [0.5, 1], [1.17809724509617, 1.5707963267949], [-0.5, 0], [1, 1.5], [0.785398163397449, 1.17809724509617], [2.25, 3]}
split: 6 2.625 (209)
x := {[-1.5, -1], [0.5, 1], [1.17809724509617, 1.5707963267949], [-0.5, 0], [1, 1.5], [1.17809724509617, 1.5707963267949], [2.25, 3]}
split: 6 2.625 (210)
x := {[-1.5, -1], [0.5, 1], [0.785398163397449, 1.17809724509617], [-0.5, 0], [1.5, 2], [0.785398163397449, 1.17809724509617], [2.25, 3]}
CP(3) => []
x := {[-1.5, -1], [0.5, 1], [0.785398163397449, 1.17809724509617], [-0.5, 0], [1.5, 2], [1.17809724509617, 1.5707963267949], [2.25, 3]}
CP(2) => {[-1.5, -1], [0.5, 1], [0.785398163397449, 1.17809724509617], [-0.5, 0], [1.5, 1.85754077426544], [1.17809724509617, 1.5707963267949], [2.25, 3]}
split: 6 2.625 (210)
x := {[-1.5, -1], [0.5, 1], [1.17809724509617, 1.5707963267949], [-0.5, 0], [1.5, 2], [0.785398163397449, 1.17809724509617], [2.25, 3]}
CP(3) => []
x := {[-1.5, -1], [0.5, 1], [1.17809724509617, 1.5707963267949], [-0.5, 0], [1.5, 2], [1.17809724509617, 1.5707963267949], [2.25, 3]}
CP(2) => {[-1.5, -1], [0.5, 1], [1.17809724509617, 1.5707963267949], [-0.5, 0], [1.5, 1.85754077426544], [1.17809724509617, 1.5707963267949], [2.25, 3]}
split: 6 2.625 (210)
x := {[-1.5, -1], [0.5, 1], [-4.94065645841247e-324, 0.392699081698724], [0, 0.5], [1, 1.5], [-4.94065645841247e-324, 0.392699081698724], [2.25, 3]}
split: 6 2.625 (211)
x := {[-1.5, -1], [0.5, 1], [-4.94065645841247e-324, 0.392699081698724], [0, 0.5], [1, 1.5], [0.392699081698724, 0.785398163397449], [2.25, 3]}
split: 6 2.625 (212)
x := {[-1.5, -1], [0.5, 1], [0.392699081698724, 0.785398163397449], [0, 0.5], [1, 1.5], [-4.94065645841247e-324, 0.392699081698724], [2.25, 3]}
split: 6 2.625 (213)
x := {[-1.5, -1], [0.5, 1], [0.392699081698724, 0.785398163397449], [0, 0.5], [1, 1.5], [0.392699081698724, 0.785398163397449], [2.25, 3]}
split: 6 2.625 (214)
x := {[-1.5, -1], [0.5, 1], [-4.94065645841247e-324, 0.392699081698724], [0, 0.498868699146002], [1.5, 1.71724280282689], [-4.94065645841247e-324, 0.187707642895598], [2.25, 2.625]}
CP(1) => []
x := {[-1.5, -1], [0.5, 1], [-4.94065645841247e-324, 0.392699081698724], [0, 0.498868699146002], [1.5, 1.71724280282689], [-4.94065645841247e-324, 0.187707642895598], [2.625, 3]}
CP(1) => {[-1.5, -1], [0.5, 1], [-4.94065645841247e-324, 0.392699081698724], [0, 0.483915397675128], [1.5, 1.70963346176227], [-4.94065645841247e-324, 0.181058652996307], [2.625, 3]}
split: 0 -1.25 (214)
x := {[-1.5, -1], [0.5, 1], [0.392699081698724, 0.785398163397449], [0, 0.498868699146002], [1.5, 1.71724280282689], [-4.94065645841247e-324, 0.187707642895598], [2.25, 2.625]}
CP(1) => []
x := {[-1.5, -1], [0.5, 1], [0.392699081698724, 0.785398163397449], [0, 0.498868699146002], [1.5, 1.71724280282689], [-4.94065645841247e-324, 0.187707642895598], [2.625, 3]}
CP(1) => {[-1.5, -1], [0.5, 1], [0.392699081698724, 0.785398163397449], [0, 0.483915397675128], [1.5, 1.70963346176227], [-4.94065645841247e-324, 0.181058652996307], [2.625, 3]}
split: 0 -1.25 (214)
x := {[-1.5, -1], [0.5, 1], [-4.94065645841247e-324, 0.392699081698724], [0.5, 1], [1, 1.5], [-4.94065645841247e-324, 0.392699081698724], [2.25, 2.625]}
CP(2) => []
x := {[-1.5, -1], [0.5, 1], [-4.94065645841247e-324, 0.392699081698724], [0.5, 1], [1, 1.5], [-4.94065645841247e-324, 0.392699081698724], [2.625, 3]}
split: 0 -1.25 (214)
x := {[-1.5, -1], [0.5, 1], [-4.94065645841247e-324, 0.392699081698724], [0.5, 1], [1, 1.5], [0.392699081698724, 0.785398163397449], [2.25, 2.625]}
CP(2) => []
x := {[-1.5, -1], [0.5, 1], [-4.94065645841247e-324, 0.392699081698724], [0.5, 1], [1, 1.5], [0.392699081698724, 0.785398163397449], [2.625, 3]}
split: 0 -1.25 (214)
x := {[-1.5, -1], [0.5, 1], [0.392699081698724, 0.785398163397449], [0.5, 1], [1, 1.5], [-4.94065645841247e-324, 0.392699081698724], [2.25, 2.625]}
CP(2) => []
x := {[-1.5, -1], [0.5, 1], [0.392699081698724, 0.785398163397449], [0.5, 1], [1, 1.5], [-4.94065645841247e-324, 0.392699081698724], [2.625, 3]}
split: 0 -1.25 (214)
x := {[-1.5, -1], [0.5, 1], [0.392699081698724, 0.785398163397449], [0.5, 1], [1, 1.5], [0.392699081698724, 0.785398163397449], [2.25, 2.625]}
CP(2) => []
x := {[-1.5, -1], [0.5, 1], [0.392699081698724, 0.785398163397449], [0.5, 1], [1, 1.5], [0.392699081698724, 0.785398163397449], [2.625, 3]}
split: 0 -1.25 (214)
x := {[-1.5, -1], [0.5, 1], [-4.94065645841247e-324, 0.392699081698724], [0, 0.5], [1, 1.5], [0.785398163397449, 1.17809724509617], [2.25, 3]}
split: 6 2.625 (215)
x := {[-1.5, -1], [0.5, 1], [-4.94065645841247e-324, 0.392699081698724], [0, 0.5], [1, 1.5], [1.17809724509617, 1.5707963267949], [2.25, 3]}
split: 6 2.625 (216)
x := {[-1.5, -1], [0.5, 1], [0.392699081698724, 0.785398163397449], [0, 0.5], [1, 1.5], [0.785398163397449, 1.17809724509617], [2.25, 3]}
split: 6 2.625 (217)
x := {[-1.5, -1], [0.5, 1], [0.392699081698724, 0.785398163397449], [0, 0.5], [1, 1.5], [1.17809724509617, 1.5707963267949], [2.25, 3]}
split: 6 2.625 (218)
x := {[-1.5, -1], [0.5, 1], [-4.94065645841247e-324, 0.392699081698724], [0, 0.5], [1.5, 2], [0.785398163397449, 1.17809724509617], [2.25, 3]}
CP(3) => []
x := {[-1.5, -1], [0.5, 1], [-4.94065645841247e-324, 0.392699081698724], [0, 0.5], [1.5, 2], [1.17809724509617, 1.5707963267949], [2.25, 3]}
CP(2) => {[-1.5, -1], [0.5, 1], [-4.94065645841247e-324, 0.392699081698724], [0, 0.5], [1.5, 1.921626306698], [1.17809724509617, 1.5707963267949], [2.25, 3]}
split: 6 2.625 (218)
x := {[-1.5, -1], [0.5, 1], [0.392699081698724, 0.785398163397449], [0, 0.5], [1.5, 2], [0.785398163397449, 1.17809724509617], [2.25, 3]}
CP(3) => []
x := {[-1.5, -1], [0.5, 1], [0.392699081698724, 0.785398163397449], [0, 0.5], [1.5, 2], [1.17809724509617, 1.5707963267949], [2.25, 3]}
CP(2) => {[-1.5, -1], [0.5, 1], [0.392699081698724, 0.785398163397449], [0, 0.5], [1.5, 1.921626306698], [1.17809724509617, 1.5707963267949], [2.25, 3]}
split: 6 2.625 (218)
x := {[-1.5, -1], [0.5, 1], [-4.94065645841247e-324, 0.392699081698724], [0.5, 1], [1, 1.5], [0.785398163397449, 1.17809724509617], [2.25, 2.625]}
CP(2) => []
x := {[-1.5, -1], [0.5, 1], [-4.94065645841247e-324, 0.392699081698724], [0.5, 1], [1, 1.5], [0.785398163397449, 1.17809724509617], [2.625, 3]}
split: 0 -1.25 (218)
x := {[-1.5, -1], [0.5, 1], [-4.94065645841247e-324, 0.392699081698724], [0.5, 1], [1, 1.5], [1.17809724509617, 1.5707963267949], [2.25, 2.625]}
CP(2) => []
x := {[-1.5, -1], [0.5, 1], [-4.94065645841247e-324, 0.392699081698724], [0.5, 1], [1, 1.5], [1.17809724509617, 1.5707963267949], [2.625, 3]}
split: 0 -1.25 (218)
x := {[-1.5, -1], [0.5, 1], [0.392699081698724, 0.785398163397449], [0.5, 1], [1, 1.5], [0.785398163397449, 1.17809724509617], [2.25, 2.625]}
CP(2) => []
x := {[-1.5, -1], [0.5, 1], [0.392699081698724, 0.785398163397449], [0.5, 1], [1, 1.5], [0.785398163397449, 1.17809724509617], [2.625, 3]}
split: 0 -1.25 (218)
x := {[-1.5, -1], [0.5, 1], [0.392699081698724, 0.785398163397449], [0.5, 1], [1, 1.5], [1.17809724509617, 1.5707963267949], [2.25, 2.625]}
CP(2) => []
x := {[-1.5, -1], [0.5, 1], [0.392699081698724, 0.785398163397449], [0.5, 1], [1, 1.5], [1.17809724509617, 1.5707963267949], [2.625, 3]}
split: 0 -1.25 (218)
x := {[-2, -1.5], [0, 0.5], [0.785398163397449, 1.5707963267949], [0, 0.5], [1, 1.5], [-4.94065645841247e-324, 0.392699081698724], [2.25, 3]}
split: 2 1.1781 (219)
x := {[-2, -1.5], [0, 0.5], [0.785398163397449, 1.5707963267949], [0, 0.5], [1, 1.5], [0.392699081698724, 0.785398163397449], [2.25, 3]}
split: 2 1.1781 (220)
x := {[-2, -1.5], [0, 0.5], [0.785398163397449, 1.17809724509617], [0, 0.5], [1.5, 1.73034940291243], [-4.94065645841247e-324, 0.199179998599883], [2.25, 3]}
CP(3) => []
x := {[-2, -1.5], [0, 0.5], [1.17809724509617, 1.5707963267949], [0, 0.5], [1.5, 1.73034940291243], [-4.94065645841247e-324, 0.199179998599883], [2.25, 3]}
CP(3) => {[-1.921626306698, -1.5], [0.0783736933019978, 0.5], [1.17809724509617, 1.5707963267949], [0, 0.475480700852345], [1.5, 1.70526696755704], [-4.94065645841247e-324, 0.177246911190641], [2.25, 3]}
split: 6 2.625 (220)
x := {[-2, -1.5], [0, 0.5], [0.785398163397449, 1.17809724509617], [0.5, 1], [1, 1.5], [-4.94065645841247e-324, 0.392699081698724], [2.25, 3]}
CP(3) => []
x := {[-2, -1.5], [0, 0.5], [1.17809724509617, 1.5707963267949], [0.5, 1], [1, 1.5], [-4.94065645841247e-324, 0.392699081698724], [2.25, 3]}
CP(3) => {[-1.921626306698, -1.5], [0.0783736933019978, 0.5], [1.17809724509617, 1.5707963267949], [0.5, 1], [1, 1.5], [-4.94065645841247e-324, 0.392699081698724], [2.25, 3]}
split: 6 2.625 (220)
x := {[-2, -1.5], [0, 0.5], [0.785398163397449, 1.17809724509617], [0.5, 1], [1, 1.5], [0.392699081698724, 0.785398163397449], [2.25, 3]}
CP(3) => []
x := {[-2, -1.5], [0, 0.5], [1.17809724509617, 1.5707963267949], [0.5, 1], [1, 1.5], [0.392699081698724, 0.785398163397449], [2.25, 3]}
CP(3) => {[-1.921626306698, -1.5], [0.0783736933019978, 0.5], [1.17809724509617, 1.5707963267949], [0.5, 1], [1, 1.5], [0.392699081698724, 0.785398163397449], [2.25, 3]}
split: 6 2.625 (220)
x := {[-2, -1.5], [0.5, 1], [0.785398163397449, 1.5707963267949], [0, 0.5], [1, 1.5], [-4.94065645841247e-324, 0.392699081698724], [2.25, 3]}
split: 2 1.1781 (221)
x := {[-2, -1.5], [0.5, 1], [0.785398163397449, 1.5707963267949], [0, 0.5], [1, 1.5], [0.392699081698724, 0.785398163397449], [2.25, 3]}
split: 2 1.1781 (222)
x := {[-2, -1.5], [0.5, 1], [0.785398163397449, 1.17809724509617], [0, 0.5], [1.5, 1.73034940291243], [-4.94065645841247e-324, 0.199179998599883], [2.25, 3]}
CP(3) => []
x := {[-2, -1.5], [0.5, 1], [1.17809724509617, 1.5707963267949], [0, 0.5], [1.5, 1.73034940291243], [-4.94065645841247e-324, 0.199179998599883], [2.25, 3]}
CP(2) => {[-1.88777816730189, -1.5], [0.5, 1], [1.17809724509617, 1.5392939625516], [0, 0.483915397675128], [1.5, 1.70963346176227], [-4.94065645841247e-324, 0.181058652996307], [2.25, 3]}
split: 6 2.625 (222)
x := {[-2, -1.5], [0.5, 1], [0.785398163397449, 1.17809724509617], [0.5, 1], [1, 1.5], [-4.94065645841247e-324, 0.392699081698724], [2.25, 3]}
CP(3) => []
x := {[-2, -1.5], [0.5, 1], [1.17809724509617, 1.5707963267949], [0.5, 1], [1, 1.5], [-4.94065645841247e-324, 0.392699081698724], [2.25, 3]}
CP(2) => {[-1.88777816730189, -1.5], [0.5, 1], [1.17809724509617, 1.5392939625516], [0.5, 1], [1, 1.5], [-4.94065645841247e-324, 0.392699081698724], [2.25, 3]}
split: 6 2.625 (222)
x := {[-2, -1.5], [0.5, 1], [0.785398163397449, 1.17809724509617], [0.5, 1], [1, 1.5], [0.392699081698724, 0.785398163397449], [2.25, 3]}
CP(3) => []
x := {[-2, -1.5], [0.5, 1], [1.17809724509617, 1.5707963267949], [0.5, 1], [1, 1.5], [0.392699081698724, 0.785398163397449], [2.25, 3]}
CP(2) => {[-1.88777816730189, -1.5], [0.5, 1], [1.17809724509617, 1.5392939625516], [0.5, 1], [1, 1.5], [0.392699081698724, 0.785398163397449], [2.25, 3]}
split: 6 2.625 (222)
x := {[-1.5, -1], [0.5, 1], [0.785398163397449, 1.17809724509617], [0, 0.5], [1, 1.5], [-4.94065645841247e-324, 0.392699081698724], [2.25, 3]}
split: 6 2.625 (223)
x := {[-1.5, -1], [0.5, 1], [1.17809724509617, 1.5707963267949], [0, 0.5], [1, 1.5], [-4.94065645841247e-324, 0.392699081698724], [2.25, 3]}
split: 6 2.625 (224)
x := {[-1.5, -1], [0.5, 1], [0.785398163397449, 1.17809724509617], [0, 0.5], [1, 1.5], [0.392699081698724, 0.785398163397449], [2.25, 3]}
split: 6 2.625 (225)
x := {[-1.5, -1], [0.5, 1], [1.17809724509617, 1.5707963267949], [0, 0.5], [1, 1.5], [0.392699081698724, 0.785398163397449], [2.25, 3]}
split: 6 2.625 (226)
x := {[-1.5, -1], [0.5, 1], [0.785398163397449, 1.17809724509617], [0, 0.498868699146002], [1.5, 1.71724280282689], [-4.94065645841247e-324, 0.187707642895598], [2.25, 2.625]}
CP(1) => []
x := {[-1.5, -1], [0.5, 1], [0.785398163397449, 1.17809724509617], [0, 0.498868699146002], [1.5, 1.71724280282689], [-4.94065645841247e-324, 0.187707642895598], [2.625, 3]}
CP(1) => {[-1.5, -1], [0.5, 1], [0.785398163397449, 1.17809724509617], [0, 0.483915397675128], [1.5, 1.70963346176227], [-4.94065645841247e-324, 0.181058652996307], [2.625, 3]}
split: 0 -1.25 (226)
x := {[-1.5, -1], [0.5, 1], [1.17809724509617, 1.5707963267949], [0, 0.498868699146002], [1.5, 1.71724280282689], [-4.94065645841247e-324, 0.187707642895598], [2.25, 2.625]}
CP(1) => []
x := {[-1.5, -1], [0.5, 1], [1.17809724509617, 1.5707963267949], [0, 0.498868699146002], [1.5, 1.71724280282689], [-4.94065645841247e-324, 0.187707642895598], [2.625, 3]}
CP(1) => {[-1.5, -1], [0.5, 1], [1.17809724509617, 1.5707963267949], [0, 0.483915397675128], [1.5, 1.70963346176227], [-4.94065645841247e-324, 0.181058652996307], [2.625, 3]}
split: 0 -1.25 (226)
x := {[-1.5, -1], [0.5, 1], [0.785398163397449, 1.17809724509617], [0.5, 1], [1, 1.5], [-4.94065645841247e-324, 0.392699081698724], [2.25, 2.625]}
CP(2) => []
x := {[-1.5, -1], [0.5, 1], [0.785398163397449, 1.17809724509617], [0.5, 1], [1, 1.5], [-4.94065645841247e-324, 0.392699081698724], [2.625, 3]}
split: 0 -1.25 (226)
x := {[-1.5, -1], [0.5, 1], [1.17809724509617, 1.5707963267949], [0.5, 1], [1, 1.5], [-4.94065645841247e-324, 0.392699081698724], [2.25, 2.625]}
CP(2) => []
x := {[-1.5, -1], [0.5, 1], [1.17809724509617, 1.5707963267949], [0.5, 1], [1, 1.5], [-4.94065645841247e-324, 0.392699081698724], [2.625, 3]}
split: 0 -1.25 (226)
x := {[-1.5, -1], [0.5, 1], [0.785398163397449, 1.17809724509617], [0.5, 1], [1, 1.5], [0.392699081698724, 0.785398163397449], [2.25, 2.625]}
CP(3) => []
x := {[-1.5, -1], [0.5, 1], [0.785398163397449, 1.17809724509617], [0.5, 1], [1, 1.5], [0.392699081698724, 0.785398163397449], [2.625, 3]}
split: 0 -1.25 (226)
x := {[-1.5, -1], [0.5, 1], [1.17809724509617, 1.5707963267949], [0.5, 1], [1, 1.5], [0.392699081698724, 0.785398163397449], [2.25, 2.625]}
CP(3) => []
x := {[-1.5, -1], [0.5, 1], [1.17809724509617, 1.5707963267949], [0.5, 1], [1, 1.5], [0.392699081698724, 0.785398163397449], [2.625, 3]}
split: 0 -1.25 (226)
x := {[-2, -1.5], [0, 0.5], [0.785398163397449, 1.17809724509617], [0, 0.5], [1, 1.5], [0.785398163397449, 1.5707963267949], [2.25, 3]}
CP(3) => []
x := {[-2, -1.5], [0, 0.5], [1.17809724509617, 1.5707963267949], [0, 0.5], [1, 1.5], [0.785398163397449, 1.5707963267949], [2.25, 3]}
CP(3) => {[-1.921626306698, -1.5], [0.0783736933019978, 0.5], [1.17809724509617, 1.5707963267949], [0, 0.5], [1, 1.5], [0.785398163397449, 1.5707963267949], [2.25, 3]}
split: 5 1.1781 (226)
x := {[-2, -1.5], [0, 0.5], [0.785398163397449, 1.17809724509617], [0, 0.5], [1.5, 2], [0.785398163397449, 1.5707963267949], [2.25, 3]}
CP(3) => []
x := {[-2, -1.5], [0, 0.5], [1.17809724509617, 1.5707963267949], [0, 0.5], [1.5, 2], [0.785398163397449, 1.5707963267949], [2.25, 3]}
CP(3) => {[-1.921626306698, -1.5], [0.0783736933019978, 0.5], [1.17809724509617, 1.5707963267949], [0, 0.5], [1.5, 2], [0.785398163397449, 1.5707963267949], [2.25, 3]}
split: 5 1.1781 (226)
x := {[-1.921626306698, -1.5], [0.0783736933019978, 0.5], [1.17809724509617, 1.5707963267949], [0.5, 1], [1, 1.5], [0.785398163397449, 1.17809724509617], [2.25, 3]}
split: 6 2.625 (227)
x := {[-1.921626306698, -1.5], [0.0783736933019978, 0.5], [1.17809724509617, 1.5707963267949], [0.5, 1], [1, 1.5], [1.17809724509617, 1.5707963267949], [2.25, 3]}
split: 6 2.625 (228)
x := {[-2, -1.5], [0.5, 1], [0.785398163397449, 1.17809724509617], [0, 0.5], [1, 1.5], [0.785398163397449, 1.5707963267949], [2.25, 3]}
CP(3) => []
x := {[-2, -1.5], [0.5, 1], [1.17809724509617, 1.5707963267949], [0, 0.5], [1, 1.5], [0.785398163397449, 1.5707963267949], [2.25, 3]}
CP(2) => {[-1.88777816730189, -1.5], [0.5, 1], [1.17809724509617, 1.5392939625516], [0, 0.5], [1, 1.5], [0.785398163397449, 1.5707963267949], [2.25, 3]}
split: 5 1.1781 (228)
x := {[-2, -1.5], [0.5, 1], [0.785398163397449, 1.17809724509617], [0, 0.5], [1.5, 2], [0.785398163397449, 1.5707963267949], [2.25, 3]}
CP(3) => []
x := {[-2, -1.5], [0.5, 1], [1.17809724509617, 1.5707963267949], [0, 0.5], [1.5, 2], [0.785398163397449, 1.5707963267949], [2.25, 3]}
CP(2) => {[-1.88777816730189, -1.5], [0.5, 1], [1.17809724509617, 1.5392939625516], [0, 0.5], [1.5, 2], [0.785398163397449, 1.5707963267949], [2.25, 3]}
split: 5 1.1781 (228)
x := {[-1.88777816730189, -1.5], [0.5, 1], [1.17809724509617, 1.5392939625516], [0.5, 1], [1, 1.5], [0.785398163397449, 1.17809724509617], [2.25, 3]}
CP(1) => {[-1.87886101106907, -1.5], [0.5, 1], [1.17809724509617, 1.53162949774884], [0.5, 1], [1, 1.5], [0.785398163397449, 1.17809724509617], [2.25, 3]}
split: 6 2.625 (229)
x := {[-1.88777816730189, -1.5], [0.5, 1], [1.17809724509617, 1.5392939625516], [0.5, 1], [1, 1.5], [1.17809724509617, 1.5707963267949], [2.25, 3]}
CP(1) => {[-1.87886101106907, -1.5], [0.5, 1], [1.17809724509617, 1.53162949774884], [0.5, 1], [1, 1.5], [1.17809724509617, 1.5707963267949], [2.25, 3]}
split: 6 2.625 (230)
x := {[-1.5, -1], [0.5, 1], [0.785398163397449, 1.17809724509617], [0, 0.5], [1, 1.5], [0.785398163397449, 1.17809724509617], [2.25, 3]}
split: 6 2.625 (231)
x := {[-1.5, -1], [0.5, 1], [0.785398163397449, 1.17809724509617], [0, 0.5], [1, 1.5], [1.17809724509617, 1.5707963267949], [2.25, 3]}
split: 6 2.625 (232)
x := {[-1.5, -1], [0.5, 1], [1.17809724509617, 1.5707963267949], [0, 0.5], [1, 1.5], [0.785398163397449, 1.17809724509617], [2.25, 3]}
split: 6 2.625 (233)
x := {[-1.5, -1], [0.5, 1], [1.17809724509617, 1.5707963267949], [0, 0.5], [1, 1.5], [1.17809724509617, 1.5707963267949], [2.25, 3]}
split: 6 2.625 (234)
x := {[-1.5, -1], [0.5, 1], [0.785398163397449, 1.17809724509617], [0, 0.5], [1.5, 2], [0.785398163397449, 1.17809724509617], [2.25, 3]}
CP(3) => []
x := {[-1.5, -1], [0.5, 1], [0.785398163397449, 1.17809724509617], [0, 0.5], [1.5, 2], [1.17809724509617, 1.5707963267949], [2.25, 3]}
CP(2) => {[-1.5, -1], [0.5, 1], [0.785398163397449, 1.17809724509617], [0, 0.5], [1.5, 1.921626306698], [1.17809724509617, 1.5707963267949], [2.25, 3]}
split: 6 2.625 (234)
x := {[-1.5, -1], [0.5, 1], [1.17809724509617, 1.5707963267949], [0, 0.5], [1.5, 2], [0.785398163397449, 1.17809724509617], [2.25, 3]}
CP(3) => []
x := {[-1.5, -1], [0.5, 1], [1.17809724509617, 1.5707963267949], [0, 0.5], [1.5, 2], [1.17809724509617, 1.5707963267949], [2.25, 3]}
CP(2) => {[-1.5, -1], [0.5, 1], [1.17809724509617, 1.5707963267949], [0, 0.5], [1.5, 1.921626306698], [1.17809724509617, 1.5707963267949], [2.25, 3]}
split: 6 2.625 (234)
x := {[-1.5, -1], [0.5, 1], [0.785398163397449, 1.17809724509617], [0.5, 1], [1, 1.5], [0.785398163397449, 1.17809724509617], [2.25, 2.625]}
CP(3) => {[-1.35626212350779, -1], [0.643737691401425, 1], [0.785398163397449, 1.17809724509617], [0.5, 1], [1, 1.35629783710932], [0.785398163397449, 1.17809724509617], [2.25, 2.625]}
split: 3 0.75 (235)
x := {[-1.5, -1], [0.5, 1], [0.785398163397449, 1.17809724509617], [0.5, 1], [1, 1.5], [0.785398163397449, 1.17809724509617], [2.625, 3]}
split: 0 -1.25 (236)
x := {[-1.5, -1], [0.5, 1], [0.785398163397449, 1.17809724509617], [0.5, 1], [1, 1.5], [1.17809724509617, 1.5707963267949], [2.25, 2.625]}
CP(3) => {[-1.35626212350779, -1], [0.643737691401425, 1], [0.785398163397449, 1.17809724509617], [0.5, 0.982012505153902], [1, 1.46953976114561], [1.17809724509617, 1.5707963267949], [2.25, 2.625]}
split: 3 0.741006 (237)
x := {[-1.5, -1], [0.5, 1], [0.785398163397449, 1.17809724509617], [0.5, 1], [1, 1.5], [1.17809724509617, 1.5707963267949], [2.625, 3]}
split: 0 -1.25 (238)
x := {[-1.5, -1], [0.5, 1], [1.17809724509617, 1.5707963267949], [0.5, 1], [1, 1.5], [0.785398163397449, 1.17809724509617], [2.25, 2.625]}
CP(5) => []
x := {[-1.5, -1], [0.5, 1], [1.17809724509617, 1.5707963267949], [0.5, 1], [1, 1.5], [0.785398163397449, 1.17809724509617], [2.625, 3]}
split: 0 -1.25 (238)
x := {[-1.5, -1], [0.5, 1], [1.17809724509617, 1.5707963267949], [0.5, 1], [1, 1.5], [1.17809724509617, 1.5707963267949], [2.25, 2.625]}
CP(1) => {[-1.46953976114561, -1], [0.5, 0.982012505153902], [1.17809724509617, 1.5707963267949], [0.5, 0.982012505153902], [1, 1.46953976114561], [1.17809724509617, 1.5707963267949], [2.25, 2.625]}
split: 3 0.741006 (239)
x := {[-1.5, -1], [0.5, 1], [1.17809724509617, 1.5707963267949], [0.5, 1], [1, 1.5], [1.17809724509617, 1.5707963267949], [2.625, 3]}
split: 0 -1.25 (240)
x := {[-1.5, -1.25], [0.5, 1], [-4.94065645841247e-324, 0.392699081698724], [-1, -0.5], [1, 1.5], [-4.94065645841247e-324, 0.392699081698724], [2.625, 3]}
split: 1 0.75 (241)
x := {[-1.25, -1], [0.5, 1], [-4.94065645841247e-324, 0.392699081698724], [-1, -0.5], [1, 1.5], [-4.94065645841247e-324, 0.392699081698724], [2.625, 3]}
CP(1) => []
x := {[-1.5, -1.25], [0.5, 1], [-4.94065645841247e-324, 0.392699081698724], [-1, -0.5], [1, 1.5], [0.392699081698724, 0.785398163397449], [2.625, 3]}
split: 1 0.75 (241)
x := {[-1.25, -1], [0.5, 1], [-4.94065645841247e-324, 0.392699081698724], [-1, -0.5], [1, 1.5], [0.392699081698724, 0.785398163397449], [2.625, 3]}
CP(1) => []
x := {[-1.5, -1.25], [0.5, 1], [0.392699081698724, 0.785398163397449], [-1, -0.5], [1, 1.5], [-4.94065645841247e-324, 0.392699081698724], [2.625, 3]}
split: 1 0.75 (241)
x := {[-1.25, -1], [0.5, 1], [0.392699081698724, 0.785398163397449], [-1, -0.5], [1, 1.5], [-4.94065645841247e-324, 0.392699081698724], [2.625, 3]}
CP(1) => []
x := {[-1.5, -1.25], [0.5, 1], [0.392699081698724, 0.785398163397449], [-1, -0.5], [1, 1.5], [0.392699081698724, 0.785398163397449], [2.625, 3]}
split: 1 0.75 (241)
x := {[-1.25, -1], [0.5, 1], [0.392699081698724, 0.785398163397449], [-1, -0.5], [1, 1.5], [0.392699081698724, 0.785398163397449], [2.625, 3]}
CP(2) => {[-1.25, -1], [0.75, 1], [0.392699081698724, 0.785398163397449], [-1, -0.5], [1, 1.5], [0.392699081698724, 0.785398163397449], [2.625, 3]}
split: 3 -0.75 (242)
x := {[-1.5, -1], [0.5, 1], [-4.94065645841247e-324, 0.392699081698724], [-0.5, 0], [1, 1.5], [-4.94065645841247e-324, 0.392699081698724], [2.25, 2.625]}
CP(2) => []
x := {[-1.5, -1], [0.5, 1], [-4.94065645841247e-324, 0.392699081698724], [-0.5, 0], [1, 1.5], [-4.94065645841247e-324, 0.392699081698724], [2.625, 3]}
split: 0 -1.25 (242)
x := {[-1.5, -1], [0.5, 1], [-4.94065645841247e-324, 0.392699081698724], [-0.5, 0], [1, 1.5], [0.392699081698724, 0.785398163397449], [2.25, 2.625]}
CP(1) => []
x := {[-1.5, -1], [0.5, 1], [-4.94065645841247e-324, 0.392699081698724], [-0.5, 0], [1, 1.5], [0.392699081698724, 0.785398163397449], [2.625, 3]}
split: 0 -1.25 (242)
x := {[-1.5, -1], [0.5, 1], [0.392699081698724, 0.785398163397449], [-0.5, 0], [1, 1.5], [-4.94065645841247e-324, 0.392699081698724], [2.25, 2.625]}
CP(2) => []
x := {[-1.5, -1], [0.5, 1], [0.392699081698724, 0.785398163397449], [-0.5, 0], [1, 1.5], [-4.94065645841247e-324, 0.392699081698724], [2.625, 3]}
split: 0 -1.25 (242)
x := {[-1.5, -1], [0.5, 1], [0.392699081698724, 0.785398163397449], [-0.5, 0], [1, 1.5], [0.392699081698724, 0.785398163397449], [2.25, 2.625]}
CP(2) => []
x := {[-1.5, -1], [0.5, 1], [0.392699081698724, 0.785398163397449], [-0.5, 0], [1, 1.5], [0.392699081698724, 0.785398163397449], [2.625, 3]}
split: 0 -1.25 (242)
x := {[-1.5, -1.25], [0.5, 1], [-4.94065645841247e-324, 0.392699081698724], [-0.5, 0], [1.5, 1.90833187731717], [-4.94065645841247e-324, 0.358370854398642], [2.625, 3]}
CP(1) => {[-1.5, -1.25], [0.5, 1], [-4.94065645841247e-324, 0.392699081698724], [-0.5, 0], [1.5, 1.90427099189402], [-4.94065645841247e-324, 0.354648577314122], [2.625, 3]}
split: 1 0.75 (243)
x := {[-1.25, -1], [0.5, 1], [-4.94065645841247e-324, 0.392699081698724], [-0.5, 0], [1.5, 1.90833187731717], [-4.94065645841247e-324, 0.358370854398642], [2.625, 3]}
CP(2) => {[-1.25, -1], [0.75, 1], [-4.94065645841247e-324, 0.392699081698724], [-0.5, 0], [1.5, 1.90241490937188], [-4.94065645841247e-324, 0.352948970788828], [2.625, 3]}
split: 3 -0.25 (244)
x := {[-1.5, -1.25], [0.5, 1], [0.392699081698724, 0.785398163397449], [-0.5, 0], [1.5, 1.90833187731717], [-4.94065645841247e-324, 0.358370854398642], [2.625, 3]}
CP(1) => {[-1.5, -1.25], [0.5, 1], [0.392699081698724, 0.785398163397449], [-0.5, 0], [1.5, 1.90427099189402], [-4.94065645841247e-324, 0.354648577314122], [2.625, 3]}
split: 1 0.75 (245)
x := {[-1.25, -1], [0.5, 1], [0.392699081698724, 0.785398163397449], [-0.5, 0], [1.5, 1.90833187731717], [-4.94065645841247e-324, 0.358370854398642], [2.625, 3]}
CP(1) => []
x := {[-1.5, -1.25], [0.5, 1], [-4.94065645841247e-324, 0.392699081698724], [-1, -0.5], [1, 1.5], [0.785398163397449, 1.17809724509617], [2.625, 3]}
split: 1 0.75 (245)
x := {[-1.25, -1], [0.5, 1], [-4.94065645841247e-324, 0.392699081698724], [-1, -0.5], [1, 1.5], [0.785398163397449, 1.17809724509617], [2.625, 3]}
CP(1) => []
x := {[-1.5, -1.25], [0.5, 1], [-4.94065645841247e-324, 0.392699081698724], [-1, -0.5], [1, 1.5], [1.17809724509617, 1.5707963267949], [2.625, 3]}
split: 1 0.75 (245)
x := {[-1.25, -1], [0.5, 1], [-4.94065645841247e-324, 0.392699081698724], [-1, -0.5], [1, 1.5], [1.17809724509617, 1.5707963267949], [2.625, 3]}
CP(1) => []
x := {[-1.5, -1.25], [0.5, 1], [0.392699081698724, 0.785398163397449], [-1, -0.5], [1, 1.5], [0.785398163397449, 1.17809724509617], [2.625, 3]}
split: 1 0.75 (245)
x := {[-1.25, -1], [0.5, 1], [0.392699081698724, 0.785398163397449], [-1, -0.5], [1, 1.5], [0.785398163397449, 1.17809724509617], [2.625, 3]}
CP(2) => {[-1.25, -1], [0.75, 1], [0.392699081698724, 0.785398163397449], [-1, -0.5], [1, 1.5], [0.785398163397449, 1.17809724509617], [2.625, 3]}
split: 3 -0.75 (246)
x := {[-1.5, -1.25], [0.5, 1], [0.392699081698724, 0.785398163397449], [-1, -0.5], [1, 1.5], [1.17809724509617, 1.5707963267949], [2.625, 3]}
split: 1 0.75 (247)
x := {[-1.25, -1], [0.5, 1], [0.392699081698724, 0.785398163397449], [-1, -0.5], [1, 1.5], [1.17809724509617, 1.5707963267949], [2.625, 3]}
CP(1) => []
x := {[-1.5, -1], [0.5, 1], [-4.94065645841247e-324, 0.392699081698724], [-0.5, 0], [1, 1.5], [0.785398163397449, 1.17809724509617], [2.25, 2.625]}
CP(2) => []
x := {[-1.5, -1], [0.5, 1], [-4.94065645841247e-324, 0.392699081698724], [-0.5, 0], [1, 1.5], [0.785398163397449, 1.17809724509617], [2.625, 3]}
split: 0 -1.25 (246)
x := {[-1.5, -1], [0.5, 1], [-4.94065645841247e-324, 0.392699081698724], [-0.5, 0], [1, 1.5], [1.17809724509617, 1.5707963267949], [2.25, 2.625]}
CP(2) => []
x := {[-1.5, -1], [0.5, 1], [-4.94065645841247e-324, 0.392699081698724], [-0.5, 0], [1, 1.5], [1.17809724509617, 1.5707963267949], [2.625, 3]}
split: 0 -1.25 (246)
x := {[-1.5, -1], [0.5, 1], [0.392699081698724, 0.785398163397449], [-0.5, 0], [1, 1.5], [0.785398163397449, 1.17809724509617], [2.25, 2.625]}
CP(2) => []
x := {[-1.5, -1], [0.5, 1], [0.392699081698724, 0.785398163397449], [-0.5, 0], [1, 1.5], [0.785398163397449, 1.17809724509617], [2.625, 3]}
split: 0 -1.25 (246)
x := {[-1.5, -1], [0.5, 1], [-4.94065645841247e-324, 0.392699081698724], [-0.5, 0], [1.5, 1.85754077426544], [1.17809724509617, 1.5707963267949], [2.25, 2.625]}
CP(1) => []
x := {[-1.5, -1], [0.5, 1], [-4.94065645841247e-324, 0.392699081698724], [-0.5, 0], [1.5, 1.85754077426544], [1.17809724509617, 1.5707963267949], [2.625, 3]}
split: 0 -1.25 (246)
x := {[-1.5, -1], [0.5, 1], [0.392699081698724, 0.785398163397449], [-0.5, 0], [1.5, 1.85754077426544], [1.17809724509617, 1.5707963267949], [2.25, 2.625]}
CP(1) => []
x := {[-1.5, -1], [0.5, 1], [0.392699081698724, 0.785398163397449], [-0.5, 0], [1.5, 1.85754077426544], [1.17809724509617, 1.5707963267949], [2.625, 3]}
split: 0 -1.25 (246)
x := {[-1.921626306698, -1.5], [0.0783736933019978, 0.5], [1.17809724509617, 1.5707963267949], [-1, -0.5], [1, 1.5], [-4.94065645841247e-324, 0.392699081698724], [2.25, 2.625]}
CP(1) => []
x := {[-1.921626306698, -1.5], [0.0783736933019978, 0.5], [1.17809724509617, 1.5707963267949], [-1, -0.5], [1, 1.5], [-4.94065645841247e-324, 0.392699081698724], [2.625, 3]}
split: 3 -0.75 (246)
x := {[-1.921626306698, -1.5], [0.0783736933019978, 0.5], [1.17809724509617, 1.5707963267949], [-1, -0.5], [1, 1.5], [0.392699081698724, 0.785398163397449], [2.25, 2.625]}
CP(1) => []
x := {[-1.921626306698, -1.5], [0.0783736933019978, 0.5], [1.17809724509617, 1.5707963267949], [-1, -0.5], [1, 1.5], [0.392699081698724, 0.785398163397449], [2.625, 3]}
split: 3 -0.75 (246)
x := {[-2, -1.5], [0, 0.5], [0.785398163397449, 1.17809724509617], [-0.5, 0], [1, 1.5], [-4.94065645841247e-324, 0.392699081698724], [2.25, 3]}
CP(3) => []
x := {[-2, -1.5], [0, 0.5], [1.17809724509617, 1.5707963267949], [-0.5, 0], [1, 1.5], [-4.94065645841247e-324, 0.392699081698724], [2.25, 3]}
CP(3) => {[-1.921626306698, -1.5], [0.0783736933019978, 0.5], [1.17809724509617, 1.5707963267949], [-0.5, 0], [1, 1.5], [-4.94065645841247e-324, 0.392699081698724], [2.25, 3]}
split: 6 2.625 (246)
x := {[-2, -1.5], [0, 0.5], [0.785398163397449, 1.17809724509617], [-0.5, 0], [1, 1.5], [0.392699081698724, 0.785398163397449], [2.25, 3]}
CP(3) => []
x := {[-2, -1.5], [0, 0.5], [1.17809724509617, 1.5707963267949], [-0.5, 0], [1, 1.5], [0.392699081698724, 0.785398163397449], [2.25, 3]}
CP(3) => {[-1.921626306698, -1.5], [0.0783736933019978, 0.5], [1.17809724509617, 1.5707963267949], [-0.5, 0], [1, 1.5], [0.392699081698724, 0.785398163397449], [2.25, 3]}
split: 6 2.625 (246)
x := {[-1.921626306698, -1.5], [0.0783736933019978, 0.5], [1.17809724509617, 1.5707963267949], [-0.5, 0], [1.5, 1.90427099189402], [-4.94065645841247e-324, 0.354648577314122], [2.25, 2.625]}
CP(1) => []
x := {[-1.921626306698, -1.5], [0.0783736933019978, 0.5], [1.17809724509617, 1.5707963267949], [-0.5, 0], [1.5, 1.90427099189402], [-4.94065645841247e-324, 0.354648577314122], [2.625, 3]}
split: 3 -0.25 (246)
x := {[-1.88777816730189, -1.5], [0.5, 1], [1.17809724509617, 1.5392939625516], [-1, -0.5], [1, 1.5], [-4.94065645841247e-324, 0.392699081698724], [2.25, 2.625]}
CP(1) => []
x := {[-1.88777816730189, -1.5], [0.5, 1], [1.17809724509617, 1.5392939625516], [-1, -0.5], [1, 1.5], [-4.94065645841247e-324, 0.392699081698724], [2.625, 3]}
CP(1) => {[-1.87886101106907, -1.5], [0.5, 1], [1.17809724509617, 1.53162949774884], [-1, -0.5], [1, 1.5], [-4.94065645841247e-324, 0.392699081698724], [2.625, 3]}
split: 1 0.75 (246)
x := {[-2, -1.5], [0.5, 1], [0.785398163397449, 1.17809724509617], [-0.5, 0], [1, 1.5], [-4.94065645841247e-324, 0.392699081698724], [2.25, 3]}
CP(3) => []
x := {[-2, -1.5], [0.5, 1], [1.17809724509617, 1.5707963267949], [-0.5, 0], [1, 1.5], [-4.94065645841247e-324, 0.392699081698724], [2.25, 3]}
CP(2) => {[-1.88777816730189, -1.5], [0.5, 1], [1.17809724509617, 1.5392939625516], [-0.5, 0], [1, 1.5], [-4.94065645841247e-324, 0.392699081698724], [2.25, 3]}
split: 6 2.625 (246)
x := {[-2, -1.5], [0.5, 1], [0.785398163397449, 1.17809724509617], [-0.5, 0], [1, 1.5], [0.392699081698724, 0.785398163397449], [2.25, 3]}
CP(3) => []
x := {[-2, -1.5], [0.5, 1], [1.17809724509617, 1.5707963267949], [-0.5, 0], [1, 1.5], [0.392699081698724, 0.785398163397449], [2.25, 3]}
CP(2) => {[-1.88777816730189, -1.5], [0.5, 1], [1.17809724509617, 1.5392939625516], [-0.5, 0], [1, 1.5], [0.392699081698724, 0.785398163397449], [2.25, 3]}
split: 6 2.625 (246)
x := {[-1.88777816730189, -1.5], [0.5, 1], [1.17809724509617, 1.5392939625516], [-0.5, 0], [1.5, 1.90833187731717], [-4.94065645841247e-324, 0.358370854398642], [2.25, 2.625]}
CP(1) => []
x := {[-1.88777816730189, -1.5], [0.5, 1], [1.17809724509617, 1.5392939625516], [-0.5, 0], [1.5, 1.90833187731717], [-4.94065645841247e-324, 0.358370854398642], [2.625, 3]}
CP(1) => {[-1.87886101106907, -1.5], [0.5, 1], [1.17809724509617, 1.53162949774884], [-0.5, 0], [1.5, 1.90427099189402], [-4.94065645841247e-324, 0.354648577314122], [2.625, 3]}
split: 1 0.75 (246)
x := {[-1.35626212350779, -1], [0.643737691401425, 1], [0.785398163397449, 1.17809724509617], [-0.982012505153902, -0.741006252576951], [1, 1.46953976114561], [-4.94065645841247e-324, 0.392699081698724], [2.25, 2.625]}
CP(1) => []
x := {[-1.35626212350779, -1], [0.643737691401425, 1], [0.785398163397449, 1.17809724509617], [-0.741006252576951, -0.5], [1, 1.46953976114561], [-4.94065645841247e-324, 0.392699081698724], [2.25, 2.625]}
split: 4 1.23477 (246)
x := {[-1.5, -1.25], [0.5, 1], [0.785398163397449, 1.17809724509617], [-1, -0.5], [1, 1.5], [-4.94065645841247e-324, 0.392699081698724], [2.625, 3]}
split: 1 0.75 (247)
x := {[-1.25, -1], [0.5, 1], [0.785398163397449, 1.17809724509617], [-1, -0.5], [1, 1.5], [-4.94065645841247e-324, 0.392699081698724], [2.625, 3]}
CP(1) => []
x := {[-1.46953976114561, -1], [0.5, 0.982012505153902], [1.17809724509617, 1.5707963267949], [-0.982012505153902, -0.741006252576951], [1, 1.46953976114561], [-4.94065645841247e-324, 0.392699081698724], [2.25, 2.625]}
CP(1) => []
x := {[-1.46953976114561, -1], [0.5, 0.982012505153902], [1.17809724509617, 1.5707963267949], [-0.741006252576951, -0.5], [1, 1.46953976114561], [-4.94065645841247e-324, 0.392699081698724], [2.25, 2.625]}
CP(3) => []
x := {[-1.5, -1.25], [0.5, 1], [1.17809724509617, 1.5707963267949], [-1, -0.5], [1, 1.5], [-4.94065645841247e-324, 0.392699081698724], [2.625, 3]}
split: 1 0.75 (245)
x := {[-1.25, -1], [0.5, 1], [1.17809724509617, 1.5707963267949], [-1, -0.5], [1, 1.5], [-4.94065645841247e-324, 0.392699081698724], [2.625, 3]}
CP(1) => []
x := {[-1.35626212350779, -1], [0.643737691401425, 1], [0.785398163397449, 1.17809724509617], [-1, -0.75], [1, 1.31612998248154], [0.392699081698724, 0.713167848374988], [2.25, 2.625]}
CP(1) => []
x := {[-1.35626212350779, -1], [0.643737691401425, 1], [0.785398163397449, 1.17809724509617], [-0.75, -0.5], [1, 1.31612998248154], [0.392699081698724, 0.713167848374988], [2.25, 2.625]}
CP(1) => []
x := {[-1.5, -1.25], [0.5, 1], [0.785398163397449, 1.17809724509617], [-1, -0.5], [1, 1.5], [0.392699081698724, 0.785398163397449], [2.625, 3]}
split: 1 0.75 (243)
x := {[-1.25, -1], [0.5, 1], [0.785398163397449, 1.17809724509617], [-1, -0.5], [1, 1.5], [0.392699081698724, 0.785398163397449], [2.625, 3]}
CP(2) => {[-1.25, -1], [0.75, 1], [0.785398163397449, 1.17809724509617], [-1, -0.5], [1, 1.5], [0.392699081698724, 0.785398163397449], [2.625, 3]}
split: 3 -0.75 (244)
x := {[-1.5, -1.25], [0.5, 1], [1.17809724509617, 1.5707963267949], [-1, -0.5], [1, 1.5], [0.392699081698724, 0.785398163397449], [2.625, 3]}
split: 1 0.75 (245)
x := {[-1.25, -1], [0.5, 1], [1.17809724509617, 1.5707963267949], [-1, -0.5], [1, 1.5], [0.392699081698724, 0.785398163397449], [2.625, 3]}
CP(1) => []
x := {[-1.5, -1], [0.5, 1], [0.785398163397449, 1.17809724509617], [-0.5, 0], [1, 1.5], [-4.94065645841247e-324, 0.392699081698724], [2.25, 2.625]}
CP(3) => {[-1.35626212350779, -1], [0.643737691401425, 1], [0.785398163397449, 1.17809724509617], [-0.5, 0], [1, 1.5], [-4.94065645841247e-324, 0.392699081698724], [2.25, 2.625]}
split: 3 -0.25 (245)
x := {[-1.5, -1], [0.5, 1], [0.785398163397449, 1.17809724509617], [-0.5, 0], [1, 1.5], [-4.94065645841247e-324, 0.392699081698724], [2.625, 3]}
split: 0 -1.25 (246)
x := {[-1.5, -1], [0.5, 1], [1.17809724509617, 1.5707963267949], [-0.5, 0], [1, 1.5], [-4.94065645841247e-324, 0.392699081698724], [2.25, 2.625]}
CP(1) => {[-1.46953976114561, -1], [0.5, 0.982012505153902], [1.17809724509617, 1.5707963267949], [-0.5, 0], [1, 1.5], [-4.94065645841247e-324, 0.392699081698724], [2.25, 2.625]}
split: 3 -0.25 (247)
x := {[-1.5, -1], [0.5, 1], [1.17809724509617, 1.5707963267949], [-0.5, 0], [1, 1.5], [-4.94065645841247e-324, 0.392699081698724], [2.625, 3]}
split: 0 -1.25 (248)
x := {[-1.5, -1], [0.5, 1], [0.785398163397449, 1.17809724509617], [-0.5, 0], [1, 1.5], [0.392699081698724, 0.785398163397449], [2.25, 2.625]}
CP(3) => {[-1.35626212350779, -1], [0.643737691401425, 1], [0.785398163397449, 1.17809724509617], [-0.5, 0], [1, 1.31612998248154], [0.392699081698724, 0.713167848374988], [2.25, 2.625]}
split: 3 -0.25 (249)
x := {[-1.5, -1], [0.5, 1], [0.785398163397449, 1.17809724509617], [-0.5, 0], [1, 1.5], [0.392699081698724, 0.785398163397449], [2.625, 3]}
split: 0 -1.25 (250)
x := {[-1.5, -1.25], [0.5, 1], [0.785398163397449, 1.17809724509617], [-0.5, 0], [1.5, 1.90833187731717], [-4.94065645841247e-324, 0.358370854398642], [2.625, 3]}
CP(1) => {[-1.5, -1.25], [0.5, 1], [0.785398163397449, 1.17809724509617], [-0.5, 0], [1.5, 1.90427099189402], [-4.94065645841247e-324, 0.354648577314122], [2.625, 3]}
split: 1 0.75 (251)
x := {[-1.25, -1], [0.5, 1], [0.785398163397449, 1.17809724509617], [-0.5, 0], [1.5, 1.90833187731717], [-4.94065645841247e-324, 0.358370854398642], [2.625, 3]}
CP(2) => {[-1.25, -1], [0.75, 1], [0.785398163397449, 1.17809724509617], [-0.5, 0], [1.5, 1.90241490937188], [-4.94065645841247e-324, 0.352948970788828], [2.625, 3]}
split: 3 -0.25 (252)
x := {[-1.5, -1.25], [0.5, 1], [1.17809724509617, 1.5707963267949], [-0.5, 0], [1.5, 1.90833187731717], [-4.94065645841247e-324, 0.358370854398642], [2.625, 3]}
CP(1) => {[-1.5, -1.25], [0.5, 1], [1.17809724509617, 1.5707963267949], [-0.5, 0], [1.5, 1.90427099189402], [-4.94065645841247e-324, 0.354648577314122], [2.625, 3]}
split: 1 0.75 (253)
x := {[-1.25, -1], [0.5, 1], [1.17809724509617, 1.5707963267949], [-0.5, 0], [1.5, 1.90833187731717], [-4.94065645841247e-324, 0.358370854398642], [2.625, 3]}
CP(2) => {[-1.25, -1], [0.75, 1], [1.17809724509617, 1.5707963267949], [-0.5, 0], [1.5, 1.90241490937188], [-4.94065645841247e-324, 0.352948970788828], [2.625, 3]}
split: 3 -0.25 (254)
x := {[-1.921626306698, -1.5], [0.0783736933019978, 0.5], [1.17809724509617, 1.5707963267949], [-1, -0.5], [1, 1.5], [0.785398163397449, 1.17809724509617], [2.25, 2.625]}
CP(1) => []
x := {[-1.921626306698, -1.5], [0.0783736933019978, 0.5], [1.17809724509617, 1.5707963267949], [-1, -0.5], [1, 1.5], [0.785398163397449, 1.17809724509617], [2.625, 3]}
split: 3 -0.75 (254)
x := {[-1.921626306698, -1.5], [0.0783736933019978, 0.5], [1.17809724509617, 1.5707963267949], [-1, -0.5], [1, 1.5], [1.17809724509617, 1.5707963267949], [2.25, 2.625]}
CP(1) => []
x := {[-1.921626306698, -1.5], [0.0783736933019978, 0.5], [1.17809724509617, 1.5707963267949], [-1, -0.5], [1, 1.5], [1.17809724509617, 1.5707963267949], [2.625, 3]}
split: 3 -0.75 (254)
x := {[-1.921626306698, -1.5], [0.0783736933019978, 0.5], [1.17809724509617, 1.5707963267949], [-0.5, 0], [1, 1.5], [0.785398163397449, 1.17809724509617], [2.25, 3]}
split: 6 2.625 (255)
x := {[-1.921626306698, -1.5], [0.0783736933019978, 0.5], [1.17809724509617, 1.5707963267949], [-0.5, 0], [1, 1.5], [1.17809724509617, 1.5707963267949], [2.25, 3]}
split: 6 2.625 (256)
x := {[-1.921626306698, -1.5], [0.0783736933019978, 0.5], [1.17809724509617, 1.5707963267949], [-0.5, 0], [1.5, 2], [0.785398163397449, 1.17809724509617], [2.25, 3]}
CP(3) => []
x := {[-1.921626306698, -1.5], [0.0783736933019978, 0.5], [1.17809724509617, 1.5707963267949], [-0.5, 0], [1.5, 2], [1.17809724509617, 1.5707963267949], [2.25, 3]}
CP(2) => {[-1.921626306698, -1.5], [0.0783736933019978, 0.5], [1.17809724509617, 1.5707963267949], [-0.5, 0], [1.5, 1.85754077426544], [1.17809724509617, 1.5707963267949], [2.25, 3]}
split: 6 2.625 (256)
x := {[-1.87886101106907, -1.5], [0.5, 1], [1.17809724509617, 1.53162949774884], [-1, -0.5], [1, 1.5], [0.785398163397449, 1.17809724509617], [2.25, 2.625]}
CP(1) => []
x := {[-1.87886101106907, -1.5], [0.5, 1], [1.17809724509617, 1.53162949774884], [-1, -0.5], [1, 1.5], [0.785398163397449, 1.17809724509617], [2.625, 3]}
CP(1) => {[-1.87315640926387, -1.5], [0.5, 0.991420862966858], [1.17809724509617, 1.52672510510496], [-1, -0.5], [1, 1.5], [0.785398163397449, 1.17809724509617], [2.625, 3]}
split: 3 -0.75 (256)
x := {[-1.87886101106907, -1.5], [0.5, 1], [1.17809724509617, 1.53162949774884], [-1, -0.5], [1, 1.5], [1.17809724509617, 1.5707963267949], [2.25, 2.625]}
CP(1) => []
x := {[-1.87886101106907, -1.5], [0.5, 1], [1.17809724509617, 1.53162949774884], [-1, -0.5], [1, 1.5], [1.17809724509617, 1.5707963267949], [2.625, 3]}
CP(1) => {[-1.87315640926387, -1.5], [0.5, 0.991420862966858], [1.17809724509617, 1.52672510510496], [-1, -0.5], [1, 1.5], [1.17809724509617, 1.5707963267949], [2.625, 3]}
split: 3 -0.75 (256)
x := {[-1.88777816730189, -1.5], [0.5, 1], [1.17809724509617, 1.5392939625516], [-0.5, 0], [1, 1.5], [0.785398163397449, 1.17809724509617], [2.25, 3]}
CP(1) => {[-1.87886101106907, -1.5], [0.5, 1], [1.17809724509617, 1.53162949774884], [-0.5, 0], [1, 1.5], [0.785398163397449, 1.17809724509617], [2.25, 3]}
split: 6 2.625 (257)
x := {[-1.88777816730189, -1.5], [0.5, 1], [1.17809724509617, 1.5392939625516], [-0.5, 0], [1, 1.5], [1.17809724509617, 1.5707963267949], [2.25, 3]}
CP(1) => {[-1.87886101106907, -1.5], [0.5, 1], [1.17809724509617, 1.53162949774884], [-0.5, 0], [1, 1.5], [1.17809724509617, 1.5707963267949], [2.25, 3]}
split: 6 2.625 (258)
x := {[-1.88777816730189, -1.5], [0.5, 1], [1.17809724509617, 1.5392939625516], [-0.5, 0], [1.5, 2], [0.785398163397449, 1.17809724509617], [2.25, 3]}
CP(3) => []
x := {[-1.88777816730189, -1.5], [0.5, 1], [1.17809724509617, 1.5392939625516], [-0.5, 0], [1.5, 2], [1.17809724509617, 1.5707963267949], [2.25, 3]}
CP(2) => {[-1.87315640926387, -1.5], [0.5, 0.991420862966858], [1.17809724509617, 1.52672510510496], [-0.5, 0], [1.5, 1.85754077426544], [1.17809724509617, 1.5707963267949], [2.25, 3]}
split: 6 2.625 (258)
x := {[-1.35626212350779, -1], [0.643737691401425, 1], [0.785398163397449, 1.17809724509617], [-1, -0.75], [1, 1.30823885312036], [0.785398163397449, 1.17809724509617], [2.25, 2.625]}
CP(1) => []
x := {[-1.35626212350779, -1], [0.643737691401425, 1], [0.785398163397449, 1.17809724509617], [-0.75, -0.5], [1, 1.30823885312036], [0.785398163397449, 1.17809724509617], [2.25, 2.625]}
split: 2 0.981748 (258)
x := {[-1.5, -1.25], [0.5, 1], [0.785398163397449, 1.17809724509617], [-1, -0.5], [1, 1.5], [0.785398163397449, 1.17809724509617], [2.625, 3]}
split: 1 0.75 (259)
x := {[-1.25, -1], [0.5, 1], [0.785398163397449, 1.17809724509617], [-1, -0.5], [1, 1.5], [0.785398163397449, 1.17809724509617], [2.625, 3]}
CP(2) => {[-1.25, -1], [0.75, 1], [0.785398163397449, 1.17809724509617], [-1, -0.5], [1, 1.5], [0.785398163397449, 1.17809724509617], [2.625, 3]}
split: 3 -0.75 (260)
x := {[-1.5, -1.25], [0.5, 1], [0.785398163397449, 1.17809724509617], [-1, -0.5], [1, 1.5], [1.17809724509617, 1.5707963267949], [2.625, 3]}
split: 1 0.75 (261)
x := {[-1.25, -1], [0.5, 1], [0.785398163397449, 1.17809724509617], [-1, -0.5], [1, 1.5], [1.17809724509617, 1.5707963267949], [2.625, 3]}
CP(1) => []
x := {[-1.5, -1.25], [0.5, 1], [1.17809724509617, 1.5707963267949], [-1, -0.5], [1, 1.5], [0.785398163397449, 1.17809724509617], [2.625, 3]}
split: 1 0.75 (261)
x := {[-1.25, -1], [0.5, 1], [1.17809724509617, 1.5707963267949], [-1, -0.5], [1, 1.5], [0.785398163397449, 1.17809724509617], [2.625, 3]}
CP(1) => []
x := {[-1.5, -1.25], [0.5, 1], [1.17809724509617, 1.5707963267949], [-1, -0.5], [1, 1.5], [1.17809724509617, 1.5707963267949], [2.625, 3]}
split: 1 0.75 (261)
x := {[-1.25, -1], [0.5, 1], [1.17809724509617, 1.5707963267949], [-1, -0.5], [1, 1.5], [1.17809724509617, 1.5707963267949], [2.625, 3]}
CP(1) => []
x := {[-1.5, -1], [0.5, 1], [0.785398163397449, 1.17809724509617], [-0.5, 0], [1, 1.5], [0.785398163397449, 1.17809724509617], [2.25, 2.625]}
CP(3) => {[-1.35626212350779, -1], [0.643737691401425, 1], [0.785398163397449, 1.17809724509617], [-0.5, 0], [1, 1.35629783710932], [0.785398163397449, 1.17809724509617], [2.25, 2.625]}
split: 3 -0.25 (261)
x := {[-1.5, -1], [0.5, 1], [0.785398163397449, 1.17809724509617], [-0.5, 0], [1, 1.5], [0.785398163397449, 1.17809724509617], [2.625, 3]}
split: 0 -1.25 (262)
x := {[-1.5, -1], [0.5, 1], [0.785398163397449, 1.17809724509617], [-0.5, 0], [1, 1.5], [1.17809724509617, 1.5707963267949], [2.25, 2.625]}
CP(3) => {[-1.35626212350779, -1], [0.643737691401425, 1], [0.785398163397449, 1.17809724509617], [-0.5, 0], [1, 1.4727139940791], [1.17809724509617, 1.5707963267949], [2.25, 2.625]}
split: 3 -0.25 (263)
x := {[-1.5, -1], [0.5, 1], [0.785398163397449, 1.17809724509617], [-0.5, 0], [1, 1.5], [1.17809724509617, 1.5707963267949], [2.625, 3]}
split: 0 -1.25 (264)
x := {[-1.5, -1], [0.5, 1], [1.17809724509617, 1.5707963267949], [-0.5, 0], [1, 1.5], [0.785398163397449, 1.17809724509617], [2.25, 2.625]}
CP(4) => []
x := {[-1.5, -1], [0.5, 1], [1.17809724509617, 1.5707963267949], [-0.5, 0], [1, 1.5], [0.785398163397449, 1.17809724509617], [2.625, 3]}
split: 0 -1.25 (264)
x := {[-1.5, -1], [0.5, 1], [1.17809724509617, 1.5707963267949], [-0.5, 0], [1, 1.5], [1.17809724509617, 1.5707963267949], [2.25, 2.625]}
CP(1) => {[-1.46953976114561, -1], [0.5, 0.982012505153902], [1.17809724509617, 1.5707963267949], [-0.5, 0], [1, 1.4727139940791], [1.17809724509617, 1.5707963267949], [2.25, 2.625]}
split: 3 -0.25 (265)
x := {[-1.5, -1], [0.5, 1], [1.17809724509617, 1.5707963267949], [-0.5, 0], [1, 1.5], [1.17809724509617, 1.5707963267949], [2.625, 3]}
split: 0 -1.25 (266)
x := {[-1.5, -1], [0.5, 1], [0.785398163397449, 1.17809724509617], [-0.5, 0], [1.5, 1.85754077426544], [1.17809724509617, 1.5707963267949], [2.25, 2.625]}
CP(1) => []
x := {[-1.5, -1], [0.5, 1], [0.785398163397449, 1.17809724509617], [-0.5, 0], [1.5, 1.85754077426544], [1.17809724509617, 1.5707963267949], [2.625, 3]}
split: 0 -1.25 (266)
x := {[-1.5, -1], [0.5, 1], [1.17809724509617, 1.5707963267949], [-0.5, 0], [1.5, 1.85754077426544], [1.17809724509617, 1.5707963267949], [2.25, 2.625]}
CP(1) => []
x := {[-1.5, -1], [0.5, 1], [1.17809724509617, 1.5707963267949], [-0.5, 0], [1.5, 1.85754077426544], [1.17809724509617, 1.5707963267949], [2.625, 3]}
split: 0 -1.25 (266)
x := {[-1.5, -1], [0.5, 1], [-4.94065645841247e-324, 0.392699081698724], [0, 0.5], [1, 1.5], [-4.94065645841247e-324, 0.392699081698724], [2.25, 2.625]}
CP(2) => []
x := {[-1.5, -1], [0.5, 1], [-4.94065645841247e-324, 0.392699081698724], [0, 0.5], [1, 1.5], [-4.94065645841247e-324, 0.392699081698724], [2.625, 3]}
split: 0 -1.25 (266)
x := {[-1.5, -1], [0.5, 1], [-4.94065645841247e-324, 0.392699081698724], [0, 0.5], [1, 1.5], [0.392699081698724, 0.785398163397449], [2.25, 2.625]}
CP(2) => []
x := {[-1.5, -1], [0.5, 1], [-4.94065645841247e-324, 0.392699081698724], [0, 0.5], [1, 1.5], [0.392699081698724, 0.785398163397449], [2.625, 3]}
split: 0 -1.25 (266)
x := {[-1.5, -1], [0.5, 1], [0.392699081698724, 0.785398163397449], [0, 0.5], [1, 1.5], [-4.94065645841247e-324, 0.392699081698724], [2.25, 2.625]}
CP(2) => []
x := {[-1.5, -1], [0.5, 1], [0.392699081698724, 0.785398163397449], [0, 0.5], [1, 1.5], [-4.94065645841247e-324, 0.392699081698724], [2.625, 3]}
split: 0 -1.25 (266)
x := {[-1.5, -1], [0.5, 1], [0.392699081698724, 0.785398163397449], [0, 0.5], [1, 1.5], [0.392699081698724, 0.785398163397449], [2.25, 2.625]}
CP(2) => []
x := {[-1.5, -1], [0.5, 1], [0.392699081698724, 0.785398163397449], [0, 0.5], [1, 1.5], [0.392699081698724, 0.785398163397449], [2.625, 3]}
split: 0 -1.25 (266)
x := {[-1.5, -1.25], [0.5, 1], [-4.94065645841247e-324, 0.392699081698724], [0, 0.483915397675128], [1.5, 1.70963346176227], [-4.94065645841247e-324, 0.181058652996307], [2.625, 3]}
CP(1) => {[-1.5, -1.25], [0.5, 1], [-4.94065645841247e-324, 0.392699081698724], [0, 0.475480700852345], [1.5, 1.70526696755704], [-4.94065645841247e-324, 0.177246911190641], [2.625, 3]}
split: 1 0.75 (267)
x := {[-1.25, -1], [0.5, 1], [-4.94065645841247e-324, 0.392699081698724], [0, 0.483915397675128], [1.5, 1.70963346176227], [-4.94065645841247e-324, 0.181058652996307], [2.625, 3]}
CP(2) => []
x := {[-1.5, -1.25], [0.5, 1], [0.392699081698724, 0.785398163397449], [0, 0.483915397675128], [1.5, 1.70963346176227], [-4.94065645841247e-324, 0.181058652996307], [2.625, 3]}
CP(1) => {[-1.5, -1.25], [0.5, 1], [0.392699081698724, 0.785398163397449], [0, 0.475480700852345], [1.5, 1.70526696755704], [-4.94065645841247e-324, 0.177246911190641], [2.625, 3]}
split: 1 0.75 (267)
x := {[-1.25, -1], [0.5, 1], [0.392699081698724, 0.785398163397449], [0, 0.483915397675128], [1.5, 1.70963346176227], [-4.94065645841247e-324, 0.181058652996307], [2.625, 3]}
CP(1) => []
x := {[-1.5, -1.25], [0.5, 1], [-4.94065645841247e-324, 0.392699081698724], [0.5, 1], [1, 1.5], [-4.94065645841247e-324, 0.392699081698724], [2.625, 3]}
split: 1 0.75 (267)
x := {[-1.25, -1], [0.5, 1], [-4.94065645841247e-324, 0.392699081698724], [0.5, 1], [1, 1.5], [-4.94065645841247e-324, 0.392699081698724], [2.625, 3]}
CP(2) => {[-1.25, -1], [0.75, 1], [-4.94065645841247e-324, 0.392699081698724], [0.5, 1], [1, 1.5], [-4.94065645841247e-324, 0.392699081698724], [2.625, 3]}
split: 3 0.75 (268)
x := {[-1.5, -1.25], [0.5, 1], [-4.94065645841247e-324, 0.392699081698724], [0.5, 1], [1, 1.5], [0.392699081698724, 0.785398163397449], [2.625, 3]}
split: 1 0.75 (269)
x := {[-1.25, -1], [0.5, 1], [-4.94065645841247e-324, 0.392699081698724], [0.5, 1], [1, 1.5], [0.392699081698724, 0.785398163397449], [2.625, 3]}
CP(2) => {[-1.25, -1], [0.75, 1], [-4.94065645841247e-324, 0.392699081698724], [0.5, 1], [1, 1.5], [0.392699081698724, 0.785398163397449], [2.625, 3]}
split: 3 0.75 (270)
x := {[-1.5, -1.25], [0.5, 1], [0.392699081698724, 0.785398163397449], [0.5, 1], [1, 1.5], [-4.94065645841247e-324, 0.392699081698724], [2.625, 3]}
split: 1 0.75 (271)
x := {[-1.25, -1], [0.5, 1], [0.392699081698724, 0.785398163397449], [0.5, 1], [1, 1.5], [-4.94065645841247e-324, 0.392699081698724], [2.625, 3]}
CP(2) => {[-1.25, -1], [0.75, 1], [0.392699081698724, 0.785398163397449], [0.5, 1], [1, 1.5], [-4.94065645841247e-324, 0.392699081698724], [2.625, 3]}
split: 3 0.75 (272)
x := {[-1.5, -1.25], [0.5, 1], [0.392699081698724, 0.785398163397449], [0.5, 1], [1, 1.5], [0.392699081698724, 0.785398163397449], [2.625, 3]}
split: 1 0.75 (273)
x := {[-1.25, -1], [0.5, 1], [0.392699081698724, 0.785398163397449], [0.5, 1], [1, 1.5], [0.392699081698724, 0.785398163397449], [2.625, 3]}
CP(2) => {[-1.25, -1], [0.75, 1], [0.392699081698724, 0.785398163397449], [0.5, 1], [1, 1.5], [0.392699081698724, 0.785398163397449], [2.625, 3]}
split: 3 0.75 (274)
x := {[-1.5, -1], [0.5, 1], [-4.94065645841247e-324, 0.392699081698724], [0, 0.5], [1, 1.5], [0.785398163397449, 1.17809724509617], [2.25, 2.625]}
CP(2) => []
x := {[-1.5, -1], [0.5, 1], [-4.94065645841247e-324, 0.392699081698724], [0, 0.5], [1, 1.5], [0.785398163397449, 1.17809724509617], [2.625, 3]}
split: 0 -1.25 (274)
x := {[-1.5, -1], [0.5, 1], [-4.94065645841247e-324, 0.392699081698724], [0, 0.5], [1, 1.5], [1.17809724509617, 1.5707963267949], [2.25, 2.625]}
CP(2) => []
x := {[-1.5, -1], [0.5, 1], [-4.94065645841247e-324, 0.392699081698724], [0, 0.5], [1, 1.5], [1.17809724509617, 1.5707963267949], [2.625, 3]}
split: 0 -1.25 (274)
x := {[-1.5, -1], [0.5, 1], [0.392699081698724, 0.785398163397449], [0, 0.5], [1, 1.5], [0.785398163397449, 1.17809724509617], [2.25, 2.625]}
CP(2) => []
x := {[-1.5, -1], [0.5, 1], [0.392699081698724, 0.785398163397449], [0, 0.5], [1, 1.5], [0.785398163397449, 1.17809724509617], [2.625, 3]}
split: 0 -1.25 (274)
x := {[-1.5, -1], [0.5, 1], [0.392699081698724, 0.785398163397449], [0, 0.5], [1, 1.5], [1.17809724509617, 1.5707963267949], [2.25, 2.625]}
CP(2) => []
x := {[-1.5, -1], [0.5, 1], [0.392699081698724, 0.785398163397449], [0, 0.5], [1, 1.5], [1.17809724509617, 1.5707963267949], [2.625, 3]}
split: 0 -1.25 (274)
x := {[-1.5, -1], [0.5, 1], [-4.94065645841247e-324, 0.392699081698724], [0, 0.5], [1.5, 1.921626306698], [1.17809724509617, 1.5707963267949], [2.25, 2.625]}
CP(1) => []
x := {[-1.5, -1], [0.5, 1], [-4.94065645841247e-324, 0.392699081698724], [0, 0.5], [1.5, 1.921626306698], [1.17809724509617, 1.5707963267949], [2.625, 3]}
split: 0 -1.25 (274)
x := {[-1.5, -1], [0.5, 1], [0.392699081698724, 0.785398163397449], [0, 0.5], [1.5, 1.921626306698], [1.17809724509617, 1.5707963267949], [2.25, 2.625]}
CP(1) => []
x := {[-1.5, -1], [0.5, 1], [0.392699081698724, 0.785398163397449], [0, 0.5], [1.5, 1.921626306698], [1.17809724509617, 1.5707963267949], [2.625, 3]}
split: 0 -1.25 (274)
x := {[-1.5, -1.25], [0.5, 1], [-4.94065645841247e-324, 0.392699081698724], [0.5, 1], [1, 1.5], [0.785398163397449, 1.17809724509617], [2.625, 3]}
split: 1 0.75 (275)
x := {[-1.25, -1], [0.5, 1], [-4.94065645841247e-324, 0.392699081698724], [0.5, 1], [1, 1.5], [0.785398163397449, 1.17809724509617], [2.625, 3]}
CP(2) => {[-1.25, -1], [0.75, 1], [-4.94065645841247e-324, 0.392699081698724], [0.5, 1], [1, 1.5], [0.785398163397449, 1.17809724509617], [2.625, 3]}
split: 3 0.75 (276)
x := {[-1.5, -1.25], [0.5, 1], [-4.94065645841247e-324, 0.392699081698724], [0.5, 1], [1, 1.5], [1.17809724509617, 1.5707963267949], [2.625, 3]}
split: 1 0.75 (277)
x := {[-1.25, -1], [0.5, 1], [-4.94065645841247e-324, 0.392699081698724], [0.5, 1], [1, 1.5], [1.17809724509617, 1.5707963267949], [2.625, 3]}
CP(2) => {[-1.25, -1], [0.75, 1], [-4.94065645841247e-324, 0.392699081698724], [0.5, 1], [1, 1.5], [1.17809724509617, 1.5707963267949], [2.625, 3]}
split: 3 0.75 (278)
x := {[-1.5, -1.25], [0.5, 1], [0.392699081698724, 0.785398163397449], [0.5, 1], [1, 1.5], [0.785398163397449, 1.17809724509617], [2.625, 3]}
split: 1 0.75 (279)
x := {[-1.25, -1], [0.5, 1], [0.392699081698724, 0.785398163397449], [0.5, 1], [1, 1.5], [0.785398163397449, 1.17809724509617], [2.625, 3]}
CP(2) => {[-1.25, -1], [0.75, 1], [0.392699081698724, 0.785398163397449], [0.5, 1], [1, 1.5], [0.785398163397449, 1.17809724509617], [2.625, 3]}
split: 3 0.75 (280)
x := {[-1.5, -1.25], [0.5, 1], [0.392699081698724, 0.785398163397449], [0.5, 1], [1, 1.5], [1.17809724509617, 1.5707963267949], [2.625, 3]}
split: 1 0.75 (281)
x := {[-1.25, -1], [0.5, 1], [0.392699081698724, 0.785398163397449], [0.5, 1], [1, 1.5], [1.17809724509617, 1.5707963267949], [2.625, 3]}
CP(2) => {[-1.25, -1], [0.75, 1], [0.392699081698724, 0.785398163397449], [0.5, 1], [1, 1.5], [1.17809724509617, 1.5707963267949], [2.625, 3]}
split: 3 0.75 (282)
x := {[-2, -1.5], [0, 0.5], [0.785398163397449, 1.17809724509617], [0, 0.5], [1, 1.5], [-4.94065645841247e-324, 0.392699081698724], [2.25, 3]}
CP(3) => []
x := {[-2, -1.5], [0, 0.5], [1.17809724509617, 1.5707963267949], [0, 0.5], [1, 1.5], [-4.94065645841247e-324, 0.392699081698724], [2.25, 3]}
CP(3) => {[-1.921626306698, -1.5], [0.0783736933019978, 0.5], [1.17809724509617, 1.5707963267949], [0, 0.5], [1, 1.5], [-4.94065645841247e-324, 0.392699081698724], [2.25, 3]}
split: 6 2.625 (282)
x := {[-2, -1.5], [0, 0.5], [0.785398163397449, 1.17809724509617], [0, 0.5], [1, 1.5], [0.392699081698724, 0.785398163397449], [2.25, 3]}
CP(3) => []
x := {[-2, -1.5], [0, 0.5], [1.17809724509617, 1.5707963267949], [0, 0.5], [1, 1.5], [0.392699081698724, 0.785398163397449], [2.25, 3]}
CP(3) => {[-1.921626306698, -1.5], [0.0783736933019978, 0.5], [1.17809724509617, 1.5707963267949], [0, 0.5], [1, 1.5], [0.392699081698724, 0.785398163397449], [2.25, 3]}
split: 6 2.625 (282)
x := {[-1.921626306698, -1.5], [0.0783736933019978, 0.5], [1.17809724509617, 1.5707963267949], [0, 0.475480700852345], [1.5, 1.70526696755704], [-4.94065645841247e-324, 0.177246911190641], [2.25, 2.625]}
CP(1) => []
x := {[-1.921626306698, -1.5], [0.0783736933019978, 0.5], [1.17809724509617, 1.5707963267949], [0, 0.475480700852345], [1.5, 1.70526696755704], [-4.94065645841247e-324, 0.177246911190641], [2.625, 3]}
CP(1) => {[-1.921626306698, -1.5], [0.0783736933019978, 0.5], [1.17809724509617, 1.5707963267949], [0, 0.470722608114049], [1.5, 1.70277843545475], [-4.94065645841247e-324, 0.175075708396667], [2.625, 3]}
split: 3 0.235361 (282)
x := {[-1.921626306698, -1.5], [0.0783736933019978, 0.5], [1.17809724509617, 1.5707963267949], [0.5, 1], [1, 1.5], [-4.94065645841247e-324, 0.392699081698724], [2.25, 2.625]}
CP(1) => []
x := {[-1.921626306698, -1.5], [0.0783736933019978, 0.5], [1.17809724509617, 1.5707963267949], [0.5, 1], [1, 1.5], [-4.94065645841247e-324, 0.392699081698724], [2.625, 3]}
split: 3 0.75 (282)
x := {[-1.921626306698, -1.5], [0.0783736933019978, 0.5], [1.17809724509617, 1.5707963267949], [0.5, 1], [1, 1.5], [0.392699081698724, 0.785398163397449], [2.25, 2.625]}
CP(1) => []
x := {[-1.921626306698, -1.5], [0.0783736933019978, 0.5], [1.17809724509617, 1.5707963267949], [0.5, 1], [1, 1.5], [0.392699081698724, 0.785398163397449], [2.625, 3]}
split: 3 0.75 (282)
x := {[-2, -1.5], [0.5, 1], [0.785398163397449, 1.17809724509617], [0, 0.5], [1, 1.5], [-4.94065645841247e-324, 0.392699081698724], [2.25, 3]}
CP(3) => []
x := {[-2, -1.5], [0.5, 1], [1.17809724509617, 1.5707963267949], [0, 0.5], [1, 1.5], [-4.94065645841247e-324, 0.392699081698724], [2.25, 3]}
CP(2) => {[-1.88777816730189, -1.5], [0.5, 1], [1.17809724509617, 1.5392939625516], [0, 0.5], [1, 1.5], [-4.94065645841247e-324, 0.392699081698724], [2.25, 3]}
split: 6 2.625 (282)
x := {[-2, -1.5], [0.5, 1], [0.785398163397449, 1.17809724509617], [0, 0.5], [1, 1.5], [0.392699081698724, 0.785398163397449], [2.25, 3]}
CP(3) => []
x := {[-2, -1.5], [0.5, 1], [1.17809724509617, 1.5707963267949], [0, 0.5], [1, 1.5], [0.392699081698724, 0.785398163397449], [2.25, 3]}
CP(2) => {[-1.88777816730189, -1.5], [0.5, 1], [1.17809724509617, 1.5392939625516], [0, 0.5], [1, 1.5], [0.392699081698724, 0.785398163397449], [2.25, 3]}
split: 6 2.625 (282)
x := {[-1.88777816730189, -1.5], [0.5, 1], [1.17809724509617, 1.5392939625516], [0, 0.483915397675128], [1.5, 1.70963346176227], [-4.94065645841247e-324, 0.181058652996307], [2.25, 2.625]}
CP(1) => []
x := {[-1.88777816730189, -1.5], [0.5, 1], [1.17809724509617, 1.5392939625516], [0, 0.483915397675128], [1.5, 1.70963346176227], [-4.94065645841247e-324, 0.181058652996307], [2.625, 3]}
CP(1) => {[-1.87886101106907, -1.5], [0.5, 1], [1.17809724509617, 1.53162949774884], [0, 0.475480700852345], [1.5, 1.70526696755704], [-4.94065645841247e-324, 0.177246911190641], [2.625, 3]}
split: 1 0.75 (282)
x := {[-1.88777816730189, -1.5], [0.5, 1], [1.17809724509617, 1.5392939625516], [0.5, 1], [1, 1.5], [-4.94065645841247e-324, 0.392699081698724], [2.25, 2.625]}
CP(1) => []
x := {[-1.88777816730189, -1.5], [0.5, 1], [1.17809724509617, 1.5392939625516], [0.5, 1], [1, 1.5], [-4.94065645841247e-324, 0.392699081698724], [2.625, 3]}
CP(1) => {[-1.87886101106907, -1.5], [0.5, 1], [1.17809724509617, 1.53162949774884], [0.5, 1], [1, 1.5], [-4.94065645841247e-324, 0.392699081698724], [2.625, 3]}
split: 1 0.75 (282)
x := {[-1.88777816730189, -1.5], [0.5, 1], [1.17809724509617, 1.5392939625516], [0.5, 1], [1, 1.5], [0.392699081698724, 0.785398163397449], [2.25, 2.625]}
CP(1) => []
x := {[-1.88777816730189, -1.5], [0.5, 1], [1.17809724509617, 1.5392939625516], [0.5, 1], [1, 1.5], [0.392699081698724, 0.785398163397449], [2.625, 3]}
CP(1) => {[-1.87886101106907, -1.5], [0.5, 1], [1.17809724509617, 1.53162949774884], [0.5, 1], [1, 1.5], [0.392699081698724, 0.785398163397449], [2.625, 3]}
split: 1 0.75 (282)
x := {[-1.5, -1], [0.5, 1], [0.785398163397449, 1.17809724509617], [0, 0.5], [1, 1.5], [-4.94065645841247e-324, 0.392699081698724], [2.25, 2.625]}
CP(3) => {[-1.35626212350779, -1], [0.643737691401425, 1], [0.785398163397449, 1.17809724509617], [0, 0.5], [1, 1.4727139940791], [-4.94065645841247e-324, 0.392699081698724], [2.25, 2.625]}
split: 3 0.25 (283)
x := {[-1.5, -1], [0.5, 1], [0.785398163397449, 1.17809724509617], [0, 0.5], [1, 1.5], [-4.94065645841247e-324, 0.392699081698724], [2.625, 3]}
split: 0 -1.25 (284)
x := {[-1.5, -1], [0.5, 1], [1.17809724509617, 1.5707963267949], [0, 0.5], [1, 1.5], [-4.94065645841247e-324, 0.392699081698724], [2.25, 2.625]}
CP(1) => {[-1.46953976114561, -1], [0.5, 0.982012505153902], [1.17809724509617, 1.5707963267949], [0, 0.5], [1, 1.4727139940791], [-4.94065645841247e-324, 0.392699081698724], [2.25, 2.625]}
split: 3 0.25 (285)
x := {[-1.5, -1], [0.5, 1], [1.17809724509617, 1.5707963267949], [0, 0.5], [1, 1.5], [-4.94065645841247e-324, 0.392699081698724], [2.625, 3]}
split: 0 -1.25 (286)
x := {[-1.5, -1], [0.5, 1], [0.785398163397449, 1.17809724509617], [0, 0.5], [1, 1.5], [0.392699081698724, 0.785398163397449], [2.25, 2.625]}
CP(3) => {[-1.35626212350779, -1], [0.643737691401425, 1], [0.785398163397449, 1.17809724509617], [0, 0.5], [1, 1.31450882716979], [0.392699081698724, 0.711328040564065], [2.25, 2.625]}
split: 3 0.25 (287)
x := {[-1.5, -1], [0.5, 1], [0.785398163397449, 1.17809724509617], [0, 0.5], [1, 1.5], [0.392699081698724, 0.785398163397449], [2.625, 3]}
split: 0 -1.25 (288)
x := {[-1.5, -1], [0.5, 1], [1.17809724509617, 1.5707963267949], [0, 0.5], [1, 1.5], [0.392699081698724, 0.785398163397449], [2.25, 2.625]}
CP(4) => []
x := {[-1.5, -1], [0.5, 1], [1.17809724509617, 1.5707963267949], [0, 0.5], [1, 1.5], [0.392699081698724, 0.785398163397449], [2.625, 3]}
split: 0 -1.25 (288)
x := {[-1.5, -1.25], [0.5, 1], [0.785398163397449, 1.17809724509617], [0, 0.483915397675128], [1.5, 1.70963346176227], [-4.94065645841247e-324, 0.181058652996307], [2.625, 3]}
CP(1) => {[-1.5, -1.25], [0.5, 1], [0.785398163397449, 1.17809724509617], [0, 0.475480700852345], [1.5, 1.70526696755704], [-4.94065645841247e-324, 0.177246911190641], [2.625, 3]}
split: 1 0.75 (289)
x := {[-1.25, -1], [0.5, 1], [0.785398163397449, 1.17809724509617], [0, 0.483915397675128], [1.5, 1.70963346176227], [-4.94065645841247e-324, 0.181058652996307], [2.625, 3]}
CP(2) => {[-1.25, -1], [0.75, 1], [0.785398163397449, 1.17809724509617], [0, 0.470722608114049], [1.5, 1.70277843545475], [-4.94065645841247e-324, 0.175075708396667], [2.625, 3]}
split: 3 0.235361 (290)
x := {[-1.5, -1.25], [0.5, 1], [1.17809724509617, 1.5707963267949], [0, 0.483915397675128], [1.5, 1.70963346176227], [-4.94065645841247e-324, 0.181058652996307], [2.625, 3]}
CP(1) => {[-1.5, -1.25], [0.5, 1], [1.17809724509617, 1.5707963267949], [0, 0.475480700852345], [1.5, 1.70526696755704], [-4.94065645841247e-324, 0.177246911190641], [2.625, 3]}
split: 1 0.75 (291)
x := {[-1.25, -1], [0.5, 1], [1.17809724509617, 1.5707963267949], [0, 0.483915397675128], [1.5, 1.70963346176227], [-4.94065645841247e-324, 0.181058652996307], [2.625, 3]}
CP(1) => []
x := {[-1.5, -1.25], [0.5, 1], [0.785398163397449, 1.17809724509617], [0.5, 1], [1, 1.5], [-4.94065645841247e-324, 0.392699081698724], [2.625, 3]}
split: 1 0.75 (291)
x := {[-1.25, -1], [0.5, 1], [0.785398163397449, 1.17809724509617], [0.5, 1], [1, 1.5], [-4.94065645841247e-324, 0.392699081698724], [2.625, 3]}
CP(2) => {[-1.25, -1], [0.75, 1], [0.785398163397449, 1.17809724509617], [0.5, 1], [1, 1.5], [-4.94065645841247e-324, 0.392699081698724], [2.625, 3]}
split: 3 0.75 (292)
x := {[-1.5, -1.25], [0.5, 1], [1.17809724509617, 1.5707963267949], [0.5, 1], [1, 1.5], [-4.94065645841247e-324, 0.392699081698724], [2.625, 3]}
split: 1 0.75 (293)
x := {[-1.25, -1], [0.5, 1], [1.17809724509617, 1.5707963267949], [0.5, 1], [1, 1.5], [-4.94065645841247e-324, 0.392699081698724], [2.625, 3]}
CP(2) => {[-1.25, -1], [0.75, 1], [1.17809724509617, 1.5707963267949], [0.5, 1], [1, 1.5], [-4.94065645841247e-324, 0.392699081698724], [2.625, 3]}
split: 3 0.75 (294)
x := {[-1.5, -1.25], [0.5, 1], [0.785398163397449, 1.17809724509617], [0.5, 1], [1, 1.5], [0.392699081698724, 0.785398163397449], [2.625, 3]}
split: 1 0.75 (295)
x := {[-1.25, -1], [0.5, 1], [0.785398163397449, 1.17809724509617], [0.5, 1], [1, 1.5], [0.392699081698724, 0.785398163397449], [2.625, 3]}
CP(2) => {[-1.25, -1], [0.75, 1], [0.785398163397449, 1.17809724509617], [0.5, 1], [1, 1.5], [0.392699081698724, 0.785398163397449], [2.625, 3]}
split: 3 0.75 (296)
x := {[-1.5, -1.25], [0.5, 1], [1.17809724509617, 1.5707963267949], [0.5, 1], [1, 1.5], [0.392699081698724, 0.785398163397449], [2.625, 3]}
split: 1 0.75 (297)
x := {[-1.25, -1], [0.5, 1], [1.17809724509617, 1.5707963267949], [0.5, 1], [1, 1.5], [0.392699081698724, 0.785398163397449], [2.625, 3]}
CP(2) => {[-1.25, -1], [0.75, 1], [1.17809724509617, 1.5707963267949], [0.5, 1], [1, 1.5], [0.392699081698724, 0.785398163397449], [2.625, 3]}
split: 3 0.75 (298)
x := {[-1.921626306698, -1.5], [0.0783736933019978, 0.5], [1.17809724509617, 1.5707963267949], [0, 0.5], [1, 1.5], [0.785398163397449, 1.17809724509617], [2.25, 3]}
split: 6 2.625 (299)
x := {[-1.921626306698, -1.5], [0.0783736933019978, 0.5], [1.17809724509617, 1.5707963267949], [0, 0.5], [1, 1.5], [1.17809724509617, 1.5707963267949], [2.25, 3]}
split: 6 2.625 (300)
x := {[-1.921626306698, -1.5], [0.0783736933019978, 0.5], [1.17809724509617, 1.5707963267949], [0, 0.5], [1.5, 2], [0.785398163397449, 1.17809724509617], [2.25, 3]}
CP(3) => []
x := {[-1.921626306698, -1.5], [0.0783736933019978, 0.5], [1.17809724509617, 1.5707963267949], [0, 0.5], [1.5, 2], [1.17809724509617, 1.5707963267949], [2.25, 3]}
CP(2) => {[-1.921626306698, -1.5], [0.0783736933019978, 0.5], [1.17809724509617, 1.5707963267949], [0, 0.5], [1.5, 1.921626306698], [1.17809724509617, 1.5707963267949], [2.25, 3]}
split: 6 2.625 (300)
x := {[-1.921626306698, -1.5], [0.0783736933019978, 0.5], [1.17809724509617, 1.5707963267949], [0.5, 1], [1, 1.5], [0.785398163397449, 1.17809724509617], [2.25, 2.625]}
CP(1) => []
x := {[-1.921626306698, -1.5], [0.0783736933019978, 0.5], [1.17809724509617, 1.5707963267949], [0.5, 1], [1, 1.5], [0.785398163397449, 1.17809724509617], [2.625, 3]}
split: 3 0.75 (300)
x := {[-1.921626306698, -1.5], [0.0783736933019978, 0.5], [1.17809724509617, 1.5707963267949], [0.5, 1], [1, 1.5], [1.17809724509617, 1.5707963267949], [2.25, 2.625]}
CP(1) => []
x := {[-1.921626306698, -1.5], [0.0783736933019978, 0.5], [1.17809724509617, 1.5707963267949], [0.5, 1], [1, 1.5], [1.17809724509617, 1.5707963267949], [2.625, 3]}
split: 3 0.75 (300)
x := {[-1.88777816730189, -1.5], [0.5, 1], [1.17809724509617, 1.5392939625516], [0, 0.5], [1, 1.5], [0.785398163397449, 1.17809724509617], [2.25, 3]}
CP(1) => {[-1.87886101106907, -1.5], [0.5, 1], [1.17809724509617, 1.53162949774884], [0, 0.5], [1, 1.5], [0.785398163397449, 1.17809724509617], [2.25, 3]}
split: 6 2.625 (301)
x := {[-1.88777816730189, -1.5], [0.5, 1], [1.17809724509617, 1.5392939625516], [0, 0.5], [1, 1.5], [1.17809724509617, 1.5707963267949], [2.25, 3]}
CP(1) => {[-1.87886101106907, -1.5], [0.5, 1], [1.17809724509617, 1.53162949774884], [0, 0.5], [1, 1.5], [1.17809724509617, 1.5707963267949], [2.25, 3]}
split: 6 2.625 (302)
x := {[-1.88777816730189, -1.5], [0.5, 1], [1.17809724509617, 1.5392939625516], [0, 0.5], [1.5, 2], [0.785398163397449, 1.17809724509617], [2.25, 3]}
CP(3) => []
x := {[-1.88777816730189, -1.5], [0.5, 1], [1.17809724509617, 1.5392939625516], [0, 0.5], [1.5, 2], [1.17809724509617, 1.5707963267949], [2.25, 3]}
CP(2) => {[-1.87315640926387, -1.5], [0.5, 0.991420862966858], [1.17809724509617, 1.52672510510496], [0, 0.5], [1.5, 1.921626306698], [1.17809724509617, 1.5707963267949], [2.25, 3]}
split: 6 2.625 (302)
x := {[-1.87886101106907, -1.5], [0.5, 1], [1.17809724509617, 1.53162949774884], [0.5, 1], [1, 1.5], [0.785398163397449, 1.17809724509617], [2.25, 2.625]}
CP(1) => []
x := {[-1.87886101106907, -1.5], [0.5, 1], [1.17809724509617, 1.53162949774884], [0.5, 1], [1, 1.5], [0.785398163397449, 1.17809724509617], [2.625, 3]}
CP(1) => {[-1.87315640926387, -1.5], [0.5, 0.991420862966858], [1.17809724509617, 1.52672510510496], [0.5, 1], [1, 1.5], [0.785398163397449, 1.17809724509617], [2.625, 3]}
split: 3 0.75 (302)
x := {[-1.87886101106907, -1.5], [0.5, 1], [1.17809724509617, 1.53162949774884], [0.5, 1], [1, 1.5], [1.17809724509617, 1.5707963267949], [2.25, 2.625]}
CP(1) => []
x := {[-1.87886101106907, -1.5], [0.5, 1], [1.17809724509617, 1.53162949774884], [0.5, 1], [1, 1.5], [1.17809724509617, 1.5707963267949], [2.625, 3]}
CP(1) => {[-1.87315640926387, -1.5], [0.5, 0.991420862966858], [1.17809724509617, 1.52672510510496], [0.5, 1], [1, 1.5], [1.17809724509617, 1.5707963267949], [2.625, 3]}
split: 3 0.75 (302)
x := {[-1.5, -1], [0.5, 1], [0.785398163397449, 1.17809724509617], [0, 0.5], [1, 1.5], [0.785398163397449, 1.17809724509617], [2.25, 2.625]}
CP(3) => {[-1.35626212350779, -1], [0.643737691401425, 1], [0.785398163397449, 1.17809724509617], [0, 0.5], [1, 1.35629783710932], [0.785398163397449, 1.17809724509617], [2.25, 2.625]}
split: 3 0.25 (303)
x := {[-1.5, -1], [0.5, 1], [0.785398163397449, 1.17809724509617], [0, 0.5], [1, 1.5], [0.785398163397449, 1.17809724509617], [2.625, 3]}
split: 0 -1.25 (304)
x := {[-1.5, -1], [0.5, 1], [0.785398163397449, 1.17809724509617], [0, 0.5], [1, 1.5], [1.17809724509617, 1.5707963267949], [2.25, 2.625]}
CP(3) => {[-1.35626212350779, -1], [0.643737691401425, 1], [0.785398163397449, 1.17809724509617], [0, 0.5], [1, 1.5], [1.17809724509617, 1.5707963267949], [2.25, 2.625]}
split: 3 0.25 (305)
x := {[-1.5, -1], [0.5, 1], [0.785398163397449, 1.17809724509617], [0, 0.5], [1, 1.5], [1.17809724509617, 1.5707963267949], [2.625, 3]}
split: 0 -1.25 (306)
x := {[-1.5, -1], [0.5, 1], [1.17809724509617, 1.5707963267949], [0, 0.5], [1, 1.5], [0.785398163397449, 1.17809724509617], [2.25, 2.625]}
CP(4) => []
x := {[-1.5, -1], [0.5, 1], [1.17809724509617, 1.5707963267949], [0, 0.5], [1, 1.5], [0.785398163397449, 1.17809724509617], [2.625, 3]}
split: 0 -1.25 (306)
x := {[-1.5, -1], [0.5, 1], [1.17809724509617, 1.5707963267949], [0, 0.5], [1, 1.5], [1.17809724509617, 1.5707963267949], [2.25, 2.625]}
CP(1) => {[-1.46953976114561, -1], [0.5, 0.982012505153902], [1.17809724509617, 1.5707963267949], [0, 0.5], [1, 1.5], [1.17809724509617, 1.5707963267949], [2.25, 2.625]}
split: 3 0.25 (307)
x := {[-1.5, -1], [0.5, 1], [1.17809724509617, 1.5707963267949], [0, 0.5], [1, 1.5], [1.17809724509617, 1.5707963267949], [2.625, 3]}
split: 0 -1.25 (308)
x := {[-1.5, -1], [0.5, 1], [0.785398163397449, 1.17809724509617], [0, 0.5], [1.5, 1.921626306698], [1.17809724509617, 1.5707963267949], [2.25, 2.625]}
CP(1) => []
x := {[-1.5, -1], [0.5, 1], [0.785398163397449, 1.17809724509617], [0, 0.5], [1.5, 1.921626306698], [1.17809724509617, 1.5707963267949], [2.625, 3]}
split: 0 -1.25 (308)
x := {[-1.5, -1], [0.5, 1], [1.17809724509617, 1.5707963267949], [0, 0.5], [1.5, 1.921626306698], [1.17809724509617, 1.5707963267949], [2.25, 2.625]}
CP(1) => []
x := {[-1.5, -1], [0.5, 1], [1.17809724509617, 1.5707963267949], [0, 0.5], [1.5, 1.921626306698], [1.17809724509617, 1.5707963267949], [2.625, 3]}
split: 0 -1.25 (308)
x := {[-1.35626212350779, -1], [0.643737691401425, 1], [0.785398163397449, 1.17809724509617], [0.5, 0.75], [1, 1.35629783710932], [0.785398163397449, 1.17809724509617], [2.25, 2.625]}
split: 2 0.981748 (309)
x := {[-1.35626212350779, -1], [0.643737691401425, 1], [0.785398163397449, 1.17809724509617], [0.75, 1], [1, 1.35629783710932], [0.785398163397449, 1.17809724509617], [2.25, 2.625]}
CP(2) => {[-1.35626212253724, -1], [0.643737877457726, 1], [0.785398163397449, 1.17809724509617], [0.75, 1], [1, 1.25], [0.785398163397449, 1.17809724509617], [2.25, 2.625]}
split: 2 0.981748 (310)
x := {[-1.5, -1.25], [0.5, 1], [0.785398163397449, 1.17809724509617], [0.5, 1], [1, 1.5], [0.785398163397449, 1.17809724509617], [2.625, 3]}
split: 1 0.75 (311)
x := {[-1.25, -1], [0.5, 1], [0.785398163397449, 1.17809724509617], [0.5, 1], [1, 1.5], [0.785398163397449, 1.17809724509617], [2.625, 3]}
CP(2) => {[-1.25, -1], [0.75, 1], [0.785398163397449, 1.17809724509617], [0.5, 1], [1, 1.5], [0.785398163397449, 1.17809724509617], [2.625, 3]}
split: 3 0.75 (312)
x := {[-1.35626212350779, -1], [0.643737691401425, 1], [0.785398163397449, 1.17809724509617], [0.5, 0.741006252576951], [1, 1.46953976114561], [1.17809724509617, 1.5707963267949], [2.25, 2.625]}
split: 4 1.23477 (313)
x := {[-1.35626212350779, -1], [0.643737691401425, 1], [0.785398163397449, 1.17809724509617], [0.741006252576951, 0.982012505153902], [1, 1.46953976114561], [1.17809724509617, 1.5707963267949], [2.25, 2.625]}
CP(1) => []
x := {[-1.5, -1.25], [0.5, 1], [0.785398163397449, 1.17809724509617], [0.5, 1], [1, 1.5], [1.17809724509617, 1.5707963267949], [2.625, 3]}
split: 1 0.75 (313)
x := {[-1.25, -1], [0.5, 1], [0.785398163397449, 1.17809724509617], [0.5, 1], [1, 1.5], [1.17809724509617, 1.5707963267949], [2.625, 3]}
CP(2) => {[-1.25, -1], [0.75, 1], [0.785398163397449, 1.17809724509617], [0.5, 1], [1, 1.5], [1.17809724509617, 1.5707963267949], [2.625, 3]}
split: 3 0.75 (314)
x := {[-1.5, -1.25], [0.5, 1], [1.17809724509617, 1.5707963267949], [0.5, 1], [1, 1.5], [0.785398163397449, 1.17809724509617], [2.625, 3]}
split: 1 0.75 (315)
x := {[-1.25, -1], [0.5, 1], [1.17809724509617, 1.5707963267949], [0.5, 1], [1, 1.5], [0.785398163397449, 1.17809724509617], [2.625, 3]}
CP(2) => {[-1.25, -1], [0.75, 1], [1.17809724509617, 1.5707963267949], [0.5, 1], [1, 1.5], [0.785398163397449, 1.17809724509617], [2.625, 3]}
split: 3 0.75 (316)
x := {[-1.46953976114561, -1], [0.5, 0.982012505153902], [1.17809724509617, 1.5707963267949], [0.5, 0.741006252576951], [1, 1.46953976114561], [1.17809724509617, 1.5707963267949], [2.25, 2.625]}
CP(4) => []
x := {[-1.46953976114561, -1], [0.5, 0.982012505153902], [1.17809724509617, 1.5707963267949], [0.741006252576951, 0.982012505153902], [1, 1.46953976114561], [1.17809724509617, 1.5707963267949], [2.25, 2.625]}
CP(1) => []
x := {[-1.5, -1.25], [0.5, 1], [1.17809724509617, 1.5707963267949], [0.5, 1], [1, 1.5], [1.17809724509617, 1.5707963267949], [2.625, 3]}
split: 1 0.75 (315)
x := {[-1.25, -1], [0.5, 1], [1.17809724509617, 1.5707963267949], [0.5, 1], [1, 1.5], [1.17809724509617, 1.5707963267949], [2.625, 3]}
CP(2) => {[-1.25, -1], [0.75, 1], [1.17809724509617, 1.5707963267949], [0.5, 1], [1, 1.5], [1.17809724509617, 1.5707963267949], [2.625, 3]}
split: 3 0.75 (316)
x := {[-1.5, -1.25], [0.5, 0.75], [-4.94065645841247e-324, 0.392699081698724], [-1, -0.5], [1, 1.5], [-4.94065645841247e-324, 0.392699081698724], [2.625, 3]}
split: 3 -0.75 (317)
x := {[-1.5, -1.25], [0.75, 1], [-4.94065645841247e-324, 0.392699081698724], [-1, -0.5], [1, 1.5], [-4.94065645841247e-324, 0.392699081698724], [2.625, 3]}
CP(1) => []
x := {[-1.5, -1.25], [0.5, 0.75], [-4.94065645841247e-324, 0.392699081698724], [-1, -0.5], [1, 1.5], [0.392699081698724, 0.785398163397449], [2.625, 3]}
CP(1) => []
x := {[-1.5, -1.25], [0.75, 1], [-4.94065645841247e-324, 0.392699081698724], [-1, -0.5], [1, 1.5], [0.392699081698724, 0.785398163397449], [2.625, 3]}
CP(1) => []
x := {[-1.5, -1.25], [0.5, 0.75], [0.392699081698724, 0.785398163397449], [-1, -0.5], [1, 1.5], [-4.94065645841247e-324, 0.392699081698724], [2.625, 3]}
CP(1) => []
x := {[-1.5, -1.25], [0.75, 1], [0.392699081698724, 0.785398163397449], [-1, -0.5], [1, 1.5], [-4.94065645841247e-324, 0.392699081698724], [2.625, 3]}
split: 3 -0.75 (314)
x := {[-1.5, -1.25], [0.5, 0.75], [0.392699081698724, 0.785398163397449], [-1, -0.5], [1, 1.5], [0.392699081698724, 0.785398163397449], [2.625, 3]}
split: 3 -0.75 (315)
x := {[-1.5, -1.25], [0.75, 1], [0.392699081698724, 0.785398163397449], [-1, -0.5], [1, 1.5], [0.392699081698724, 0.785398163397449], [2.625, 3]}
CP(1) => []
x := {[-1.25, -1], [0.75, 1], [0.392699081698724, 0.785398163397449], [-1, -0.75], [1, 1.5], [0.392699081698724, 0.785398163397449], [2.625, 3]}
CP(1) => []
x := {[-1.25, -1], [0.75, 1], [0.392699081698724, 0.785398163397449], [-0.75, -0.5], [1, 1.5], [0.392699081698724, 0.785398163397449], [2.625, 3]}
CP(1) => []
x := {[-1.5, -1.25], [0.5, 1], [-4.94065645841247e-324, 0.392699081698724], [-0.5, 0], [1, 1.5], [-4.94065645841247e-324, 0.392699081698724], [2.625, 3]}
split: 1 0.75 (313)
x := {[-1.25, -1], [0.5, 1], [-4.94065645841247e-324, 0.392699081698724], [-0.5, 0], [1, 1.5], [-4.94065645841247e-324, 0.392699081698724], [2.625, 3]}
CP(2) => {[-1.25, -1], [0.75, 1], [-4.94065645841247e-324, 0.392699081698724], [-0.5, 0], [1, 1.5], [-4.94065645841247e-324, 0.392699081698724], [2.625, 3]}
split: 3 -0.25 (314)
x := {[-1.5, -1.25], [0.5, 1], [-4.94065645841247e-324, 0.392699081698724], [-0.5, 0], [1, 1.5], [0.392699081698724, 0.785398163397449], [2.625, 3]}
split: 1 0.75 (315)
x := {[-1.25, -1], [0.5, 1], [-4.94065645841247e-324, 0.392699081698724], [-0.5, 0], [1, 1.5], [0.392699081698724, 0.785398163397449], [2.625, 3]}
CP(2) => {[-1.25, -1], [0.75, 1], [-4.94065645841247e-324, 0.392699081698724], [-0.5, 0], [1, 1.5], [0.392699081698724, 0.785398163397449], [2.625, 3]}
split: 3 -0.25 (316)
x := {[-1.5, -1.25], [0.5, 1], [0.392699081698724, 0.785398163397449], [-0.5, 0], [1, 1.5], [-4.94065645841247e-324, 0.392699081698724], [2.625, 3]}
split: 1 0.75 (317)
x := {[-1.25, -1], [0.5, 1], [0.392699081698724, 0.785398163397449], [-0.5, 0], [1, 1.5], [-4.94065645841247e-324, 0.392699081698724], [2.625, 3]}
CP(2) => {[-1.25, -1], [0.75, 1], [0.392699081698724, 0.785398163397449], [-0.5, 0], [1, 1.5], [-4.94065645841247e-324, 0.392699081698724], [2.625, 3]}
split: 3 -0.25 (318)
x := {[-1.5, -1.25], [0.5, 1], [0.392699081698724, 0.785398163397449], [-0.5, 0], [1, 1.5], [0.392699081698724, 0.785398163397449], [2.625, 3]}
split: 1 0.75 (319)
x := {[-1.25, -1], [0.5, 1], [0.392699081698724, 0.785398163397449], [-0.5, 0], [1, 1.5], [0.392699081698724, 0.785398163397449], [2.625, 3]}
CP(2) => {[-1.25, -1], [0.75, 1], [0.392699081698724, 0.785398163397449], [-0.5, 0], [1, 1.5], [0.392699081698724, 0.785398163397449], [2.625, 3]}
split: 3 -0.25 (320)
x := {[-1.5, -1.25], [0.5, 0.75], [-4.94065645841247e-324, 0.392699081698724], [-0.5, 0], [1.5, 1.90427099189402], [-4.94065645841247e-324, 0.354648577314122], [2.625, 3]}
split: 3 -0.25 (321)
x := {[-1.5, -1.25], [0.75, 1], [-4.94065645841247e-324, 0.392699081698724], [-0.5, 0], [1.5, 1.90427099189402], [-4.94065645841247e-324, 0.354648577314122], [2.625, 3]}
CP(3) => []
x := {[-1.25, -1], [0.75, 1], [-4.94065645841247e-324, 0.392699081698724], [-0.5, -0.25], [1.5, 1.90241490937188], [-4.94065645841247e-324, 0.352948970788828], [2.625, 3]}
CP(2) => {[-1.25, -1], [0.75, 1], [-4.94065645841247e-324, 0.392699081698724], [-0.5, -0.25], [1.5, 1.75], [-4.94065645841247e-324, 0.351822756970162], [2.625, 3]}
split: 2 0.19635 (321)
x := {[-1.25, -1], [0.75, 1], [-4.94065645841247e-324, 0.392699081698724], [-0.25, 0], [1.5, 1.90241490937188], [-4.94065645841247e-324, 0.352948970788828], [2.625, 3]}
CP(1) => {[-1.25, -1], [0.75, 1], [-4.94065645841247e-324, 0.392699081698724], [-0.25, 0], [1.5, 1.87515035442168], [-4.94065645841247e-324, 0.328101916606728], [2.625, 3]}
split: 2 0.19635 (322)
x := {[-1.5, -1.25], [0.5, 0.75], [0.392699081698724, 0.785398163397449], [-0.5, 0], [1.5, 1.90427099189402], [-4.94065645841247e-324, 0.354648577314122], [2.625, 3]}
split: 3 -0.25 (323)
x := {[-1.5, -1.25], [0.75, 1], [0.392699081698724, 0.785398163397449], [-0.5, 0], [1.5, 1.90427099189402], [-4.94065645841247e-324, 0.354648577314122], [2.625, 3]}
CP(1) => []
x := {[-1.5, -1.25], [0.5, 0.75], [-4.94065645841247e-324, 0.392699081698724], [-1, -0.5], [1, 1.5], [0.785398163397449, 1.17809724509617], [2.625, 3]}
split: 3 -0.75 (323)
x := {[-1.5, -1.25], [0.75, 1], [-4.94065645841247e-324, 0.392699081698724], [-1, -0.5], [1, 1.5], [0.785398163397449, 1.17809724509617], [2.625, 3]}
CP(2) => []
x := {[-1.5, -1.25], [0.5, 0.75], [-4.94065645841247e-324, 0.392699081698724], [-1, -0.5], [1, 1.5], [1.17809724509617, 1.5707963267949], [2.625, 3]}
split: 3 -0.75 (323)
x := {[-1.5, -1.25], [0.75, 1], [-4.94065645841247e-324, 0.392699081698724], [-1, -0.5], [1, 1.5], [1.17809724509617, 1.5707963267949], [2.625, 3]}
CP(1) => []
x := {[-1.5, -1.25], [0.5, 0.75], [0.392699081698724, 0.785398163397449], [-1, -0.5], [1, 1.5], [0.785398163397449, 1.17809724509617], [2.625, 3]}
split: 3 -0.75 (323)
x := {[-1.5, -1.25], [0.75, 1], [0.392699081698724, 0.785398163397449], [-1, -0.5], [1, 1.5], [0.785398163397449, 1.17809724509617], [2.625, 3]}
split: 3 -0.75 (324)
x := {[-1.25, -1], [0.75, 1], [0.392699081698724, 0.785398163397449], [-1, -0.75], [1, 1.5], [0.785398163397449, 1.17809724509617], [2.625, 3]}
CP(1) => []
x := {[-1.25, -1], [0.75, 1], [0.392699081698724, 0.785398163397449], [-0.75, -0.5], [1, 1.5], [0.785398163397449, 1.17809724509617], [2.625, 3]}
split: 4 1.25 (324)
x := {[-1.5, -1.25], [0.5, 0.75], [0.392699081698724, 0.785398163397449], [-1, -0.5], [1, 1.5], [1.17809724509617, 1.5707963267949], [2.625, 3]}
split: 3 -0.75 (325)
x := {[-1.5, -1.25], [0.75, 1], [0.392699081698724, 0.785398163397449], [-1, -0.5], [1, 1.5], [1.17809724509617, 1.5707963267949], [2.625, 3]}
CP(1) => []
x := {[-1.5, -1.25], [0.5, 1], [-4.94065645841247e-324, 0.392699081698724], [-0.5, 0], [1, 1.5], [0.785398163397449, 1.17809724509617], [2.625, 3]}
split: 1 0.75 (325)
x := {[-1.25, -1], [0.5, 1], [-4.94065645841247e-324, 0.392699081698724], [-0.5, 0], [1, 1.5], [0.785398163397449, 1.17809724509617], [2.625, 3]}
CP(2) => {[-1.25, -1], [0.75, 1], [-4.94065645841247e-324, 0.392699081698724], [-0.5, 0], [1, 1.5], [0.785398163397449, 1.17809724509617], [2.625, 3]}
split: 3 -0.25 (326)
x := {[-1.5, -1.25], [0.5, 1], [-4.94065645841247e-324, 0.392699081698724], [-0.5, 0], [1, 1.5], [1.17809724509617, 1.5707963267949], [2.625, 3]}
split: 1 0.75 (327)
x := {[-1.25, -1], [0.5, 1], [-4.94065645841247e-324, 0.392699081698724], [-0.5, 0], [1, 1.5], [1.17809724509617, 1.5707963267949], [2.625, 3]}
CP(2) => {[-1.25, -1], [0.75, 1], [-4.94065645841247e-324, 0.392699081698724], [-0.5, 0], [1, 1.5], [1.17809724509617, 1.5707963267949], [2.625, 3]}
split: 3 -0.25 (328)
x := {[-1.5, -1.25], [0.5, 1], [0.392699081698724, 0.785398163397449], [-0.5, 0], [1, 1.5], [0.785398163397449, 1.17809724509617], [2.625, 3]}
split: 1 0.75 (329)
x := {[-1.25, -1], [0.5, 1], [0.392699081698724, 0.785398163397449], [-0.5, 0], [1, 1.5], [0.785398163397449, 1.17809724509617], [2.625, 3]}
CP(1) => []
x := {[-1.5, -1.25], [0.5, 1], [-4.94065645841247e-324, 0.392699081698724], [-0.5, 0], [1.5, 1.85754077426544], [1.17809724509617, 1.5707963267949], [2.625, 3]}
split: 1 0.75 (329)
x := {[-1.25, -1], [0.5, 1], [-4.94065645841247e-324, 0.392699081698724], [-0.5, 0], [1.5, 1.85754077426544], [1.17809724509617, 1.5707963267949], [2.625, 3]}
CP(2) => {[-1.25, -1], [0.75, 1], [-4.94065645841247e-324, 0.392699081698724], [-0.5, 0], [1.5, 1.85754077426544], [1.17809724509617, 1.5707963267949], [2.625, 3]}
split: 3 -0.25 (330)
x := {[-1.5, -1.25], [0.5, 1], [0.392699081698724, 0.785398163397449], [-0.5, 0], [1.5, 1.85754077426544], [1.17809724509617, 1.5707963267949], [2.625, 3]}
split: 1 0.75 (331)
x := {[-1.25, -1], [0.5, 1], [0.392699081698724, 0.785398163397449], [-0.5, 0], [1.5, 1.85754077426544], [1.17809724509617, 1.5707963267949], [2.625, 3]}
CP(1) => []
x := {[-1.921626306698, -1.5], [0.0783736933019978, 0.5], [1.17809724509617, 1.5707963267949], [-1, -0.75], [1, 1.5], [-4.94065645841247e-324, 0.392699081698724], [2.625, 3]}
CP(2) => {[-1.921626306698, -1.5], [0.0783736933019978, 0.5], [1.17809724509617, 1.5707963267949], [-1, -0.75], [1, 1.25], [-4.94065645841247e-324, 0.392699081698724], [2.625, 3]}
split: 0 -1.71081 (331)
x := {[-1.921626306698, -1.5], [0.0783736933019978, 0.5], [1.17809724509617, 1.5707963267949], [-0.75, -0.5], [1, 1.5], [-4.94065645841247e-324, 0.392699081698724], [2.625, 3]}
split: 4 1.25 (332)
x := {[-1.921626306698, -1.5], [0.0783736933019978, 0.5], [1.17809724509617, 1.5707963267949], [-1, -0.75], [1, 1.5], [0.392699081698724, 0.785398163397449], [2.625, 3]}
CP(2) => {[-1.921626306698, -1.5], [0.0783736933019978, 0.5], [1.17809724509617, 1.5707963267949], [-1, -0.75], [1, 1.25], [0.392699081698724, 0.785398163397449], [2.625, 3]}
split: 0 -1.71081 (333)
x := {[-1.921626306698, -1.5], [0.0783736933019978, 0.5], [1.17809724509617, 1.5707963267949], [-0.75, -0.5], [1, 1.5], [0.392699081698724, 0.785398163397449], [2.625, 3]}
split: 4 1.25 (334)
x := {[-1.921626306698, -1.5], [0.0783736933019978, 0.5], [1.17809724509617, 1.5707963267949], [-0.5, 0], [1, 1.5], [-4.94065645841247e-324, 0.392699081698724], [2.25, 2.625]}
CP(1) => []
x := {[-1.921626306698, -1.5], [0.0783736933019978, 0.5], [1.17809724509617, 1.5707963267949], [-0.5, 0], [1, 1.5], [-4.94065645841247e-324, 0.392699081698724], [2.625, 3]}
split: 3 -0.25 (334)
x := {[-1.921626306698, -1.5], [0.0783736933019978, 0.5], [1.17809724509617, 1.5707963267949], [-0.5, 0], [1, 1.5], [0.392699081698724, 0.785398163397449], [2.25, 2.625]}
CP(1) => []
x := {[-1.921626306698, -1.5], [0.0783736933019978, 0.5], [1.17809724509617, 1.5707963267949], [-0.5, 0], [1, 1.5], [0.392699081698724, 0.785398163397449], [2.625, 3]}
split: 3 -0.25 (334)
x := {[-1.921626306698, -1.5], [0.0783736933019978, 0.5], [1.17809724509617, 1.5707963267949], [-0.5, -0.25], [1.5, 1.90427099189402], [-4.94065645841247e-324, 0.354648577314122], [2.625, 3]}
CP(2) => {[-1.921626306698, -1.5], [0.0783736933019978, 0.5], [1.17809724509617, 1.5707963267949], [-0.5, -0.25], [1.5, 1.75], [-4.94065645841247e-324, 0.352174894328048], [2.625, 3]}
split: 0 -1.71081 (335)
x := {[-1.921626306698, -1.5], [0.0783736933019978, 0.5], [1.17809724509617, 1.5707963267949], [-0.25, 0], [1.5, 1.90427099189402], [-4.94065645841247e-324, 0.354648577314122], [2.625, 3]}
CP(1) => {[-1.921626306698, -1.5], [0.0783736933019978, 0.5], [1.17809724509617, 1.5707963267949], [-0.25, 0], [1.5, 1.87621160534566], [-4.94065645841247e-324, 0.329065036859953], [2.625, 3]}
split: 0 -1.71081 (336)
x := {[-1.87886101106907, -1.5], [0.5, 0.75], [1.17809724509617, 1.53162949774884], [-1, -0.5], [1, 1.5], [-4.94065645841247e-324, 0.392699081698724], [2.625, 3]}
CP(1) => {[-1.87315640926387, -1.5], [0.5, 0.75], [1.17809724509617, 1.52672510510496], [-1, -0.5], [1, 1.5], [-4.94065645841247e-324, 0.392699081698724], [2.625, 3]}
split: 3 -0.75 (337)
x := {[-1.87886101106907, -1.5], [0.75, 1], [1.17809724509617, 1.53162949774884], [-1, -0.5], [1, 1.5], [-4.94065645841247e-324, 0.392699081698724], [2.625, 3]}
CP(1) => []
x := {[-1.88777816730189, -1.5], [0.5, 1], [1.17809724509617, 1.5392939625516], [-0.5, 0], [1, 1.5], [-4.94065645841247e-324, 0.392699081698724], [2.25, 2.625]}
CP(1) => []
x := {[-1.88777816730189, -1.5], [0.5, 1], [1.17809724509617, 1.5392939625516], [-0.5, 0], [1, 1.5], [-4.94065645841247e-324, 0.392699081698724], [2.625, 3]}
CP(1) => {[-1.87886101106907, -1.5], [0.5, 1], [1.17809724509617, 1.53162949774884], [-0.5, 0], [1, 1.5], [-4.94065645841247e-324, 0.392699081698724], [2.625, 3]}
split: 1 0.75 (336)
x := {[-1.88777816730189, -1.5], [0.5, 1], [1.17809724509617, 1.5392939625516], [-0.5, 0], [1, 1.5], [0.392699081698724, 0.785398163397449], [2.25, 2.625]}
CP(1) => []
x := {[-1.88777816730189, -1.5], [0.5, 1], [1.17809724509617, 1.5392939625516], [-0.5, 0], [1, 1.5], [0.392699081698724, 0.785398163397449], [2.625, 3]}
CP(1) => {[-1.87886101106907, -1.5], [0.5, 1], [1.17809724509617, 1.53162949774884], [-0.5, 0], [1, 1.5], [0.392699081698724, 0.785398163397449], [2.625, 3]}
split: 1 0.75 (336)
x := {[-1.87886101106907, -1.5], [0.5, 0.75], [1.17809724509617, 1.53162949774884], [-0.5, 0], [1.5, 1.90427099189402], [-4.94065645841247e-324, 0.354648577314122], [2.625, 3]}
CP(1) => {[-1.87315640926387, -1.5], [0.5, 0.75], [1.17809724509617, 1.52672510510496], [-0.5, 0], [1.5, 1.90241490937188], [-4.94065645841247e-324, 0.352948970788828], [2.625, 3]}
split: 3 -0.25 (337)
x := {[-1.87886101106907, -1.5], [0.75, 1], [1.17809724509617, 1.53162949774884], [-0.5, 0], [1.5, 1.90427099189402], [-4.94065645841247e-324, 0.354648577314122], [2.625, 3]}
CP(1) => []
x := {[-1.35626212350779, -1], [0.643737691401425, 1], [0.785398163397449, 1.17809724509617], [-0.741006252576951, -0.5], [1, 1.2347698805728], [-4.94065645841247e-324, 0.392699081698724], [2.25, 2.625]}
CP(1) => []
x := {[-1.35626212350779, -1], [0.643737691401425, 1], [0.785398163397449, 1.17809724509617], [-0.741006252576951, -0.5], [1.2347698805728, 1.46953976114561], [-4.94065645841247e-324, 0.392699081698724], [2.25, 2.625]}
CP(1) => []
x := {[-1.5, -1.25], [0.5, 0.75], [0.785398163397449, 1.17809724509617], [-1, -0.5], [1, 1.5], [-4.94065645841247e-324, 0.392699081698724], [2.625, 3]}
split: 3 -0.75 (335)
x := {[-1.5, -1.25], [0.75, 1], [0.785398163397449, 1.17809724509617], [-1, -0.5], [1, 1.5], [-4.94065645841247e-324, 0.392699081698724], [2.625, 3]}
split: 3 -0.75 (336)
x := {[-1.5, -1.25], [0.5, 0.75], [1.17809724509617, 1.5707963267949], [-1, -0.5], [1, 1.5], [-4.94065645841247e-324, 0.392699081698724], [2.625, 3]}
split: 3 -0.75 (337)
x := {[-1.5, -1.25], [0.75, 1], [1.17809724509617, 1.5707963267949], [-1, -0.5], [1, 1.5], [-4.94065645841247e-324, 0.392699081698724], [2.625, 3]}
CP(1) => []
x := {[-1.5, -1.25], [0.5, 0.75], [0.785398163397449, 1.17809724509617], [-1, -0.5], [1, 1.5], [0.392699081698724, 0.785398163397449], [2.625, 3]}
split: 3 -0.75 (337)
x := {[-1.5, -1.25], [0.75, 1], [0.785398163397449, 1.17809724509617], [-1, -0.5], [1, 1.5], [0.392699081698724, 0.785398163397449], [2.625, 3]}
split: 3 -0.75 (338)
x := {[-1.25, -1], [0.75, 1], [0.785398163397449, 1.17809724509617], [-1, -0.75], [1, 1.5], [0.392699081698724, 0.785398163397449], [2.625, 3]}
CP(1) => []
x := {[-1.25, -1], [0.75, 1], [0.785398163397449, 1.17809724509617], [-0.75, -0.5], [1, 1.5], [0.392699081698724, 0.785398163397449], [2.625, 3]}
split: 4 1.25 (338)
x := {[-1.5, -1.25], [0.5, 0.75], [1.17809724509617, 1.5707963267949], [-1, -0.5], [1, 1.5], [0.392699081698724, 0.785398163397449], [2.625, 3]}
split: 3 -0.75 (339)
x := {[-1.5, -1.25], [0.75, 1], [1.17809724509617, 1.5707963267949], [-1, -0.5], [1, 1.5], [0.392699081698724, 0.785398163397449], [2.625, 3]}
CP(1) => []
x := {[-1.35626212350779, -1], [0.643737691401425, 1], [0.785398163397449, 1.17809724509617], [-0.5, -0.25], [1, 1.5], [-4.94065645841247e-324, 0.392699081698724], [2.25, 2.625]}
split: 4 1.25 (339)
x := {[-1.35626212350779, -1], [0.643737691401425, 1], [0.785398163397449, 1.17809724509617], [-0.25, 0], [1, 1.5], [-4.94065645841247e-324, 0.392699081698724], [2.25, 2.625]}
split: 4 1.25 (340)
x := {[-1.5, -1.25], [0.5, 1], [0.785398163397449, 1.17809724509617], [-0.5, 0], [1, 1.5], [-4.94065645841247e-324, 0.392699081698724], [2.625, 3]}
split: 1 0.75 (341)
x := {[-1.25, -1], [0.5, 1], [0.785398163397449, 1.17809724509617], [-0.5, 0], [1, 1.5], [-4.94065645841247e-324, 0.392699081698724], [2.625, 3]}
CP(2) => {[-1.25, -1], [0.75, 1], [0.785398163397449, 1.17809724509617], [-0.5, 0], [1, 1.5], [-4.94065645841247e-324, 0.392699081698724], [2.625, 3]}
split: 3 -0.25 (342)
x := {[-1.46953976114561, -1], [0.5, 0.982012505153902], [1.17809724509617, 1.5707963267949], [-0.5, -0.25], [1, 1.5], [-4.94065645841247e-324, 0.392699081698724], [2.25, 2.625]}
CP(3) => []
x := {[-1.46953976114561, -1], [0.5, 0.982012505153902], [1.17809724509617, 1.5707963267949], [-0.25, 0], [1, 1.5], [-4.94065645841247e-324, 0.392699081698724], [2.25, 2.625]}
CP(3) => []
x := {[-1.5, -1.25], [0.5, 1], [1.17809724509617, 1.5707963267949], [-0.5, 0], [1, 1.5], [-4.94065645841247e-324, 0.392699081698724], [2.625, 3]}
split: 1 0.75 (341)
x := {[-1.25, -1], [0.5, 1], [1.17809724509617, 1.5707963267949], [-0.5, 0], [1, 1.5], [-4.94065645841247e-324, 0.392699081698724], [2.625, 3]}
CP(2) => {[-1.25, -1], [0.75, 1], [1.17809724509617, 1.5707963267949], [-0.5, 0], [1, 1.5], [-4.94065645841247e-324, 0.392699081698724], [2.625, 3]}
split: 3 -0.25 (342)
x := {[-1.35626212350779, -1], [0.643737691401425, 1], [0.785398163397449, 1.17809724509617], [-0.5, -0.25], [1, 1.31612998248154], [0.392699081698724, 0.713167848374988], [2.25, 2.625]}
CP(1) => []
x := {[-1.35626212350779, -1], [0.643737691401425, 1], [0.785398163397449, 1.17809724509617], [-0.25, 0], [1, 1.31612998248154], [0.392699081698724, 0.713167848374988], [2.25, 2.625]}
CP(1) => []
x := {[-1.5, -1.25], [0.5, 1], [0.785398163397449, 1.17809724509617], [-0.5, 0], [1, 1.5], [0.392699081698724, 0.785398163397449], [2.625, 3]}
split: 1 0.75 (341)
x := {[-1.25, -1], [0.5, 1], [0.785398163397449, 1.17809724509617], [-0.5, 0], [1, 1.5], [0.392699081698724, 0.785398163397449], [2.625, 3]}
CP(1) => []
x := {[-1.5, -1.25], [0.5, 0.75], [0.785398163397449, 1.17809724509617], [-0.5, 0], [1.5, 1.90427099189402], [-4.94065645841247e-324, 0.354648577314122], [2.625, 3]}
split: 3 -0.25 (341)
x := {[-1.5, -1.25], [0.75, 1], [0.785398163397449, 1.17809724509617], [-0.5, 0], [1.5, 1.90427099189402], [-4.94065645841247e-324, 0.354648577314122], [2.625, 3]}
split: 3 -0.25 (342)
x := {[-1.25, -1], [0.75, 1], [0.785398163397449, 1.17809724509617], [-0.5, -0.25], [1.5, 1.90241490937188], [-4.94065645841247e-324, 0.352948970788828], [2.625, 3]}
CP(1) => []
x := {[-1.25, -1], [0.75, 1], [0.785398163397449, 1.17809724509617], [-0.25, 0], [1.5, 1.90241490937188], [-4.94065645841247e-324, 0.352948970788828], [2.625, 3]}
CP(1) => {[-1.25, -1], [0.75, 1], [0.785398163397449, 1.17809724509617], [-0.25, 0], [1.5, 1.87515035442168], [-4.94065645841247e-324, 0.328101916606728], [2.625, 3]}
split: 2 0.981748 (342)
x := {[-1.5, -1.25], [0.5, 0.75], [1.17809724509617, 1.5707963267949], [-0.5, 0], [1.5, 1.90427099189402], [-4.94065645841247e-324, 0.354648577314122], [2.625, 3]}
split: 3 -0.25 (343)
x := {[-1.5, -1.25], [0.75, 1], [1.17809724509617, 1.5707963267949], [-0.5, 0], [1.5, 1.90427099189402], [-4.94065645841247e-324, 0.354648577314122], [2.625, 3]}
split: 3 -0.25 (344)
x := {[-1.25, -1], [0.75, 1], [1.17809724509617, 1.5707963267949], [-0.5, -0.25], [1.5, 1.90241490937188], [-4.94065645841247e-324, 0.352948970788828], [2.625, 3]}
CP(2) => {[-1.25, -1], [0.75, 1], [1.17809724509617, 1.5707963267949], [-0.5, -0.25], [1.5, 1.75], [-4.94065645841247e-324, 0.351822756970162], [2.625, 3]}
split: 2 1.37445 (345)
x := {[-1.25, -1], [0.75, 1], [1.17809724509617, 1.5707963267949], [-0.25, 0], [1.5, 1.90241490937188], [-4.94065645841247e-324, 0.352948970788828], [2.625, 3]}
CP(1) => {[-1.25, -1], [0.75, 1], [1.17809724509617, 1.5707963267949], [-0.25, 0], [1.5, 1.87515035442168], [-4.94065645841247e-324, 0.328101916606728], [2.625, 3]}
split: 2 1.37445 (346)
x := {[-1.921626306698, -1.5], [0.0783736933019978, 0.5], [1.17809724509617, 1.5707963267949], [-1, -0.75], [1, 1.5], [0.785398163397449, 1.17809724509617], [2.625, 3]}
CP(2) => {[-1.921626306698, -1.5], [0.0783736933019978, 0.5], [1.17809724509617, 1.5707963267949], [-1, -0.75], [1, 1.25], [0.785398163397449, 1.17809724509617], [2.625, 3]}
split: 0 -1.71081 (347)
x := {[-1.921626306698, -1.5], [0.0783736933019978, 0.5], [1.17809724509617, 1.5707963267949], [-0.75, -0.5], [1, 1.5], [0.785398163397449, 1.17809724509617], [2.625, 3]}
split: 4 1.25 (348)
x := {[-1.921626306698, -1.5], [0.0783736933019978, 0.5], [1.17809724509617, 1.5707963267949], [-1, -0.75], [1, 1.5], [1.17809724509617, 1.5707963267949], [2.625, 3]}
CP(2) => {[-1.921626306698, -1.5], [0.0783736933019978, 0.5], [1.17809724509617, 1.5707963267949], [-1, -0.75], [1, 1.25], [1.17809724509617, 1.5707963267949], [2.625, 3]}
split: 0 -1.71081 (349)
x := {[-1.921626306698, -1.5], [0.0783736933019978, 0.5], [1.17809724509617, 1.5707963267949], [-0.75, -0.5], [1, 1.5], [1.17809724509617, 1.5707963267949], [2.625, 3]}
split: 4 1.25 (350)
x := {[-1.921626306698, -1.5], [0.0783736933019978, 0.5], [1.17809724509617, 1.5707963267949], [-0.5, 0], [1, 1.5], [0.785398163397449, 1.17809724509617], [2.25, 2.625]}
CP(1) => []
x := {[-1.921626306698, -1.5], [0.0783736933019978, 0.5], [1.17809724509617, 1.5707963267949], [-0.5, 0], [1, 1.5], [0.785398163397449, 1.17809724509617], [2.625, 3]}
split: 3 -0.25 (350)
x := {[-1.921626306698, -1.5], [0.0783736933019978, 0.5], [1.17809724509617, 1.5707963267949], [-0.5, 0], [1, 1.5], [1.17809724509617, 1.5707963267949], [2.25, 2.625]}
CP(1) => []
x := {[-1.921626306698, -1.5], [0.0783736933019978, 0.5], [1.17809724509617, 1.5707963267949], [-0.5, 0], [1, 1.5], [1.17809724509617, 1.5707963267949], [2.625, 3]}
split: 3 -0.25 (350)
x := {[-1.921626306698, -1.5], [0.0783736933019978, 0.5], [1.17809724509617, 1.5707963267949], [-0.5, 0], [1.5, 1.85754077426544], [1.17809724509617, 1.5707963267949], [2.25, 2.625]}
CP(1) => []
x := {[-1.921626306698, -1.5], [0.0783736933019978, 0.5], [1.17809724509617, 1.5707963267949], [-0.5, 0], [1.5, 1.85754077426544], [1.17809724509617, 1.5707963267949], [2.625, 3]}
split: 3 -0.25 (350)
x := {[-1.87315640926387, -1.5], [0.5, 0.991420862966858], [1.17809724509617, 1.52672510510496], [-1, -0.75], [1, 1.5], [0.785398163397449, 1.17809724509617], [2.625, 3]}
CP(1) => []
x := {[-1.87315640926387, -1.5], [0.5, 0.991420862966858], [1.17809724509617, 1.52672510510496], [-0.75, -0.5], [1, 1.5], [0.785398163397449, 1.17809724509617], [2.625, 3]}
CP(1) => {[-1.86948366805225, -1.5], [0.5, 0.985716261161655], [1.17809724509617, 1.52356700121422], [-0.75, -0.5], [1, 1.5], [0.785398163397449, 1.17809724509617], [2.625, 3]}
split: 4 1.25 (350)
x := {[-1.87315640926387, -1.5], [0.5, 0.991420862966858], [1.17809724509617, 1.52672510510496], [-1, -0.75], [1, 1.5], [1.17809724509617, 1.5707963267949], [2.625, 3]}
CP(2) => {[-1.86710940815609, -1.5], [0.5, 0.982043519950042], [1.17809724509617, 1.52152518198677], [-1, -0.75], [1, 1.25], [1.17809724509617, 1.5707963267949], [2.625, 3]}
split: 1 0.741022 (351)
x := {[-1.87315640926387, -1.5], [0.5, 0.991420862966858], [1.17809724509617, 1.52672510510496], [-0.75, -0.5], [1, 1.5], [1.17809724509617, 1.5707963267949], [2.625, 3]}
CP(1) => {[-1.86948366805225, -1.5], [0.5, 0.985716261161655], [1.17809724509617, 1.52356700121422], [-0.75, -0.5], [1, 1.5], [1.17809724509617, 1.5707963267949], [2.625, 3]}
split: 4 1.25 (352)
x := {[-1.87886101106907, -1.5], [0.5, 1], [1.17809724509617, 1.53162949774884], [-0.5, 0], [1, 1.5], [0.785398163397449, 1.17809724509617], [2.25, 2.625]}
CP(1) => []
x := {[-1.87886101106907, -1.5], [0.5, 1], [1.17809724509617, 1.53162949774884], [-0.5, 0], [1, 1.5], [0.785398163397449, 1.17809724509617], [2.625, 3]}
CP(1) => {[-1.87315640926387, -1.5], [0.5, 0.991420862966858], [1.17809724509617, 1.52672510510496], [-0.5, 0], [1, 1.5], [0.785398163397449, 1.17809724509617], [2.625, 3]}
split: 3 -0.25 (352)
x := {[-1.87886101106907, -1.5], [0.5, 1], [1.17809724509617, 1.53162949774884], [-0.5, 0], [1, 1.5], [1.17809724509617, 1.5707963267949], [2.25, 2.625]}
CP(1) => []
x := {[-1.87886101106907, -1.5], [0.5, 1], [1.17809724509617, 1.53162949774884], [-0.5, 0], [1, 1.5], [1.17809724509617, 1.5707963267949], [2.625, 3]}
CP(1) => {[-1.87315640926387, -1.5], [0.5, 0.991420862966858], [1.17809724509617, 1.52672510510496], [-0.5, 0], [1, 1.5], [1.17809724509617, 1.5707963267949], [2.625, 3]}
split: 3 -0.25 (352)
x := {[-1.87315640926387, -1.5], [0.5, 0.991420862966858], [1.17809724509617, 1.52672510510496], [-0.5, 0], [1.5, 1.85754077426544], [1.17809724509617, 1.5707963267949], [2.25, 2.625]}
CP(1) => []
x := {[-1.87315640926387, -1.5], [0.5, 0.991420862966858], [1.17809724509617, 1.52672510510496], [-0.5, 0], [1.5, 1.85754077426544], [1.17809724509617, 1.5707963267949], [2.625, 3]}
CP(1) => {[-1.86948366805225, -1.5], [0.5, 0.985716261161655], [1.17809724509617, 1.52356700121422], [-0.5, 0], [1.5, 1.85754077426544], [1.17809724509617, 1.5707963267949], [2.625, 3]}
split: 3 -0.25 (352)
x := {[-1.35626212350779, -1], [0.643737691401425, 1], [0.785398163397449, 0.981747704246811], [-0.75, -0.5], [1, 1.30823885312036], [0.785398163397449, 1.17809724509617], [2.25, 2.625]}
CP(1) => []
x := {[-1.35626212350779, -1], [0.643737691401425, 1], [0.981747704246811, 1.17809724509617], [-0.75, -0.5], [1, 1.30823885312036], [0.785398163397449, 1.17809724509617], [2.25, 2.625]}
CP(1) => []
x := {[-1.5, -1.25], [0.5, 0.75], [0.785398163397449, 1.17809724509617], [-1, -0.5], [1, 1.5], [0.785398163397449, 1.17809724509617], [2.625, 3]}
split: 3 -0.75 (351)
x := {[-1.5, -1.25], [0.75, 1], [0.785398163397449, 1.17809724509617], [-1, -0.5], [1, 1.5], [0.785398163397449, 1.17809724509617], [2.625, 3]}
split: 3 -0.75 (352)
x := {[-1.25, -1], [0.75, 1], [0.785398163397449, 1.17809724509617], [-1, -0.75], [1, 1.5], [0.785398163397449, 1.17809724509617], [2.625, 3]}
CP(1) => []
x := {[-1.25, -1], [0.75, 1], [0.785398163397449, 1.17809724509617], [-0.75, -0.5], [1, 1.5], [0.785398163397449, 1.17809724509617], [2.625, 3]}
CP(1) => []
x := {[-1.5, -1.25], [0.5, 0.75], [0.785398163397449, 1.17809724509617], [-1, -0.5], [1, 1.5], [1.17809724509617, 1.5707963267949], [2.625, 3]}
CP(1) => []
x := {[-1.5, -1.25], [0.75, 1], [0.785398163397449, 1.17809724509617], [-1, -0.5], [1, 1.5], [1.17809724509617, 1.5707963267949], [2.625, 3]}
CP(1) => []
x := {[-1.5, -1.25], [0.5, 0.75], [1.17809724509617, 1.5707963267949], [-1, -0.5], [1, 1.5], [0.785398163397449, 1.17809724509617], [2.625, 3]}
CP(1) => []
x := {[-1.5, -1.25], [0.75, 1], [1.17809724509617, 1.5707963267949], [-1, -0.5], [1, 1.5], [0.785398163397449, 1.17809724509617], [2.625, 3]}
CP(1) => []
x := {[-1.5, -1.25], [0.5, 0.75], [1.17809724509617, 1.5707963267949], [-1, -0.5], [1, 1.5], [1.17809724509617, 1.5707963267949], [2.625, 3]}
split: 3 -0.75 (347)
x := {[-1.5, -1.25], [0.75, 1], [1.17809724509617, 1.5707963267949], [-1, -0.5], [1, 1.5], [1.17809724509617, 1.5707963267949], [2.625, 3]}
CP(1) => []
x := {[-1.35626212350779, -1], [0.643737691401425, 1], [0.785398163397449, 1.17809724509617], [-0.5, -0.25], [1, 1.35629783710932], [0.785398163397449, 1.17809724509617], [2.25, 2.625]}
CP(1) => {[-1.35626212254227, -1], [0.64373787649221, 1], [0.785398163397449, 1.17809724509617], [-0.5, -0.25], [1, 1.34436595715518], [0.785398163397449, 1.17809724509617], [2.25, 2.625]}
split: 2 0.981748 (347)
x := {[-1.35626212350779, -1], [0.643737691401425, 1], [0.785398163397449, 1.17809724509617], [-0.25, 0], [1, 1.35629783710932], [0.785398163397449, 1.17809724509617], [2.25, 2.625]}
split: 2 0.981748 (348)
x := {[-1.5, -1.25], [0.5, 1], [0.785398163397449, 1.17809724509617], [-0.5, 0], [1, 1.5], [0.785398163397449, 1.17809724509617], [2.625, 3]}
split: 1 0.75 (349)
x := {[-1.25, -1], [0.5, 1], [0.785398163397449, 1.17809724509617], [-0.5, 0], [1, 1.5], [0.785398163397449, 1.17809724509617], [2.625, 3]}
CP(2) => {[-1.25, -1], [0.75, 1], [0.785398163397449, 1.17809724509617], [-0.5, 0], [1, 1.5], [0.785398163397449, 1.17809724509617], [2.625, 3]}
split: 3 -0.25 (350)
x := {[-1.35626212350779, -1], [0.643737691401425, 1], [0.785398163397449, 1.17809724509617], [-0.5, -0.25], [1, 1.4727139940791], [1.17809724509617, 1.5707963267949], [2.25, 2.625]}
CP(2) => {[-1.35626212253724, -1], [0.643737877457726, 1], [0.785398163397449, 1.17809724509617], [-0.5, -0.25], [1, 1.39753057818803], [1.17809724509617, 1.5707963267949], [2.25, 2.625]}
split: 4 1.19877 (351)
x := {[-1.35626212350779, -1], [0.643737691401425, 1], [0.785398163397449, 1.17809724509617], [-0.25, 0], [1, 1.4727139940791], [1.17809724509617, 1.5707963267949], [2.25, 2.625]}
split: 4 1.23636 (352)
x := {[-1.5, -1.25], [0.5, 1], [0.785398163397449, 1.17809724509617], [-0.5, 0], [1, 1.5], [1.17809724509617, 1.5707963267949], [2.625, 3]}
split: 1 0.75 (353)
x := {[-1.25, -1], [0.5, 1], [0.785398163397449, 1.17809724509617], [-0.5, 0], [1, 1.5], [1.17809724509617, 1.5707963267949], [2.625, 3]}
CP(2) => {[-1.25, -1], [0.75, 1], [0.785398163397449, 1.17809724509617], [-0.5, 0], [1, 1.5], [1.17809724509617, 1.5707963267949], [2.625, 3]}
split: 3 -0.25 (354)
x := {[-1.5, -1.25], [0.5, 1], [1.17809724509617, 1.5707963267949], [-0.5, 0], [1, 1.5], [0.785398163397449, 1.17809724509617], [2.625, 3]}
split: 1 0.75 (355)
x := {[-1.25, -1], [0.5, 1], [1.17809724509617, 1.5707963267949], [-0.5, 0], [1, 1.5], [0.785398163397449, 1.17809724509617], [2.625, 3]}
CP(2) => {[-1.25, -1], [0.75, 1], [1.17809724509617, 1.5707963267949], [-0.5, 0], [1, 1.5], [0.785398163397449, 1.17809724509617], [2.625, 3]}
split: 3 -0.25 (356)
x := {[-1.46953976114561, -1], [0.5, 0.982012505153902], [1.17809724509617, 1.5707963267949], [-0.5, -0.25], [1, 1.4727139940791], [1.17809724509617, 1.5707963267949], [2.25, 2.625]}
CP(3) => []
x := {[-1.46953976114561, -1], [0.5, 0.982012505153902], [1.17809724509617, 1.5707963267949], [-0.25, 0], [1, 1.4727139940791], [1.17809724509617, 1.5707963267949], [2.25, 2.625]}
CP(4) => []
x := {[-1.5, -1.25], [0.5, 1], [1.17809724509617, 1.5707963267949], [-0.5, 0], [1, 1.5], [1.17809724509617, 1.5707963267949], [2.625, 3]}
split: 1 0.75 (355)
x := {[-1.25, -1], [0.5, 1], [1.17809724509617, 1.5707963267949], [-0.5, 0], [1, 1.5], [1.17809724509617, 1.5707963267949], [2.625, 3]}
CP(2) => {[-1.25, -1], [0.75, 1], [1.17809724509617, 1.5707963267949], [-0.5, 0], [1, 1.5], [1.17809724509617, 1.5707963267949], [2.625, 3]}
split: 3 -0.25 (356)
x := {[-1.5, -1.25], [0.5, 1], [0.785398163397449, 1.17809724509617], [-0.5, 0], [1.5, 1.85754077426544], [1.17809724509617, 1.5707963267949], [2.625, 3]}
split: 1 0.75 (357)
x := {[-1.25, -1], [0.5, 1], [0.785398163397449, 1.17809724509617], [-0.5, 0], [1.5, 1.85754077426544], [1.17809724509617, 1.5707963267949], [2.625, 3]}
CP(2) => {[-1.25, -1], [0.75, 1], [0.785398163397449, 1.17809724509617], [-0.5, 0], [1.5, 1.85754077426544], [1.17809724509617, 1.5707963267949], [2.625, 3]}
split: 3 -0.25 (358)
x := {[-1.5, -1.25], [0.5, 1], [1.17809724509617, 1.5707963267949], [-0.5, 0], [1.5, 1.85754077426544], [1.17809724509617, 1.5707963267949], [2.625, 3]}
split: 1 0.75 (359)
x := {[-1.25, -1], [0.5, 1], [1.17809724509617, 1.5707963267949], [-0.5, 0], [1.5, 1.85754077426544], [1.17809724509617, 1.5707963267949], [2.625, 3]}
CP(2) => {[-1.25, -1], [0.75, 1], [1.17809724509617, 1.5707963267949], [-0.5, 0], [1.5, 1.85754077426544], [1.17809724509617, 1.5707963267949], [2.625, 3]}
split: 3 -0.25 (360)
x := {[-1.5, -1.25], [0.5, 1], [-4.94065645841247e-324, 0.392699081698724], [0, 0.5], [1, 1.5], [-4.94065645841247e-324, 0.392699081698724], [2.625, 3]}
split: 1 0.75 (361)
x := {[-1.25, -1], [0.5, 1], [-4.94065645841247e-324, 0.392699081698724], [0, 0.5], [1, 1.5], [-4.94065645841247e-324, 0.392699081698724], [2.625, 3]}
CP(2) => {[-1.25, -1], [0.75, 1], [-4.94065645841247e-324, 0.392699081698724], [0, 0.5], [1, 1.5], [-4.94065645841247e-324, 0.392699081698724], [2.625, 3]}
split: 3 0.25 (362)
x := {[-1.5, -1.25], [0.5, 1], [-4.94065645841247e-324, 0.392699081698724], [0, 0.5], [1, 1.5], [0.392699081698724, 0.785398163397449], [2.625, 3]}
split: 1 0.75 (363)
x := {[-1.25, -1], [0.5, 1], [-4.94065645841247e-324, 0.392699081698724], [0, 0.5], [1, 1.5], [0.392699081698724, 0.785398163397449], [2.625, 3]}
CP(2) => {[-1.25, -1], [0.75, 1], [-4.94065645841247e-324, 0.392699081698724], [0, 0.5], [1, 1.5], [0.392699081698724, 0.785398163397449], [2.625, 3]}
split: 3 0.25 (364)
x := {[-1.5, -1.25], [0.5, 1], [0.392699081698724, 0.785398163397449], [0, 0.5], [1, 1.5], [-4.94065645841247e-324, 0.392699081698724], [2.625, 3]}
split: 1 0.75 (365)
x := {[-1.25, -1], [0.5, 1], [0.392699081698724, 0.785398163397449], [0, 0.5], [1, 1.5], [-4.94065645841247e-324, 0.392699081698724], [2.625, 3]}
CP(2) => {[-1.25, -1], [0.75, 1], [0.392699081698724, 0.785398163397449], [0, 0.5], [1, 1.5], [-4.94065645841247e-324, 0.392699081698724], [2.625, 3]}
split: 3 0.25 (366)
x := {[-1.5, -1.25], [0.5, 1], [0.392699081698724, 0.785398163397449], [0, 0.5], [1, 1.5], [0.392699081698724, 0.785398163397449], [2.625, 3]}
split: 1 0.75 (367)
x := {[-1.25, -1], [0.5, 1], [0.392699081698724, 0.785398163397449], [0, 0.5], [1, 1.5], [0.392699081698724, 0.785398163397449], [2.625, 3]}
CP(2) => {[-1.25, -1], [0.75, 1], [0.392699081698724, 0.785398163397449], [0, 0.5], [1, 1.5], [0.392699081698724, 0.785398163397449], [2.625, 3]}
split: 3 0.25 (368)
x := {[-1.5, -1.25], [0.5, 0.75], [-4.94065645841247e-324, 0.392699081698724], [0, 0.475480700852345], [1.5, 1.70526696755704], [-4.94065645841247e-324, 0.177246911190641], [2.625, 3]}
CP(1) => {[-1.5, -1.25], [0.5, 0.75], [-4.94065645841247e-324, 0.392699081698724], [0, 0.470722608114049], [1.5, 1.70277843545475], [-4.94065645841247e-324, 0.175075708396667], [2.625, 3]}
split: 3 0.235361 (369)
x := {[-1.5, -1.25], [0.75, 1], [-4.94065645841247e-324, 0.392699081698724], [0, 0.475480700852345], [1.5, 1.70526696755704], [-4.94065645841247e-324, 0.177246911190641], [2.625, 3]}
CP(1) => []
x := {[-1.5, -1.25], [0.5, 0.75], [0.392699081698724, 0.785398163397449], [0, 0.475480700852345], [1.5, 1.70526696755704], [-4.94065645841247e-324, 0.177246911190641], [2.625, 3]}
CP(1) => {[-1.5, -1.25], [0.5, 0.75], [0.392699081698724, 0.785398163397449], [0, 0.470722608114049], [1.5, 1.70277843545475], [-4.94065645841247e-324, 0.175075708396667], [2.625, 3]}
split: 3 0.235361 (369)
x := {[-1.5, -1.25], [0.75, 1], [0.392699081698724, 0.785398163397449], [0, 0.475480700852345], [1.5, 1.70526696755704], [-4.94065645841247e-324, 0.177246911190641], [2.625, 3]}
CP(1) => {[-1.5, -1.25], [0.75, 1], [0.392699081698724, 0.785398163397449], [0, 0.470722608114049], [1.5, 1.70277843545475], [-4.94065645841247e-324, 0.175075708396667], [2.625, 3]}
split: 3 0.235361 (370)
x := {[-1.5, -1.25], [0.5, 0.75], [-4.94065645841247e-324, 0.392699081698724], [0.5, 1], [1, 1.5], [-4.94065645841247e-324, 0.392699081698724], [2.625, 3]}
split: 3 0.75 (371)
x := {[-1.5, -1.25], [0.75, 1], [-4.94065645841247e-324, 0.392699081698724], [0.5, 1], [1, 1.5], [-4.94065645841247e-324, 0.392699081698724], [2.625, 3]}
CP(3) => []
x := {[-1.25, -1], [0.75, 1], [-4.94065645841247e-324, 0.392699081698724], [0.5, 0.75], [1, 1.5], [-4.94065645841247e-324, 0.392699081698724], [2.625, 3]}
split: 4 1.25 (371)
x := {[-1.25, -1], [0.75, 1], [-4.94065645841247e-324, 0.392699081698724], [0.75, 1], [1, 1.5], [-4.94065645841247e-324, 0.392699081698724], [2.625, 3]}
CP(2) => {[-1.25, -1], [0.75, 1], [-4.94065645841247e-324, 0.392699081698724], [0.75, 1], [1, 1.25], [-4.94065645841247e-324, 0.392699081698724], [2.625, 3]}
split: 2 0.19635 (372)
x := {[-1.5, -1.25], [0.5, 0.75], [-4.94065645841247e-324, 0.392699081698724], [0.5, 1], [1, 1.5], [0.392699081698724, 0.785398163397449], [2.625, 3]}
split: 3 0.75 (373)
x := {[-1.5, -1.25], [0.75, 1], [-4.94065645841247e-324, 0.392699081698724], [0.5, 1], [1, 1.5], [0.392699081698724, 0.785398163397449], [2.625, 3]}
CP(3) => []
x := {[-1.25, -1], [0.75, 1], [-4.94065645841247e-324, 0.392699081698724], [0.5, 0.75], [1, 1.5], [0.392699081698724, 0.785398163397449], [2.625, 3]}
split: 4 1.25 (373)
x := {[-1.25, -1], [0.75, 1], [-4.94065645841247e-324, 0.392699081698724], [0.75, 1], [1, 1.5], [0.392699081698724, 0.785398163397449], [2.625, 3]}
CP(2) => {[-1.25, -1], [0.75, 1], [-4.94065645841247e-324, 0.392699081698724], [0.75, 1], [1, 1.25], [0.392699081698724, 0.785398163397449], [2.625, 3]}
split: 2 0.19635 (374)
x := {[-1.5, -1.25], [0.5, 0.75], [0.392699081698724, 0.785398163397449], [0.5, 1], [1, 1.5], [-4.94065645841247e-324, 0.392699081698724], [2.625, 3]}
split: 3 0.75 (375)
x := {[-1.5, -1.25], [0.75, 1], [0.392699081698724, 0.785398163397449], [0.5, 1], [1, 1.5], [-4.94065645841247e-324, 0.392699081698724], [2.625, 3]}
split: 3 0.75 (376)
x := {[-1.25, -1], [0.75, 1], [0.392699081698724, 0.785398163397449], [0.5, 0.75], [1, 1.5], [-4.94065645841247e-324, 0.392699081698724], [2.625, 3]}
split: 4 1.25 (377)
x := {[-1.25, -1], [0.75, 1], [0.392699081698724, 0.785398163397449], [0.75, 1], [1, 1.5], [-4.94065645841247e-324, 0.392699081698724], [2.625, 3]}
CP(2) => {[-1.25, -1], [0.75, 1], [0.392699081698724, 0.785398163397449], [0.75, 1], [1, 1.25], [-4.94065645841247e-324, 0.392699081698724], [2.625, 3]}
split: 5 0.19635 (378)
x := {[-1.5, -1.25], [0.5, 0.75], [0.392699081698724, 0.785398163397449], [0.5, 1], [1, 1.5], [0.392699081698724, 0.785398163397449], [2.625, 3]}
split: 3 0.75 (379)
x := {[-1.5, -1.25], [0.75, 1], [0.392699081698724, 0.785398163397449], [0.5, 1], [1, 1.5], [0.392699081698724, 0.785398163397449], [2.625, 3]}
split: 3 0.75 (380)
x := {[-1.25, -1], [0.75, 1], [0.392699081698724, 0.785398163397449], [0.5, 0.75], [1, 1.5], [0.392699081698724, 0.785398163397449], [2.625, 3]}
split: 4 1.25 (381)
x := {[-1.25, -1], [0.75, 1], [0.392699081698724, 0.785398163397449], [0.75, 1], [1, 1.5], [0.392699081698724, 0.785398163397449], [2.625, 3]}
CP(2) => {[-1.25, -1], [0.75, 1], [0.392699081698724, 0.785398163397449], [0.75, 1], [1, 1.25], [0.392699081698724, 0.785398163397449], [2.625, 3]}
split: 2 0.589049 (382)
x := {[-1.5, -1.25], [0.5, 1], [-4.94065645841247e-324, 0.392699081698724], [0, 0.5], [1, 1.5], [0.785398163397449, 1.17809724509617], [2.625, 3]}
split: 1 0.75 (383)
x := {[-1.25, -1], [0.5, 1], [-4.94065645841247e-324, 0.392699081698724], [0, 0.5], [1, 1.5], [0.785398163397449, 1.17809724509617], [2.625, 3]}
CP(2) => {[-1.25, -1], [0.75, 1], [-4.94065645841247e-324, 0.392699081698724], [0, 0.5], [1, 1.5], [0.785398163397449, 1.17809724509617], [2.625, 3]}
split: 3 0.25 (384)
x := {[-1.5, -1.25], [0.5, 1], [-4.94065645841247e-324, 0.392699081698724], [0, 0.5], [1, 1.5], [1.17809724509617, 1.5707963267949], [2.625, 3]}
split: 1 0.75 (385)
x := {[-1.25, -1], [0.5, 1], [-4.94065645841247e-324, 0.392699081698724], [0, 0.5], [1, 1.5], [1.17809724509617, 1.5707963267949], [2.625, 3]}
CP(2) => {[-1.25, -1], [0.75, 1], [-4.94065645841247e-324, 0.392699081698724], [0, 0.5], [1, 1.5], [1.17809724509617, 1.5707963267949], [2.625, 3]}
split: 3 0.25 (386)
x := {[-1.5, -1.25], [0.5, 1], [0.392699081698724, 0.785398163397449], [0, 0.5], [1, 1.5], [0.785398163397449, 1.17809724509617], [2.625, 3]}
split: 1 0.75 (387)
x := {[-1.25, -1], [0.5, 1], [0.392699081698724, 0.785398163397449], [0, 0.5], [1, 1.5], [0.785398163397449, 1.17809724509617], [2.625, 3]}
CP(2) => {[-1.25, -1], [0.75, 1], [0.392699081698724, 0.785398163397449], [0, 0.5], [1, 1.5], [0.785398163397449, 1.17809724509617], [2.625, 3]}
split: 3 0.25 (388)
x := {[-1.5, -1.25], [0.5, 1], [0.392699081698724, 0.785398163397449], [0, 0.5], [1, 1.5], [1.17809724509617, 1.5707963267949], [2.625, 3]}
split: 1 0.75 (389)
x := {[-1.25, -1], [0.5, 1], [0.392699081698724, 0.785398163397449], [0, 0.5], [1, 1.5], [1.17809724509617, 1.5707963267949], [2.625, 3]}
CP(2) => {[-1.25, -1], [0.75, 1], [0.392699081698724, 0.785398163397449], [0, 0.5], [1, 1.5], [1.17809724509617, 1.5707963267949], [2.625, 3]}
split: 3 0.25 (390)
x := {[-1.5, -1.25], [0.5, 1], [-4.94065645841247e-324, 0.392699081698724], [0, 0.5], [1.5, 1.921626306698], [1.17809724509617, 1.5707963267949], [2.625, 3]}
split: 1 0.75 (391)
x := {[-1.25, -1], [0.5, 1], [-4.94065645841247e-324, 0.392699081698724], [0, 0.5], [1.5, 1.921626306698], [1.17809724509617, 1.5707963267949], [2.625, 3]}
CP(2) => {[-1.25, -1], [0.75, 1], [-4.94065645841247e-324, 0.392699081698724], [0, 0.5], [1.5, 1.921626306698], [1.17809724509617, 1.5707963267949], [2.625, 3]}
split: 3 0.25 (392)
x := {[-1.5, -1.25], [0.5, 1], [0.392699081698724, 0.785398163397449], [0, 0.5], [1.5, 1.921626306698], [1.17809724509617, 1.5707963267949], [2.625, 3]}
split: 1 0.75 (393)
x := {[-1.25, -1], [0.5, 1], [0.392699081698724, 0.785398163397449], [0, 0.5], [1.5, 1.921626306698], [1.17809724509617, 1.5707963267949], [2.625, 3]}
CP(2) => {[-1.25, -1], [0.75, 1], [0.392699081698724, 0.785398163397449], [0, 0.5], [1.5, 1.921626306698], [1.17809724509617, 1.5707963267949], [2.625, 3]}
split: 3 0.25 (394)
x := {[-1.5, -1.25], [0.5, 0.75], [-4.94065645841247e-324, 0.392699081698724], [0.5, 1], [1, 1.5], [0.785398163397449, 1.17809724509617], [2.625, 3]}
split: 3 0.75 (395)
x := {[-1.5, -1.25], [0.75, 1], [-4.94065645841247e-324, 0.392699081698724], [0.5, 1], [1, 1.5], [0.785398163397449, 1.17809724509617], [2.625, 3]}
CP(3) => []
x := {[-1.25, -1], [0.75, 1], [-4.94065645841247e-324, 0.392699081698724], [0.5, 0.75], [1, 1.5], [0.785398163397449, 1.17809724509617], [2.625, 3]}
split: 4 1.25 (395)
x := {[-1.25, -1], [0.75, 1], [-4.94065645841247e-324, 0.392699081698724], [0.75, 1], [1, 1.5], [0.785398163397449, 1.17809724509617], [2.625, 3]}
CP(2) => {[-1.25, -1], [0.75, 1], [-4.94065645841247e-324, 0.392699081698724], [0.75, 1], [1, 1.25], [0.785398163397449, 1.17809724509617], [2.625, 3]}
split: 5 0.981748 (396)
x := {[-1.5, -1.25], [0.5, 0.75], [-4.94065645841247e-324, 0.392699081698724], [0.5, 1], [1, 1.5], [1.17809724509617, 1.5707963267949], [2.625, 3]}
split: 3 0.75 (397)
x := {[-1.5, -1.25], [0.75, 1], [-4.94065645841247e-324, 0.392699081698724], [0.5, 1], [1, 1.5], [1.17809724509617, 1.5707963267949], [2.625, 3]}
CP(3) => []
x := {[-1.25, -1], [0.75, 1], [-4.94065645841247e-324, 0.392699081698724], [0.5, 0.75], [1, 1.5], [1.17809724509617, 1.5707963267949], [2.625, 3]}
split: 4 1.25 (397)
x := {[-1.25, -1], [0.75, 1], [-4.94065645841247e-324, 0.392699081698724], [0.75, 1], [1, 1.5], [1.17809724509617, 1.5707963267949], [2.625, 3]}
CP(2) => {[-1.25, -1], [0.75, 1], [-4.94065645841247e-324, 0.392699081698724], [0.75, 1], [1, 1.25], [1.17809724509617, 1.5707963267949], [2.625, 3]}
split: 2 0.19635 (398)
x := {[-1.5, -1.25], [0.5, 0.75], [0.392699081698724, 0.785398163397449], [0.5, 1], [1, 1.5], [0.785398163397449, 1.17809724509617], [2.625, 3]}
split: 3 0.75 (399)
x := {[-1.5, -1.25], [0.75, 1], [0.392699081698724, 0.785398163397449], [0.5, 1], [1, 1.5], [0.785398163397449, 1.17809724509617], [2.625, 3]}
split: 3 0.75 (400)
x := {[-1.25, -1], [0.75, 1], [0.392699081698724, 0.785398163397449], [0.5, 0.75], [1, 1.5], [0.785398163397449, 1.17809724509617], [2.625, 3]}
split: 4 1.25 (401)
x := {[-1.25, -1], [0.75, 1], [0.392699081698724, 0.785398163397449], [0.75, 1], [1, 1.5], [0.785398163397449, 1.17809724509617], [2.625, 3]}
CP(2) => {[-1.25, -1], [0.75, 1], [0.392699081698724, 0.785398163397449], [0.75, 1], [1, 1.25], [0.785398163397449, 1.17809724509617], [2.625, 3]}
split: 5 0.981748 (402)
x := {[-1.5, -1.25], [0.5, 0.75], [0.392699081698724, 0.785398163397449], [0.5, 1], [1, 1.5], [1.17809724509617, 1.5707963267949], [2.625, 3]}
split: 3 0.75 (403)
x := {[-1.5, -1.25], [0.75, 1], [0.392699081698724, 0.785398163397449], [0.5, 1], [1, 1.5], [1.17809724509617, 1.5707963267949], [2.625, 3]}
split: 3 0.75 (404)
x := {[-1.25, -1], [0.75, 1], [0.392699081698724, 0.785398163397449], [0.5, 0.75], [1, 1.5], [1.17809724509617, 1.5707963267949], [2.625, 3]}
split: 4 1.25 (405)
x := {[-1.25, -1], [0.75, 1], [0.392699081698724, 0.785398163397449], [0.75, 1], [1, 1.5], [1.17809724509617, 1.5707963267949], [2.625, 3]}
CP(2) => {[-1.25, -1], [0.75, 1], [0.392699081698724, 0.785398163397449], [0.75, 1], [1, 1.25], [1.17809724509617, 1.5707963267949], [2.625, 3]}
split: 2 0.589049 (406)
x := {[-1.921626306698, -1.5], [0.0783736933019978, 0.5], [1.17809724509617, 1.5707963267949], [0, 0.5], [1, 1.5], [-4.94065645841247e-324, 0.392699081698724], [2.25, 2.625]}
CP(1) => []
x := {[-1.921626306698, -1.5], [0.0783736933019978, 0.5], [1.17809724509617, 1.5707963267949], [0, 0.5], [1, 1.5], [-4.94065645841247e-324, 0.392699081698724], [2.625, 3]}
split: 3 0.25 (406)
x := {[-1.921626306698, -1.5], [0.0783736933019978, 0.5], [1.17809724509617, 1.5707963267949], [0, 0.5], [1, 1.5], [0.392699081698724, 0.785398163397449], [2.25, 2.625]}
CP(1) => []
x := {[-1.921626306698, -1.5], [0.0783736933019978, 0.5], [1.17809724509617, 1.5707963267949], [0, 0.5], [1, 1.5], [0.392699081698724, 0.785398163397449], [2.625, 3]}
split: 3 0.25 (406)
x := {[-1.921626306698, -1.5], [0.0783736933019978, 0.5], [1.17809724509617, 1.5707963267949], [0, 0.235361304057025], [1.5, 1.70277843545475], [-4.94065645841247e-324, 0.175075708396667], [2.625, 3]}
split: 0 -1.71081 (407)
x := {[-1.921626306698, -1.5], [0.0783736933019978, 0.5], [1.17809724509617, 1.5707963267949], [0.235361304057025, 0.470722608114049], [1.5, 1.70277843545475], [-4.94065645841247e-324, 0.175075708396667], [2.625, 3]}
CP(3) => []
x := {[-1.921626306698, -1.5], [0.0783736933019978, 0.5], [1.17809724509617, 1.5707963267949], [0.5, 0.75], [1, 1.5], [-4.94065645841247e-324, 0.392699081698724], [2.625, 3]}
split: 4 1.25 (407)
x := {[-1.921626306698, -1.5], [0.0783736933019978, 0.5], [1.17809724509617, 1.5707963267949], [0.75, 1], [1, 1.5], [-4.94065645841247e-324, 0.392699081698724], [2.625, 3]}
CP(2) => {[-1.921626306698, -1.5], [0.0783736933019978, 0.5], [1.17809724509617, 1.5707963267949], [0.75, 1], [1, 1.25], [-4.94065645841247e-324, 0.392699081698724], [2.625, 3]}
split: 0 -1.71081 (408)
x := {[-1.921626306698, -1.5], [0.0783736933019978, 0.5], [1.17809724509617, 1.5707963267949], [0.5, 0.75], [1, 1.5], [0.392699081698724, 0.785398163397449], [2.625, 3]}
split: 4 1.25 (409)
x := {[-1.921626306698, -1.5], [0.0783736933019978, 0.5], [1.17809724509617, 1.5707963267949], [0.75, 1], [1, 1.5], [0.392699081698724, 0.785398163397449], [2.625, 3]}
CP(2) => {[-1.921626306698, -1.5], [0.0783736933019978, 0.5], [1.17809724509617, 1.5707963267949], [0.75, 1], [1, 1.25], [0.392699081698724, 0.785398163397449], [2.625, 3]}
split: 0 -1.71081 (410)
x := {[-1.88777816730189, -1.5], [0.5, 1], [1.17809724509617, 1.5392939625516], [0, 0.5], [1, 1.5], [-4.94065645841247e-324, 0.392699081698724], [2.25, 2.625]}
CP(1) => []
x := {[-1.88777816730189, -1.5], [0.5, 1], [1.17809724509617, 1.5392939625516], [0, 0.5], [1, 1.5], [-4.94065645841247e-324, 0.392699081698724], [2.625, 3]}
CP(1) => {[-1.87886101106907, -1.5], [0.5, 1], [1.17809724509617, 1.53162949774884], [0, 0.5], [1, 1.5], [-4.94065645841247e-324, 0.392699081698724], [2.625, 3]}
split: 1 0.75 (410)
x := {[-1.88777816730189, -1.5], [0.5, 1], [1.17809724509617, 1.5392939625516], [0, 0.5], [1, 1.5], [0.392699081698724, 0.785398163397449], [2.25, 2.625]}
CP(1) => []
x := {[-1.88777816730189, -1.5], [0.5, 1], [1.17809724509617, 1.5392939625516], [0, 0.5], [1, 1.5], [0.392699081698724, 0.785398163397449], [2.625, 3]}
CP(1) => {[-1.87886101106907, -1.5], [0.5, 1], [1.17809724509617, 1.53162949774884], [0, 0.5], [1, 1.5], [0.392699081698724, 0.785398163397449], [2.625, 3]}
split: 1 0.75 (410)
x := {[-1.87886101106907, -1.5], [0.5, 0.75], [1.17809724509617, 1.53162949774884], [0, 0.475480700852345], [1.5, 1.70526696755704], [-4.94065645841247e-324, 0.177246911190641], [2.625, 3]}
CP(1) => {[-1.87315640926387, -1.5], [0.5, 0.75], [1.17809724509617, 1.52672510510496], [0, 0.470722608114049], [1.5, 1.70277843545475], [-4.94065645841247e-324, 0.175075708396667], [2.625, 3]}
split: 3 0.235361 (411)
x := {[-1.87886101106907, -1.5], [0.75, 1], [1.17809724509617, 1.53162949774884], [0, 0.475480700852345], [1.5, 1.70526696755704], [-4.94065645841247e-324, 0.177246911190641], [2.625, 3]}
CP(1) => []
x := {[-1.87886101106907, -1.5], [0.5, 0.75], [1.17809724509617, 1.53162949774884], [0.5, 1], [1, 1.5], [-4.94065645841247e-324, 0.392699081698724], [2.625, 3]}
CP(1) => {[-1.87315640926387, -1.5], [0.5, 0.75], [1.17809724509617, 1.52672510510496], [0.5, 1], [1, 1.5], [-4.94065645841247e-324, 0.392699081698724], [2.625, 3]}
split: 3 0.75 (411)
x := {[-1.87886101106907, -1.5], [0.75, 1], [1.17809724509617, 1.53162949774884], [0.5, 1], [1, 1.5], [-4.94065645841247e-324, 0.392699081698724], [2.625, 3]}
CP(2) => []
x := {[-1.87886101106907, -1.5], [0.5, 0.75], [1.17809724509617, 1.53162949774884], [0.5, 1], [1, 1.5], [0.392699081698724, 0.785398163397449], [2.625, 3]}
CP(1) => {[-1.87315640926387, -1.5], [0.5, 0.75], [1.17809724509617, 1.52672510510496], [0.5, 1], [1, 1.5], [0.392699081698724, 0.785398163397449], [2.625, 3]}
split: 3 0.75 (411)
x := {[-1.87886101106907, -1.5], [0.75, 1], [1.17809724509617, 1.53162949774884], [0.5, 1], [1, 1.5], [0.392699081698724, 0.785398163397449], [2.625, 3]}
CP(2) => []
x := {[-1.35626212350779, -1], [0.643737691401425, 1], [0.785398163397449, 1.17809724509617], [0, 0.25], [1, 1.4727139940791], [-4.94065645841247e-324, 0.392699081698724], [2.25, 2.625]}
split: 4 1.23636 (411)
x := {[-1.35626212350779, -1], [0.643737691401425, 1], [0.785398163397449, 1.17809724509617], [0.25, 0.5], [1, 1.4727139940791], [-4.94065645841247e-324, 0.392699081698724], [2.25, 2.625]}
CP(4) => []
x := {[-1.5, -1.25], [0.5, 1], [0.785398163397449, 1.17809724509617], [0, 0.5], [1, 1.5], [-4.94065645841247e-324, 0.392699081698724], [2.625, 3]}
split: 1 0.75 (411)
x := {[-1.25, -1], [0.5, 1], [0.785398163397449, 1.17809724509617], [0, 0.5], [1, 1.5], [-4.94065645841247e-324, 0.392699081698724], [2.625, 3]}
CP(2) => {[-1.25, -1], [0.75, 1], [0.785398163397449, 1.17809724509617], [0, 0.5], [1, 1.5], [-4.94065645841247e-324, 0.392699081698724], [2.625, 3]}
split: 3 0.25 (412)
x := {[-1.46953976114561, -1], [0.5, 0.982012505153902], [1.17809724509617, 1.5707963267949], [0, 0.25], [1, 1.4727139940791], [-4.94065645841247e-324, 0.392699081698724], [2.25, 2.625]}
CP(3) => []
x := {[-1.46953976114561, -1], [0.5, 0.982012505153902], [1.17809724509617, 1.5707963267949], [0.25, 0.5], [1, 1.4727139940791], [-4.94065645841247e-324, 0.392699081698724], [2.25, 2.625]}
CP(3) => []
x := {[-1.5, -1.25], [0.5, 1], [1.17809724509617, 1.5707963267949], [0, 0.5], [1, 1.5], [-4.94065645841247e-324, 0.392699081698724], [2.625, 3]}
split: 1 0.75 (411)
x := {[-1.25, -1], [0.5, 1], [1.17809724509617, 1.5707963267949], [0, 0.5], [1, 1.5], [-4.94065645841247e-324, 0.392699081698724], [2.625, 3]}
CP(2) => {[-1.25, -1], [0.75, 1], [1.17809724509617, 1.5707963267949], [0, 0.5], [1, 1.5], [-4.94065645841247e-324, 0.392699081698724], [2.625, 3]}
split: 3 0.25 (412)
x := {[-1.35626212350779, -1], [0.643737691401425, 1], [0.785398163397449, 1.17809724509617], [0, 0.25], [1, 1.31450882716979], [0.392699081698724, 0.711328040564065], [2.25, 2.625]}
CP(1) => {[-1.35626212254227, -1], [0.64373787649221, 1], [0.785398163397449, 1.17809724509617], [0, 0.25], [1, 1.29480771729961], [0.392699081698724, 0.689196739163617], [2.25, 2.625]}
split: 2 0.981748 (413)
x := {[-1.35626212350779, -1], [0.643737691401425, 1], [0.785398163397449, 1.17809724509617], [0.25, 0.5], [1, 1.31450882716979], [0.392699081698724, 0.711328040564065], [2.25, 2.625]}
CP(2) => []
x := {[-1.5, -1.25], [0.5, 1], [0.785398163397449, 1.17809724509617], [0, 0.5], [1, 1.5], [0.392699081698724, 0.785398163397449], [2.625, 3]}
split: 1 0.75 (413)
x := {[-1.25, -1], [0.5, 1], [0.785398163397449, 1.17809724509617], [0, 0.5], [1, 1.5], [0.392699081698724, 0.785398163397449], [2.625, 3]}
CP(2) => {[-1.25, -1], [0.75, 1], [0.785398163397449, 1.17809724509617], [0, 0.5], [1, 1.5], [0.392699081698724, 0.785398163397449], [2.625, 3]}
split: 3 0.25 (414)
x := {[-1.5, -1.25], [0.5, 1], [1.17809724509617, 1.5707963267949], [0, 0.5], [1, 1.5], [0.392699081698724, 0.785398163397449], [2.625, 3]}
split: 1 0.75 (415)
x := {[-1.25, -1], [0.5, 1], [1.17809724509617, 1.5707963267949], [0, 0.5], [1, 1.5], [0.392699081698724, 0.785398163397449], [2.625, 3]}
CP(2) => {[-1.25, -1], [0.75, 1], [1.17809724509617, 1.5707963267949], [0, 0.5], [1, 1.5], [0.392699081698724, 0.785398163397449], [2.625, 3]}
split: 3 0.25 (416)
x := {[-1.5, -1.25], [0.5, 0.75], [0.785398163397449, 1.17809724509617], [0, 0.475480700852345], [1.5, 1.70526696755704], [-4.94065645841247e-324, 0.177246911190641], [2.625, 3]}
CP(1) => {[-1.5, -1.25], [0.5, 0.75], [0.785398163397449, 1.17809724509617], [0, 0.470722608114049], [1.5, 1.70277843545475], [-4.94065645841247e-324, 0.175075708396667], [2.625, 3]}
split: 3 0.235361 (417)
x := {[-1.5, -1.25], [0.75, 1], [0.785398163397449, 1.17809724509617], [0, 0.475480700852345], [1.5, 1.70526696755704], [-4.94065645841247e-324, 0.177246911190641], [2.625, 3]}
CP(1) => {[-1.5, -1.25], [0.75, 1], [0.785398163397449, 1.17809724509617], [0, 0.470722608114049], [1.5, 1.70277843545475], [-4.94065645841247e-324, 0.175075708396667], [2.625, 3]}
split: 3 0.235361 (418)
x := {[-1.25, -1], [0.75, 1], [0.785398163397449, 1.17809724509617], [0, 0.235361304057025], [1.5, 1.70277843545475], [-4.94065645841247e-324, 0.175075708396667], [2.625, 3]}
split: 2 0.981748 (419)
x := {[-1.25, -1], [0.75, 1], [0.785398163397449, 1.17809724509617], [0.235361304057025, 0.470722608114049], [1.5, 1.70277843545475], [-4.94065645841247e-324, 0.175075708396667], [2.625, 3]}
CP(2) => []
x := {[-1.5, -1.25], [0.5, 0.75], [1.17809724509617, 1.5707963267949], [0, 0.475480700852345], [1.5, 1.70526696755704], [-4.94065645841247e-324, 0.177246911190641], [2.625, 3]}
CP(1) => {[-1.5, -1.25], [0.5, 0.75], [1.17809724509617, 1.5707963267949], [0, 0.470722608114049], [1.5, 1.70277843545475], [-4.94065645841247e-324, 0.175075708396667], [2.625, 3]}
split: 3 0.235361 (419)
[truncated: 39,558 more rows]
