# Supplementary material for: Rigorous packing of unit squares into a circle
Source: J Glob Optim. 2018 Oct 3;73(3):547–65. doi: 10.1007/s10898-018-0711-5 (PMC6394747; doi:10.1007/s10898-018-0711-5)
Supplement: Supplementary file 1 — Supplementary material 1 (zip 65514 KB) [file 10898_2018_711_MOESM1_ESM.zip › n3/phase2/T4T6.txt]

x := {[-3, 3], [-3, 3], [-4.94065645841247e-324, 1.5707963267949], [-3, 3], [-3, 3], [-4.94065645841247e-324, 1.5707963267949], [0, 3]}
CP(2) => {[-3, -1], [0, 1], [-4.94065645841247e-324, 1.5707963267949], [-3, -1], [-1, 0], [-4.94065645841247e-324, 1.5707963267949], [0, 3]}
split: 6 1.5 (2)
x := {[-3, -1], [0, 1], [-4.94065645841247e-324, 1.5707963267949], [-3, -1], [-1, 0], [-4.94065645841247e-324, 1.5707963267949], [0, 1.5]}
CP(1) => []
x := {[-3, -1], [0, 1], [-4.94065645841247e-324, 1.5707963267949], [-3, -1], [-1, 0], [-4.94065645841247e-324, 1.5707963267949], [1.5, 3]}
split: 0 -2 (2)
x := {[-3, -2], [0, 1], [-4.94065645841247e-324, 1.5707963267949], [-3, -1], [-1, 0], [-4.94065645841247e-324, 1.5707963267949], [1.5, 3]}
CP(2) => []
x := {[-2, -1], [0, 1], [-4.94065645841247e-324, 1.5707963267949], [-3, -1], [-1, 0], [-4.94065645841247e-324, 1.5707963267949], [1.5, 3]}
split: 3 -2 (2)
x := {[-2, -1], [0, 1], [-4.94065645841247e-324, 1.5707963267949], [-3, -2], [-1, 0], [-4.94065645841247e-324, 1.5707963267949], [1.5, 3]}
CP(2) => []
x := {[-2, -1], [0, 1], [-4.94065645841247e-324, 1.5707963267949], [-2, -1], [-1, 0], [-4.94065645841247e-324, 1.5707963267949], [1.5, 3]}
split: 2 0.785398 (2)
x := {[-2, -1], [0, 1], [-4.94065645841247e-324, 0.785398163397449], [-2, -1], [-1, 0], [-4.94065645841247e-324, 1.5707963267949], [1.5, 3]}
split: 5 0.785398 (3)
x := {[-2, -1], [0, 1], [0.785398163397449, 1.5707963267949], [-2, -1], [-1, 0], [-4.94065645841247e-324, 1.5707963267949], [1.5, 3]}
split: 5 0.785398 (4)
x := {[-2, -1], [0, 1], [-4.94065645841247e-324, 0.785398163397449], [-2, -1], [-1, 0], [-4.94065645841247e-324, 0.785398163397449], [1.5, 3]}
split: 6 2.25 (5)
x := {[-2, -1], [0, 1], [-4.94065645841247e-324, 0.785398163397449], [-2, -1], [-1, 0], [0.785398163397449, 1.5707963267949], [1.5, 3]}
split: 6 2.25 (6)
x := {[-2, -1], [0, 1], [0.785398163397449, 1.5707963267949], [-2, -1], [-1, 0], [-4.94065645841247e-324, 0.785398163397449], [1.5, 3]}
split: 6 2.25 (7)
x := {[-2, -1], [0, 1], [0.785398163397449, 1.5707963267949], [-2, -1], [-1, 0], [0.785398163397449, 1.5707963267949], [1.5, 3]}
split: 6 2.25 (8)
x := {[-2, -1], [0, 1], [-4.94065645841247e-324, 0.785398163397449], [-2, -1], [-1, 0], [-4.94065645841247e-324, 0.785398163397449], [1.5, 2.25]}
CP(2) => []
x := {[-2, -1], [0, 1], [-4.94065645841247e-324, 0.785398163397449], [-2, -1], [-1, 0], [-4.94065645841247e-324, 0.785398163397449], [2.25, 3]}
split: 0 -1.5 (8)
x := {[-2, -1], [0, 1], [-4.94065645841247e-324, 0.785398163397449], [-2, -1], [-1, 0], [0.785398163397449, 1.5707963267949], [1.5, 2.25]}
CP(2) => []
x := {[-2, -1], [0, 1], [-4.94065645841247e-324, 0.785398163397449], [-2, -1], [-1, 0], [0.785398163397449, 1.5707963267949], [2.25, 3]}
split: 0 -1.5 (8)
x := {[-2, -1], [0, 1], [0.785398163397449, 1.5707963267949], [-2, -1], [-1, 0], [-4.94065645841247e-324, 0.785398163397449], [1.5, 2.25]}
CP(2) => []
x := {[-2, -1], [0, 1], [0.785398163397449, 1.5707963267949], [-2, -1], [-1, 0], [-4.94065645841247e-324, 0.785398163397449], [2.25, 3]}
split: 0 -1.5 (8)
x := {[-2, -1], [0, 1], [0.785398163397449, 1.5707963267949], [-2, -1], [-1, 0], [0.785398163397449, 1.5707963267949], [1.5, 2.25]}
CP(2) => []
x := {[-2, -1], [0, 1], [0.785398163397449, 1.5707963267949], [-2, -1], [-1, 0], [0.785398163397449, 1.5707963267949], [2.25, 3]}
split: 0 -1.5 (8)
x := {[-2, -1.5], [0, 1], [-4.94065645841247e-324, 0.785398163397449], [-2, -1], [-1, 0], [-4.94065645841247e-324, 0.785398163397449], [2.25, 3]}
CP(7) => []
x := {[-1.5, -1], [0, 1], [-4.94065645841247e-324, 0.785398163397449], [-2, -1], [-1, 0], [-4.94065645841247e-324, 0.785398163397449], [2.25, 3]}
CP(2) => {[-1.5, -1], [0.5, 1], [-4.94065645841247e-324, 0.785398163397449], [-2, -1], [-1, 0], [-4.94065645841247e-324, 0.785398163397449], [2.25, 3]}
split: 3 -1.5 (8)
x := {[-2, -1.5], [0, 1], [-4.94065645841247e-324, 0.785398163397449], [-2, -1], [-1, 0], [0.785398163397449, 1.5707963267949], [2.25, 3]}
CP(7) => []
x := {[-1.5, -1], [0, 1], [-4.94065645841247e-324, 0.785398163397449], [-2, -1], [-1, 0], [0.785398163397449, 1.5707963267949], [2.25, 3]}
CP(2) => {[-1.5, -1], [0.5, 1], [-4.94065645841247e-324, 0.785398163397449], [-2, -1], [-1, 0], [0.785398163397449, 1.5707963267949], [2.25, 3]}
split: 3 -1.5 (8)
x := {[-2, -1.5], [0, 1], [0.785398163397449, 1.5707963267949], [-2, -1], [-1, 0], [-4.94065645841247e-324, 0.785398163397449], [2.25, 3]}
split: 1 0.5 (9)
x := {[-1.5, -1], [0, 1], [0.785398163397449, 1.5707963267949], [-2, -1], [-1, 0], [-4.94065645841247e-324, 0.785398163397449], [2.25, 3]}
CP(2) => {[-1.5, -1], [0.5, 1], [0.785398163397449, 1.5707963267949], [-2, -1], [-1, 0], [-4.94065645841247e-324, 0.785398163397449], [2.25, 3]}
split: 3 -1.5 (10)
x := {[-2, -1.5], [0, 1], [0.785398163397449, 1.5707963267949], [-2, -1], [-1, 0], [0.785398163397449, 1.5707963267949], [2.25, 3]}
split: 1 0.5 (11)
x := {[-1.5, -1], [0, 1], [0.785398163397449, 1.5707963267949], [-2, -1], [-1, 0], [0.785398163397449, 1.5707963267949], [2.25, 3]}
CP(2) => {[-1.5, -1], [0.5, 1], [0.785398163397449, 1.5707963267949], [-2, -1], [-1, 0], [0.785398163397449, 1.5707963267949], [2.25, 3]}
split: 3 -1.5 (12)
x := {[-1.5, -1], [0.5, 1], [-4.94065645841247e-324, 0.785398163397449], [-2, -1.5], [-1, 0], [-4.94065645841247e-324, 0.785398163397449], [2.25, 3]}
CP(4) => {[-1.5, -1], [0.5, 1], [-4.94065645841247e-324, 0.785398163397449], [-1.93733655654307, -1.5], [-1, -0.0245628079469165], [-4.94065645841247e-324, 0.385112612497685], [2.25, 3]}
split: 4 -0.512281 (13)
x := {[-1.5, -1], [0.5, 1], [-4.94065645841247e-324, 0.785398163397449], [-1.5, -1], [-1, 0], [-4.94065645841247e-324, 0.785398163397449], [2.25, 3]}
CP(2) => {[-1.5, -1], [0.5, 1], [-4.94065645841247e-324, 0.785398163397449], [-1.5, -1], [-1, -0.5], [-4.94065645841247e-324, 0.785398163397449], [2.25, 3]}
split: 2 0.392699 (14)
x := {[-1.5, -1], [0.5, 1], [-4.94065645841247e-324, 0.785398163397449], [-2, -1.5], [-1, 0], [0.785398163397449, 1.5707963267949], [2.25, 3]}
split: 4 -0.5 (15)
x := {[-1.5, -1], [0.5, 1], [-4.94065645841247e-324, 0.785398163397449], [-1.5, -1], [-1, 0], [0.785398163397449, 1.5707963267949], [2.25, 3]}
CP(2) => {[-1.5, -1], [0.5, 1], [-4.94065645841247e-324, 0.785398163397449], [-1.5, -1], [-1, -0.5], [0.785398163397449, 1.5707963267949], [2.25, 3]}
split: 2 0.392699 (16)
x := {[-2, -1.5], [0, 0.5], [0.785398163397449, 1.5707963267949], [-2, -1], [-1, 0], [-4.94065645841247e-324, 0.785398163397449], [2.25, 3]}
split: 3 -1.5 (17)
x := {[-2, -1.5], [0.5, 1], [0.785398163397449, 1.5707963267949], [-2, -1], [-1, 0], [-4.94065645841247e-324, 0.785398163397449], [2.25, 3]}
split: 3 -1.5 (18)
x := {[-1.5, -1], [0.5, 1], [0.785398163397449, 1.5707963267949], [-2, -1.5], [-1, 0], [-4.94065645841247e-324, 0.785398163397449], [2.25, 3]}
CP(4) => {[-1.5, -1], [0.5, 1], [0.785398163397449, 1.5707963267949], [-1.93733655654307, -1.5], [-1, -0.0245628079469165], [-4.94065645841247e-324, 0.385112612497685], [2.25, 3]}
split: 4 -0.512281 (19)
x := {[-1.5, -1], [0.5, 1], [0.785398163397449, 1.5707963267949], [-1.5, -1], [-1, 0], [-4.94065645841247e-324, 0.785398163397449], [2.25, 3]}
CP(2) => {[-1.5, -1], [0.5, 1], [0.785398163397449, 1.5707963267949], [-1.5, -1], [-1, -0.5], [-4.94065645841247e-324, 0.785398163397449], [2.25, 3]}
split: 5 0.392699 (20)
x := {[-2, -1.5], [0, 0.5], [0.785398163397449, 1.5707963267949], [-2, -1], [-1, 0], [0.785398163397449, 1.5707963267949], [2.25, 3]}
split: 3 -1.5 (21)
x := {[-2, -1.5], [0.5, 1], [0.785398163397449, 1.5707963267949], [-2, -1], [-1, 0], [0.785398163397449, 1.5707963267949], [2.25, 3]}
split: 3 -1.5 (22)
x := {[-1.5, -1], [0.5, 1], [0.785398163397449, 1.5707963267949], [-2, -1.5], [-1, 0], [0.785398163397449, 1.5707963267949], [2.25, 3]}
split: 4 -0.5 (23)
x := {[-1.5, -1], [0.5, 1], [0.785398163397449, 1.5707963267949], [-1.5, -1], [-1, 0], [0.785398163397449, 1.5707963267949], [2.25, 3]}
CP(2) => {[-1.5, -1], [0.5, 1], [0.785398163397449, 1.5707963267949], [-1.5, -1], [-1, -0.5], [0.785398163397449, 1.5707963267949], [2.25, 3]}
split: 2 1.1781 (24)
x := {[-1.5, -1], [0.5, 1], [-4.94065645841247e-324, 0.785398163397449], [-1.93733655654307, -1.5], [-1, -0.512281403973458], [-4.94065645841247e-324, 0.385112612497685], [2.25, 3]}
CP(4) => {[-1.5, -1], [0.5, 1], [-4.94065645841247e-324, 0.785398163397449], [-1.79706488711862, -1.5], [-0.880862162394262, -0.512281403973458], [0.0982304272278463, 0.361037916728147], [2.25, 3]}
split: 2 0.392699 (25)
x := {[-1.5, -1], [0.5, 1], [-4.94065645841247e-324, 0.785398163397449], [-1.93733655654307, -1.5], [-0.512281403973458, -0.0245628079469165], [-4.94065645841247e-324, 0.385112612497685], [2.25, 3]}
CP(1) => {[-1.5, -1], [0.5, 1], [-4.94065645841247e-324, 0.785398163397449], [-1.91831033611568, -1.5], [-0.512281403973458, -0.0626634434569255], [-4.94065645841247e-324, 0.367539506387009], [2.25, 3]}
split: 2 0.392699 (26)
x := {[-1.5, -1], [0.5, 1], [-4.94065645841247e-324, 0.392699081698724], [-1.5, -1], [-1, -0.5], [-4.94065645841247e-324, 0.785398163397449], [2.25, 3]}
split: 5 0.392699 (27)
x := {[-1.5, -1], [0.5, 1], [0.392699081698724, 0.785398163397449], [-1.5, -1], [-1, -0.5], [-4.94065645841247e-324, 0.785398163397449], [2.25, 3]}
split: 5 0.392699 (28)
x := {[-1.5, -1], [0.5, 1], [-4.94065645841247e-324, 0.785398163397449], [-2, -1.5], [-1, -0.5], [0.785398163397449, 1.5707963267949], [2.25, 3]}
split: 2 0.392699 (29)
x := {[-1.5, -1], [0.5, 1], [-4.94065645841247e-324, 0.785398163397449], [-2, -1.5], [-0.5, 0], [0.785398163397449, 1.5707963267949], [2.25, 3]}
split: 2 0.392699 (30)
x := {[-1.5, -1], [0.5, 1], [-4.94065645841247e-324, 0.392699081698724], [-1.5, -1], [-1, -0.5], [0.785398163397449, 1.5707963267949], [2.25, 3]}
split: 5 1.1781 (31)
x := {[-1.5, -1], [0.5, 1], [0.392699081698724, 0.785398163397449], [-1.5, -1], [-1, -0.5], [0.785398163397449, 1.5707963267949], [2.25, 3]}
split: 5 1.1781 (32)
x := {[-2, -1.5], [0, 0.5], [0.785398163397449, 1.5707963267949], [-2, -1.5], [-1, 0], [-4.94065645841247e-324, 0.785398163397449], [2.25, 3]}
CP(4) => {[-2, -1.5], [0, 0.5], [0.785398163397449, 1.5707963267949], [-1.93733655654307, -1.5], [-1, -0.0245628079469165], [-4.94065645841247e-324, 0.385112612497685], [2.25, 3]}
split: 4 -0.512281 (33)
x := {[-2, -1.5], [0, 0.5], [0.785398163397449, 1.5707963267949], [-1.5, -1], [-1, 0], [-4.94065645841247e-324, 0.785398163397449], [2.25, 3]}
CP(2) => {[-2, -1.5], [0, 0.5], [0.785398163397449, 1.5707963267949], [-1.5, -1], [-1, -0.5], [-4.94065645841247e-324, 0.785398163397449], [2.25, 3]}
split: 5 0.392699 (34)
x := {[-2, -1.5], [0.5, 1], [0.785398163397449, 1.5707963267949], [-2, -1.5], [-1, 0], [-4.94065645841247e-324, 0.785398163397449], [2.25, 3]}
CP(4) => {[-2, -1.5], [0.5, 1], [0.785398163397449, 1.5707963267949], [-1.93733655654307, -1.5], [-1, -0.0245628079469165], [-4.94065645841247e-324, 0.385112612497685], [2.25, 3]}
split: 4 -0.512281 (35)
x := {[-2, -1.5], [0.5, 1], [0.785398163397449, 1.5707963267949], [-1.5, -1], [-1, 0], [-4.94065645841247e-324, 0.785398163397449], [2.25, 3]}
CP(2) => {[-2, -1.5], [0.5, 1], [0.785398163397449, 1.5707963267949], [-1.5, -1], [-1, -0.5], [-4.94065645841247e-324, 0.785398163397449], [2.25, 3]}
split: 5 0.392699 (36)
x := {[-1.5, -1], [0.5, 1], [0.785398163397449, 1.5707963267949], [-1.93733655654307, -1.5], [-1, -0.512281403973458], [-4.94065645841247e-324, 0.385112612497685], [2.25, 3]}
CP(4) => {[-1.5, -1], [0.5, 1], [0.785398163397449, 1.5707963267949], [-1.79706488711862, -1.5], [-0.880862162394262, -0.512281403973458], [0.0982304272278463, 0.361037916728147], [2.25, 3]}
split: 2 1.1781 (37)
x := {[-1.5, -1], [0.5, 1], [0.785398163397449, 1.5707963267949], [-1.93733655654307, -1.5], [-0.512281403973458, -0.0245628079469165], [-4.94065645841247e-324, 0.385112612497685], [2.25, 3]}
CP(1) => {[-1.5, -1], [0.5, 1], [0.785398163397449, 1.5707963267949], [-1.91831033611568, -1.5], [-0.512281403973458, -0.0626634434569255], [-4.94065645841247e-324, 0.367539506387009], [2.25, 3]}
split: 2 1.1781 (38)
x := {[-1.5, -1], [0.5, 1], [0.785398163397449, 1.5707963267949], [-1.5, -1], [-1, -0.5], [-4.94065645841247e-324, 0.392699081698724], [2.25, 3]}
split: 2 1.1781 (39)
x := {[-1.5, -1], [0.5, 1], [0.785398163397449, 1.5707963267949], [-1.5, -1], [-1, -0.5], [0.392699081698724, 0.785398163397449], [2.25, 3]}
split: 2 1.1781 (40)
x := {[-2, -1.5], [0, 0.5], [0.785398163397449, 1.5707963267949], [-2, -1.5], [-1, 0], [0.785398163397449, 1.5707963267949], [2.25, 3]}
split: 4 -0.5 (41)
x := {[-2, -1.5], [0, 0.5], [0.785398163397449, 1.5707963267949], [-1.5, -1], [-1, 0], [0.785398163397449, 1.5707963267949], [2.25, 3]}
CP(2) => {[-2, -1.5], [0, 0.5], [0.785398163397449, 1.5707963267949], [-1.5, -1], [-1, -0.5], [0.785398163397449, 1.5707963267949], [2.25, 3]}
split: 2 1.1781 (42)
x := {[-2, -1.5], [0.5, 1], [0.785398163397449, 1.5707963267949], [-2, -1.5], [-1, 0], [0.785398163397449, 1.5707963267949], [2.25, 3]}
split: 4 -0.5 (43)
x := {[-2, -1.5], [0.5, 1], [0.785398163397449, 1.5707963267949], [-1.5, -1], [-1, 0], [0.785398163397449, 1.5707963267949], [2.25, 3]}
CP(2) => {[-2, -1.5], [0.5, 1], [0.785398163397449, 1.5707963267949], [-1.5, -1], [-1, -0.5], [0.785398163397449, 1.5707963267949], [2.25, 3]}
split: 2 1.1781 (44)
x := {[-1.5, -1], [0.5, 1], [0.785398163397449, 1.5707963267949], [-2, -1.5], [-1, -0.5], [0.785398163397449, 1.5707963267949], [2.25, 3]}
split: 2 1.1781 (45)
x := {[-1.5, -1], [0.5, 1], [0.785398163397449, 1.5707963267949], [-2, -1.5], [-0.5, 0], [0.785398163397449, 1.5707963267949], [2.25, 3]}
split: 2 1.1781 (46)
x := {[-1.5, -1], [0.5, 1], [0.785398163397449, 1.17809724509617], [-1.5, -1], [-1, -0.5], [0.785398163397449, 1.5707963267949], [2.25, 3]}
split: 5 1.1781 (47)
x := {[-1.5, -1], [0.5, 1], [1.17809724509617, 1.5707963267949], [-1.5, -1], [-1, -0.5], [0.785398163397449, 1.5707963267949], [2.25, 3]}
split: 5 1.1781 (48)
x := {[-1.5, -1], [0.5, 1], [-4.94065645841247e-324, 0.392699081698724], [-1.79706488711862, -1.5], [-0.880862162394262, -0.512281403973458], [0.0982304272278463, 0.361037916728147], [2.25, 3]}
CP(1) => {[-1.5, -1], [0.5, 1], [-4.94065645841247e-324, 0.392699081698724], [-1.78282366638929, -1.5], [-0.859920290100254, -0.512281403973458], [0.110222900027484, 0.360711270261563], [2.25, 3]}
split: 6 2.625 (49)
x := {[-1.5, -1], [0.5, 1], [0.392699081698724, 0.785398163397449], [-1.79706488711862, -1.5], [-0.880862162394262, -0.512281403973458], [0.0982304272278463, 0.361037916728147], [2.25, 3]}
CP(1) => {[-1.5, -1], [0.5, 1], [0.392699081698724, 0.785398163397449], [-1.78282366638929, -1.5], [-0.859920290100254, -0.512281403973458], [0.110222900027484, 0.360711270261563], [2.25, 3]}
split: 6 2.625 (50)
x := {[-1.5, -1], [0.5, 1], [-4.94065645841247e-324, 0.392699081698724], [-1.91831033611568, -1.5], [-0.512281403973458, -0.0626634434569255], [-4.94065645841247e-324, 0.367539506387009], [2.25, 3]}
CP(1) => {[-1.5, -1], [0.5, 1], [-4.94065645841247e-324, 0.392699081698724], [-1.90952914437175, -1.5], [-0.512281403973458, -0.081689663884323], [-4.94065645841247e-324, 0.359469278507729], [2.25, 3]}
split: 6 2.625 (51)
x := {[-1.5, -1], [0.5, 1], [0.392699081698724, 0.785398163397449], [-1.91831033611568, -1.5], [-0.512281403973458, -0.0626634434569255], [-4.94065645841247e-324, 0.367539506387009], [2.25, 3]}
CP(1) => {[-1.5, -1], [0.5, 1], [0.392699081698724, 0.785398163397449], [-1.90952914437175, -1.5], [-0.512281403973458, -0.081689663884323], [-4.94065645841247e-324, 0.359469278507729], [2.25, 3]}
split: 6 2.625 (52)
x := {[-1.5, -1], [0.5, 1], [-4.94065645841247e-324, 0.392699081698724], [-1.5, -1], [-1, -0.5], [-4.94065645841247e-324, 0.392699081698724], [2.25, 3]}
split: 6 2.625 (53)
x := {[-1.5, -1], [0.5, 1], [-4.94065645841247e-324, 0.392699081698724], [-1.5, -1], [-1, -0.5], [0.392699081698724, 0.785398163397449], [2.25, 3]}
split: 6 2.625 (54)
x := {[-1.5, -1], [0.5, 1], [0.392699081698724, 0.785398163397449], [-1.5, -1], [-1, -0.5], [-4.94065645841247e-324, 0.392699081698724], [2.25, 3]}
split: 6 2.625 (55)
x := {[-1.5, -1], [0.5, 1], [0.392699081698724, 0.785398163397449], [-1.5, -1], [-1, -0.5], [0.392699081698724, 0.785398163397449], [2.25, 3]}
split: 6 2.625 (56)
x := {[-1.5, -1], [0.5, 1], [-4.94065645841247e-324, 0.392699081698724], [-2, -1.5], [-1, -0.5], [0.785398163397449, 1.5707963267949], [2.25, 3]}
split: 5 1.1781 (57)
x := {[-1.5, -1], [0.5, 1], [0.392699081698724, 0.785398163397449], [-2, -1.5], [-1, -0.5], [0.785398163397449, 1.5707963267949], [2.25, 3]}
split: 5 1.1781 (58)
x := {[-1.5, -1], [0.5, 1], [-4.94065645841247e-324, 0.392699081698724], [-2, -1.5], [-0.5, 0], [0.785398163397449, 1.5707963267949], [2.25, 3]}
split: 5 1.1781 (59)
x := {[-1.5, -1], [0.5, 1], [0.392699081698724, 0.785398163397449], [-2, -1.5], [-0.5, 0], [0.785398163397449, 1.5707963267949], [2.25, 3]}
split: 5 1.1781 (60)
x := {[-1.5, -1], [0.5, 1], [-4.94065645841247e-324, 0.392699081698724], [-1.5, -1], [-1, -0.5], [0.785398163397449, 1.17809724509617], [2.25, 3]}
split: 6 2.625 (61)
x := {[-1.5, -1], [0.5, 1], [-4.94065645841247e-324, 0.392699081698724], [-1.5, -1], [-1, -0.5], [1.17809724509617, 1.5707963267949], [2.25, 3]}
split: 6 2.625 (62)
x := {[-1.5, -1], [0.5, 1], [0.392699081698724, 0.785398163397449], [-1.5, -1], [-1, -0.5], [0.785398163397449, 1.17809724509617], [2.25, 3]}
split: 6 2.625 (63)
x := {[-1.5, -1], [0.5, 1], [0.392699081698724, 0.785398163397449], [-1.5, -1], [-1, -0.5], [1.17809724509617, 1.5707963267949], [2.25, 3]}
split: 6 2.625 (64)
x := {[-2, -1.5], [0, 0.5], [0.785398163397449, 1.5707963267949], [-1.93733655654307, -1.5], [-1, -0.512281403973458], [-4.94065645841247e-324, 0.385112612497685], [2.25, 3]}
CP(4) => {[-2, -1.5], [0, 0.5], [0.785398163397449, 1.5707963267949], [-1.79706488711862, -1.5], [-0.880862162394262, -0.512281403973458], [0.0982304272278463, 0.361037916728147], [2.25, 3]}
split: 2 1.1781 (65)
x := {[-2, -1.5], [0, 0.5], [0.785398163397449, 1.5707963267949], [-1.93733655654307, -1.5], [-0.512281403973458, -0.0245628079469165], [-4.94065645841247e-324, 0.385112612497685], [2.25, 3]}
CP(1) => {[-2, -1.5], [0, 0.5], [0.785398163397449, 1.5707963267949], [-1.91831033611568, -1.5], [-0.512281403973458, -0.0626634434569255], [-4.94065645841247e-324, 0.367539506387009], [2.25, 3]}
split: 2 1.1781 (66)
x := {[-2, -1.5], [0, 0.5], [0.785398163397449, 1.5707963267949], [-1.5, -1], [-1, -0.5], [-4.94065645841247e-324, 0.392699081698724], [2.25, 3]}
split: 2 1.1781 (67)
x := {[-2, -1.5], [0, 0.5], [0.785398163397449, 1.5707963267949], [-1.5, -1], [-1, -0.5], [0.392699081698724, 0.785398163397449], [2.25, 3]}
split: 2 1.1781 (68)
x := {[-2, -1.5], [0.5, 1], [0.785398163397449, 1.5707963267949], [-1.93733655654307, -1.5], [-1, -0.512281403973458], [-4.94065645841247e-324, 0.385112612497685], [2.25, 3]}
CP(4) => {[-2, -1.5], [0.5, 1], [0.785398163397449, 1.5707963267949], [-1.79706488711862, -1.5], [-0.880862162394262, -0.512281403973458], [0.0982304272278463, 0.361037916728147], [2.25, 3]}
split: 2 1.1781 (69)
x := {[-2, -1.5], [0.5, 1], [0.785398163397449, 1.5707963267949], [-1.93733655654307, -1.5], [-0.512281403973458, -0.0245628079469165], [-4.94065645841247e-324, 0.385112612497685], [2.25, 3]}
CP(1) => {[-2, -1.5], [0.5, 1], [0.785398163397449, 1.5707963267949], [-1.91831033611568, -1.5], [-0.512281403973458, -0.0626634434569255], [-4.94065645841247e-324, 0.367539506387009], [2.25, 3]}
split: 2 1.1781 (70)
x := {[-2, -1.5], [0.5, 1], [0.785398163397449, 1.5707963267949], [-1.5, -1], [-1, -0.5], [-4.94065645841247e-324, 0.392699081698724], [2.25, 3]}
split: 2 1.1781 (71)
x := {[-2, -1.5], [0.5, 1], [0.785398163397449, 1.5707963267949], [-1.5, -1], [-1, -0.5], [0.392699081698724, 0.785398163397449], [2.25, 3]}
split: 2 1.1781 (72)
x := {[-1.5, -1], [0.5, 1], [0.785398163397449, 1.17809724509617], [-1.79706488711862, -1.5], [-0.880862162394262, -0.512281403973458], [0.0982304272278463, 0.361037916728147], [2.25, 3]}
CP(1) => {[-1.5, -1], [0.5, 1], [0.785398163397449, 1.17809724509617], [-1.78282366638929, -1.5], [-0.859920290100254, -0.512281403973458], [0.110222900027484, 0.360711270261563], [2.25, 3]}
split: 6 2.625 (73)
x := {[-1.5, -1], [0.5, 1], [1.17809724509617, 1.5707963267949], [-1.79706488711862, -1.5], [-0.880862162394262, -0.512281403973458], [0.0982304272278463, 0.361037916728147], [2.25, 3]}
CP(1) => {[-1.5, -1], [0.5, 1], [1.17809724509617, 1.5707963267949], [-1.78282366638929, -1.5], [-0.859920290100254, -0.512281403973458], [0.110222900027484, 0.360711270261563], [2.25, 3]}
split: 6 2.625 (74)
x := {[-1.5, -1], [0.5, 1], [0.785398163397449, 1.17809724509617], [-1.91831033611568, -1.5], [-0.512281403973458, -0.0626634434569255], [-4.94065645841247e-324, 0.367539506387009], [2.25, 3]}
CP(1) => []
x := {[-1.5, -1], [0.5, 1], [1.17809724509617, 1.5707963267949], [-1.91831033611568, -1.5], [-0.512281403973458, -0.0626634434569255], [-4.94065645841247e-324, 0.367539506387009], [2.25, 3]}
CP(1) => {[-1.5, -1], [0.5, 1], [1.17809724509617, 1.5707963267949], [-1.90952914437175, -1.5], [-0.512281403973458, -0.081689663884323], [-4.94065645841247e-324, 0.359469278507729], [2.25, 3]}
split: 6 2.625 (74)
x := {[-1.5, -1], [0.5, 1], [0.785398163397449, 1.17809724509617], [-1.5, -1], [-1, -0.5], [-4.94065645841247e-324, 0.392699081698724], [2.25, 3]}
split: 6 2.625 (75)
x := {[-1.5, -1], [0.5, 1], [1.17809724509617, 1.5707963267949], [-1.5, -1], [-1, -0.5], [-4.94065645841247e-324, 0.392699081698724], [2.25, 3]}
split: 6 2.625 (76)
x := {[-1.5, -1], [0.5, 1], [0.785398163397449, 1.17809724509617], [-1.5, -1], [-1, -0.5], [0.392699081698724, 0.785398163397449], [2.25, 3]}
split: 6 2.625 (77)
x := {[-1.5, -1], [0.5, 1], [1.17809724509617, 1.5707963267949], [-1.5, -1], [-1, -0.5], [0.392699081698724, 0.785398163397449], [2.25, 3]}
split: 6 2.625 (78)
x := {[-2, -1.5], [0, 0.5], [0.785398163397449, 1.5707963267949], [-2, -1.5], [-1, -0.5], [0.785398163397449, 1.5707963267949], [2.25, 3]}
split: 2 1.1781 (79)
x := {[-2, -1.5], [0, 0.5], [0.785398163397449, 1.5707963267949], [-2, -1.5], [-0.5, 0], [0.785398163397449, 1.5707963267949], [2.25, 3]}
split: 2 1.1781 (80)
x := {[-2, -1.5], [0, 0.5], [0.785398163397449, 1.17809724509617], [-1.5, -1], [-1, -0.5], [0.785398163397449, 1.5707963267949], [2.25, 3]}
CP(3) => []
x := {[-2, -1.5], [0, 0.5], [1.17809724509617, 1.5707963267949], [-1.5, -1], [-1, -0.5], [0.785398163397449, 1.5707963267949], [2.25, 3]}
CP(3) => {[-1.921626306698, -1.5], [0.0783736933019978, 0.5], [1.17809724509617, 1.5707963267949], [-1.5, -1], [-1, -0.5], [0.785398163397449, 1.5707963267949], [2.25, 3]}
split: 5 1.1781 (80)
x := {[-2, -1.5], [0.5, 1], [0.785398163397449, 1.5707963267949], [-2, -1.5], [-1, -0.5], [0.785398163397449, 1.5707963267949], [2.25, 3]}
split: 2 1.1781 (81)
x := {[-2, -1.5], [0.5, 1], [0.785398163397449, 1.5707963267949], [-2, -1.5], [-0.5, 0], [0.785398163397449, 1.5707963267949], [2.25, 3]}
split: 2 1.1781 (82)
x := {[-2, -1.5], [0.5, 1], [0.785398163397449, 1.17809724509617], [-1.5, -1], [-1, -0.5], [0.785398163397449, 1.5707963267949], [2.25, 3]}
CP(3) => []
x := {[-2, -1.5], [0.5, 1], [1.17809724509617, 1.5707963267949], [-1.5, -1], [-1, -0.5], [0.785398163397449, 1.5707963267949], [2.25, 3]}
CP(2) => {[-1.88777816730189, -1.5], [0.5, 1], [1.17809724509617, 1.5392939625516], [-1.5, -1], [-1, -0.5], [0.785398163397449, 1.5707963267949], [2.25, 3]}
split: 5 1.1781 (82)
x := {[-1.5, -1], [0.5, 1], [0.785398163397449, 1.17809724509617], [-2, -1.5], [-1, -0.5], [0.785398163397449, 1.5707963267949], [2.25, 3]}
split: 5 1.1781 (83)
x := {[-1.5, -1], [0.5, 1], [1.17809724509617, 1.5707963267949], [-2, -1.5], [-1, -0.5], [0.785398163397449, 1.5707963267949], [2.25, 3]}
split: 5 1.1781 (84)
x := {[-1.5, -1], [0.5, 1], [0.785398163397449, 1.17809724509617], [-2, -1.5], [-0.5, 0], [0.785398163397449, 1.5707963267949], [2.25, 3]}
split: 5 1.1781 (85)
x := {[-1.5, -1], [0.5, 1], [1.17809724509617, 1.5707963267949], [-2, -1.5], [-0.5, 0], [0.785398163397449, 1.5707963267949], [2.25, 3]}
split: 5 1.1781 (86)
x := {[-1.5, -1], [0.5, 1], [0.785398163397449, 1.17809724509617], [-1.5, -1], [-1, -0.5], [0.785398163397449, 1.17809724509617], [2.25, 3]}
split: 6 2.625 (87)
x := {[-1.5, -1], [0.5, 1], [0.785398163397449, 1.17809724509617], [-1.5, -1], [-1, -0.5], [1.17809724509617, 1.5707963267949], [2.25, 3]}
split: 6 2.625 (88)
x := {[-1.5, -1], [0.5, 1], [1.17809724509617, 1.5707963267949], [-1.5, -1], [-1, -0.5], [0.785398163397449, 1.17809724509617], [2.25, 3]}
split: 6 2.625 (89)
x := {[-1.5, -1], [0.5, 1], [1.17809724509617, 1.5707963267949], [-1.5, -1], [-1, -0.5], [1.17809724509617, 1.5707963267949], [2.25, 3]}
split: 6 2.625 (90)
x := {[-1.5, -1], [0.5, 1], [-4.94065645841247e-324, 0.392699081698724], [-1.78282366638929, -1.5], [-0.859920290100254, -0.512281403973458], [0.110222900027484, 0.360711270261563], [2.25, 2.625]}
CP(1) => []
x := {[-1.5, -1], [0.5, 1], [-4.94065645841247e-324, 0.392699081698724], [-1.78282366638929, -1.5], [-0.859920290100254, -0.512281403973458], [0.110222900027484, 0.360711270261563], [2.625, 3]}
CP(1) => {[-1.5, -1], [0.5, 1], [-4.94065645841247e-324, 0.392699081698724], [-1.77272258922509, -1.5], [-0.845383167760413, -0.512281403973458], [0.118840676962004, 0.360588003796947], [2.625, 3]}
split: 0 -1.25 (90)
x := {[-1.5, -1], [0.5, 1], [0.392699081698724, 0.785398163397449], [-1.78282366638929, -1.5], [-0.859920290100254, -0.512281403973458], [0.110222900027484, 0.360711270261563], [2.25, 2.625]}
CP(1) => []
x := {[-1.5, -1], [0.5, 1], [0.392699081698724, 0.785398163397449], [-1.78282366638929, -1.5], [-0.859920290100254, -0.512281403973458], [0.110222900027484, 0.360711270261563], [2.625, 3]}
CP(1) => {[-1.5, -1], [0.5, 1], [0.392699081698724, 0.785398163397449], [-1.77272258922509, -1.5], [-0.845383167760413, -0.512281403973458], [0.118840676962004, 0.360588003796947], [2.625, 3]}
split: 0 -1.25 (90)
x := {[-1.5, -1], [0.5, 1], [-4.94065645841247e-324, 0.392699081698724], [-1.90952914437175, -1.5], [-0.512281403973458, -0.081689663884323], [-4.94065645841247e-324, 0.359469278507729], [2.25, 2.625]}
CP(1) => []
x := {[-1.5, -1], [0.5, 1], [-4.94065645841247e-324, 0.392699081698724], [-1.90952914437175, -1.5], [-0.512281403973458, -0.081689663884323], [-4.94065645841247e-324, 0.359469278507729], [2.625, 3]}
CP(1) => {[-1.5, -1], [0.5, 1], [-4.94065645841247e-324, 0.392699081698724], [-1.90553361955492, -1.5], [-0.512281403973458, -0.0904708556282545], [-4.94065645841247e-324, 0.355805371160506], [2.625, 3]}
split: 0 -1.25 (90)
x := {[-1.5, -1], [0.5, 1], [0.392699081698724, 0.785398163397449], [-1.90952914437175, -1.5], [-0.512281403973458, -0.081689663884323], [-4.94065645841247e-324, 0.359469278507729], [2.25, 2.625]}
CP(1) => []
x := {[-1.5, -1], [0.5, 1], [0.392699081698724, 0.785398163397449], [-1.90952914437175, -1.5], [-0.512281403973458, -0.081689663884323], [-4.94065645841247e-324, 0.359469278507729], [2.625, 3]}
CP(1) => {[-1.5, -1], [0.5, 1], [0.392699081698724, 0.785398163397449], [-1.90553361955492, -1.5], [-0.512281403973458, -0.0904708556282545], [-4.94065645841247e-324, 0.355805371160506], [2.625, 3]}
split: 0 -1.25 (90)
x := {[-1.5, -1], [0.5, 1], [-4.94065645841247e-324, 0.392699081698724], [-1.5, -1], [-1, -0.5], [-4.94065645841247e-324, 0.392699081698724], [2.25, 2.625]}
CP(2) => []
x := {[-1.5, -1], [0.5, 1], [-4.94065645841247e-324, 0.392699081698724], [-1.5, -1], [-1, -0.5], [-4.94065645841247e-324, 0.392699081698724], [2.625, 3]}
split: 0 -1.25 (90)
x := {[-1.5, -1], [0.5, 1], [-4.94065645841247e-324, 0.392699081698724], [-1.5, -1], [-1, -0.5], [0.392699081698724, 0.785398163397449], [2.25, 2.625]}
CP(2) => []
x := {[-1.5, -1], [0.5, 1], [-4.94065645841247e-324, 0.392699081698724], [-1.5, -1], [-1, -0.5], [0.392699081698724, 0.785398163397449], [2.625, 3]}
split: 0 -1.25 (90)
x := {[-1.5, -1], [0.5, 1], [0.392699081698724, 0.785398163397449], [-1.5, -1], [-1, -0.5], [-4.94065645841247e-324, 0.392699081698724], [2.25, 2.625]}
CP(2) => []
x := {[-1.5, -1], [0.5, 1], [0.392699081698724, 0.785398163397449], [-1.5, -1], [-1, -0.5], [-4.94065645841247e-324, 0.392699081698724], [2.625, 3]}
split: 0 -1.25 (90)
x := {[-1.5, -1], [0.5, 1], [0.392699081698724, 0.785398163397449], [-1.5, -1], [-1, -0.5], [0.392699081698724, 0.785398163397449], [2.25, 2.625]}
CP(2) => []
x := {[-1.5, -1], [0.5, 1], [0.392699081698724, 0.785398163397449], [-1.5, -1], [-1, -0.5], [0.392699081698724, 0.785398163397449], [2.625, 3]}
split: 0 -1.25 (90)
x := {[-1.5, -1], [0.5, 1], [-4.94065645841247e-324, 0.392699081698724], [-2, -1.5], [-1, -0.5], [0.785398163397449, 1.17809724509617], [2.25, 3]}
CP(2) => []
x := {[-1.5, -1], [0.5, 1], [-4.94065645841247e-324, 0.392699081698724], [-2, -1.5], [-1, -0.5], [1.17809724509617, 1.5707963267949], [2.25, 3]}
CP(3) => []
x := {[-1.5, -1], [0.5, 1], [0.392699081698724, 0.785398163397449], [-2, -1.5], [-1, -0.5], [0.785398163397449, 1.17809724509617], [2.25, 3]}
CP(2) => []
x := {[-1.5, -1], [0.5, 1], [0.392699081698724, 0.785398163397449], [-2, -1.5], [-1, -0.5], [1.17809724509617, 1.5707963267949], [2.25, 3]}
CP(3) => []
x := {[-1.5, -1], [0.5, 1], [-4.94065645841247e-324, 0.392699081698724], [-2, -1.5], [-0.5, 0], [0.785398163397449, 1.17809724509617], [2.25, 3]}
CP(1) => []
x := {[-1.5, -1], [0.5, 1], [-4.94065645841247e-324, 0.392699081698724], [-2, -1.5], [-0.5, 0], [1.17809724509617, 1.5707963267949], [2.25, 3]}
CP(3) => {[-1.5, -1], [0.5, 1], [-4.94065645841247e-324, 0.392699081698724], [-1.81393246631085, -1.5], [-0.5, -0.176719938331876], [1.17809724509617, 1.5707963267949], [2.25, 3]}
split: 6 2.625 (86)
x := {[-1.5, -1], [0.5, 1], [0.392699081698724, 0.785398163397449], [-2, -1.5], [-0.5, 0], [0.785398163397449, 1.17809724509617], [2.25, 3]}
CP(3) => []
x := {[-1.5, -1], [0.5, 1], [0.392699081698724, 0.785398163397449], [-2, -1.5], [-0.5, 0], [1.17809724509617, 1.5707963267949], [2.25, 3]}
CP(3) => {[-1.5, -1], [0.5, 1], [0.392699081698724, 0.785398163397449], [-1.81393246631085, -1.5], [-0.5, -0.176719938331876], [1.17809724509617, 1.5707963267949], [2.25, 3]}
split: 6 2.625 (86)
x := {[-1.5, -1], [0.5, 1], [-4.94065645841247e-324, 0.392699081698724], [-1.5, -1], [-1, -0.5], [0.785398163397449, 1.17809724509617], [2.25, 2.625]}
CP(2) => []
x := {[-1.5, -1], [0.5, 1], [-4.94065645841247e-324, 0.392699081698724], [-1.5, -1], [-1, -0.5], [0.785398163397449, 1.17809724509617], [2.625, 3]}
split: 0 -1.25 (86)
x := {[-1.5, -1], [0.5, 1], [-4.94065645841247e-324, 0.392699081698724], [-1.5, -1], [-1, -0.5], [1.17809724509617, 1.5707963267949], [2.25, 2.625]}
CP(1) => []
x := {[-1.5, -1], [0.5, 1], [-4.94065645841247e-324, 0.392699081698724], [-1.5, -1], [-1, -0.5], [1.17809724509617, 1.5707963267949], [2.625, 3]}
split: 0 -1.25 (86)
x := {[-1.5, -1], [0.5, 1], [0.392699081698724, 0.785398163397449], [-1.5, -1], [-1, -0.5], [0.785398163397449, 1.17809724509617], [2.25, 2.625]}
CP(2) => []
x := {[-1.5, -1], [0.5, 1], [0.392699081698724, 0.785398163397449], [-1.5, -1], [-1, -0.5], [0.785398163397449, 1.17809724509617], [2.625, 3]}
split: 0 -1.25 (86)
x := {[-1.5, -1], [0.5, 1], [0.392699081698724, 0.785398163397449], [-1.5, -1], [-1, -0.5], [1.17809724509617, 1.5707963267949], [2.25, 2.625]}
CP(2) => []
x := {[-1.5, -1], [0.5, 1], [0.392699081698724, 0.785398163397449], [-1.5, -1], [-1, -0.5], [1.17809724509617, 1.5707963267949], [2.625, 3]}
split: 0 -1.25 (86)
x := {[-2, -1.5], [0, 0.5], [0.785398163397449, 1.17809724509617], [-1.79706488711862, -1.5], [-0.880862162394262, -0.512281403973458], [0.0982304272278463, 0.361037916728147], [2.25, 3]}
CP(1) => []
x := {[-2, -1.5], [0, 0.5], [1.17809724509617, 1.5707963267949], [-1.79706488711862, -1.5], [-0.880862162394262, -0.512281403973458], [0.0982304272278463, 0.361037916728147], [2.25, 3]}
CP(1) => []
x := {[-2, -1.5], [0, 0.5], [0.785398163397449, 1.17809724509617], [-1.91831033611568, -1.5], [-0.512281403973458, -0.0626634434569255], [-4.94065645841247e-324, 0.367539506387009], [2.25, 3]}
CP(1) => []
x := {[-2, -1.5], [0, 0.5], [1.17809724509617, 1.5707963267949], [-1.91831033611568, -1.5], [-0.512281403973458, -0.0626634434569255], [-4.94065645841247e-324, 0.367539506387009], [2.25, 3]}
CP(1) => []
x := {[-2, -1.5], [0, 0.5], [0.785398163397449, 1.17809724509617], [-1.5, -1], [-1, -0.5], [-4.94065645841247e-324, 0.392699081698724], [2.25, 3]}
CP(2) => []
x := {[-2, -1.5], [0, 0.5], [1.17809724509617, 1.5707963267949], [-1.5, -1], [-1, -0.5], [-4.94065645841247e-324, 0.392699081698724], [2.25, 3]}
CP(3) => {[-1.921626306698, -1.5], [0.0783736933019978, 0.5], [1.17809724509617, 1.5707963267949], [-1.5, -1], [-1, -0.5], [-4.94065645841247e-324, 0.392699081698724], [2.25, 3]}
split: 6 2.625 (82)
x := {[-2, -1.5], [0, 0.5], [0.785398163397449, 1.17809724509617], [-1.5, -1], [-1, -0.5], [0.392699081698724, 0.785398163397449], [2.25, 3]}
CP(3) => []
x := {[-2, -1.5], [0, 0.5], [1.17809724509617, 1.5707963267949], [-1.5, -1], [-1, -0.5], [0.392699081698724, 0.785398163397449], [2.25, 3]}
CP(1) => []
x := {[-2, -1.5], [0.5, 1], [0.785398163397449, 1.17809724509617], [-1.79706488711862, -1.5], [-0.880862162394262, -0.512281403973458], [0.0982304272278463, 0.361037916728147], [2.25, 3]}
CP(3) => []
x := {[-2, -1.5], [0.5, 1], [1.17809724509617, 1.5707963267949], [-1.79706488711862, -1.5], [-0.880862162394262, -0.512281403973458], [0.0982304272278463, 0.361037916728147], [2.25, 3]}
CP(1) => []
x := {[-2, -1.5], [0.5, 1], [0.785398163397449, 1.17809724509617], [-1.91831033611568, -1.5], [-0.512281403973458, -0.0626634434569255], [-4.94065645841247e-324, 0.367539506387009], [2.25, 3]}
CP(2) => []
x := {[-2, -1.5], [0.5, 1], [1.17809724509617, 1.5707963267949], [-1.91831033611568, -1.5], [-0.512281403973458, -0.0626634434569255], [-4.94065645841247e-324, 0.367539506387009], [2.25, 3]}
CP(2) => {[-1.88777816730189, -1.5], [0.5, 1], [1.17809724509617, 1.5392939625516], [-1.90553361955492, -1.5], [-0.512281403973458, -0.0904708556282545], [-4.94065645841247e-324, 0.355805371160506], [2.25, 3]}
split: 6 2.625 (78)
x := {[-2, -1.5], [0.5, 1], [0.785398163397449, 1.17809724509617], [-1.5, -1], [-1, -0.5], [-4.94065645841247e-324, 0.392699081698724], [2.25, 3]}
CP(3) => []
x := {[-2, -1.5], [0.5, 1], [1.17809724509617, 1.5707963267949], [-1.5, -1], [-1, -0.5], [-4.94065645841247e-324, 0.392699081698724], [2.25, 3]}
CP(2) => {[-1.88777816730189, -1.5], [0.5, 1], [1.17809724509617, 1.5392939625516], [-1.5, -1], [-1, -0.5], [-4.94065645841247e-324, 0.392699081698724], [2.25, 3]}
split: 6 2.625 (78)
x := {[-2, -1.5], [0.5, 1], [0.785398163397449, 1.17809724509617], [-1.5, -1], [-1, -0.5], [0.392699081698724, 0.785398163397449], [2.25, 3]}
CP(3) => []
x := {[-2, -1.5], [0.5, 1], [1.17809724509617, 1.5707963267949], [-1.5, -1], [-1, -0.5], [0.392699081698724, 0.785398163397449], [2.25, 3]}
CP(2) => {[-1.88777816730189, -1.5], [0.5, 1], [1.17809724509617, 1.5392939625516], [-1.5, -1], [-1, -0.5], [0.392699081698724, 0.785398163397449], [2.25, 3]}
split: 6 2.625 (78)
x := {[-1.5, -1], [0.5, 1], [0.785398163397449, 1.17809724509617], [-1.78282366638929, -1.5], [-0.859920290100254, -0.512281403973458], [0.110222900027484, 0.360711270261563], [2.25, 2.625]}
CP(1) => []
x := {[-1.5, -1], [0.5, 1], [0.785398163397449, 1.17809724509617], [-1.78282366638929, -1.5], [-0.859920290100254, -0.512281403973458], [0.110222900027484, 0.360711270261563], [2.625, 3]}
CP(1) => {[-1.5, -1], [0.5, 1], [0.785398163397449, 1.17809724509617], [-1.77272258922509, -1.5], [-0.845383167760413, -0.512281403973458], [0.118840676962004, 0.360588003796947], [2.625, 3]}
split: 0 -1.25 (78)
x := {[-1.5, -1], [0.5, 1], [1.17809724509617, 1.5707963267949], [-1.78282366638929, -1.5], [-0.859920290100254, -0.512281403973458], [0.110222900027484, 0.360711270261563], [2.25, 2.625]}
CP(1) => []
x := {[-1.5, -1], [0.5, 1], [1.17809724509617, 1.5707963267949], [-1.78282366638929, -1.5], [-0.859920290100254, -0.512281403973458], [0.110222900027484, 0.360711270261563], [2.625, 3]}
CP(1) => {[-1.5, -1], [0.5, 1], [1.17809724509617, 1.5707963267949], [-1.77272258922509, -1.5], [-0.845383167760413, -0.512281403973458], [0.118840676962004, 0.360588003796947], [2.625, 3]}
split: 0 -1.25 (78)
x := {[-1.5, -1], [0.5, 1], [1.17809724509617, 1.5707963267949], [-1.90952914437175, -1.5], [-0.512281403973458, -0.081689663884323], [-4.94065645841247e-324, 0.359469278507729], [2.25, 2.625]}
CP(1) => []
x := {[-1.5, -1], [0.5, 1], [1.17809724509617, 1.5707963267949], [-1.90952914437175, -1.5], [-0.512281403973458, -0.081689663884323], [-4.94065645841247e-324, 0.359469278507729], [2.625, 3]}
CP(1) => {[-1.5, -1], [0.5, 1], [1.17809724509617, 1.5707963267949], [-1.90553361955492, -1.5], [-0.512281403973458, -0.0904708556282545], [-4.94065645841247e-324, 0.355805371160506], [2.625, 3]}
split: 0 -1.25 (78)
x := {[-1.5, -1], [0.5, 1], [0.785398163397449, 1.17809724509617], [-1.5, -1], [-1, -0.5], [-4.94065645841247e-324, 0.392699081698724], [2.25, 2.625]}
CP(4) => []
x := {[-1.5, -1], [0.5, 1], [0.785398163397449, 1.17809724509617], [-1.5, -1], [-1, -0.5], [-4.94065645841247e-324, 0.392699081698724], [2.625, 3]}
split: 0 -1.25 (78)
x := {[-1.5, -1], [0.5, 1], [1.17809724509617, 1.5707963267949], [-1.5, -1], [-1, -0.5], [-4.94065645841247e-324, 0.392699081698724], [2.25, 2.625]}
CP(1) => {[-1.46953976114561, -1], [0.5, 0.982012505153902], [1.17809724509617, 1.5707963267949], [-1.46953976114561, -1], [-0.982012505153902, -0.5], [-4.94065645841247e-324, 0.392699081698724], [2.25, 2.625]}
split: 4 -0.741006 (79)
x := {[-1.5, -1], [0.5, 1], [1.17809724509617, 1.5707963267949], [-1.5, -1], [-1, -0.5], [-4.94065645841247e-324, 0.392699081698724], [2.625, 3]}
split: 0 -1.25 (80)
x := {[-1.5, -1], [0.5, 1], [0.785398163397449, 1.17809724509617], [-1.5, -1], [-1, -0.5], [0.392699081698724, 0.785398163397449], [2.25, 2.625]}
CP(3) => {[-1.35626212350779, -1], [0.643737691401425, 1], [0.785398163397449, 1.17809724509617], [-1.31587062778659, -1], [-1, -0.664582388884316], [0.392699081698724, 0.712873316808869], [2.25, 2.625]}
split: 2 0.981748 (81)
x := {[-1.5, -1], [0.5, 1], [0.785398163397449, 1.17809724509617], [-1.5, -1], [-1, -0.5], [0.392699081698724, 0.785398163397449], [2.625, 3]}
split: 0 -1.25 (82)
x := {[-1.5, -1], [0.5, 1], [1.17809724509617, 1.5707963267949], [-1.5, -1], [-1, -0.5], [0.392699081698724, 0.785398163397449], [2.25, 2.625]}
CP(5) => []
x := {[-1.5, -1], [0.5, 1], [1.17809724509617, 1.5707963267949], [-1.5, -1], [-1, -0.5], [0.392699081698724, 0.785398163397449], [2.625, 3]}
split: 0 -1.25 (82)
x := {[-2, -1.5], [0, 0.5], [0.785398163397449, 1.17809724509617], [-2, -1.5], [-1, -0.5], [0.785398163397449, 1.5707963267949], [2.25, 3]}
CP(3) => []
x := {[-2, -1.5], [0, 0.5], [1.17809724509617, 1.5707963267949], [-2, -1.5], [-1, -0.5], [0.785398163397449, 1.5707963267949], [2.25, 3]}
CP(3) => {[-1.921626306698, -1.5], [0.0783736933019978, 0.5], [1.17809724509617, 1.5707963267949], [-2, -1.5], [-1, -0.5], [0.785398163397449, 1.5707963267949], [2.25, 3]}
split: 5 1.1781 (82)
x := {[-2, -1.5], [0, 0.5], [0.785398163397449, 1.17809724509617], [-2, -1.5], [-0.5, 0], [0.785398163397449, 1.5707963267949], [2.25, 3]}
CP(3) => []
x := {[-2, -1.5], [0, 0.5], [1.17809724509617, 1.5707963267949], [-2, -1.5], [-0.5, 0], [0.785398163397449, 1.5707963267949], [2.25, 3]}
CP(3) => {[-1.921626306698, -1.5], [0.0783736933019978, 0.5], [1.17809724509617, 1.5707963267949], [-2, -1.5], [-0.5, 0], [0.785398163397449, 1.5707963267949], [2.25, 3]}
split: 5 1.1781 (82)
x := {[-1.921626306698, -1.5], [0.0783736933019978, 0.5], [1.17809724509617, 1.5707963267949], [-1.5, -1], [-1, -0.5], [0.785398163397449, 1.17809724509617], [2.25, 3]}
split: 6 2.625 (83)
x := {[-1.921626306698, -1.5], [0.0783736933019978, 0.5], [1.17809724509617, 1.5707963267949], [-1.5, -1], [-1, -0.5], [1.17809724509617, 1.5707963267949], [2.25, 3]}
split: 6 2.625 (84)
x := {[-2, -1.5], [0.5, 1], [0.785398163397449, 1.17809724509617], [-2, -1.5], [-1, -0.5], [0.785398163397449, 1.5707963267949], [2.25, 3]}
CP(3) => []
x := {[-2, -1.5], [0.5, 1], [1.17809724509617, 1.5707963267949], [-2, -1.5], [-1, -0.5], [0.785398163397449, 1.5707963267949], [2.25, 3]}
CP(2) => {[-1.88777816730189, -1.5], [0.5, 1], [1.17809724509617, 1.5392939625516], [-2, -1.5], [-1, -0.5], [0.785398163397449, 1.5707963267949], [2.25, 3]}
split: 5 1.1781 (84)
x := {[-2, -1.5], [0.5, 1], [0.785398163397449, 1.17809724509617], [-2, -1.5], [-0.5, 0], [0.785398163397449, 1.5707963267949], [2.25, 3]}
CP(3) => []
x := {[-2, -1.5], [0.5, 1], [1.17809724509617, 1.5707963267949], [-2, -1.5], [-0.5, 0], [0.785398163397449, 1.5707963267949], [2.25, 3]}
CP(2) => {[-1.88777816730189, -1.5], [0.5, 1], [1.17809724509617, 1.5392939625516], [-2, -1.5], [-0.5, 0], [0.785398163397449, 1.5707963267949], [2.25, 3]}
split: 5 1.1781 (84)
x := {[-1.88777816730189, -1.5], [0.5, 1], [1.17809724509617, 1.5392939625516], [-1.5, -1], [-1, -0.5], [0.785398163397449, 1.17809724509617], [2.25, 3]}
CP(1) => {[-1.87886101106907, -1.5], [0.5, 1], [1.17809724509617, 1.53162949774884], [-1.5, -1], [-1, -0.5], [0.785398163397449, 1.17809724509617], [2.25, 3]}
split: 6 2.625 (85)
x := {[-1.88777816730189, -1.5], [0.5, 1], [1.17809724509617, 1.5392939625516], [-1.5, -1], [-1, -0.5], [1.17809724509617, 1.5707963267949], [2.25, 3]}
CP(1) => {[-1.87886101106907, -1.5], [0.5, 1], [1.17809724509617, 1.53162949774884], [-1.5, -1], [-1, -0.5], [1.17809724509617, 1.5707963267949], [2.25, 3]}
split: 6 2.625 (86)
x := {[-1.5, -1], [0.5, 1], [0.785398163397449, 1.17809724509617], [-2, -1.5], [-1, -0.5], [0.785398163397449, 1.17809724509617], [2.25, 3]}
CP(2) => []
x := {[-1.5, -1], [0.5, 1], [0.785398163397449, 1.17809724509617], [-2, -1.5], [-1, -0.5], [1.17809724509617, 1.5707963267949], [2.25, 3]}
CP(3) => []
x := {[-1.5, -1], [0.5, 1], [1.17809724509617, 1.5707963267949], [-2, -1.5], [-1, -0.5], [0.785398163397449, 1.17809724509617], [2.25, 3]}
CP(2) => []
x := {[-1.5, -1], [0.5, 1], [1.17809724509617, 1.5707963267949], [-2, -1.5], [-1, -0.5], [1.17809724509617, 1.5707963267949], [2.25, 3]}
CP(2) => []
x := {[-1.5, -1], [0.5, 1], [0.785398163397449, 1.17809724509617], [-2, -1.5], [-0.5, 0], [0.785398163397449, 1.17809724509617], [2.25, 3]}
CP(3) => []
x := {[-1.5, -1], [0.5, 1], [0.785398163397449, 1.17809724509617], [-2, -1.5], [-0.5, 0], [1.17809724509617, 1.5707963267949], [2.25, 3]}
CP(3) => {[-1.5, -1], [0.5, 1], [0.785398163397449, 1.17809724509617], [-1.81393246631085, -1.5], [-0.5, -0.176719938331876], [1.17809724509617, 1.5707963267949], [2.25, 3]}
split: 6 2.625 (82)
x := {[-1.5, -1], [0.5, 1], [1.17809724509617, 1.5707963267949], [-2, -1.5], [-0.5, 0], [0.785398163397449, 1.17809724509617], [2.25, 3]}
CP(3) => []
x := {[-1.5, -1], [0.5, 1], [1.17809724509617, 1.5707963267949], [-2, -1.5], [-0.5, 0], [1.17809724509617, 1.5707963267949], [2.25, 3]}
CP(3) => {[-1.5, -1], [0.5, 1], [1.17809724509617, 1.5707963267949], [-1.81393246631085, -1.5], [-0.5, -0.176719938331876], [1.17809724509617, 1.5707963267949], [2.25, 3]}
split: 6 2.625 (82)
x := {[-1.5, -1], [0.5, 1], [0.785398163397449, 1.17809724509617], [-1.5, -1], [-1, -0.5], [0.785398163397449, 1.17809724509617], [2.25, 2.625]}
CP(4) => {[-1.35626212254227, -1], [0.64373787649221, 1], [0.785398163397449, 1.17809724509617], [-1.24353141149513, -1], [-1, -0.749137623812642], [0.785398163397449, 1.15873066705956], [2.25, 2.625]}
split: 2 0.981748 (83)
x := {[-1.5, -1], [0.5, 1], [0.785398163397449, 1.17809724509617], [-1.5, -1], [-1, -0.5], [0.785398163397449, 1.17809724509617], [2.625, 3]}
split: 0 -1.25 (84)
x := {[-1.5, -1], [0.5, 1], [0.785398163397449, 1.17809724509617], [-1.5, -1], [-1, -0.5], [1.17809724509617, 1.5707963267949], [2.25, 2.625]}
CP(2) => []
x := {[-1.5, -1], [0.5, 1], [0.785398163397449, 1.17809724509617], [-1.5, -1], [-1, -0.5], [1.17809724509617, 1.5707963267949], [2.625, 3]}
split: 0 -1.25 (84)
x := {[-1.5, -1], [0.5, 1], [1.17809724509617, 1.5707963267949], [-1.5, -1], [-1, -0.5], [0.785398163397449, 1.17809724509617], [2.25, 2.625]}
CP(4) => []
x := {[-1.5, -1], [0.5, 1], [1.17809724509617, 1.5707963267949], [-1.5, -1], [-1, -0.5], [0.785398163397449, 1.17809724509617], [2.625, 3]}
split: 0 -1.25 (84)
x := {[-1.5, -1], [0.5, 1], [1.17809724509617, 1.5707963267949], [-1.5, -1], [-1, -0.5], [1.17809724509617, 1.5707963267949], [2.25, 2.625]}
CP(2) => []
x := {[-1.5, -1], [0.5, 1], [1.17809724509617, 1.5707963267949], [-1.5, -1], [-1, -0.5], [1.17809724509617, 1.5707963267949], [2.625, 3]}
split: 0 -1.25 (84)
x := {[-1.5, -1.25], [0.5, 1], [-4.94065645841247e-324, 0.392699081698724], [-1.77272258922509, -1.5], [-0.845383167760413, -0.512281403973458], [0.118840676962004, 0.360588003796947], [2.625, 3]}
CP(1) => {[-1.5, -1.25], [0.5, 1], [-4.94065645841247e-324, 0.392699081698724], [-1.76552222418608, -1.5], [-0.835170423779285, -0.512281403973458], [0.125028100552824, 0.360541515989853], [2.625, 3]}
split: 1 0.75 (85)
x := {[-1.25, -1], [0.5, 1], [-4.94065645841247e-324, 0.392699081698724], [-1.77272258922509, -1.5], [-0.845383167760413, -0.512281403973458], [0.118840676962004, 0.360588003796947], [2.625, 3]}
CP(2) => {[-1.25, -1], [0.75, 1], [-4.94065645841247e-324, 0.392699081698724], [-1.76036575251112, -1.5], [-0.827927945178366, -0.512281403973458], [0.129476983215149, 0.360523988077692], [2.625, 3]}
split: 2 0.19635 (86)
x := {[-1.5, -1.25], [0.5, 1], [0.392699081698724, 0.785398163397449], [-1.77272258922509, -1.5], [-0.845383167760413, -0.512281403973458], [0.118840676962004, 0.360588003796947], [2.625, 3]}
CP(1) => []
x := {[-1.25, -1], [0.5, 1], [0.392699081698724, 0.785398163397449], [-1.77272258922509, -1.5], [-0.845383167760413, -0.512281403973458], [0.118840676962004, 0.360588003796947], [2.625, 3]}
CP(2) => {[-1.25, -1], [0.75, 1], [0.392699081698724, 0.785398163397449], [-1.76036575251112, -1.5], [-0.827927945178366, -0.512281403973458], [0.129476983215149, 0.360523988077692], [2.625, 3]}
split: 2 0.589049 (86)
x := {[-1.5, -1.25], [0.5, 1], [-4.94065645841247e-324, 0.392699081698724], [-1.90553361955492, -1.5], [-0.512281403973458, -0.0904708556282545], [-4.94065645841247e-324, 0.355805371160506], [2.625, 3]}
split: 1 0.75 (87)
x := {[-1.25, -1], [0.5, 1], [-4.94065645841247e-324, 0.392699081698724], [-1.90553361955492, -1.5], [-0.512281403973458, -0.0904708556282545], [-4.94065645841247e-324, 0.355805371160506], [2.625, 3]}
CP(2) => {[-1.25, -1], [0.75, 1], [-4.94065645841247e-324, 0.392699081698724], [-1.90291384456799, -1.5], [-0.512281403973458, -0.0962723436067137], [-4.94065645841247e-324, 0.353405738735085], [2.625, 3]}
split: 4 -0.304277 (88)
x := {[-1.5, -1.25], [0.5, 1], [0.392699081698724, 0.785398163397449], [-1.90553361955492, -1.5], [-0.512281403973458, -0.0904708556282545], [-4.94065645841247e-324, 0.355805371160506], [2.625, 3]}
split: 1 0.75 (89)
x := {[-1.25, -1], [0.5, 1], [0.392699081698724, 0.785398163397449], [-1.90553361955492, -1.5], [-0.512281403973458, -0.0904708556282545], [-4.94065645841247e-324, 0.355805371160506], [2.625, 3]}
CP(2) => {[-1.25, -1], [0.75, 1], [0.392699081698724, 0.785398163397449], [-1.90291384456799, -1.5], [-0.512281403973458, -0.0962723436067137], [-4.94065645841247e-324, 0.353405738735085], [2.625, 3]}
split: 4 -0.304277 (90)
x := {[-1.5, -1.25], [0.5, 1], [-4.94065645841247e-324, 0.392699081698724], [-1.5, -1], [-1, -0.5], [-4.94065645841247e-324, 0.392699081698724], [2.625, 3]}
split: 1 0.75 (91)
x := {[-1.25, -1], [0.5, 1], [-4.94065645841247e-324, 0.392699081698724], [-1.5, -1], [-1, -0.5], [-4.94065645841247e-324, 0.392699081698724], [2.625, 3]}
CP(2) => {[-1.25, -1], [0.75, 1], [-4.94065645841247e-324, 0.392699081698724], [-1.5, -1], [-1, -0.5], [-4.94065645841247e-324, 0.392699081698724], [2.625, 3]}
split: 3 -1.25 (92)
x := {[-1.5, -1.25], [0.5, 1], [-4.94065645841247e-324, 0.392699081698724], [-1.5, -1], [-1, -0.5], [0.392699081698724, 0.785398163397449], [2.625, 3]}
split: 1 0.75 (93)
x := {[-1.25, -1], [0.5, 1], [-4.94065645841247e-324, 0.392699081698724], [-1.5, -1], [-1, -0.5], [0.392699081698724, 0.785398163397449], [2.625, 3]}
CP(2) => {[-1.25, -1], [0.75, 1], [-4.94065645841247e-324, 0.392699081698724], [-1.5, -1], [-1, -0.5], [0.392699081698724, 0.785398163397449], [2.625, 3]}
split: 3 -1.25 (94)
x := {[-1.5, -1.25], [0.5, 1], [0.392699081698724, 0.785398163397449], [-1.5, -1], [-1, -0.5], [-4.94065645841247e-324, 0.392699081698724], [2.625, 3]}
split: 1 0.75 (95)
x := {[-1.25, -1], [0.5, 1], [0.392699081698724, 0.785398163397449], [-1.5, -1], [-1, -0.5], [-4.94065645841247e-324, 0.392699081698724], [2.625, 3]}
CP(2) => {[-1.25, -1], [0.75, 1], [0.392699081698724, 0.785398163397449], [-1.5, -1], [-1, -0.5], [-4.94065645841247e-324, 0.392699081698724], [2.625, 3]}
split: 3 -1.25 (96)
x := {[-1.5, -1.25], [0.5, 1], [0.392699081698724, 0.785398163397449], [-1.5, -1], [-1, -0.5], [0.392699081698724, 0.785398163397449], [2.625, 3]}
split: 1 0.75 (97)
x := {[-1.25, -1], [0.5, 1], [0.392699081698724, 0.785398163397449], [-1.5, -1], [-1, -0.5], [0.392699081698724, 0.785398163397449], [2.625, 3]}
CP(2) => {[-1.25, -1], [0.75, 1], [0.392699081698724, 0.785398163397449], [-1.5, -1], [-1, -0.5], [0.392699081698724, 0.785398163397449], [2.625, 3]}
split: 3 -1.25 (98)
x := {[-1.5, -1], [0.5, 1], [-4.94065645841247e-324, 0.392699081698724], [-1.81393246631085, -1.5], [-0.5, -0.176719938331876], [1.17809724509617, 1.5707963267949], [2.25, 2.625]}
CP(1) => []
x := {[-1.5, -1], [0.5, 1], [-4.94065645841247e-324, 0.392699081698724], [-1.81393246631085, -1.5], [-0.5, -0.176719938331876], [1.17809724509617, 1.5707963267949], [2.625, 3]}
CP(1) => {[-1.5, -1], [0.5, 1], [-4.94065645841247e-324, 0.392699081698724], [-1.81130623898782, -1.5], [-0.5, -0.186067533689148], [1.17809724509617, 1.5707963267949], [2.625, 3]}
split: 0 -1.25 (98)
x := {[-1.5, -1], [0.5, 1], [0.392699081698724, 0.785398163397449], [-1.81393246631085, -1.5], [-0.5, -0.176719938331876], [1.17809724509617, 1.5707963267949], [2.25, 2.625]}
CP(1) => []
x := {[-1.5, -1], [0.5, 1], [0.392699081698724, 0.785398163397449], [-1.81393246631085, -1.5], [-0.5, -0.176719938331876], [1.17809724509617, 1.5707963267949], [2.625, 3]}
CP(1) => {[-1.5, -1], [0.5, 1], [0.392699081698724, 0.785398163397449], [-1.81130623898782, -1.5], [-0.5, -0.186067533689148], [1.17809724509617, 1.5707963267949], [2.625, 3]}
split: 0 -1.25 (98)
x := {[-1.5, -1.25], [0.5, 1], [-4.94065645841247e-324, 0.392699081698724], [-1.5, -1], [-1, -0.5], [0.785398163397449, 1.17809724509617], [2.625, 3]}
split: 1 0.75 (99)
x := {[-1.25, -1], [0.5, 1], [-4.94065645841247e-324, 0.392699081698724], [-1.5, -1], [-1, -0.5], [0.785398163397449, 1.17809724509617], [2.625, 3]}
CP(2) => {[-1.25, -1], [0.75, 1], [-4.94065645841247e-324, 0.392699081698724], [-1.5, -1], [-1, -0.5], [0.785398163397449, 1.17809724509617], [2.625, 3]}
split: 3 -1.25 (100)
x := {[-1.5, -1.25], [0.5, 1], [-4.94065645841247e-324, 0.392699081698724], [-1.5, -1], [-1, -0.5], [1.17809724509617, 1.5707963267949], [2.625, 3]}
split: 1 0.75 (101)
x := {[-1.25, -1], [0.5, 1], [-4.94065645841247e-324, 0.392699081698724], [-1.5, -1], [-1, -0.5], [1.17809724509617, 1.5707963267949], [2.625, 3]}
CP(2) => {[-1.25, -1], [0.75, 1], [-4.94065645841247e-324, 0.392699081698724], [-1.5, -1], [-1, -0.5], [1.17809724509617, 1.5707963267949], [2.625, 3]}
split: 3 -1.25 (102)
x := {[-1.5, -1.25], [0.5, 1], [0.392699081698724, 0.785398163397449], [-1.5, -1], [-1, -0.5], [0.785398163397449, 1.17809724509617], [2.625, 3]}
split: 1 0.75 (103)
x := {[-1.25, -1], [0.5, 1], [0.392699081698724, 0.785398163397449], [-1.5, -1], [-1, -0.5], [0.785398163397449, 1.17809724509617], [2.625, 3]}
CP(2) => {[-1.25, -1], [0.75, 1], [0.392699081698724, 0.785398163397449], [-1.5, -1], [-1, -0.5], [0.785398163397449, 1.17809724509617], [2.625, 3]}
split: 3 -1.25 (104)
x := {[-1.5, -1.25], [0.5, 1], [0.392699081698724, 0.785398163397449], [-1.5, -1], [-1, -0.5], [1.17809724509617, 1.5707963267949], [2.625, 3]}
split: 1 0.75 (105)
x := {[-1.25, -1], [0.5, 1], [0.392699081698724, 0.785398163397449], [-1.5, -1], [-1, -0.5], [1.17809724509617, 1.5707963267949], [2.625, 3]}
CP(2) => {[-1.25, -1], [0.75, 1], [0.392699081698724, 0.785398163397449], [-1.5, -1], [-1, -0.5], [1.17809724509617, 1.5707963267949], [2.625, 3]}
split: 3 -1.25 (106)
x := {[-1.921626306698, -1.5], [0.0783736933019978, 0.5], [1.17809724509617, 1.5707963267949], [-1.5, -1], [-1, -0.5], [-4.94065645841247e-324, 0.392699081698724], [2.25, 2.625]}
CP(1) => []
x := {[-1.921626306698, -1.5], [0.0783736933019978, 0.5], [1.17809724509617, 1.5707963267949], [-1.5, -1], [-1, -0.5], [-4.94065645841247e-324, 0.392699081698724], [2.625, 3]}
split: 3 -1.25 (106)
x := {[-1.88777816730189, -1.5], [0.5, 1], [1.17809724509617, 1.5392939625516], [-1.90553361955492, -1.5], [-0.512281403973458, -0.0904708556282545], [-4.94065645841247e-324, 0.355805371160506], [2.25, 2.625]}
CP(1) => []
x := {[-1.88777816730189, -1.5], [0.5, 1], [1.17809724509617, 1.5392939625516], [-1.90553361955492, -1.5], [-0.512281403973458, -0.0904708556282545], [-4.94065645841247e-324, 0.355805371160506], [2.625, 3]}
CP(1) => {[-1.87886101106907, -1.5], [0.5, 1], [1.17809724509617, 1.53162949774884], [-1.90372765639329, -1.5], [-0.512281403973458, -0.0944663804450783], [-4.94065645841247e-324, 0.35415093691355], [2.625, 3]}
split: 1 0.75 (106)
x := {[-1.88777816730189, -1.5], [0.5, 1], [1.17809724509617, 1.5392939625516], [-1.5, -1], [-1, -0.5], [-4.94065645841247e-324, 0.392699081698724], [2.25, 2.625]}
CP(1) => []
x := {[-1.88777816730189, -1.5], [0.5, 1], [1.17809724509617, 1.5392939625516], [-1.5, -1], [-1, -0.5], [-4.94065645841247e-324, 0.392699081698724], [2.625, 3]}
CP(1) => {[-1.87886101106907, -1.5], [0.5, 1], [1.17809724509617, 1.53162949774884], [-1.5, -1], [-1, -0.5], [-4.94065645841247e-324, 0.392699081698724], [2.625, 3]}
split: 1 0.75 (106)
x := {[-1.88777816730189, -1.5], [0.5, 1], [1.17809724509617, 1.5392939625516], [-1.5, -1], [-1, -0.5], [0.392699081698724, 0.785398163397449], [2.25, 2.625]}
CP(1) => []
x := {[-1.88777816730189, -1.5], [0.5, 1], [1.17809724509617, 1.5392939625516], [-1.5, -1], [-1, -0.5], [0.392699081698724, 0.785398163397449], [2.625, 3]}
CP(1) => {[-1.87886101106907, -1.5], [0.5, 1], [1.17809724509617, 1.53162949774884], [-1.5, -1], [-1, -0.5], [0.392699081698724, 0.785398163397449], [2.625, 3]}
split: 1 0.75 (106)
x := {[-1.5, -1.25], [0.5, 1], [0.785398163397449, 1.17809724509617], [-1.77272258922509, -1.5], [-0.845383167760413, -0.512281403973458], [0.118840676962004, 0.360588003796947], [2.625, 3]}
CP(1) => {[-1.5, -1.25], [0.5, 1], [0.785398163397449, 1.17809724509617], [-1.76552222418608, -1.5], [-0.835170423779285, -0.512281403973458], [0.125028100552824, 0.360541515989853], [2.625, 3]}
split: 1 0.75 (107)
x := {[-1.25, -1], [0.5, 1], [0.785398163397449, 1.17809724509617], [-1.77272258922509, -1.5], [-0.845383167760413, -0.512281403973458], [0.118840676962004, 0.360588003796947], [2.625, 3]}
CP(2) => {[-1.25, -1], [0.75, 1], [0.785398163397449, 1.17809724509617], [-1.76036575251112, -1.5], [-0.827927945178366, -0.512281403973458], [0.129476983215149, 0.360523988077692], [2.625, 3]}
split: 2 0.981748 (108)
x := {[-1.5, -1.25], [0.5, 1], [1.17809724509617, 1.5707963267949], [-1.77272258922509, -1.5], [-0.845383167760413, -0.512281403973458], [0.118840676962004, 0.360588003796947], [2.625, 3]}
CP(1) => []
x := {[-1.25, -1], [0.5, 1], [1.17809724509617, 1.5707963267949], [-1.77272258922509, -1.5], [-0.845383167760413, -0.512281403973458], [0.118840676962004, 0.360588003796947], [2.625, 3]}
CP(2) => {[-1.25, -1], [0.75, 1], [1.17809724509617, 1.5707963267949], [-1.76036575251112, -1.5], [-0.827927945178366, -0.512281403973458], [0.129476983215149, 0.360523988077692], [2.625, 3]}
split: 2 1.37445 (108)
x := {[-1.5, -1.25], [0.5, 1], [1.17809724509617, 1.5707963267949], [-1.90553361955492, -1.5], [-0.512281403973458, -0.0904708556282545], [-4.94065645841247e-324, 0.355805371160506], [2.625, 3]}
split: 1 0.75 (109)
x := {[-1.25, -1], [0.5, 1], [1.17809724509617, 1.5707963267949], [-1.90553361955492, -1.5], [-0.512281403973458, -0.0904708556282545], [-4.94065645841247e-324, 0.355805371160506], [2.625, 3]}
CP(2) => {[-1.25, -1], [0.75, 1], [1.17809724509617, 1.5707963267949], [-1.90291384456799, -1.5], [-0.512281403973458, -0.0962723436067137], [-4.94065645841247e-324, 0.353405738735085], [2.625, 3]}
split: 4 -0.304277 (110)
x := {[-1.5, -1.25], [0.5, 1], [0.785398163397449, 1.17809724509617], [-1.5, -1], [-1, -0.5], [-4.94065645841247e-324, 0.392699081698724], [2.625, 3]}
split: 1 0.75 (111)
x := {[-1.25, -1], [0.5, 1], [0.785398163397449, 1.17809724509617], [-1.5, -1], [-1, -0.5], [-4.94065645841247e-324, 0.392699081698724], [2.625, 3]}
CP(2) => {[-1.25, -1], [0.75, 1], [0.785398163397449, 1.17809724509617], [-1.5, -1], [-1, -0.5], [-4.94065645841247e-324, 0.392699081698724], [2.625, 3]}
split: 3 -1.25 (112)
x := {[-1.46953976114561, -1], [0.5, 0.982012505153902], [1.17809724509617, 1.5707963267949], [-1.46953976114561, -1], [-0.982012505153902, -0.741006252576951], [-4.94065645841247e-324, 0.392699081698724], [2.25, 2.625]}
CP(1) => []
x := {[-1.46953976114561, -1], [0.5, 0.982012505153902], [1.17809724509617, 1.5707963267949], [-1.46953976114561, -1], [-0.741006252576951, -0.5], [-4.94065645841247e-324, 0.392699081698724], [2.25, 2.625]}
CP(1) => []
x := {[-1.5, -1.25], [0.5, 1], [1.17809724509617, 1.5707963267949], [-1.5, -1], [-1, -0.5], [-4.94065645841247e-324, 0.392699081698724], [2.625, 3]}
split: 1 0.75 (111)
x := {[-1.25, -1], [0.5, 1], [1.17809724509617, 1.5707963267949], [-1.5, -1], [-1, -0.5], [-4.94065645841247e-324, 0.392699081698724], [2.625, 3]}
CP(2) => {[-1.25, -1], [0.75, 1], [1.17809724509617, 1.5707963267949], [-1.5, -1], [-1, -0.5], [-4.94065645841247e-324, 0.392699081698724], [2.625, 3]}
split: 3 -1.25 (112)
x := {[-1.35626212350779, -1], [0.643737691401425, 1], [0.785398163397449, 0.981747704246811], [-1.31587062778659, -1], [-1, -0.664582388884316], [0.392699081698724, 0.712873316808869], [2.25, 2.625]}
CP(1) => []
x := {[-1.35626212350779, -1], [0.643737691401425, 1], [0.981747704246811, 1.17809724509617], [-1.31587062778659, -1], [-1, -0.664582388884316], [0.392699081698724, 0.712873316808869], [2.25, 2.625]}
CP(2) => []
x := {[-1.5, -1.25], [0.5, 1], [0.785398163397449, 1.17809724509617], [-1.5, -1], [-1, -0.5], [0.392699081698724, 0.785398163397449], [2.625, 3]}
split: 1 0.75 (111)
x := {[-1.25, -1], [0.5, 1], [0.785398163397449, 1.17809724509617], [-1.5, -1], [-1, -0.5], [0.392699081698724, 0.785398163397449], [2.625, 3]}
CP(2) => {[-1.25, -1], [0.75, 1], [0.785398163397449, 1.17809724509617], [-1.5, -1], [-1, -0.5], [0.392699081698724, 0.785398163397449], [2.625, 3]}
split: 3 -1.25 (112)
x := {[-1.5, -1.25], [0.5, 1], [1.17809724509617, 1.5707963267949], [-1.5, -1], [-1, -0.5], [0.392699081698724, 0.785398163397449], [2.625, 3]}
split: 1 0.75 (113)
x := {[-1.25, -1], [0.5, 1], [1.17809724509617, 1.5707963267949], [-1.5, -1], [-1, -0.5], [0.392699081698724, 0.785398163397449], [2.625, 3]}
CP(2) => {[-1.25, -1], [0.75, 1], [1.17809724509617, 1.5707963267949], [-1.5, -1], [-1, -0.5], [0.392699081698724, 0.785398163397449], [2.625, 3]}
split: 3 -1.25 (114)
x := {[-1.921626306698, -1.5], [0.0783736933019978, 0.5], [1.17809724509617, 1.5707963267949], [-2, -1.5], [-1, -0.5], [0.785398163397449, 1.17809724509617], [2.25, 3]}
CP(2) => []
x := {[-1.921626306698, -1.5], [0.0783736933019978, 0.5], [1.17809724509617, 1.5707963267949], [-2, -1.5], [-1, -0.5], [1.17809724509617, 1.5707963267949], [2.25, 3]}
CP(3) => []
x := {[-1.921626306698, -1.5], [0.0783736933019978, 0.5], [1.17809724509617, 1.5707963267949], [-2, -1.5], [-0.5, 0], [0.785398163397449, 1.17809724509617], [2.25, 3]}
CP(1) => []
x := {[-1.921626306698, -1.5], [0.0783736933019978, 0.5], [1.17809724509617, 1.5707963267949], [-2, -1.5], [-0.5, 0], [1.17809724509617, 1.5707963267949], [2.25, 3]}
CP(1) => []
x := {[-1.921626306698, -1.5], [0.0783736933019978, 0.5], [1.17809724509617, 1.5707963267949], [-1.5, -1], [-1, -0.5], [0.785398163397449, 1.17809724509617], [2.25, 2.625]}
CP(1) => []
x := {[-1.921626306698, -1.5], [0.0783736933019978, 0.5], [1.17809724509617, 1.5707963267949], [-1.5, -1], [-1, -0.5], [0.785398163397449, 1.17809724509617], [2.625, 3]}
split: 3 -1.25 (110)
x := {[-1.921626306698, -1.5], [0.0783736933019978, 0.5], [1.17809724509617, 1.5707963267949], [-1.5, -1], [-1, -0.5], [1.17809724509617, 1.5707963267949], [2.25, 2.625]}
CP(1) => []
x := {[-1.921626306698, -1.5], [0.0783736933019978, 0.5], [1.17809724509617, 1.5707963267949], [-1.5, -1], [-1, -0.5], [1.17809724509617, 1.5707963267949], [2.625, 3]}
split: 3 -1.25 (110)
x := {[-1.88777816730189, -1.5], [0.5, 1], [1.17809724509617, 1.5392939625516], [-2, -1.5], [-1, -0.5], [0.785398163397449, 1.17809724509617], [2.25, 3]}
CP(2) => []
x := {[-1.88777816730189, -1.5], [0.5, 1], [1.17809724509617, 1.5392939625516], [-2, -1.5], [-1, -0.5], [1.17809724509617, 1.5707963267949], [2.25, 3]}
CP(3) => []
x := {[-1.88777816730189, -1.5], [0.5, 1], [1.17809724509617, 1.5392939625516], [-2, -1.5], [-0.5, 0], [0.785398163397449, 1.17809724509617], [2.25, 3]}
CP(3) => []
x := {[-1.88777816730189, -1.5], [0.5, 1], [1.17809724509617, 1.5392939625516], [-2, -1.5], [-0.5, 0], [1.17809724509617, 1.5707963267949], [2.25, 3]}
CP(3) => {[-1.86948366805225, -1.5], [0.5, 0.985716261161655], [1.17809724509617, 1.52356700121422], [-1.81393246631085, -1.5], [-0.5, -0.176719938331876], [1.17809724509617, 1.5707963267949], [2.25, 3]}
split: 6 2.625 (108)
x := {[-1.87886101106907, -1.5], [0.5, 1], [1.17809724509617, 1.53162949774884], [-1.5, -1], [-1, -0.5], [0.785398163397449, 1.17809724509617], [2.25, 2.625]}
CP(1) => []
x := {[-1.87886101106907, -1.5], [0.5, 1], [1.17809724509617, 1.53162949774884], [-1.5, -1], [-1, -0.5], [0.785398163397449, 1.17809724509617], [2.625, 3]}
CP(1) => {[-1.87315640926387, -1.5], [0.5, 0.991420862966858], [1.17809724509617, 1.52672510510496], [-1.5, -1], [-1, -0.5], [0.785398163397449, 1.17809724509617], [2.625, 3]}
split: 3 -1.25 (108)
x := {[-1.87886101106907, -1.5], [0.5, 1], [1.17809724509617, 1.53162949774884], [-1.5, -1], [-1, -0.5], [1.17809724509617, 1.5707963267949], [2.25, 2.625]}
CP(1) => []
x := {[-1.87886101106907, -1.5], [0.5, 1], [1.17809724509617, 1.53162949774884], [-1.5, -1], [-1, -0.5], [1.17809724509617, 1.5707963267949], [2.625, 3]}
CP(1) => {[-1.87315640926387, -1.5], [0.5, 0.991420862966858], [1.17809724509617, 1.52672510510496], [-1.5, -1], [-1, -0.5], [1.17809724509617, 1.5707963267949], [2.625, 3]}
split: 3 -1.25 (108)
x := {[-1.5, -1], [0.5, 1], [0.785398163397449, 1.17809724509617], [-1.81393246631085, -1.5], [-0.5, -0.176719938331876], [1.17809724509617, 1.5707963267949], [2.25, 2.625]}
CP(1) => []
x := {[-1.5, -1], [0.5, 1], [0.785398163397449, 1.17809724509617], [-1.81393246631085, -1.5], [-0.5, -0.176719938331876], [1.17809724509617, 1.5707963267949], [2.625, 3]}
CP(1) => {[-1.5, -1], [0.5, 1], [0.785398163397449, 1.17809724509617], [-1.81130623898782, -1.5], [-0.5, -0.186067533689148], [1.17809724509617, 1.5707963267949], [2.625, 3]}
split: 0 -1.25 (108)
x := {[-1.5, -1], [0.5, 1], [1.17809724509617, 1.5707963267949], [-1.81393246631085, -1.5], [-0.5, -0.176719938331876], [1.17809724509617, 1.5707963267949], [2.25, 2.625]}
CP(1) => []
x := {[-1.5, -1], [0.5, 1], [1.17809724509617, 1.5707963267949], [-1.81393246631085, -1.5], [-0.5, -0.176719938331876], [1.17809724509617, 1.5707963267949], [2.625, 3]}
CP(1) => {[-1.5, -1], [0.5, 1], [1.17809724509617, 1.5707963267949], [-1.81130623898782, -1.5], [-0.5, -0.186067533689148], [1.17809724509617, 1.5707963267949], [2.625, 3]}
split: 0 -1.25 (108)
x := {[-1.35626212254227, -1], [0.64373787649221, 1], [0.785398163397449, 0.981747704246811], [-1.24353141149513, -1], [-1, -0.749137623812642], [0.785398163397449, 1.15873066705956], [2.25, 2.625]}
CP(1) => []
x := {[-1.35626212254227, -1], [0.64373787649221, 1], [0.981747704246811, 1.17809724509617], [-1.24353141149513, -1], [-1, -0.749137623812642], [0.785398163397449, 1.15873066705956], [2.25, 2.625]}
CP(1) => []
x := {[-1.5, -1.25], [0.5, 1], [0.785398163397449, 1.17809724509617], [-1.5, -1], [-1, -0.5], [0.785398163397449, 1.17809724509617], [2.625, 3]}
split: 1 0.75 (107)
x := {[-1.25, -1], [0.5, 1], [0.785398163397449, 1.17809724509617], [-1.5, -1], [-1, -0.5], [0.785398163397449, 1.17809724509617], [2.625, 3]}
CP(2) => {[-1.25, -1], [0.75, 1], [0.785398163397449, 1.17809724509617], [-1.5, -1], [-1, -0.5], [0.785398163397449, 1.17809724509617], [2.625, 3]}
split: 3 -1.25 (108)
x := {[-1.5, -1.25], [0.5, 1], [0.785398163397449, 1.17809724509617], [-1.5, -1], [-1, -0.5], [1.17809724509617, 1.5707963267949], [2.625, 3]}
split: 1 0.75 (109)
x := {[-1.25, -1], [0.5, 1], [0.785398163397449, 1.17809724509617], [-1.5, -1], [-1, -0.5], [1.17809724509617, 1.5707963267949], [2.625, 3]}
CP(2) => {[-1.25, -1], [0.75, 1], [0.785398163397449, 1.17809724509617], [-1.5, -1], [-1, -0.5], [1.17809724509617, 1.5707963267949], [2.625, 3]}
split: 3 -1.25 (110)
x := {[-1.5, -1.25], [0.5, 1], [1.17809724509617, 1.5707963267949], [-1.5, -1], [-1, -0.5], [0.785398163397449, 1.17809724509617], [2.625, 3]}
split: 1 0.75 (111)
x := {[-1.25, -1], [0.5, 1], [1.17809724509617, 1.5707963267949], [-1.5, -1], [-1, -0.5], [0.785398163397449, 1.17809724509617], [2.625, 3]}
CP(2) => {[-1.25, -1], [0.75, 1], [1.17809724509617, 1.5707963267949], [-1.5, -1], [-1, -0.5], [0.785398163397449, 1.17809724509617], [2.625, 3]}
split: 3 -1.25 (112)
x := {[-1.5, -1.25], [0.5, 1], [1.17809724509617, 1.5707963267949], [-1.5, -1], [-1, -0.5], [1.17809724509617, 1.5707963267949], [2.625, 3]}
split: 1 0.75 (113)
x := {[-1.25, -1], [0.5, 1], [1.17809724509617, 1.5707963267949], [-1.5, -1], [-1, -0.5], [1.17809724509617, 1.5707963267949], [2.625, 3]}
CP(2) => {[-1.25, -1], [0.75, 1], [1.17809724509617, 1.5707963267949], [-1.5, -1], [-1, -0.5], [1.17809724509617, 1.5707963267949], [2.625, 3]}
split: 3 -1.25 (114)
x := {[-1.5, -1.25], [0.5, 0.75], [-4.94065645841247e-324, 0.392699081698724], [-1.76552222418608, -1.5], [-0.835170423779285, -0.512281403973458], [0.125028100552824, 0.360541515989853], [2.625, 3]}
CP(1) => {[-1.5, -1.25], [0.5, 0.75], [-4.94065645841247e-324, 0.392699081698724], [-1.76036575251112, -1.5], [-0.827927945178366, -0.512281403973458], [0.129476983215149, 0.360523988077692], [2.625, 3]}
split: 2 0.19635 (115)
x := {[-1.5, -1.25], [0.75, 1], [-4.94065645841247e-324, 0.392699081698724], [-1.76552222418608, -1.5], [-0.835170423779285, -0.512281403973458], [0.125028100552824, 0.360541515989853], [2.625, 3]}
CP(3) => []
x := {[-1.25, -1], [0.75, 1], [-4.94065645841247e-324, 0.196349540849362], [-1.76036575251112, -1.5], [-0.827927945178366, -0.512281403973458], [0.129476983215149, 0.360523988077692], [2.625, 3]}
CP(1) => []
x := {[-1.25, -1], [0.75, 1], [0.196349540849362, 0.392699081698724], [-1.76036575251112, -1.5], [-0.827927945178366, -0.512281403973458], [0.129476983215149, 0.360523988077692], [2.625, 3]}
CP(1) => []
x := {[-1.25, -1], [0.75, 1], [0.392699081698724, 0.589048622548086], [-1.76036575251112, -1.5], [-0.827927945178366, -0.512281403973458], [0.129476983215149, 0.360523988077692], [2.625, 3]}
CP(1) => []
x := {[-1.25, -1], [0.75, 1], [0.589048622548086, 0.785398163397449], [-1.76036575251112, -1.5], [-0.827927945178366, -0.512281403973458], [0.129476983215149, 0.360523988077692], [2.625, 3]}
CP(1) => []
x := {[-1.5, -1.25], [0.5, 0.75], [-4.94065645841247e-324, 0.392699081698724], [-1.90553361955492, -1.5], [-0.512281403973458, -0.0904708556282545], [-4.94065645841247e-324, 0.355805371160506], [2.625, 3]}
split: 4 -0.301376 (111)
x := {[-1.5, -1.25], [0.75, 1], [-4.94065645841247e-324, 0.392699081698724], [-1.90553361955492, -1.5], [-0.512281403973458, -0.0904708556282545], [-4.94065645841247e-324, 0.355805371160506], [2.625, 3]}
CP(3) => []
x := {[-1.25, -1], [0.75, 1], [-4.94065645841247e-324, 0.392699081698724], [-1.90291384456799, -1.5], [-0.512281403973458, -0.304276873790086], [-4.94065645841247e-324, 0.353405738735085], [2.625, 3]}
split: 3 -1.70146 (111)
x := {[-1.25, -1], [0.75, 1], [-4.94065645841247e-324, 0.392699081698724], [-1.90291384456799, -1.5], [-0.304276873790086, -0.0962723436067137], [-4.94065645841247e-324, 0.353405738735085], [2.625, 3]}
CP(2) => []
x := {[-1.5, -1.25], [0.5, 0.75], [0.392699081698724, 0.785398163397449], [-1.90553361955492, -1.5], [-0.512281403973458, -0.0904708556282545], [-4.94065645841247e-324, 0.355805371160506], [2.625, 3]}
split: 4 -0.301376 (111)
x := {[-1.5, -1.25], [0.75, 1], [0.392699081698724, 0.785398163397449], [-1.90553361955492, -1.5], [-0.512281403973458, -0.0904708556282545], [-4.94065645841247e-324, 0.355805371160506], [2.625, 3]}
split: 4 -0.301376 (112)
x := {[-1.25, -1], [0.75, 1], [0.392699081698724, 0.785398163397449], [-1.90291384456799, -1.5], [-0.512281403973458, -0.304276873790086], [-4.94065645841247e-324, 0.353405738735085], [2.625, 3]}
split: 3 -1.70146 (113)
x := {[-1.25, -1], [0.75, 1], [0.392699081698724, 0.785398163397449], [-1.90291384456799, -1.5], [-0.304276873790086, -0.0962723436067137], [-4.94065645841247e-324, 0.353405738735085], [2.625, 3]}
CP(2) => []
x := {[-1.5, -1.25], [0.5, 0.75], [-4.94065645841247e-324, 0.392699081698724], [-1.5, -1], [-1, -0.5], [-4.94065645841247e-324, 0.392699081698724], [2.625, 3]}
split: 3 -1.25 (113)
x := {[-1.5, -1.25], [0.75, 1], [-4.94065645841247e-324, 0.392699081698724], [-1.5, -1], [-1, -0.5], [-4.94065645841247e-324, 0.392699081698724], [2.625, 3]}
CP(2) => []
x := {[-1.25, -1], [0.75, 1], [-4.94065645841247e-324, 0.392699081698724], [-1.5, -1.25], [-1, -0.5], [-4.94065645841247e-324, 0.392699081698724], [2.625, 3]}
split: 4 -0.75 (113)
x := {[-1.25, -1], [0.75, 1], [-4.94065645841247e-324, 0.392699081698724], [-1.25, -1], [-1, -0.5], [-4.94065645841247e-324, 0.392699081698724], [2.625, 3]}
CP(2) => {[-1.25, -1], [0.75, 1], [-4.94065645841247e-324, 0.392699081698724], [-1.25, -1], [-1, -0.75], [-4.94065645841247e-324, 0.392699081698724], [2.625, 3]}
split: 2 0.19635 (114)
x := {[-1.5, -1.25], [0.5, 0.75], [-4.94065645841247e-324, 0.392699081698724], [-1.5, -1], [-1, -0.5], [0.392699081698724, 0.785398163397449], [2.625, 3]}
split: 3 -1.25 (115)
x := {[-1.5, -1.25], [0.75, 1], [-4.94065645841247e-324, 0.392699081698724], [-1.5, -1], [-1, -0.5], [0.392699081698724, 0.785398163397449], [2.625, 3]}
CP(3) => []
x := {[-1.25, -1], [0.75, 1], [-4.94065645841247e-324, 0.392699081698724], [-1.5, -1.25], [-1, -0.5], [0.392699081698724, 0.785398163397449], [2.625, 3]}
split: 4 -0.75 (115)
x := {[-1.25, -1], [0.75, 1], [-4.94065645841247e-324, 0.392699081698724], [-1.25, -1], [-1, -0.5], [0.392699081698724, 0.785398163397449], [2.625, 3]}
CP(2) => {[-1.25, -1], [0.75, 1], [-4.94065645841247e-324, 0.392699081698724], [-1.25, -1], [-1, -0.75], [0.392699081698724, 0.785398163397449], [2.625, 3]}
split: 2 0.19635 (116)
x := {[-1.5, -1.25], [0.5, 0.75], [0.392699081698724, 0.785398163397449], [-1.5, -1], [-1, -0.5], [-4.94065645841247e-324, 0.392699081698724], [2.625, 3]}
split: 3 -1.25 (117)
x := {[-1.5, -1.25], [0.75, 1], [0.392699081698724, 0.785398163397449], [-1.5, -1], [-1, -0.5], [-4.94065645841247e-324, 0.392699081698724], [2.625, 3]}
split: 3 -1.25 (118)
x := {[-1.25, -1], [0.75, 1], [0.392699081698724, 0.785398163397449], [-1.5, -1.25], [-1, -0.5], [-4.94065645841247e-324, 0.392699081698724], [2.625, 3]}
split: 4 -0.75 (119)
x := {[-1.25, -1], [0.75, 1], [0.392699081698724, 0.785398163397449], [-1.25, -1], [-1, -0.5], [-4.94065645841247e-324, 0.392699081698724], [2.625, 3]}
CP(2) => {[-1.25, -1], [0.75, 1], [0.392699081698724, 0.785398163397449], [-1.25, -1], [-1, -0.75], [-4.94065645841247e-324, 0.392699081698724], [2.625, 3]}
split: 5 0.19635 (120)
x := {[-1.5, -1.25], [0.5, 0.75], [0.392699081698724, 0.785398163397449], [-1.5, -1], [-1, -0.5], [0.392699081698724, 0.785398163397449], [2.625, 3]}
split: 3 -1.25 (121)
x := {[-1.5, -1.25], [0.75, 1], [0.392699081698724, 0.785398163397449], [-1.5, -1], [-1, -0.5], [0.392699081698724, 0.785398163397449], [2.625, 3]}
split: 3 -1.25 (122)
x := {[-1.25, -1], [0.75, 1], [0.392699081698724, 0.785398163397449], [-1.5, -1.25], [-1, -0.5], [0.392699081698724, 0.785398163397449], [2.625, 3]}
split: 4 -0.75 (123)
x := {[-1.25, -1], [0.75, 1], [0.392699081698724, 0.785398163397449], [-1.25, -1], [-1, -0.5], [0.392699081698724, 0.785398163397449], [2.625, 3]}
CP(2) => {[-1.25, -1], [0.75, 1], [0.392699081698724, 0.785398163397449], [-1.25, -1], [-1, -0.75], [0.392699081698724, 0.785398163397449], [2.625, 3]}
split: 2 0.589049 (124)
x := {[-1.5, -1.25], [0.5, 1], [-4.94065645841247e-324, 0.392699081698724], [-1.81130623898782, -1.5], [-0.5, -0.186067533689148], [1.17809724509617, 1.5707963267949], [2.625, 3]}
CP(1) => []
x := {[-1.25, -1], [0.5, 1], [-4.94065645841247e-324, 0.392699081698724], [-1.81130623898782, -1.5], [-0.5, -0.186067533689148], [1.17809724509617, 1.5707963267949], [2.625, 3]}
CP(2) => {[-1.25, -1], [0.75, 1], [-4.94065645841247e-324, 0.392699081698724], [-1.81035143292691, -1.5], [-0.5, -0.189437483125651], [1.17809724509617, 1.5707963267949], [2.625, 3]}
split: 2 0.19635 (124)
x := {[-1.5, -1.25], [0.5, 1], [0.392699081698724, 0.785398163397449], [-1.81130623898782, -1.5], [-0.5, -0.186067533689148], [1.17809724509617, 1.5707963267949], [2.625, 3]}
CP(1) => []
x := {[-1.25, -1], [0.5, 1], [0.392699081698724, 0.785398163397449], [-1.81130623898782, -1.5], [-0.5, -0.186067533689148], [1.17809724509617, 1.5707963267949], [2.625, 3]}
CP(2) => {[-1.25, -1], [0.75, 1], [0.392699081698724, 0.785398163397449], [-1.81035143292691, -1.5], [-0.5, -0.189437483125651], [1.17809724509617, 1.5707963267949], [2.625, 3]}
split: 2 0.589049 (124)
x := {[-1.5, -1.25], [0.5, 0.75], [-4.94065645841247e-324, 0.392699081698724], [-1.5, -1], [-1, -0.5], [0.785398163397449, 1.17809724509617], [2.625, 3]}
split: 3 -1.25 (125)
x := {[-1.5, -1.25], [0.75, 1], [-4.94065645841247e-324, 0.392699081698724], [-1.5, -1], [-1, -0.5], [0.785398163397449, 1.17809724509617], [2.625, 3]}
CP(3) => []
x := {[-1.25, -1], [0.75, 1], [-4.94065645841247e-324, 0.392699081698724], [-1.5, -1.25], [-1, -0.5], [0.785398163397449, 1.17809724509617], [2.625, 3]}
split: 4 -0.75 (125)
x := {[-1.25, -1], [0.75, 1], [-4.94065645841247e-324, 0.392699081698724], [-1.25, -1], [-1, -0.5], [0.785398163397449, 1.17809724509617], [2.625, 3]}
CP(2) => {[-1.25, -1], [0.75, 1], [-4.94065645841247e-324, 0.392699081698724], [-1.25, -1], [-1, -0.75], [0.785398163397449, 1.17809724509617], [2.625, 3]}
split: 5 0.981748 (126)
x := {[-1.5, -1.25], [0.5, 0.75], [-4.94065645841247e-324, 0.392699081698724], [-1.5, -1], [-1, -0.5], [1.17809724509617, 1.5707963267949], [2.625, 3]}
split: 3 -1.25 (127)
x := {[-1.5, -1.25], [0.75, 1], [-4.94065645841247e-324, 0.392699081698724], [-1.5, -1], [-1, -0.5], [1.17809724509617, 1.5707963267949], [2.625, 3]}
CP(2) => []
x := {[-1.25, -1], [0.75, 1], [-4.94065645841247e-324, 0.392699081698724], [-1.5, -1.25], [-1, -0.5], [1.17809724509617, 1.5707963267949], [2.625, 3]}
split: 4 -0.75 (127)
x := {[-1.25, -1], [0.75, 1], [-4.94065645841247e-324, 0.392699081698724], [-1.25, -1], [-1, -0.5], [1.17809724509617, 1.5707963267949], [2.625, 3]}
CP(2) => {[-1.25, -1], [0.75, 1], [-4.94065645841247e-324, 0.392699081698724], [-1.25, -1], [-1, -0.75], [1.17809724509617, 1.5707963267949], [2.625, 3]}
split: 2 0.19635 (128)
x := {[-1.5, -1.25], [0.5, 0.75], [0.392699081698724, 0.785398163397449], [-1.5, -1], [-1, -0.5], [0.785398163397449, 1.17809724509617], [2.625, 3]}
split: 3 -1.25 (129)
x := {[-1.5, -1.25], [0.75, 1], [0.392699081698724, 0.785398163397449], [-1.5, -1], [-1, -0.5], [0.785398163397449, 1.17809724509617], [2.625, 3]}
split: 3 -1.25 (130)
x := {[-1.25, -1], [0.75, 1], [0.392699081698724, 0.785398163397449], [-1.5, -1.25], [-1, -0.5], [0.785398163397449, 1.17809724509617], [2.625, 3]}
split: 4 -0.75 (131)
x := {[-1.25, -1], [0.75, 1], [0.392699081698724, 0.785398163397449], [-1.25, -1], [-1, -0.5], [0.785398163397449, 1.17809724509617], [2.625, 3]}
CP(2) => {[-1.25, -1], [0.75, 1], [0.392699081698724, 0.785398163397449], [-1.25, -1], [-1, -0.75], [0.785398163397449, 1.17809724509617], [2.625, 3]}
split: 5 0.981748 (132)
x := {[-1.5, -1.25], [0.5, 0.75], [0.392699081698724, 0.785398163397449], [-1.5, -1], [-1, -0.5], [1.17809724509617, 1.5707963267949], [2.625, 3]}
split: 3 -1.25 (133)
x := {[-1.5, -1.25], [0.75, 1], [0.392699081698724, 0.785398163397449], [-1.5, -1], [-1, -0.5], [1.17809724509617, 1.5707963267949], [2.625, 3]}
split: 3 -1.25 (134)
x := {[-1.25, -1], [0.75, 1], [0.392699081698724, 0.785398163397449], [-1.5, -1.25], [-1, -0.5], [1.17809724509617, 1.5707963267949], [2.625, 3]}
split: 4 -0.75 (135)
x := {[-1.25, -1], [0.75, 1], [0.392699081698724, 0.785398163397449], [-1.25, -1], [-1, -0.5], [1.17809724509617, 1.5707963267949], [2.625, 3]}
CP(2) => {[-1.25, -1], [0.75, 1], [0.392699081698724, 0.785398163397449], [-1.25, -1], [-1, -0.75], [1.17809724509617, 1.5707963267949], [2.625, 3]}
split: 2 0.589049 (136)
x := {[-1.921626306698, -1.5], [0.0783736933019978, 0.5], [1.17809724509617, 1.5707963267949], [-1.5, -1.25], [-1, -0.5], [-4.94065645841247e-324, 0.392699081698724], [2.625, 3]}
split: 4 -0.75 (137)
x := {[-1.921626306698, -1.5], [0.0783736933019978, 0.5], [1.17809724509617, 1.5707963267949], [-1.25, -1], [-1, -0.5], [-4.94065645841247e-324, 0.392699081698724], [2.625, 3]}
CP(2) => {[-1.921626306698, -1.5], [0.0783736933019978, 0.5], [1.17809724509617, 1.5707963267949], [-1.25, -1], [-1, -0.75], [-4.94065645841247e-324, 0.392699081698724], [2.625, 3]}
split: 0 -1.71081 (138)
x := {[-1.87886101106907, -1.5], [0.5, 0.75], [1.17809724509617, 1.53162949774884], [-1.90372765639329, -1.5], [-0.512281403973458, -0.0944663804450783], [-4.94065645841247e-324, 0.35415093691355], [2.625, 3]}
CP(1) => []
x := {[-1.87886101106907, -1.5], [0.75, 1], [1.17809724509617, 1.53162949774884], [-1.90372765639329, -1.5], [-0.512281403973458, -0.0944663804450783], [-4.94065645841247e-324, 0.35415093691355], [2.625, 3]}
CP(1) => []
x := {[-1.87886101106907, -1.5], [0.5, 0.75], [1.17809724509617, 1.53162949774884], [-1.5, -1], [-1, -0.5], [-4.94065645841247e-324, 0.392699081698724], [2.625, 3]}
CP(1) => {[-1.87315640926387, -1.5], [0.5, 0.75], [1.17809724509617, 1.52672510510496], [-1.5, -1], [-1, -0.5], [-4.94065645841247e-324, 0.392699081698724], [2.625, 3]}
split: 3 -1.25 (137)
x := {[-1.87886101106907, -1.5], [0.75, 1], [1.17809724509617, 1.53162949774884], [-1.5, -1], [-1, -0.5], [-4.94065645841247e-324, 0.392699081698724], [2.625, 3]}
CP(1) => []
x := {[-1.87886101106907, -1.5], [0.5, 0.75], [1.17809724509617, 1.53162949774884], [-1.5, -1], [-1, -0.5], [0.392699081698724, 0.785398163397449], [2.625, 3]}
CP(1) => {[-1.87315640926387, -1.5], [0.5, 0.75], [1.17809724509617, 1.52672510510496], [-1.5, -1], [-1, -0.5], [0.392699081698724, 0.785398163397449], [2.625, 3]}
split: 3 -1.25 (137)
x := {[-1.87886101106907, -1.5], [0.75, 1], [1.17809724509617, 1.53162949774884], [-1.5, -1], [-1, -0.5], [0.392699081698724, 0.785398163397449], [2.625, 3]}
CP(2) => []
x := {[-1.5, -1.25], [0.5, 0.75], [0.785398163397449, 1.17809724509617], [-1.76552222418608, -1.5], [-0.835170423779285, -0.512281403973458], [0.125028100552824, 0.360541515989853], [2.625, 3]}
CP(1) => []
x := {[-1.5, -1.25], [0.75, 1], [0.785398163397449, 1.17809724509617], [-1.76552222418608, -1.5], [-0.835170423779285, -0.512281403973458], [0.125028100552824, 0.360541515989853], [2.625, 3]}
CP(1) => {[-1.5, -1.25], [0.75, 1], [0.785398163397449, 1.17809724509617], [-1.76036575251112, -1.5], [-0.827927945178366, -0.512281403973458], [0.129476983215149, 0.360523988077692], [2.625, 3]}
split: 2 0.981748 (136)
x := {[-1.25, -1], [0.75, 1], [0.785398163397449, 0.981747704246811], [-1.76036575251112, -1.5], [-0.827927945178366, -0.512281403973458], [0.129476983215149, 0.360523988077692], [2.625, 3]}
CP(1) => {[-1.25, -1], [0.75, 1], [0.785398163397449, 0.981747704246811], [-1.75665867323649, -1.5], [-0.822755594819391, -0.512281403973458], [0.132682609402433, 0.360517379888462], [2.625, 3]}
split: 6 2.8125 (137)
x := {[-1.25, -1], [0.75, 1], [0.981747704246811, 1.17809724509617], [-1.76036575251112, -1.5], [-0.827927945178366, -0.512281403973458], [0.129476983215149, 0.360523988077692], [2.625, 3]}
CP(1) => []
x := {[-1.25, -1], [0.75, 1], [1.17809724509617, 1.37444678594553], [-1.76036575251112, -1.5], [-0.827927945178366, -0.512281403973458], [0.129476983215149, 0.360523988077692], [2.625, 3]}
CP(1) => []
x := {[-1.25, -1], [0.75, 1], [1.37444678594553, 1.5707963267949], [-1.76036575251112, -1.5], [-0.827927945178366, -0.512281403973458], [0.129476983215149, 0.360523988077692], [2.625, 3]}
CP(1) => []
x := {[-1.5, -1.25], [0.5, 0.75], [1.17809724509617, 1.5707963267949], [-1.90553361955492, -1.5], [-0.512281403973458, -0.0904708556282545], [-4.94065645841247e-324, 0.355805371160506], [2.625, 3]}
CP(1) => []
x := {[-1.5, -1.25], [0.75, 1], [1.17809724509617, 1.5707963267949], [-1.90553361955492, -1.5], [-0.512281403973458, -0.0904708556282545], [-4.94065645841247e-324, 0.355805371160506], [2.625, 3]}
split: 4 -0.301376 (134)
x := {[-1.25, -1], [0.75, 1], [1.17809724509617, 1.5707963267949], [-1.90291384456799, -1.5], [-0.512281403973458, -0.304276873790086], [-4.94065645841247e-324, 0.353405738735085], [2.625, 3]}
split: 3 -1.70146 (135)
x := {[-1.25, -1], [0.75, 1], [1.17809724509617, 1.5707963267949], [-1.90291384456799, -1.5], [-0.304276873790086, -0.0962723436067137], [-4.94065645841247e-324, 0.353405738735085], [2.625, 3]}
CP(2) => []
x := {[-1.5, -1.25], [0.5, 0.75], [0.785398163397449, 1.17809724509617], [-1.5, -1], [-1, -0.5], [-4.94065645841247e-324, 0.392699081698724], [2.625, 3]}
split: 3 -1.25 (135)
x := {[-1.5, -1.25], [0.75, 1], [0.785398163397449, 1.17809724509617], [-1.5, -1], [-1, -0.5], [-4.94065645841247e-324, 0.392699081698724], [2.625, 3]}
split: 3 -1.25 (136)
x := {[-1.25, -1], [0.75, 1], [0.785398163397449, 1.17809724509617], [-1.5, -1.25], [-1, -0.5], [-4.94065645841247e-324, 0.392699081698724], [2.625, 3]}
split: 4 -0.75 (137)
x := {[-1.25, -1], [0.75, 1], [0.785398163397449, 1.17809724509617], [-1.25, -1], [-1, -0.5], [-4.94065645841247e-324, 0.392699081698724], [2.625, 3]}
CP(2) => {[-1.25, -1], [0.75, 1], [0.785398163397449, 1.17809724509617], [-1.25, -1], [-1, -0.75], [-4.94065645841247e-324, 0.392699081698724], [2.625, 3]}
split: 2 0.981748 (138)
x := {[-1.5, -1.25], [0.5, 0.75], [1.17809724509617, 1.5707963267949], [-1.5, -1], [-1, -0.5], [-4.94065645841247e-324, 0.392699081698724], [2.625, 3]}
split: 3 -1.25 (139)
x := {[-1.5, -1.25], [0.75, 1], [1.17809724509617, 1.5707963267949], [-1.5, -1], [-1, -0.5], [-4.94065645841247e-324, 0.392699081698724], [2.625, 3]}
split: 3 -1.25 (140)
x := {[-1.25, -1], [0.75, 1], [1.17809724509617, 1.5707963267949], [-1.5, -1.25], [-1, -0.5], [-4.94065645841247e-324, 0.392699081698724], [2.625, 3]}
split: 4 -0.75 (141)
x := {[-1.25, -1], [0.75, 1], [1.17809724509617, 1.5707963267949], [-1.25, -1], [-1, -0.5], [-4.94065645841247e-324, 0.392699081698724], [2.625, 3]}
CP(2) => {[-1.25, -1], [0.75, 1], [1.17809724509617, 1.5707963267949], [-1.25, -1], [-1, -0.75], [-4.94065645841247e-324, 0.392699081698724], [2.625, 3]}
split: 5 0.19635 (142)
x := {[-1.5, -1.25], [0.5, 0.75], [0.785398163397449, 1.17809724509617], [-1.5, -1], [-1, -0.5], [0.392699081698724, 0.785398163397449], [2.625, 3]}
split: 3 -1.25 (143)
x := {[-1.5, -1.25], [0.75, 1], [0.785398163397449, 1.17809724509617], [-1.5, -1], [-1, -0.5], [0.392699081698724, 0.785398163397449], [2.625, 3]}
split: 3 -1.25 (144)
x := {[-1.25, -1], [0.75, 1], [0.785398163397449, 1.17809724509617], [-1.5, -1.25], [-1, -0.5], [0.392699081698724, 0.785398163397449], [2.625, 3]}
split: 4 -0.75 (145)
x := {[-1.25, -1], [0.75, 1], [0.785398163397449, 1.17809724509617], [-1.25, -1], [-1, -0.5], [0.392699081698724, 0.785398163397449], [2.625, 3]}
CP(2) => {[-1.25, -1], [0.75, 1], [0.785398163397449, 1.17809724509617], [-1.25, -1], [-1, -0.75], [0.392699081698724, 0.785398163397449], [2.625, 3]}
split: 2 0.981748 (146)
x := {[-1.5, -1.25], [0.5, 0.75], [1.17809724509617, 1.5707963267949], [-1.5, -1], [-1, -0.5], [0.392699081698724, 0.785398163397449], [2.625, 3]}
split: 3 -1.25 (147)
x := {[-1.5, -1.25], [0.75, 1], [1.17809724509617, 1.5707963267949], [-1.5, -1], [-1, -0.5], [0.392699081698724, 0.785398163397449], [2.625, 3]}
split: 3 -1.25 (148)
x := {[-1.25, -1], [0.75, 1], [1.17809724509617, 1.5707963267949], [-1.5, -1.25], [-1, -0.5], [0.392699081698724, 0.785398163397449], [2.625, 3]}
split: 4 -0.75 (149)
x := {[-1.25, -1], [0.75, 1], [1.17809724509617, 1.5707963267949], [-1.25, -1], [-1, -0.5], [0.392699081698724, 0.785398163397449], [2.625, 3]}
CP(2) => {[-1.25, -1], [0.75, 1], [1.17809724509617, 1.5707963267949], [-1.25, -1], [-1, -0.75], [0.392699081698724, 0.785398163397449], [2.625, 3]}
split: 5 0.589049 (150)
x := {[-1.921626306698, -1.5], [0.0783736933019978, 0.5], [1.17809724509617, 1.5707963267949], [-1.5, -1.25], [-1, -0.5], [0.785398163397449, 1.17809724509617], [2.625, 3]}
split: 4 -0.75 (151)
x := {[-1.921626306698, -1.5], [0.0783736933019978, 0.5], [1.17809724509617, 1.5707963267949], [-1.25, -1], [-1, -0.5], [0.785398163397449, 1.17809724509617], [2.625, 3]}
CP(2) => {[-1.921626306698, -1.5], [0.0783736933019978, 0.5], [1.17809724509617, 1.5707963267949], [-1.25, -1], [-1, -0.75], [0.785398163397449, 1.17809724509617], [2.625, 3]}
split: 0 -1.71081 (152)
x := {[-1.921626306698, -1.5], [0.0783736933019978, 0.5], [1.17809724509617, 1.5707963267949], [-1.5, -1.25], [-1, -0.5], [1.17809724509617, 1.5707963267949], [2.625, 3]}
split: 4 -0.75 (153)
x := {[-1.921626306698, -1.5], [0.0783736933019978, 0.5], [1.17809724509617, 1.5707963267949], [-1.25, -1], [-1, -0.5], [1.17809724509617, 1.5707963267949], [2.625, 3]}
CP(2) => {[-1.921626306698, -1.5], [0.0783736933019978, 0.5], [1.17809724509617, 1.5707963267949], [-1.25, -1], [-1, -0.75], [1.17809724509617, 1.5707963267949], [2.625, 3]}
split: 0 -1.71081 (154)
x := {[-1.86948366805225, -1.5], [0.5, 0.985716261161655], [1.17809724509617, 1.52356700121422], [-1.81393246631085, -1.5], [-0.5, -0.176719938331876], [1.17809724509617, 1.5707963267949], [2.25, 2.625]}
CP(1) => []
x := {[-1.86948366805225, -1.5], [0.5, 0.985716261161655], [1.17809724509617, 1.52356700121422], [-1.81393246631085, -1.5], [-0.5, -0.176719938331876], [1.17809724509617, 1.5707963267949], [2.625, 3]}
CP(1) => {[-1.86710940815609, -1.5], [0.5, 0.982043519950042], [1.17809724509617, 1.52152518198677], [-1.81130623898782, -1.5], [-0.5, -0.186067533689148], [1.17809724509617, 1.5707963267949], [2.625, 3]}
split: 1 0.741022 (154)
x := {[-1.87315640926387, -1.5], [0.5, 0.991420862966858], [1.17809724509617, 1.52672510510496], [-1.5, -1.25], [-1, -0.5], [0.785398163397449, 1.17809724509617], [2.625, 3]}
CP(1) => {[-1.86948366805225, -1.5], [0.5, 0.985716261161655], [1.17809724509617, 1.52356700121422], [-1.5, -1.25], [-1, -0.5], [0.785398163397449, 1.17809724509617], [2.625, 3]}
split: 4 -0.75 (155)
x := {[-1.87315640926387, -1.5], [0.5, 0.991420862966858], [1.17809724509617, 1.52672510510496], [-1.25, -1], [-1, -0.5], [0.785398163397449, 1.17809724509617], [2.625, 3]}
CP(2) => {[-1.86710940815609, -1.5], [0.5, 0.982043519950042], [1.17809724509617, 1.52152518198677], [-1.25, -1], [-1, -0.75], [0.785398163397449, 1.17809724509617], [2.625, 3]}
split: 1 0.741022 (156)
x := {[-1.87315640926387, -1.5], [0.5, 0.991420862966858], [1.17809724509617, 1.52672510510496], [-1.5, -1.25], [-1, -0.5], [1.17809724509617, 1.5707963267949], [2.625, 3]}
CP(1) => {[-1.86948366805225, -1.5], [0.5, 0.985716261161655], [1.17809724509617, 1.52356700121422], [-1.5, -1.25], [-1, -0.5], [1.17809724509617, 1.5707963267949], [2.625, 3]}
split: 4 -0.75 (157)
x := {[-1.87315640926387, -1.5], [0.5, 0.991420862966858], [1.17809724509617, 1.52672510510496], [-1.25, -1], [-1, -0.5], [1.17809724509617, 1.5707963267949], [2.625, 3]}
CP(2) => {[-1.86710940815609, -1.5], [0.5, 0.982043519950042], [1.17809724509617, 1.52152518198677], [-1.25, -1], [-1, -0.75], [1.17809724509617, 1.5707963267949], [2.625, 3]}
split: 1 0.741022 (158)
x := {[-1.5, -1.25], [0.5, 1], [0.785398163397449, 1.17809724509617], [-1.81130623898782, -1.5], [-0.5, -0.186067533689148], [1.17809724509617, 1.5707963267949], [2.625, 3]}
CP(1) => []
x := {[-1.25, -1], [0.5, 1], [0.785398163397449, 1.17809724509617], [-1.81130623898782, -1.5], [-0.5, -0.186067533689148], [1.17809724509617, 1.5707963267949], [2.625, 3]}
CP(2) => {[-1.25, -1], [0.75, 1], [0.785398163397449, 1.17809724509617], [-1.81035143292691, -1.5], [-0.5, -0.189437483125651], [1.17809724509617, 1.5707963267949], [2.625, 3]}
split: 2 0.981748 (158)
x := {[-1.5, -1.25], [0.5, 1], [1.17809724509617, 1.5707963267949], [-1.81130623898782, -1.5], [-0.5, -0.186067533689148], [1.17809724509617, 1.5707963267949], [2.625, 3]}
CP(1) => []
x := {[-1.25, -1], [0.5, 1], [1.17809724509617, 1.5707963267949], [-1.81130623898782, -1.5], [-0.5, -0.186067533689148], [1.17809724509617, 1.5707963267949], [2.625, 3]}
CP(2) => {[-1.25, -1], [0.75, 1], [1.17809724509617, 1.5707963267949], [-1.81035143292691, -1.5], [-0.5, -0.189437483125651], [1.17809724509617, 1.5707963267949], [2.625, 3]}
split: 2 1.37445 (158)
x := {[-1.5, -1.25], [0.5, 0.75], [0.785398163397449, 1.17809724509617], [-1.5, -1], [-1, -0.5], [0.785398163397449, 1.17809724509617], [2.625, 3]}
split: 3 -1.25 (159)
x := {[-1.5, -1.25], [0.75, 1], [0.785398163397449, 1.17809724509617], [-1.5, -1], [-1, -0.5], [0.785398163397449, 1.17809724509617], [2.625, 3]}
split: 3 -1.25 (160)
x := {[-1.25, -1], [0.75, 1], [0.785398163397449, 1.17809724509617], [-1.5, -1.25], [-1, -0.5], [0.785398163397449, 1.17809724509617], [2.625, 3]}
split: 4 -0.75 (161)
x := {[-1.25, -1], [0.75, 1], [0.785398163397449, 1.17809724509617], [-1.25, -1], [-1, -0.5], [0.785398163397449, 1.17809724509617], [2.625, 3]}
CP(2) => {[-1.25, -1], [0.75, 1], [0.785398163397449, 1.17809724509617], [-1.25, -1], [-1, -0.75], [0.785398163397449, 1.17809724509617], [2.625, 3]}
split: 2 0.981748 (162)
x := {[-1.5, -1.25], [0.5, 0.75], [0.785398163397449, 1.17809724509617], [-1.5, -1], [-1, -0.5], [1.17809724509617, 1.5707963267949], [2.625, 3]}
split: 3 -1.25 (163)
x := {[-1.5, -1.25], [0.75, 1], [0.785398163397449, 1.17809724509617], [-1.5, -1], [-1, -0.5], [1.17809724509617, 1.5707963267949], [2.625, 3]}
split: 3 -1.25 (164)
x := {[-1.25, -1], [0.75, 1], [0.785398163397449, 1.17809724509617], [-1.5, -1.25], [-1, -0.5], [1.17809724509617, 1.5707963267949], [2.625, 3]}
split: 4 -0.75 (165)
x := {[-1.25, -1], [0.75, 1], [0.785398163397449, 1.17809724509617], [-1.25, -1], [-1, -0.5], [1.17809724509617, 1.5707963267949], [2.625, 3]}
CP(2) => {[-1.25, -1], [0.75, 1], [0.785398163397449, 1.17809724509617], [-1.25, -1], [-1, -0.75], [1.17809724509617, 1.5707963267949], [2.625, 3]}
split: 2 0.981748 (166)
x := {[-1.5, -1.25], [0.5, 0.75], [1.17809724509617, 1.5707963267949], [-1.5, -1], [-1, -0.5], [0.785398163397449, 1.17809724509617], [2.625, 3]}
split: 3 -1.25 (167)
x := {[-1.5, -1.25], [0.75, 1], [1.17809724509617, 1.5707963267949], [-1.5, -1], [-1, -0.5], [0.785398163397449, 1.17809724509617], [2.625, 3]}
split: 3 -1.25 (168)
x := {[-1.25, -1], [0.75, 1], [1.17809724509617, 1.5707963267949], [-1.5, -1.25], [-1, -0.5], [0.785398163397449, 1.17809724509617], [2.625, 3]}
split: 4 -0.75 (169)
x := {[-1.25, -1], [0.75, 1], [1.17809724509617, 1.5707963267949], [-1.25, -1], [-1, -0.5], [0.785398163397449, 1.17809724509617], [2.625, 3]}
CP(2) => {[-1.25, -1], [0.75, 1], [1.17809724509617, 1.5707963267949], [-1.25, -1], [-1, -0.75], [0.785398163397449, 1.17809724509617], [2.625, 3]}
split: 5 0.981748 (170)
x := {[-1.5, -1.25], [0.5, 0.75], [1.17809724509617, 1.5707963267949], [-1.5, -1], [-1, -0.5], [1.17809724509617, 1.5707963267949], [2.625, 3]}
split: 3 -1.25 (171)
x := {[-1.5, -1.25], [0.75, 1], [1.17809724509617, 1.5707963267949], [-1.5, -1], [-1, -0.5], [1.17809724509617, 1.5707963267949], [2.625, 3]}
split: 3 -1.25 (172)
x := {[-1.25, -1], [0.75, 1], [1.17809724509617, 1.5707963267949], [-1.5, -1.25], [-1, -0.5], [1.17809724509617, 1.5707963267949], [2.625, 3]}
split: 4 -0.75 (173)
x := {[-1.25, -1], [0.75, 1], [1.17809724509617, 1.5707963267949], [-1.25, -1], [-1, -0.5], [1.17809724509617, 1.5707963267949], [2.625, 3]}
CP(2) => {[-1.25, -1], [0.75, 1], [1.17809724509617, 1.5707963267949], [-1.25, -1], [-1, -0.75], [1.17809724509617, 1.5707963267949], [2.625, 3]}
split: 2 1.37445 (174)
x := {[-1.5, -1.25], [0.5, 0.75], [-4.94065645841247e-324, 0.196349540849362], [-1.76036575251112, -1.5], [-0.827927945178366, -0.512281403973458], [0.129476983215149, 0.360523988077692], [2.625, 3]}
CP(1) => []
x := {[-1.5, -1.25], [0.5, 0.75], [0.196349540849362, 0.392699081698724], [-1.76036575251112, -1.5], [-0.827927945178366, -0.512281403973458], [0.129476983215149, 0.360523988077692], [2.625, 3]}
CP(1) => {[-1.47635612554177, -1.25], [0.5, 0.75], [0.196349540849362, 0.392699081698724], [-1.75665867323649, -1.5], [-0.822755594819391, -0.512281403973458], [0.132682609402433, 0.360517379888462], [2.625, 3]}
split: 6 2.8125 (174)
x := {[-1.5, -1.25], [0.5, 0.75], [-4.94065645841247e-324, 0.392699081698724], [-1.90553361955492, -1.5], [-0.512281403973458, -0.301376129800856], [-4.94065645841247e-324, 0.355805371160506], [2.625, 3]}
split: 3 -1.70277 (175)
x := {[-1.5, -1.25], [0.5, 0.75], [-4.94065645841247e-324, 0.392699081698724], [-1.90553361955492, -1.5], [-0.301376129800856, -0.0904708556282545], [-4.94065645841247e-324, 0.355805371160506], [2.625, 3]}
CP(1) => []
x := {[-1.25, -1], [0.75, 1], [-4.94065645841247e-324, 0.392699081698724], [-1.90291384456799, -1.70145692228399], [-0.512281403973458, -0.304276873790086], [-4.94065645841247e-324, 0.353405738735085], [2.625, 3]}
CP(1) => []
x := {[-1.25, -1], [0.75, 1], [-4.94065645841247e-324, 0.392699081698724], [-1.70145692228399, -1.5], [-0.512281403973458, -0.304276873790086], [-4.94065645841247e-324, 0.353405738735085], [2.625, 3]}
split: 2 0.19635 (174)
x := {[-1.5, -1.25], [0.5, 0.75], [0.392699081698724, 0.785398163397449], [-1.90553361955492, -1.5], [-0.512281403973458, -0.301376129800856], [-4.94065645841247e-324, 0.355805371160506], [2.625, 3]}
split: 3 -1.70277 (175)
x := {[-1.5, -1.25], [0.5, 0.75], [0.392699081698724, 0.785398163397449], [-1.90553361955492, -1.5], [-0.301376129800856, -0.0904708556282545], [-4.94065645841247e-324, 0.355805371160506], [2.625, 3]}
CP(1) => []
x := {[-1.5, -1.25], [0.75, 1], [0.392699081698724, 0.785398163397449], [-1.90553361955492, -1.5], [-0.512281403973458, -0.301376129800856], [-4.94065645841247e-324, 0.355805371160506], [2.625, 3]}
split: 3 -1.70277 (175)
x := {[-1.5, -1.25], [0.75, 1], [0.392699081698724, 0.785398163397449], [-1.90553361955492, -1.5], [-0.301376129800856, -0.0904708556282545], [-4.94065645841247e-324, 0.355805371160506], [2.625, 3]}
CP(2) => []
x := {[-1.25, -1], [0.75, 1], [0.392699081698724, 0.785398163397449], [-1.90291384456799, -1.70145692228399], [-0.512281403973458, -0.304276873790086], [-4.94065645841247e-324, 0.353405738735085], [2.625, 3]}
CP(1) => []
x := {[-1.25, -1], [0.75, 1], [0.392699081698724, 0.785398163397449], [-1.70145692228399, -1.5], [-0.512281403973458, -0.304276873790086], [-4.94065645841247e-324, 0.353405738735085], [2.625, 3]}
split: 2 0.589049 (174)
x := {[-1.5, -1.25], [0.5, 0.75], [-4.94065645841247e-324, 0.392699081698724], [-1.5, -1.25], [-1, -0.5], [-4.94065645841247e-324, 0.392699081698724], [2.625, 3]}
split: 4 -0.75 (175)
x := {[-1.5, -1.25], [0.5, 0.75], [-4.94065645841247e-324, 0.392699081698724], [-1.25, -1], [-1, -0.5], [-4.94065645841247e-324, 0.392699081698724], [2.625, 3]}
CP(1) => []
x := {[-1.25, -1], [0.75, 1], [-4.94065645841247e-324, 0.392699081698724], [-1.5, -1.25], [-1, -0.75], [-4.94065645841247e-324, 0.392699081698724], [2.625, 3]}
split: 2 0.19635 (175)
x := {[-1.25, -1], [0.75, 1], [-4.94065645841247e-324, 0.392699081698724], [-1.5, -1.25], [-0.75, -0.5], [-4.94065645841247e-324, 0.392699081698724], [2.625, 3]}
split: 2 0.19635 (176)
x := {[-1.25, -1], [0.75, 1], [-4.94065645841247e-324, 0.196349540849362], [-1.25, -1], [-1, -0.75], [-4.94065645841247e-324, 0.392699081698724], [2.625, 3]}
CP(1) => []
x := {[-1.25, -1], [0.75, 1], [0.196349540849362, 0.392699081698724], [-1.25, -1], [-1, -0.75], [-4.94065645841247e-324, 0.392699081698724], [2.625, 3]}
split: 5 0.19635 (176)
x := {[-1.5, -1.25], [0.5, 0.75], [-4.94065645841247e-324, 0.392699081698724], [-1.5, -1.25], [-1, -0.5], [0.392699081698724, 0.785398163397449], [2.625, 3]}
split: 4 -0.75 (177)
x := {[-1.5, -1.25], [0.5, 0.75], [-4.94065645841247e-324, 0.392699081698724], [-1.25, -1], [-1, -0.5], [0.392699081698724, 0.785398163397449], [2.625, 3]}
CP(2) => {[-1.5, -1.25], [0.5, 0.75], [-4.94065645841247e-324, 0.392699081698724], [-1.25, -1], [-1, -0.75], [0.392699081698724, 0.785398163397449], [2.625, 3]}
split: 2 0.19635 (178)
x := {[-1.25, -1], [0.75, 1], [-4.94065645841247e-324, 0.392699081698724], [-1.5, -1.25], [-1, -0.75], [0.392699081698724, 0.785398163397449], [2.625, 3]}
split: 2 0.19635 (179)
x := {[-1.25, -1], [0.75, 1], [-4.94065645841247e-324, 0.392699081698724], [-1.5, -1.25], [-0.75, -0.5], [0.392699081698724, 0.785398163397449], [2.625, 3]}
split: 2 0.19635 (180)
x := {[-1.25, -1], [0.75, 1], [-4.94065645841247e-324, 0.196349540849362], [-1.25, -1], [-1, -0.75], [0.392699081698724, 0.785398163397449], [2.625, 3]}
split: 5 0.589049 (181)
x := {[-1.25, -1], [0.75, 1], [0.196349540849362, 0.392699081698724], [-1.25, -1], [-1, -0.75], [0.392699081698724, 0.785398163397449], [2.625, 3]}
CP(1) => []
x := {[-1.5, -1.25], [0.5, 0.75], [0.392699081698724, 0.785398163397449], [-1.5, -1.25], [-1, -0.5], [-4.94065645841247e-324, 0.392699081698724], [2.625, 3]}
split: 4 -0.75 (181)
x := {[-1.5, -1.25], [0.5, 0.75], [0.392699081698724, 0.785398163397449], [-1.25, -1], [-1, -0.5], [-4.94065645841247e-324, 0.392699081698724], [2.625, 3]}
CP(2) => {[-1.5, -1.25], [0.5, 0.75], [0.392699081698724, 0.785398163397449], [-1.25, -1], [-1, -0.75], [-4.94065645841247e-324, 0.392699081698724], [2.625, 3]}
split: 5 0.19635 (182)
x := {[-1.5, -1.25], [0.75, 1], [0.392699081698724, 0.785398163397449], [-1.5, -1.25], [-1, -0.5], [-4.94065645841247e-324, 0.392699081698724], [2.625, 3]}
split: 4 -0.75 (183)
x := {[-1.5, -1.25], [0.75, 1], [0.392699081698724, 0.785398163397449], [-1.25, -1], [-1, -0.5], [-4.94065645841247e-324, 0.392699081698724], [2.625, 3]}
CP(2) => {[-1.5, -1.25], [0.75, 1], [0.392699081698724, 0.785398163397449], [-1.25, -1], [-1, -0.75], [-4.94065645841247e-324, 0.392699081698724], [2.625, 3]}
split: 5 0.19635 (184)
x := {[-1.25, -1], [0.75, 1], [0.392699081698724, 0.785398163397449], [-1.5, -1.25], [-1, -0.75], [-4.94065645841247e-324, 0.392699081698724], [2.625, 3]}
split: 5 0.19635 (185)
x := {[-1.25, -1], [0.75, 1], [0.392699081698724, 0.785398163397449], [-1.5, -1.25], [-0.75, -0.5], [-4.94065645841247e-324, 0.392699081698724], [2.625, 3]}
split: 5 0.19635 (186)
x := {[-1.25, -1], [0.75, 1], [0.392699081698724, 0.785398163397449], [-1.25, -1], [-1, -0.75], [-4.94065645841247e-324, 0.196349540849362], [2.625, 3]}
split: 2 0.589049 (187)
x := {[-1.25, -1], [0.75, 1], [0.392699081698724, 0.785398163397449], [-1.25, -1], [-1, -0.75], [0.196349540849362, 0.392699081698724], [2.625, 3]}
CP(1) => []
x := {[-1.5, -1.25], [0.5, 0.75], [0.392699081698724, 0.785398163397449], [-1.5, -1.25], [-1, -0.5], [0.392699081698724, 0.785398163397449], [2.625, 3]}
split: 4 -0.75 (187)
x := {[-1.5, -1.25], [0.5, 0.75], [0.392699081698724, 0.785398163397449], [-1.25, -1], [-1, -0.5], [0.392699081698724, 0.785398163397449], [2.625, 3]}
CP(2) => {[-1.5, -1.25], [0.5, 0.75], [0.392699081698724, 0.785398163397449], [-1.25, -1], [-1, -0.75], [0.392699081698724, 0.785398163397449], [2.625, 3]}
split: 2 0.589049 (188)
x := {[-1.5, -1.25], [0.75, 1], [0.392699081698724, 0.785398163397449], [-1.5, -1.25], [-1, -0.5], [0.392699081698724, 0.785398163397449], [2.625, 3]}
split: 4 -0.75 (189)
x := {[-1.5, -1.25], [0.75, 1], [0.392699081698724, 0.785398163397449], [-1.25, -1], [-1, -0.5], [0.392699081698724, 0.785398163397449], [2.625, 3]}
CP(2) => {[-1.5, -1.25], [0.75, 1], [0.392699081698724, 0.785398163397449], [-1.25, -1], [-1, -0.75], [0.392699081698724, 0.785398163397449], [2.625, 3]}
split: 2 0.589049 (190)
x := {[-1.25, -1], [0.75, 1], [0.392699081698724, 0.785398163397449], [-1.5, -1.25], [-1, -0.75], [0.392699081698724, 0.785398163397449], [2.625, 3]}
split: 2 0.589049 (191)
x := {[-1.25, -1], [0.75, 1], [0.392699081698724, 0.785398163397449], [-1.5, -1.25], [-0.75, -0.5], [0.392699081698724, 0.785398163397449], [2.625, 3]}
CP(1) => []
x := {[-1.25, -1], [0.75, 1], [0.392699081698724, 0.589048622548086], [-1.25, -1], [-1, -0.75], [0.392699081698724, 0.785398163397449], [2.625, 3]}
CP(1) => []
x := {[-1.25, -1], [0.75, 1], [0.589048622548086, 0.785398163397449], [-1.25, -1], [-1, -0.75], [0.392699081698724, 0.785398163397449], [2.625, 3]}
split: 5 0.589049 (190)
x := {[-1.25, -1], [0.75, 1], [-4.94065645841247e-324, 0.196349540849362], [-1.81035143292691, -1.5], [-0.5, -0.189437483125651], [1.17809724509617, 1.5707963267949], [2.625, 3]}
CP(1) => []
x := {[-1.25, -1], [0.75, 1], [0.196349540849362, 0.392699081698724], [-1.81035143292691, -1.5], [-0.5, -0.189437483125651], [1.17809724509617, 1.5707963267949], [2.625, 3]}
CP(1) => []
x := {[-1.25, -1], [0.75, 1], [0.392699081698724, 0.589048622548086], [-1.81035143292691, -1.5], [-0.5, -0.189437483125651], [1.17809724509617, 1.5707963267949], [2.625, 3]}
CP(1) => []
x := {[-1.25, -1], [0.75, 1], [0.589048622548086, 0.785398163397449], [-1.81035143292691, -1.5], [-0.5, -0.189437483125651], [1.17809724509617, 1.5707963267949], [2.625, 3]}
CP(1) => []
x := {[-1.5, -1.25], [0.5, 0.75], [-4.94065645841247e-324, 0.392699081698724], [-1.5, -1.25], [-1, -0.5], [0.785398163397449, 1.17809724509617], [2.625, 3]}
split: 4 -0.75 (187)
x := {[-1.5, -1.25], [0.5, 0.75], [-4.94065645841247e-324, 0.392699081698724], [-1.25, -1], [-1, -0.5], [0.785398163397449, 1.17809724509617], [2.625, 3]}
CP(2) => {[-1.5, -1.25], [0.5, 0.75], [-4.94065645841247e-324, 0.392699081698724], [-1.25, -1], [-1, -0.75], [0.785398163397449, 1.17809724509617], [2.625, 3]}
split: 5 0.981748 (188)
x := {[-1.25, -1], [0.75, 1], [-4.94065645841247e-324, 0.392699081698724], [-1.5, -1.25], [-1, -0.75], [0.785398163397449, 1.17809724509617], [2.625, 3]}
split: 5 0.981748 (189)
x := {[-1.25, -1], [0.75, 1], [-4.94065645841247e-324, 0.392699081698724], [-1.5, -1.25], [-0.75, -0.5], [0.785398163397449, 1.17809724509617], [2.625, 3]}
split: 5 0.981748 (190)
x := {[-1.25, -1], [0.75, 1], [-4.94065645841247e-324, 0.392699081698724], [-1.25, -1], [-1, -0.75], [0.785398163397449, 0.981747704246811], [2.625, 3]}
split: 2 0.19635 (191)
x := {[-1.25, -1], [0.75, 1], [-4.94065645841247e-324, 0.392699081698724], [-1.25, -1], [-1, -0.75], [0.981747704246811, 1.17809724509617], [2.625, 3]}
split: 2 0.19635 (192)
x := {[-1.5, -1.25], [0.5, 0.75], [-4.94065645841247e-324, 0.392699081698724], [-1.5, -1.25], [-1, -0.5], [1.17809724509617, 1.5707963267949], [2.625, 3]}
CP(1) => []
x := {[-1.5, -1.25], [0.5, 0.75], [-4.94065645841247e-324, 0.392699081698724], [-1.25, -1], [-1, -0.5], [1.17809724509617, 1.5707963267949], [2.625, 3]}
CP(2) => {[-1.5, -1.25], [0.5, 0.75], [-4.94065645841247e-324, 0.392699081698724], [-1.25, -1], [-1, -0.75], [1.17809724509617, 1.5707963267949], [2.625, 3]}
split: 2 0.19635 (192)
x := {[-1.25, -1], [0.75, 1], [-4.94065645841247e-324, 0.392699081698724], [-1.5, -1.25], [-1, -0.75], [1.17809724509617, 1.5707963267949], [2.625, 3]}
split: 2 0.19635 (193)
x := {[-1.25, -1], [0.75, 1], [-4.94065645841247e-324, 0.392699081698724], [-1.5, -1.25], [-0.75, -0.5], [1.17809724509617, 1.5707963267949], [2.625, 3]}
split: 2 0.19635 (194)
x := {[-1.25, -1], [0.75, 1], [-4.94065645841247e-324, 0.196349540849362], [-1.25, -1], [-1, -0.75], [1.17809724509617, 1.5707963267949], [2.625, 3]}
CP(1) => []
x := {[-1.25, -1], [0.75, 1], [0.196349540849362, 0.392699081698724], [-1.25, -1], [-1, -0.75], [1.17809724509617, 1.5707963267949], [2.625, 3]}
split: 5 1.37445 (194)
x := {[-1.5, -1.25], [0.5, 0.75], [0.392699081698724, 0.785398163397449], [-1.5, -1.25], [-1, -0.5], [0.785398163397449, 1.17809724509617], [2.625, 3]}
split: 4 -0.75 (195)
x := {[-1.5, -1.25], [0.5, 0.75], [0.392699081698724, 0.785398163397449], [-1.25, -1], [-1, -0.5], [0.785398163397449, 1.17809724509617], [2.625, 3]}
CP(2) => {[-1.5, -1.25], [0.5, 0.75], [0.392699081698724, 0.785398163397449], [-1.25, -1], [-1, -0.75], [0.785398163397449, 1.17809724509617], [2.625, 3]}
split: 5 0.981748 (196)
x := {[-1.5, -1.25], [0.75, 1], [0.392699081698724, 0.785398163397449], [-1.5, -1.25], [-1, -0.5], [0.785398163397449, 1.17809724509617], [2.625, 3]}
split: 4 -0.75 (197)
x := {[-1.5, -1.25], [0.75, 1], [0.392699081698724, 0.785398163397449], [-1.25, -1], [-1, -0.5], [0.785398163397449, 1.17809724509617], [2.625, 3]}
CP(2) => {[-1.5, -1.25], [0.75, 1], [0.392699081698724, 0.785398163397449], [-1.25, -1], [-1, -0.75], [0.785398163397449, 1.17809724509617], [2.625, 3]}
split: 5 0.981748 (198)
x := {[-1.25, -1], [0.75, 1], [0.392699081698724, 0.785398163397449], [-1.5, -1.25], [-1, -0.75], [0.785398163397449, 1.17809724509617], [2.625, 3]}
split: 5 0.981748 (199)
x := {[-1.25, -1], [0.75, 1], [0.392699081698724, 0.785398163397449], [-1.5, -1.25], [-0.75, -0.5], [0.785398163397449, 1.17809724509617], [2.625, 3]}
split: 5 0.981748 (200)
x := {[-1.25, -1], [0.75, 1], [0.392699081698724, 0.785398163397449], [-1.25, -1], [-1, -0.75], [0.785398163397449, 0.981747704246811], [2.625, 3]}
split: 2 0.589049 (201)
x := {[-1.25, -1], [0.75, 1], [0.392699081698724, 0.785398163397449], [-1.25, -1], [-1, -0.75], [0.981747704246811, 1.17809724509617], [2.625, 3]}
split: 2 0.589049 (202)
x := {[-1.5, -1.25], [0.5, 0.75], [0.392699081698724, 0.785398163397449], [-1.5, -1.25], [-1, -0.5], [1.17809724509617, 1.5707963267949], [2.625, 3]}
split: 4 -0.75 (203)
x := {[-1.5, -1.25], [0.5, 0.75], [0.392699081698724, 0.785398163397449], [-1.25, -1], [-1, -0.5], [1.17809724509617, 1.5707963267949], [2.625, 3]}
CP(2) => {[-1.5, -1.25], [0.5, 0.75], [0.392699081698724, 0.785398163397449], [-1.25, -1], [-1, -0.75], [1.17809724509617, 1.5707963267949], [2.625, 3]}
split: 2 0.589049 (204)
x := {[-1.5, -1.25], [0.75, 1], [0.392699081698724, 0.785398163397449], [-1.5, -1.25], [-1, -0.5], [1.17809724509617, 1.5707963267949], [2.625, 3]}
split: 4 -0.75 (205)
x := {[-1.5, -1.25], [0.75, 1], [0.392699081698724, 0.785398163397449], [-1.25, -1], [-1, -0.5], [1.17809724509617, 1.5707963267949], [2.625, 3]}
CP(2) => {[-1.5, -1.25], [0.75, 1], [0.392699081698724, 0.785398163397449], [-1.25, -1], [-1, -0.75], [1.17809724509617, 1.5707963267949], [2.625, 3]}
split: 2 0.589049 (206)
x := {[-1.25, -1], [0.75, 1], [0.392699081698724, 0.785398163397449], [-1.5, -1.25], [-1, -0.75], [1.17809724509617, 1.5707963267949], [2.625, 3]}
split: 2 0.589049 (207)
x := {[-1.25, -1], [0.75, 1], [0.392699081698724, 0.785398163397449], [-1.5, -1.25], [-0.75, -0.5], [1.17809724509617, 1.5707963267949], [2.625, 3]}
split: 2 0.589049 (208)
x := {[-1.25, -1], [0.75, 1], [0.392699081698724, 0.589048622548086], [-1.25, -1], [-1, -0.75], [1.17809724509617, 1.5707963267949], [2.625, 3]}
split: 5 1.37445 (209)
x := {[-1.25, -1], [0.75, 1], [0.589048622548086, 0.785398163397449], [-1.25, -1], [-1, -0.75], [1.17809724509617, 1.5707963267949], [2.625, 3]}
split: 5 1.37445 (210)
x := {[-1.921626306698, -1.5], [0.0783736933019978, 0.5], [1.17809724509617, 1.5707963267949], [-1.5, -1.25], [-1, -0.75], [-4.94065645841247e-324, 0.392699081698724], [2.625, 3]}
split: 0 -1.71081 (211)
x := {[-1.921626306698, -1.5], [0.0783736933019978, 0.5], [1.17809724509617, 1.5707963267949], [-1.5, -1.25], [-0.75, -0.5], [-4.94065645841247e-324, 0.392699081698724], [2.625, 3]}
CP(1) => []
x := {[-1.921626306698, -1.710813153349], [0.0783736933019978, 0.5], [1.17809724509617, 1.5707963267949], [-1.25, -1], [-1, -0.75], [-4.94065645841247e-324, 0.392699081698724], [2.625, 3]}
CP(1) => {[-1.9044562872498, -1.710813153349], [0.0783736933019978, 0.5], [1.17809724509617, 1.55604708292123], [-1.25, -1], [-1, -0.75], [-4.94065645841247e-324, 0.392699081698724], [2.625, 3]}
split: 1 0.289187 (211)
x := {[-1.710813153349, -1.5], [0.0783736933019978, 0.5], [1.17809724509617, 1.5707963267949], [-1.25, -1], [-1, -0.75], [-4.94065645841247e-324, 0.392699081698724], [2.625, 3]}
CP(2) => {[-1.710813153349, -1.5], [0.289186846650999, 0.5], [1.17809724509617, 1.5707963267949], [-1.25, -1], [-1, -0.75], [-4.94065645841247e-324, 0.392699081698724], [2.625, 3]}
split: 5 0.19635 (212)
x := {[-1.87315640926387, -1.5], [0.5, 0.75], [1.17809724509617, 1.52672510510496], [-1.5, -1.25], [-1, -0.5], [-4.94065645841247e-324, 0.392699081698724], [2.625, 3]}
split: 4 -0.75 (213)
x := {[-1.87315640926387, -1.5], [0.5, 0.75], [1.17809724509617, 1.52672510510496], [-1.25, -1], [-1, -0.5], [-4.94065645841247e-324, 0.392699081698724], [2.625, 3]}
CP(2) => {[-1.86710940815609, -1.5], [0.5, 0.75], [1.17809724509617, 1.52152518198677], [-1.25, -1], [-1, -0.75], [-4.94065645841247e-324, 0.392699081698724], [2.625, 3]}
split: 5 0.19635 (214)
x := {[-1.87315640926387, -1.5], [0.5, 0.75], [1.17809724509617, 1.52672510510496], [-1.5, -1.25], [-1, -0.5], [0.392699081698724, 0.785398163397449], [2.625, 3]}
split: 4 -0.75 (215)
x := {[-1.87315640926387, -1.5], [0.5, 0.75], [1.17809724509617, 1.52672510510496], [-1.25, -1], [-1, -0.5], [0.392699081698724, 0.785398163397449], [2.625, 3]}
CP(2) => {[-1.86710940815609, -1.5], [0.5, 0.75], [1.17809724509617, 1.52152518198677], [-1.25, -1], [-1, -0.75], [0.392699081698724, 0.785398163397449], [2.625, 3]}
split: 5 0.589049 (216)
x := {[-1.5, -1.25], [0.75, 1], [0.785398163397449, 0.981747704246811], [-1.76036575251112, -1.5], [-0.827927945178366, -0.512281403973458], [0.129476983215149, 0.360523988077692], [2.625, 3]}
CP(1) => {[-1.4992241345133, -1.25], [0.75, 1], [0.785398163397449, 0.981747704246811], [-1.75665867323649, -1.5], [-0.822755594819391, -0.512281403973458], [0.132682609402433, 0.360517379888462], [2.625, 3]}
split: 6 2.8125 (217)
x := {[-1.5, -1.25], [0.75, 1], [0.981747704246811, 1.17809724509617], [-1.76036575251112, -1.5], [-0.827927945178366, -0.512281403973458], [0.129476983215149, 0.360523988077692], [2.625, 3]}
CP(1) => []
x := {[-1.25, -1], [0.75, 1], [0.785398163397449, 0.981747704246811], [-1.75665867323649, -1.5], [-0.822755594819391, -0.512281403973458], [0.132682609402433, 0.360517379888462], [2.625, 2.8125]}
CP(1) => []
x := {[-1.25, -1], [0.75, 1], [0.785398163397449, 0.981747704246811], [-1.75665867323649, -1.5], [-0.822755594819391, -0.512281403973458], [0.132682609402433, 0.360517379888462], [2.8125, 3]}
CP(1) => {[-1.25, -1], [0.75, 1], [0.785398163397449, 0.981747704246811], [-1.75398538971466, -1.5], [-0.819042529122894, -0.512281403973458], [0.134997277330379, 0.36051488862243], [2.8125, 3]}
split: 4 -0.665662 (216)
x := {[-1.5, -1.25], [0.75, 1], [1.17809724509617, 1.5707963267949], [-1.90553361955492, -1.5], [-0.512281403973458, -0.301376129800856], [-4.94065645841247e-324, 0.355805371160506], [2.625, 3]}
split: 3 -1.70277 (217)
x := {[-1.5, -1.25], [0.75, 1], [1.17809724509617, 1.5707963267949], [-1.90553361955492, -1.5], [-0.301376129800856, -0.0904708556282545], [-4.94065645841247e-324, 0.355805371160506], [2.625, 3]}
CP(1) => []
x := {[-1.25, -1], [0.75, 1], [1.17809724509617, 1.5707963267949], [-1.90291384456799, -1.70145692228399], [-0.512281403973458, -0.304276873790086], [-4.94065645841247e-324, 0.353405738735085], [2.625, 3]}
CP(1) => []
x := {[-1.25, -1], [0.75, 1], [1.17809724509617, 1.5707963267949], [-1.70145692228399, -1.5], [-0.512281403973458, -0.304276873790086], [-4.94065645841247e-324, 0.353405738735085], [2.625, 3]}
split: 2 1.37445 (216)
x := {[-1.5, -1.25], [0.5, 0.75], [0.785398163397449, 1.17809724509617], [-1.5, -1.25], [-1, -0.5], [-4.94065645841247e-324, 0.392699081698724], [2.625, 3]}
split: 4 -0.75 (217)
x := {[-1.5, -1.25], [0.5, 0.75], [0.785398163397449, 1.17809724509617], [-1.25, -1], [-1, -0.5], [-4.94065645841247e-324, 0.392699081698724], [2.625, 3]}
CP(2) => {[-1.5, -1.25], [0.5, 0.75], [0.785398163397449, 1.17809724509617], [-1.25, -1], [-1, -0.75], [-4.94065645841247e-324, 0.392699081698724], [2.625, 3]}
split: 2 0.981748 (218)
x := {[-1.5, -1.25], [0.75, 1], [0.785398163397449, 1.17809724509617], [-1.5, -1.25], [-1, -0.5], [-4.94065645841247e-324, 0.392699081698724], [2.625, 3]}
split: 4 -0.75 (219)
x := {[-1.5, -1.25], [0.75, 1], [0.785398163397449, 1.17809724509617], [-1.25, -1], [-1, -0.5], [-4.94065645841247e-324, 0.392699081698724], [2.625, 3]}
CP(2) => {[-1.5, -1.25], [0.75, 1], [0.785398163397449, 1.17809724509617], [-1.25, -1], [-1, -0.75], [-4.94065645841247e-324, 0.392699081698724], [2.625, 3]}
split: 2 0.981748 (220)
x := {[-1.25, -1], [0.75, 1], [0.785398163397449, 1.17809724509617], [-1.5, -1.25], [-1, -0.75], [-4.94065645841247e-324, 0.392699081698724], [2.625, 3]}
split: 2 0.981748 (221)
x := {[-1.25, -1], [0.75, 1], [0.785398163397449, 1.17809724509617], [-1.5, -1.25], [-0.75, -0.5], [-4.94065645841247e-324, 0.392699081698724], [2.625, 3]}
split: 2 0.981748 (222)
x := {[-1.25, -1], [0.75, 1], [0.785398163397449, 0.981747704246811], [-1.25, -1], [-1, -0.75], [-4.94065645841247e-324, 0.392699081698724], [2.625, 3]}
split: 5 0.19635 (223)
x := {[-1.25, -1], [0.75, 1], [0.981747704246811, 1.17809724509617], [-1.25, -1], [-1, -0.75], [-4.94065645841247e-324, 0.392699081698724], [2.625, 3]}
split: 5 0.19635 (224)
x := {[-1.5, -1.25], [0.5, 0.75], [1.17809724509617, 1.5707963267949], [-1.5, -1.25], [-1, -0.5], [-4.94065645841247e-324, 0.392699081698724], [2.625, 3]}
CP(1) => []
x := {[-1.5, -1.25], [0.5, 0.75], [1.17809724509617, 1.5707963267949], [-1.25, -1], [-1, -0.5], [-4.94065645841247e-324, 0.392699081698724], [2.625, 3]}
CP(2) => {[-1.5, -1.25], [0.5, 0.75], [1.17809724509617, 1.5707963267949], [-1.25, -1], [-1, -0.75], [-4.94065645841247e-324, 0.392699081698724], [2.625, 3]}
split: 5 0.19635 (224)
x := {[-1.5, -1.25], [0.75, 1], [1.17809724509617, 1.5707963267949], [-1.5, -1.25], [-1, -0.5], [-4.94065645841247e-324, 0.392699081698724], [2.625, 3]}
split: 4 -0.75 (225)
x := {[-1.5, -1.25], [0.75, 1], [1.17809724509617, 1.5707963267949], [-1.25, -1], [-1, -0.5], [-4.94065645841247e-324, 0.392699081698724], [2.625, 3]}
CP(2) => {[-1.5, -1.25], [0.75, 1], [1.17809724509617, 1.5707963267949], [-1.25, -1], [-1, -0.75], [-4.94065645841247e-324, 0.392699081698724], [2.625, 3]}
split: 5 0.19635 (226)
x := {[-1.25, -1], [0.75, 1], [1.17809724509617, 1.5707963267949], [-1.5, -1.25], [-1, -0.75], [-4.94065645841247e-324, 0.392699081698724], [2.625, 3]}
split: 5 0.19635 (227)
x := {[-1.25, -1], [0.75, 1], [1.17809724509617, 1.5707963267949], [-1.5, -1.25], [-0.75, -0.5], [-4.94065645841247e-324, 0.392699081698724], [2.625, 3]}
split: 5 0.19635 (228)
x := {[-1.25, -1], [0.75, 1], [1.17809724509617, 1.5707963267949], [-1.25, -1], [-1, -0.75], [-4.94065645841247e-324, 0.196349540849362], [2.625, 3]}
CP(1) => []
x := {[-1.25, -1], [0.75, 1], [1.17809724509617, 1.5707963267949], [-1.25, -1], [-1, -0.75], [0.196349540849362, 0.392699081698724], [2.625, 3]}
split: 2 1.37445 (228)
x := {[-1.5, -1.25], [0.5, 0.75], [0.785398163397449, 1.17809724509617], [-1.5, -1.25], [-1, -0.5], [0.392699081698724, 0.785398163397449], [2.625, 3]}
split: 4 -0.75 (229)
x := {[-1.5, -1.25], [0.5, 0.75], [0.785398163397449, 1.17809724509617], [-1.25, -1], [-1, -0.5], [0.392699081698724, 0.785398163397449], [2.625, 3]}
CP(2) => {[-1.5, -1.25], [0.5, 0.75], [0.785398163397449, 1.17809724509617], [-1.25, -1], [-1, -0.75], [0.392699081698724, 0.785398163397449], [2.625, 3]}
split: 2 0.981748 (230)
x := {[-1.5, -1.25], [0.75, 1], [0.785398163397449, 1.17809724509617], [-1.5, -1.25], [-1, -0.5], [0.392699081698724, 0.785398163397449], [2.625, 3]}
split: 4 -0.75 (231)
x := {[-1.5, -1.25], [0.75, 1], [0.785398163397449, 1.17809724509617], [-1.25, -1], [-1, -0.5], [0.392699081698724, 0.785398163397449], [2.625, 3]}
CP(2) => {[-1.5, -1.25], [0.75, 1], [0.785398163397449, 1.17809724509617], [-1.25, -1], [-1, -0.75], [0.392699081698724, 0.785398163397449], [2.625, 3]}
split: 2 0.981748 (232)
x := {[-1.25, -1], [0.75, 1], [0.785398163397449, 1.17809724509617], [-1.5, -1.25], [-1, -0.75], [0.392699081698724, 0.785398163397449], [2.625, 3]}
split: 2 0.981748 (233)
x := {[-1.25, -1], [0.75, 1], [0.785398163397449, 1.17809724509617], [-1.5, -1.25], [-0.75, -0.5], [0.392699081698724, 0.785398163397449], [2.625, 3]}
split: 2 0.981748 (234)
x := {[-1.25, -1], [0.75, 1], [0.785398163397449, 0.981747704246811], [-1.25, -1], [-1, -0.75], [0.392699081698724, 0.785398163397449], [2.625, 3]}
split: 5 0.589049 (235)
x := {[-1.25, -1], [0.75, 1], [0.981747704246811, 1.17809724509617], [-1.25, -1], [-1, -0.75], [0.392699081698724, 0.785398163397449], [2.625, 3]}
split: 5 0.589049 (236)
x := {[-1.5, -1.25], [0.5, 0.75], [1.17809724509617, 1.5707963267949], [-1.5, -1.25], [-1, -0.5], [0.392699081698724, 0.785398163397449], [2.625, 3]}
split: 4 -0.75 (237)
x := {[-1.5, -1.25], [0.5, 0.75], [1.17809724509617, 1.5707963267949], [-1.25, -1], [-1, -0.5], [0.392699081698724, 0.785398163397449], [2.625, 3]}
CP(2) => {[-1.5, -1.25], [0.5, 0.75], [1.17809724509617, 1.5707963267949], [-1.25, -1], [-1, -0.75], [0.392699081698724, 0.785398163397449], [2.625, 3]}
split: 5 0.589049 (238)
x := {[-1.5, -1.25], [0.75, 1], [1.17809724509617, 1.5707963267949], [-1.5, -1.25], [-1, -0.5], [0.392699081698724, 0.785398163397449], [2.625, 3]}
split: 4 -0.75 (239)
x := {[-1.5, -1.25], [0.75, 1], [1.17809724509617, 1.5707963267949], [-1.25, -1], [-1, -0.5], [0.392699081698724, 0.785398163397449], [2.625, 3]}
CP(2) => {[-1.5, -1.25], [0.75, 1], [1.17809724509617, 1.5707963267949], [-1.25, -1], [-1, -0.75], [0.392699081698724, 0.785398163397449], [2.625, 3]}
split: 5 0.589049 (240)
x := {[-1.25, -1], [0.75, 1], [1.17809724509617, 1.5707963267949], [-1.5, -1.25], [-1, -0.75], [0.392699081698724, 0.785398163397449], [2.625, 3]}
split: 5 0.589049 (241)
x := {[-1.25, -1], [0.75, 1], [1.17809724509617, 1.5707963267949], [-1.5, -1.25], [-0.75, -0.5], [0.392699081698724, 0.785398163397449], [2.625, 3]}
split: 5 0.589049 (242)
x := {[-1.25, -1], [0.75, 1], [1.17809724509617, 1.5707963267949], [-1.25, -1], [-1, -0.75], [0.392699081698724, 0.589048622548086], [2.625, 3]}
split: 2 1.37445 (243)
x := {[-1.25, -1], [0.75, 1], [1.17809724509617, 1.5707963267949], [-1.25, -1], [-1, -0.75], [0.589048622548086, 0.785398163397449], [2.625, 3]}
split: 2 1.37445 (244)
x := {[-1.921626306698, -1.5], [0.0783736933019978, 0.5], [1.17809724509617, 1.5707963267949], [-1.5, -1.25], [-1, -0.75], [0.785398163397449, 1.17809724509617], [2.625, 3]}
split: 0 -1.71081 (245)
x := {[-1.921626306698, -1.5], [0.0783736933019978, 0.5], [1.17809724509617, 1.5707963267949], [-1.5, -1.25], [-0.75, -0.5], [0.785398163397449, 1.17809724509617], [2.625, 3]}
split: 0 -1.71081 (246)
x := {[-1.921626306698, -1.710813153349], [0.0783736933019978, 0.5], [1.17809724509617, 1.5707963267949], [-1.25, -1], [-1, -0.75], [0.785398163397449, 1.17809724509617], [2.625, 3]}
CP(1) => {[-1.9044562872498, -1.710813153349], [0.0783736933019978, 0.5], [1.17809724509617, 1.55604708292123], [-1.25, -1], [-1, -0.75], [0.785398163397449, 1.17809724509617], [2.625, 3]}
split: 1 0.289187 (247)
x := {[-1.710813153349, -1.5], [0.0783736933019978, 0.5], [1.17809724509617, 1.5707963267949], [-1.25, -1], [-1, -0.75], [0.785398163397449, 1.17809724509617], [2.625, 3]}
CP(2) => {[-1.710813153349, -1.5], [0.289186846650999, 0.5], [1.17809724509617, 1.5707963267949], [-1.25, -1], [-1, -0.75], [0.785398163397449, 1.17809724509617], [2.625, 3]}
split: 5 0.981748 (248)
x := {[-1.921626306698, -1.5], [0.0783736933019978, 0.5], [1.17809724509617, 1.5707963267949], [-1.5, -1.25], [-1, -0.75], [1.17809724509617, 1.5707963267949], [2.625, 3]}
split: 0 -1.71081 (249)
x := {[-1.921626306698, -1.5], [0.0783736933019978, 0.5], [1.17809724509617, 1.5707963267949], [-1.5, -1.25], [-0.75, -0.5], [1.17809724509617, 1.5707963267949], [2.625, 3]}
split: 0 -1.71081 (250)
x := {[-1.921626306698, -1.710813153349], [0.0783736933019978, 0.5], [1.17809724509617, 1.5707963267949], [-1.25, -1], [-1, -0.75], [1.17809724509617, 1.5707963267949], [2.625, 3]}
CP(1) => {[-1.9044562872498, -1.710813153349], [0.0783736933019978, 0.5], [1.17809724509617, 1.55604708292123], [-1.25, -1], [-1, -0.75], [1.17809724509617, 1.5707963267949], [2.625, 3]}
split: 1 0.289187 (251)
x := {[-1.710813153349, -1.5], [0.0783736933019978, 0.5], [1.17809724509617, 1.5707963267949], [-1.25, -1], [-1, -0.75], [1.17809724509617, 1.5707963267949], [2.625, 3]}
CP(2) => {[-1.710813153349, -1.5], [0.289186846650999, 0.5], [1.17809724509617, 1.5707963267949], [-1.25, -1], [-1, -0.75], [1.17809724509617, 1.5707963267949], [2.625, 3]}
split: 2 1.37445 (252)
x := {[-1.86710940815609, -1.5], [0.5, 0.741021759975021], [1.17809724509617, 1.52152518198677], [-1.81130623898782, -1.5], [-0.5, -0.186067533689148], [1.17809724509617, 1.5707963267949], [2.625, 3]}
split: 5 1.37445 (253)
x := {[-1.86710940815609, -1.5], [0.741021759975021, 0.982043519950042], [1.17809724509617, 1.52152518198677], [-1.81130623898782, -1.5], [-0.5, -0.186067533689148], [1.17809724509617, 1.5707963267949], [2.625, 3]}
CP(1) => []
x := {[-1.86948366805225, -1.5], [0.5, 0.985716261161655], [1.17809724509617, 1.52356700121422], [-1.5, -1.25], [-1, -0.75], [0.785398163397449, 1.17809724509617], [2.625, 3]}
split: 1 0.742858 (253)
x := {[-1.86948366805225, -1.5], [0.5, 0.985716261161655], [1.17809724509617, 1.52356700121422], [-1.5, -1.25], [-0.75, -0.5], [0.785398163397449, 1.17809724509617], [2.625, 3]}
split: 1 0.742858 (254)
x := {[-1.86710940815609, -1.5], [0.5, 0.741021759975021], [1.17809724509617, 1.52152518198677], [-1.25, -1], [-1, -0.75], [0.785398163397449, 1.17809724509617], [2.625, 3]}
split: 5 0.981748 (255)
x := {[-1.86710940815609, -1.5], [0.741021759975021, 0.982043519950042], [1.17809724509617, 1.52152518198677], [-1.25, -1], [-1, -0.75], [0.785398163397449, 1.17809724509617], [2.625, 3]}
CP(1) => []
x := {[-1.86948366805225, -1.5], [0.5, 0.985716261161655], [1.17809724509617, 1.52356700121422], [-1.5, -1.25], [-1, -0.75], [1.17809724509617, 1.5707963267949], [2.625, 3]}
split: 1 0.742858 (255)
x := {[-1.86948366805225, -1.5], [0.5, 0.985716261161655], [1.17809724509617, 1.52356700121422], [-1.5, -1.25], [-0.75, -0.5], [1.17809724509617, 1.5707963267949], [2.625, 3]}
split: 1 0.742858 (256)
x := {[-1.86710940815609, -1.5], [0.5, 0.741021759975021], [1.17809724509617, 1.52152518198677], [-1.25, -1], [-1, -0.75], [1.17809724509617, 1.5707963267949], [2.625, 3]}
split: 5 1.37445 (257)
x := {[-1.86710940815609, -1.5], [0.741021759975021, 0.982043519950042], [1.17809724509617, 1.52152518198677], [-1.25, -1], [-1, -0.75], [1.17809724509617, 1.5707963267949], [2.625, 3]}
CP(1) => []
x := {[-1.25, -1], [0.75, 1], [0.785398163397449, 0.981747704246811], [-1.81035143292691, -1.5], [-0.5, -0.189437483125651], [1.17809724509617, 1.5707963267949], [2.625, 3]}
CP(1) => []
x := {[-1.25, -1], [0.75, 1], [0.981747704246811, 1.17809724509617], [-1.81035143292691, -1.5], [-0.5, -0.189437483125651], [1.17809724509617, 1.5707963267949], [2.625, 3]}
CP(1) => []
x := {[-1.25, -1], [0.75, 1], [1.17809724509617, 1.37444678594553], [-1.81035143292691, -1.5], [-0.5, -0.189437483125651], [1.17809724509617, 1.5707963267949], [2.625, 3]}
CP(1) => []
x := {[-1.25, -1], [0.75, 1], [1.37444678594553, 1.5707963267949], [-1.81035143292691, -1.5], [-0.5, -0.189437483125651], [1.17809724509617, 1.5707963267949], [2.625, 3]}
CP(1) => []
x := {[-1.5, -1.25], [0.5, 0.75], [0.785398163397449, 1.17809724509617], [-1.5, -1.25], [-1, -0.5], [0.785398163397449, 1.17809724509617], [2.625, 3]}
split: 4 -0.75 (253)
x := {[-1.5, -1.25], [0.5, 0.75], [0.785398163397449, 1.17809724509617], [-1.25, -1], [-1, -0.5], [0.785398163397449, 1.17809724509617], [2.625, 3]}
CP(1) => []
x := {[-1.5, -1.25], [0.75, 1], [0.785398163397449, 1.17809724509617], [-1.5, -1.25], [-1, -0.5], [0.785398163397449, 1.17809724509617], [2.625, 3]}
split: 4 -0.75 (253)
x := {[-1.5, -1.25], [0.75, 1], [0.785398163397449, 1.17809724509617], [-1.25, -1], [-1, -0.5], [0.785398163397449, 1.17809724509617], [2.625, 3]}
CP(2) => {[-1.5, -1.25], [0.75, 1], [0.785398163397449, 1.17809724509617], [-1.25, -1], [-1, -0.75], [0.785398163397449, 1.17809724509617], [2.625, 3]}
split: 2 0.981748 (254)
x := {[-1.25, -1], [0.75, 1], [0.785398163397449, 1.17809724509617], [-1.5, -1.25], [-1, -0.75], [0.785398163397449, 1.17809724509617], [2.625, 3]}
split: 2 0.981748 (255)
x := {[-1.25, -1], [0.75, 1], [0.785398163397449, 1.17809724509617], [-1.5, -1.25], [-0.75, -0.5], [0.785398163397449, 1.17809724509617], [2.625, 3]}
split: 2 0.981748 (256)
x := {[-1.25, -1], [0.75, 1], [0.785398163397449, 0.981747704246811], [-1.25, -1], [-1, -0.75], [0.785398163397449, 1.17809724509617], [2.625, 3]}
split: 5 0.981748 (257)
x := {[-1.25, -1], [0.75, 1], [0.981747704246811, 1.17809724509617], [-1.25, -1], [-1, -0.75], [0.785398163397449, 1.17809724509617], [2.625, 3]}
CP(1) => []
x := {[-1.5, -1.25], [0.5, 0.75], [0.785398163397449, 1.17809724509617], [-1.5, -1.25], [-1, -0.5], [1.17809724509617, 1.5707963267949], [2.625, 3]}
split: 4 -0.75 (257)
x := {[-1.5, -1.25], [0.5, 0.75], [0.785398163397449, 1.17809724509617], [-1.25, -1], [-1, -0.5], [1.17809724509617, 1.5707963267949], [2.625, 3]}
CP(2) => {[-1.5, -1.25], [0.5, 0.75], [0.785398163397449, 1.17809724509617], [-1.25, -1], [-1, -0.75], [1.17809724509617, 1.5707963267949], [2.625, 3]}
split: 2 0.981748 (258)
x := {[-1.5, -1.25], [0.75, 1], [0.785398163397449, 1.17809724509617], [-1.5, -1.25], [-1, -0.5], [1.17809724509617, 1.5707963267949], [2.625, 3]}
split: 4 -0.75 (259)
x := {[-1.5, -1.25], [0.75, 1], [0.785398163397449, 1.17809724509617], [-1.25, -1], [-1, -0.5], [1.17809724509617, 1.5707963267949], [2.625, 3]}
CP(2) => {[-1.5, -1.25], [0.75, 1], [0.785398163397449, 1.17809724509617], [-1.25, -1], [-1, -0.75], [1.17809724509617, 1.5707963267949], [2.625, 3]}
split: 2 0.981748 (260)
x := {[-1.25, -1], [0.75, 1], [0.785398163397449, 1.17809724509617], [-1.5, -1.25], [-1, -0.75], [1.17809724509617, 1.5707963267949], [2.625, 3]}
split: 2 0.981748 (261)
x := {[-1.25, -1], [0.75, 1], [0.785398163397449, 1.17809724509617], [-1.5, -1.25], [-0.75, -0.5], [1.17809724509617, 1.5707963267949], [2.625, 3]}
split: 2 0.981748 (262)
x := {[-1.25, -1], [0.75, 1], [0.785398163397449, 0.981747704246811], [-1.25, -1], [-1, -0.75], [1.17809724509617, 1.5707963267949], [2.625, 3]}
split: 5 1.37445 (263)
x := {[-1.25, -1], [0.75, 1], [0.981747704246811, 1.17809724509617], [-1.25, -1], [-1, -0.75], [1.17809724509617, 1.5707963267949], [2.625, 3]}
split: 5 1.37445 (264)
x := {[-1.5, -1.25], [0.5, 0.75], [1.17809724509617, 1.5707963267949], [-1.5, -1.25], [-1, -0.5], [0.785398163397449, 1.17809724509617], [2.625, 3]}
split: 4 -0.75 (265)
x := {[-1.5, -1.25], [0.5, 0.75], [1.17809724509617, 1.5707963267949], [-1.25, -1], [-1, -0.5], [0.785398163397449, 1.17809724509617], [2.625, 3]}
CP(2) => {[-1.5, -1.25], [0.5, 0.75], [1.17809724509617, 1.5707963267949], [-1.25, -1], [-1, -0.75], [0.785398163397449, 1.17809724509617], [2.625, 3]}
split: 5 0.981748 (266)
x := {[-1.5, -1.25], [0.75, 1], [1.17809724509617, 1.5707963267949], [-1.5, -1.25], [-1, -0.5], [0.785398163397449, 1.17809724509617], [2.625, 3]}
split: 4 -0.75 (267)
x := {[-1.5, -1.25], [0.75, 1], [1.17809724509617, 1.5707963267949], [-1.25, -1], [-1, -0.5], [0.785398163397449, 1.17809724509617], [2.625, 3]}
CP(2) => {[-1.5, -1.25], [0.75, 1], [1.17809724509617, 1.5707963267949], [-1.25, -1], [-1, -0.75], [0.785398163397449, 1.17809724509617], [2.625, 3]}
split: 5 0.981748 (268)
x := {[-1.25, -1], [0.75, 1], [1.17809724509617, 1.5707963267949], [-1.5, -1.25], [-1, -0.75], [0.785398163397449, 1.17809724509617], [2.625, 3]}
split: 5 0.981748 (269)
x := {[-1.25, -1], [0.75, 1], [1.17809724509617, 1.5707963267949], [-1.5, -1.25], [-0.75, -0.5], [0.785398163397449, 1.17809724509617], [2.625, 3]}
split: 5 0.981748 (270)
x := {[-1.25, -1], [0.75, 1], [1.17809724509617, 1.5707963267949], [-1.25, -1], [-1, -0.75], [0.785398163397449, 0.981747704246811], [2.625, 3]}
split: 2 1.37445 (271)
x := {[-1.25, -1], [0.75, 1], [1.17809724509617, 1.5707963267949], [-1.25, -1], [-1, -0.75], [0.981747704246811, 1.17809724509617], [2.625, 3]}
split: 2 1.37445 (272)
x := {[-1.5, -1.25], [0.5, 0.75], [1.17809724509617, 1.5707963267949], [-1.5, -1.25], [-1, -0.5], [1.17809724509617, 1.5707963267949], [2.625, 3]}
split: 4 -0.75 (273)
x := {[-1.5, -1.25], [0.5, 0.75], [1.17809724509617, 1.5707963267949], [-1.25, -1], [-1, -0.5], [1.17809724509617, 1.5707963267949], [2.625, 3]}
CP(2) => {[-1.5, -1.25], [0.5, 0.75], [1.17809724509617, 1.5707963267949], [-1.25, -1], [-1, -0.75], [1.17809724509617, 1.5707963267949], [2.625, 3]}
split: 2 1.37445 (274)
x := {[-1.5, -1.25], [0.75, 1], [1.17809724509617, 1.5707963267949], [-1.5, -1.25], [-1, -0.5], [1.17809724509617, 1.5707963267949], [2.625, 3]}
split: 4 -0.75 (275)
x := {[-1.5, -1.25], [0.75, 1], [1.17809724509617, 1.5707963267949], [-1.25, -1], [-1, -0.5], [1.17809724509617, 1.5707963267949], [2.625, 3]}
CP(2) => {[-1.5, -1.25], [0.75, 1], [1.17809724509617, 1.5707963267949], [-1.25, -1], [-1, -0.75], [1.17809724509617, 1.5707963267949], [2.625, 3]}
split: 2 1.37445 (276)
x := {[-1.25, -1], [0.75, 1], [1.17809724509617, 1.5707963267949], [-1.5, -1.25], [-1, -0.75], [1.17809724509617, 1.5707963267949], [2.625, 3]}
split: 2 1.37445 (277)
x := {[-1.25, -1], [0.75, 1], [1.17809724509617, 1.5707963267949], [-1.5, -1.25], [-0.75, -0.5], [1.17809724509617, 1.5707963267949], [2.625, 3]}
CP(1) => []
x := {[-1.25, -1], [0.75, 1], [1.17809724509617, 1.37444678594553], [-1.25, -1], [-1, -0.75], [1.17809724509617, 1.5707963267949], [2.625, 3]}
split: 5 1.37445 (277)
x := {[-1.25, -1], [0.75, 1], [1.37444678594553, 1.5707963267949], [-1.25, -1], [-1, -0.75], [1.17809724509617, 1.5707963267949], [2.625, 3]}
CP(1) => []
x := {[-1.47635612554177, -1.25], [0.5, 0.75], [0.196349540849362, 0.392699081698724], [-1.75665867323649, -1.5], [-0.822755594819391, -0.512281403973458], [0.132682609402433, 0.360517379888462], [2.625, 2.8125]}
CP(1) => []
x := {[-1.47635612554177, -1.25], [0.5, 0.75], [0.196349540849362, 0.392699081698724], [-1.75665867323649, -1.5], [-0.822755594819391, -0.512281403973458], [0.132682609402433, 0.360517379888462], [2.8125, 3]}
CP(1) => {[-1.46662412351188, -1.25], [0.523643874458234, 0.75], [0.196349540849362, 0.391057382430672], [-1.75398538971466, -1.5], [-0.819042529122894, -0.512281403973458], [0.134997277330379, 0.36051488862243], [2.8125, 3]}
split: 4 -0.665662 (276)
x := {[-1.5, -1.25], [0.5, 0.75], [-4.94065645841247e-324, 0.392699081698724], [-1.90553361955492, -1.70276680977746], [-0.512281403973458, -0.301376129800856], [-4.94065645841247e-324, 0.355805371160506], [2.625, 3]}
CP(1) => []
x := {[-1.5, -1.25], [0.5, 0.75], [-4.94065645841247e-324, 0.392699081698724], [-1.70276680977746, -1.5], [-0.512281403973458, -0.301376129800856], [-4.94065645841247e-324, 0.355805371160506], [2.625, 3]}
split: 2 0.19635 (276)
x := {[-1.25, -1], [0.75, 1], [-4.94065645841247e-324, 0.196349540849362], [-1.70145692228399, -1.5], [-0.512281403973458, -0.304276873790086], [-4.94065645841247e-324, 0.353405738735085], [2.625, 3]}
CP(1) => []
x := {[-1.25, -1], [0.75, 1], [0.196349540849362, 0.392699081698724], [-1.70145692228399, -1.5], [-0.512281403973458, -0.304276873790086], [-4.94065645841247e-324, 0.353405738735085], [2.625, 3]}
CP(1) => []
x := {[-1.5, -1.25], [0.5, 0.75], [0.392699081698724, 0.785398163397449], [-1.90553361955492, -1.70276680977746], [-0.512281403973458, -0.301376129800856], [-4.94065645841247e-324, 0.355805371160506], [2.625, 3]}
CP(1) => []
x := {[-1.5, -1.25], [0.5, 0.75], [0.392699081698724, 0.785398163397449], [-1.70276680977746, -1.5], [-0.512281403973458, -0.301376129800856], [-4.94065645841247e-324, 0.355805371160506], [2.625, 3]}
split: 2 0.589049 (274)
x := {[-1.5, -1.25], [0.75, 1], [0.392699081698724, 0.785398163397449], [-1.90553361955492, -1.70276680977746], [-0.512281403973458, -0.301376129800856], [-4.94065645841247e-324, 0.355805371160506], [2.625, 3]}
CP(1) => []
x := {[-1.5, -1.25], [0.75, 1], [0.392699081698724, 0.785398163397449], [-1.70276680977746, -1.5], [-0.512281403973458, -0.301376129800856], [-4.94065645841247e-324, 0.355805371160506], [2.625, 3]}
CP(1) => []
x := {[-1.25, -1], [0.75, 1], [0.392699081698724, 0.589048622548086], [-1.70145692228399, -1.5], [-0.512281403973458, -0.304276873790086], [-4.94065645841247e-324, 0.353405738735085], [2.625, 3]}
CP(1) => []
x := {[-1.25, -1], [0.75, 1], [0.589048622548086, 0.785398163397449], [-1.70145692228399, -1.5], [-0.512281403973458, -0.304276873790086], [-4.94065645841247e-324, 0.353405738735085], [2.625, 3]}
split: 6 2.8125 (272)
x := {[-1.5, -1.25], [0.5, 0.75], [-4.94065645841247e-324, 0.392699081698724], [-1.5, -1.25], [-1, -0.75], [-4.94065645841247e-324, 0.392699081698724], [2.625, 3]}
split: 2 0.19635 (273)
x := {[-1.5, -1.25], [0.5, 0.75], [-4.94065645841247e-324, 0.392699081698724], [-1.5, -1.25], [-0.75, -0.5], [-4.94065645841247e-324, 0.392699081698724], [2.625, 3]}
split: 2 0.19635 (274)
x := {[-1.25, -1], [0.75, 1], [-4.94065645841247e-324, 0.196349540849362], [-1.5, -1.25], [-1, -0.75], [-4.94065645841247e-324, 0.392699081698724], [2.625, 3]}
split: 5 0.19635 (275)
x := {[-1.25, -1], [0.75, 1], [0.196349540849362, 0.392699081698724], [-1.5, -1.25], [-1, -0.75], [-4.94065645841247e-324, 0.392699081698724], [2.625, 3]}
split: 5 0.19635 (276)
x := {[-1.25, -1], [0.75, 1], [-4.94065645841247e-324, 0.196349540849362], [-1.5, -1.25], [-0.75, -0.5], [-4.94065645841247e-324, 0.392699081698724], [2.625, 3]}
split: 5 0.19635 (277)
x := {[-1.25, -1], [0.75, 1], [0.196349540849362, 0.392699081698724], [-1.5, -1.25], [-0.75, -0.5], [-4.94065645841247e-324, 0.392699081698724], [2.625, 3]}
split: 5 0.19635 (278)
x := {[-1.25, -1], [0.75, 1], [0.196349540849362, 0.392699081698724], [-1.25, -1], [-1, -0.75], [-4.94065645841247e-324, 0.196349540849362], [2.625, 3]}
CP(1) => []
x := {[-1.25, -1], [0.75, 1], [0.196349540849362, 0.392699081698724], [-1.25, -1], [-1, -0.75], [0.196349540849362, 0.392699081698724], [2.625, 3]}
split: 6 2.8125 (278)
x := {[-1.5, -1.25], [0.5, 0.75], [-4.94065645841247e-324, 0.392699081698724], [-1.5, -1.25], [-1, -0.75], [0.392699081698724, 0.785398163397449], [2.625, 3]}
split: 2 0.19635 (279)
x := {[-1.5, -1.25], [0.5, 0.75], [-4.94065645841247e-324, 0.392699081698724], [-1.5, -1.25], [-0.75, -0.5], [0.392699081698724, 0.785398163397449], [2.625, 3]}
split: 2 0.19635 (280)
x := {[-1.5, -1.25], [0.5, 0.75], [-4.94065645841247e-324, 0.196349540849362], [-1.25, -1], [-1, -0.75], [0.392699081698724, 0.785398163397449], [2.625, 3]}
CP(1) => []
x := {[-1.5, -1.25], [0.5, 0.75], [0.196349540849362, 0.392699081698724], [-1.25, -1], [-1, -0.75], [0.392699081698724, 0.785398163397449], [2.625, 3]}
CP(1) => {[-1.47635612554177, -1.25], [0.5, 0.75], [0.196349540849362, 0.392699081698724], [-1.25, -1], [-1, -0.75], [0.392699081698724, 0.785398163397449], [2.625, 3]}
split: 5 0.589049 (280)
x := {[-1.25, -1], [0.75, 1], [-4.94065645841247e-324, 0.196349540849362], [-1.5, -1.25], [-1, -0.75], [0.392699081698724, 0.785398163397449], [2.625, 3]}
CP(1) => []
x := {[-1.25, -1], [0.75, 1], [0.196349540849362, 0.392699081698724], [-1.5, -1.25], [-1, -0.75], [0.392699081698724, 0.785398163397449], [2.625, 3]}
CP(1) => []
x := {[-1.25, -1], [0.75, 1], [-4.94065645841247e-324, 0.196349540849362], [-1.5, -1.25], [-0.75, -0.5], [0.392699081698724, 0.785398163397449], [2.625, 3]}
CP(1) => []
x := {[-1.25, -1], [0.75, 1], [0.196349540849362, 0.392699081698724], [-1.5, -1.25], [-0.75, -0.5], [0.392699081698724, 0.785398163397449], [2.625, 3]}
CP(1) => []
x := {[-1.25, -1], [0.75, 1], [-4.94065645841247e-324, 0.196349540849362], [-1.25, -1], [-1, -0.75], [0.392699081698724, 0.589048622548086], [2.625, 3]}
CP(1) => []
x := {[-1.25, -1], [0.75, 1], [-4.94065645841247e-324, 0.196349540849362], [-1.25, -1], [-1, -0.75], [0.589048622548086, 0.785398163397449], [2.625, 3]}
CP(1) => []
x := {[-1.5, -1.25], [0.5, 0.75], [0.392699081698724, 0.785398163397449], [-1.5, -1.25], [-1, -0.75], [-4.94065645841247e-324, 0.392699081698724], [2.625, 3]}
split: 5 0.19635 (275)
x := {[-1.5, -1.25], [0.5, 0.75], [0.392699081698724, 0.785398163397449], [-1.5, -1.25], [-0.75, -0.5], [-4.94065645841247e-324, 0.392699081698724], [2.625, 3]}
split: 5 0.19635 (276)
x := {[-1.5, -1.25], [0.5, 0.75], [0.392699081698724, 0.785398163397449], [-1.25, -1], [-1, -0.75], [-4.94065645841247e-324, 0.196349540849362], [2.625, 3]}
CP(1) => []
x := {[-1.5, -1.25], [0.5, 0.75], [0.392699081698724, 0.785398163397449], [-1.25, -1], [-1, -0.75], [0.196349540849362, 0.392699081698724], [2.625, 3]}
split: 2 0.589049 (276)
x := {[-1.5, -1.25], [0.75, 1], [0.392699081698724, 0.785398163397449], [-1.5, -1.25], [-1, -0.75], [-4.94065645841247e-324, 0.392699081698724], [2.625, 3]}
split: 5 0.19635 (277)
x := {[-1.5, -1.25], [0.75, 1], [0.392699081698724, 0.785398163397449], [-1.5, -1.25], [-0.75, -0.5], [-4.94065645841247e-324, 0.392699081698724], [2.625, 3]}
split: 5 0.19635 (278)
x := {[-1.5, -1.25], [0.75, 1], [0.392699081698724, 0.785398163397449], [-1.25, -1], [-1, -0.75], [-4.94065645841247e-324, 0.196349540849362], [2.625, 3]}
split: 2 0.589049 (279)
x := {[-1.5, -1.25], [0.75, 1], [0.392699081698724, 0.785398163397449], [-1.25, -1], [-1, -0.75], [0.196349540849362, 0.392699081698724], [2.625, 3]}
split: 2 0.589049 (280)
x := {[-1.25, -1], [0.75, 1], [0.392699081698724, 0.785398163397449], [-1.5, -1.25], [-1, -0.75], [-4.94065645841247e-324, 0.196349540849362], [2.625, 3]}
CP(1) => []
x := {[-1.25, -1], [0.75, 1], [0.392699081698724, 0.785398163397449], [-1.5, -1.25], [-1, -0.75], [0.196349540849362, 0.392699081698724], [2.625, 3]}
CP(1) => []
x := {[-1.25, -1], [0.75, 1], [0.392699081698724, 0.785398163397449], [-1.5, -1.25], [-0.75, -0.5], [-4.94065645841247e-324, 0.196349540849362], [2.625, 3]}
CP(1) => []
x := {[-1.25, -1], [0.75, 1], [0.392699081698724, 0.785398163397449], [-1.5, -1.25], [-0.75, -0.5], [0.196349540849362, 0.392699081698724], [2.625, 3]}
CP(1) => []
x := {[-1.25, -1], [0.75, 1], [0.392699081698724, 0.589048622548086], [-1.25, -1], [-1, -0.75], [-4.94065645841247e-324, 0.196349540849362], [2.625, 3]}
CP(1) => []
x := {[-1.25, -1], [0.75, 1], [0.589048622548086, 0.785398163397449], [-1.25, -1], [-1, -0.75], [-4.94065645841247e-324, 0.196349540849362], [2.625, 3]}
CP(1) => []
x := {[-1.5, -1.25], [0.5, 0.75], [0.392699081698724, 0.785398163397449], [-1.5, -1.25], [-1, -0.75], [0.392699081698724, 0.785398163397449], [2.625, 3]}
split: 2 0.589049 (275)
x := {[-1.5, -1.25], [0.5, 0.75], [0.392699081698724, 0.785398163397449], [-1.5, -1.25], [-0.75, -0.5], [0.392699081698724, 0.785398163397449], [2.625, 3]}
split: 2 0.589049 (276)
x := {[-1.5, -1.25], [0.5, 0.75], [0.392699081698724, 0.589048622548086], [-1.25, -1], [-1, -0.75], [0.392699081698724, 0.785398163397449], [2.625, 3]}
CP(3) => {[-1.46138848303398, -1.25], [0.536197954691974, 0.75], [0.392699081698724, 0.589048622548086], [-1.25, -1], [-1, -0.75], [0.392699081698724, 0.785398163397449], [2.625, 3]}
split: 5 0.589049 (277)
x := {[-1.5, -1.25], [0.5, 0.75], [0.589048622548086, 0.785398163397449], [-1.25, -1], [-1, -0.75], [0.392699081698724, 0.785398163397449], [2.625, 3]}
CP(1) => {[-1.48806792902422, -1.25], [0.5, 0.75], [0.589048622548086, 0.785398163397449], [-1.25, -1], [-1, -0.75], [0.392699081698724, 0.785398163397449], [2.625, 3]}
split: 5 0.589049 (278)
x := {[-1.5, -1.25], [0.75, 1], [0.392699081698724, 0.785398163397449], [-1.5, -1.25], [-1, -0.75], [0.392699081698724, 0.785398163397449], [2.625, 3]}
split: 2 0.589049 (279)
x := {[-1.5, -1.25], [0.75, 1], [0.392699081698724, 0.785398163397449], [-1.5, -1.25], [-0.75, -0.5], [0.392699081698724, 0.785398163397449], [2.625, 3]}
split: 2 0.589049 (280)
x := {[-1.5, -1.25], [0.75, 1], [0.392699081698724, 0.589048622548086], [-1.25, -1], [-1, -0.75], [0.392699081698724, 0.785398163397449], [2.625, 3]}
CP(1) => []
x := {[-1.5, -1.25], [0.75, 1], [0.589048622548086, 0.785398163397449], [-1.25, -1], [-1, -0.75], [0.392699081698724, 0.785398163397449], [2.625, 3]}
CP(2) => {[-1.43476554712997, -1.25], [0.75, 1], [0.589048622548086, 0.785398163397449], [-1.25, -1], [-1, -0.75], [0.392699081698724, 0.785398163397449], [2.625, 3]}
split: 5 0.589049 (280)
x := {[-1.25, -1], [0.75, 1], [0.392699081698724, 0.589048622548086], [-1.5, -1.25], [-1, -0.75], [0.392699081698724, 0.785398163397449], [2.625, 3]}
CP(1) => []
x := {[-1.25, -1], [0.75, 1], [0.589048622548086, 0.785398163397449], [-1.5, -1.25], [-1, -0.75], [0.392699081698724, 0.785398163397449], [2.625, 3]}
CP(1) => []
x := {[-1.25, -1], [0.75, 1], [0.589048622548086, 0.785398163397449], [-1.25, -1], [-1, -0.75], [0.392699081698724, 0.589048622548086], [2.625, 3]}
CP(1) => []
x := {[-1.25, -1], [0.75, 1], [0.589048622548086, 0.785398163397449], [-1.25, -1], [-1, -0.75], [0.589048622548086, 0.785398163397449], [2.625, 3]}
CP(1) => []
x := {[-1.5, -1.25], [0.5, 0.75], [-4.94065645841247e-324, 0.392699081698724], [-1.5, -1.25], [-1, -0.75], [0.785398163397449, 1.17809724509617], [2.625, 3]}
split: 5 0.981748 (277)
x := {[-1.5, -1.25], [0.5, 0.75], [-4.94065645841247e-324, 0.392699081698724], [-1.5, -1.25], [-0.75, -0.5], [0.785398163397449, 1.17809724509617], [2.625, 3]}
CP(1) => []
x := {[-1.5, -1.25], [0.5, 0.75], [-4.94065645841247e-324, 0.392699081698724], [-1.25, -1], [-1, -0.75], [0.785398163397449, 0.981747704246811], [2.625, 3]}
CP(1) => []
x := {[-1.5, -1.25], [0.5, 0.75], [-4.94065645841247e-324, 0.392699081698724], [-1.25, -1], [-1, -0.75], [0.981747704246811, 1.17809724509617], [2.625, 3]}
CP(1) => []
x := {[-1.25, -1], [0.75, 1], [-4.94065645841247e-324, 0.392699081698724], [-1.5, -1.25], [-1, -0.75], [0.785398163397449, 0.981747704246811], [2.625, 3]}
CP(2) => {[-1.25, -1], [0.75, 1], [-4.94065645841247e-324, 0.392699081698724], [-1.43476554712997, -1.25], [-1, -0.75], [0.785398163397449, 0.981747704246811], [2.625, 3]}
split: 2 0.19635 (275)
x := {[-1.25, -1], [0.75, 1], [-4.94065645841247e-324, 0.392699081698724], [-1.5, -1.25], [-1, -0.75], [0.981747704246811, 1.17809724509617], [2.625, 3]}
CP(2) => {[-1.25, -1], [0.75, 1], [-4.94065645841247e-324, 0.392699081698724], [-1.3887572143144, -1.25], [-1, -0.75], [0.981747704246811, 1.17809724509617], [2.625, 3]}
split: 2 0.19635 (276)
x := {[-1.25, -1], [0.75, 1], [-4.94065645841247e-324, 0.392699081698724], [-1.5, -1.25], [-0.75, -0.5], [0.785398163397449, 0.981747704246811], [2.625, 3]}
CP(1) => {[-1.25, -1], [0.75, 1], [-4.94065645841247e-324, 0.392699081698724], [-1.48806792902422, -1.25], [-0.75, -0.5], [0.785398163397449, 0.981747704246811], [2.625, 3]}
split: 2 0.19635 (277)
x := {[-1.25, -1], [0.75, 1], [-4.94065645841247e-324, 0.392699081698724], [-1.5, -1.25], [-0.75, -0.5], [0.981747704246811, 1.17809724509617], [2.625, 3]}
CP(1) => []
x := {[-1.25, -1], [0.75, 1], [-4.94065645841247e-324, 0.196349540849362], [-1.25, -1], [-1, -0.75], [0.785398163397449, 0.981747704246811], [2.625, 3]}
CP(1) => []
x := {[-1.25, -1], [0.75, 1], [0.196349540849362, 0.392699081698724], [-1.25, -1], [-1, -0.75], [0.785398163397449, 0.981747704246811], [2.625, 3]}
CP(1) => []
x := {[-1.25, -1], [0.75, 1], [-4.94065645841247e-324, 0.196349540849362], [-1.25, -1], [-1, -0.75], [0.981747704246811, 1.17809724509617], [2.625, 3]}
CP(1) => []
x := {[-1.25, -1], [0.75, 1], [0.196349540849362, 0.392699081698724], [-1.25, -1], [-1, -0.75], [0.981747704246811, 1.17809724509617], [2.625, 3]}
split: 6 2.8125 (274)
x := {[-1.5, -1.25], [0.5, 0.75], [-4.94065645841247e-324, 0.196349540849362], [-1.25, -1], [-1, -0.75], [1.17809724509617, 1.5707963267949], [2.625, 3]}
CP(1) => []
x := {[-1.5, -1.25], [0.5, 0.75], [0.196349540849362, 0.392699081698724], [-1.25, -1], [-1, -0.75], [1.17809724509617, 1.5707963267949], [2.625, 3]}
CP(1) => []
x := {[-1.25, -1], [0.75, 1], [-4.94065645841247e-324, 0.196349540849362], [-1.5, -1.25], [-1, -0.75], [1.17809724509617, 1.5707963267949], [2.625, 3]}
CP(1) => []
x := {[-1.25, -1], [0.75, 1], [0.196349540849362, 0.392699081698724], [-1.5, -1.25], [-1, -0.75], [1.17809724509617, 1.5707963267949], [2.625, 3]}
CP(1) => []
x := {[-1.25, -1], [0.75, 1], [-4.94065645841247e-324, 0.196349540849362], [-1.5, -1.25], [-0.75, -0.5], [1.17809724509617, 1.5707963267949], [2.625, 3]}
CP(1) => []
x := {[-1.25, -1], [0.75, 1], [0.196349540849362, 0.392699081698724], [-1.5, -1.25], [-0.75, -0.5], [1.17809724509617, 1.5707963267949], [2.625, 3]}
CP(1) => []
x := {[-1.25, -1], [0.75, 1], [0.196349540849362, 0.392699081698724], [-1.25, -1], [-1, -0.75], [1.17809724509617, 1.37444678594553], [2.625, 3]}
split: 6 2.8125 (269)
x := {[-1.25, -1], [0.75, 1], [0.196349540849362, 0.392699081698724], [-1.25, -1], [-1, -0.75], [1.37444678594553, 1.5707963267949], [2.625, 3]}
CP(1) => []
x := {[-1.5, -1.25], [0.5, 0.75], [0.392699081698724, 0.785398163397449], [-1.5, -1.25], [-1, -0.75], [0.785398163397449, 1.17809724509617], [2.625, 3]}
split: 5 0.981748 (269)
x := {[-1.5, -1.25], [0.5, 0.75], [0.392699081698724, 0.785398163397449], [-1.5, -1.25], [-0.75, -0.5], [0.785398163397449, 1.17809724509617], [2.625, 3]}
split: 5 0.981748 (270)
x := {[-1.5, -1.25], [0.5, 0.75], [0.392699081698724, 0.785398163397449], [-1.25, -1], [-1, -0.75], [0.785398163397449, 0.981747704246811], [2.625, 3]}
CP(1) => []
x := {[-1.5, -1.25], [0.5, 0.75], [0.392699081698724, 0.785398163397449], [-1.25, -1], [-1, -0.75], [0.981747704246811, 1.17809724509617], [2.625, 3]}
split: 2 0.589049 (270)
x := {[-1.5, -1.25], [0.75, 1], [0.392699081698724, 0.785398163397449], [-1.5, -1.25], [-1, -0.75], [0.785398163397449, 1.17809724509617], [2.625, 3]}
split: 5 0.981748 (271)
x := {[-1.5, -1.25], [0.75, 1], [0.392699081698724, 0.785398163397449], [-1.5, -1.25], [-0.75, -0.5], [0.785398163397449, 1.17809724509617], [2.625, 3]}
split: 5 0.981748 (272)
x := {[-1.5, -1.25], [0.75, 1], [0.392699081698724, 0.785398163397449], [-1.25, -1], [-1, -0.75], [0.785398163397449, 0.981747704246811], [2.625, 3]}
split: 2 0.589049 (273)
x := {[-1.5, -1.25], [0.75, 1], [0.392699081698724, 0.785398163397449], [-1.25, -1], [-1, -0.75], [0.981747704246811, 1.17809724509617], [2.625, 3]}
split: 2 0.589049 (274)
x := {[-1.25, -1], [0.75, 1], [0.392699081698724, 0.785398163397449], [-1.5, -1.25], [-1, -0.75], [0.785398163397449, 0.981747704246811], [2.625, 3]}
CP(1) => []
x := {[-1.25, -1], [0.75, 1], [0.392699081698724, 0.785398163397449], [-1.5, -1.25], [-1, -0.75], [0.981747704246811, 1.17809724509617], [2.625, 3]}
CP(1) => []
x := {[-1.25, -1], [0.75, 1], [0.392699081698724, 0.785398163397449], [-1.5, -1.25], [-0.75, -0.5], [0.785398163397449, 0.981747704246811], [2.625, 3]}
CP(1) => []
x := {[-1.25, -1], [0.75, 1], [0.392699081698724, 0.785398163397449], [-1.5, -1.25], [-0.75, -0.5], [0.981747704246811, 1.17809724509617], [2.625, 3]}
CP(1) => []
x := {[-1.25, -1], [0.75, 1], [0.392699081698724, 0.589048622548086], [-1.25, -1], [-1, -0.75], [0.785398163397449, 0.981747704246811], [2.625, 3]}
CP(1) => []
x := {[-1.25, -1], [0.75, 1], [0.589048622548086, 0.785398163397449], [-1.25, -1], [-1, -0.75], [0.785398163397449, 0.981747704246811], [2.625, 3]}
CP(1) => []
x := {[-1.25, -1], [0.75, 1], [0.392699081698724, 0.589048622548086], [-1.25, -1], [-1, -0.75], [0.981747704246811, 1.17809724509617], [2.625, 3]}
split: 6 2.8125 (269)
x := {[-1.25, -1], [0.75, 1], [0.589048622548086, 0.785398163397449], [-1.25, -1], [-1, -0.75], [0.981747704246811, 1.17809724509617], [2.625, 3]}
CP(1) => []
x := {[-1.5, -1.25], [0.5, 0.75], [0.392699081698724, 0.785398163397449], [-1.5, -1.25], [-1, -0.75], [1.17809724509617, 1.5707963267949], [2.625, 3]}
split: 2 0.589049 (269)
x := {[-1.5, -1.25], [0.5, 0.75], [0.392699081698724, 0.785398163397449], [-1.5, -1.25], [-0.75, -0.5], [1.17809724509617, 1.5707963267949], [2.625, 3]}
CP(1) => []
x := {[-1.5, -1.25], [0.5, 0.75], [0.392699081698724, 0.589048622548086], [-1.25, -1], [-1, -0.75], [1.17809724509617, 1.5707963267949], [2.625, 3]}
CP(1) => []
x := {[-1.5, -1.25], [0.5, 0.75], [0.589048622548086, 0.785398163397449], [-1.25, -1], [-1, -0.75], [1.17809724509617, 1.5707963267949], [2.625, 3]}
CP(1) => {[-1.48806792902422, -1.25], [0.5, 0.75], [0.589048622548086, 0.785398163397449], [-1.25, -1], [-1, -0.75], [1.17809724509617, 1.5707963267949], [2.625, 3]}
split: 5 1.37445 (268)
x := {[-1.5, -1.25], [0.75, 1], [0.392699081698724, 0.785398163397449], [-1.5, -1.25], [-1, -0.75], [1.17809724509617, 1.5707963267949], [2.625, 3]}
split: 2 0.589049 (269)
x := {[-1.5, -1.25], [0.75, 1], [0.392699081698724, 0.785398163397449], [-1.5, -1.25], [-0.75, -0.5], [1.17809724509617, 1.5707963267949], [2.625, 3]}
split: 2 0.589049 (270)
x := {[-1.5, -1.25], [0.75, 1], [0.392699081698724, 0.589048622548086], [-1.25, -1], [-1, -0.75], [1.17809724509617, 1.5707963267949], [2.625, 3]}
CP(2) => []
x := {[-1.5, -1.25], [0.75, 1], [0.589048622548086, 0.785398163397449], [-1.25, -1], [-1, -0.75], [1.17809724509617, 1.5707963267949], [2.625, 3]}
CP(2) => {[-1.43476554712997, -1.25], [0.75, 1], [0.589048622548086, 0.785398163397449], [-1.25, -1], [-1, -0.75], [1.17809724509617, 1.5707963267949], [2.625, 3]}
split: 5 1.37445 (270)
x := {[-1.25, -1], [0.75, 1], [0.392699081698724, 0.589048622548086], [-1.5, -1.25], [-1, -0.75], [1.17809724509617, 1.5707963267949], [2.625, 3]}
split: 5 1.37445 (271)
x := {[-1.25, -1], [0.75, 1], [0.589048622548086, 0.785398163397449], [-1.5, -1.25], [-1, -0.75], [1.17809724509617, 1.5707963267949], [2.625, 3]}
CP(1) => []
x := {[-1.25, -1], [0.75, 1], [0.392699081698724, 0.589048622548086], [-1.5, -1.25], [-0.75, -0.5], [1.17809724509617, 1.5707963267949], [2.625, 3]}
CP(1) => []
x := {[-1.25, -1], [0.75, 1], [0.589048622548086, 0.785398163397449], [-1.5, -1.25], [-0.75, -0.5], [1.17809724509617, 1.5707963267949], [2.625, 3]}
CP(1) => []
x := {[-1.25, -1], [0.75, 1], [0.392699081698724, 0.589048622548086], [-1.25, -1], [-1, -0.75], [1.17809724509617, 1.37444678594553], [2.625, 3]}
split: 6 2.8125 (269)
x := {[-1.25, -1], [0.75, 1], [0.392699081698724, 0.589048622548086], [-1.25, -1], [-1, -0.75], [1.37444678594553, 1.5707963267949], [2.625, 3]}
CP(1) => []
x := {[-1.25, -1], [0.75, 1], [0.589048622548086, 0.785398163397449], [-1.25, -1], [-1, -0.75], [1.17809724509617, 1.37444678594553], [2.625, 3]}
CP(1) => []
x := {[-1.25, -1], [0.75, 1], [0.589048622548086, 0.785398163397449], [-1.25, -1], [-1, -0.75], [1.37444678594553, 1.5707963267949], [2.625, 3]}
CP(1) => []
x := {[-1.921626306698, -1.710813153349], [0.0783736933019978, 0.5], [1.17809724509617, 1.5707963267949], [-1.5, -1.25], [-1, -0.75], [-4.94065645841247e-324, 0.392699081698724], [2.625, 3]}
CP(1) => {[-1.9044562872498, -1.710813153349], [0.0783736933019978, 0.5], [1.17809724509617, 1.55604708292123], [-1.5, -1.25], [-1, -0.75], [-4.94065645841247e-324, 0.392699081698724], [2.625, 3]}
split: 1 0.289187 (267)
x := {[-1.710813153349, -1.5], [0.0783736933019978, 0.5], [1.17809724509617, 1.5707963267949], [-1.5, -1.25], [-1, -0.75], [-4.94065645841247e-324, 0.392699081698724], [2.625, 3]}
CP(1) => []
x := {[-1.9044562872498, -1.710813153349], [0.0783736933019978, 0.289186846650999], [1.17809724509617, 1.55604708292123], [-1.25, -1], [-1, -0.75], [-4.94065645841247e-324, 0.392699081698724], [2.625, 3]}
CP(3) => []
x := {[-1.9044562872498, -1.710813153349], [0.289186846650999, 0.5], [1.17809724509617, 1.55604708292123], [-1.25, -1], [-1, -0.75], [-4.94065645841247e-324, 0.392699081698724], [2.625, 3]}
CP(2) => []
x := {[-1.710813153349, -1.5], [0.289186846650999, 0.5], [1.17809724509617, 1.5707963267949], [-1.25, -1], [-1, -0.75], [-4.94065645841247e-324, 0.196349540849362], [2.625, 3]}
split: 2 1.37445 (265)
x := {[-1.710813153349, -1.5], [0.289186846650999, 0.5], [1.17809724509617, 1.5707963267949], [-1.25, -1], [-1, -0.75], [0.196349540849362, 0.392699081698724], [2.625, 3]}
CP(1) => []
x := {[-1.87315640926387, -1.5], [0.5, 0.75], [1.17809724509617, 1.52672510510496], [-1.5, -1.25], [-1, -0.75], [-4.94065645841247e-324, 0.392699081698724], [2.625, 3]}
split: 5 0.19635 (265)
x := {[-1.87315640926387, -1.5], [0.5, 0.75], [1.17809724509617, 1.52672510510496], [-1.5, -1.25], [-0.75, -0.5], [-4.94065645841247e-324, 0.392699081698724], [2.625, 3]}
CP(1) => []
x := {[-1.86710940815609, -1.5], [0.5, 0.75], [1.17809724509617, 1.52152518198677], [-1.25, -1], [-1, -0.75], [-4.94065645841247e-324, 0.196349540849362], [2.625, 3]}
split: 6 2.8125 (265)
x := {[-1.86710940815609, -1.5], [0.5, 0.75], [1.17809724509617, 1.52152518198677], [-1.25, -1], [-1, -0.75], [0.196349540849362, 0.392699081698724], [2.625, 3]}
split: 6 2.8125 (266)
x := {[-1.87315640926387, -1.5], [0.5, 0.75], [1.17809724509617, 1.52672510510496], [-1.5, -1.25], [-1, -0.75], [0.392699081698724, 0.785398163397449], [2.625, 3]}
split: 5 0.589049 (267)
x := {[-1.87315640926387, -1.5], [0.5, 0.75], [1.17809724509617, 1.52672510510496], [-1.5, -1.25], [-0.75, -0.5], [0.392699081698724, 0.785398163397449], [2.625, 3]}
CP(1) => []
x := {[-1.86710940815609, -1.5], [0.5, 0.75], [1.17809724509617, 1.52152518198677], [-1.25, -1], [-1, -0.75], [0.392699081698724, 0.589048622548086], [2.625, 3]}
CP(1) => []
x := {[-1.86710940815609, -1.5], [0.5, 0.75], [1.17809724509617, 1.52152518198677], [-1.25, -1], [-1, -0.75], [0.589048622548086, 0.785398163397449], [2.625, 3]}
split: 6 2.8125 (266)
x := {[-1.4992241345133, -1.25], [0.75, 1], [0.785398163397449, 0.981747704246811], [-1.75665867323649, -1.5], [-0.822755594819391, -0.512281403973458], [0.132682609402433, 0.360517379888462], [2.625, 2.8125]}
CP(1) => []
x := {[-1.4992241345133, -1.25], [0.75, 1], [0.785398163397449, 0.981747704246811], [-1.75665867323649, -1.5], [-0.822755594819391, -0.512281403973458], [0.132682609402433, 0.360517379888462], [2.8125, 3]}
CP(1) => {[-1.4992241345133, -1.25], [0.75, 1], [0.785398163397449, 0.981747704246811], [-1.75398538971466, -1.5], [-0.819042529122894, -0.512281403973458], [0.134997277330379, 0.36051488862243], [2.8125, 3]}
split: 4 -0.665662 (266)
x := {[-1.25, -1], [0.75, 1], [0.785398163397449, 0.981747704246811], [-1.75398538971466, -1.5], [-0.819042529122894, -0.665661966548176], [0.134997277330379, 0.36051488862243], [2.8125, 3]}
CP(1) => []
x := {[-1.25, -1], [0.75, 1], [0.785398163397449, 0.981747704246811], [-1.75398538971466, -1.5], [-0.665661966548176, -0.512281403973458], [0.134997277330379, 0.36051488862243], [2.8125, 3]}
CP(1) => []
x := {[-1.5, -1.25], [0.75, 1], [1.17809724509617, 1.5707963267949], [-1.90553361955492, -1.70276680977746], [-0.512281403973458, -0.301376129800856], [-4.94065645841247e-324, 0.355805371160506], [2.625, 3]}
CP(1) => []
x := {[-1.5, -1.25], [0.75, 1], [1.17809724509617, 1.5707963267949], [-1.70276680977746, -1.5], [-0.512281403973458, -0.301376129800856], [-4.94065645841247e-324, 0.355805371160506], [2.625, 3]}
CP(1) => []
x := {[-1.25, -1], [0.75, 1], [1.17809724509617, 1.37444678594553], [-1.70145692228399, -1.5], [-0.512281403973458, -0.304276873790086], [-4.94065645841247e-324, 0.353405738735085], [2.625, 3]}
CP(1) => []
x := {[-1.25, -1], [0.75, 1], [1.37444678594553, 1.5707963267949], [-1.70145692228399, -1.5], [-0.512281403973458, -0.304276873790086], [-4.94065645841247e-324, 0.353405738735085], [2.625, 3]}
split: 6 2.8125 (262)
x := {[-1.5, -1.25], [0.5, 0.75], [0.785398163397449, 1.17809724509617], [-1.5, -1.25], [-1, -0.75], [-4.94065645841247e-324, 0.392699081698724], [2.625, 3]}
split: 2 0.981748 (263)
x := {[-1.5, -1.25], [0.5, 0.75], [0.785398163397449, 1.17809724509617], [-1.5, -1.25], [-0.75, -0.5], [-4.94065645841247e-324, 0.392699081698724], [2.625, 3]}
CP(1) => []
x := {[-1.5, -1.25], [0.5, 0.75], [0.785398163397449, 0.981747704246811], [-1.25, -1], [-1, -0.75], [-4.94065645841247e-324, 0.392699081698724], [2.625, 3]}
CP(1) => []
x := {[-1.5, -1.25], [0.5, 0.75], [0.981747704246811, 1.17809724509617], [-1.25, -1], [-1, -0.75], [-4.94065645841247e-324, 0.392699081698724], [2.625, 3]}
CP(1) => []
x := {[-1.5, -1.25], [0.75, 1], [0.785398163397449, 1.17809724509617], [-1.5, -1.25], [-1, -0.75], [-4.94065645841247e-324, 0.392699081698724], [2.625, 3]}
split: 2 0.981748 (261)
x := {[-1.5, -1.25], [0.75, 1], [0.785398163397449, 1.17809724509617], [-1.5, -1.25], [-0.75, -0.5], [-4.94065645841247e-324, 0.392699081698724], [2.625, 3]}
split: 2 0.981748 (262)
x := {[-1.5, -1.25], [0.75, 1], [0.785398163397449, 0.981747704246811], [-1.25, -1], [-1, -0.75], [-4.94065645841247e-324, 0.392699081698724], [2.625, 3]}
CP(1) => []
x := {[-1.5, -1.25], [0.75, 1], [0.981747704246811, 1.17809724509617], [-1.25, -1], [-1, -0.75], [-4.94065645841247e-324, 0.392699081698724], [2.625, 3]}
split: 5 0.19635 (262)
x := {[-1.25, -1], [0.75, 1], [0.785398163397449, 0.981747704246811], [-1.5, -1.25], [-1, -0.75], [-4.94065645841247e-324, 0.392699081698724], [2.625, 3]}
split: 5 0.19635 (263)
x := {[-1.25, -1], [0.75, 1], [0.981747704246811, 1.17809724509617], [-1.5, -1.25], [-1, -0.75], [-4.94065645841247e-324, 0.392699081698724], [2.625, 3]}
split: 5 0.19635 (264)
x := {[-1.25, -1], [0.75, 1], [0.785398163397449, 0.981747704246811], [-1.5, -1.25], [-0.75, -0.5], [-4.94065645841247e-324, 0.392699081698724], [2.625, 3]}
split: 5 0.19635 (265)
x := {[-1.25, -1], [0.75, 1], [0.981747704246811, 1.17809724509617], [-1.5, -1.25], [-0.75, -0.5], [-4.94065645841247e-324, 0.392699081698724], [2.625, 3]}
CP(1) => []
x := {[-1.25, -1], [0.75, 1], [0.785398163397449, 0.981747704246811], [-1.25, -1], [-1, -0.75], [-4.94065645841247e-324, 0.196349540849362], [2.625, 3]}
CP(1) => []
x := {[-1.25, -1], [0.75, 1], [0.785398163397449, 0.981747704246811], [-1.25, -1], [-1, -0.75], [0.196349540849362, 0.392699081698724], [2.625, 3]}
CP(1) => []
x := {[-1.25, -1], [0.75, 1], [0.981747704246811, 1.17809724509617], [-1.25, -1], [-1, -0.75], [-4.94065645841247e-324, 0.196349540849362], [2.625, 3]}
CP(1) => []
x := {[-1.25, -1], [0.75, 1], [0.981747704246811, 1.17809724509617], [-1.25, -1], [-1, -0.75], [0.196349540849362, 0.392699081698724], [2.625, 3]}
split: 6 2.8125 (262)
x := {[-1.5, -1.25], [0.5, 0.75], [1.17809724509617, 1.5707963267949], [-1.25, -1], [-1, -0.75], [-4.94065645841247e-324, 0.196349540849362], [2.625, 3]}
CP(1) => []
x := {[-1.5, -1.25], [0.5, 0.75], [1.17809724509617, 1.5707963267949], [-1.25, -1], [-1, -0.75], [0.196349540849362, 0.392699081698724], [2.625, 3]}
CP(1) => []
x := {[-1.5, -1.25], [0.75, 1], [1.17809724509617, 1.5707963267949], [-1.5, -1.25], [-1, -0.75], [-4.94065645841247e-324, 0.392699081698724], [2.625, 3]}
split: 5 0.19635 (261)
x := {[-1.5, -1.25], [0.75, 1], [1.17809724509617, 1.5707963267949], [-1.5, -1.25], [-0.75, -0.5], [-4.94065645841247e-324, 0.392699081698724], [2.625, 3]}
CP(1) => []
x := {[-1.5, -1.25], [0.75, 1], [1.17809724509617, 1.5707963267949], [-1.25, -1], [-1, -0.75], [-4.94065645841247e-324, 0.196349540849362], [2.625, 3]}
CP(1) => []
x := {[-1.5, -1.25], [0.75, 1], [1.17809724509617, 1.5707963267949], [-1.25, -1], [-1, -0.75], [0.196349540849362, 0.392699081698724], [2.625, 3]}
split: 2 1.37445 (260)
x := {[-1.25, -1], [0.75, 1], [1.17809724509617, 1.5707963267949], [-1.5, -1.25], [-1, -0.75], [-4.94065645841247e-324, 0.196349540849362], [2.625, 3]}
CP(1) => []
x := {[-1.25, -1], [0.75, 1], [1.17809724509617, 1.5707963267949], [-1.5, -1.25], [-1, -0.75], [0.196349540849362, 0.392699081698724], [2.625, 3]}
CP(1) => []
x := {[-1.25, -1], [0.75, 1], [1.17809724509617, 1.5707963267949], [-1.5, -1.25], [-0.75, -0.5], [-4.94065645841247e-324, 0.196349540849362], [2.625, 3]}
CP(1) => []
x := {[-1.25, -1], [0.75, 1], [1.17809724509617, 1.5707963267949], [-1.5, -1.25], [-0.75, -0.5], [0.196349540849362, 0.392699081698724], [2.625, 3]}
CP(1) => []
x := {[-1.25, -1], [0.75, 1], [1.17809724509617, 1.37444678594553], [-1.25, -1], [-1, -0.75], [0.196349540849362, 0.392699081698724], [2.625, 3]}
split: 6 2.8125 (257)
x := {[-1.25, -1], [0.75, 1], [1.37444678594553, 1.5707963267949], [-1.25, -1], [-1, -0.75], [0.196349540849362, 0.392699081698724], [2.625, 3]}
CP(1) => []
x := {[-1.5, -1.25], [0.5, 0.75], [0.785398163397449, 1.17809724509617], [-1.5, -1.25], [-1, -0.75], [0.392699081698724, 0.785398163397449], [2.625, 3]}
split: 2 0.981748 (257)
x := {[-1.5, -1.25], [0.5, 0.75], [0.785398163397449, 1.17809724509617], [-1.5, -1.25], [-0.75, -0.5], [0.392699081698724, 0.785398163397449], [2.625, 3]}
split: 2 0.981748 (258)
x := {[-1.5, -1.25], [0.5, 0.75], [0.785398163397449, 0.981747704246811], [-1.25, -1], [-1, -0.75], [0.392699081698724, 0.785398163397449], [2.625, 3]}
CP(1) => []
x := {[-1.5, -1.25], [0.5, 0.75], [0.981747704246811, 1.17809724509617], [-1.25, -1], [-1, -0.75], [0.392699081698724, 0.785398163397449], [2.625, 3]}
split: 5 0.589049 (258)
x := {[-1.5, -1.25], [0.75, 1], [0.785398163397449, 1.17809724509617], [-1.5, -1.25], [-1, -0.75], [0.392699081698724, 0.785398163397449], [2.625, 3]}
split: 2 0.981748 (259)
x := {[-1.5, -1.25], [0.75, 1], [0.785398163397449, 1.17809724509617], [-1.5, -1.25], [-0.75, -0.5], [0.392699081698724, 0.785398163397449], [2.625, 3]}
split: 2 0.981748 (260)
x := {[-1.5, -1.25], [0.75, 1], [0.785398163397449, 0.981747704246811], [-1.25, -1], [-1, -0.75], [0.392699081698724, 0.785398163397449], [2.625, 3]}
split: 5 0.589049 (261)
x := {[-1.5, -1.25], [0.75, 1], [0.981747704246811, 1.17809724509617], [-1.25, -1], [-1, -0.75], [0.392699081698724, 0.785398163397449], [2.625, 3]}
split: 5 0.589049 (262)
x := {[-1.25, -1], [0.75, 1], [0.785398163397449, 0.981747704246811], [-1.5, -1.25], [-1, -0.75], [0.392699081698724, 0.785398163397449], [2.625, 3]}
CP(1) => []
x := {[-1.25, -1], [0.75, 1], [0.981747704246811, 1.17809724509617], [-1.5, -1.25], [-1, -0.75], [0.392699081698724, 0.785398163397449], [2.625, 3]}
CP(1) => []
x := {[-1.25, -1], [0.75, 1], [0.785398163397449, 0.981747704246811], [-1.5, -1.25], [-0.75, -0.5], [0.392699081698724, 0.785398163397449], [2.625, 3]}
CP(1) => []
x := {[-1.25, -1], [0.75, 1], [0.981747704246811, 1.17809724509617], [-1.5, -1.25], [-0.75, -0.5], [0.392699081698724, 0.785398163397449], [2.625, 3]}
CP(1) => []
x := {[-1.25, -1], [0.75, 1], [0.785398163397449, 0.981747704246811], [-1.25, -1], [-1, -0.75], [0.392699081698724, 0.589048622548086], [2.625, 3]}
CP(1) => []
x := {[-1.25, -1], [0.75, 1], [0.785398163397449, 0.981747704246811], [-1.25, -1], [-1, -0.75], [0.589048622548086, 0.785398163397449], [2.625, 3]}
CP(1) => []
x := {[-1.25, -1], [0.75, 1], [0.981747704246811, 1.17809724509617], [-1.25, -1], [-1, -0.75], [0.392699081698724, 0.589048622548086], [2.625, 3]}
split: 6 2.8125 (257)
x := {[-1.25, -1], [0.75, 1], [0.981747704246811, 1.17809724509617], [-1.25, -1], [-1, -0.75], [0.589048622548086, 0.785398163397449], [2.625, 3]}
CP(1) => []
x := {[-1.5, -1.25], [0.5, 0.75], [1.17809724509617, 1.5707963267949], [-1.5, -1.25], [-1, -0.75], [0.392699081698724, 0.785398163397449], [2.625, 3]}
split: 5 0.589049 (257)
x := {[-1.5, -1.25], [0.5, 0.75], [1.17809724509617, 1.5707963267949], [-1.5, -1.25], [-0.75, -0.5], [0.392699081698724, 0.785398163397449], [2.625, 3]}
CP(1) => []
x := {[-1.5, -1.25], [0.5, 0.75], [1.17809724509617, 1.5707963267949], [-1.25, -1], [-1, -0.75], [0.392699081698724, 0.589048622548086], [2.625, 3]}
CP(1) => []
x := {[-1.5, -1.25], [0.5, 0.75], [1.17809724509617, 1.5707963267949], [-1.25, -1], [-1, -0.75], [0.589048622548086, 0.785398163397449], [2.625, 3]}
split: 2 1.37445 (256)
x := {[-1.5, -1.25], [0.75, 1], [1.17809724509617, 1.5707963267949], [-1.5, -1.25], [-1, -0.75], [0.392699081698724, 0.785398163397449], [2.625, 3]}
split: 5 0.589049 (257)
x := {[-1.5, -1.25], [0.75, 1], [1.17809724509617, 1.5707963267949], [-1.5, -1.25], [-0.75, -0.5], [0.392699081698724, 0.785398163397449], [2.625, 3]}
split: 5 0.589049 (258)
x := {[-1.5, -1.25], [0.75, 1], [1.17809724509617, 1.5707963267949], [-1.25, -1], [-1, -0.75], [0.392699081698724, 0.589048622548086], [2.625, 3]}
split: 2 1.37445 (259)
x := {[-1.5, -1.25], [0.75, 1], [1.17809724509617, 1.5707963267949], [-1.25, -1], [-1, -0.75], [0.589048622548086, 0.785398163397449], [2.625, 3]}
split: 2 1.37445 (260)
x := {[-1.25, -1], [0.75, 1], [1.17809724509617, 1.5707963267949], [-1.5, -1.25], [-1, -0.75], [0.392699081698724, 0.589048622548086], [2.625, 3]}
split: 2 1.37445 (261)
x := {[-1.25, -1], [0.75, 1], [1.17809724509617, 1.5707963267949], [-1.5, -1.25], [-1, -0.75], [0.589048622548086, 0.785398163397449], [2.625, 3]}
CP(1) => []
x := {[-1.25, -1], [0.75, 1], [1.17809724509617, 1.5707963267949], [-1.5, -1.25], [-0.75, -0.5], [0.392699081698724, 0.589048622548086], [2.625, 3]}
CP(1) => []
x := {[-1.25, -1], [0.75, 1], [1.17809724509617, 1.5707963267949], [-1.5, -1.25], [-0.75, -0.5], [0.589048622548086, 0.785398163397449], [2.625, 3]}
CP(1) => []
x := {[-1.25, -1], [0.75, 1], [1.17809724509617, 1.37444678594553], [-1.25, -1], [-1, -0.75], [0.392699081698724, 0.589048622548086], [2.625, 3]}
split: 6 2.8125 (259)
x := {[-1.25, -1], [0.75, 1], [1.37444678594553, 1.5707963267949], [-1.25, -1], [-1, -0.75], [0.392699081698724, 0.589048622548086], [2.625, 3]}
CP(1) => []
x := {[-1.25, -1], [0.75, 1], [1.17809724509617, 1.37444678594553], [-1.25, -1], [-1, -0.75], [0.589048622548086, 0.785398163397449], [2.625, 3]}
CP(1) => []
x := {[-1.25, -1], [0.75, 1], [1.37444678594553, 1.5707963267949], [-1.25, -1], [-1, -0.75], [0.589048622548086, 0.785398163397449], [2.625, 3]}
CP(1) => []
x := {[-1.921626306698, -1.710813153349], [0.0783736933019978, 0.5], [1.17809724509617, 1.5707963267949], [-1.5, -1.25], [-1, -0.75], [0.785398163397449, 1.17809724509617], [2.625, 3]}
CP(1) => {[-1.9044562872498, -1.710813153349], [0.0783736933019978, 0.5], [1.17809724509617, 1.55604708292123], [-1.5, -1.25], [-1, -0.75], [0.785398163397449, 1.17809724509617], [2.625, 3]}
split: 1 0.289187 (257)
x := {[-1.710813153349, -1.5], [0.0783736933019978, 0.5], [1.17809724509617, 1.5707963267949], [-1.5, -1.25], [-1, -0.75], [0.785398163397449, 1.17809724509617], [2.625, 3]}
CP(2) => {[-1.710813153349, -1.5], [0.289186846650999, 0.5], [1.17809724509617, 1.5707963267949], [-1.5, -1.25], [-1, -0.75], [0.785398163397449, 1.17809724509617], [2.625, 3]}
split: 5 0.981748 (258)
x := {[-1.921626306698, -1.710813153349], [0.0783736933019978, 0.5], [1.17809724509617, 1.5707963267949], [-1.5, -1.25], [-0.75, -0.5], [0.785398163397449, 1.17809724509617], [2.625, 3]}
CP(1) => {[-1.9044562872498, -1.710813153349], [0.0783736933019978, 0.5], [1.17809724509617, 1.55604708292123], [-1.5, -1.25], [-0.75, -0.5], [0.785398163397449, 1.17809724509617], [2.625, 3]}
split: 1 0.289187 (259)
x := {[-1.710813153349, -1.5], [0.0783736933019978, 0.5], [1.17809724509617, 1.5707963267949], [-1.5, -1.25], [-0.75, -0.5], [0.785398163397449, 1.17809724509617], [2.625, 3]}
CP(2) => {[-1.710813153349, -1.5], [0.289186846650999, 0.5], [1.17809724509617, 1.5707963267949], [-1.5, -1.25], [-0.75, -0.5], [0.785398163397449, 1.17809724509617], [2.625, 3]}
split: 5 0.981748 (260)
x := {[-1.9044562872498, -1.710813153349], [0.0783736933019978, 0.289186846650999], [1.17809724509617, 1.55604708292123], [-1.25, -1], [-1, -0.75], [0.785398163397449, 1.17809724509617], [2.625, 3]}
CP(6) => []
x := {[-1.9044562872498, -1.710813153349], [0.289186846650999, 0.5], [1.17809724509617, 1.55604708292123], [-1.25, -1], [-1, -0.75], [0.785398163397449, 1.17809724509617], [2.625, 3]}
CP(2) => []
x := {[-1.710813153349, -1.5], [0.289186846650999, 0.5], [1.17809724509617, 1.5707963267949], [-1.25, -1], [-1, -0.75], [0.785398163397449, 0.981747704246811], [2.625, 3]}
split: 2 1.37445 (259)
x := {[-1.710813153349, -1.5], [0.289186846650999, 0.5], [1.17809724509617, 1.5707963267949], [-1.25, -1], [-1, -0.75], [0.981747704246811, 1.17809724509617], [2.625, 3]}
CP(1) => []
x := {[-1.921626306698, -1.710813153349], [0.0783736933019978, 0.5], [1.17809724509617, 1.5707963267949], [-1.5, -1.25], [-1, -0.75], [1.17809724509617, 1.5707963267949], [2.625, 3]}
CP(1) => {[-1.9044562872498, -1.710813153349], [0.0783736933019978, 0.5], [1.17809724509617, 1.55604708292123], [-1.5, -1.25], [-1, -0.75], [1.17809724509617, 1.5707963267949], [2.625, 3]}
split: 1 0.289187 (259)
x := {[-1.710813153349, -1.5], [0.0783736933019978, 0.5], [1.17809724509617, 1.5707963267949], [-1.5, -1.25], [-1, -0.75], [1.17809724509617, 1.5707963267949], [2.625, 3]}
CP(2) => {[-1.710813153349, -1.5], [0.289186846650999, 0.5], [1.17809724509617, 1.5707963267949], [-1.5, -1.25], [-1, -0.75], [1.17809724509617, 1.5707963267949], [2.625, 3]}
split: 2 1.37445 (260)
x := {[-1.921626306698, -1.710813153349], [0.0783736933019978, 0.5], [1.17809724509617, 1.5707963267949], [-1.5, -1.25], [-0.75, -0.5], [1.17809724509617, 1.5707963267949], [2.625, 3]}
CP(1) => {[-1.9044562872498, -1.710813153349], [0.0783736933019978, 0.5], [1.17809724509617, 1.55604708292123], [-1.5, -1.25], [-0.75, -0.5], [1.17809724509617, 1.5707963267949], [2.625, 3]}
split: 1 0.289187 (261)
x := {[-1.710813153349, -1.5], [0.0783736933019978, 0.5], [1.17809724509617, 1.5707963267949], [-1.5, -1.25], [-0.75, -0.5], [1.17809724509617, 1.5707963267949], [2.625, 3]}
CP(2) => {[-1.710813153349, -1.5], [0.289186846650999, 0.5], [1.17809724509617, 1.5707963267949], [-1.5, -1.25], [-0.75, -0.5], [1.17809724509617, 1.5707963267949], [2.625, 3]}
split: 2 1.37445 (262)
x := {[-1.9044562872498, -1.710813153349], [0.0783736933019978, 0.289186846650999], [1.17809724509617, 1.55604708292123], [-1.25, -1], [-1, -0.75], [1.17809724509617, 1.5707963267949], [2.625, 3]}
CP(1) => []
x := {[-1.9044562872498, -1.710813153349], [0.289186846650999, 0.5], [1.17809724509617, 1.55604708292123], [-1.25, -1], [-1, -0.75], [1.17809724509617, 1.5707963267949], [2.625, 3]}
CP(1) => []
x := {[-1.710813153349, -1.5], [0.289186846650999, 0.5], [1.17809724509617, 1.37444678594553], [-1.25, -1], [-1, -0.75], [1.17809724509617, 1.5707963267949], [2.625, 3]}
CP(1) => []
x := {[-1.710813153349, -1.5], [0.289186846650999, 0.5], [1.37444678594553, 1.5707963267949], [-1.25, -1], [-1, -0.75], [1.17809724509617, 1.5707963267949], [2.625, 3]}
CP(1) => []
x := {[-1.86710940815609, -1.5], [0.5, 0.741021759975021], [1.17809724509617, 1.52152518198677], [-1.81130623898782, -1.5], [-0.5, -0.186067533689148], [1.17809724509617, 1.37444678594553], [2.625, 3]}
CP(1) => []
x := {[-1.86710940815609, -1.5], [0.5, 0.741021759975021], [1.17809724509617, 1.52152518198677], [-1.81130623898782, -1.5], [-0.5, -0.186067533689148], [1.37444678594553, 1.5707963267949], [2.625, 3]}
CP(1) => []
x := {[-1.86948366805225, -1.5], [0.5, 0.742858130580828], [1.17809724509617, 1.52356700121422], [-1.5, -1.25], [-1, -0.75], [0.785398163397449, 1.17809724509617], [2.625, 3]}
split: 5 0.981748 (257)
x := {[-1.86948366805225, -1.5], [0.742858130580828, 0.985716261161655], [1.17809724509617, 1.52356700121422], [-1.5, -1.25], [-1, -0.75], [0.785398163397449, 1.17809724509617], [2.625, 3]}
CP(1) => []
x := {[-1.86948366805225, -1.5], [0.5, 0.742858130580828], [1.17809724509617, 1.52356700121422], [-1.5, -1.25], [-0.75, -0.5], [0.785398163397449, 1.17809724509617], [2.625, 3]}
split: 5 0.981748 (257)
x := {[-1.86948366805225, -1.5], [0.742858130580828, 0.985716261161655], [1.17809724509617, 1.52356700121422], [-1.5, -1.25], [-0.75, -0.5], [0.785398163397449, 1.17809724509617], [2.625, 3]}
CP(1) => []
x := {[-1.86710940815609, -1.5], [0.5, 0.741021759975021], [1.17809724509617, 1.52152518198677], [-1.25, -1], [-1, -0.75], [0.785398163397449, 0.981747704246811], [2.625, 3]}
split: 6 2.8125 (257)
x := {[-1.86710940815609, -1.5], [0.5, 0.741021759975021], [1.17809724509617, 1.52152518198677], [-1.25, -1], [-1, -0.75], [0.981747704246811, 1.17809724509617], [2.625, 3]}
CP(1) => []
x := {[-1.86948366805225, -1.5], [0.5, 0.742858130580828], [1.17809724509617, 1.52356700121422], [-1.5, -1.25], [-1, -0.75], [1.17809724509617, 1.5707963267949], [2.625, 3]}
split: 5 1.37445 (257)
x := {[-1.86948366805225, -1.5], [0.742858130580828, 0.985716261161655], [1.17809724509617, 1.52356700121422], [-1.5, -1.25], [-1, -0.75], [1.17809724509617, 1.5707963267949], [2.625, 3]}
CP(2) => []
x := {[-1.86948366805225, -1.5], [0.5, 0.742858130580828], [1.17809724509617, 1.52356700121422], [-1.5, -1.25], [-0.75, -0.5], [1.17809724509617, 1.5707963267949], [2.625, 3]}
split: 5 1.37445 (257)
x := {[-1.86948366805225, -1.5], [0.742858130580828, 0.985716261161655], [1.17809724509617, 1.52356700121422], [-1.5, -1.25], [-0.75, -0.5], [1.17809724509617, 1.5707963267949], [2.625, 3]}
CP(2) => []
x := {[-1.86710940815609, -1.5], [0.5, 0.741021759975021], [1.17809724509617, 1.52152518198677], [-1.25, -1], [-1, -0.75], [1.17809724509617, 1.37444678594553], [2.625, 3]}
CP(1) => []
x := {[-1.86710940815609, -1.5], [0.5, 0.741021759975021], [1.17809724509617, 1.52152518198677], [-1.25, -1], [-1, -0.75], [1.37444678594553, 1.5707963267949], [2.625, 3]}
CP(1) => []
x := {[-1.5, -1.25], [0.5, 0.75], [0.785398163397449, 1.17809724509617], [-1.5, -1.25], [-1, -0.75], [0.785398163397449, 1.17809724509617], [2.625, 3]}
split: 2 0.981748 (255)
x := {[-1.5, -1.25], [0.5, 0.75], [0.785398163397449, 1.17809724509617], [-1.5, -1.25], [-0.75, -0.5], [0.785398163397449, 1.17809724509617], [2.625, 3]}
split: 2 0.981748 (256)
x := {[-1.5, -1.25], [0.75, 1], [0.785398163397449, 1.17809724509617], [-1.5, -1.25], [-1, -0.75], [0.785398163397449, 1.17809724509617], [2.625, 3]}
split: 2 0.981748 (257)
x := {[-1.5, -1.25], [0.75, 1], [0.785398163397449, 1.17809724509617], [-1.5, -1.25], [-0.75, -0.5], [0.785398163397449, 1.17809724509617], [2.625, 3]}
split: 2 0.981748 (258)
x := {[-1.5, -1.25], [0.75, 1], [0.785398163397449, 0.981747704246811], [-1.25, -1], [-1, -0.75], [0.785398163397449, 1.17809724509617], [2.625, 3]}
CP(1) => []
x := {[-1.5, -1.25], [0.75, 1], [0.981747704246811, 1.17809724509617], [-1.25, -1], [-1, -0.75], [0.785398163397449, 1.17809724509617], [2.625, 3]}
CP(1) => []
x := {[-1.25, -1], [0.75, 1], [0.785398163397449, 0.981747704246811], [-1.5, -1.25], [-1, -0.75], [0.785398163397449, 1.17809724509617], [2.625, 3]}
split: 5 0.981748 (257)
x := {[-1.25, -1], [0.75, 1], [0.981747704246811, 1.17809724509617], [-1.5, -1.25], [-1, -0.75], [0.785398163397449, 1.17809724509617], [2.625, 3]}
split: 5 0.981748 (258)
x := {[-1.25, -1], [0.75, 1], [0.785398163397449, 0.981747704246811], [-1.5, -1.25], [-0.75, -0.5], [0.785398163397449, 1.17809724509617], [2.625, 3]}
split: 5 0.981748 (259)
x := {[-1.25, -1], [0.75, 1], [0.981747704246811, 1.17809724509617], [-1.5, -1.25], [-0.75, -0.5], [0.785398163397449, 1.17809724509617], [2.625, 3]}
split: 5 0.981748 (260)
x := {[-1.25, -1], [0.75, 1], [0.785398163397449, 0.981747704246811], [-1.25, -1], [-1, -0.75], [0.785398163397449, 0.981747704246811], [2.625, 3]}
CP(1) => []
x := {[-1.25, -1], [0.75, 1], [0.785398163397449, 0.981747704246811], [-1.25, -1], [-1, -0.75], [0.981747704246811, 1.17809724509617], [2.625, 3]}
CP(1) => []
x := {[-1.5, -1.25], [0.5, 0.75], [0.785398163397449, 1.17809724509617], [-1.5, -1.25], [-1, -0.75], [1.17809724509617, 1.5707963267949], [2.625, 3]}
split: 2 0.981748 (259)
x := {[-1.5, -1.25], [0.5, 0.75], [0.785398163397449, 1.17809724509617], [-1.5, -1.25], [-0.75, -0.5], [1.17809724509617, 1.5707963267949], [2.625, 3]}
split: 2 0.981748 (260)
x := {[-1.5, -1.25], [0.5, 0.75], [0.785398163397449, 0.981747704246811], [-1.25, -1], [-1, -0.75], [1.17809724509617, 1.5707963267949], [2.625, 3]}
split: 5 1.37445 (261)
x := {[-1.5, -1.25], [0.5, 0.75], [0.981747704246811, 1.17809724509617], [-1.25, -1], [-1, -0.75], [1.17809724509617, 1.5707963267949], [2.625, 3]}
split: 5 1.37445 (262)
x := {[-1.5, -1.25], [0.75, 1], [0.785398163397449, 1.17809724509617], [-1.5, -1.25], [-1, -0.75], [1.17809724509617, 1.5707963267949], [2.625, 3]}
split: 2 0.981748 (263)
x := {[-1.5, -1.25], [0.75, 1], [0.785398163397449, 1.17809724509617], [-1.5, -1.25], [-0.75, -0.5], [1.17809724509617, 1.5707963267949], [2.625, 3]}
split: 2 0.981748 (264)
x := {[-1.5, -1.25], [0.75, 1], [0.785398163397449, 0.981747704246811], [-1.25, -1], [-1, -0.75], [1.17809724509617, 1.5707963267949], [2.625, 3]}
split: 5 1.37445 (265)
x := {[-1.5, -1.25], [0.75, 1], [0.981747704246811, 1.17809724509617], [-1.25, -1], [-1, -0.75], [1.17809724509617, 1.5707963267949], [2.625, 3]}
split: 5 1.37445 (266)
x := {[-1.25, -1], [0.75, 1], [0.785398163397449, 0.981747704246811], [-1.5, -1.25], [-1, -0.75], [1.17809724509617, 1.5707963267949], [2.625, 3]}
split: 5 1.37445 (267)
x := {[-1.25, -1], [0.75, 1], [0.981747704246811, 1.17809724509617], [-1.5, -1.25], [-1, -0.75], [1.17809724509617, 1.5707963267949], [2.625, 3]}
CP(1) => []
x := {[-1.25, -1], [0.75, 1], [0.785398163397449, 0.981747704246811], [-1.5, -1.25], [-0.75, -0.5], [1.17809724509617, 1.5707963267949], [2.625, 3]}
CP(1) => []
x := {[-1.25, -1], [0.75, 1], [0.981747704246811, 1.17809724509617], [-1.5, -1.25], [-0.75, -0.5], [1.17809724509617, 1.5707963267949], [2.625, 3]}
CP(1) => []
x := {[-1.25, -1], [0.75, 1], [0.785398163397449, 0.981747704246811], [-1.25, -1], [-1, -0.75], [1.17809724509617, 1.37444678594553], [2.625, 3]}
CP(1) => []
x := {[-1.25, -1], [0.75, 1], [0.785398163397449, 0.981747704246811], [-1.25, -1], [-1, -0.75], [1.37444678594553, 1.5707963267949], [2.625, 3]}
CP(1) => []
x := {[-1.25, -1], [0.75, 1], [0.981747704246811, 1.17809724509617], [-1.25, -1], [-1, -0.75], [1.17809724509617, 1.37444678594553], [2.625, 3]}
CP(1) => []
x := {[-1.25, -1], [0.75, 1], [0.981747704246811, 1.17809724509617], [-1.25, -1], [-1, -0.75], [1.37444678594553, 1.5707963267949], [2.625, 3]}
CP(1) => []
x := {[-1.5, -1.25], [0.5, 0.75], [1.17809724509617, 1.5707963267949], [-1.5, -1.25], [-1, -0.75], [0.785398163397449, 1.17809724509617], [2.625, 3]}
split: 5 0.981748 (261)
x := {[-1.5, -1.25], [0.5, 0.75], [1.17809724509617, 1.5707963267949], [-1.5, -1.25], [-0.75, -0.5], [0.785398163397449, 1.17809724509617], [2.625, 3]}
split: 5 0.981748 (262)
x := {[-1.5, -1.25], [0.5, 0.75], [1.17809724509617, 1.5707963267949], [-1.25, -1], [-1, -0.75], [0.785398163397449, 0.981747704246811], [2.625, 3]}
split: 2 1.37445 (263)
x := {[-1.5, -1.25], [0.5, 0.75], [1.17809724509617, 1.5707963267949], [-1.25, -1], [-1, -0.75], [0.981747704246811, 1.17809724509617], [2.625, 3]}
split: 2 1.37445 (264)
x := {[-1.5, -1.25], [0.75, 1], [1.17809724509617, 1.5707963267949], [-1.5, -1.25], [-1, -0.75], [0.785398163397449, 1.17809724509617], [2.625, 3]}
split: 5 0.981748 (265)
x := {[-1.5, -1.25], [0.75, 1], [1.17809724509617, 1.5707963267949], [-1.5, -1.25], [-0.75, -0.5], [0.785398163397449, 1.17809724509617], [2.625, 3]}
split: 5 0.981748 (266)
x := {[-1.5, -1.25], [0.75, 1], [1.17809724509617, 1.5707963267949], [-1.25, -1], [-1, -0.75], [0.785398163397449, 0.981747704246811], [2.625, 3]}
split: 2 1.37445 (267)
x := {[-1.5, -1.25], [0.75, 1], [1.17809724509617, 1.5707963267949], [-1.25, -1], [-1, -0.75], [0.981747704246811, 1.17809724509617], [2.625, 3]}
split: 2 1.37445 (268)
x := {[-1.25, -1], [0.75, 1], [1.17809724509617, 1.5707963267949], [-1.5, -1.25], [-1, -0.75], [0.785398163397449, 0.981747704246811], [2.625, 3]}
CP(2) => {[-1.25, -1], [0.75, 1], [1.17809724509617, 1.5707963267949], [-1.43476554712997, -1.25], [-1, -0.75], [0.785398163397449, 0.981747704246811], [2.625, 3]}
split: 2 1.37445 (269)
x := {[-1.25, -1], [0.75, 1], [1.17809724509617, 1.5707963267949], [-1.5, -1.25], [-1, -0.75], [0.981747704246811, 1.17809724509617], [2.625, 3]}
CP(1) => []
x := {[-1.25, -1], [0.75, 1], [1.17809724509617, 1.5707963267949], [-1.5, -1.25], [-0.75, -0.5], [0.785398163397449, 0.981747704246811], [2.625, 3]}
CP(1) => []
x := {[-1.25, -1], [0.75, 1], [1.17809724509617, 1.5707963267949], [-1.5, -1.25], [-0.75, -0.5], [0.981747704246811, 1.17809724509617], [2.625, 3]}
CP(1) => []
x := {[-1.25, -1], [0.75, 1], [1.17809724509617, 1.37444678594553], [-1.25, -1], [-1, -0.75], [0.785398163397449, 0.981747704246811], [2.625, 3]}
CP(1) => []
x := {[-1.25, -1], [0.75, 1], [1.37444678594553, 1.5707963267949], [-1.25, -1], [-1, -0.75], [0.785398163397449, 0.981747704246811], [2.625, 3]}
CP(1) => []
x := {[-1.25, -1], [0.75, 1], [1.17809724509617, 1.37444678594553], [-1.25, -1], [-1, -0.75], [0.981747704246811, 1.17809724509617], [2.625, 3]}
CP(1) => []
x := {[-1.25, -1], [0.75, 1], [1.37444678594553, 1.5707963267949], [-1.25, -1], [-1, -0.75], [0.981747704246811, 1.17809724509617], [2.625, 3]}
CP(1) => []
x := {[-1.5, -1.25], [0.5, 0.75], [1.17809724509617, 1.5707963267949], [-1.5, -1.25], [-1, -0.75], [1.17809724509617, 1.5707963267949], [2.625, 3]}
split: 2 1.37445 (263)
x := {[-1.5, -1.25], [0.5, 0.75], [1.17809724509617, 1.5707963267949], [-1.5, -1.25], [-0.75, -0.5], [1.17809724509617, 1.5707963267949], [2.625, 3]}
split: 2 1.37445 (264)
x := {[-1.5, -1.25], [0.5, 0.75], [1.17809724509617, 1.37444678594553], [-1.25, -1], [-1, -0.75], [1.17809724509617, 1.5707963267949], [2.625, 3]}
split: 5 1.37445 (265)
x := {[-1.5, -1.25], [0.5, 0.75], [1.37444678594553, 1.5707963267949], [-1.25, -1], [-1, -0.75], [1.17809724509617, 1.5707963267949], [2.625, 3]}
split: 5 1.37445 (266)
x := {[-1.5, -1.25], [0.75, 1], [1.17809724509617, 1.5707963267949], [-1.5, -1.25], [-1, -0.75], [1.17809724509617, 1.5707963267949], [2.625, 3]}
split: 2 1.37445 (267)
x := {[-1.5, -1.25], [0.75, 1], [1.17809724509617, 1.5707963267949], [-1.5, -1.25], [-0.75, -0.5], [1.17809724509617, 1.5707963267949], [2.625, 3]}
split: 2 1.37445 (268)
x := {[-1.5, -1.25], [0.75, 1], [1.17809724509617, 1.37444678594553], [-1.25, -1], [-1, -0.75], [1.17809724509617, 1.5707963267949], [2.625, 3]}
split: 5 1.37445 (269)
x := {[-1.5, -1.25], [0.75, 1], [1.37444678594553, 1.5707963267949], [-1.25, -1], [-1, -0.75], [1.17809724509617, 1.5707963267949], [2.625, 3]}
CP(1) => []
x := {[-1.25, -1], [0.75, 1], [1.17809724509617, 1.37444678594553], [-1.5, -1.25], [-1, -0.75], [1.17809724509617, 1.5707963267949], [2.625, 3]}
CP(1) => []
x := {[-1.25, -1], [0.75, 1], [1.37444678594553, 1.5707963267949], [-1.5, -1.25], [-1, -0.75], [1.17809724509617, 1.5707963267949], [2.625, 3]}
CP(1) => []
x := {[-1.25, -1], [0.75, 1], [1.17809724509617, 1.37444678594553], [-1.25, -1], [-1, -0.75], [1.17809724509617, 1.37444678594553], [2.625, 3]}
split: 6 2.8125 (267)
x := {[-1.25, -1], [0.75, 1], [1.17809724509617, 1.37444678594553], [-1.25, -1], [-1, -0.75], [1.37444678594553, 1.5707963267949], [2.625, 3]}
CP(1) => []
x := {[-1.46662412351188, -1.25], [0.523643874458234, 0.75], [0.196349540849362, 0.391057382430672], [-1.75398538971466, -1.5], [-0.819042529122894, -0.665661966548176], [0.134997277330379, 0.36051488862243], [2.8125, 3]}
CP(1) => []
x := {[-1.46662412351188, -1.25], [0.523643874458234, 0.75], [0.196349540849362, 0.391057382430672], [-1.75398538971466, -1.5], [-0.665661966548176, -0.512281403973458], [0.134997277330379, 0.36051488862243], [2.8125, 3]}
CP(1) => {[-1.46076813896076, -1.25], [0.533375876488122, 0.75], [0.196349540849362, 0.385622514497355], [-1.75202486420958, -1.5], [-0.665661966548176, -0.512281403973458], [0.13667167173526, 0.360488083549654], [2.8125, 3]}
split: 3 -1.62601 (266)
x := {[-1.5, -1.25], [0.5, 0.75], [-4.94065645841247e-324, 0.196349540849362], [-1.70276680977746, -1.5], [-0.512281403973458, -0.301376129800856], [-4.94065645841247e-324, 0.355805371160506], [2.625, 3]}
CP(1) => []
x := {[-1.5, -1.25], [0.5, 0.75], [0.196349540849362, 0.392699081698724], [-1.70276680977746, -1.5], [-0.512281403973458, -0.301376129800856], [-4.94065645841247e-324, 0.355805371160506], [2.625, 3]}
CP(1) => []
x := {[-1.5, -1.25], [0.5, 0.75], [0.392699081698724, 0.589048622548086], [-1.70276680977746, -1.5], [-0.512281403973458, -0.301376129800856], [-4.94065645841247e-324, 0.355805371160506], [2.625, 3]}
CP(1) => []
x := {[-1.5, -1.25], [0.5, 0.75], [0.589048622548086, 0.785398163397449], [-1.70276680977746, -1.5], [-0.512281403973458, -0.301376129800856], [-4.94065645841247e-324, 0.355805371160506], [2.625, 3]}
CP(1) => []
x := {[-1.25, -1], [0.75, 1], [0.589048622548086, 0.785398163397449], [-1.70145692228399, -1.5], [-0.512281403973458, -0.304276873790086], [-4.94065645841247e-324, 0.353405738735085], [2.625, 2.8125]}
CP(1) => []
x := {[-1.25, -1], [0.75, 1], [0.589048622548086, 0.785398163397449], [-1.70145692228399, -1.5], [-0.512281403973458, -0.304276873790086], [-4.94065645841247e-324, 0.353405738735085], [2.8125, 3]}
split: 5 0.176703 (262)
x := {[-1.5, -1.25], [0.5, 0.75], [-4.94065645841247e-324, 0.196349540849362], [-1.5, -1.25], [-1, -0.75], [-4.94065645841247e-324, 0.392699081698724], [2.625, 3]}
CP(1) => []
x := {[-1.5, -1.25], [0.5, 0.75], [0.196349540849362, 0.392699081698724], [-1.5, -1.25], [-1, -0.75], [-4.94065645841247e-324, 0.392699081698724], [2.625, 3]}
CP(1) => []
x := {[-1.5, -1.25], [0.5, 0.75], [-4.94065645841247e-324, 0.196349540849362], [-1.5, -1.25], [-0.75, -0.5], [-4.94065645841247e-324, 0.392699081698724], [2.625, 3]}
CP(1) => []
x := {[-1.5, -1.25], [0.5, 0.75], [0.196349540849362, 0.392699081698724], [-1.5, -1.25], [-0.75, -0.5], [-4.94065645841247e-324, 0.392699081698724], [2.625, 3]}
CP(1) => []
x := {[-1.25, -1], [0.75, 1], [-4.94065645841247e-324, 0.196349540849362], [-1.5, -1.25], [-1, -0.75], [-4.94065645841247e-324, 0.196349540849362], [2.625, 3]}
CP(1) => []
x := {[-1.25, -1], [0.75, 1], [-4.94065645841247e-324, 0.196349540849362], [-1.5, -1.25], [-1, -0.75], [0.196349540849362, 0.392699081698724], [2.625, 3]}
split: 6 2.8125 (258)
x := {[-1.25, -1], [0.75, 1], [0.196349540849362, 0.392699081698724], [-1.5, -1.25], [-1, -0.75], [-4.94065645841247e-324, 0.196349540849362], [2.625, 3]}
CP(1) => []
x := {[-1.25, -1], [0.75, 1], [0.196349540849362, 0.392699081698724], [-1.5, -1.25], [-1, -0.75], [0.196349540849362, 0.392699081698724], [2.625, 3]}
CP(1) => []
x := {[-1.25, -1], [0.75, 1], [-4.94065645841247e-324, 0.196349540849362], [-1.5, -1.25], [-0.75, -0.5], [-4.94065645841247e-324, 0.196349540849362], [2.625, 3]}
CP(1) => []
x := {[-1.25, -1], [0.75, 1], [-4.94065645841247e-324, 0.196349540849362], [-1.5, -1.25], [-0.75, -0.5], [0.196349540849362, 0.392699081698724], [2.625, 3]}
CP(1) => []
x := {[-1.25, -1], [0.75, 1], [0.196349540849362, 0.392699081698724], [-1.5, -1.25], [-0.75, -0.5], [-4.94065645841247e-324, 0.196349540849362], [2.625, 3]}
CP(1) => []
x := {[-1.25, -1], [0.75, 1], [0.196349540849362, 0.392699081698724], [-1.5, -1.25], [-0.75, -0.5], [0.196349540849362, 0.392699081698724], [2.625, 3]}
CP(1) => []
x := {[-1.25, -1], [0.75, 1], [0.196349540849362, 0.392699081698724], [-1.25, -1], [-1, -0.75], [0.196349540849362, 0.392699081698724], [2.625, 2.8125]}
CP(1) => []
x := {[-1.25, -1], [0.75, 1], [0.196349540849362, 0.392699081698724], [-1.25, -1], [-1, -0.75], [0.196349540849362, 0.392699081698724], [2.8125, 3]}
split: 0 -1.125 (252)
x := {[-1.5, -1.25], [0.5, 0.75], [-4.94065645841247e-324, 0.196349540849362], [-1.5, -1.25], [-1, -0.75], [0.392699081698724, 0.785398163397449], [2.625, 3]}
split: 5 0.589049 (253)
x := {[-1.5, -1.25], [0.5, 0.75], [0.196349540849362, 0.392699081698724], [-1.5, -1.25], [-1, -0.75], [0.392699081698724, 0.785398163397449], [2.625, 3]}
CP(1) => []
x := {[-1.5, -1.25], [0.5, 0.75], [-4.94065645841247e-324, 0.196349540849362], [-1.5, -1.25], [-0.75, -0.5], [0.392699081698724, 0.785398163397449], [2.625, 3]}
CP(1) => []
x := {[-1.5, -1.25], [0.5, 0.75], [0.196349540849362, 0.392699081698724], [-1.5, -1.25], [-0.75, -0.5], [0.392699081698724, 0.785398163397449], [2.625, 3]}
CP(1) => {[-1.47635612554177, -1.25], [0.5, 0.75], [0.196349540849362, 0.392699081698724], [-1.5, -1.25], [-0.75, -0.5], [0.392699081698724, 0.785398163397449], [2.625, 3]}
split: 5 0.589049 (252)
x := {[-1.47635612554177, -1.25], [0.5, 0.75], [0.196349540849362, 0.392699081698724], [-1.25, -1], [-1, -0.75], [0.392699081698724, 0.589048622548086], [2.625, 3]}
CP(1) => []
x := {[-1.47635612554177, -1.25], [0.5, 0.75], [0.196349540849362, 0.392699081698724], [-1.25, -1], [-1, -0.75], [0.589048622548086, 0.785398163397449], [2.625, 3]}
CP(1) => []
x := {[-1.5, -1.25], [0.5, 0.75], [0.392699081698724, 0.785398163397449], [-1.5, -1.25], [-1, -0.75], [-4.94065645841247e-324, 0.196349540849362], [2.625, 3]}
CP(1) => []
x := {[-1.5, -1.25], [0.5, 0.75], [0.392699081698724, 0.785398163397449], [-1.5, -1.25], [-1, -0.75], [0.196349540849362, 0.392699081698724], [2.625, 3]}
split: 2 0.589049 (250)
x := {[-1.5, -1.25], [0.5, 0.75], [0.392699081698724, 0.785398163397449], [-1.5, -1.25], [-0.75, -0.5], [-4.94065645841247e-324, 0.196349540849362], [2.625, 3]}
CP(1) => []
x := {[-1.5, -1.25], [0.5, 0.75], [0.392699081698724, 0.785398163397449], [-1.5, -1.25], [-0.75, -0.5], [0.196349540849362, 0.392699081698724], [2.625, 3]}
split: 2 0.589049 (250)
x := {[-1.5, -1.25], [0.5, 0.75], [0.392699081698724, 0.589048622548086], [-1.25, -1], [-1, -0.75], [0.196349540849362, 0.392699081698724], [2.625, 3]}
CP(1) => []
x := {[-1.5, -1.25], [0.5, 0.75], [0.589048622548086, 0.785398163397449], [-1.25, -1], [-1, -0.75], [0.196349540849362, 0.392699081698724], [2.625, 3]}
CP(1) => []
x := {[-1.5, -1.25], [0.75, 1], [0.392699081698724, 0.785398163397449], [-1.5, -1.25], [-1, -0.75], [-4.94065645841247e-324, 0.196349540849362], [2.625, 3]}
CP(2) => []
x := {[-1.5, -1.25], [0.75, 1], [0.392699081698724, 0.785398163397449], [-1.5, -1.25], [-1, -0.75], [0.196349540849362, 0.392699081698724], [2.625, 3]}
CP(1) => []
x := {[-1.5, -1.25], [0.75, 1], [0.392699081698724, 0.785398163397449], [-1.5, -1.25], [-0.75, -0.5], [-4.94065645841247e-324, 0.196349540849362], [2.625, 3]}
split: 2 0.589049 (247)
x := {[-1.5, -1.25], [0.75, 1], [0.392699081698724, 0.785398163397449], [-1.5, -1.25], [-0.75, -0.5], [0.196349540849362, 0.392699081698724], [2.625, 3]}
split: 2 0.589049 (248)
x := {[-1.5, -1.25], [0.75, 1], [0.392699081698724, 0.589048622548086], [-1.25, -1], [-1, -0.75], [-4.94065645841247e-324, 0.196349540849362], [2.625, 3]}
CP(1) => []
x := {[-1.5, -1.25], [0.75, 1], [0.589048622548086, 0.785398163397449], [-1.25, -1], [-1, -0.75], [-4.94065645841247e-324, 0.196349540849362], [2.625, 3]}
CP(1) => []
x := {[-1.5, -1.25], [0.75, 1], [0.392699081698724, 0.589048622548086], [-1.25, -1], [-1, -0.75], [0.196349540849362, 0.392699081698724], [2.625, 3]}
CP(1) => []
x := {[-1.5, -1.25], [0.75, 1], [0.589048622548086, 0.785398163397449], [-1.25, -1], [-1, -0.75], [0.196349540849362, 0.392699081698724], [2.625, 3]}
CP(1) => []
x := {[-1.5, -1.25], [0.5, 0.75], [0.392699081698724, 0.589048622548086], [-1.5, -1.25], [-1, -0.75], [0.392699081698724, 0.785398163397449], [2.625, 3]}
CP(1) => []
x := {[-1.5, -1.25], [0.5, 0.75], [0.589048622548086, 0.785398163397449], [-1.5, -1.25], [-1, -0.75], [0.392699081698724, 0.785398163397449], [2.625, 3]}
CP(1) => []
x := {[-1.5, -1.25], [0.5, 0.75], [0.392699081698724, 0.589048622548086], [-1.5, -1.25], [-0.75, -0.5], [0.392699081698724, 0.785398163397449], [2.625, 3]}
CP(3) => {[-1.46138848303398, -1.25], [0.536197954691974, 0.75], [0.392699081698724, 0.589048622548086], [-1.5, -1.25], [-0.75, -0.5], [0.392699081698724, 0.785398163397449], [2.625, 3]}
split: 5 0.589049 (243)
x := {[-1.5, -1.25], [0.5, 0.75], [0.589048622548086, 0.785398163397449], [-1.5, -1.25], [-0.75, -0.5], [0.392699081698724, 0.785398163397449], [2.625, 3]}
CP(1) => {[-1.48806792902422, -1.25], [0.5, 0.75], [0.589048622548086, 0.785398163397449], [-1.5, -1.25], [-0.75, -0.5], [0.392699081698724, 0.785398163397449], [2.625, 3]}
split: 5 0.589049 (244)
x := {[-1.46138848303398, -1.25], [0.536197954691974, 0.75], [0.392699081698724, 0.589048622548086], [-1.25, -1], [-1, -0.75], [0.392699081698724, 0.589048622548086], [2.625, 3]}
CP(1) => {[-1.46066756649332, -1.25], [0.538611516966018, 0.75], [0.392699081698724, 0.589048622548086], [-1.25, -1], [-1, -0.75], [0.392699081698724, 0.589048622548086], [2.625, 3]}
split: 6 2.8125 (245)
x := {[-1.46138848303398, -1.25], [0.536197954691974, 0.75], [0.392699081698724, 0.589048622548086], [-1.25, -1], [-1, -0.75], [0.589048622548086, 0.785398163397449], [2.625, 3]}
CP(1) => []
x := {[-1.48806792902422, -1.25], [0.5, 0.75], [0.589048622548086, 0.785398163397449], [-1.25, -1], [-1, -0.75], [0.392699081698724, 0.589048622548086], [2.625, 3]}
CP(1) => []
x := {[-1.48806792902422, -1.25], [0.5, 0.75], [0.589048622548086, 0.785398163397449], [-1.25, -1], [-1, -0.75], [0.589048622548086, 0.785398163397449], [2.625, 3]}
CP(1) => []
x := {[-1.5, -1.25], [0.75, 1], [0.392699081698724, 0.589048622548086], [-1.5, -1.25], [-1, -0.75], [0.392699081698724, 0.785398163397449], [2.625, 3]}
CP(1) => []
x := {[-1.5, -1.25], [0.75, 1], [0.589048622548086, 0.785398163397449], [-1.5, -1.25], [-1, -0.75], [0.392699081698724, 0.785398163397449], [2.625, 3]}
CP(1) => []
x := {[-1.5, -1.25], [0.75, 1], [0.392699081698724, 0.589048622548086], [-1.5, -1.25], [-0.75, -0.5], [0.392699081698724, 0.785398163397449], [2.625, 3]}
CP(1) => []
x := {[-1.5, -1.25], [0.75, 1], [0.589048622548086, 0.785398163397449], [-1.5, -1.25], [-0.75, -0.5], [0.392699081698724, 0.785398163397449], [2.625, 3]}
CP(1) => []
x := {[-1.43476554712997, -1.25], [0.75, 1], [0.589048622548086, 0.785398163397449], [-1.25, -1], [-1, -0.75], [0.392699081698724, 0.589048622548086], [2.625, 3]}
[truncated: 1,466 more rows]
