# Supplementary material for: Rigorous packing of unit squares into a circle
Source: J Glob Optim. 2018 Oct 3;73(3):547–65. doi: 10.1007/s10898-018-0711-5 (PMC6394747; doi:10.1007/s10898-018-0711-5)
Supplement: Supplementary file 1 — Supplementary material 1 (zip 65514 KB) [file 10898_2018_711_MOESM1_ESM.zip › n3/phase2/T4T7.txt]

x := {[-3, 3], [-3, 3], [-4.94065645841247e-324, 1.5707963267949], [-3, 3], [-3, 3], [-4.94065645841247e-324, 1.5707963267949], [0, 3]}
CP(2) => {[-3, -1], [0, 1], [-4.94065645841247e-324, 1.5707963267949], [-2, -1], [-1, 1], [-4.94065645841247e-324, 1.5707963267949], [0, 3]}
split: 6 1.5 (2)
x := {[-3, -1], [0, 1], [-4.94065645841247e-324, 1.5707963267949], [-2, -1], [-1, 1], [-4.94065645841247e-324, 1.5707963267949], [0, 1.5]}
CP(1) => []
x := {[-3, -1], [0, 1], [-4.94065645841247e-324, 1.5707963267949], [-2, -1], [-1, 1], [-4.94065645841247e-324, 1.5707963267949], [1.5, 3]}
split: 0 -2 (2)
x := {[-3, -2], [0, 1], [-4.94065645841247e-324, 1.5707963267949], [-2, -1], [-1, 1], [-4.94065645841247e-324, 1.5707963267949], [1.5, 3]}
CP(2) => []
x := {[-2, -1], [0, 1], [-4.94065645841247e-324, 1.5707963267949], [-2, -1], [-1, 1], [-4.94065645841247e-324, 1.5707963267949], [1.5, 3]}
split: 4 0 (2)
x := {[-2, -1], [0, 1], [-4.94065645841247e-324, 1.5707963267949], [-2, -1], [-1, 0], [-4.94065645841247e-324, 1.5707963267949], [1.5, 3]}
split: 2 0.785398 (3)
x := {[-2, -1], [0, 1], [-4.94065645841247e-324, 1.5707963267949], [-2, -1], [0, 1], [-4.94065645841247e-324, 1.5707963267949], [1.5, 3]}
split: 2 0.785398 (4)
x := {[-2, -1], [0, 1], [-4.94065645841247e-324, 0.785398163397449], [-2, -1], [-1, 0], [-4.94065645841247e-324, 1.5707963267949], [1.5, 3]}
split: 5 0.785398 (5)
x := {[-2, -1], [0, 1], [0.785398163397449, 1.5707963267949], [-2, -1], [-1, 0], [-4.94065645841247e-324, 1.5707963267949], [1.5, 3]}
split: 5 0.785398 (6)
x := {[-2, -1], [0, 1], [-4.94065645841247e-324, 0.785398163397449], [-2, -1], [0, 1], [-4.94065645841247e-324, 1.5707963267949], [1.5, 3]}
split: 5 0.785398 (7)
x := {[-2, -1], [0, 1], [0.785398163397449, 1.5707963267949], [-2, -1], [0, 1], [-4.94065645841247e-324, 1.5707963267949], [1.5, 3]}
split: 5 0.785398 (8)
x := {[-2, -1], [0, 1], [-4.94065645841247e-324, 0.785398163397449], [-2, -1], [-1, 0], [-4.94065645841247e-324, 0.785398163397449], [1.5, 3]}
split: 6 2.25 (9)
x := {[-2, -1], [0, 1], [-4.94065645841247e-324, 0.785398163397449], [-2, -1], [-1, 0], [0.785398163397449, 1.5707963267949], [1.5, 3]}
split: 6 2.25 (10)
x := {[-2, -1], [0, 1], [0.785398163397449, 1.5707963267949], [-2, -1], [-1, 0], [-4.94065645841247e-324, 0.785398163397449], [1.5, 3]}
split: 6 2.25 (11)
x := {[-2, -1], [0, 1], [0.785398163397449, 1.5707963267949], [-2, -1], [-1, 0], [0.785398163397449, 1.5707963267949], [1.5, 3]}
split: 6 2.25 (12)
x := {[-2, -1], [0, 1], [-4.94065645841247e-324, 0.785398163397449], [-2, -1], [0, 1], [-4.94065645841247e-324, 0.785398163397449], [1.5, 3]}
split: 6 2.25 (13)
x := {[-2, -1], [0, 1], [-4.94065645841247e-324, 0.785398163397449], [-2, -1], [0, 1], [0.785398163397449, 1.5707963267949], [1.5, 3]}
split: 6 2.25 (14)
x := {[-2, -1], [0, 1], [0.785398163397449, 1.5707963267949], [-2, -1], [0, 1], [-4.94065645841247e-324, 0.785398163397449], [1.5, 3]}
split: 6 2.25 (15)
x := {[-2, -1], [0, 1], [0.785398163397449, 1.5707963267949], [-2, -1], [0, 1], [0.785398163397449, 1.5707963267949], [1.5, 3]}
split: 6 2.25 (16)
x := {[-2, -1], [0, 1], [-4.94065645841247e-324, 0.785398163397449], [-2, -1], [-1, 0], [-4.94065645841247e-324, 0.785398163397449], [1.5, 2.25]}
CP(2) => []
x := {[-2, -1], [0, 1], [-4.94065645841247e-324, 0.785398163397449], [-2, -1], [-1, 0], [-4.94065645841247e-324, 0.785398163397449], [2.25, 3]}
split: 0 -1.5 (16)
x := {[-2, -1], [0, 1], [-4.94065645841247e-324, 0.785398163397449], [-2, -1], [-1, 0], [0.785398163397449, 1.5707963267949], [1.5, 2.25]}
CP(2) => []
x := {[-2, -1], [0, 1], [-4.94065645841247e-324, 0.785398163397449], [-2, -1], [-1, 0], [0.785398163397449, 1.5707963267949], [2.25, 3]}
split: 0 -1.5 (16)
x := {[-2, -1], [0, 1], [0.785398163397449, 1.5707963267949], [-2, -1], [-1, 0], [-4.94065645841247e-324, 0.785398163397449], [1.5, 2.25]}
CP(2) => []
x := {[-2, -1], [0, 1], [0.785398163397449, 1.5707963267949], [-2, -1], [-1, 0], [-4.94065645841247e-324, 0.785398163397449], [2.25, 3]}
split: 0 -1.5 (16)
x := {[-2, -1], [0, 1], [0.785398163397449, 1.5707963267949], [-2, -1], [-1, 0], [0.785398163397449, 1.5707963267949], [1.5, 2.25]}
CP(4) => []
x := {[-2, -1], [0, 1], [0.785398163397449, 1.5707963267949], [-2, -1], [-1, 0], [0.785398163397449, 1.5707963267949], [2.25, 3]}
split: 0 -1.5 (16)
x := {[-2, -1], [0, 1], [-4.94065645841247e-324, 0.785398163397449], [-2, -1], [0, 1], [-4.94065645841247e-324, 0.785398163397449], [1.5, 2.25]}
CP(1) => []
x := {[-2, -1], [0, 1], [-4.94065645841247e-324, 0.785398163397449], [-2, -1], [0, 1], [-4.94065645841247e-324, 0.785398163397449], [2.25, 3]}
split: 0 -1.5 (16)
x := {[-2, -1], [0, 1], [-4.94065645841247e-324, 0.785398163397449], [-2, -1], [0, 1], [0.785398163397449, 1.5707963267949], [1.5, 2.25]}
CP(1) => []
x := {[-2, -1], [0, 1], [-4.94065645841247e-324, 0.785398163397449], [-2, -1], [0, 1], [0.785398163397449, 1.5707963267949], [2.25, 3]}
split: 0 -1.5 (16)
x := {[-2, -1], [0, 1], [0.785398163397449, 1.5707963267949], [-2, -1], [0, 1], [-4.94065645841247e-324, 0.785398163397449], [1.5, 2.25]}
CP(2) => []
x := {[-2, -1], [0, 1], [0.785398163397449, 1.5707963267949], [-2, -1], [0, 1], [-4.94065645841247e-324, 0.785398163397449], [2.25, 3]}
split: 0 -1.5 (16)
x := {[-2, -1], [0, 1], [0.785398163397449, 1.5707963267949], [-2, -1], [0, 1], [0.785398163397449, 1.5707963267949], [1.5, 2.25]}
CP(4) => []
x := {[-2, -1], [0, 1], [0.785398163397449, 1.5707963267949], [-2, -1], [0, 1], [0.785398163397449, 1.5707963267949], [2.25, 3]}
split: 0 -1.5 (16)
x := {[-2, -1.5], [0, 1], [-4.94065645841247e-324, 0.785398163397449], [-2, -1], [-1, 0], [-4.94065645841247e-324, 0.785398163397449], [2.25, 3]}
CP(7) => []
x := {[-1.5, -1], [0, 1], [-4.94065645841247e-324, 0.785398163397449], [-2, -1], [-1, 0], [-4.94065645841247e-324, 0.785398163397449], [2.25, 3]}
CP(2) => {[-1.5, -1], [0.5, 1], [-4.94065645841247e-324, 0.785398163397449], [-2, -1], [-1, 0], [-4.94065645841247e-324, 0.785398163397449], [2.25, 3]}
split: 3 -1.5 (16)
x := {[-2, -1.5], [0, 1], [-4.94065645841247e-324, 0.785398163397449], [-2, -1], [-1, 0], [0.785398163397449, 1.5707963267949], [2.25, 3]}
CP(7) => []
x := {[-1.5, -1], [0, 1], [-4.94065645841247e-324, 0.785398163397449], [-2, -1], [-1, 0], [0.785398163397449, 1.5707963267949], [2.25, 3]}
CP(2) => {[-1.5, -1], [0.5, 1], [-4.94065645841247e-324, 0.785398163397449], [-2, -1], [-1, 0], [0.785398163397449, 1.5707963267949], [2.25, 3]}
split: 3 -1.5 (16)
x := {[-2, -1.5], [0, 1], [0.785398163397449, 1.5707963267949], [-2, -1], [-1, 0], [-4.94065645841247e-324, 0.785398163397449], [2.25, 3]}
split: 1 0.5 (17)
x := {[-1.5, -1], [0, 1], [0.785398163397449, 1.5707963267949], [-2, -1], [-1, 0], [-4.94065645841247e-324, 0.785398163397449], [2.25, 3]}
CP(2) => {[-1.5, -1], [0.5, 1], [0.785398163397449, 1.5707963267949], [-2, -1], [-1, 0], [-4.94065645841247e-324, 0.785398163397449], [2.25, 3]}
split: 3 -1.5 (18)
x := {[-2, -1.5], [0, 1], [0.785398163397449, 1.5707963267949], [-2, -1], [-1, 0], [0.785398163397449, 1.5707963267949], [2.25, 3]}
split: 1 0.5 (19)
x := {[-1.5, -1], [0, 1], [0.785398163397449, 1.5707963267949], [-2, -1], [-1, 0], [0.785398163397449, 1.5707963267949], [2.25, 3]}
CP(2) => {[-1.5, -1], [0.5, 1], [0.785398163397449, 1.5707963267949], [-2, -1], [-1, 0], [0.785398163397449, 1.5707963267949], [2.25, 3]}
split: 3 -1.5 (20)
x := {[-2, -1.5], [0, 1], [-4.94065645841247e-324, 0.785398163397449], [-2, -1], [0, 1], [-4.94065645841247e-324, 0.785398163397449], [2.25, 3]}
CP(4) => []
x := {[-1.5, -1], [0, 1], [-4.94065645841247e-324, 0.785398163397449], [-2, -1], [0, 1], [-4.94065645841247e-324, 0.785398163397449], [2.25, 3]}
CP(2) => {[-1.5, -1], [0.5, 1], [-4.94065645841247e-324, 0.785398163397449], [-2, -1], [0, 1], [-4.94065645841247e-324, 0.785398163397449], [2.25, 3]}
split: 3 -1.5 (20)
x := {[-2, -1.5], [0, 1], [-4.94065645841247e-324, 0.785398163397449], [-2, -1], [0, 1], [0.785398163397449, 1.5707963267949], [2.25, 3]}
CP(4) => []
x := {[-1.5, -1], [0, 1], [-4.94065645841247e-324, 0.785398163397449], [-2, -1], [0, 1], [0.785398163397449, 1.5707963267949], [2.25, 3]}
CP(2) => {[-1.5, -1], [0.5, 1], [-4.94065645841247e-324, 0.785398163397449], [-2, -1], [0, 1], [0.785398163397449, 1.5707963267949], [2.25, 3]}
split: 3 -1.5 (20)
x := {[-2, -1.5], [0, 1], [0.785398163397449, 1.5707963267949], [-2, -1], [0, 1], [-4.94065645841247e-324, 0.785398163397449], [2.25, 3]}
split: 1 0.5 (21)
x := {[-1.5, -1], [0, 1], [0.785398163397449, 1.5707963267949], [-2, -1], [0, 1], [-4.94065645841247e-324, 0.785398163397449], [2.25, 3]}
CP(2) => {[-1.5, -1], [0.5, 1], [0.785398163397449, 1.5707963267949], [-2, -1], [0, 1], [-4.94065645841247e-324, 0.785398163397449], [2.25, 3]}
split: 3 -1.5 (22)
x := {[-2, -1.5], [0, 1], [0.785398163397449, 1.5707963267949], [-2, -1], [0, 1], [0.785398163397449, 1.5707963267949], [2.25, 3]}
split: 1 0.5 (23)
x := {[-1.5, -1], [0, 1], [0.785398163397449, 1.5707963267949], [-2, -1], [0, 1], [0.785398163397449, 1.5707963267949], [2.25, 3]}
CP(2) => {[-1.5, -1], [0.5, 1], [0.785398163397449, 1.5707963267949], [-2, -1], [0, 1], [0.785398163397449, 1.5707963267949], [2.25, 3]}
split: 3 -1.5 (24)
x := {[-1.5, -1], [0.5, 1], [-4.94065645841247e-324, 0.785398163397449], [-2, -1.5], [-1, 0], [-4.94065645841247e-324, 0.785398163397449], [2.25, 3]}
CP(4) => {[-1.5, -1], [0.5, 1], [-4.94065645841247e-324, 0.785398163397449], [-1.93606821860723, -1.5], [-0.5, 0], [-4.94065645841247e-324, 0.383937310709108], [2.25, 3]}
split: 2 0.392699 (25)
x := {[-1.5, -1], [0.5, 1], [-4.94065645841247e-324, 0.785398163397449], [-1.5, -1], [-1, 0], [-4.94065645841247e-324, 0.785398163397449], [2.25, 3]}
split: 4 -0.5 (26)
x := {[-1.5, -1], [0.5, 1], [-4.94065645841247e-324, 0.785398163397449], [-2, -1.5], [-1, 0], [0.785398163397449, 1.5707963267949], [2.25, 3]}
CP(2) => {[-1.5, -1], [0.5, 1], [-4.94065645841247e-324, 0.785398163397449], [-2, -1.5], [-0.5, 0], [0.785398163397449, 1.5707963267949], [2.25, 3]}
split: 2 0.392699 (27)
x := {[-1.5, -1], [0.5, 1], [-4.94065645841247e-324, 0.785398163397449], [-1.5, -1], [-1, 0], [0.785398163397449, 1.5707963267949], [2.25, 3]}
split: 4 -0.5 (28)
x := {[-2, -1.5], [0, 0.5], [0.785398163397449, 1.5707963267949], [-2, -1], [-1, 0], [-4.94065645841247e-324, 0.785398163397449], [2.25, 3]}
split: 3 -1.5 (29)
x := {[-2, -1.5], [0.5, 1], [0.785398163397449, 1.5707963267949], [-2, -1], [-1, 0], [-4.94065645841247e-324, 0.785398163397449], [2.25, 3]}
split: 3 -1.5 (30)
x := {[-1.5, -1], [0.5, 1], [0.785398163397449, 1.5707963267949], [-2, -1.5], [-1, 0], [-4.94065645841247e-324, 0.785398163397449], [2.25, 3]}
CP(4) => {[-1.5, -1], [0.5, 1], [0.785398163397449, 1.5707963267949], [-1.93606821860723, -1.5], [-0.5, 0], [-4.94065645841247e-324, 0.383937310709108], [2.25, 3]}
split: 2 1.1781 (31)
x := {[-1.5, -1], [0.5, 1], [0.785398163397449, 1.5707963267949], [-1.5, -1], [-1, 0], [-4.94065645841247e-324, 0.785398163397449], [2.25, 3]}
split: 4 -0.5 (32)
x := {[-2, -1.5], [0, 0.5], [0.785398163397449, 1.5707963267949], [-2, -1], [-1, 0], [0.785398163397449, 1.5707963267949], [2.25, 3]}
split: 3 -1.5 (33)
x := {[-2, -1.5], [0.5, 1], [0.785398163397449, 1.5707963267949], [-2, -1], [-1, 0], [0.785398163397449, 1.5707963267949], [2.25, 3]}
split: 3 -1.5 (34)
x := {[-1.5, -1], [0.5, 1], [0.785398163397449, 1.5707963267949], [-2, -1.5], [-1, 0], [0.785398163397449, 1.5707963267949], [2.25, 3]}
CP(2) => {[-1.5, -1], [0.5, 1], [0.785398163397449, 1.5707963267949], [-2, -1.5], [-0.5, 0], [0.785398163397449, 1.5707963267949], [2.25, 3]}
split: 2 1.1781 (35)
x := {[-1.5, -1], [0.5, 1], [0.785398163397449, 1.5707963267949], [-1.5, -1], [-1, 0], [0.785398163397449, 1.5707963267949], [2.25, 3]}
split: 4 -0.5 (36)
x := {[-1.5, -1], [0.5, 1], [-4.94065645841247e-324, 0.785398163397449], [-2, -1.5], [0, 1], [-4.94065645841247e-324, 0.785398163397449], [2.25, 3]}
CP(5) => []
x := {[-1.5, -1], [0.5, 1], [-4.94065645841247e-324, 0.785398163397449], [-1.5, -1], [0, 1], [-4.94065645841247e-324, 0.785398163397449], [2.25, 3]}
split: 4 0.5 (36)
x := {[-1.5, -1], [0.5, 1], [-4.94065645841247e-324, 0.785398163397449], [-2, -1.5], [0, 1], [0.785398163397449, 1.5707963267949], [2.25, 3]}
CP(2) => {[-1.5, -1], [0.5, 1], [-4.94065645841247e-324, 0.785398163397449], [-2, -1.5], [0, 0.5], [0.785398163397449, 1.5707963267949], [2.25, 3]}
split: 2 0.392699 (37)
x := {[-1.5, -1], [0.5, 1], [-4.94065645841247e-324, 0.785398163397449], [-1.5, -1], [0, 1], [0.785398163397449, 1.5707963267949], [2.25, 3]}
split: 4 0.5 (38)
x := {[-2, -1.5], [0, 0.5], [0.785398163397449, 1.5707963267949], [-2, -1], [0, 1], [-4.94065645841247e-324, 0.785398163397449], [2.25, 3]}
split: 3 -1.5 (39)
x := {[-2, -1.5], [0.5, 1], [0.785398163397449, 1.5707963267949], [-2, -1], [0, 1], [-4.94065645841247e-324, 0.785398163397449], [2.25, 3]}
split: 3 -1.5 (40)
x := {[-1.5, -1], [0.5, 1], [0.785398163397449, 1.5707963267949], [-2, -1.5], [0, 1], [-4.94065645841247e-324, 0.785398163397449], [2.25, 3]}
CP(5) => []
x := {[-1.5, -1], [0.5, 1], [0.785398163397449, 1.5707963267949], [-1.5, -1], [0, 1], [-4.94065645841247e-324, 0.785398163397449], [2.25, 3]}
split: 4 0.5 (40)
x := {[-2, -1.5], [0, 0.5], [0.785398163397449, 1.5707963267949], [-2, -1], [0, 1], [0.785398163397449, 1.5707963267949], [2.25, 3]}
split: 3 -1.5 (41)
x := {[-2, -1.5], [0.5, 1], [0.785398163397449, 1.5707963267949], [-2, -1], [0, 1], [0.785398163397449, 1.5707963267949], [2.25, 3]}
split: 3 -1.5 (42)
x := {[-1.5, -1], [0.5, 1], [0.785398163397449, 1.5707963267949], [-2, -1.5], [0, 1], [0.785398163397449, 1.5707963267949], [2.25, 3]}
CP(2) => {[-1.5, -1], [0.5, 1], [0.785398163397449, 1.5707963267949], [-2, -1.5], [0, 0.5], [0.785398163397449, 1.5707963267949], [2.25, 3]}
split: 2 1.1781 (43)
x := {[-1.5, -1], [0.5, 1], [0.785398163397449, 1.5707963267949], [-1.5, -1], [0, 1], [0.785398163397449, 1.5707963267949], [2.25, 3]}
split: 4 0.5 (44)
x := {[-1.5, -1], [0.5, 1], [-4.94065645841247e-324, 0.392699081698724], [-1.93606821860723, -1.5], [-0.5, 0], [-4.94065645841247e-324, 0.383937310709108], [2.25, 3]}
CP(1) => {[-1.5, -1], [0.5, 1], [-4.94065645841247e-324, 0.392699081698724], [-1.91715741185101, -1.5], [-0.5, 0], [-4.94065645841247e-324, 0.366478509741674], [2.25, 3]}
split: 6 2.625 (45)
x := {[-1.5, -1], [0.5, 1], [0.392699081698724, 0.785398163397449], [-1.93606821860723, -1.5], [-0.5, 0], [-4.94065645841247e-324, 0.383937310709108], [2.25, 3]}
CP(1) => {[-1.5, -1], [0.5, 1], [0.392699081698724, 0.785398163397449], [-1.91715741185101, -1.5], [-0.5, 0], [-4.94065645841247e-324, 0.366478509741674], [2.25, 3]}
split: 6 2.625 (46)
x := {[-1.5, -1], [0.5, 1], [-4.94065645841247e-324, 0.785398163397449], [-1.5, -1], [-1, -0.5], [-4.94065645841247e-324, 0.785398163397449], [2.25, 3]}
split: 2 0.392699 (47)
x := {[-1.5, -1], [0.5, 1], [-4.94065645841247e-324, 0.785398163397449], [-1.5, -1], [-0.5, 0], [-4.94065645841247e-324, 0.785398163397449], [2.25, 3]}
split: 2 0.392699 (48)
x := {[-1.5, -1], [0.5, 1], [-4.94065645841247e-324, 0.392699081698724], [-2, -1.5], [-0.5, 0], [0.785398163397449, 1.5707963267949], [2.25, 3]}
split: 5 1.1781 (49)
x := {[-1.5, -1], [0.5, 1], [0.392699081698724, 0.785398163397449], [-2, -1.5], [-0.5, 0], [0.785398163397449, 1.5707963267949], [2.25, 3]}
split: 5 1.1781 (50)
x := {[-1.5, -1], [0.5, 1], [-4.94065645841247e-324, 0.785398163397449], [-1.5, -1], [-1, -0.5], [0.785398163397449, 1.5707963267949], [2.25, 3]}
split: 2 0.392699 (51)
x := {[-1.5, -1], [0.5, 1], [-4.94065645841247e-324, 0.785398163397449], [-1.5, -1], [-0.5, 0], [0.785398163397449, 1.5707963267949], [2.25, 3]}
split: 2 0.392699 (52)
x := {[-2, -1.5], [0, 0.5], [0.785398163397449, 1.5707963267949], [-2, -1.5], [-1, 0], [-4.94065645841247e-324, 0.785398163397449], [2.25, 3]}
CP(4) => {[-2, -1.5], [0, 0.5], [0.785398163397449, 1.5707963267949], [-1.93606821860723, -1.5], [-0.5, 0], [-4.94065645841247e-324, 0.383937310709108], [2.25, 3]}
split: 2 1.1781 (53)
x := {[-2, -1.5], [0, 0.5], [0.785398163397449, 1.5707963267949], [-1.5, -1], [-1, 0], [-4.94065645841247e-324, 0.785398163397449], [2.25, 3]}
split: 4 -0.5 (54)
x := {[-2, -1.5], [0.5, 1], [0.785398163397449, 1.5707963267949], [-2, -1.5], [-1, 0], [-4.94065645841247e-324, 0.785398163397449], [2.25, 3]}
CP(4) => {[-2, -1.5], [0.5, 1], [0.785398163397449, 1.5707963267949], [-1.93606821860723, -1.5], [-0.5, 0], [-4.94065645841247e-324, 0.383937310709108], [2.25, 3]}
split: 2 1.1781 (55)
x := {[-2, -1.5], [0.5, 1], [0.785398163397449, 1.5707963267949], [-1.5, -1], [-1, 0], [-4.94065645841247e-324, 0.785398163397449], [2.25, 3]}
split: 4 -0.5 (56)
x := {[-1.5, -1], [0.5, 1], [0.785398163397449, 1.17809724509617], [-1.93606821860723, -1.5], [-0.5, 0], [-4.94065645841247e-324, 0.383937310709108], [2.25, 3]}
CP(1) => []
x := {[-1.5, -1], [0.5, 1], [1.17809724509617, 1.5707963267949], [-1.93606821860723, -1.5], [-0.5, 0], [-4.94065645841247e-324, 0.383937310709108], [2.25, 3]}
CP(1) => {[-1.5, -1], [0.5, 1], [1.17809724509617, 1.5707963267949], [-1.91715741185101, -1.5], [-0.5, 0], [-4.94065645841247e-324, 0.366478509741674], [2.25, 3]}
split: 6 2.625 (56)
x := {[-1.5, -1], [0.5, 1], [0.785398163397449, 1.5707963267949], [-1.5, -1], [-1, -0.5], [-4.94065645841247e-324, 0.785398163397449], [2.25, 3]}
split: 5 0.392699 (57)
x := {[-1.5, -1], [0.5, 1], [0.785398163397449, 1.5707963267949], [-1.5, -1], [-0.5, 0], [-4.94065645841247e-324, 0.785398163397449], [2.25, 3]}
split: 5 0.392699 (58)
x := {[-2, -1.5], [0, 0.5], [0.785398163397449, 1.5707963267949], [-2, -1.5], [-1, 0], [0.785398163397449, 1.5707963267949], [2.25, 3]}
CP(2) => {[-2, -1.5], [0, 0.5], [0.785398163397449, 1.5707963267949], [-2, -1.5], [-0.5, 0], [0.785398163397449, 1.5707963267949], [2.25, 3]}
split: 2 1.1781 (59)
x := {[-2, -1.5], [0, 0.5], [0.785398163397449, 1.5707963267949], [-1.5, -1], [-1, 0], [0.785398163397449, 1.5707963267949], [2.25, 3]}
split: 4 -0.5 (60)
x := {[-2, -1.5], [0.5, 1], [0.785398163397449, 1.5707963267949], [-2, -1.5], [-1, 0], [0.785398163397449, 1.5707963267949], [2.25, 3]}
CP(2) => {[-2, -1.5], [0.5, 1], [0.785398163397449, 1.5707963267949], [-2, -1.5], [-0.5, 0], [0.785398163397449, 1.5707963267949], [2.25, 3]}
split: 2 1.1781 (61)
x := {[-2, -1.5], [0.5, 1], [0.785398163397449, 1.5707963267949], [-1.5, -1], [-1, 0], [0.785398163397449, 1.5707963267949], [2.25, 3]}
split: 4 -0.5 (62)
x := {[-1.5, -1], [0.5, 1], [0.785398163397449, 1.17809724509617], [-2, -1.5], [-0.5, 0], [0.785398163397449, 1.5707963267949], [2.25, 3]}
split: 5 1.1781 (63)
x := {[-1.5, -1], [0.5, 1], [1.17809724509617, 1.5707963267949], [-2, -1.5], [-0.5, 0], [0.785398163397449, 1.5707963267949], [2.25, 3]}
split: 5 1.1781 (64)
x := {[-1.5, -1], [0.5, 1], [0.785398163397449, 1.5707963267949], [-1.5, -1], [-1, -0.5], [0.785398163397449, 1.5707963267949], [2.25, 3]}
split: 2 1.1781 (65)
x := {[-1.5, -1], [0.5, 1], [0.785398163397449, 1.5707963267949], [-1.5, -1], [-0.5, 0], [0.785398163397449, 1.5707963267949], [2.25, 3]}
split: 2 1.1781 (66)
x := {[-1.5, -1], [0.5, 1], [-4.94065645841247e-324, 0.785398163397449], [-1.5, -1], [0, 0.5], [-4.94065645841247e-324, 0.785398163397449], [2.25, 3]}
split: 2 0.392699 (67)
x := {[-1.5, -1], [0.5, 1], [-4.94065645841247e-324, 0.785398163397449], [-1.5, -1], [0.5, 1], [-4.94065645841247e-324, 0.785398163397449], [2.25, 3]}
CP(1) => []
x := {[-1.5, -1], [0.5, 1], [-4.94065645841247e-324, 0.392699081698724], [-2, -1.5], [0, 0.5], [0.785398163397449, 1.5707963267949], [2.25, 3]}
split: 5 1.1781 (67)
x := {[-1.5, -1], [0.5, 1], [0.392699081698724, 0.785398163397449], [-2, -1.5], [0, 0.5], [0.785398163397449, 1.5707963267949], [2.25, 3]}
split: 5 1.1781 (68)
x := {[-1.5, -1], [0.5, 1], [-4.94065645841247e-324, 0.785398163397449], [-1.5, -1], [0, 0.5], [0.785398163397449, 1.5707963267949], [2.25, 3]}
split: 2 0.392699 (69)
x := {[-1.5, -1], [0.5, 1], [-4.94065645841247e-324, 0.785398163397449], [-1.5, -1], [0.5, 1], [0.785398163397449, 1.5707963267949], [2.25, 3]}
CP(1) => []
x := {[-2, -1.5], [0, 0.5], [0.785398163397449, 1.5707963267949], [-2, -1.5], [0, 1], [-4.94065645841247e-324, 0.785398163397449], [2.25, 3]}
CP(1) => []
x := {[-2, -1.5], [0, 0.5], [0.785398163397449, 1.5707963267949], [-1.5, -1], [0, 1], [-4.94065645841247e-324, 0.785398163397449], [2.25, 3]}
split: 4 0.5 (68)
x := {[-2, -1.5], [0.5, 1], [0.785398163397449, 1.5707963267949], [-2, -1.5], [0, 1], [-4.94065645841247e-324, 0.785398163397449], [2.25, 3]}
CP(5) => []
x := {[-2, -1.5], [0.5, 1], [0.785398163397449, 1.5707963267949], [-1.5, -1], [0, 1], [-4.94065645841247e-324, 0.785398163397449], [2.25, 3]}
split: 4 0.5 (68)
x := {[-1.5, -1], [0.5, 1], [0.785398163397449, 1.5707963267949], [-1.5, -1], [0, 0.5], [-4.94065645841247e-324, 0.785398163397449], [2.25, 3]}
split: 5 0.392699 (69)
x := {[-1.5, -1], [0.5, 1], [0.785398163397449, 1.5707963267949], [-1.5, -1], [0.5, 1], [-4.94065645841247e-324, 0.785398163397449], [2.25, 3]}
CP(1) => []
x := {[-2, -1.5], [0, 0.5], [0.785398163397449, 1.5707963267949], [-2, -1.5], [0, 1], [0.785398163397449, 1.5707963267949], [2.25, 3]}
CP(1) => []
x := {[-2, -1.5], [0, 0.5], [0.785398163397449, 1.5707963267949], [-1.5, -1], [0, 1], [0.785398163397449, 1.5707963267949], [2.25, 3]}
split: 4 0.5 (68)
x := {[-2, -1.5], [0.5, 1], [0.785398163397449, 1.5707963267949], [-2, -1.5], [0, 1], [0.785398163397449, 1.5707963267949], [2.25, 3]}
CP(2) => {[-2, -1.5], [0.5, 1], [0.785398163397449, 1.5707963267949], [-2, -1.5], [0, 0.5], [0.785398163397449, 1.5707963267949], [2.25, 3]}
split: 2 1.1781 (69)
x := {[-2, -1.5], [0.5, 1], [0.785398163397449, 1.5707963267949], [-1.5, -1], [0, 1], [0.785398163397449, 1.5707963267949], [2.25, 3]}
split: 4 0.5 (70)
x := {[-1.5, -1], [0.5, 1], [0.785398163397449, 1.17809724509617], [-2, -1.5], [0, 0.5], [0.785398163397449, 1.5707963267949], [2.25, 3]}
split: 5 1.1781 (71)
x := {[-1.5, -1], [0.5, 1], [1.17809724509617, 1.5707963267949], [-2, -1.5], [0, 0.5], [0.785398163397449, 1.5707963267949], [2.25, 3]}
split: 5 1.1781 (72)
x := {[-1.5, -1], [0.5, 1], [0.785398163397449, 1.5707963267949], [-1.5, -1], [0, 0.5], [0.785398163397449, 1.5707963267949], [2.25, 3]}
split: 2 1.1781 (73)
x := {[-1.5, -1], [0.5, 1], [0.785398163397449, 1.5707963267949], [-1.5, -1], [0.5, 1], [0.785398163397449, 1.5707963267949], [2.25, 3]}
CP(1) => []
x := {[-1.5, -1], [0.5, 1], [-4.94065645841247e-324, 0.392699081698724], [-1.91715741185101, -1.5], [-0.5, 0], [-4.94065645841247e-324, 0.366478509741674], [2.25, 2.625]}
CP(1) => []
x := {[-1.5, -1], [0.5, 1], [-4.94065645841247e-324, 0.392699081698724], [-1.91715741185101, -1.5], [-0.5, 0], [-4.94065645841247e-324, 0.366478509741674], [2.625, 3]}
CP(1) => {[-1.5, -1], [0.5, 1], [-4.94065645841247e-324, 0.392699081698724], [-1.90833187731717, -1.5], [-0.5, 0], [-4.94065645841247e-324, 0.358370854398642], [2.625, 3]}
split: 0 -1.25 (72)
x := {[-1.5, -1], [0.5, 1], [0.392699081698724, 0.785398163397449], [-1.91715741185101, -1.5], [-0.5, 0], [-4.94065645841247e-324, 0.366478509741674], [2.25, 2.625]}
CP(1) => []
x := {[-1.5, -1], [0.5, 1], [0.392699081698724, 0.785398163397449], [-1.91715741185101, -1.5], [-0.5, 0], [-4.94065645841247e-324, 0.366478509741674], [2.625, 3]}
CP(1) => {[-1.5, -1], [0.5, 1], [0.392699081698724, 0.785398163397449], [-1.90833187731717, -1.5], [-0.5, 0], [-4.94065645841247e-324, 0.358370854398642], [2.625, 3]}
split: 0 -1.25 (72)
x := {[-1.5, -1], [0.5, 1], [-4.94065645841247e-324, 0.392699081698724], [-1.5, -1], [-1, -0.5], [-4.94065645841247e-324, 0.785398163397449], [2.25, 3]}
split: 5 0.392699 (73)
x := {[-1.5, -1], [0.5, 1], [0.392699081698724, 0.785398163397449], [-1.5, -1], [-1, -0.5], [-4.94065645841247e-324, 0.785398163397449], [2.25, 3]}
split: 5 0.392699 (74)
x := {[-1.5, -1], [0.5, 1], [-4.94065645841247e-324, 0.392699081698724], [-1.5, -1], [-0.5, 0], [-4.94065645841247e-324, 0.785398163397449], [2.25, 3]}
split: 5 0.392699 (75)
x := {[-1.5, -1], [0.5, 1], [0.392699081698724, 0.785398163397449], [-1.5, -1], [-0.5, 0], [-4.94065645841247e-324, 0.785398163397449], [2.25, 3]}
split: 5 0.392699 (76)
x := {[-1.5, -1], [0.5, 1], [-4.94065645841247e-324, 0.392699081698724], [-2, -1.5], [-0.5, 0], [0.785398163397449, 1.17809724509617], [2.25, 3]}
CP(1) => []
x := {[-1.5, -1], [0.5, 1], [-4.94065645841247e-324, 0.392699081698724], [-2, -1.5], [-0.5, 0], [1.17809724509617, 1.5707963267949], [2.25, 3]}
CP(2) => {[-1.5, -1], [0.5, 1], [-4.94065645841247e-324, 0.392699081698724], [-1.85754077426544, -1.5], [-0.5, 0], [1.17809724509617, 1.5707963267949], [2.25, 3]}
split: 6 2.625 (76)
x := {[-1.5, -1], [0.5, 1], [0.392699081698724, 0.785398163397449], [-2, -1.5], [-0.5, 0], [0.785398163397449, 1.17809724509617], [2.25, 3]}
CP(3) => []
x := {[-1.5, -1], [0.5, 1], [0.392699081698724, 0.785398163397449], [-2, -1.5], [-0.5, 0], [1.17809724509617, 1.5707963267949], [2.25, 3]}
CP(2) => {[-1.5, -1], [0.5, 1], [0.392699081698724, 0.785398163397449], [-1.85754077426544, -1.5], [-0.5, 0], [1.17809724509617, 1.5707963267949], [2.25, 3]}
split: 6 2.625 (76)
x := {[-1.5, -1], [0.5, 1], [-4.94065645841247e-324, 0.392699081698724], [-1.5, -1], [-1, -0.5], [0.785398163397449, 1.5707963267949], [2.25, 3]}
split: 5 1.1781 (77)
x := {[-1.5, -1], [0.5, 1], [0.392699081698724, 0.785398163397449], [-1.5, -1], [-1, -0.5], [0.785398163397449, 1.5707963267949], [2.25, 3]}
split: 5 1.1781 (78)
x := {[-1.5, -1], [0.5, 1], [-4.94065645841247e-324, 0.392699081698724], [-1.5, -1], [-0.5, 0], [0.785398163397449, 1.5707963267949], [2.25, 3]}
split: 5 1.1781 (79)
x := {[-1.5, -1], [0.5, 1], [0.392699081698724, 0.785398163397449], [-1.5, -1], [-0.5, 0], [0.785398163397449, 1.5707963267949], [2.25, 3]}
split: 5 1.1781 (80)
x := {[-2, -1.5], [0, 0.5], [0.785398163397449, 1.17809724509617], [-1.93606821860723, -1.5], [-0.5, 0], [-4.94065645841247e-324, 0.383937310709108], [2.25, 3]}
CP(1) => []
x := {[-2, -1.5], [0, 0.5], [1.17809724509617, 1.5707963267949], [-1.93606821860723, -1.5], [-0.5, 0], [-4.94065645841247e-324, 0.383937310709108], [2.25, 3]}
CP(1) => []
x := {[-2, -1.5], [0, 0.5], [0.785398163397449, 1.5707963267949], [-1.5, -1], [-1, -0.5], [-4.94065645841247e-324, 0.785398163397449], [2.25, 3]}
split: 5 0.392699 (79)
x := {[-2, -1.5], [0, 0.5], [0.785398163397449, 1.5707963267949], [-1.5, -1], [-0.5, 0], [-4.94065645841247e-324, 0.785398163397449], [2.25, 3]}
split: 5 0.392699 (80)
x := {[-2, -1.5], [0.5, 1], [0.785398163397449, 1.17809724509617], [-1.93606821860723, -1.5], [-0.5, 0], [-4.94065645841247e-324, 0.383937310709108], [2.25, 3]}
CP(2) => []
x := {[-2, -1.5], [0.5, 1], [1.17809724509617, 1.5707963267949], [-1.93606821860723, -1.5], [-0.5, 0], [-4.94065645841247e-324, 0.383937310709108], [2.25, 3]}
CP(2) => {[-1.88777816730189, -1.5], [0.5, 1], [1.17809724509617, 1.5392939625516], [-1.90833187731717, -1.5], [-0.5, 0], [-4.94065645841247e-324, 0.358370854398642], [2.25, 3]}
split: 6 2.625 (80)
x := {[-2, -1.5], [0.5, 1], [0.785398163397449, 1.5707963267949], [-1.5, -1], [-1, -0.5], [-4.94065645841247e-324, 0.785398163397449], [2.25, 3]}
split: 5 0.392699 (81)
x := {[-2, -1.5], [0.5, 1], [0.785398163397449, 1.5707963267949], [-1.5, -1], [-0.5, 0], [-4.94065645841247e-324, 0.785398163397449], [2.25, 3]}
split: 5 0.392699 (82)
x := {[-1.5, -1], [0.5, 1], [1.17809724509617, 1.5707963267949], [-1.91715741185101, -1.5], [-0.5, 0], [-4.94065645841247e-324, 0.366478509741674], [2.25, 2.625]}
CP(1) => []
x := {[-1.5, -1], [0.5, 1], [1.17809724509617, 1.5707963267949], [-1.91715741185101, -1.5], [-0.5, 0], [-4.94065645841247e-324, 0.366478509741674], [2.625, 3]}
CP(1) => {[-1.5, -1], [0.5, 1], [1.17809724509617, 1.5707963267949], [-1.90833187731717, -1.5], [-0.5, 0], [-4.94065645841247e-324, 0.358370854398642], [2.625, 3]}
split: 0 -1.25 (82)
x := {[-1.5, -1], [0.5, 1], [0.785398163397449, 1.5707963267949], [-1.5, -1], [-1, -0.5], [-4.94065645841247e-324, 0.392699081698724], [2.25, 3]}
split: 2 1.1781 (83)
x := {[-1.5, -1], [0.5, 1], [0.785398163397449, 1.5707963267949], [-1.5, -1], [-1, -0.5], [0.392699081698724, 0.785398163397449], [2.25, 3]}
split: 2 1.1781 (84)
x := {[-1.5, -1], [0.5, 1], [0.785398163397449, 1.5707963267949], [-1.5, -1], [-0.5, 0], [-4.94065645841247e-324, 0.392699081698724], [2.25, 3]}
split: 2 1.1781 (85)
x := {[-1.5, -1], [0.5, 1], [0.785398163397449, 1.5707963267949], [-1.5, -1], [-0.5, 0], [0.392699081698724, 0.785398163397449], [2.25, 3]}
split: 2 1.1781 (86)
x := {[-2, -1.5], [0, 0.5], [0.785398163397449, 1.17809724509617], [-2, -1.5], [-0.5, 0], [0.785398163397449, 1.5707963267949], [2.25, 3]}
CP(3) => []
x := {[-2, -1.5], [0, 0.5], [1.17809724509617, 1.5707963267949], [-2, -1.5], [-0.5, 0], [0.785398163397449, 1.5707963267949], [2.25, 3]}
CP(3) => {[-1.921626306698, -1.5], [0.0783736933019978, 0.5], [1.17809724509617, 1.5707963267949], [-2, -1.5], [-0.5, 0], [0.785398163397449, 1.5707963267949], [2.25, 3]}
split: 5 1.1781 (86)
x := {[-2, -1.5], [0, 0.5], [0.785398163397449, 1.5707963267949], [-1.5, -1], [-1, -0.5], [0.785398163397449, 1.5707963267949], [2.25, 3]}
split: 2 1.1781 (87)
x := {[-2, -1.5], [0, 0.5], [0.785398163397449, 1.5707963267949], [-1.5, -1], [-0.5, 0], [0.785398163397449, 1.5707963267949], [2.25, 3]}
split: 2 1.1781 (88)
x := {[-2, -1.5], [0.5, 1], [0.785398163397449, 1.17809724509617], [-2, -1.5], [-0.5, 0], [0.785398163397449, 1.5707963267949], [2.25, 3]}
CP(3) => []
x := {[-2, -1.5], [0.5, 1], [1.17809724509617, 1.5707963267949], [-2, -1.5], [-0.5, 0], [0.785398163397449, 1.5707963267949], [2.25, 3]}
CP(2) => {[-1.88777816730189, -1.5], [0.5, 1], [1.17809724509617, 1.5392939625516], [-2, -1.5], [-0.5, 0], [0.785398163397449, 1.5707963267949], [2.25, 3]}
split: 5 1.1781 (88)
x := {[-2, -1.5], [0.5, 1], [0.785398163397449, 1.5707963267949], [-1.5, -1], [-1, -0.5], [0.785398163397449, 1.5707963267949], [2.25, 3]}
split: 2 1.1781 (89)
x := {[-2, -1.5], [0.5, 1], [0.785398163397449, 1.5707963267949], [-1.5, -1], [-0.5, 0], [0.785398163397449, 1.5707963267949], [2.25, 3]}
split: 2 1.1781 (90)
x := {[-1.5, -1], [0.5, 1], [0.785398163397449, 1.17809724509617], [-2, -1.5], [-0.5, 0], [0.785398163397449, 1.17809724509617], [2.25, 3]}
CP(3) => []
x := {[-1.5, -1], [0.5, 1], [0.785398163397449, 1.17809724509617], [-2, -1.5], [-0.5, 0], [1.17809724509617, 1.5707963267949], [2.25, 3]}
CP(2) => {[-1.5, -1], [0.5, 1], [0.785398163397449, 1.17809724509617], [-1.85754077426544, -1.5], [-0.5, 0], [1.17809724509617, 1.5707963267949], [2.25, 3]}
split: 6 2.625 (90)
x := {[-1.5, -1], [0.5, 1], [1.17809724509617, 1.5707963267949], [-2, -1.5], [-0.5, 0], [0.785398163397449, 1.17809724509617], [2.25, 3]}
CP(3) => []
x := {[-1.5, -1], [0.5, 1], [1.17809724509617, 1.5707963267949], [-2, -1.5], [-0.5, 0], [1.17809724509617, 1.5707963267949], [2.25, 3]}
CP(2) => {[-1.5, -1], [0.5, 1], [1.17809724509617, 1.5707963267949], [-1.85754077426544, -1.5], [-0.5, 0], [1.17809724509617, 1.5707963267949], [2.25, 3]}
split: 6 2.625 (90)
x := {[-1.5, -1], [0.5, 1], [0.785398163397449, 1.17809724509617], [-1.5, -1], [-1, -0.5], [0.785398163397449, 1.5707963267949], [2.25, 3]}
split: 5 1.1781 (91)
x := {[-1.5, -1], [0.5, 1], [1.17809724509617, 1.5707963267949], [-1.5, -1], [-1, -0.5], [0.785398163397449, 1.5707963267949], [2.25, 3]}
split: 5 1.1781 (92)
x := {[-1.5, -1], [0.5, 1], [0.785398163397449, 1.17809724509617], [-1.5, -1], [-0.5, 0], [0.785398163397449, 1.5707963267949], [2.25, 3]}
split: 5 1.1781 (93)
x := {[-1.5, -1], [0.5, 1], [1.17809724509617, 1.5707963267949], [-1.5, -1], [-0.5, 0], [0.785398163397449, 1.5707963267949], [2.25, 3]}
split: 5 1.1781 (94)
x := {[-1.5, -1], [0.5, 1], [-4.94065645841247e-324, 0.392699081698724], [-1.5, -1], [0, 0.5], [-4.94065645841247e-324, 0.785398163397449], [2.25, 3]}
split: 5 0.392699 (95)
x := {[-1.5, -1], [0.5, 1], [0.392699081698724, 0.785398163397449], [-1.5, -1], [0, 0.5], [-4.94065645841247e-324, 0.785398163397449], [2.25, 3]}
split: 5 0.392699 (96)
x := {[-1.5, -1], [0.5, 1], [-4.94065645841247e-324, 0.392699081698724], [-2, -1.5], [0, 0.5], [0.785398163397449, 1.17809724509617], [2.25, 3]}
CP(1) => []
x := {[-1.5, -1], [0.5, 1], [-4.94065645841247e-324, 0.392699081698724], [-2, -1.5], [0, 0.5], [1.17809724509617, 1.5707963267949], [2.25, 3]}
CP(2) => {[-1.5, -1], [0.5, 1], [-4.94065645841247e-324, 0.392699081698724], [-1.921626306698, -1.5], [0, 0.5], [1.17809724509617, 1.5707963267949], [2.25, 3]}
split: 6 2.625 (96)
x := {[-1.5, -1], [0.5, 1], [0.392699081698724, 0.785398163397449], [-2, -1.5], [0, 0.5], [0.785398163397449, 1.17809724509617], [2.25, 3]}
CP(3) => []
x := {[-1.5, -1], [0.5, 1], [0.392699081698724, 0.785398163397449], [-2, -1.5], [0, 0.5], [1.17809724509617, 1.5707963267949], [2.25, 3]}
CP(2) => {[-1.5, -1], [0.5, 1], [0.392699081698724, 0.785398163397449], [-1.921626306698, -1.5], [0, 0.5], [1.17809724509617, 1.5707963267949], [2.25, 3]}
split: 6 2.625 (96)
x := {[-1.5, -1], [0.5, 1], [-4.94065645841247e-324, 0.392699081698724], [-1.5, -1], [0, 0.5], [0.785398163397449, 1.5707963267949], [2.25, 3]}
split: 5 1.1781 (97)
x := {[-1.5, -1], [0.5, 1], [0.392699081698724, 0.785398163397449], [-1.5, -1], [0, 0.5], [0.785398163397449, 1.5707963267949], [2.25, 3]}
split: 5 1.1781 (98)
x := {[-2, -1.5], [0, 0.5], [0.785398163397449, 1.5707963267949], [-1.5, -1], [0, 0.5], [-4.94065645841247e-324, 0.785398163397449], [2.25, 3]}
split: 5 0.392699 (99)
x := {[-2, -1.5], [0, 0.5], [0.785398163397449, 1.5707963267949], [-1.5, -1], [0.5, 1], [-4.94065645841247e-324, 0.785398163397449], [2.25, 3]}
split: 5 0.392699 (100)
x := {[-2, -1.5], [0.5, 1], [0.785398163397449, 1.5707963267949], [-1.5, -1], [0, 0.5], [-4.94065645841247e-324, 0.785398163397449], [2.25, 3]}
split: 5 0.392699 (101)
x := {[-2, -1.5], [0.5, 1], [0.785398163397449, 1.5707963267949], [-1.5, -1], [0.5, 1], [-4.94065645841247e-324, 0.785398163397449], [2.25, 3]}
split: 5 0.392699 (102)
x := {[-1.5, -1], [0.5, 1], [0.785398163397449, 1.5707963267949], [-1.5, -1], [0, 0.5], [-4.94065645841247e-324, 0.392699081698724], [2.25, 3]}
split: 2 1.1781 (103)
x := {[-1.5, -1], [0.5, 1], [0.785398163397449, 1.5707963267949], [-1.5, -1], [0, 0.5], [0.392699081698724, 0.785398163397449], [2.25, 3]}
split: 2 1.1781 (104)
x := {[-2, -1.5], [0, 0.5], [0.785398163397449, 1.5707963267949], [-1.5, -1], [0, 0.5], [0.785398163397449, 1.5707963267949], [2.25, 3]}
split: 2 1.1781 (105)
x := {[-2, -1.5], [0, 0.5], [0.785398163397449, 1.5707963267949], [-1.5, -1], [0.5, 1], [0.785398163397449, 1.5707963267949], [2.25, 3]}
split: 2 1.1781 (106)
x := {[-2, -1.5], [0.5, 1], [0.785398163397449, 1.17809724509617], [-2, -1.5], [0, 0.5], [0.785398163397449, 1.5707963267949], [2.25, 3]}
CP(3) => []
x := {[-2, -1.5], [0.5, 1], [1.17809724509617, 1.5707963267949], [-2, -1.5], [0, 0.5], [0.785398163397449, 1.5707963267949], [2.25, 3]}
CP(2) => {[-1.88777816730189, -1.5], [0.5, 1], [1.17809724509617, 1.5392939625516], [-2, -1.5], [0, 0.5], [0.785398163397449, 1.5707963267949], [2.25, 3]}
split: 5 1.1781 (106)
x := {[-2, -1.5], [0.5, 1], [0.785398163397449, 1.5707963267949], [-1.5, -1], [0, 0.5], [0.785398163397449, 1.5707963267949], [2.25, 3]}
split: 2 1.1781 (107)
x := {[-2, -1.5], [0.5, 1], [0.785398163397449, 1.5707963267949], [-1.5, -1], [0.5, 1], [0.785398163397449, 1.5707963267949], [2.25, 3]}
split: 2 1.1781 (108)
x := {[-1.5, -1], [0.5, 1], [0.785398163397449, 1.17809724509617], [-2, -1.5], [0, 0.5], [0.785398163397449, 1.17809724509617], [2.25, 3]}
CP(3) => []
x := {[-1.5, -1], [0.5, 1], [0.785398163397449, 1.17809724509617], [-2, -1.5], [0, 0.5], [1.17809724509617, 1.5707963267949], [2.25, 3]}
CP(2) => {[-1.5, -1], [0.5, 1], [0.785398163397449, 1.17809724509617], [-1.921626306698, -1.5], [0, 0.5], [1.17809724509617, 1.5707963267949], [2.25, 3]}
split: 6 2.625 (108)
x := {[-1.5, -1], [0.5, 1], [1.17809724509617, 1.5707963267949], [-2, -1.5], [0, 0.5], [0.785398163397449, 1.17809724509617], [2.25, 3]}
CP(3) => []
x := {[-1.5, -1], [0.5, 1], [1.17809724509617, 1.5707963267949], [-2, -1.5], [0, 0.5], [1.17809724509617, 1.5707963267949], [2.25, 3]}
CP(2) => {[-1.5, -1], [0.5, 1], [1.17809724509617, 1.5707963267949], [-1.921626306698, -1.5], [0, 0.5], [1.17809724509617, 1.5707963267949], [2.25, 3]}
split: 6 2.625 (108)
x := {[-1.5, -1], [0.5, 1], [0.785398163397449, 1.17809724509617], [-1.5, -1], [0, 0.5], [0.785398163397449, 1.5707963267949], [2.25, 3]}
split: 5 1.1781 (109)
x := {[-1.5, -1], [0.5, 1], [1.17809724509617, 1.5707963267949], [-1.5, -1], [0, 0.5], [0.785398163397449, 1.5707963267949], [2.25, 3]}
split: 5 1.1781 (110)
x := {[-1.5, -1.25], [0.5, 1], [-4.94065645841247e-324, 0.392699081698724], [-1.90833187731717, -1.5], [-0.5, 0], [-4.94065645841247e-324, 0.358370854398642], [2.625, 3]}
CP(1) => {[-1.5, -1.25], [0.5, 1], [-4.94065645841247e-324, 0.392699081698724], [-1.90427099189402, -1.5], [-0.5, 0], [-4.94065645841247e-324, 0.354648577314122], [2.625, 3]}
split: 1 0.75 (111)
x := {[-1.25, -1], [0.5, 1], [-4.94065645841247e-324, 0.392699081698724], [-1.90833187731717, -1.5], [-0.5, 0], [-4.94065645841247e-324, 0.358370854398642], [2.625, 3]}
CP(2) => {[-1.25, -1], [0.75, 1], [-4.94065645841247e-324, 0.392699081698724], [-1.90241490937188, -1.5], [-0.5, 0], [-4.94065645841247e-324, 0.352948970788828], [2.625, 3]}
split: 4 -0.25 (112)
x := {[-1.5, -1.25], [0.5, 1], [0.392699081698724, 0.785398163397449], [-1.90833187731717, -1.5], [-0.5, 0], [-4.94065645841247e-324, 0.358370854398642], [2.625, 3]}
CP(1) => {[-1.5, -1.25], [0.5, 1], [0.392699081698724, 0.785398163397449], [-1.90427099189402, -1.5], [-0.5, 0], [-4.94065645841247e-324, 0.354648577314122], [2.625, 3]}
split: 1 0.75 (113)
x := {[-1.25, -1], [0.5, 1], [0.392699081698724, 0.785398163397449], [-1.90833187731717, -1.5], [-0.5, 0], [-4.94065645841247e-324, 0.358370854398642], [2.625, 3]}
CP(2) => {[-1.25, -1], [0.75, 1], [0.392699081698724, 0.785398163397449], [-1.90241490937188, -1.5], [-0.5, 0], [-4.94065645841247e-324, 0.352948970788828], [2.625, 3]}
split: 4 -0.25 (114)
x := {[-1.5, -1], [0.5, 1], [-4.94065645841247e-324, 0.392699081698724], [-1.5, -1], [-1, -0.5], [-4.94065645841247e-324, 0.392699081698724], [2.25, 3]}
split: 6 2.625 (115)
x := {[-1.5, -1], [0.5, 1], [-4.94065645841247e-324, 0.392699081698724], [-1.5, -1], [-1, -0.5], [0.392699081698724, 0.785398163397449], [2.25, 3]}
split: 6 2.625 (116)
x := {[-1.5, -1], [0.5, 1], [0.392699081698724, 0.785398163397449], [-1.5, -1], [-1, -0.5], [-4.94065645841247e-324, 0.392699081698724], [2.25, 3]}
split: 6 2.625 (117)
x := {[-1.5, -1], [0.5, 1], [0.392699081698724, 0.785398163397449], [-1.5, -1], [-1, -0.5], [0.392699081698724, 0.785398163397449], [2.25, 3]}
split: 6 2.625 (118)
x := {[-1.5, -1], [0.5, 1], [-4.94065645841247e-324, 0.392699081698724], [-1.5, -1], [-0.5, 0], [-4.94065645841247e-324, 0.392699081698724], [2.25, 3]}
split: 6 2.625 (119)
x := {[-1.5, -1], [0.5, 1], [-4.94065645841247e-324, 0.392699081698724], [-1.5, -1], [-0.5, 0], [0.392699081698724, 0.785398163397449], [2.25, 3]}
split: 6 2.625 (120)
x := {[-1.5, -1], [0.5, 1], [0.392699081698724, 0.785398163397449], [-1.5, -1], [-0.5, 0], [-4.94065645841247e-324, 0.392699081698724], [2.25, 3]}
split: 6 2.625 (121)
x := {[-1.5, -1], [0.5, 1], [0.392699081698724, 0.785398163397449], [-1.5, -1], [-0.5, 0], [0.392699081698724, 0.785398163397449], [2.25, 3]}
split: 6 2.625 (122)
x := {[-1.5, -1], [0.5, 1], [-4.94065645841247e-324, 0.392699081698724], [-1.85754077426544, -1.5], [-0.5, 0], [1.17809724509617, 1.5707963267949], [2.25, 2.625]}
CP(1) => []
x := {[-1.5, -1], [0.5, 1], [-4.94065645841247e-324, 0.392699081698724], [-1.85754077426544, -1.5], [-0.5, 0], [1.17809724509617, 1.5707963267949], [2.625, 3]}
split: 0 -1.25 (122)
x := {[-1.5, -1], [0.5, 1], [0.392699081698724, 0.785398163397449], [-1.85754077426544, -1.5], [-0.5, 0], [1.17809724509617, 1.5707963267949], [2.25, 2.625]}
CP(1) => []
x := {[-1.5, -1], [0.5, 1], [0.392699081698724, 0.785398163397449], [-1.85754077426544, -1.5], [-0.5, 0], [1.17809724509617, 1.5707963267949], [2.625, 3]}
split: 0 -1.25 (122)
x := {[-1.5, -1], [0.5, 1], [-4.94065645841247e-324, 0.392699081698724], [-1.5, -1], [-1, -0.5], [0.785398163397449, 1.17809724509617], [2.25, 3]}
split: 6 2.625 (123)
x := {[-1.5, -1], [0.5, 1], [-4.94065645841247e-324, 0.392699081698724], [-1.5, -1], [-1, -0.5], [1.17809724509617, 1.5707963267949], [2.25, 3]}
split: 6 2.625 (124)
x := {[-1.5, -1], [0.5, 1], [0.392699081698724, 0.785398163397449], [-1.5, -1], [-1, -0.5], [0.785398163397449, 1.17809724509617], [2.25, 3]}
split: 6 2.625 (125)
x := {[-1.5, -1], [0.5, 1], [0.392699081698724, 0.785398163397449], [-1.5, -1], [-1, -0.5], [1.17809724509617, 1.5707963267949], [2.25, 3]}
split: 6 2.625 (126)
x := {[-1.5, -1], [0.5, 1], [-4.94065645841247e-324, 0.392699081698724], [-1.5, -1], [-0.5, 0], [0.785398163397449, 1.17809724509617], [2.25, 3]}
split: 6 2.625 (127)
x := {[-1.5, -1], [0.5, 1], [-4.94065645841247e-324, 0.392699081698724], [-1.5, -1], [-0.5, 0], [1.17809724509617, 1.5707963267949], [2.25, 3]}
split: 6 2.625 (128)
x := {[-1.5, -1], [0.5, 1], [0.392699081698724, 0.785398163397449], [-1.5, -1], [-0.5, 0], [0.785398163397449, 1.17809724509617], [2.25, 3]}
split: 6 2.625 (129)
x := {[-1.5, -1], [0.5, 1], [0.392699081698724, 0.785398163397449], [-1.5, -1], [-0.5, 0], [1.17809724509617, 1.5707963267949], [2.25, 3]}
split: 6 2.625 (130)
x := {[-2, -1.5], [0, 0.5], [0.785398163397449, 1.5707963267949], [-1.5, -1], [-1, -0.5], [-4.94065645841247e-324, 0.392699081698724], [2.25, 3]}
split: 2 1.1781 (131)
x := {[-2, -1.5], [0, 0.5], [0.785398163397449, 1.5707963267949], [-1.5, -1], [-1, -0.5], [0.392699081698724, 0.785398163397449], [2.25, 3]}
split: 2 1.1781 (132)
x := {[-2, -1.5], [0, 0.5], [0.785398163397449, 1.5707963267949], [-1.5, -1], [-0.5, 0], [-4.94065645841247e-324, 0.392699081698724], [2.25, 3]}
split: 2 1.1781 (133)
x := {[-2, -1.5], [0, 0.5], [0.785398163397449, 1.5707963267949], [-1.5, -1], [-0.5, 0], [0.392699081698724, 0.785398163397449], [2.25, 3]}
split: 2 1.1781 (134)
x := {[-1.88777816730189, -1.5], [0.5, 1], [1.17809724509617, 1.5392939625516], [-1.90833187731717, -1.5], [-0.5, 0], [-4.94065645841247e-324, 0.358370854398642], [2.25, 2.625]}
CP(1) => []
x := {[-1.88777816730189, -1.5], [0.5, 1], [1.17809724509617, 1.5392939625516], [-1.90833187731717, -1.5], [-0.5, 0], [-4.94065645841247e-324, 0.358370854398642], [2.625, 3]}
CP(1) => {[-1.87886101106907, -1.5], [0.5, 1], [1.17809724509617, 1.53162949774884], [-1.90427099189402, -1.5], [-0.5, 0], [-4.94065645841247e-324, 0.354648577314122], [2.625, 3]}
split: 1 0.75 (134)
x := {[-2, -1.5], [0.5, 1], [0.785398163397449, 1.5707963267949], [-1.5, -1], [-1, -0.5], [-4.94065645841247e-324, 0.392699081698724], [2.25, 3]}
split: 2 1.1781 (135)
x := {[-2, -1.5], [0.5, 1], [0.785398163397449, 1.5707963267949], [-1.5, -1], [-1, -0.5], [0.392699081698724, 0.785398163397449], [2.25, 3]}
split: 2 1.1781 (136)
x := {[-2, -1.5], [0.5, 1], [0.785398163397449, 1.5707963267949], [-1.5, -1], [-0.5, 0], [-4.94065645841247e-324, 0.392699081698724], [2.25, 3]}
split: 2 1.1781 (137)
x := {[-2, -1.5], [0.5, 1], [0.785398163397449, 1.5707963267949], [-1.5, -1], [-0.5, 0], [0.392699081698724, 0.785398163397449], [2.25, 3]}
split: 2 1.1781 (138)
x := {[-1.5, -1.25], [0.5, 1], [1.17809724509617, 1.5707963267949], [-1.90833187731717, -1.5], [-0.5, 0], [-4.94065645841247e-324, 0.358370854398642], [2.625, 3]}
CP(1) => {[-1.5, -1.25], [0.5, 1], [1.17809724509617, 1.5707963267949], [-1.90427099189402, -1.5], [-0.5, 0], [-4.94065645841247e-324, 0.354648577314122], [2.625, 3]}
split: 1 0.75 (139)
x := {[-1.25, -1], [0.5, 1], [1.17809724509617, 1.5707963267949], [-1.90833187731717, -1.5], [-0.5, 0], [-4.94065645841247e-324, 0.358370854398642], [2.625, 3]}
CP(2) => {[-1.25, -1], [0.75, 1], [1.17809724509617, 1.5707963267949], [-1.90241490937188, -1.5], [-0.5, 0], [-4.94065645841247e-324, 0.352948970788828], [2.625, 3]}
split: 4 -0.25 (140)
x := {[-1.5, -1], [0.5, 1], [0.785398163397449, 1.17809724509617], [-1.5, -1], [-1, -0.5], [-4.94065645841247e-324, 0.392699081698724], [2.25, 3]}
split: 6 2.625 (141)
x := {[-1.5, -1], [0.5, 1], [1.17809724509617, 1.5707963267949], [-1.5, -1], [-1, -0.5], [-4.94065645841247e-324, 0.392699081698724], [2.25, 3]}
split: 6 2.625 (142)
x := {[-1.5, -1], [0.5, 1], [0.785398163397449, 1.17809724509617], [-1.5, -1], [-1, -0.5], [0.392699081698724, 0.785398163397449], [2.25, 3]}
split: 6 2.625 (143)
x := {[-1.5, -1], [0.5, 1], [1.17809724509617, 1.5707963267949], [-1.5, -1], [-1, -0.5], [0.392699081698724, 0.785398163397449], [2.25, 3]}
split: 6 2.625 (144)
x := {[-1.5, -1], [0.5, 1], [0.785398163397449, 1.17809724509617], [-1.5, -1], [-0.5, 0], [-4.94065645841247e-324, 0.392699081698724], [2.25, 3]}
split: 6 2.625 (145)
x := {[-1.5, -1], [0.5, 1], [1.17809724509617, 1.5707963267949], [-1.5, -1], [-0.5, 0], [-4.94065645841247e-324, 0.392699081698724], [2.25, 3]}
split: 6 2.625 (146)
x := {[-1.5, -1], [0.5, 1], [0.785398163397449, 1.17809724509617], [-1.5, -1], [-0.5, 0], [0.392699081698724, 0.785398163397449], [2.25, 3]}
split: 6 2.625 (147)
x := {[-1.5, -1], [0.5, 1], [1.17809724509617, 1.5707963267949], [-1.5, -1], [-0.5, 0], [0.392699081698724, 0.785398163397449], [2.25, 3]}
split: 6 2.625 (148)
x := {[-1.921626306698, -1.5], [0.0783736933019978, 0.5], [1.17809724509617, 1.5707963267949], [-2, -1.5], [-0.5, 0], [0.785398163397449, 1.17809724509617], [2.25, 3]}
CP(1) => []
x := {[-1.921626306698, -1.5], [0.0783736933019978, 0.5], [1.17809724509617, 1.5707963267949], [-2, -1.5], [-0.5, 0], [1.17809724509617, 1.5707963267949], [2.25, 3]}
CP(1) => []
x := {[-2, -1.5], [0, 0.5], [0.785398163397449, 1.17809724509617], [-1.5, -1], [-1, -0.5], [0.785398163397449, 1.5707963267949], [2.25, 3]}
CP(3) => []
x := {[-2, -1.5], [0, 0.5], [1.17809724509617, 1.5707963267949], [-1.5, -1], [-1, -0.5], [0.785398163397449, 1.5707963267949], [2.25, 3]}
CP(3) => {[-1.921626306698, -1.5], [0.0783736933019978, 0.5], [1.17809724509617, 1.5707963267949], [-1.5, -1], [-1, -0.5], [0.785398163397449, 1.5707963267949], [2.25, 3]}
split: 5 1.1781 (146)
x := {[-2, -1.5], [0, 0.5], [0.785398163397449, 1.17809724509617], [-1.5, -1], [-0.5, 0], [0.785398163397449, 1.5707963267949], [2.25, 3]}
CP(3) => []
x := {[-2, -1.5], [0, 0.5], [1.17809724509617, 1.5707963267949], [-1.5, -1], [-0.5, 0], [0.785398163397449, 1.5707963267949], [2.25, 3]}
CP(3) => {[-1.921626306698, -1.5], [0.0783736933019978, 0.5], [1.17809724509617, 1.5707963267949], [-1.5, -1], [-0.5, 0], [0.785398163397449, 1.5707963267949], [2.25, 3]}
split: 5 1.1781 (146)
x := {[-1.88777816730189, -1.5], [0.5, 1], [1.17809724509617, 1.5392939625516], [-2, -1.5], [-0.5, 0], [0.785398163397449, 1.17809724509617], [2.25, 3]}
CP(3) => []
x := {[-1.88777816730189, -1.5], [0.5, 1], [1.17809724509617, 1.5392939625516], [-2, -1.5], [-0.5, 0], [1.17809724509617, 1.5707963267949], [2.25, 3]}
CP(2) => {[-1.87315640926387, -1.5], [0.5, 0.991420862966858], [1.17809724509617, 1.52672510510496], [-1.85754077426544, -1.5], [-0.5, 0], [1.17809724509617, 1.5707963267949], [2.25, 3]}
split: 6 2.625 (146)
x := {[-2, -1.5], [0.5, 1], [0.785398163397449, 1.17809724509617], [-1.5, -1], [-1, -0.5], [0.785398163397449, 1.5707963267949], [2.25, 3]}
CP(3) => []
x := {[-2, -1.5], [0.5, 1], [1.17809724509617, 1.5707963267949], [-1.5, -1], [-1, -0.5], [0.785398163397449, 1.5707963267949], [2.25, 3]}
CP(2) => {[-1.88777816730189, -1.5], [0.5, 1], [1.17809724509617, 1.5392939625516], [-1.5, -1], [-1, -0.5], [0.785398163397449, 1.5707963267949], [2.25, 3]}
split: 5 1.1781 (146)
x := {[-2, -1.5], [0.5, 1], [0.785398163397449, 1.17809724509617], [-1.5, -1], [-0.5, 0], [0.785398163397449, 1.5707963267949], [2.25, 3]}
CP(3) => []
x := {[-2, -1.5], [0.5, 1], [1.17809724509617, 1.5707963267949], [-1.5, -1], [-0.5, 0], [0.785398163397449, 1.5707963267949], [2.25, 3]}
CP(2) => {[-1.88777816730189, -1.5], [0.5, 1], [1.17809724509617, 1.5392939625516], [-1.5, -1], [-0.5, 0], [0.785398163397449, 1.5707963267949], [2.25, 3]}
split: 5 1.1781 (146)
x := {[-1.5, -1], [0.5, 1], [0.785398163397449, 1.17809724509617], [-1.85754077426544, -1.5], [-0.5, 0], [1.17809724509617, 1.5707963267949], [2.25, 2.625]}
CP(1) => []
x := {[-1.5, -1], [0.5, 1], [0.785398163397449, 1.17809724509617], [-1.85754077426544, -1.5], [-0.5, 0], [1.17809724509617, 1.5707963267949], [2.625, 3]}
split: 0 -1.25 (146)
x := {[-1.5, -1], [0.5, 1], [1.17809724509617, 1.5707963267949], [-1.85754077426544, -1.5], [-0.5, 0], [1.17809724509617, 1.5707963267949], [2.25, 2.625]}
CP(1) => []
x := {[-1.5, -1], [0.5, 1], [1.17809724509617, 1.5707963267949], [-1.85754077426544, -1.5], [-0.5, 0], [1.17809724509617, 1.5707963267949], [2.625, 3]}
split: 0 -1.25 (146)
x := {[-1.5, -1], [0.5, 1], [0.785398163397449, 1.17809724509617], [-1.5, -1], [-1, -0.5], [0.785398163397449, 1.17809724509617], [2.25, 3]}
split: 6 2.625 (147)
x := {[-1.5, -1], [0.5, 1], [0.785398163397449, 1.17809724509617], [-1.5, -1], [-1, -0.5], [1.17809724509617, 1.5707963267949], [2.25, 3]}
split: 6 2.625 (148)
x := {[-1.5, -1], [0.5, 1], [1.17809724509617, 1.5707963267949], [-1.5, -1], [-1, -0.5], [0.785398163397449, 1.17809724509617], [2.25, 3]}
split: 6 2.625 (149)
x := {[-1.5, -1], [0.5, 1], [1.17809724509617, 1.5707963267949], [-1.5, -1], [-1, -0.5], [1.17809724509617, 1.5707963267949], [2.25, 3]}
split: 6 2.625 (150)
x := {[-1.5, -1], [0.5, 1], [0.785398163397449, 1.17809724509617], [-1.5, -1], [-0.5, 0], [0.785398163397449, 1.17809724509617], [2.25, 3]}
split: 6 2.625 (151)
x := {[-1.5, -1], [0.5, 1], [0.785398163397449, 1.17809724509617], [-1.5, -1], [-0.5, 0], [1.17809724509617, 1.5707963267949], [2.25, 3]}
split: 6 2.625 (152)
x := {[-1.5, -1], [0.5, 1], [1.17809724509617, 1.5707963267949], [-1.5, -1], [-0.5, 0], [0.785398163397449, 1.17809724509617], [2.25, 3]}
split: 6 2.625 (153)
x := {[-1.5, -1], [0.5, 1], [1.17809724509617, 1.5707963267949], [-1.5, -1], [-0.5, 0], [1.17809724509617, 1.5707963267949], [2.25, 3]}
split: 6 2.625 (154)
x := {[-1.5, -1], [0.5, 1], [-4.94065645841247e-324, 0.392699081698724], [-1.5, -1], [0, 0.5], [-4.94065645841247e-324, 0.392699081698724], [2.25, 3]}
split: 6 2.625 (155)
x := {[-1.5, -1], [0.5, 1], [-4.94065645841247e-324, 0.392699081698724], [-1.5, -1], [0, 0.5], [0.392699081698724, 0.785398163397449], [2.25, 3]}
split: 6 2.625 (156)
x := {[-1.5, -1], [0.5, 1], [0.392699081698724, 0.785398163397449], [-1.5, -1], [0, 0.5], [-4.94065645841247e-324, 0.392699081698724], [2.25, 3]}
split: 6 2.625 (157)
x := {[-1.5, -1], [0.5, 1], [0.392699081698724, 0.785398163397449], [-1.5, -1], [0, 0.5], [0.392699081698724, 0.785398163397449], [2.25, 3]}
split: 6 2.625 (158)
x := {[-1.5, -1], [0.5, 1], [-4.94065645841247e-324, 0.392699081698724], [-1.921626306698, -1.5], [0, 0.5], [1.17809724509617, 1.5707963267949], [2.25, 2.625]}
CP(1) => []
x := {[-1.5, -1], [0.5, 1], [-4.94065645841247e-324, 0.392699081698724], [-1.921626306698, -1.5], [0, 0.5], [1.17809724509617, 1.5707963267949], [2.625, 3]}
split: 0 -1.25 (158)
x := {[-1.5, -1], [0.5, 1], [0.392699081698724, 0.785398163397449], [-1.921626306698, -1.5], [0, 0.5], [1.17809724509617, 1.5707963267949], [2.25, 2.625]}
CP(1) => []
x := {[-1.5, -1], [0.5, 1], [0.392699081698724, 0.785398163397449], [-1.921626306698, -1.5], [0, 0.5], [1.17809724509617, 1.5707963267949], [2.625, 3]}
split: 0 -1.25 (158)
x := {[-1.5, -1], [0.5, 1], [-4.94065645841247e-324, 0.392699081698724], [-1.5, -1], [0, 0.5], [0.785398163397449, 1.17809724509617], [2.25, 3]}
split: 6 2.625 (159)
x := {[-1.5, -1], [0.5, 1], [-4.94065645841247e-324, 0.392699081698724], [-1.5, -1], [0, 0.5], [1.17809724509617, 1.5707963267949], [2.25, 3]}
split: 6 2.625 (160)
x := {[-1.5, -1], [0.5, 1], [0.392699081698724, 0.785398163397449], [-1.5, -1], [0, 0.5], [0.785398163397449, 1.17809724509617], [2.25, 3]}
split: 6 2.625 (161)
x := {[-1.5, -1], [0.5, 1], [0.392699081698724, 0.785398163397449], [-1.5, -1], [0, 0.5], [1.17809724509617, 1.5707963267949], [2.25, 3]}
split: 6 2.625 (162)
x := {[-2, -1.5], [0, 0.5], [0.785398163397449, 1.5707963267949], [-1.5, -1], [0, 0.5], [-4.94065645841247e-324, 0.392699081698724], [2.25, 3]}
split: 2 1.1781 (163)
x := {[-2, -1.5], [0, 0.5], [0.785398163397449, 1.5707963267949], [-1.5, -1], [0, 0.5], [0.392699081698724, 0.785398163397449], [2.25, 3]}
split: 2 1.1781 (164)
x := {[-2, -1.5], [0, 0.5], [0.785398163397449, 1.5707963267949], [-1.5, -1], [0.5, 1], [-4.94065645841247e-324, 0.392699081698724], [2.25, 3]}
split: 2 1.1781 (165)
x := {[-2, -1.5], [0, 0.5], [0.785398163397449, 1.5707963267949], [-1.5, -1], [0.5, 1], [0.392699081698724, 0.785398163397449], [2.25, 3]}
split: 2 1.1781 (166)
x := {[-2, -1.5], [0.5, 1], [0.785398163397449, 1.5707963267949], [-1.5, -1], [0, 0.5], [-4.94065645841247e-324, 0.392699081698724], [2.25, 3]}
split: 2 1.1781 (167)
x := {[-2, -1.5], [0.5, 1], [0.785398163397449, 1.5707963267949], [-1.5, -1], [0, 0.5], [0.392699081698724, 0.785398163397449], [2.25, 3]}
split: 2 1.1781 (168)
x := {[-2, -1.5], [0.5, 1], [0.785398163397449, 1.5707963267949], [-1.5, -1], [0.5, 1], [-4.94065645841247e-324, 0.392699081698724], [2.25, 3]}
split: 2 1.1781 (169)
x := {[-2, -1.5], [0.5, 1], [0.785398163397449, 1.5707963267949], [-1.5, -1], [0.5, 1], [0.392699081698724, 0.785398163397449], [2.25, 3]}
split: 2 1.1781 (170)
x := {[-1.5, -1], [0.5, 1], [0.785398163397449, 1.17809724509617], [-1.5, -1], [0, 0.5], [-4.94065645841247e-324, 0.392699081698724], [2.25, 3]}
split: 6 2.625 (171)
x := {[-1.5, -1], [0.5, 1], [1.17809724509617, 1.5707963267949], [-1.5, -1], [0, 0.5], [-4.94065645841247e-324, 0.392699081698724], [2.25, 3]}
split: 6 2.625 (172)
x := {[-1.5, -1], [0.5, 1], [0.785398163397449, 1.17809724509617], [-1.5, -1], [0, 0.5], [0.392699081698724, 0.785398163397449], [2.25, 3]}
split: 6 2.625 (173)
x := {[-1.5, -1], [0.5, 1], [1.17809724509617, 1.5707963267949], [-1.5, -1], [0, 0.5], [0.392699081698724, 0.785398163397449], [2.25, 3]}
split: 6 2.625 (174)
x := {[-2, -1.5], [0, 0.5], [0.785398163397449, 1.17809724509617], [-1.5, -1], [0, 0.5], [0.785398163397449, 1.5707963267949], [2.25, 3]}
CP(1) => []
x := {[-2, -1.5], [0, 0.5], [1.17809724509617, 1.5707963267949], [-1.5, -1], [0, 0.5], [0.785398163397449, 1.5707963267949], [2.25, 3]}
CP(1) => []
x := {[-2, -1.5], [0, 0.5], [0.785398163397449, 1.17809724509617], [-1.5, -1], [0.5, 1], [0.785398163397449, 1.5707963267949], [2.25, 3]}
CP(2) => []
x := {[-2, -1.5], [0, 0.5], [1.17809724509617, 1.5707963267949], [-1.5, -1], [0.5, 1], [0.785398163397449, 1.5707963267949], [2.25, 3]}
CP(3) => {[-1.921626306698, -1.5], [0.0783736933019978, 0.5], [1.17809724509617, 1.5707963267949], [-1.5, -1], [0.5, 1], [0.785398163397449, 1.5707963267949], [2.25, 3]}
split: 5 1.1781 (172)
x := {[-1.88777816730189, -1.5], [0.5, 1], [1.17809724509617, 1.5392939625516], [-2, -1.5], [0, 0.5], [0.785398163397449, 1.17809724509617], [2.25, 3]}
CP(1) => []
x := {[-1.88777816730189, -1.5], [0.5, 1], [1.17809724509617, 1.5392939625516], [-2, -1.5], [0, 0.5], [1.17809724509617, 1.5707963267949], [2.25, 3]}
CP(1) => []
x := {[-2, -1.5], [0.5, 1], [0.785398163397449, 1.17809724509617], [-1.5, -1], [0, 0.5], [0.785398163397449, 1.5707963267949], [2.25, 3]}
CP(3) => []
x := {[-2, -1.5], [0.5, 1], [1.17809724509617, 1.5707963267949], [-1.5, -1], [0, 0.5], [0.785398163397449, 1.5707963267949], [2.25, 3]}
CP(2) => {[-1.88777816730189, -1.5], [0.5, 1], [1.17809724509617, 1.5392939625516], [-1.5, -1], [0, 0.5], [0.785398163397449, 1.5707963267949], [2.25, 3]}
split: 5 1.1781 (170)
x := {[-2, -1.5], [0.5, 1], [0.785398163397449, 1.17809724509617], [-1.5, -1], [0.5, 1], [0.785398163397449, 1.5707963267949], [2.25, 3]}
CP(1) => []
x := {[-2, -1.5], [0.5, 1], [1.17809724509617, 1.5707963267949], [-1.5, -1], [0.5, 1], [0.785398163397449, 1.5707963267949], [2.25, 3]}
CP(1) => []
x := {[-1.5, -1], [0.5, 1], [0.785398163397449, 1.17809724509617], [-1.921626306698, -1.5], [0, 0.5], [1.17809724509617, 1.5707963267949], [2.25, 2.625]}
CP(1) => []
x := {[-1.5, -1], [0.5, 1], [0.785398163397449, 1.17809724509617], [-1.921626306698, -1.5], [0, 0.5], [1.17809724509617, 1.5707963267949], [2.625, 3]}
split: 0 -1.25 (168)
x := {[-1.5, -1], [0.5, 1], [1.17809724509617, 1.5707963267949], [-1.921626306698, -1.5], [0, 0.5], [1.17809724509617, 1.5707963267949], [2.25, 2.625]}
CP(1) => []
x := {[-1.5, -1], [0.5, 1], [1.17809724509617, 1.5707963267949], [-1.921626306698, -1.5], [0, 0.5], [1.17809724509617, 1.5707963267949], [2.625, 3]}
split: 0 -1.25 (168)
x := {[-1.5, -1], [0.5, 1], [0.785398163397449, 1.17809724509617], [-1.5, -1], [0, 0.5], [0.785398163397449, 1.17809724509617], [2.25, 3]}
split: 6 2.625 (169)
x := {[-1.5, -1], [0.5, 1], [0.785398163397449, 1.17809724509617], [-1.5, -1], [0, 0.5], [1.17809724509617, 1.5707963267949], [2.25, 3]}
split: 6 2.625 (170)
x := {[-1.5, -1], [0.5, 1], [1.17809724509617, 1.5707963267949], [-1.5, -1], [0, 0.5], [0.785398163397449, 1.17809724509617], [2.25, 3]}
split: 6 2.625 (171)
x := {[-1.5, -1], [0.5, 1], [1.17809724509617, 1.5707963267949], [-1.5, -1], [0, 0.5], [1.17809724509617, 1.5707963267949], [2.25, 3]}
split: 6 2.625 (172)
x := {[-1.5, -1.25], [0.5, 0.75], [-4.94065645841247e-324, 0.392699081698724], [-1.90427099189402, -1.5], [-0.5, 0], [-4.94065645841247e-324, 0.354648577314122], [2.625, 3]}
split: 4 -0.25 (173)
x := {[-1.5, -1.25], [0.75, 1], [-4.94065645841247e-324, 0.392699081698724], [-1.90427099189402, -1.5], [-0.5, 0], [-4.94065645841247e-324, 0.354648577314122], [2.625, 3]}
CP(3) => []
x := {[-1.25, -1], [0.75, 1], [-4.94065645841247e-324, 0.392699081698724], [-1.90241490937188, -1.5], [-0.5, -0.25], [-4.94065645841247e-324, 0.352948970788828], [2.625, 3]}
CP(2) => {[-1.25, -1], [0.75, 1], [-4.94065645841247e-324, 0.392699081698724], [-1.75, -1.5], [-0.5, -0.25], [-4.94065645841247e-324, 0.351822756970162], [2.625, 3]}
split: 2 0.19635 (173)
x := {[-1.25, -1], [0.75, 1], [-4.94065645841247e-324, 0.392699081698724], [-1.90241490937188, -1.5], [-0.25, 0], [-4.94065645841247e-324, 0.352948970788828], [2.625, 3]}
CP(1) => {[-1.25, -1], [0.75, 1], [-4.94065645841247e-324, 0.392699081698724], [-1.87515035442168, -1.5], [-0.25, 0], [-4.94065645841247e-324, 0.328101916606728], [2.625, 3]}
split: 2 0.19635 (174)
x := {[-1.5, -1.25], [0.5, 0.75], [0.392699081698724, 0.785398163397449], [-1.90427099189402, -1.5], [-0.5, 0], [-4.94065645841247e-324, 0.354648577314122], [2.625, 3]}
split: 4 -0.25 (175)
x := {[-1.5, -1.25], [0.75, 1], [0.392699081698724, 0.785398163397449], [-1.90427099189402, -1.5], [-0.5, 0], [-4.94065645841247e-324, 0.354648577314122], [2.625, 3]}
split: 4 -0.25 (176)
x := {[-1.25, -1], [0.75, 1], [0.392699081698724, 0.785398163397449], [-1.90241490937188, -1.5], [-0.5, -0.25], [-4.94065645841247e-324, 0.352948970788828], [2.625, 3]}
CP(2) => {[-1.25, -1], [0.75, 1], [0.392699081698724, 0.785398163397449], [-1.75, -1.5], [-0.5, -0.25], [-4.94065645841247e-324, 0.351822756970162], [2.625, 3]}
split: 2 0.589049 (177)
x := {[-1.25, -1], [0.75, 1], [0.392699081698724, 0.785398163397449], [-1.90241490937188, -1.5], [-0.25, 0], [-4.94065645841247e-324, 0.352948970788828], [2.625, 3]}
CP(1) => {[-1.25, -1], [0.75, 1], [0.392699081698724, 0.785398163397449], [-1.87515035442168, -1.5], [-0.25, 0], [-4.94065645841247e-324, 0.328101916606728], [2.625, 3]}
split: 2 0.589049 (178)
x := {[-1.5, -1], [0.5, 1], [-4.94065645841247e-324, 0.392699081698724], [-1.5, -1], [-1, -0.5], [-4.94065645841247e-324, 0.392699081698724], [2.25, 2.625]}
CP(2) => []
x := {[-1.5, -1], [0.5, 1], [-4.94065645841247e-324, 0.392699081698724], [-1.5, -1], [-1, -0.5], [-4.94065645841247e-324, 0.392699081698724], [2.625, 3]}
split: 0 -1.25 (178)
x := {[-1.5, -1], [0.5, 1], [-4.94065645841247e-324, 0.392699081698724], [-1.5, -1], [-1, -0.5], [0.392699081698724, 0.785398163397449], [2.25, 2.625]}
CP(2) => []
x := {[-1.5, -1], [0.5, 1], [-4.94065645841247e-324, 0.392699081698724], [-1.5, -1], [-1, -0.5], [0.392699081698724, 0.785398163397449], [2.625, 3]}
split: 0 -1.25 (178)
x := {[-1.5, -1], [0.5, 1], [0.392699081698724, 0.785398163397449], [-1.5, -1], [-1, -0.5], [-4.94065645841247e-324, 0.392699081698724], [2.25, 2.625]}
CP(2) => []
x := {[-1.5, -1], [0.5, 1], [0.392699081698724, 0.785398163397449], [-1.5, -1], [-1, -0.5], [-4.94065645841247e-324, 0.392699081698724], [2.625, 3]}
split: 0 -1.25 (178)
x := {[-1.5, -1], [0.5, 1], [0.392699081698724, 0.785398163397449], [-1.5, -1], [-1, -0.5], [0.392699081698724, 0.785398163397449], [2.25, 2.625]}
CP(2) => []
x := {[-1.5, -1], [0.5, 1], [0.392699081698724, 0.785398163397449], [-1.5, -1], [-1, -0.5], [0.392699081698724, 0.785398163397449], [2.625, 3]}
split: 0 -1.25 (178)
x := {[-1.5, -1], [0.5, 1], [-4.94065645841247e-324, 0.392699081698724], [-1.5, -1], [-0.5, 0], [-4.94065645841247e-324, 0.392699081698724], [2.25, 2.625]}
CP(2) => []
x := {[-1.5, -1], [0.5, 1], [-4.94065645841247e-324, 0.392699081698724], [-1.5, -1], [-0.5, 0], [-4.94065645841247e-324, 0.392699081698724], [2.625, 3]}
split: 0 -1.25 (178)
x := {[-1.5, -1], [0.5, 1], [-4.94065645841247e-324, 0.392699081698724], [-1.5, -1], [-0.5, 0], [0.392699081698724, 0.785398163397449], [2.25, 2.625]}
CP(2) => []
x := {[-1.5, -1], [0.5, 1], [-4.94065645841247e-324, 0.392699081698724], [-1.5, -1], [-0.5, 0], [0.392699081698724, 0.785398163397449], [2.625, 3]}
split: 0 -1.25 (178)
x := {[-1.5, -1], [0.5, 1], [0.392699081698724, 0.785398163397449], [-1.5, -1], [-0.5, 0], [-4.94065645841247e-324, 0.392699081698724], [2.25, 2.625]}
CP(2) => []
x := {[-1.5, -1], [0.5, 1], [0.392699081698724, 0.785398163397449], [-1.5, -1], [-0.5, 0], [-4.94065645841247e-324, 0.392699081698724], [2.625, 3]}
split: 0 -1.25 (178)
x := {[-1.5, -1], [0.5, 1], [0.392699081698724, 0.785398163397449], [-1.5, -1], [-0.5, 0], [0.392699081698724, 0.785398163397449], [2.25, 2.625]}
CP(2) => []
x := {[-1.5, -1], [0.5, 1], [0.392699081698724, 0.785398163397449], [-1.5, -1], [-0.5, 0], [0.392699081698724, 0.785398163397449], [2.625, 3]}
split: 0 -1.25 (178)
x := {[-1.5, -1.25], [0.5, 1], [-4.94065645841247e-324, 0.392699081698724], [-1.85754077426544, -1.5], [-0.5, 0], [1.17809724509617, 1.5707963267949], [2.625, 3]}
split: 1 0.75 (179)
x := {[-1.25, -1], [0.5, 1], [-4.94065645841247e-324, 0.392699081698724], [-1.85754077426544, -1.5], [-0.5, 0], [1.17809724509617, 1.5707963267949], [2.625, 3]}
CP(2) => {[-1.25, -1], [0.75, 1], [-4.94065645841247e-324, 0.392699081698724], [-1.85754077426544, -1.5], [-0.5, 0], [1.17809724509617, 1.5707963267949], [2.625, 3]}
split: 4 -0.25 (180)
x := {[-1.5, -1.25], [0.5, 1], [0.392699081698724, 0.785398163397449], [-1.85754077426544, -1.5], [-0.5, 0], [1.17809724509617, 1.5707963267949], [2.625, 3]}
split: 1 0.75 (181)
x := {[-1.25, -1], [0.5, 1], [0.392699081698724, 0.785398163397449], [-1.85754077426544, -1.5], [-0.5, 0], [1.17809724509617, 1.5707963267949], [2.625, 3]}
CP(2) => {[-1.25, -1], [0.75, 1], [0.392699081698724, 0.785398163397449], [-1.85754077426544, -1.5], [-0.5, 0], [1.17809724509617, 1.5707963267949], [2.625, 3]}
split: 4 -0.25 (182)
x := {[-1.5, -1], [0.5, 1], [-4.94065645841247e-324, 0.392699081698724], [-1.5, -1], [-1, -0.5], [0.785398163397449, 1.17809724509617], [2.25, 2.625]}
CP(2) => []
x := {[-1.5, -1], [0.5, 1], [-4.94065645841247e-324, 0.392699081698724], [-1.5, -1], [-1, -0.5], [0.785398163397449, 1.17809724509617], [2.625, 3]}
split: 0 -1.25 (182)
x := {[-1.5, -1], [0.5, 1], [-4.94065645841247e-324, 0.392699081698724], [-1.5, -1], [-1, -0.5], [1.17809724509617, 1.5707963267949], [2.25, 2.625]}
CP(1) => []
x := {[-1.5, -1], [0.5, 1], [-4.94065645841247e-324, 0.392699081698724], [-1.5, -1], [-1, -0.5], [1.17809724509617, 1.5707963267949], [2.625, 3]}
split: 0 -1.25 (182)
x := {[-1.5, -1], [0.5, 1], [0.392699081698724, 0.785398163397449], [-1.5, -1], [-1, -0.5], [0.785398163397449, 1.17809724509617], [2.25, 2.625]}
CP(2) => []
x := {[-1.5, -1], [0.5, 1], [0.392699081698724, 0.785398163397449], [-1.5, -1], [-1, -0.5], [0.785398163397449, 1.17809724509617], [2.625, 3]}
split: 0 -1.25 (182)
x := {[-1.5, -1], [0.5, 1], [0.392699081698724, 0.785398163397449], [-1.5, -1], [-1, -0.5], [1.17809724509617, 1.5707963267949], [2.25, 2.625]}
CP(2) => []
x := {[-1.5, -1], [0.5, 1], [0.392699081698724, 0.785398163397449], [-1.5, -1], [-1, -0.5], [1.17809724509617, 1.5707963267949], [2.625, 3]}
split: 0 -1.25 (182)
x := {[-1.5, -1], [0.5, 1], [-4.94065645841247e-324, 0.392699081698724], [-1.5, -1], [-0.5, 0], [0.785398163397449, 1.17809724509617], [2.25, 2.625]}
CP(2) => []
x := {[-1.5, -1], [0.5, 1], [-4.94065645841247e-324, 0.392699081698724], [-1.5, -1], [-0.5, 0], [0.785398163397449, 1.17809724509617], [2.625, 3]}
split: 0 -1.25 (182)
x := {[-1.5, -1], [0.5, 1], [-4.94065645841247e-324, 0.392699081698724], [-1.5, -1], [-0.5, 0], [1.17809724509617, 1.5707963267949], [2.25, 2.625]}
CP(1) => []
x := {[-1.5, -1], [0.5, 1], [-4.94065645841247e-324, 0.392699081698724], [-1.5, -1], [-0.5, 0], [1.17809724509617, 1.5707963267949], [2.625, 3]}
split: 0 -1.25 (182)
x := {[-1.5, -1], [0.5, 1], [0.392699081698724, 0.785398163397449], [-1.5, -1], [-0.5, 0], [0.785398163397449, 1.17809724509617], [2.25, 2.625]}
CP(2) => []
x := {[-1.5, -1], [0.5, 1], [0.392699081698724, 0.785398163397449], [-1.5, -1], [-0.5, 0], [0.785398163397449, 1.17809724509617], [2.625, 3]}
split: 0 -1.25 (182)
x := {[-1.5, -1], [0.5, 1], [0.392699081698724, 0.785398163397449], [-1.5, -1], [-0.5, 0], [1.17809724509617, 1.5707963267949], [2.25, 2.625]}
CP(1) => []
x := {[-1.5, -1], [0.5, 1], [0.392699081698724, 0.785398163397449], [-1.5, -1], [-0.5, 0], [1.17809724509617, 1.5707963267949], [2.625, 3]}
split: 0 -1.25 (182)
x := {[-2, -1.5], [0, 0.5], [0.785398163397449, 1.17809724509617], [-1.5, -1], [-1, -0.5], [-4.94065645841247e-324, 0.392699081698724], [2.25, 3]}
CP(2) => []
x := {[-2, -1.5], [0, 0.5], [1.17809724509617, 1.5707963267949], [-1.5, -1], [-1, -0.5], [-4.94065645841247e-324, 0.392699081698724], [2.25, 3]}
CP(3) => {[-1.921626306698, -1.5], [0.0783736933019978, 0.5], [1.17809724509617, 1.5707963267949], [-1.5, -1], [-1, -0.5], [-4.94065645841247e-324, 0.392699081698724], [2.25, 3]}
split: 6 2.625 (182)
x := {[-2, -1.5], [0, 0.5], [0.785398163397449, 1.17809724509617], [-1.5, -1], [-1, -0.5], [0.392699081698724, 0.785398163397449], [2.25, 3]}
CP(3) => []
x := {[-2, -1.5], [0, 0.5], [1.17809724509617, 1.5707963267949], [-1.5, -1], [-1, -0.5], [0.392699081698724, 0.785398163397449], [2.25, 3]}
CP(1) => []
x := {[-2, -1.5], [0, 0.5], [0.785398163397449, 1.17809724509617], [-1.5, -1], [-0.5, 0], [-4.94065645841247e-324, 0.392699081698724], [2.25, 3]}
CP(3) => []
x := {[-2, -1.5], [0, 0.5], [1.17809724509617, 1.5707963267949], [-1.5, -1], [-0.5, 0], [-4.94065645841247e-324, 0.392699081698724], [2.25, 3]}
CP(3) => {[-1.921626306698, -1.5], [0.0783736933019978, 0.5], [1.17809724509617, 1.5707963267949], [-1.5, -1], [-0.5, 0], [-4.94065645841247e-324, 0.392699081698724], [2.25, 3]}
split: 6 2.625 (180)
x := {[-2, -1.5], [0, 0.5], [0.785398163397449, 1.17809724509617], [-1.5, -1], [-0.5, 0], [0.392699081698724, 0.785398163397449], [2.25, 3]}
CP(2) => []
x := {[-2, -1.5], [0, 0.5], [1.17809724509617, 1.5707963267949], [-1.5, -1], [-0.5, 0], [0.392699081698724, 0.785398163397449], [2.25, 3]}
CP(3) => {[-1.921626306698, -1.5], [0.0783736933019978, 0.5], [1.17809724509617, 1.5707963267949], [-1.5, -1], [-0.5, 0], [0.392699081698724, 0.785398163397449], [2.25, 3]}
split: 6 2.625 (180)
x := {[-1.87886101106907, -1.5], [0.5, 0.75], [1.17809724509617, 1.53162949774884], [-1.90427099189402, -1.5], [-0.5, 0], [-4.94065645841247e-324, 0.354648577314122], [2.625, 3]}
CP(1) => {[-1.87315640926387, -1.5], [0.5, 0.75], [1.17809724509617, 1.52672510510496], [-1.90241490937188, -1.5], [-0.5, 0], [-4.94065645841247e-324, 0.352948970788828], [2.625, 3]}
split: 4 -0.25 (181)
x := {[-1.87886101106907, -1.5], [0.75, 1], [1.17809724509617, 1.53162949774884], [-1.90427099189402, -1.5], [-0.5, 0], [-4.94065645841247e-324, 0.354648577314122], [2.625, 3]}
CP(1) => []
x := {[-2, -1.5], [0.5, 1], [0.785398163397449, 1.17809724509617], [-1.5, -1], [-1, -0.5], [-4.94065645841247e-324, 0.392699081698724], [2.25, 3]}
CP(3) => []
x := {[-2, -1.5], [0.5, 1], [1.17809724509617, 1.5707963267949], [-1.5, -1], [-1, -0.5], [-4.94065645841247e-324, 0.392699081698724], [2.25, 3]}
CP(2) => {[-1.88777816730189, -1.5], [0.5, 1], [1.17809724509617, 1.5392939625516], [-1.5, -1], [-1, -0.5], [-4.94065645841247e-324, 0.392699081698724], [2.25, 3]}
split: 6 2.625 (180)
x := {[-2, -1.5], [0.5, 1], [0.785398163397449, 1.17809724509617], [-1.5, -1], [-1, -0.5], [0.392699081698724, 0.785398163397449], [2.25, 3]}
CP(3) => []
x := {[-2, -1.5], [0.5, 1], [1.17809724509617, 1.5707963267949], [-1.5, -1], [-1, -0.5], [0.392699081698724, 0.785398163397449], [2.25, 3]}
CP(2) => {[-1.88777816730189, -1.5], [0.5, 1], [1.17809724509617, 1.5392939625516], [-1.5, -1], [-1, -0.5], [0.392699081698724, 0.785398163397449], [2.25, 3]}
split: 6 2.625 (180)
x := {[-2, -1.5], [0.5, 1], [0.785398163397449, 1.17809724509617], [-1.5, -1], [-0.5, 0], [-4.94065645841247e-324, 0.392699081698724], [2.25, 3]}
CP(2) => []
x := {[-2, -1.5], [0.5, 1], [1.17809724509617, 1.5707963267949], [-1.5, -1], [-0.5, 0], [-4.94065645841247e-324, 0.392699081698724], [2.25, 3]}
CP(2) => {[-1.88777816730189, -1.5], [0.5, 1], [1.17809724509617, 1.5392939625516], [-1.5, -1], [-0.5, 0], [-4.94065645841247e-324, 0.392699081698724], [2.25, 3]}
split: 6 2.625 (180)
x := {[-2, -1.5], [0.5, 1], [0.785398163397449, 1.17809724509617], [-1.5, -1], [-0.5, 0], [0.392699081698724, 0.785398163397449], [2.25, 3]}
CP(3) => []
x := {[-2, -1.5], [0.5, 1], [1.17809724509617, 1.5707963267949], [-1.5, -1], [-0.5, 0], [0.392699081698724, 0.785398163397449], [2.25, 3]}
CP(1) => []
x := {[-1.5, -1.25], [0.5, 0.75], [1.17809724509617, 1.5707963267949], [-1.90427099189402, -1.5], [-0.5, 0], [-4.94065645841247e-324, 0.354648577314122], [2.625, 3]}
CP(1) => []
x := {[-1.5, -1.25], [0.75, 1], [1.17809724509617, 1.5707963267949], [-1.90427099189402, -1.5], [-0.5, 0], [-4.94065645841247e-324, 0.354648577314122], [2.625, 3]}
split: 4 -0.25 (178)
x := {[-1.25, -1], [0.75, 1], [1.17809724509617, 1.5707963267949], [-1.90241490937188, -1.5], [-0.5, -0.25], [-4.94065645841247e-324, 0.352948970788828], [2.625, 3]}
CP(2) => {[-1.25, -1], [0.75, 1], [1.17809724509617, 1.5707963267949], [-1.75, -1.5], [-0.5, -0.25], [-4.94065645841247e-324, 0.351822756970162], [2.625, 3]}
split: 2 1.37445 (179)
x := {[-1.25, -1], [0.75, 1], [1.17809724509617, 1.5707963267949], [-1.90241490937188, -1.5], [-0.25, 0], [-4.94065645841247e-324, 0.352948970788828], [2.625, 3]}
CP(1) => {[-1.25, -1], [0.75, 1], [1.17809724509617, 1.5707963267949], [-1.87515035442168, -1.5], [-0.25, 0], [-4.94065645841247e-324, 0.328101916606728], [2.625, 3]}
split: 2 1.37445 (180)
x := {[-1.5, -1], [0.5, 1], [0.785398163397449, 1.17809724509617], [-1.5, -1], [-1, -0.5], [-4.94065645841247e-324, 0.392699081698724], [2.25, 2.625]}
CP(3) => {[-1.35626212350779, -1], [0.643737691401425, 1], [0.785398163397449, 1.17809724509617], [-1.46953976114561, -1], [-0.982012505153902, -0.5], [-4.94065645841247e-324, 0.392699081698724], [2.25, 2.625]}
split: 4 -0.741006 (181)
x := {[-1.5, -1], [0.5, 1], [0.785398163397449, 1.17809724509617], [-1.5, -1], [-1, -0.5], [-4.94065645841247e-324, 0.392699081698724], [2.625, 3]}
split: 0 -1.25 (182)
x := {[-1.5, -1], [0.5, 1], [1.17809724509617, 1.5707963267949], [-1.5, -1], [-1, -0.5], [-4.94065645841247e-324, 0.392699081698724], [2.25, 2.625]}
CP(1) => {[-1.46953976114561, -1], [0.5, 0.982012505153902], [1.17809724509617, 1.5707963267949], [-1.46953976114561, -1], [-0.982012505153902, -0.5], [-4.94065645841247e-324, 0.392699081698724], [2.25, 2.625]}
split: 4 -0.741006 (183)
x := {[-1.5, -1], [0.5, 1], [1.17809724509617, 1.5707963267949], [-1.5, -1], [-1, -0.5], [-4.94065645841247e-324, 0.392699081698724], [2.625, 3]}
split: 0 -1.25 (184)
x := {[-1.5, -1], [0.5, 1], [0.785398163397449, 1.17809724509617], [-1.5, -1], [-1, -0.5], [0.392699081698724, 0.785398163397449], [2.25, 2.625]}
CP(3) => {[-1.35626212350779, -1], [0.643737691401425, 1], [0.785398163397449, 1.17809724509617], [-1.31612998248154, -1], [-1, -0.5], [0.392699081698724, 0.713167848374988], [2.25, 2.625]}
split: 4 -0.75 (185)
x := {[-1.5, -1], [0.5, 1], [0.785398163397449, 1.17809724509617], [-1.5, -1], [-1, -0.5], [0.392699081698724, 0.785398163397449], [2.625, 3]}
split: 0 -1.25 (186)
x := {[-1.5, -1], [0.5, 1], [1.17809724509617, 1.5707963267949], [-1.5, -1], [-1, -0.5], [0.392699081698724, 0.785398163397449], [2.25, 2.625]}
CP(5) => []
x := {[-1.5, -1], [0.5, 1], [1.17809724509617, 1.5707963267949], [-1.5, -1], [-1, -0.5], [0.392699081698724, 0.785398163397449], [2.625, 3]}
split: 0 -1.25 (186)
x := {[-1.5, -1], [0.5, 1], [0.785398163397449, 1.17809724509617], [-1.5, -1], [-0.5, 0], [-4.94065645841247e-324, 0.392699081698724], [2.25, 2.625]}
CP(3) => {[-1.35626212350779, -1], [0.643737691401425, 1], [0.785398163397449, 1.17809724509617], [-1.5, -1], [-0.5, 0], [-4.94065645841247e-324, 0.392699081698724], [2.25, 2.625]}
split: 3 -1.25 (187)
x := {[-1.5, -1], [0.5, 1], [0.785398163397449, 1.17809724509617], [-1.5, -1], [-0.5, 0], [-4.94065645841247e-324, 0.392699081698724], [2.625, 3]}
split: 0 -1.25 (188)
x := {[-1.5, -1], [0.5, 1], [1.17809724509617, 1.5707963267949], [-1.5, -1], [-0.5, 0], [-4.94065645841247e-324, 0.392699081698724], [2.25, 2.625]}
CP(1) => {[-1.46953976114561, -1], [0.5, 0.982012505153902], [1.17809724509617, 1.5707963267949], [-1.5, -1], [-0.5, 0], [-4.94065645841247e-324, 0.392699081698724], [2.25, 2.625]}
split: 3 -1.25 (189)
x := {[-1.5, -1], [0.5, 1], [1.17809724509617, 1.5707963267949], [-1.5, -1], [-0.5, 0], [-4.94065645841247e-324, 0.392699081698724], [2.625, 3]}
split: 0 -1.25 (190)
x := {[-1.5, -1], [0.5, 1], [0.785398163397449, 1.17809724509617], [-1.5, -1], [-0.5, 0], [0.392699081698724, 0.785398163397449], [2.25, 2.625]}
CP(3) => {[-1.35626212350779, -1], [0.643737691401425, 1], [0.785398163397449, 1.17809724509617], [-1.31612998248154, -1], [-0.5, 0], [0.392699081698724, 0.713167848374988], [2.25, 2.625]}
split: 4 -0.25 (191)
x := {[-1.5, -1], [0.5, 1], [0.785398163397449, 1.17809724509617], [-1.5, -1], [-0.5, 0], [0.392699081698724, 0.785398163397449], [2.625, 3]}
split: 0 -1.25 (192)
x := {[-1.5, -1], [0.5, 1], [1.17809724509617, 1.5707963267949], [-1.5, -1], [-0.5, 0], [0.392699081698724, 0.785398163397449], [2.25, 2.625]}
CP(4) => []
x := {[-1.5, -1], [0.5, 1], [1.17809724509617, 1.5707963267949], [-1.5, -1], [-0.5, 0], [0.392699081698724, 0.785398163397449], [2.625, 3]}
split: 0 -1.25 (192)
x := {[-1.921626306698, -1.5], [0.0783736933019978, 0.5], [1.17809724509617, 1.5707963267949], [-1.5, -1], [-1, -0.5], [0.785398163397449, 1.17809724509617], [2.25, 3]}
split: 6 2.625 (193)
x := {[-1.921626306698, -1.5], [0.0783736933019978, 0.5], [1.17809724509617, 1.5707963267949], [-1.5, -1], [-1, -0.5], [1.17809724509617, 1.5707963267949], [2.25, 3]}
split: 6 2.625 (194)
x := {[-1.921626306698, -1.5], [0.0783736933019978, 0.5], [1.17809724509617, 1.5707963267949], [-1.5, -1], [-0.5, 0], [0.785398163397449, 1.17809724509617], [2.25, 3]}
split: 6 2.625 (195)
x := {[-1.921626306698, -1.5], [0.0783736933019978, 0.5], [1.17809724509617, 1.5707963267949], [-1.5, -1], [-0.5, 0], [1.17809724509617, 1.5707963267949], [2.25, 3]}
split: 6 2.625 (196)
x := {[-1.87315640926387, -1.5], [0.5, 0.991420862966858], [1.17809724509617, 1.52672510510496], [-1.85754077426544, -1.5], [-0.5, 0], [1.17809724509617, 1.5707963267949], [2.25, 2.625]}
CP(1) => []
x := {[-1.87315640926387, -1.5], [0.5, 0.991420862966858], [1.17809724509617, 1.52672510510496], [-1.85754077426544, -1.5], [-0.5, 0], [1.17809724509617, 1.5707963267949], [2.625, 3]}
CP(1) => {[-1.86948366805225, -1.5], [0.5, 0.985716261161655], [1.17809724509617, 1.52356700121422], [-1.85754077426544, -1.5], [-0.5, 0], [1.17809724509617, 1.5707963267949], [2.625, 3]}
split: 4 -0.25 (196)
x := {[-1.88777816730189, -1.5], [0.5, 1], [1.17809724509617, 1.5392939625516], [-1.5, -1], [-1, -0.5], [0.785398163397449, 1.17809724509617], [2.25, 3]}
CP(1) => {[-1.87886101106907, -1.5], [0.5, 1], [1.17809724509617, 1.53162949774884], [-1.5, -1], [-1, -0.5], [0.785398163397449, 1.17809724509617], [2.25, 3]}
split: 6 2.625 (197)
x := {[-1.88777816730189, -1.5], [0.5, 1], [1.17809724509617, 1.5392939625516], [-1.5, -1], [-1, -0.5], [1.17809724509617, 1.5707963267949], [2.25, 3]}
CP(1) => {[-1.87886101106907, -1.5], [0.5, 1], [1.17809724509617, 1.53162949774884], [-1.5, -1], [-1, -0.5], [1.17809724509617, 1.5707963267949], [2.25, 3]}
split: 6 2.625 (198)
x := {[-1.88777816730189, -1.5], [0.5, 1], [1.17809724509617, 1.5392939625516], [-1.5, -1], [-0.5, 0], [0.785398163397449, 1.17809724509617], [2.25, 3]}
CP(1) => {[-1.87886101106907, -1.5], [0.5, 1], [1.17809724509617, 1.53162949774884], [-1.5, -1], [-0.5, 0], [0.785398163397449, 1.17809724509617], [2.25, 3]}
split: 6 2.625 (199)
x := {[-1.88777816730189, -1.5], [0.5, 1], [1.17809724509617, 1.5392939625516], [-1.5, -1], [-0.5, 0], [1.17809724509617, 1.5707963267949], [2.25, 3]}
CP(1) => {[-1.87886101106907, -1.5], [0.5, 1], [1.17809724509617, 1.53162949774884], [-1.5, -1], [-0.5, 0], [1.17809724509617, 1.5707963267949], [2.25, 3]}
split: 6 2.625 (200)
x := {[-1.5, -1.25], [0.5, 1], [0.785398163397449, 1.17809724509617], [-1.85754077426544, -1.5], [-0.5, 0], [1.17809724509617, 1.5707963267949], [2.625, 3]}
split: 1 0.75 (201)
x := {[-1.25, -1], [0.5, 1], [0.785398163397449, 1.17809724509617], [-1.85754077426544, -1.5], [-0.5, 0], [1.17809724509617, 1.5707963267949], [2.625, 3]}
CP(2) => {[-1.25, -1], [0.75, 1], [0.785398163397449, 1.17809724509617], [-1.85754077426544, -1.5], [-0.5, 0], [1.17809724509617, 1.5707963267949], [2.625, 3]}
split: 4 -0.25 (202)
x := {[-1.5, -1.25], [0.5, 1], [1.17809724509617, 1.5707963267949], [-1.85754077426544, -1.5], [-0.5, 0], [1.17809724509617, 1.5707963267949], [2.625, 3]}
CP(1) => []
x := {[-1.25, -1], [0.5, 1], [1.17809724509617, 1.5707963267949], [-1.85754077426544, -1.5], [-0.5, 0], [1.17809724509617, 1.5707963267949], [2.625, 3]}
CP(2) => {[-1.25, -1], [0.75, 1], [1.17809724509617, 1.5707963267949], [-1.85754077426544, -1.5], [-0.5, 0], [1.17809724509617, 1.5707963267949], [2.625, 3]}
split: 4 -0.25 (202)
x := {[-1.5, -1], [0.5, 1], [0.785398163397449, 1.17809724509617], [-1.5, -1], [-1, -0.5], [0.785398163397449, 1.17809724509617], [2.25, 2.625]}
CP(3) => {[-1.35626212350779, -1], [0.643737691401425, 1], [0.785398163397449, 1.17809724509617], [-1.30823885312036, -1], [-1, -0.5], [0.785398163397449, 1.17809724509617], [2.25, 2.625]}
split: 4 -0.75 (203)
x := {[-1.5, -1], [0.5, 1], [0.785398163397449, 1.17809724509617], [-1.5, -1], [-1, -0.5], [0.785398163397449, 1.17809724509617], [2.625, 3]}
split: 0 -1.25 (204)
x := {[-1.5, -1], [0.5, 1], [0.785398163397449, 1.17809724509617], [-1.5, -1], [-1, -0.5], [1.17809724509617, 1.5707963267949], [2.25, 2.625]}
CP(3) => {[-1.35626212350779, -1], [0.643737691401425, 1], [0.785398163397449, 1.17809724509617], [-1.29375494531226, -1], [-0.977033783989112, -0.5], [1.17809724509617, 1.5707963267949], [2.25, 2.625]}
split: 4 -0.738517 (205)
x := {[-1.5, -1], [0.5, 1], [0.785398163397449, 1.17809724509617], [-1.5, -1], [-1, -0.5], [1.17809724509617, 1.5707963267949], [2.625, 3]}
split: 0 -1.25 (206)
x := {[-1.5, -1], [0.5, 1], [1.17809724509617, 1.5707963267949], [-1.5, -1], [-1, -0.5], [0.785398163397449, 1.17809724509617], [2.25, 2.625]}
CP(5) => []
x := {[-1.5, -1], [0.5, 1], [1.17809724509617, 1.5707963267949], [-1.5, -1], [-1, -0.5], [0.785398163397449, 1.17809724509617], [2.625, 3]}
split: 0 -1.25 (206)
x := {[-1.5, -1], [0.5, 1], [1.17809724509617, 1.5707963267949], [-1.5, -1], [-1, -0.5], [1.17809724509617, 1.5707963267949], [2.25, 2.625]}
CP(4) => []
x := {[-1.5, -1], [0.5, 1], [1.17809724509617, 1.5707963267949], [-1.5, -1], [-1, -0.5], [1.17809724509617, 1.5707963267949], [2.625, 3]}
split: 0 -1.25 (206)
x := {[-1.5, -1], [0.5, 1], [0.785398163397449, 1.17809724509617], [-1.5, -1], [-0.5, 0], [0.785398163397449, 1.17809724509617], [2.25, 2.625]}
CP(3) => {[-1.35626212350779, -1], [0.643737691401425, 1], [0.785398163397449, 1.17809724509617], [-1.35629783710932, -1], [-0.5, 0], [0.785398163397449, 1.17809724509617], [2.25, 2.625]}
split: 4 -0.25 (207)
x := {[-1.5, -1], [0.5, 1], [0.785398163397449, 1.17809724509617], [-1.5, -1], [-0.5, 0], [0.785398163397449, 1.17809724509617], [2.625, 3]}
split: 0 -1.25 (208)
x := {[-1.5, -1], [0.5, 1], [0.785398163397449, 1.17809724509617], [-1.5, -1], [-0.5, 0], [1.17809724509617, 1.5707963267949], [2.25, 2.625]}
CP(3) => {[-1.35626212350779, -1], [0.643737691401425, 1], [0.785398163397449, 1.17809724509617], [-1.4727139940791, -1], [-0.5, 0], [1.17809724509617, 1.5707963267949], [2.25, 2.625]}
split: 4 -0.25 (209)
x := {[-1.5, -1], [0.5, 1], [0.785398163397449, 1.17809724509617], [-1.5, -1], [-0.5, 0], [1.17809724509617, 1.5707963267949], [2.625, 3]}
split: 0 -1.25 (210)
x := {[-1.5, -1], [0.5, 1], [1.17809724509617, 1.5707963267949], [-1.5, -1], [-0.5, 0], [0.785398163397449, 1.17809724509617], [2.25, 2.625]}
CP(4) => []
x := {[-1.5, -1], [0.5, 1], [1.17809724509617, 1.5707963267949], [-1.5, -1], [-0.5, 0], [0.785398163397449, 1.17809724509617], [2.625, 3]}
split: 0 -1.25 (210)
x := {[-1.5, -1], [0.5, 1], [1.17809724509617, 1.5707963267949], [-1.5, -1], [-0.5, 0], [1.17809724509617, 1.5707963267949], [2.25, 2.625]}
CP(1) => {[-1.46953976114561, -1], [0.5, 0.982012505153902], [1.17809724509617, 1.5707963267949], [-1.4727139940791, -1], [-0.5, 0], [1.17809724509617, 1.5707963267949], [2.25, 2.625]}
split: 4 -0.25 (211)
x := {[-1.5, -1], [0.5, 1], [1.17809724509617, 1.5707963267949], [-1.5, -1], [-0.5, 0], [1.17809724509617, 1.5707963267949], [2.625, 3]}
split: 0 -1.25 (212)
x := {[-1.5, -1], [0.5, 1], [-4.94065645841247e-324, 0.392699081698724], [-1.5, -1], [0, 0.5], [-4.94065645841247e-324, 0.392699081698724], [2.25, 2.625]}
CP(1) => []
x := {[-1.5, -1], [0.5, 1], [-4.94065645841247e-324, 0.392699081698724], [-1.5, -1], [0, 0.5], [-4.94065645841247e-324, 0.392699081698724], [2.625, 3]}
split: 0 -1.25 (212)
x := {[-1.5, -1], [0.5, 1], [-4.94065645841247e-324, 0.392699081698724], [-1.5, -1], [0, 0.5], [0.392699081698724, 0.785398163397449], [2.25, 2.625]}
CP(1) => []
x := {[-1.5, -1], [0.5, 1], [-4.94065645841247e-324, 0.392699081698724], [-1.5, -1], [0, 0.5], [0.392699081698724, 0.785398163397449], [2.625, 3]}
split: 0 -1.25 (212)
x := {[-1.5, -1], [0.5, 1], [0.392699081698724, 0.785398163397449], [-1.5, -1], [0, 0.5], [-4.94065645841247e-324, 0.392699081698724], [2.25, 2.625]}
CP(1) => []
x := {[-1.5, -1], [0.5, 1], [0.392699081698724, 0.785398163397449], [-1.5, -1], [0, 0.5], [-4.94065645841247e-324, 0.392699081698724], [2.625, 3]}
split: 0 -1.25 (212)
x := {[-1.5, -1], [0.5, 1], [0.392699081698724, 0.785398163397449], [-1.5, -1], [0, 0.5], [0.392699081698724, 0.785398163397449], [2.25, 2.625]}
CP(1) => []
x := {[-1.5, -1], [0.5, 1], [0.392699081698724, 0.785398163397449], [-1.5, -1], [0, 0.5], [0.392699081698724, 0.785398163397449], [2.625, 3]}
split: 0 -1.25 (212)
x := {[-1.5, -1.25], [0.5, 1], [-4.94065645841247e-324, 0.392699081698724], [-1.921626306698, -1.5], [0, 0.5], [1.17809724509617, 1.5707963267949], [2.625, 3]}
CP(1) => []
x := {[-1.25, -1], [0.5, 1], [-4.94065645841247e-324, 0.392699081698724], [-1.921626306698, -1.5], [0, 0.5], [1.17809724509617, 1.5707963267949], [2.625, 3]}
CP(2) => {[-1.25, -1], [0.75, 1], [-4.94065645841247e-324, 0.392699081698724], [-1.921626306698, -1.5], [0, 0.5], [1.17809724509617, 1.5707963267949], [2.625, 3]}
split: 4 0.25 (212)
x := {[-1.5, -1.25], [0.5, 1], [0.392699081698724, 0.785398163397449], [-1.921626306698, -1.5], [0, 0.5], [1.17809724509617, 1.5707963267949], [2.625, 3]}
split: 1 0.75 (213)
x := {[-1.25, -1], [0.5, 1], [0.392699081698724, 0.785398163397449], [-1.921626306698, -1.5], [0, 0.5], [1.17809724509617, 1.5707963267949], [2.625, 3]}
CP(2) => {[-1.25, -1], [0.75, 1], [0.392699081698724, 0.785398163397449], [-1.921626306698, -1.5], [0, 0.5], [1.17809724509617, 1.5707963267949], [2.625, 3]}
split: 4 0.25 (214)
x := {[-1.5, -1], [0.5, 1], [-4.94065645841247e-324, 0.392699081698724], [-1.5, -1], [0, 0.5], [0.785398163397449, 1.17809724509617], [2.25, 2.625]}
CP(1) => []
x := {[-1.5, -1], [0.5, 1], [-4.94065645841247e-324, 0.392699081698724], [-1.5, -1], [0, 0.5], [0.785398163397449, 1.17809724509617], [2.625, 3]}
split: 0 -1.25 (214)
x := {[-1.5, -1], [0.5, 1], [-4.94065645841247e-324, 0.392699081698724], [-1.5, -1], [0, 0.5], [1.17809724509617, 1.5707963267949], [2.25, 2.625]}
CP(1) => []
x := {[-1.5, -1], [0.5, 1], [-4.94065645841247e-324, 0.392699081698724], [-1.5, -1], [0, 0.5], [1.17809724509617, 1.5707963267949], [2.625, 3]}
split: 0 -1.25 (214)
x := {[-1.5, -1], [0.5, 1], [0.392699081698724, 0.785398163397449], [-1.5, -1], [0, 0.5], [0.785398163397449, 1.17809724509617], [2.25, 2.625]}
CP(1) => []
x := {[-1.5, -1], [0.5, 1], [0.392699081698724, 0.785398163397449], [-1.5, -1], [0, 0.5], [0.785398163397449, 1.17809724509617], [2.625, 3]}
split: 0 -1.25 (214)
x := {[-1.5, -1], [0.5, 1], [0.392699081698724, 0.785398163397449], [-1.5, -1], [0, 0.5], [1.17809724509617, 1.5707963267949], [2.25, 2.625]}
CP(1) => []
x := {[-1.5, -1], [0.5, 1], [0.392699081698724, 0.785398163397449], [-1.5, -1], [0, 0.5], [1.17809724509617, 1.5707963267949], [2.625, 3]}
split: 0 -1.25 (214)
x := {[-2, -1.5], [0, 0.5], [0.785398163397449, 1.17809724509617], [-1.5, -1], [0, 0.5], [-4.94065645841247e-324, 0.392699081698724], [2.25, 3]}
CP(1) => []
x := {[-2, -1.5], [0, 0.5], [1.17809724509617, 1.5707963267949], [-1.5, -1], [0, 0.5], [-4.94065645841247e-324, 0.392699081698724], [2.25, 3]}
CP(1) => []
x := {[-2, -1.5], [0, 0.5], [0.785398163397449, 1.17809724509617], [-1.5, -1], [0, 0.5], [0.392699081698724, 0.785398163397449], [2.25, 3]}
CP(1) => []
x := {[-2, -1.5], [0, 0.5], [1.17809724509617, 1.5707963267949], [-1.5, -1], [0, 0.5], [0.392699081698724, 0.785398163397449], [2.25, 3]}
CP(1) => []
x := {[-2, -1.5], [0, 0.5], [0.785398163397449, 1.17809724509617], [-1.5, -1], [0.5, 1], [-4.94065645841247e-324, 0.392699081698724], [2.25, 3]}
CP(1) => []
x := {[-2, -1.5], [0, 0.5], [1.17809724509617, 1.5707963267949], [-1.5, -1], [0.5, 1], [-4.94065645841247e-324, 0.392699081698724], [2.25, 3]}
CP(3) => {[-1.921626306698, -1.5], [0.0783736933019978, 0.5], [1.17809724509617, 1.5707963267949], [-1.5, -1], [0.5, 1], [-4.94065645841247e-324, 0.392699081698724], [2.25, 3]}
split: 6 2.625 (210)
x := {[-2, -1.5], [0, 0.5], [0.785398163397449, 1.17809724509617], [-1.5, -1], [0.5, 1], [0.392699081698724, 0.785398163397449], [2.25, 3]}
CP(2) => []
x := {[-2, -1.5], [0, 0.5], [1.17809724509617, 1.5707963267949], [-1.5, -1], [0.5, 1], [0.392699081698724, 0.785398163397449], [2.25, 3]}
CP(3) => {[-1.921626306698, -1.5], [0.0783736933019978, 0.5], [1.17809724509617, 1.5707963267949], [-1.5, -1], [0.5, 1], [0.392699081698724, 0.785398163397449], [2.25, 3]}
split: 6 2.625 (210)
x := {[-2, -1.5], [0.5, 1], [0.785398163397449, 1.17809724509617], [-1.5, -1], [0, 0.5], [-4.94065645841247e-324, 0.392699081698724], [2.25, 3]}
CP(3) => []
x := {[-2, -1.5], [0.5, 1], [1.17809724509617, 1.5707963267949], [-1.5, -1], [0, 0.5], [-4.94065645841247e-324, 0.392699081698724], [2.25, 3]}
CP(2) => {[-1.88777816730189, -1.5], [0.5, 1], [1.17809724509617, 1.5392939625516], [-1.5, -1], [0, 0.5], [-4.94065645841247e-324, 0.392699081698724], [2.25, 3]}
split: 6 2.625 (210)
x := {[-2, -1.5], [0.5, 1], [0.785398163397449, 1.17809724509617], [-1.5, -1], [0, 0.5], [0.392699081698724, 0.785398163397449], [2.25, 3]}
CP(3) => []
x := {[-2, -1.5], [0.5, 1], [1.17809724509617, 1.5707963267949], [-1.5, -1], [0, 0.5], [0.392699081698724, 0.785398163397449], [2.25, 3]}
CP(2) => {[-1.88777816730189, -1.5], [0.5, 1], [1.17809724509617, 1.5392939625516], [-1.5, -1], [0, 0.5], [0.392699081698724, 0.785398163397449], [2.25, 3]}
split: 6 2.625 (210)
x := {[-2, -1.5], [0.5, 1], [0.785398163397449, 1.17809724509617], [-1.5, -1], [0.5, 1], [-4.94065645841247e-324, 0.392699081698724], [2.25, 3]}
CP(1) => []
x := {[-2, -1.5], [0.5, 1], [1.17809724509617, 1.5707963267949], [-1.5, -1], [0.5, 1], [-4.94065645841247e-324, 0.392699081698724], [2.25, 3]}
CP(1) => []
x := {[-2, -1.5], [0.5, 1], [0.785398163397449, 1.17809724509617], [-1.5, -1], [0.5, 1], [0.392699081698724, 0.785398163397449], [2.25, 3]}
CP(1) => []
x := {[-2, -1.5], [0.5, 1], [1.17809724509617, 1.5707963267949], [-1.5, -1], [0.5, 1], [0.392699081698724, 0.785398163397449], [2.25, 3]}
CP(1) => []
x := {[-1.5, -1], [0.5, 1], [0.785398163397449, 1.17809724509617], [-1.5, -1], [0, 0.5], [-4.94065645841247e-324, 0.392699081698724], [2.25, 2.625]}
CP(1) => []
x := {[-1.5, -1], [0.5, 1], [0.785398163397449, 1.17809724509617], [-1.5, -1], [0, 0.5], [-4.94065645841247e-324, 0.392699081698724], [2.625, 3]}
split: 0 -1.25 (206)
x := {[-1.5, -1], [0.5, 1], [1.17809724509617, 1.5707963267949], [-1.5, -1], [0, 0.5], [-4.94065645841247e-324, 0.392699081698724], [2.25, 2.625]}
CP(1) => []
x := {[-1.5, -1], [0.5, 1], [1.17809724509617, 1.5707963267949], [-1.5, -1], [0, 0.5], [-4.94065645841247e-324, 0.392699081698724], [2.625, 3]}
split: 0 -1.25 (206)
x := {[-1.5, -1], [0.5, 1], [0.785398163397449, 1.17809724509617], [-1.5, -1], [0, 0.5], [0.392699081698724, 0.785398163397449], [2.25, 2.625]}
CP(2) => []
x := {[-1.5, -1], [0.5, 1], [0.785398163397449, 1.17809724509617], [-1.5, -1], [0, 0.5], [0.392699081698724, 0.785398163397449], [2.625, 3]}
split: 0 -1.25 (206)
x := {[-1.5, -1], [0.5, 1], [1.17809724509617, 1.5707963267949], [-1.5, -1], [0, 0.5], [0.392699081698724, 0.785398163397449], [2.25, 2.625]}
CP(1) => []
x := {[-1.5, -1], [0.5, 1], [1.17809724509617, 1.5707963267949], [-1.5, -1], [0, 0.5], [0.392699081698724, 0.785398163397449], [2.625, 3]}
split: 0 -1.25 (206)
x := {[-1.921626306698, -1.5], [0.0783736933019978, 0.5], [1.17809724509617, 1.5707963267949], [-1.5, -1], [0.5, 1], [0.785398163397449, 1.17809724509617], [2.25, 3]}
split: 6 2.625 (207)
x := {[-1.921626306698, -1.5], [0.0783736933019978, 0.5], [1.17809724509617, 1.5707963267949], [-1.5, -1], [0.5, 1], [1.17809724509617, 1.5707963267949], [2.25, 3]}
split: 6 2.625 (208)
x := {[-1.88777816730189, -1.5], [0.5, 1], [1.17809724509617, 1.5392939625516], [-1.5, -1], [0, 0.5], [0.785398163397449, 1.17809724509617], [2.25, 3]}
CP(1) => {[-1.87886101106907, -1.5], [0.5, 1], [1.17809724509617, 1.53162949774884], [-1.5, -1], [0, 0.5], [0.785398163397449, 1.17809724509617], [2.25, 3]}
split: 6 2.625 (209)
x := {[-1.88777816730189, -1.5], [0.5, 1], [1.17809724509617, 1.5392939625516], [-1.5, -1], [0, 0.5], [1.17809724509617, 1.5707963267949], [2.25, 3]}
CP(1) => {[-1.87886101106907, -1.5], [0.5, 1], [1.17809724509617, 1.53162949774884], [-1.5, -1], [0, 0.5], [1.17809724509617, 1.5707963267949], [2.25, 3]}
split: 6 2.625 (210)
x := {[-1.5, -1.25], [0.5, 1], [0.785398163397449, 1.17809724509617], [-1.921626306698, -1.5], [0, 0.5], [1.17809724509617, 1.5707963267949], [2.625, 3]}
split: 1 0.75 (211)
x := {[-1.25, -1], [0.5, 1], [0.785398163397449, 1.17809724509617], [-1.921626306698, -1.5], [0, 0.5], [1.17809724509617, 1.5707963267949], [2.625, 3]}
CP(1) => []
x := {[-1.5, -1.25], [0.5, 1], [1.17809724509617, 1.5707963267949], [-1.921626306698, -1.5], [0, 0.5], [1.17809724509617, 1.5707963267949], [2.625, 3]}
split: 1 0.75 (211)
x := {[-1.25, -1], [0.5, 1], [1.17809724509617, 1.5707963267949], [-1.921626306698, -1.5], [0, 0.5], [1.17809724509617, 1.5707963267949], [2.625, 3]}
CP(2) => {[-1.25, -1], [0.75, 1], [1.17809724509617, 1.5707963267949], [-1.921626306698, -1.5], [0, 0.5], [1.17809724509617, 1.5707963267949], [2.625, 3]}
split: 4 0.25 (212)
x := {[-1.5, -1], [0.5, 1], [0.785398163397449, 1.17809724509617], [-1.5, -1], [0, 0.5], [0.785398163397449, 1.17809724509617], [2.25, 2.625]}
CP(3) => {[-1.35626212350779, -1], [0.643737691401425, 1], [0.785398163397449, 1.17809724509617], [-1.35629783710932, -1], [0, 0.5], [0.785398163397449, 1.17809724509617], [2.25, 2.625]}
split: 4 0.25 (213)
x := {[-1.5, -1], [0.5, 1], [0.785398163397449, 1.17809724509617], [-1.5, -1], [0, 0.5], [0.785398163397449, 1.17809724509617], [2.625, 3]}
split: 0 -1.25 (214)
x := {[-1.5, -1], [0.5, 1], [0.785398163397449, 1.17809724509617], [-1.5, -1], [0, 0.5], [1.17809724509617, 1.5707963267949], [2.25, 2.625]}
CP(3) => {[-1.35626212350779, -1], [0.643737691401425, 1], [0.785398163397449, 1.17809724509617], [-1.5, -1], [0, 0.5], [1.17809724509617, 1.5707963267949], [2.25, 2.625]}
split: 3 -1.25 (215)
x := {[-1.5, -1], [0.5, 1], [0.785398163397449, 1.17809724509617], [-1.5, -1], [0, 0.5], [1.17809724509617, 1.5707963267949], [2.625, 3]}
split: 0 -1.25 (216)
x := {[-1.5, -1], [0.5, 1], [1.17809724509617, 1.5707963267949], [-1.5, -1], [0, 0.5], [0.785398163397449, 1.17809724509617], [2.25, 2.625]}
CP(1) => []
x := {[-1.5, -1], [0.5, 1], [1.17809724509617, 1.5707963267949], [-1.5, -1], [0, 0.5], [0.785398163397449, 1.17809724509617], [2.625, 3]}
split: 0 -1.25 (216)
x := {[-1.5, -1], [0.5, 1], [1.17809724509617, 1.5707963267949], [-1.5, -1], [0, 0.5], [1.17809724509617, 1.5707963267949], [2.25, 2.625]}
CP(1) => {[-1.46953976114561, -1], [0.5, 0.982012505153902], [1.17809724509617, 1.5707963267949], [-1.5, -1], [0, 0.5], [1.17809724509617, 1.5707963267949], [2.25, 2.625]}
split: 3 -1.25 (217)
x := {[-1.5, -1], [0.5, 1], [1.17809724509617, 1.5707963267949], [-1.5, -1], [0, 0.5], [1.17809724509617, 1.5707963267949], [2.625, 3]}
split: 0 -1.25 (218)
x := {[-1.5, -1.25], [0.5, 0.75], [-4.94065645841247e-324, 0.392699081698724], [-1.90427099189402, -1.5], [-0.5, -0.25], [-4.94065645841247e-324, 0.354648577314122], [2.625, 3]}
CP(2) => {[-1.5, -1.25], [0.5, 0.75], [-4.94065645841247e-324, 0.392699081698724], [-1.75, -1.5], [-0.5, -0.25], [-4.94065645841247e-324, 0.352174894328048], [2.625, 3]}
split: 2 0.19635 (219)
x := {[-1.5, -1.25], [0.5, 0.75], [-4.94065645841247e-324, 0.392699081698724], [-1.90427099189402, -1.5], [-0.25, 0], [-4.94065645841247e-324, 0.354648577314122], [2.625, 3]}
CP(1) => []
x := {[-1.25, -1], [0.75, 1], [-4.94065645841247e-324, 0.196349540849362], [-1.75, -1.5], [-0.5, -0.25], [-4.94065645841247e-324, 0.351822756970162], [2.625, 3]}
CP(1) => []
x := {[-1.25, -1], [0.75, 1], [0.196349540849362, 0.392699081698724], [-1.75, -1.5], [-0.5, -0.25], [-4.94065645841247e-324, 0.351822756970162], [2.625, 3]}
CP(1) => []
x := {[-1.25, -1], [0.75, 1], [-4.94065645841247e-324, 0.196349540849362], [-1.87515035442168, -1.5], [-0.25, 0], [-4.94065645841247e-324, 0.328101916606728], [2.625, 3]}
CP(1) => []
x := {[-1.25, -1], [0.75, 1], [0.196349540849362, 0.392699081698724], [-1.87515035442168, -1.5], [-0.25, 0], [-4.94065645841247e-324, 0.328101916606728], [2.625, 3]}
CP(1) => {[-1.25, -1], [0.75, 1], [0.196349540849362, 0.392699081698724], [-1.85977971832168, -1.5], [-0.25, 0], [-4.94065645841247e-324, 0.314187349954526], [2.625, 3]}
split: 6 2.8125 (216)
x := {[-1.5, -1.25], [0.5, 0.75], [0.392699081698724, 0.785398163397449], [-1.90427099189402, -1.5], [-0.5, -0.25], [-4.94065645841247e-324, 0.354648577314122], [2.625, 3]}
CP(2) => {[-1.5, -1.25], [0.5, 0.75], [0.392699081698724, 0.785398163397449], [-1.75, -1.5], [-0.5, -0.25], [-4.94065645841247e-324, 0.352174894328048], [2.625, 3]}
split: 2 0.589049 (217)
x := {[-1.5, -1.25], [0.5, 0.75], [0.392699081698724, 0.785398163397449], [-1.90427099189402, -1.5], [-0.25, 0], [-4.94065645841247e-324, 0.354648577314122], [2.625, 3]}
CP(1) => []
x := {[-1.5, -1.25], [0.75, 1], [0.392699081698724, 0.785398163397449], [-1.90427099189402, -1.5], [-0.5, -0.25], [-4.94065645841247e-324, 0.354648577314122], [2.625, 3]}
CP(2) => {[-1.5, -1.25], [0.75, 1], [0.392699081698724, 0.785398163397449], [-1.75, -1.5], [-0.5, -0.25], [-4.94065645841247e-324, 0.352174894328048], [2.625, 3]}
split: 2 0.589049 (217)
x := {[-1.5, -1.25], [0.75, 1], [0.392699081698724, 0.785398163397449], [-1.90427099189402, -1.5], [-0.25, 0], [-4.94065645841247e-324, 0.354648577314122], [2.625, 3]}
CP(1) => {[-1.5, -1.25], [0.75, 1], [0.392699081698724, 0.785398163397449], [-1.87621160534566, -1.5], [-0.25, 0], [-4.94065645841247e-324, 0.329065036859953], [2.625, 3]}
split: 2 0.589049 (218)
x := {[-1.25, -1], [0.75, 1], [0.392699081698724, 0.589048622548086], [-1.75, -1.5], [-0.5, -0.25], [-4.94065645841247e-324, 0.351822756970162], [2.625, 3]}
CP(1) => []
x := {[-1.25, -1], [0.75, 1], [0.589048622548086, 0.785398163397449], [-1.75, -1.5], [-0.5, -0.25], [-4.94065645841247e-324, 0.351822756970162], [2.625, 3]}
split: 6 2.8125 (218)
x := {[-1.25, -1], [0.75, 1], [0.392699081698724, 0.589048622548086], [-1.87515035442168, -1.5], [-0.25, 0], [-4.94065645841247e-324, 0.328101916606728], [2.625, 3]}
CP(1) => {[-1.25, -1], [0.75, 1], [0.392699081698724, 0.589048622548086], [-1.85977971832168, -1.5], [-0.25, 0], [-4.94065645841247e-324, 0.314187349954526], [2.625, 3]}
split: 6 2.8125 (219)
x := {[-1.25, -1], [0.75, 1], [0.589048622548086, 0.785398163397449], [-1.87515035442168, -1.5], [-0.25, 0], [-4.94065645841247e-324, 0.328101916606728], [2.625, 3]}
CP(1) => []
x := {[-1.5, -1.25], [0.5, 1], [-4.94065645841247e-324, 0.392699081698724], [-1.5, -1], [-1, -0.5], [-4.94065645841247e-324, 0.392699081698724], [2.625, 3]}
split: 1 0.75 (219)
x := {[-1.25, -1], [0.5, 1], [-4.94065645841247e-324, 0.392699081698724], [-1.5, -1], [-1, -0.5], [-4.94065645841247e-324, 0.392699081698724], [2.625, 3]}
CP(2) => {[-1.25, -1], [0.75, 1], [-4.94065645841247e-324, 0.392699081698724], [-1.5, -1], [-1, -0.5], [-4.94065645841247e-324, 0.392699081698724], [2.625, 3]}
split: 3 -1.25 (220)
x := {[-1.5, -1.25], [0.5, 1], [-4.94065645841247e-324, 0.392699081698724], [-1.5, -1], [-1, -0.5], [0.392699081698724, 0.785398163397449], [2.625, 3]}
split: 1 0.75 (221)
x := {[-1.25, -1], [0.5, 1], [-4.94065645841247e-324, 0.392699081698724], [-1.5, -1], [-1, -0.5], [0.392699081698724, 0.785398163397449], [2.625, 3]}
CP(2) => {[-1.25, -1], [0.75, 1], [-4.94065645841247e-324, 0.392699081698724], [-1.5, -1], [-1, -0.5], [0.392699081698724, 0.785398163397449], [2.625, 3]}
split: 3 -1.25 (222)
x := {[-1.5, -1.25], [0.5, 1], [0.392699081698724, 0.785398163397449], [-1.5, -1], [-1, -0.5], [-4.94065645841247e-324, 0.392699081698724], [2.625, 3]}
split: 1 0.75 (223)
x := {[-1.25, -1], [0.5, 1], [0.392699081698724, 0.785398163397449], [-1.5, -1], [-1, -0.5], [-4.94065645841247e-324, 0.392699081698724], [2.625, 3]}
CP(2) => {[-1.25, -1], [0.75, 1], [0.392699081698724, 0.785398163397449], [-1.5, -1], [-1, -0.5], [-4.94065645841247e-324, 0.392699081698724], [2.625, 3]}
split: 3 -1.25 (224)
x := {[-1.5, -1.25], [0.5, 1], [0.392699081698724, 0.785398163397449], [-1.5, -1], [-1, -0.5], [0.392699081698724, 0.785398163397449], [2.625, 3]}
split: 1 0.75 (225)
x := {[-1.25, -1], [0.5, 1], [0.392699081698724, 0.785398163397449], [-1.5, -1], [-1, -0.5], [0.392699081698724, 0.785398163397449], [2.625, 3]}
CP(2) => {[-1.25, -1], [0.75, 1], [0.392699081698724, 0.785398163397449], [-1.5, -1], [-1, -0.5], [0.392699081698724, 0.785398163397449], [2.625, 3]}
split: 3 -1.25 (226)
x := {[-1.5, -1.25], [0.5, 1], [-4.94065645841247e-324, 0.392699081698724], [-1.5, -1], [-0.5, 0], [-4.94065645841247e-324, 0.392699081698724], [2.625, 3]}
split: 1 0.75 (227)
x := {[-1.25, -1], [0.5, 1], [-4.94065645841247e-324, 0.392699081698724], [-1.5, -1], [-0.5, 0], [-4.94065645841247e-324, 0.392699081698724], [2.625, 3]}
CP(2) => {[-1.25, -1], [0.75, 1], [-4.94065645841247e-324, 0.392699081698724], [-1.5, -1], [-0.5, 0], [-4.94065645841247e-324, 0.392699081698724], [2.625, 3]}
split: 3 -1.25 (228)
x := {[-1.5, -1.25], [0.5, 1], [-4.94065645841247e-324, 0.392699081698724], [-1.5, -1], [-0.5, 0], [0.392699081698724, 0.785398163397449], [2.625, 3]}
split: 1 0.75 (229)
x := {[-1.25, -1], [0.5, 1], [-4.94065645841247e-324, 0.392699081698724], [-1.5, -1], [-0.5, 0], [0.392699081698724, 0.785398163397449], [2.625, 3]}
CP(2) => {[-1.25, -1], [0.75, 1], [-4.94065645841247e-324, 0.392699081698724], [-1.5, -1], [-0.5, 0], [0.392699081698724, 0.785398163397449], [2.625, 3]}
split: 3 -1.25 (230)
x := {[-1.5, -1.25], [0.5, 1], [0.392699081698724, 0.785398163397449], [-1.5, -1], [-0.5, 0], [-4.94065645841247e-324, 0.392699081698724], [2.625, 3]}
split: 1 0.75 (231)
x := {[-1.25, -1], [0.5, 1], [0.392699081698724, 0.785398163397449], [-1.5, -1], [-0.5, 0], [-4.94065645841247e-324, 0.392699081698724], [2.625, 3]}
CP(2) => {[-1.25, -1], [0.75, 1], [0.392699081698724, 0.785398163397449], [-1.5, -1], [-0.5, 0], [-4.94065645841247e-324, 0.392699081698724], [2.625, 3]}
split: 3 -1.25 (232)
x := {[-1.5, -1.25], [0.5, 1], [0.392699081698724, 0.785398163397449], [-1.5, -1], [-0.5, 0], [0.392699081698724, 0.785398163397449], [2.625, 3]}
split: 1 0.75 (233)
x := {[-1.25, -1], [0.5, 1], [0.392699081698724, 0.785398163397449], [-1.5, -1], [-0.5, 0], [0.392699081698724, 0.785398163397449], [2.625, 3]}
CP(2) => {[-1.25, -1], [0.75, 1], [0.392699081698724, 0.785398163397449], [-1.5, -1], [-0.5, 0], [0.392699081698724, 0.785398163397449], [2.625, 3]}
split: 3 -1.25 (234)
x := {[-1.5, -1.25], [0.5, 0.75], [-4.94065645841247e-324, 0.392699081698724], [-1.85754077426544, -1.5], [-0.5, 0], [1.17809724509617, 1.5707963267949], [2.625, 3]}
CP(1) => []
x := {[-1.5, -1.25], [0.75, 1], [-4.94065645841247e-324, 0.392699081698724], [-1.85754077426544, -1.5], [-0.5, 0], [1.17809724509617, 1.5707963267949], [2.625, 3]}
CP(1) => []
x := {[-1.25, -1], [0.75, 1], [-4.94065645841247e-324, 0.392699081698724], [-1.85754077426544, -1.5], [-0.5, -0.25], [1.17809724509617, 1.5707963267949], [2.625, 3]}
CP(2) => {[-1.25, -1], [0.75, 1], [-4.94065645841247e-324, 0.392699081698724], [-1.75, -1.5], [-0.5, -0.25], [1.17809724509617, 1.5707963267949], [2.625, 3]}
split: 2 0.19635 (233)
x := {[-1.25, -1], [0.75, 1], [-4.94065645841247e-324, 0.392699081698724], [-1.85754077426544, -1.5], [-0.25, 0], [1.17809724509617, 1.5707963267949], [2.625, 3]}
split: 2 0.19635 (234)
x := {[-1.5, -1.25], [0.5, 0.75], [0.392699081698724, 0.785398163397449], [-1.85754077426544, -1.5], [-0.5, 0], [1.17809724509617, 1.5707963267949], [2.625, 3]}
CP(1) => []
x := {[-1.5, -1.25], [0.75, 1], [0.392699081698724, 0.785398163397449], [-1.85754077426544, -1.5], [-0.5, 0], [1.17809724509617, 1.5707963267949], [2.625, 3]}
split: 4 -0.25 (234)
x := {[-1.25, -1], [0.75, 1], [0.392699081698724, 0.785398163397449], [-1.85754077426544, -1.5], [-0.5, -0.25], [1.17809724509617, 1.5707963267949], [2.625, 3]}
CP(2) => {[-1.25, -1], [0.75, 1], [0.392699081698724, 0.785398163397449], [-1.75, -1.5], [-0.5, -0.25], [1.17809724509617, 1.5707963267949], [2.625, 3]}
split: 2 0.589049 (235)
x := {[-1.25, -1], [0.75, 1], [0.392699081698724, 0.785398163397449], [-1.85754077426544, -1.5], [-0.25, 0], [1.17809724509617, 1.5707963267949], [2.625, 3]}
split: 2 0.589049 (236)
x := {[-1.5, -1.25], [0.5, 1], [-4.94065645841247e-324, 0.392699081698724], [-1.5, -1], [-1, -0.5], [0.785398163397449, 1.17809724509617], [2.625, 3]}
split: 1 0.75 (237)
x := {[-1.25, -1], [0.5, 1], [-4.94065645841247e-324, 0.392699081698724], [-1.5, -1], [-1, -0.5], [0.785398163397449, 1.17809724509617], [2.625, 3]}
CP(2) => {[-1.25, -1], [0.75, 1], [-4.94065645841247e-324, 0.392699081698724], [-1.5, -1], [-1, -0.5], [0.785398163397449, 1.17809724509617], [2.625, 3]}
split: 3 -1.25 (238)
x := {[-1.5, -1.25], [0.5, 1], [-4.94065645841247e-324, 0.392699081698724], [-1.5, -1], [-1, -0.5], [1.17809724509617, 1.5707963267949], [2.625, 3]}
split: 1 0.75 (239)
x := {[-1.25, -1], [0.5, 1], [-4.94065645841247e-324, 0.392699081698724], [-1.5, -1], [-1, -0.5], [1.17809724509617, 1.5707963267949], [2.625, 3]}
CP(2) => {[-1.25, -1], [0.75, 1], [-4.94065645841247e-324, 0.392699081698724], [-1.5, -1], [-1, -0.5], [1.17809724509617, 1.5707963267949], [2.625, 3]}
split: 3 -1.25 (240)
x := {[-1.5, -1.25], [0.5, 1], [0.392699081698724, 0.785398163397449], [-1.5, -1], [-1, -0.5], [0.785398163397449, 1.17809724509617], [2.625, 3]}
split: 1 0.75 (241)
x := {[-1.25, -1], [0.5, 1], [0.392699081698724, 0.785398163397449], [-1.5, -1], [-1, -0.5], [0.785398163397449, 1.17809724509617], [2.625, 3]}
CP(2) => {[-1.25, -1], [0.75, 1], [0.392699081698724, 0.785398163397449], [-1.5, -1], [-1, -0.5], [0.785398163397449, 1.17809724509617], [2.625, 3]}
split: 3 -1.25 (242)
x := {[-1.5, -1.25], [0.5, 1], [0.392699081698724, 0.785398163397449], [-1.5, -1], [-1, -0.5], [1.17809724509617, 1.5707963267949], [2.625, 3]}
split: 1 0.75 (243)
x := {[-1.25, -1], [0.5, 1], [0.392699081698724, 0.785398163397449], [-1.5, -1], [-1, -0.5], [1.17809724509617, 1.5707963267949], [2.625, 3]}
CP(2) => {[-1.25, -1], [0.75, 1], [0.392699081698724, 0.785398163397449], [-1.5, -1], [-1, -0.5], [1.17809724509617, 1.5707963267949], [2.625, 3]}
split: 3 -1.25 (244)
x := {[-1.5, -1.25], [0.5, 1], [-4.94065645841247e-324, 0.392699081698724], [-1.5, -1], [-0.5, 0], [0.785398163397449, 1.17809724509617], [2.625, 3]}
CP(1) => []
x := {[-1.25, -1], [0.5, 1], [-4.94065645841247e-324, 0.392699081698724], [-1.5, -1], [-0.5, 0], [0.785398163397449, 1.17809724509617], [2.625, 3]}
CP(2) => {[-1.25, -1], [0.75, 1], [-4.94065645841247e-324, 0.392699081698724], [-1.5, -1], [-0.5, 0], [0.785398163397449, 1.17809724509617], [2.625, 3]}
split: 3 -1.25 (244)
x := {[-1.5, -1.25], [0.5, 1], [-4.94065645841247e-324, 0.392699081698724], [-1.5, -1], [-0.5, 0], [1.17809724509617, 1.5707963267949], [2.625, 3]}
CP(1) => []
x := {[-1.25, -1], [0.5, 1], [-4.94065645841247e-324, 0.392699081698724], [-1.5, -1], [-0.5, 0], [1.17809724509617, 1.5707963267949], [2.625, 3]}
CP(1) => []
x := {[-1.5, -1.25], [0.5, 1], [0.392699081698724, 0.785398163397449], [-1.5, -1], [-0.5, 0], [0.785398163397449, 1.17809724509617], [2.625, 3]}
split: 1 0.75 (243)
x := {[-1.25, -1], [0.5, 1], [0.392699081698724, 0.785398163397449], [-1.5, -1], [-0.5, 0], [0.785398163397449, 1.17809724509617], [2.625, 3]}
CP(2) => {[-1.25, -1], [0.75, 1], [0.392699081698724, 0.785398163397449], [-1.5, -1], [-0.5, 0], [0.785398163397449, 1.17809724509617], [2.625, 3]}
split: 3 -1.25 (244)
x := {[-1.5, -1.25], [0.5, 1], [0.392699081698724, 0.785398163397449], [-1.5, -1], [-0.5, 0], [1.17809724509617, 1.5707963267949], [2.625, 3]}
split: 1 0.75 (245)
x := {[-1.25, -1], [0.5, 1], [0.392699081698724, 0.785398163397449], [-1.5, -1], [-0.5, 0], [1.17809724509617, 1.5707963267949], [2.625, 3]}
CP(1) => []
x := {[-1.921626306698, -1.5], [0.0783736933019978, 0.5], [1.17809724509617, 1.5707963267949], [-1.5, -1], [-1, -0.5], [-4.94065645841247e-324, 0.392699081698724], [2.25, 2.625]}
CP(1) => []
x := {[-1.921626306698, -1.5], [0.0783736933019978, 0.5], [1.17809724509617, 1.5707963267949], [-1.5, -1], [-1, -0.5], [-4.94065645841247e-324, 0.392699081698724], [2.625, 3]}
split: 3 -1.25 (244)
x := {[-1.921626306698, -1.5], [0.0783736933019978, 0.5], [1.17809724509617, 1.5707963267949], [-1.5, -1], [-0.5, 0], [-4.94065645841247e-324, 0.392699081698724], [2.25, 2.625]}
CP(1) => []
x := {[-1.921626306698, -1.5], [0.0783736933019978, 0.5], [1.17809724509617, 1.5707963267949], [-1.5, -1], [-0.5, 0], [-4.94065645841247e-324, 0.392699081698724], [2.625, 3]}
split: 3 -1.25 (244)
x := {[-1.921626306698, -1.5], [0.0783736933019978, 0.5], [1.17809724509617, 1.5707963267949], [-1.5, -1], [-0.5, 0], [0.392699081698724, 0.785398163397449], [2.25, 2.625]}
CP(1) => []
x := {[-1.921626306698, -1.5], [0.0783736933019978, 0.5], [1.17809724509617, 1.5707963267949], [-1.5, -1], [-0.5, 0], [0.392699081698724, 0.785398163397449], [2.625, 3]}
split: 3 -1.25 (244)
x := {[-1.87315640926387, -1.5], [0.5, 0.75], [1.17809724509617, 1.52672510510496], [-1.90241490937188, -1.5], [-0.5, -0.25], [-4.94065645841247e-324, 0.352948970788828], [2.625, 3]}
CP(1) => []
x := {[-1.87315640926387, -1.5], [0.5, 0.75], [1.17809724509617, 1.52672510510496], [-1.90241490937188, -1.5], [-0.25, 0], [-4.94065645841247e-324, 0.352948970788828], [2.625, 3]}
CP(1) => []
x := {[-1.88777816730189, -1.5], [0.5, 1], [1.17809724509617, 1.5392939625516], [-1.5, -1], [-1, -0.5], [-4.94065645841247e-324, 0.392699081698724], [2.25, 2.625]}
CP(1) => []
x := {[-1.88777816730189, -1.5], [0.5, 1], [1.17809724509617, 1.5392939625516], [-1.5, -1], [-1, -0.5], [-4.94065645841247e-324, 0.392699081698724], [2.625, 3]}
CP(1) => {[-1.87886101106907, -1.5], [0.5, 1], [1.17809724509617, 1.53162949774884], [-1.5, -1], [-1, -0.5], [-4.94065645841247e-324, 0.392699081698724], [2.625, 3]}
split: 1 0.75 (242)
x := {[-1.88777816730189, -1.5], [0.5, 1], [1.17809724509617, 1.5392939625516], [-1.5, -1], [-1, -0.5], [0.392699081698724, 0.785398163397449], [2.25, 2.625]}
CP(1) => []
x := {[-1.88777816730189, -1.5], [0.5, 1], [1.17809724509617, 1.5392939625516], [-1.5, -1], [-1, -0.5], [0.392699081698724, 0.785398163397449], [2.625, 3]}
CP(1) => {[-1.87886101106907, -1.5], [0.5, 1], [1.17809724509617, 1.53162949774884], [-1.5, -1], [-1, -0.5], [0.392699081698724, 0.785398163397449], [2.625, 3]}
split: 1 0.75 (242)
x := {[-1.88777816730189, -1.5], [0.5, 1], [1.17809724509617, 1.5392939625516], [-1.5, -1], [-0.5, 0], [-4.94065645841247e-324, 0.392699081698724], [2.25, 2.625]}
CP(1) => []
x := {[-1.88777816730189, -1.5], [0.5, 1], [1.17809724509617, 1.5392939625516], [-1.5, -1], [-0.5, 0], [-4.94065645841247e-324, 0.392699081698724], [2.625, 3]}
CP(1) => {[-1.87886101106907, -1.5], [0.5, 1], [1.17809724509617, 1.53162949774884], [-1.5, -1], [-0.5, 0], [-4.94065645841247e-324, 0.392699081698724], [2.625, 3]}
split: 1 0.75 (242)
x := {[-1.5, -1.25], [0.75, 1], [1.17809724509617, 1.5707963267949], [-1.90427099189402, -1.5], [-0.5, -0.25], [-4.94065645841247e-324, 0.354648577314122], [2.625, 3]}
CP(2) => []
x := {[-1.5, -1.25], [0.75, 1], [1.17809724509617, 1.5707963267949], [-1.90427099189402, -1.5], [-0.25, 0], [-4.94065645841247e-324, 0.354648577314122], [2.625, 3]}
CP(1) => []
x := {[-1.25, -1], [0.75, 1], [1.17809724509617, 1.37444678594553], [-1.75, -1.5], [-0.5, -0.25], [-4.94065645841247e-324, 0.351822756970162], [2.625, 3]}
CP(1) => []
x := {[-1.25, -1], [0.75, 1], [1.37444678594553, 1.5707963267949], [-1.75, -1.5], [-0.5, -0.25], [-4.94065645841247e-324, 0.351822756970162], [2.625, 3]}
split: 6 2.8125 (240)
x := {[-1.25, -1], [0.75, 1], [1.17809724509617, 1.37444678594553], [-1.87515035442168, -1.5], [-0.25, 0], [-4.94065645841247e-324, 0.328101916606728], [2.625, 3]}
CP(1) => []
x := {[-1.25, -1], [0.75, 1], [1.37444678594553, 1.5707963267949], [-1.87515035442168, -1.5], [-0.25, 0], [-4.94065645841247e-324, 0.328101916606728], [2.625, 3]}
CP(1) => []
x := {[-1.35626212350779, -1], [0.643737691401425, 1], [0.785398163397449, 1.17809724509617], [-1.46953976114561, -1], [-0.982012505153902, -0.741006252576951], [-4.94065645841247e-324, 0.392699081698724], [2.25, 2.625]}
CP(1) => []
x := {[-1.35626212350779, -1], [0.643737691401425, 1], [0.785398163397449, 1.17809724509617], [-1.46953976114561, -1], [-0.741006252576951, -0.5], [-4.94065645841247e-324, 0.392699081698724], [2.25, 2.625]}
split: 3 -1.23477 (238)
x := {[-1.5, -1.25], [0.5, 1], [0.785398163397449, 1.17809724509617], [-1.5, -1], [-1, -0.5], [-4.94065645841247e-324, 0.392699081698724], [2.625, 3]}
split: 1 0.75 (239)
x := {[-1.25, -1], [0.5, 1], [0.785398163397449, 1.17809724509617], [-1.5, -1], [-1, -0.5], [-4.94065645841247e-324, 0.392699081698724], [2.625, 3]}
CP(2) => {[-1.25, -1], [0.75, 1], [0.785398163397449, 1.17809724509617], [-1.5, -1], [-1, -0.5], [-4.94065645841247e-324, 0.392699081698724], [2.625, 3]}
split: 3 -1.25 (240)
x := {[-1.46953976114561, -1], [0.5, 0.982012505153902], [1.17809724509617, 1.5707963267949], [-1.46953976114561, -1], [-0.982012505153902, -0.741006252576951], [-4.94065645841247e-324, 0.392699081698724], [2.25, 2.625]}
CP(1) => []
x := {[-1.46953976114561, -1], [0.5, 0.982012505153902], [1.17809724509617, 1.5707963267949], [-1.46953976114561, -1], [-0.741006252576951, -0.5], [-4.94065645841247e-324, 0.392699081698724], [2.25, 2.625]}
CP(3) => []
x := {[-1.5, -1.25], [0.5, 1], [1.17809724509617, 1.5707963267949], [-1.5, -1], [-1, -0.5], [-4.94065645841247e-324, 0.392699081698724], [2.625, 3]}
split: 1 0.75 (239)
x := {[-1.25, -1], [0.5, 1], [1.17809724509617, 1.5707963267949], [-1.5, -1], [-1, -0.5], [-4.94065645841247e-324, 0.392699081698724], [2.625, 3]}
CP(2) => {[-1.25, -1], [0.75, 1], [1.17809724509617, 1.5707963267949], [-1.5, -1], [-1, -0.5], [-4.94065645841247e-324, 0.392699081698724], [2.625, 3]}
split: 3 -1.25 (240)
x := {[-1.35626212350779, -1], [0.643737691401425, 1], [0.785398163397449, 1.17809724509617], [-1.31612998248154, -1], [-1, -0.75], [0.392699081698724, 0.713167848374988], [2.25, 2.625]}
CP(4) => []
x := {[-1.35626212350779, -1], [0.643737691401425, 1], [0.785398163397449, 1.17809724509617], [-1.31612998248154, -1], [-0.75, -0.5], [0.392699081698724, 0.713167848374988], [2.25, 2.625]}
CP(1) => {[-1.35626212254227, -1], [0.64373787649221, 1], [0.785398163397449, 1.17809724509617], [-1.29903647696681, -1], [-0.75, -0.5], [0.392699081698724, 0.693912609278267], [2.25, 2.625]}
split: 2 0.981748 (240)
x := {[-1.5, -1.25], [0.5, 1], [0.785398163397449, 1.17809724509617], [-1.5, -1], [-1, -0.5], [0.392699081698724, 0.785398163397449], [2.625, 3]}
split: 1 0.75 (241)
x := {[-1.25, -1], [0.5, 1], [0.785398163397449, 1.17809724509617], [-1.5, -1], [-1, -0.5], [0.392699081698724, 0.785398163397449], [2.625, 3]}
CP(2) => {[-1.25, -1], [0.75, 1], [0.785398163397449, 1.17809724509617], [-1.5, -1], [-1, -0.5], [0.392699081698724, 0.785398163397449], [2.625, 3]}
split: 3 -1.25 (242)
x := {[-1.5, -1.25], [0.5, 1], [1.17809724509617, 1.5707963267949], [-1.5, -1], [-1, -0.5], [0.392699081698724, 0.785398163397449], [2.625, 3]}
split: 1 0.75 (243)
x := {[-1.25, -1], [0.5, 1], [1.17809724509617, 1.5707963267949], [-1.5, -1], [-1, -0.5], [0.392699081698724, 0.785398163397449], [2.625, 3]}
CP(2) => {[-1.25, -1], [0.75, 1], [1.17809724509617, 1.5707963267949], [-1.5, -1], [-1, -0.5], [0.392699081698724, 0.785398163397449], [2.625, 3]}
split: 3 -1.25 (244)
x := {[-1.35626212350779, -1], [0.643737691401425, 1], [0.785398163397449, 1.17809724509617], [-1.5, -1.25], [-0.5, 0], [-4.94065645841247e-324, 0.392699081698724], [2.25, 2.625]}
CP(2) => []
x := {[-1.35626212350779, -1], [0.643737691401425, 1], [0.785398163397449, 1.17809724509617], [-1.25, -1], [-0.5, 0], [-4.94065645841247e-324, 0.392699081698724], [2.25, 2.625]}
CP(1) => []
x := {[-1.5, -1.25], [0.5, 1], [0.785398163397449, 1.17809724509617], [-1.5, -1], [-0.5, 0], [-4.94065645841247e-324, 0.392699081698724], [2.625, 3]}
CP(1) => []
x := {[-1.25, -1], [0.5, 1], [0.785398163397449, 1.17809724509617], [-1.5, -1], [-0.5, 0], [-4.94065645841247e-324, 0.392699081698724], [2.625, 3]}
CP(2) => {[-1.25, -1], [0.75, 1], [0.785398163397449, 1.17809724509617], [-1.5, -1], [-0.5, 0], [-4.94065645841247e-324, 0.392699081698724], [2.625, 3]}
split: 3 -1.25 (242)
x := {[-1.46953976114561, -1], [0.5, 0.982012505153902], [1.17809724509617, 1.5707963267949], [-1.5, -1.25], [-0.5, 0], [-4.94065645841247e-324, 0.392699081698724], [2.25, 2.625]}
CP(1) => []
x := {[-1.46953976114561, -1], [0.5, 0.982012505153902], [1.17809724509617, 1.5707963267949], [-1.25, -1], [-0.5, 0], [-4.94065645841247e-324, 0.392699081698724], [2.25, 2.625]}
CP(1) => []
x := {[-1.5, -1.25], [0.5, 1], [1.17809724509617, 1.5707963267949], [-1.5, -1], [-0.5, 0], [-4.94065645841247e-324, 0.392699081698724], [2.625, 3]}
CP(1) => []
x := {[-1.25, -1], [0.5, 1], [1.17809724509617, 1.5707963267949], [-1.5, -1], [-0.5, 0], [-4.94065645841247e-324, 0.392699081698724], [2.625, 3]}
CP(1) => []
x := {[-1.35626212350779, -1], [0.643737691401425, 1], [0.785398163397449, 1.17809724509617], [-1.31612998248154, -1], [-0.5, -0.25], [0.392699081698724, 0.713167848374988], [2.25, 2.625]}
CP(1) => {[-1.35626212254227, -1], [0.64373787649221, 1], [0.785398163397449, 1.17809724509617], [-1.29903647696681, -1], [-0.5, -0.25], [0.392699081698724, 0.693912609278267], [2.25, 2.625]}
split: 2 0.981748 (239)
x := {[-1.35626212350779, -1], [0.643737691401425, 1], [0.785398163397449, 1.17809724509617], [-1.31612998248154, -1], [-0.25, 0], [0.392699081698724, 0.713167848374988], [2.25, 2.625]}
CP(1) => {[-1.35626212254227, -1], [0.64373787649221, 1], [0.785398163397449, 1.17809724509617], [-1.29903647696681, -1], [-0.25, 0], [0.392699081698724, 0.693912609278267], [2.25, 2.625]}
split: 2 0.981748 (240)
x := {[-1.5, -1.25], [0.5, 1], [0.785398163397449, 1.17809724509617], [-1.5, -1], [-0.5, 0], [0.392699081698724, 0.785398163397449], [2.625, 3]}
split: 1 0.75 (241)
x := {[-1.25, -1], [0.5, 1], [0.785398163397449, 1.17809724509617], [-1.5, -1], [-0.5, 0], [0.392699081698724, 0.785398163397449], [2.625, 3]}
CP(2) => {[-1.25, -1], [0.75, 1], [0.785398163397449, 1.17809724509617], [-1.5, -1], [-0.5, 0], [0.392699081698724, 0.785398163397449], [2.625, 3]}
split: 3 -1.25 (242)
x := {[-1.5, -1.25], [0.5, 1], [1.17809724509617, 1.5707963267949], [-1.5, -1], [-0.5, 0], [0.392699081698724, 0.785398163397449], [2.625, 3]}
split: 1 0.75 (243)
x := {[-1.25, -1], [0.5, 1], [1.17809724509617, 1.5707963267949], [-1.5, -1], [-0.5, 0], [0.392699081698724, 0.785398163397449], [2.625, 3]}
CP(1) => []
x := {[-1.921626306698, -1.5], [0.0783736933019978, 0.5], [1.17809724509617, 1.5707963267949], [-1.5, -1], [-1, -0.5], [0.785398163397449, 1.17809724509617], [2.25, 2.625]}
CP(1) => []
x := {[-1.921626306698, -1.5], [0.0783736933019978, 0.5], [1.17809724509617, 1.5707963267949], [-1.5, -1], [-1, -0.5], [0.785398163397449, 1.17809724509617], [2.625, 3]}
split: 3 -1.25 (242)
x := {[-1.921626306698, -1.5], [0.0783736933019978, 0.5], [1.17809724509617, 1.5707963267949], [-1.5, -1], [-1, -0.5], [1.17809724509617, 1.5707963267949], [2.25, 2.625]}
CP(1) => []
x := {[-1.921626306698, -1.5], [0.0783736933019978, 0.5], [1.17809724509617, 1.5707963267949], [-1.5, -1], [-1, -0.5], [1.17809724509617, 1.5707963267949], [2.625, 3]}
split: 3 -1.25 (242)
x := {[-1.921626306698, -1.5], [0.0783736933019978, 0.5], [1.17809724509617, 1.5707963267949], [-1.5, -1], [-0.5, 0], [0.785398163397449, 1.17809724509617], [2.25, 2.625]}
CP(1) => []
x := {[-1.921626306698, -1.5], [0.0783736933019978, 0.5], [1.17809724509617, 1.5707963267949], [-1.5, -1], [-0.5, 0], [0.785398163397449, 1.17809724509617], [2.625, 3]}
split: 3 -1.25 (242)
x := {[-1.921626306698, -1.5], [0.0783736933019978, 0.5], [1.17809724509617, 1.5707963267949], [-1.5, -1], [-0.5, 0], [1.17809724509617, 1.5707963267949], [2.25, 2.625]}
CP(1) => []
x := {[-1.921626306698, -1.5], [0.0783736933019978, 0.5], [1.17809724509617, 1.5707963267949], [-1.5, -1], [-0.5, 0], [1.17809724509617, 1.5707963267949], [2.625, 3]}
split: 3 -1.25 (242)
x := {[-1.86948366805225, -1.5], [0.5, 0.985716261161655], [1.17809724509617, 1.52356700121422], [-1.85754077426544, -1.5], [-0.5, -0.25], [1.17809724509617, 1.5707963267949], [2.625, 3]}
CP(2) => {[-1.86557051285685, -1.5], [0.5, 0.979669260053882], [1.17809724509617, 1.5202016514514], [-1.75, -1.5], [-0.5, -0.25], [1.17809724509617, 1.5707963267949], [2.625, 3]}
split: 1 0.739835 (243)
x := {[-1.86948366805225, -1.5], [0.5, 0.985716261161655], [1.17809724509617, 1.52356700121422], [-1.85754077426544, -1.5], [-0.25, 0], [1.17809724509617, 1.5707963267949], [2.625, 3]}
split: 1 0.742858 (244)
x := {[-1.87886101106907, -1.5], [0.5, 1], [1.17809724509617, 1.53162949774884], [-1.5, -1], [-1, -0.5], [0.785398163397449, 1.17809724509617], [2.25, 2.625]}
CP(1) => []
x := {[-1.87886101106907, -1.5], [0.5, 1], [1.17809724509617, 1.53162949774884], [-1.5, -1], [-1, -0.5], [0.785398163397449, 1.17809724509617], [2.625, 3]}
CP(1) => {[-1.87315640926387, -1.5], [0.5, 0.991420862966858], [1.17809724509617, 1.52672510510496], [-1.5, -1], [-1, -0.5], [0.785398163397449, 1.17809724509617], [2.625, 3]}
split: 3 -1.25 (244)
x := {[-1.87886101106907, -1.5], [0.5, 1], [1.17809724509617, 1.53162949774884], [-1.5, -1], [-1, -0.5], [1.17809724509617, 1.5707963267949], [2.25, 2.625]}
CP(1) => []
x := {[-1.87886101106907, -1.5], [0.5, 1], [1.17809724509617, 1.53162949774884], [-1.5, -1], [-1, -0.5], [1.17809724509617, 1.5707963267949], [2.625, 3]}
CP(1) => {[-1.87315640926387, -1.5], [0.5, 0.991420862966858], [1.17809724509617, 1.52672510510496], [-1.5, -1], [-1, -0.5], [1.17809724509617, 1.5707963267949], [2.625, 3]}
split: 3 -1.25 (244)
x := {[-1.87886101106907, -1.5], [0.5, 1], [1.17809724509617, 1.53162949774884], [-1.5, -1], [-0.5, 0], [0.785398163397449, 1.17809724509617], [2.25, 2.625]}
CP(1) => []
x := {[-1.87886101106907, -1.5], [0.5, 1], [1.17809724509617, 1.53162949774884], [-1.5, -1], [-0.5, 0], [0.785398163397449, 1.17809724509617], [2.625, 3]}
CP(1) => {[-1.87315640926387, -1.5], [0.5, 0.991420862966858], [1.17809724509617, 1.52672510510496], [-1.5, -1], [-0.5, 0], [0.785398163397449, 1.17809724509617], [2.625, 3]}
split: 3 -1.25 (244)
x := {[-1.87886101106907, -1.5], [0.5, 1], [1.17809724509617, 1.53162949774884], [-1.5, -1], [-0.5, 0], [1.17809724509617, 1.5707963267949], [2.25, 2.625]}
CP(1) => []
x := {[-1.87886101106907, -1.5], [0.5, 1], [1.17809724509617, 1.53162949774884], [-1.5, -1], [-0.5, 0], [1.17809724509617, 1.5707963267949], [2.625, 3]}
CP(1) => {[-1.87315640926387, -1.5], [0.5, 0.991420862966858], [1.17809724509617, 1.52672510510496], [-1.5, -1], [-0.5, 0], [1.17809724509617, 1.5707963267949], [2.625, 3]}
split: 3 -1.25 (244)
x := {[-1.5, -1.25], [0.5, 0.75], [0.785398163397449, 1.17809724509617], [-1.85754077426544, -1.5], [-0.5, 0], [1.17809724509617, 1.5707963267949], [2.625, 3]}
split: 4 -0.25 (245)
x := {[-1.5, -1.25], [0.75, 1], [0.785398163397449, 1.17809724509617], [-1.85754077426544, -1.5], [-0.5, 0], [1.17809724509617, 1.5707963267949], [2.625, 3]}
CP(1) => []
x := {[-1.25, -1], [0.75, 1], [0.785398163397449, 1.17809724509617], [-1.85754077426544, -1.5], [-0.5, -0.25], [1.17809724509617, 1.5707963267949], [2.625, 3]}
CP(1) => []
x := {[-1.25, -1], [0.75, 1], [0.785398163397449, 1.17809724509617], [-1.85754077426544, -1.5], [-0.25, 0], [1.17809724509617, 1.5707963267949], [2.625, 3]}
CP(1) => []
x := {[-1.25, -1], [0.75, 1], [1.17809724509617, 1.5707963267949], [-1.85754077426544, -1.5], [-0.5, -0.25], [1.17809724509617, 1.5707963267949], [2.625, 3]}
CP(2) => {[-1.25, -1], [0.75, 1], [1.17809724509617, 1.5707963267949], [-1.75, -1.5], [-0.5, -0.25], [1.17809724509617, 1.5707963267949], [2.625, 3]}
split: 2 1.37445 (243)
x := {[-1.25, -1], [0.75, 1], [1.17809724509617, 1.5707963267949], [-1.85754077426544, -1.5], [-0.25, 0], [1.17809724509617, 1.5707963267949], [2.625, 3]}
split: 2 1.37445 (244)
x := {[-1.35626212350779, -1], [0.643737691401425, 1], [0.785398163397449, 1.17809724509617], [-1.30823885312036, -1], [-1, -0.75], [0.785398163397449, 1.17809724509617], [2.25, 2.625]}
CP(2) => {[-1.35626212253724, -1], [0.643737877457726, 1], [0.785398163397449, 1.17809724509617], [-1.23385342045389, -1], [-1, -0.75], [0.785398163397449, 1.13844316975312], [2.25, 2.625]}
split: 2 0.981748 (245)
x := {[-1.35626212350779, -1], [0.643737691401425, 1], [0.785398163397449, 1.17809724509617], [-1.30823885312036, -1], [-0.75, -0.5], [0.785398163397449, 1.17809724509617], [2.25, 2.625]}
split: 2 0.981748 (246)
x := {[-1.5, -1.25], [0.5, 1], [0.785398163397449, 1.17809724509617], [-1.5, -1], [-1, -0.5], [0.785398163397449, 1.17809724509617], [2.625, 3]}
split: 1 0.75 (247)
x := {[-1.25, -1], [0.5, 1], [0.785398163397449, 1.17809724509617], [-1.5, -1], [-1, -0.5], [0.785398163397449, 1.17809724509617], [2.625, 3]}
CP(2) => {[-1.25, -1], [0.75, 1], [0.785398163397449, 1.17809724509617], [-1.5, -1], [-1, -0.5], [0.785398163397449, 1.17809724509617], [2.625, 3]}
split: 3 -1.25 (248)
x := {[-1.35626212350779, -1], [0.643737691401425, 1], [0.785398163397449, 1.17809724509617], [-1.29375494531226, -1], [-0.977033783989112, -0.738516891994556], [1.17809724509617, 1.5707963267949], [2.25, 2.625]}
CP(1) => []
x := {[-1.35626212350779, -1], [0.643737691401425, 1], [0.785398163397449, 1.17809724509617], [-1.29375494531226, -1], [-0.738516891994556, -0.5], [1.17809724509617, 1.5707963267949], [2.25, 2.625]}
split: 2 0.981748 (248)
x := {[-1.5, -1.25], [0.5, 1], [0.785398163397449, 1.17809724509617], [-1.5, -1], [-1, -0.5], [1.17809724509617, 1.5707963267949], [2.625, 3]}
split: 1 0.75 (249)
x := {[-1.25, -1], [0.5, 1], [0.785398163397449, 1.17809724509617], [-1.5, -1], [-1, -0.5], [1.17809724509617, 1.5707963267949], [2.625, 3]}
CP(2) => {[-1.25, -1], [0.75, 1], [0.785398163397449, 1.17809724509617], [-1.5, -1], [-1, -0.5], [1.17809724509617, 1.5707963267949], [2.625, 3]}
split: 3 -1.25 (250)
x := {[-1.5, -1.25], [0.5, 1], [1.17809724509617, 1.5707963267949], [-1.5, -1], [-1, -0.5], [0.785398163397449, 1.17809724509617], [2.625, 3]}
split: 1 0.75 (251)
x := {[-1.25, -1], [0.5, 1], [1.17809724509617, 1.5707963267949], [-1.5, -1], [-1, -0.5], [0.785398163397449, 1.17809724509617], [2.625, 3]}
CP(2) => {[-1.25, -1], [0.75, 1], [1.17809724509617, 1.5707963267949], [-1.5, -1], [-1, -0.5], [0.785398163397449, 1.17809724509617], [2.625, 3]}
split: 3 -1.25 (252)
x := {[-1.5, -1.25], [0.5, 1], [1.17809724509617, 1.5707963267949], [-1.5, -1], [-1, -0.5], [1.17809724509617, 1.5707963267949], [2.625, 3]}
split: 1 0.75 (253)
x := {[-1.25, -1], [0.5, 1], [1.17809724509617, 1.5707963267949], [-1.5, -1], [-1, -0.5], [1.17809724509617, 1.5707963267949], [2.625, 3]}
CP(2) => {[-1.25, -1], [0.75, 1], [1.17809724509617, 1.5707963267949], [-1.5, -1], [-1, -0.5], [1.17809724509617, 1.5707963267949], [2.625, 3]}
split: 3 -1.25 (254)
x := {[-1.35626212350779, -1], [0.643737691401425, 1], [0.785398163397449, 1.17809724509617], [-1.35629783710932, -1], [-0.5, -0.25], [0.785398163397449, 1.17809724509617], [2.25, 2.625]}
CP(1) => {[-1.35626212254227, -1], [0.64373787649221, 1], [0.785398163397449, 1.17809724509617], [-1.34436595715518, -1], [-0.5, -0.25], [0.785398163397449, 1.17809724509617], [2.25, 2.625]}
split: 2 0.981748 (255)
x := {[-1.35626212350779, -1], [0.643737691401425, 1], [0.785398163397449, 1.17809724509617], [-1.35629783710932, -1], [-0.25, 0], [0.785398163397449, 1.17809724509617], [2.25, 2.625]}
split: 2 0.981748 (256)
x := {[-1.5, -1.25], [0.5, 1], [0.785398163397449, 1.17809724509617], [-1.5, -1], [-0.5, 0], [0.785398163397449, 1.17809724509617], [2.625, 3]}
split: 1 0.75 (257)
x := {[-1.25, -1], [0.5, 1], [0.785398163397449, 1.17809724509617], [-1.5, -1], [-0.5, 0], [0.785398163397449, 1.17809724509617], [2.625, 3]}
CP(2) => {[-1.25, -1], [0.75, 1], [0.785398163397449, 1.17809724509617], [-1.5, -1], [-0.5, 0], [0.785398163397449, 1.17809724509617], [2.625, 3]}
split: 3 -1.25 (258)
x := {[-1.35626212350779, -1], [0.643737691401425, 1], [0.785398163397449, 1.17809724509617], [-1.4727139940791, -1], [-0.5, -0.25], [1.17809724509617, 1.5707963267949], [2.25, 2.625]}
CP(2) => {[-1.35626212253724, -1], [0.643737877457726, 1], [0.785398163397449, 1.17809724509617], [-1.39753057818803, -1], [-0.5, -0.25], [1.17809724509617, 1.5707963267949], [2.25, 2.625]}
split: 3 -1.19877 (259)
x := {[-1.35626212350779, -1], [0.643737691401425, 1], [0.785398163397449, 1.17809724509617], [-1.4727139940791, -1], [-0.25, 0], [1.17809724509617, 1.5707963267949], [2.25, 2.625]}
split: 3 -1.23636 (260)
x := {[-1.5, -1.25], [0.5, 1], [0.785398163397449, 1.17809724509617], [-1.5, -1], [-0.5, 0], [1.17809724509617, 1.5707963267949], [2.625, 3]}
split: 1 0.75 (261)
x := {[-1.25, -1], [0.5, 1], [0.785398163397449, 1.17809724509617], [-1.5, -1], [-0.5, 0], [1.17809724509617, 1.5707963267949], [2.625, 3]}
CP(2) => {[-1.25, -1], [0.75, 1], [0.785398163397449, 1.17809724509617], [-1.5, -1], [-0.5, 0], [1.17809724509617, 1.5707963267949], [2.625, 3]}
split: 3 -1.25 (262)
x := {[-1.5, -1.25], [0.5, 1], [1.17809724509617, 1.5707963267949], [-1.5, -1], [-0.5, 0], [0.785398163397449, 1.17809724509617], [2.625, 3]}
split: 1 0.75 (263)
x := {[-1.25, -1], [0.5, 1], [1.17809724509617, 1.5707963267949], [-1.5, -1], [-0.5, 0], [0.785398163397449, 1.17809724509617], [2.625, 3]}
CP(2) => {[-1.25, -1], [0.75, 1], [1.17809724509617, 1.5707963267949], [-1.5, -1], [-0.5, 0], [0.785398163397449, 1.17809724509617], [2.625, 3]}
split: 3 -1.25 (264)
x := {[-1.46953976114561, -1], [0.5, 0.982012505153902], [1.17809724509617, 1.5707963267949], [-1.4727139940791, -1], [-0.5, -0.25], [1.17809724509617, 1.5707963267949], [2.25, 2.625]}
CP(3) => []
x := {[-1.46953976114561, -1], [0.5, 0.982012505153902], [1.17809724509617, 1.5707963267949], [-1.4727139940791, -1], [-0.25, 0], [1.17809724509617, 1.5707963267949], [2.25, 2.625]}
CP(3) => []
x := {[-1.5, -1.25], [0.5, 1], [1.17809724509617, 1.5707963267949], [-1.5, -1], [-0.5, 0], [1.17809724509617, 1.5707963267949], [2.625, 3]}
split: 1 0.75 (263)
x := {[-1.25, -1], [0.5, 1], [1.17809724509617, 1.5707963267949], [-1.5, -1], [-0.5, 0], [1.17809724509617, 1.5707963267949], [2.625, 3]}
CP(2) => {[-1.25, -1], [0.75, 1], [1.17809724509617, 1.5707963267949], [-1.5, -1], [-0.5, 0], [1.17809724509617, 1.5707963267949], [2.625, 3]}
split: 3 -1.25 (264)
x := {[-1.5, -1.25], [0.5, 1], [-4.94065645841247e-324, 0.392699081698724], [-1.5, -1], [0, 0.5], [-4.94065645841247e-324, 0.392699081698724], [2.625, 3]}
split: 1 0.75 (265)
x := {[-1.25, -1], [0.5, 1], [-4.94065645841247e-324, 0.392699081698724], [-1.5, -1], [0, 0.5], [-4.94065645841247e-324, 0.392699081698724], [2.625, 3]}
CP(1) => []
x := {[-1.5, -1.25], [0.5, 1], [-4.94065645841247e-324, 0.392699081698724], [-1.5, -1], [0, 0.5], [0.392699081698724, 0.785398163397449], [2.625, 3]}
split: 1 0.75 (265)
x := {[-1.25, -1], [0.5, 1], [-4.94065645841247e-324, 0.392699081698724], [-1.5, -1], [0, 0.5], [0.392699081698724, 0.785398163397449], [2.625, 3]}
CP(1) => []
x := {[-1.5, -1.25], [0.5, 1], [0.392699081698724, 0.785398163397449], [-1.5, -1], [0, 0.5], [-4.94065645841247e-324, 0.392699081698724], [2.625, 3]}
split: 1 0.75 (265)
x := {[-1.25, -1], [0.5, 1], [0.392699081698724, 0.785398163397449], [-1.5, -1], [0, 0.5], [-4.94065645841247e-324, 0.392699081698724], [2.625, 3]}
CP(1) => []
x := {[-1.5, -1.25], [0.5, 1], [0.392699081698724, 0.785398163397449], [-1.5, -1], [0, 0.5], [0.392699081698724, 0.785398163397449], [2.625, 3]}
split: 1 0.75 (265)
x := {[-1.25, -1], [0.5, 1], [0.392699081698724, 0.785398163397449], [-1.5, -1], [0, 0.5], [0.392699081698724, 0.785398163397449], [2.625, 3]}
CP(2) => {[-1.25, -1], [0.75, 1], [0.392699081698724, 0.785398163397449], [-1.5, -1], [0, 0.5], [0.392699081698724, 0.785398163397449], [2.625, 3]}
split: 3 -1.25 (266)
x := {[-1.25, -1], [0.75, 1], [-4.94065645841247e-324, 0.392699081698724], [-1.921626306698, -1.5], [0, 0.25], [1.17809724509617, 1.5707963267949], [2.625, 3]}
CP(1) => {[-1.25, -1], [0.75, 1], [-4.94065645841247e-324, 0.392699081698724], [-1.90027653583133, -1.5], [0, 0.25], [1.17809724509617, 1.5707963267949], [2.625, 3]}
split: 3 -1.70014 (267)
x := {[-1.25, -1], [0.75, 1], [-4.94065645841247e-324, 0.392699081698724], [-1.921626306698, -1.5], [0.25, 0.5], [1.17809724509617, 1.5707963267949], [2.625, 3]}
CP(1) => []
x := {[-1.5, -1.25], [0.5, 0.75], [0.392699081698724, 0.785398163397449], [-1.921626306698, -1.5], [0, 0.5], [1.17809724509617, 1.5707963267949], [2.625, 3]}
CP(1) => []
x := {[-1.5, -1.25], [0.75, 1], [0.392699081698724, 0.785398163397449], [-1.921626306698, -1.5], [0, 0.5], [1.17809724509617, 1.5707963267949], [2.625, 3]}
split: 4 0.25 (266)
x := {[-1.25, -1], [0.75, 1], [0.392699081698724, 0.785398163397449], [-1.921626306698, -1.5], [0, 0.25], [1.17809724509617, 1.5707963267949], [2.625, 3]}
CP(1) => {[-1.25, -1], [0.75, 1], [0.392699081698724, 0.785398163397449], [-1.90027653583133, -1.5], [0, 0.25], [1.17809724509617, 1.5707963267949], [2.625, 3]}
split: 3 -1.70014 (267)
x := {[-1.25, -1], [0.75, 1], [0.392699081698724, 0.785398163397449], [-1.921626306698, -1.5], [0.25, 0.5], [1.17809724509617, 1.5707963267949], [2.625, 3]}
CP(1) => []
x := {[-1.5, -1.25], [0.5, 1], [-4.94065645841247e-324, 0.392699081698724], [-1.5, -1], [0, 0.5], [0.785398163397449, 1.17809724509617], [2.625, 3]}
split: 1 0.75 (267)
x := {[-1.25, -1], [0.5, 1], [-4.94065645841247e-324, 0.392699081698724], [-1.5, -1], [0, 0.5], [0.785398163397449, 1.17809724509617], [2.625, 3]}
CP(1) => []
x := {[-1.5, -1.25], [0.5, 1], [-4.94065645841247e-324, 0.392699081698724], [-1.5, -1], [0, 0.5], [1.17809724509617, 1.5707963267949], [2.625, 3]}
CP(1) => []
x := {[-1.25, -1], [0.5, 1], [-4.94065645841247e-324, 0.392699081698724], [-1.5, -1], [0, 0.5], [1.17809724509617, 1.5707963267949], [2.625, 3]}
CP(1) => []
x := {[-1.5, -1.25], [0.5, 1], [0.392699081698724, 0.785398163397449], [-1.5, -1], [0, 0.5], [0.785398163397449, 1.17809724509617], [2.625, 3]}
split: 1 0.75 (265)
x := {[-1.25, -1], [0.5, 1], [0.392699081698724, 0.785398163397449], [-1.5, -1], [0, 0.5], [0.785398163397449, 1.17809724509617], [2.625, 3]}
CP(2) => {[-1.25, -1], [0.75, 1], [0.392699081698724, 0.785398163397449], [-1.5, -1], [0, 0.5], [0.785398163397449, 1.17809724509617], [2.625, 3]}
split: 3 -1.25 (266)
x := {[-1.5, -1.25], [0.5, 1], [0.392699081698724, 0.785398163397449], [-1.5, -1], [0, 0.5], [1.17809724509617, 1.5707963267949], [2.625, 3]}
CP(1) => []
x := {[-1.25, -1], [0.5, 1], [0.392699081698724, 0.785398163397449], [-1.5, -1], [0, 0.5], [1.17809724509617, 1.5707963267949], [2.625, 3]}
CP(2) => {[-1.25, -1], [0.75, 1], [0.392699081698724, 0.785398163397449], [-1.5, -1], [0, 0.5], [1.17809724509617, 1.5707963267949], [2.625, 3]}
split: 3 -1.25 (266)
x := {[-1.921626306698, -1.5], [0.0783736933019978, 0.5], [1.17809724509617, 1.5707963267949], [-1.5, -1], [0.5, 1], [-4.94065645841247e-324, 0.392699081698724], [2.25, 2.625]}
CP(1) => []
x := {[-1.921626306698, -1.5], [0.0783736933019978, 0.5], [1.17809724509617, 1.5707963267949], [-1.5, -1], [0.5, 1], [-4.94065645841247e-324, 0.392699081698724], [2.625, 3]}
split: 3 -1.25 (266)
x := {[-1.921626306698, -1.5], [0.0783736933019978, 0.5], [1.17809724509617, 1.5707963267949], [-1.5, -1], [0.5, 1], [0.392699081698724, 0.785398163397449], [2.25, 2.625]}
CP(1) => []
x := {[-1.921626306698, -1.5], [0.0783736933019978, 0.5], [1.17809724509617, 1.5707963267949], [-1.5, -1], [0.5, 1], [0.392699081698724, 0.785398163397449], [2.625, 3]}
split: 3 -1.25 (266)
x := {[-1.88777816730189, -1.5], [0.5, 1], [1.17809724509617, 1.5392939625516], [-1.5, -1], [0, 0.5], [-4.94065645841247e-324, 0.392699081698724], [2.25, 2.625]}
CP(1) => []
x := {[-1.88777816730189, -1.5], [0.5, 1], [1.17809724509617, 1.5392939625516], [-1.5, -1], [0, 0.5], [-4.94065645841247e-324, 0.392699081698724], [2.625, 3]}
CP(1) => {[-1.87886101106907, -1.5], [0.5, 1], [1.17809724509617, 1.53162949774884], [-1.5, -1], [0, 0.5], [-4.94065645841247e-324, 0.392699081698724], [2.625, 3]}
split: 1 0.75 (266)
x := {[-1.88777816730189, -1.5], [0.5, 1], [1.17809724509617, 1.5392939625516], [-1.5, -1], [0, 0.5], [0.392699081698724, 0.785398163397449], [2.25, 2.625]}
CP(1) => []
x := {[-1.88777816730189, -1.5], [0.5, 1], [1.17809724509617, 1.5392939625516], [-1.5, -1], [0, 0.5], [0.392699081698724, 0.785398163397449], [2.625, 3]}
CP(1) => {[-1.87886101106907, -1.5], [0.5, 1], [1.17809724509617, 1.53162949774884], [-1.5, -1], [0, 0.5], [0.392699081698724, 0.785398163397449], [2.625, 3]}
split: 1 0.75 (266)
x := {[-1.5, -1.25], [0.5, 1], [0.785398163397449, 1.17809724509617], [-1.5, -1], [0, 0.5], [-4.94065645841247e-324, 0.392699081698724], [2.625, 3]}
split: 1 0.75 (267)
x := {[-1.25, -1], [0.5, 1], [0.785398163397449, 1.17809724509617], [-1.5, -1], [0, 0.5], [-4.94065645841247e-324, 0.392699081698724], [2.625, 3]}
CP(1) => []
x := {[-1.5, -1.25], [0.5, 1], [1.17809724509617, 1.5707963267949], [-1.5, -1], [0, 0.5], [-4.94065645841247e-324, 0.392699081698724], [2.625, 3]}
CP(1) => []
x := {[-1.25, -1], [0.5, 1], [1.17809724509617, 1.5707963267949], [-1.5, -1], [0, 0.5], [-4.94065645841247e-324, 0.392699081698724], [2.625, 3]}
CP(1) => []
x := {[-1.5, -1.25], [0.5, 1], [0.785398163397449, 1.17809724509617], [-1.5, -1], [0, 0.5], [0.392699081698724, 0.785398163397449], [2.625, 3]}
split: 1 0.75 (265)
x := {[-1.25, -1], [0.5, 1], [0.785398163397449, 1.17809724509617], [-1.5, -1], [0, 0.5], [0.392699081698724, 0.785398163397449], [2.625, 3]}
CP(2) => {[-1.25, -1], [0.75, 1], [0.785398163397449, 1.17809724509617], [-1.5, -1], [0, 0.5], [0.392699081698724, 0.785398163397449], [2.625, 3]}
split: 3 -1.25 (266)
x := {[-1.5, -1.25], [0.5, 1], [1.17809724509617, 1.5707963267949], [-1.5, -1], [0, 0.5], [0.392699081698724, 0.785398163397449], [2.625, 3]}
CP(1) => []
x := {[-1.25, -1], [0.5, 1], [1.17809724509617, 1.5707963267949], [-1.5, -1], [0, 0.5], [0.392699081698724, 0.785398163397449], [2.625, 3]}
CP(2) => {[-1.25, -1], [0.75, 1], [1.17809724509617, 1.5707963267949], [-1.5, -1], [0, 0.5], [0.392699081698724, 0.785398163397449], [2.625, 3]}
split: 3 -1.25 (266)
x := {[-1.921626306698, -1.5], [0.0783736933019978, 0.5], [1.17809724509617, 1.5707963267949], [-1.5, -1], [0.5, 1], [0.785398163397449, 1.17809724509617], [2.25, 2.625]}
CP(1) => []
x := {[-1.921626306698, -1.5], [0.0783736933019978, 0.5], [1.17809724509617, 1.5707963267949], [-1.5, -1], [0.5, 1], [0.785398163397449, 1.17809724509617], [2.625, 3]}
split: 3 -1.25 (266)
x := {[-1.921626306698, -1.5], [0.0783736933019978, 0.5], [1.17809724509617, 1.5707963267949], [-1.5, -1], [0.5, 1], [1.17809724509617, 1.5707963267949], [2.25, 2.625]}
CP(1) => []
x := {[-1.921626306698, -1.5], [0.0783736933019978, 0.5], [1.17809724509617, 1.5707963267949], [-1.5, -1], [0.5, 1], [1.17809724509617, 1.5707963267949], [2.625, 3]}
split: 3 -1.25 (266)
x := {[-1.87886101106907, -1.5], [0.5, 1], [1.17809724509617, 1.53162949774884], [-1.5, -1], [0, 0.5], [0.785398163397449, 1.17809724509617], [2.25, 2.625]}
CP(1) => []
x := {[-1.87886101106907, -1.5], [0.5, 1], [1.17809724509617, 1.53162949774884], [-1.5, -1], [0, 0.5], [0.785398163397449, 1.17809724509617], [2.625, 3]}
CP(1) => {[-1.87315640926387, -1.5], [0.5, 0.991420862966858], [1.17809724509617, 1.52672510510496], [-1.5, -1], [0, 0.5], [0.785398163397449, 1.17809724509617], [2.625, 3]}
split: 3 -1.25 (266)
x := {[-1.87886101106907, -1.5], [0.5, 1], [1.17809724509617, 1.53162949774884], [-1.5, -1], [0, 0.5], [1.17809724509617, 1.5707963267949], [2.25, 2.625]}
CP(1) => []
x := {[-1.87886101106907, -1.5], [0.5, 1], [1.17809724509617, 1.53162949774884], [-1.5, -1], [0, 0.5], [1.17809724509617, 1.5707963267949], [2.625, 3]}
CP(1) => {[-1.87315640926387, -1.5], [0.5, 0.991420862966858], [1.17809724509617, 1.52672510510496], [-1.5, -1], [0, 0.5], [1.17809724509617, 1.5707963267949], [2.625, 3]}
split: 3 -1.25 (266)
x := {[-1.5, -1.25], [0.5, 0.75], [0.785398163397449, 1.17809724509617], [-1.921626306698, -1.5], [0, 0.5], [1.17809724509617, 1.5707963267949], [2.625, 3]}
CP(1) => []
x := {[-1.5, -1.25], [0.75, 1], [0.785398163397449, 1.17809724509617], [-1.921626306698, -1.5], [0, 0.5], [1.17809724509617, 1.5707963267949], [2.625, 3]}
split: 4 0.25 (266)
x := {[-1.5, -1.25], [0.5, 0.75], [1.17809724509617, 1.5707963267949], [-1.921626306698, -1.5], [0, 0.5], [1.17809724509617, 1.5707963267949], [2.625, 3]}
CP(1) => []
x := {[-1.5, -1.25], [0.75, 1], [1.17809724509617, 1.5707963267949], [-1.921626306698, -1.5], [0, 0.5], [1.17809724509617, 1.5707963267949], [2.625, 3]}
CP(1) => []
x := {[-1.25, -1], [0.75, 1], [1.17809724509617, 1.5707963267949], [-1.921626306698, -1.5], [0, 0.25], [1.17809724509617, 1.5707963267949], [2.625, 3]}
CP(1) => {[-1.25, -1], [0.75, 1], [1.17809724509617, 1.5707963267949], [-1.90027653583133, -1.5], [0, 0.25], [1.17809724509617, 1.5707963267949], [2.625, 3]}
split: 3 -1.70014 (265)
x := {[-1.25, -1], [0.75, 1], [1.17809724509617, 1.5707963267949], [-1.921626306698, -1.5], [0.25, 0.5], [1.17809724509617, 1.5707963267949], [2.625, 3]}
CP(1) => []
x := {[-1.35626212350779, -1], [0.643737691401425, 1], [0.785398163397449, 1.17809724509617], [-1.35629783710932, -1], [0, 0.25], [0.785398163397449, 1.17809724509617], [2.25, 2.625]}
split: 2 0.981748 (265)
x := {[-1.35626212350779, -1], [0.643737691401425, 1], [0.785398163397449, 1.17809724509617], [-1.35629783710932, -1], [0.25, 0.5], [0.785398163397449, 1.17809724509617], [2.25, 2.625]}
CP(1) => []
x := {[-1.5, -1.25], [0.5, 1], [0.785398163397449, 1.17809724509617], [-1.5, -1], [0, 0.5], [0.785398163397449, 1.17809724509617], [2.625, 3]}
split: 1 0.75 (265)
x := {[-1.25, -1], [0.5, 1], [0.785398163397449, 1.17809724509617], [-1.5, -1], [0, 0.5], [0.785398163397449, 1.17809724509617], [2.625, 3]}
CP(2) => {[-1.25, -1], [0.75, 1], [0.785398163397449, 1.17809724509617], [-1.5, -1], [0, 0.5], [0.785398163397449, 1.17809724509617], [2.625, 3]}
split: 3 -1.25 (266)
x := {[-1.35626212350779, -1], [0.643737691401425, 1], [0.785398163397449, 1.17809724509617], [-1.5, -1.25], [0, 0.5], [1.17809724509617, 1.5707963267949], [2.25, 2.625]}
split: 4 0.25 (267)
x := {[-1.35626212350779, -1], [0.643737691401425, 1], [0.785398163397449, 1.17809724509617], [-1.25, -1], [0, 0.5], [1.17809724509617, 1.5707963267949], [2.25, 2.625]}
CP(1) => []
x := {[-1.5, -1.25], [0.5, 1], [0.785398163397449, 1.17809724509617], [-1.5, -1], [0, 0.5], [1.17809724509617, 1.5707963267949], [2.625, 3]}
CP(1) => []
x := {[-1.25, -1], [0.5, 1], [0.785398163397449, 1.17809724509617], [-1.5, -1], [0, 0.5], [1.17809724509617, 1.5707963267949], [2.625, 3]}
CP(2) => {[-1.25, -1], [0.75, 1], [0.785398163397449, 1.17809724509617], [-1.5, -1], [0, 0.5], [1.17809724509617, 1.5707963267949], [2.625, 3]}
split: 3 -1.25 (266)
x := {[-1.5, -1.25], [0.5, 1], [1.17809724509617, 1.5707963267949], [-1.5, -1], [0, 0.5], [0.785398163397449, 1.17809724509617], [2.625, 3]}
CP(1) => []
x := {[-1.25, -1], [0.5, 1], [1.17809724509617, 1.5707963267949], [-1.5, -1], [0, 0.5], [0.785398163397449, 1.17809724509617], [2.625, 3]}
CP(2) => {[-1.25, -1], [0.75, 1], [1.17809724509617, 1.5707963267949], [-1.5, -1], [0, 0.5], [0.785398163397449, 1.17809724509617], [2.625, 3]}
split: 3 -1.25 (266)
x := {[-1.46953976114561, -1], [0.5, 0.982012505153902], [1.17809724509617, 1.5707963267949], [-1.5, -1.25], [0, 0.5], [1.17809724509617, 1.5707963267949], [2.25, 2.625]}
CP(1) => []
x := {[-1.46953976114561, -1], [0.5, 0.982012505153902], [1.17809724509617, 1.5707963267949], [-1.25, -1], [0, 0.5], [1.17809724509617, 1.5707963267949], [2.25, 2.625]}
CP(1) => []
x := {[-1.5, -1.25], [0.5, 1], [1.17809724509617, 1.5707963267949], [-1.5, -1], [0, 0.5], [1.17809724509617, 1.5707963267949], [2.625, 3]}
CP(1) => []
x := {[-1.25, -1], [0.5, 1], [1.17809724509617, 1.5707963267949], [-1.5, -1], [0, 0.5], [1.17809724509617, 1.5707963267949], [2.625, 3]}
CP(1) => []
x := {[-1.5, -1.25], [0.5, 0.75], [-4.94065645841247e-324, 0.196349540849362], [-1.75, -1.5], [-0.5, -0.25], [-4.94065645841247e-324, 0.352174894328048], [2.625, 3]}
CP(1) => []
x := {[-1.5, -1.25], [0.5, 0.75], [0.196349540849362, 0.392699081698724], [-1.75, -1.5], [-0.5, -0.25], [-4.94065645841247e-324, 0.352174894328048], [2.625, 3]}
CP(1) => []
x := {[-1.25, -1], [0.75, 1], [0.196349540849362, 0.392699081698724], [-1.85977971832168, -1.5], [-0.25, 0], [-4.94065645841247e-324, 0.314187349954526], [2.625, 2.8125]}
CP(1) => []
x := {[-1.25, -1], [0.75, 1], [0.196349540849362, 0.392699081698724], [-1.85977971832168, -1.5], [-0.25, 0], [-4.94065645841247e-324, 0.314187349954526], [2.8125, 3]}
CP(1) => []
x := {[-1.5, -1.25], [0.5, 0.75], [0.392699081698724, 0.589048622548086], [-1.75, -1.5], [-0.5, -0.25], [-4.94065645841247e-324, 0.352174894328048], [2.625, 3]}
CP(1) => []
x := {[-1.5, -1.25], [0.5, 0.75], [0.589048622548086, 0.785398163397449], [-1.75, -1.5], [-0.5, -0.25], [-4.94065645841247e-324, 0.352174894328048], [2.625, 3]}
CP(1) => []
x := {[-1.5, -1.25], [0.75, 1], [0.392699081698724, 0.589048622548086], [-1.75, -1.5], [-0.5, -0.25], [-4.94065645841247e-324, 0.352174894328048], [2.625, 3]}
CP(1) => []
x := {[-1.5, -1.25], [0.75, 1], [0.589048622548086, 0.785398163397449], [-1.75, -1.5], [-0.5, -0.25], [-4.94065645841247e-324, 0.352174894328048], [2.625, 3]}
CP(2) => {[-1.43476554712997, -1.25], [0.75, 1], [0.589048622548086, 0.785398163397449], [-1.75, -1.5], [-0.5, -0.25], [-4.94065645841247e-324, 0.351662650570124], [2.625, 3]}
split: 6 2.8125 (256)
x := {[-1.5, -1.25], [0.75, 1], [0.392699081698724, 0.589048622548086], [-1.87621160534566, -1.5], [-0.25, 0], [-4.94065645841247e-324, 0.329065036859953], [2.625, 3]}
CP(1) => []
x := {[-1.5, -1.25], [0.75, 1], [0.589048622548086, 0.785398163397449], [-1.87621160534566, -1.5], [-0.25, 0], [-4.94065645841247e-324, 0.329065036859953], [2.625, 3]}
CP(1) => []
x := {[-1.25, -1], [0.75, 1], [0.589048622548086, 0.785398163397449], [-1.75, -1.5], [-0.5, -0.25], [-4.94065645841247e-324, 0.351822756970162], [2.625, 2.8125]}
CP(1) => []
x := {[-1.25, -1], [0.75, 1], [0.589048622548086, 0.785398163397449], [-1.75, -1.5], [-0.5, -0.25], [-4.94065645841247e-324, 0.351822756970162], [2.8125, 3]}
split: 5 0.175911 (254)
x := {[-1.25, -1], [0.75, 1], [0.392699081698724, 0.589048622548086], [-1.85977971832168, -1.5], [-0.25, 0], [-4.94065645841247e-324, 0.314187349954526], [2.625, 2.8125]}
CP(1) => []
x := {[-1.25, -1], [0.75, 1], [0.392699081698724, 0.589048622548086], [-1.85977971832168, -1.5], [-0.25, 0], [-4.94065645841247e-324, 0.314187349954526], [2.8125, 3]}
CP(1) => []
x := {[-1.5, -1.25], [0.5, 0.75], [-4.94065645841247e-324, 0.392699081698724], [-1.5, -1], [-1, -0.5], [-4.94065645841247e-324, 0.392699081698724], [2.625, 3]}
split: 3 -1.25 (253)
x := {[-1.5, -1.25], [0.75, 1], [-4.94065645841247e-324, 0.392699081698724], [-1.5, -1], [-1, -0.5], [-4.94065645841247e-324, 0.392699081698724], [2.625, 3]}
CP(2) => []
x := {[-1.25, -1], [0.75, 1], [-4.94065645841247e-324, 0.392699081698724], [-1.5, -1.25], [-1, -0.5], [-4.94065645841247e-324, 0.392699081698724], [2.625, 3]}
CP(2) => {[-1.25, -1], [0.75, 1], [-4.94065645841247e-324, 0.392699081698724], [-1.5, -1.25], [-0.75, -0.5], [-4.94065645841247e-324, 0.392699081698724], [2.625, 3]}
split: 2 0.19635 (253)
x := {[-1.25, -1], [0.75, 1], [-4.94065645841247e-324, 0.392699081698724], [-1.25, -1], [-1, -0.5], [-4.94065645841247e-324, 0.392699081698724], [2.625, 3]}
split: 4 -0.75 (254)
x := {[-1.5, -1.25], [0.5, 0.75], [-4.94065645841247e-324, 0.392699081698724], [-1.5, -1], [-1, -0.5], [0.392699081698724, 0.785398163397449], [2.625, 3]}
split: 3 -1.25 (255)
x := {[-1.5, -1.25], [0.75, 1], [-4.94065645841247e-324, 0.392699081698724], [-1.5, -1], [-1, -0.5], [0.392699081698724, 0.785398163397449], [2.625, 3]}
CP(3) => []
x := {[-1.25, -1], [0.75, 1], [-4.94065645841247e-324, 0.392699081698724], [-1.5, -1.25], [-1, -0.5], [0.392699081698724, 0.785398163397449], [2.625, 3]}
CP(2) => {[-1.25, -1], [0.75, 1], [-4.94065645841247e-324, 0.392699081698724], [-1.5, -1.25], [-0.75, -0.5], [0.392699081698724, 0.785398163397449], [2.625, 3]}
split: 2 0.19635 (255)
x := {[-1.25, -1], [0.75, 1], [-4.94065645841247e-324, 0.392699081698724], [-1.25, -1], [-1, -0.5], [0.392699081698724, 0.785398163397449], [2.625, 3]}
split: 4 -0.75 (256)
x := {[-1.5, -1.25], [0.5, 0.75], [0.392699081698724, 0.785398163397449], [-1.5, -1], [-1, -0.5], [-4.94065645841247e-324, 0.392699081698724], [2.625, 3]}
split: 3 -1.25 (257)
x := {[-1.5, -1.25], [0.75, 1], [0.392699081698724, 0.785398163397449], [-1.5, -1], [-1, -0.5], [-4.94065645841247e-324, 0.392699081698724], [2.625, 3]}
split: 3 -1.25 (258)
x := {[-1.25, -1], [0.75, 1], [0.392699081698724, 0.785398163397449], [-1.5, -1.25], [-1, -0.5], [-4.94065645841247e-324, 0.392699081698724], [2.625, 3]}
CP(2) => {[-1.25, -1], [0.75, 1], [0.392699081698724, 0.785398163397449], [-1.5, -1.25], [-0.75, -0.5], [-4.94065645841247e-324, 0.392699081698724], [2.625, 3]}
split: 5 0.19635 (259)
x := {[-1.25, -1], [0.75, 1], [0.392699081698724, 0.785398163397449], [-1.25, -1], [-1, -0.5], [-4.94065645841247e-324, 0.392699081698724], [2.625, 3]}
split: 4 -0.75 (260)
x := {[-1.5, -1.25], [0.5, 0.75], [0.392699081698724, 0.785398163397449], [-1.5, -1], [-1, -0.5], [0.392699081698724, 0.785398163397449], [2.625, 3]}
split: 3 -1.25 (261)
x := {[-1.5, -1.25], [0.75, 1], [0.392699081698724, 0.785398163397449], [-1.5, -1], [-1, -0.5], [0.392699081698724, 0.785398163397449], [2.625, 3]}
split: 3 -1.25 (262)
x := {[-1.25, -1], [0.75, 1], [0.392699081698724, 0.785398163397449], [-1.5, -1.25], [-1, -0.5], [0.392699081698724, 0.785398163397449], [2.625, 3]}
CP(1) => []
x := {[-1.25, -1], [0.75, 1], [0.392699081698724, 0.785398163397449], [-1.25, -1], [-1, -0.5], [0.392699081698724, 0.785398163397449], [2.625, 3]}
split: 4 -0.75 (262)
x := {[-1.5, -1.25], [0.5, 0.75], [-4.94065645841247e-324, 0.392699081698724], [-1.5, -1], [-0.5, 0], [-4.94065645841247e-324, 0.392699081698724], [2.625, 3]}
split: 3 -1.25 (263)
x := {[-1.5, -1.25], [0.75, 1], [-4.94065645841247e-324, 0.392699081698724], [-1.5, -1], [-0.5, 0], [-4.94065645841247e-324, 0.392699081698724], [2.625, 3]}
CP(1) => []
x := {[-1.25, -1], [0.75, 1], [-4.94065645841247e-324, 0.392699081698724], [-1.5, -1.25], [-0.5, 0], [-4.94065645841247e-324, 0.392699081698724], [2.625, 3]}
split: 4 -0.25 (263)
x := {[-1.25, -1], [0.75, 1], [-4.94065645841247e-324, 0.392699081698724], [-1.25, -1], [-0.5, 0], [-4.94065645841247e-324, 0.392699081698724], [2.625, 3]}
split: 4 -0.25 (264)
x := {[-1.5, -1.25], [0.5, 0.75], [-4.94065645841247e-324, 0.392699081698724], [-1.5, -1], [-0.5, 0], [0.392699081698724, 0.785398163397449], [2.625, 3]}
CP(1) => []
x := {[-1.5, -1.25], [0.75, 1], [-4.94065645841247e-324, 0.392699081698724], [-1.5, -1], [-0.5, 0], [0.392699081698724, 0.785398163397449], [2.625, 3]}
CP(2) => []
x := {[-1.25, -1], [0.75, 1], [-4.94065645841247e-324, 0.392699081698724], [-1.5, -1.25], [-0.5, 0], [0.392699081698724, 0.785398163397449], [2.625, 3]}
split: 4 -0.25 (263)
x := {[-1.25, -1], [0.75, 1], [-4.94065645841247e-324, 0.392699081698724], [-1.25, -1], [-0.5, 0], [0.392699081698724, 0.785398163397449], [2.625, 3]}
split: 4 -0.25 (264)
x := {[-1.5, -1.25], [0.5, 0.75], [0.392699081698724, 0.785398163397449], [-1.5, -1], [-0.5, 0], [-4.94065645841247e-324, 0.392699081698724], [2.625, 3]}
CP(1) => []
x := {[-1.5, -1.25], [0.75, 1], [0.392699081698724, 0.785398163397449], [-1.5, -1], [-0.5, 0], [-4.94065645841247e-324, 0.392699081698724], [2.625, 3]}
split: 3 -1.25 (264)
x := {[-1.25, -1], [0.75, 1], [0.392699081698724, 0.785398163397449], [-1.5, -1.25], [-0.5, 0], [-4.94065645841247e-324, 0.392699081698724], [2.625, 3]}
split: 4 -0.25 (265)
x := {[-1.25, -1], [0.75, 1], [0.392699081698724, 0.785398163397449], [-1.25, -1], [-0.5, 0], [-4.94065645841247e-324, 0.392699081698724], [2.625, 3]}
split: 4 -0.25 (266)
x := {[-1.5, -1.25], [0.5, 0.75], [0.392699081698724, 0.785398163397449], [-1.5, -1], [-0.5, 0], [0.392699081698724, 0.785398163397449], [2.625, 3]}
split: 3 -1.25 (267)
x := {[-1.5, -1.25], [0.75, 1], [0.392699081698724, 0.785398163397449], [-1.5, -1], [-0.5, 0], [0.392699081698724, 0.785398163397449], [2.625, 3]}
split: 3 -1.25 (268)
x := {[-1.25, -1], [0.75, 1], [0.392699081698724, 0.785398163397449], [-1.5, -1.25], [-0.5, 0], [0.392699081698724, 0.785398163397449], [2.625, 3]}
split: 4 -0.25 (269)
x := {[-1.25, -1], [0.75, 1], [0.392699081698724, 0.785398163397449], [-1.25, -1], [-0.5, 0], [0.392699081698724, 0.785398163397449], [2.625, 3]}
split: 4 -0.25 (270)
x := {[-1.25, -1], [0.75, 1], [-4.94065645841247e-324, 0.196349540849362], [-1.75, -1.5], [-0.5, -0.25], [1.17809724509617, 1.5707963267949], [2.625, 3]}
CP(1) => []
x := {[-1.25, -1], [0.75, 1], [0.196349540849362, 0.392699081698724], [-1.75, -1.5], [-0.5, -0.25], [1.17809724509617, 1.5707963267949], [2.625, 3]}
CP(1) => []
x := {[-1.25, -1], [0.75, 1], [-4.94065645841247e-324, 0.196349540849362], [-1.85754077426544, -1.5], [-0.25, 0], [1.17809724509617, 1.5707963267949], [2.625, 3]}
CP(1) => []
x := {[-1.25, -1], [0.75, 1], [0.196349540849362, 0.392699081698724], [-1.85754077426544, -1.5], [-0.25, 0], [1.17809724509617, 1.5707963267949], [2.625, 3]}
CP(1) => []
x := {[-1.5, -1.25], [0.75, 1], [0.392699081698724, 0.785398163397449], [-1.85754077426544, -1.5], [-0.5, -0.25], [1.17809724509617, 1.5707963267949], [2.625, 3]}
CP(1) => []
x := {[-1.5, -1.25], [0.75, 1], [0.392699081698724, 0.785398163397449], [-1.85754077426544, -1.5], [-0.25, 0], [1.17809724509617, 1.5707963267949], [2.625, 3]}
CP(1) => []
x := {[-1.25, -1], [0.75, 1], [0.392699081698724, 0.589048622548086], [-1.75, -1.5], [-0.5, -0.25], [1.17809724509617, 1.5707963267949], [2.625, 3]}
CP(1) => []
x := {[-1.25, -1], [0.75, 1], [0.589048622548086, 0.785398163397449], [-1.75, -1.5], [-0.5, -0.25], [1.17809724509617, 1.5707963267949], [2.625, 3]}
CP(1) => []
x := {[-1.25, -1], [0.75, 1], [0.392699081698724, 0.589048622548086], [-1.85754077426544, -1.5], [-0.25, 0], [1.17809724509617, 1.5707963267949], [2.625, 3]}
CP(1) => []
x := {[-1.25, -1], [0.75, 1], [0.589048622548086, 0.785398163397449], [-1.85754077426544, -1.5], [-0.25, 0], [1.17809724509617, 1.5707963267949], [2.625, 3]}
CP(1) => []
x := {[-1.5, -1.25], [0.5, 0.75], [-4.94065645841247e-324, 0.392699081698724], [-1.5, -1], [-1, -0.5], [0.785398163397449, 1.17809724509617], [2.625, 3]}
split: 3 -1.25 (261)
x := {[-1.5, -1.25], [0.75, 1], [-4.94065645841247e-324, 0.392699081698724], [-1.5, -1], [-1, -0.5], [0.785398163397449, 1.17809724509617], [2.625, 3]}
CP(3) => []
x := {[-1.25, -1], [0.75, 1], [-4.94065645841247e-324, 0.392699081698724], [-1.5, -1.25], [-1, -0.5], [0.785398163397449, 1.17809724509617], [2.625, 3]}
CP(2) => {[-1.25, -1], [0.75, 1], [-4.94065645841247e-324, 0.392699081698724], [-1.5, -1.25], [-0.75, -0.5], [0.785398163397449, 1.17809724509617], [2.625, 3]}
split: 5 0.981748 (261)
x := {[-1.25, -1], [0.75, 1], [-4.94065645841247e-324, 0.392699081698724], [-1.25, -1], [-1, -0.5], [0.785398163397449, 1.17809724509617], [2.625, 3]}
split: 4 -0.75 (262)
x := {[-1.5, -1.25], [0.5, 0.75], [-4.94065645841247e-324, 0.392699081698724], [-1.5, -1], [-1, -0.5], [1.17809724509617, 1.5707963267949], [2.625, 3]}
split: 3 -1.25 (263)
x := {[-1.5, -1.25], [0.75, 1], [-4.94065645841247e-324, 0.392699081698724], [-1.5, -1], [-1, -0.5], [1.17809724509617, 1.5707963267949], [2.625, 3]}
CP(2) => []
x := {[-1.25, -1], [0.75, 1], [-4.94065645841247e-324, 0.392699081698724], [-1.5, -1.25], [-1, -0.5], [1.17809724509617, 1.5707963267949], [2.625, 3]}
CP(2) => {[-1.25, -1], [0.75, 1], [-4.94065645841247e-324, 0.392699081698724], [-1.5, -1.25], [-0.75, -0.5], [1.17809724509617, 1.5707963267949], [2.625, 3]}
split: 2 0.19635 (263)
x := {[-1.25, -1], [0.75, 1], [-4.94065645841247e-324, 0.392699081698724], [-1.25, -1], [-1, -0.5], [1.17809724509617, 1.5707963267949], [2.625, 3]}
split: 4 -0.75 (264)
x := {[-1.5, -1.25], [0.5, 0.75], [0.392699081698724, 0.785398163397449], [-1.5, -1], [-1, -0.5], [0.785398163397449, 1.17809724509617], [2.625, 3]}
split: 3 -1.25 (265)
x := {[-1.5, -1.25], [0.75, 1], [0.392699081698724, 0.785398163397449], [-1.5, -1], [-1, -0.5], [0.785398163397449, 1.17809724509617], [2.625, 3]}
split: 3 -1.25 (266)
x := {[-1.25, -1], [0.75, 1], [0.392699081698724, 0.785398163397449], [-1.5, -1.25], [-1, -0.5], [0.785398163397449, 1.17809724509617], [2.625, 3]}
CP(2) => {[-1.25, -1], [0.75, 1], [0.392699081698724, 0.785398163397449], [-1.5, -1.25], [-0.75, -0.5], [0.785398163397449, 1.17809724509617], [2.625, 3]}
split: 5 0.981748 (267)
x := {[-1.25, -1], [0.75, 1], [0.392699081698724, 0.785398163397449], [-1.25, -1], [-1, -0.5], [0.785398163397449, 1.17809724509617], [2.625, 3]}
split: 4 -0.75 (268)
x := {[-1.5, -1.25], [0.5, 0.75], [0.392699081698724, 0.785398163397449], [-1.5, -1], [-1, -0.5], [1.17809724509617, 1.5707963267949], [2.625, 3]}
split: 3 -1.25 (269)
x := {[-1.5, -1.25], [0.75, 1], [0.392699081698724, 0.785398163397449], [-1.5, -1], [-1, -0.5], [1.17809724509617, 1.5707963267949], [2.625, 3]}
split: 3 -1.25 (270)
x := {[-1.25, -1], [0.75, 1], [0.392699081698724, 0.785398163397449], [-1.5, -1.25], [-1, -0.5], [1.17809724509617, 1.5707963267949], [2.625, 3]}
CP(2) => {[-1.25, -1], [0.75, 1], [0.392699081698724, 0.785398163397449], [-1.5, -1.25], [-0.75, -0.5], [1.17809724509617, 1.5707963267949], [2.625, 3]}
split: 2 0.589049 (271)
x := {[-1.25, -1], [0.75, 1], [0.392699081698724, 0.785398163397449], [-1.25, -1], [-1, -0.5], [1.17809724509617, 1.5707963267949], [2.625, 3]}
split: 4 -0.75 (272)
x := {[-1.25, -1], [0.75, 1], [-4.94065645841247e-324, 0.392699081698724], [-1.5, -1.25], [-0.5, 0], [0.785398163397449, 1.17809724509617], [2.625, 3]}
CP(1) => []
x := {[-1.25, -1], [0.75, 1], [-4.94065645841247e-324, 0.392699081698724], [-1.25, -1], [-0.5, 0], [0.785398163397449, 1.17809724509617], [2.625, 3]}
CP(1) => []
x := {[-1.5, -1.25], [0.5, 0.75], [0.392699081698724, 0.785398163397449], [-1.5, -1], [-0.5, 0], [0.785398163397449, 1.17809724509617], [2.625, 3]}
split: 3 -1.25 (271)
x := {[-1.5, -1.25], [0.75, 1], [0.392699081698724, 0.785398163397449], [-1.5, -1], [-0.5, 0], [0.785398163397449, 1.17809724509617], [2.625, 3]}
split: 3 -1.25 (272)
x := {[-1.25, -1], [0.75, 1], [0.392699081698724, 0.785398163397449], [-1.5, -1.25], [-0.5, 0], [0.785398163397449, 1.17809724509617], [2.625, 3]}
split: 4 -0.25 (273)
x := {[-1.25, -1], [0.75, 1], [0.392699081698724, 0.785398163397449], [-1.25, -1], [-0.5, 0], [0.785398163397449, 1.17809724509617], [2.625, 3]}
split: 4 -0.25 (274)
x := {[-1.5, -1.25], [0.5, 0.75], [0.392699081698724, 0.785398163397449], [-1.5, -1], [-0.5, 0], [1.17809724509617, 1.5707963267949], [2.625, 3]}
split: 3 -1.25 (275)
x := {[-1.5, -1.25], [0.75, 1], [0.392699081698724, 0.785398163397449], [-1.5, -1], [-0.5, 0], [1.17809724509617, 1.5707963267949], [2.625, 3]}
split: 3 -1.25 (276)
x := {[-1.921626306698, -1.5], [0.0783736933019978, 0.5], [1.17809724509617, 1.5707963267949], [-1.5, -1.25], [-1, -0.5], [-4.94065645841247e-324, 0.392699081698724], [2.625, 3]}
CP(1) => []
x := {[-1.921626306698, -1.5], [0.0783736933019978, 0.5], [1.17809724509617, 1.5707963267949], [-1.25, -1], [-1, -0.5], [-4.94065645841247e-324, 0.392699081698724], [2.625, 3]}
split: 4 -0.75 (276)
x := {[-1.921626306698, -1.5], [0.0783736933019978, 0.5], [1.17809724509617, 1.5707963267949], [-1.5, -1.25], [-0.5, 0], [-4.94065645841247e-324, 0.392699081698724], [2.625, 3]}
CP(1) => []
x := {[-1.921626306698, -1.5], [0.0783736933019978, 0.5], [1.17809724509617, 1.5707963267949], [-1.25, -1], [-0.5, 0], [-4.94065645841247e-324, 0.392699081698724], [2.625, 3]}
split: 4 -0.25 (276)
x := {[-1.921626306698, -1.5], [0.0783736933019978, 0.5], [1.17809724509617, 1.5707963267949], [-1.5, -1.25], [-0.5, 0], [0.392699081698724, 0.785398163397449], [2.625, 3]}
CP(1) => []
x := {[-1.921626306698, -1.5], [0.0783736933019978, 0.5], [1.17809724509617, 1.5707963267949], [-1.25, -1], [-0.5, 0], [0.392699081698724, 0.785398163397449], [2.625, 3]}
split: 4 -0.25 (276)
x := {[-1.87886101106907, -1.5], [0.5, 0.75], [1.17809724509617, 1.53162949774884], [-1.5, -1], [-1, -0.5], [-4.94065645841247e-324, 0.392699081698724], [2.625, 3]}
CP(1) => {[-1.87315640926387, -1.5], [0.5, 0.75], [1.17809724509617, 1.52672510510496], [-1.5, -1], [-1, -0.5], [-4.94065645841247e-324, 0.392699081698724], [2.625, 3]}
split: 3 -1.25 (277)
x := {[-1.87886101106907, -1.5], [0.75, 1], [1.17809724509617, 1.53162949774884], [-1.5, -1], [-1, -0.5], [-4.94065645841247e-324, 0.392699081698724], [2.625, 3]}
CP(1) => []
x := {[-1.87886101106907, -1.5], [0.5, 0.75], [1.17809724509617, 1.53162949774884], [-1.5, -1], [-1, -0.5], [0.392699081698724, 0.785398163397449], [2.625, 3]}
CP(1) => {[-1.87315640926387, -1.5], [0.5, 0.75], [1.17809724509617, 1.52672510510496], [-1.5, -1], [-1, -0.5], [0.392699081698724, 0.785398163397449], [2.625, 3]}
split: 3 -1.25 (277)
x := {[-1.87886101106907, -1.5], [0.75, 1], [1.17809724509617, 1.53162949774884], [-1.5, -1], [-1, -0.5], [0.392699081698724, 0.785398163397449], [2.625, 3]}
CP(2) => []
x := {[-1.87886101106907, -1.5], [0.5, 0.75], [1.17809724509617, 1.53162949774884], [-1.5, -1], [-0.5, 0], [-4.94065645841247e-324, 0.392699081698724], [2.625, 3]}
CP(1) => {[-1.87315640926387, -1.5], [0.5, 0.75], [1.17809724509617, 1.52672510510496], [-1.5, -1], [-0.5, 0], [-4.94065645841247e-324, 0.392699081698724], [2.625, 3]}
split: 3 -1.25 (277)
x := {[-1.87886101106907, -1.5], [0.75, 1], [1.17809724509617, 1.53162949774884], [-1.5, -1], [-0.5, 0], [-4.94065645841247e-324, 0.392699081698724], [2.625, 3]}
CP(1) => []
x := {[-1.25, -1], [0.75, 1], [1.37444678594553, 1.5707963267949], [-1.75, -1.5], [-0.5, -0.25], [-4.94065645841247e-324, 0.351822756970162], [2.625, 2.8125]}
CP(1) => []
x := {[-1.25, -1], [0.75, 1], [1.37444678594553, 1.5707963267949], [-1.75, -1.5], [-0.5, -0.25], [-4.94065645841247e-324, 0.351822756970162], [2.8125, 3]}
split: 5 0.175911 (276)
x := {[-1.35626212350779, -1], [0.643737691401425, 1], [0.785398163397449, 1.17809724509617], [-1.46953976114561, -1.2347698805728], [-0.741006252576951, -0.5], [-4.94065645841247e-324, 0.392699081698724], [2.25, 2.625]}
CP(1) => []
x := {[-1.35626212350779, -1], [0.643737691401425, 1], [0.785398163397449, 1.17809724509617], [-1.2347698805728, -1], [-0.741006252576951, -0.5], [-4.94065645841247e-324, 0.392699081698724], [2.25, 2.625]}
split: 2 0.981748 (276)
x := {[-1.5, -1.25], [0.5, 0.75], [0.785398163397449, 1.17809724509617], [-1.5, -1], [-1, -0.5], [-4.94065645841247e-324, 0.392699081698724], [2.625, 3]}
split: 3 -1.25 (277)
x := {[-1.5, -1.25], [0.75, 1], [0.785398163397449, 1.17809724509617], [-1.5, -1], [-1, -0.5], [-4.94065645841247e-324, 0.392699081698724], [2.625, 3]}
split: 3 -1.25 (278)
x := {[-1.25, -1], [0.75, 1], [0.785398163397449, 1.17809724509617], [-1.5, -1.25], [-1, -0.5], [-4.94065645841247e-324, 0.392699081698724], [2.625, 3]}
CP(2) => {[-1.25, -1], [0.75, 1], [0.785398163397449, 1.17809724509617], [-1.5, -1.25], [-0.75, -0.5], [-4.94065645841247e-324, 0.392699081698724], [2.625, 3]}
split: 2 0.981748 (279)
x := {[-1.25, -1], [0.75, 1], [0.785398163397449, 1.17809724509617], [-1.25, -1], [-1, -0.5], [-4.94065645841247e-324, 0.392699081698724], [2.625, 3]}
split: 4 -0.75 (280)
x := {[-1.5, -1.25], [0.5, 0.75], [1.17809724509617, 1.5707963267949], [-1.5, -1], [-1, -0.5], [-4.94065645841247e-324, 0.392699081698724], [2.625, 3]}
split: 3 -1.25 (281)
x := {[-1.5, -1.25], [0.75, 1], [1.17809724509617, 1.5707963267949], [-1.5, -1], [-1, -0.5], [-4.94065645841247e-324, 0.392699081698724], [2.625, 3]}
split: 3 -1.25 (282)
x := {[-1.25, -1], [0.75, 1], [1.17809724509617, 1.5707963267949], [-1.5, -1.25], [-1, -0.5], [-4.94065645841247e-324, 0.392699081698724], [2.625, 3]}
CP(2) => {[-1.25, -1], [0.75, 1], [1.17809724509617, 1.5707963267949], [-1.5, -1.25], [-0.75, -0.5], [-4.94065645841247e-324, 0.392699081698724], [2.625, 3]}
split: 5 0.19635 (283)
x := {[-1.25, -1], [0.75, 1], [1.17809724509617, 1.5707963267949], [-1.25, -1], [-1, -0.5], [-4.94065645841247e-324, 0.392699081698724], [2.625, 3]}
split: 4 -0.75 (284)
x := {[-1.35626212254227, -1], [0.64373787649221, 1], [0.785398163397449, 0.981747704246811], [-1.29903647696681, -1], [-0.75, -0.5], [0.392699081698724, 0.693912609278267], [2.25, 2.625]}
CP(1) => []
x := {[-1.35626212254227, -1], [0.64373787649221, 1], [0.981747704246811, 1.17809724509617], [-1.29903647696681, -1], [-0.75, -0.5], [0.392699081698724, 0.693912609278267], [2.25, 2.625]}
CP(1) => []
x := {[-1.5, -1.25], [0.5, 0.75], [0.785398163397449, 1.17809724509617], [-1.5, -1], [-1, -0.5], [0.392699081698724, 0.785398163397449], [2.625, 3]}
split: 3 -1.25 (283)
x := {[-1.5, -1.25], [0.75, 1], [0.785398163397449, 1.17809724509617], [-1.5, -1], [-1, -0.5], [0.392699081698724, 0.785398163397449], [2.625, 3]}
split: 3 -1.25 (284)
x := {[-1.25, -1], [0.75, 1], [0.785398163397449, 1.17809724509617], [-1.5, -1.25], [-1, -0.5], [0.392699081698724, 0.785398163397449], [2.625, 3]}
CP(2) => {[-1.25, -1], [0.75, 1], [0.785398163397449, 1.17809724509617], [-1.5, -1.25], [-0.75, -0.5], [0.392699081698724, 0.785398163397449], [2.625, 3]}
split: 2 0.981748 (285)
x := {[-1.25, -1], [0.75, 1], [0.785398163397449, 1.17809724509617], [-1.25, -1], [-1, -0.5], [0.392699081698724, 0.785398163397449], [2.625, 3]}
split: 4 -0.75 (286)
x := {[-1.5, -1.25], [0.5, 0.75], [1.17809724509617, 1.5707963267949], [-1.5, -1], [-1, -0.5], [0.392699081698724, 0.785398163397449], [2.625, 3]}
split: 3 -1.25 (287)
x := {[-1.5, -1.25], [0.75, 1], [1.17809724509617, 1.5707963267949], [-1.5, -1], [-1, -0.5], [0.392699081698724, 0.785398163397449], [2.625, 3]}
split: 3 -1.25 (288)
x := {[-1.25, -1], [0.75, 1], [1.17809724509617, 1.5707963267949], [-1.5, -1.25], [-1, -0.5], [0.392699081698724, 0.785398163397449], [2.625, 3]}
CP(2) => {[-1.25, -1], [0.75, 1], [1.17809724509617, 1.5707963267949], [-1.5, -1.25], [-0.75, -0.5], [0.392699081698724, 0.785398163397449], [2.625, 3]}
split: 5 0.589049 (289)
x := {[-1.25, -1], [0.75, 1], [1.17809724509617, 1.5707963267949], [-1.25, -1], [-1, -0.5], [0.392699081698724, 0.785398163397449], [2.625, 3]}
split: 4 -0.75 (290)
x := {[-1.25, -1], [0.75, 1], [0.785398163397449, 1.17809724509617], [-1.5, -1.25], [-0.5, 0], [-4.94065645841247e-324, 0.392699081698724], [2.625, 3]}
CP(1) => []
x := {[-1.25, -1], [0.75, 1], [0.785398163397449, 1.17809724509617], [-1.25, -1], [-0.5, 0], [-4.94065645841247e-324, 0.392699081698724], [2.625, 3]}
CP(1) => []
x := {[-1.35626212254227, -1], [0.64373787649221, 1], [0.785398163397449, 0.981747704246811], [-1.29903647696681, -1], [-0.5, -0.25], [0.392699081698724, 0.693912609278267], [2.25, 2.625]}
CP(2) => []
x := {[-1.35626212254227, -1], [0.64373787649221, 1], [0.981747704246811, 1.17809724509617], [-1.29903647696681, -1], [-0.5, -0.25], [0.392699081698724, 0.693912609278267], [2.25, 2.625]}
CP(1) => []
x := {[-1.35626212254227, -1], [0.64373787649221, 1], [0.785398163397449, 0.981747704246811], [-1.29903647696681, -1], [-0.25, 0], [0.392699081698724, 0.693912609278267], [2.25, 2.625]}
CP(1) => []
x := {[-1.35626212254227, -1], [0.64373787649221, 1], [0.981747704246811, 1.17809724509617], [-1.29903647696681, -1], [-0.25, 0], [0.392699081698724, 0.693912609278267], [2.25, 2.625]}
CP(1) => []
x := {[-1.5, -1.25], [0.5, 0.75], [0.785398163397449, 1.17809724509617], [-1.5, -1], [-0.5, 0], [0.392699081698724, 0.785398163397449], [2.625, 3]}
split: 3 -1.25 (285)
x := {[-1.5, -1.25], [0.75, 1], [0.785398163397449, 1.17809724509617], [-1.5, -1], [-0.5, 0], [0.392699081698724, 0.785398163397449], [2.625, 3]}
split: 3 -1.25 (286)
x := {[-1.25, -1], [0.75, 1], [0.785398163397449, 1.17809724509617], [-1.5, -1.25], [-0.5, 0], [0.392699081698724, 0.785398163397449], [2.625, 3]}
split: 4 -0.25 (287)
x := {[-1.25, -1], [0.75, 1], [0.785398163397449, 1.17809724509617], [-1.25, -1], [-0.5, 0], [0.392699081698724, 0.785398163397449], [2.625, 3]}
split: 4 -0.25 (288)
x := {[-1.5, -1.25], [0.5, 0.75], [1.17809724509617, 1.5707963267949], [-1.5, -1], [-0.5, 0], [0.392699081698724, 0.785398163397449], [2.625, 3]}
split: 3 -1.25 (289)
x := {[-1.5, -1.25], [0.75, 1], [1.17809724509617, 1.5707963267949], [-1.5, -1], [-0.5, 0], [0.392699081698724, 0.785398163397449], [2.625, 3]}
split: 3 -1.25 (290)
x := {[-1.921626306698, -1.5], [0.0783736933019978, 0.5], [1.17809724509617, 1.5707963267949], [-1.5, -1.25], [-1, -0.5], [0.785398163397449, 1.17809724509617], [2.625, 3]}
CP(2) => {[-1.921626306698, -1.5], [0.0783736933019978, 0.5], [1.17809724509617, 1.5707963267949], [-1.5, -1.25], [-0.75, -0.5], [0.785398163397449, 1.17809724509617], [2.625, 3]}
split: 0 -1.71081 (291)
x := {[-1.921626306698, -1.5], [0.0783736933019978, 0.5], [1.17809724509617, 1.5707963267949], [-1.25, -1], [-1, -0.5], [0.785398163397449, 1.17809724509617], [2.625, 3]}
split: 4 -0.75 (292)
x := {[-1.921626306698, -1.5], [0.0783736933019978, 0.5], [1.17809724509617, 1.5707963267949], [-1.5, -1.25], [-1, -0.5], [1.17809724509617, 1.5707963267949], [2.625, 3]}
CP(2) => {[-1.921626306698, -1.5], [0.0783736933019978, 0.5], [1.17809724509617, 1.5707963267949], [-1.5, -1.25], [-0.75, -0.5], [1.17809724509617, 1.5707963267949], [2.625, 3]}
split: 0 -1.71081 (293)
x := {[-1.921626306698, -1.5], [0.0783736933019978, 0.5], [1.17809724509617, 1.5707963267949], [-1.25, -1], [-1, -0.5], [1.17809724509617, 1.5707963267949], [2.625, 3]}
split: 4 -0.75 (294)
x := {[-1.921626306698, -1.5], [0.0783736933019978, 0.5], [1.17809724509617, 1.5707963267949], [-1.5, -1.25], [-0.5, 0], [0.785398163397449, 1.17809724509617], [2.625, 3]}
CP(1) => []
x := {[-1.921626306698, -1.5], [0.0783736933019978, 0.5], [1.17809724509617, 1.5707963267949], [-1.25, -1], [-0.5, 0], [0.785398163397449, 1.17809724509617], [2.625, 3]}
CP(1) => []
x := {[-1.921626306698, -1.5], [0.0783736933019978, 0.5], [1.17809724509617, 1.5707963267949], [-1.5, -1.25], [-0.5, 0], [1.17809724509617, 1.5707963267949], [2.625, 3]}
CP(1) => []
x := {[-1.921626306698, -1.5], [0.0783736933019978, 0.5], [1.17809724509617, 1.5707963267949], [-1.25, -1], [-0.5, 0], [1.17809724509617, 1.5707963267949], [2.625, 3]}
split: 4 -0.25 (292)
x := {[-1.86557051285685, -1.5], [0.5, 0.739834630026941], [1.17809724509617, 1.5202016514514], [-1.75, -1.5], [-0.5, -0.25], [1.17809724509617, 1.5707963267949], [2.625, 3]}
split: 5 1.37445 (293)
x := {[-1.86557051285685, -1.5], [0.739834630026941, 0.979669260053882], [1.17809724509617, 1.5202016514514], [-1.75, -1.5], [-0.5, -0.25], [1.17809724509617, 1.5707963267949], [2.625, 3]}
CP(1) => []
x := {[-1.86948366805225, -1.5], [0.5, 0.742858130580828], [1.17809724509617, 1.52356700121422], [-1.85754077426544, -1.5], [-0.25, 0], [1.17809724509617, 1.5707963267949], [2.625, 3]}
CP(1) => []
x := {[-1.86948366805225, -1.5], [0.742858130580828, 0.985716261161655], [1.17809724509617, 1.52356700121422], [-1.85754077426544, -1.5], [-0.25, 0], [1.17809724509617, 1.5707963267949], [2.625, 3]}
CP(1) => []
x := {[-1.87315640926387, -1.5], [0.5, 0.991420862966858], [1.17809724509617, 1.52672510510496], [-1.5, -1.25], [-1, -0.5], [0.785398163397449, 1.17809724509617], [2.625, 3]}
CP(2) => {[-1.86710940815609, -1.5], [0.5, 0.982043519950042], [1.17809724509617, 1.52152518198677], [-1.5, -1.25], [-0.75, -0.5], [0.785398163397449, 1.17809724509617], [2.625, 3]}
split: 1 0.741022 (291)
x := {[-1.87315640926387, -1.5], [0.5, 0.991420862966858], [1.17809724509617, 1.52672510510496], [-1.25, -1], [-1, -0.5], [0.785398163397449, 1.17809724509617], [2.625, 3]}
CP(1) => {[-1.86948366805225, -1.5], [0.5, 0.985716261161655], [1.17809724509617, 1.52356700121422], [-1.25, -1], [-1, -0.5], [0.785398163397449, 1.17809724509617], [2.625, 3]}
split: 4 -0.75 (292)
x := {[-1.87315640926387, -1.5], [0.5, 0.991420862966858], [1.17809724509617, 1.52672510510496], [-1.5, -1.25], [-1, -0.5], [1.17809724509617, 1.5707963267949], [2.625, 3]}
CP(2) => {[-1.86710940815609, -1.5], [0.5, 0.982043519950042], [1.17809724509617, 1.52152518198677], [-1.5, -1.25], [-0.75, -0.5], [1.17809724509617, 1.5707963267949], [2.625, 3]}
split: 1 0.741022 (293)
x := {[-1.87315640926387, -1.5], [0.5, 0.991420862966858], [1.17809724509617, 1.52672510510496], [-1.25, -1], [-1, -0.5], [1.17809724509617, 1.5707963267949], [2.625, 3]}
CP(1) => {[-1.86948366805225, -1.5], [0.5, 0.985716261161655], [1.17809724509617, 1.52356700121422], [-1.25, -1], [-1, -0.5], [1.17809724509617, 1.5707963267949], [2.625, 3]}
split: 4 -0.75 (294)
x := {[-1.87315640926387, -1.5], [0.5, 0.991420862966858], [1.17809724509617, 1.52672510510496], [-1.5, -1.25], [-0.5, 0], [0.785398163397449, 1.17809724509617], [2.625, 3]}
CP(1) => {[-1.86948366805225, -1.5], [0.5, 0.985716261161655], [1.17809724509617, 1.52356700121422], [-1.5, -1.25], [-0.5, 0], [0.785398163397449, 1.17809724509617], [2.625, 3]}
split: 4 -0.25 (295)
x := {[-1.87315640926387, -1.5], [0.5, 0.991420862966858], [1.17809724509617, 1.52672510510496], [-1.25, -1], [-0.5, 0], [0.785398163397449, 1.17809724509617], [2.625, 3]}
CP(1) => {[-1.86948366805225, -1.5], [0.5, 0.985716261161655], [1.17809724509617, 1.52356700121422], [-1.25, -1], [-0.5, 0], [0.785398163397449, 1.17809724509617], [2.625, 3]}
split: 4 -0.25 (296)
x := {[-1.87315640926387, -1.5], [0.5, 0.991420862966858], [1.17809724509617, 1.52672510510496], [-1.5, -1.25], [-0.5, 0], [1.17809724509617, 1.5707963267949], [2.625, 3]}
CP(1) => {[-1.86948366805225, -1.5], [0.5, 0.985716261161655], [1.17809724509617, 1.52356700121422], [-1.5, -1.25], [-0.5, 0], [1.17809724509617, 1.5707963267949], [2.625, 3]}
split: 4 -0.25 (297)
x := {[-1.87315640926387, -1.5], [0.5, 0.991420862966858], [1.17809724509617, 1.52672510510496], [-1.25, -1], [-0.5, 0], [1.17809724509617, 1.5707963267949], [2.625, 3]}
CP(1) => {[-1.86948366805225, -1.5], [0.5, 0.985716261161655], [1.17809724509617, 1.52356700121422], [-1.25, -1], [-0.5, 0], [1.17809724509617, 1.5707963267949], [2.625, 3]}
split: 4 -0.25 (298)
x := {[-1.5, -1.25], [0.5, 0.75], [0.785398163397449, 1.17809724509617], [-1.85754077426544, -1.5], [-0.5, -0.25], [1.17809724509617, 1.5707963267949], [2.625, 3]}
CP(1) => []
x := {[-1.5, -1.25], [0.5, 0.75], [0.785398163397449, 1.17809724509617], [-1.85754077426544, -1.5], [-0.25, 0], [1.17809724509617, 1.5707963267949], [2.625, 3]}
split: 2 0.981748 (298)
x := {[-1.25, -1], [0.75, 1], [1.17809724509617, 1.37444678594553], [-1.75, -1.5], [-0.5, -0.25], [1.17809724509617, 1.5707963267949], [2.625, 3]}
CP(1) => []
x := {[-1.25, -1], [0.75, 1], [1.37444678594553, 1.5707963267949], [-1.75, -1.5], [-0.5, -0.25], [1.17809724509617, 1.5707963267949], [2.625, 3]}
CP(1) => []
x := {[-1.25, -1], [0.75, 1], [1.17809724509617, 1.37444678594553], [-1.85754077426544, -1.5], [-0.25, 0], [1.17809724509617, 1.5707963267949], [2.625, 3]}
CP(1) => []
x := {[-1.25, -1], [0.75, 1], [1.37444678594553, 1.5707963267949], [-1.85754077426544, -1.5], [-0.25, 0], [1.17809724509617, 1.5707963267949], [2.625, 3]}
CP(1) => []
x := {[-1.35626212253724, -1], [0.643737877457726, 1], [0.785398163397449, 0.981747704246811], [-1.23385342045389, -1], [-1, -0.75], [0.785398163397449, 1.13844316975312], [2.25, 2.625]}
CP(1) => []
x := {[-1.35626212253724, -1], [0.643737877457726, 1], [0.981747704246811, 1.17809724509617], [-1.23385342045389, -1], [-1, -0.75], [0.785398163397449, 1.13844316975312], [2.25, 2.625]}
CP(1) => []
x := {[-1.35626212350779, -1], [0.643737691401425, 1], [0.785398163397449, 0.981747704246811], [-1.30823885312036, -1], [-0.75, -0.5], [0.785398163397449, 1.17809724509617], [2.25, 2.625]}
CP(2) => []
x := {[-1.35626212350779, -1], [0.643737691401425, 1], [0.981747704246811, 1.17809724509617], [-1.30823885312036, -1], [-0.75, -0.5], [0.785398163397449, 1.17809724509617], [2.25, 2.625]}
CP(2) => []
x := {[-1.5, -1.25], [0.5, 0.75], [0.785398163397449, 1.17809724509617], [-1.5, -1], [-1, -0.5], [0.785398163397449, 1.17809724509617], [2.625, 3]}
split: 3 -1.25 (291)
x := {[-1.5, -1.25], [0.75, 1], [0.785398163397449, 1.17809724509617], [-1.5, -1], [-1, -0.5], [0.785398163397449, 1.17809724509617], [2.625, 3]}
split: 3 -1.25 (292)
x := {[-1.25, -1], [0.75, 1], [0.785398163397449, 1.17809724509617], [-1.5, -1.25], [-1, -0.5], [0.785398163397449, 1.17809724509617], [2.625, 3]}
CP(2) => {[-1.25, -1], [0.75, 1], [0.785398163397449, 1.17809724509617], [-1.5, -1.25], [-0.75, -0.5], [0.785398163397449, 1.17809724509617], [2.625, 3]}
split: 2 0.981748 (293)
x := {[-1.25, -1], [0.75, 1], [0.785398163397449, 1.17809724509617], [-1.25, -1], [-1, -0.5], [0.785398163397449, 1.17809724509617], [2.625, 3]}
split: 4 -0.75 (294)
x := {[-1.35626212350779, -1], [0.643737691401425, 1], [0.785398163397449, 0.981747704246811], [-1.29375494531226, -1], [-0.738516891994556, -0.5], [1.17809724509617, 1.5707963267949], [2.25, 2.625]}
CP(1) => []
x := {[-1.35626212350779, -1], [0.643737691401425, 1], [0.981747704246811, 1.17809724509617], [-1.29375494531226, -1], [-0.738516891994556, -0.5], [1.17809724509617, 1.5707963267949], [2.25, 2.625]}
CP(1) => []
x := {[-1.5, -1.25], [0.5, 0.75], [0.785398163397449, 1.17809724509617], [-1.5, -1], [-1, -0.5], [1.17809724509617, 1.5707963267949], [2.625, 3]}
split: 3 -1.25 (293)
x := {[-1.5, -1.25], [0.75, 1], [0.785398163397449, 1.17809724509617], [-1.5, -1], [-1, -0.5], [1.17809724509617, 1.5707963267949], [2.625, 3]}
split: 3 -1.25 (294)
x := {[-1.25, -1], [0.75, 1], [0.785398163397449, 1.17809724509617], [-1.5, -1.25], [-1, -0.5], [1.17809724509617, 1.5707963267949], [2.625, 3]}
CP(2) => {[-1.25, -1], [0.75, 1], [0.785398163397449, 1.17809724509617], [-1.5, -1.25], [-0.75, -0.5], [1.17809724509617, 1.5707963267949], [2.625, 3]}
split: 2 0.981748 (295)
x := {[-1.25, -1], [0.75, 1], [0.785398163397449, 1.17809724509617], [-1.25, -1], [-1, -0.5], [1.17809724509617, 1.5707963267949], [2.625, 3]}
split: 4 -0.75 (296)
x := {[-1.5, -1.25], [0.5, 0.75], [1.17809724509617, 1.5707963267949], [-1.5, -1], [-1, -0.5], [0.785398163397449, 1.17809724509617], [2.625, 3]}
split: 3 -1.25 (297)
x := {[-1.5, -1.25], [0.75, 1], [1.17809724509617, 1.5707963267949], [-1.5, -1], [-1, -0.5], [0.785398163397449, 1.17809724509617], [2.625, 3]}
split: 3 -1.25 (298)
x := {[-1.25, -1], [0.75, 1], [1.17809724509617, 1.5707963267949], [-1.5, -1.25], [-1, -0.5], [0.785398163397449, 1.17809724509617], [2.625, 3]}
CP(2) => {[-1.25, -1], [0.75, 1], [1.17809724509617, 1.5707963267949], [-1.5, -1.25], [-0.75, -0.5], [0.785398163397449, 1.17809724509617], [2.625, 3]}
split: 5 0.981748 (299)
x := {[-1.25, -1], [0.75, 1], [1.17809724509617, 1.5707963267949], [-1.25, -1], [-1, -0.5], [0.785398163397449, 1.17809724509617], [2.625, 3]}
split: 4 -0.75 (300)
x := {[-1.5, -1.25], [0.5, 0.75], [1.17809724509617, 1.5707963267949], [-1.5, -1], [-1, -0.5], [1.17809724509617, 1.5707963267949], [2.625, 3]}
split: 3 -1.25 (301)
x := {[-1.5, -1.25], [0.75, 1], [1.17809724509617, 1.5707963267949], [-1.5, -1], [-1, -0.5], [1.17809724509617, 1.5707963267949], [2.625, 3]}
split: 3 -1.25 (302)
x := {[-1.25, -1], [0.75, 1], [1.17809724509617, 1.5707963267949], [-1.5, -1.25], [-1, -0.5], [1.17809724509617, 1.5707963267949], [2.625, 3]}
CP(1) => []
x := {[-1.25, -1], [0.75, 1], [1.17809724509617, 1.5707963267949], [-1.25, -1], [-1, -0.5], [1.17809724509617, 1.5707963267949], [2.625, 3]}
split: 4 -0.75 (302)
x := {[-1.35626212254227, -1], [0.64373787649221, 1], [0.785398163397449, 0.981747704246811], [-1.34436595715518, -1], [-0.5, -0.25], [0.785398163397449, 1.17809724509617], [2.25, 2.625]}
CP(2) => []
x := {[-1.35626212254227, -1], [0.64373787649221, 1], [0.981747704246811, 1.17809724509617], [-1.34436595715518, -1], [-0.5, -0.25], [0.785398163397449, 1.17809724509617], [2.25, 2.625]}
CP(2) => []
x := {[-1.35626212350779, -1], [0.643737691401425, 1], [0.785398163397449, 0.981747704246811], [-1.35629783710932, -1], [-0.25, 0], [0.785398163397449, 1.17809724509617], [2.25, 2.625]}
CP(2) => []
x := {[-1.35626212350779, -1], [0.643737691401425, 1], [0.981747704246811, 1.17809724509617], [-1.35629783710932, -1], [-0.25, 0], [0.785398163397449, 1.17809724509617], [2.25, 2.625]}
CP(2) => []
x := {[-1.5, -1.25], [0.5, 0.75], [0.785398163397449, 1.17809724509617], [-1.5, -1], [-0.5, 0], [0.785398163397449, 1.17809724509617], [2.625, 3]}
split: 3 -1.25 (299)
x := {[-1.5, -1.25], [0.75, 1], [0.785398163397449, 1.17809724509617], [-1.5, -1], [-0.5, 0], [0.785398163397449, 1.17809724509617], [2.625, 3]}
split: 3 -1.25 (300)
x := {[-1.25, -1], [0.75, 1], [0.785398163397449, 1.17809724509617], [-1.5, -1.25], [-0.5, 0], [0.785398163397449, 1.17809724509617], [2.625, 3]}
split: 4 -0.25 (301)
x := {[-1.25, -1], [0.75, 1], [0.785398163397449, 1.17809724509617], [-1.25, -1], [-0.5, 0], [0.785398163397449, 1.17809724509617], [2.625, 3]}
split: 4 -0.25 (302)
x := {[-1.35626212253724, -1], [0.643737877457726, 1], [0.785398163397449, 1.17809724509617], [-1.39753057818803, -1.19876528909402], [-0.5, -0.25], [1.17809724509617, 1.5707963267949], [2.25, 2.625]}
CP(1) => {[-1.35626212253721, -1], [0.643737877462762, 1], [0.785398163397449, 1.17809724509617], [-1.38273914111284, -1.19876528909402], [-0.5, -0.25], [1.17809724509617, 1.55809043129656], [2.25, 2.625]}
split: 2 0.981748 (303)
x := {[-1.35626212253724, -1], [0.643737877457726, 1], [0.785398163397449, 1.17809724509617], [-1.19876528909402, -1], [-0.5, -0.25], [1.17809724509617, 1.5707963267949], [2.25, 2.625]}
split: 2 0.981748 (304)
x := {[-1.35626212350779, -1], [0.643737691401425, 1], [0.785398163397449, 1.17809724509617], [-1.4727139940791, -1.23635699703955], [-0.25, 0], [1.17809724509617, 1.5707963267949], [2.25, 2.625]}
CP(1) => []
x := {[-1.35626212350779, -1], [0.643737691401425, 1], [0.785398163397449, 1.17809724509617], [-1.23635699703955, -1], [-0.25, 0], [1.17809724509617, 1.5707963267949], [2.25, 2.625]}
split: 2 0.981748 (304)
x := {[-1.5, -1.25], [0.5, 0.75], [0.785398163397449, 1.17809724509617], [-1.5, -1], [-0.5, 0], [1.17809724509617, 1.5707963267949], [2.625, 3]}
split: 3 -1.25 (305)
x := {[-1.5, -1.25], [0.75, 1], [0.785398163397449, 1.17809724509617], [-1.5, -1], [-0.5, 0], [1.17809724509617, 1.5707963267949], [2.625, 3]}
split: 3 -1.25 (306)
x := {[-1.25, -1], [0.75, 1], [0.785398163397449, 1.17809724509617], [-1.5, -1.25], [-0.5, 0], [1.17809724509617, 1.5707963267949], [2.625, 3]}
CP(1) => []
x := {[-1.25, -1], [0.75, 1], [0.785398163397449, 1.17809724509617], [-1.25, -1], [-0.5, 0], [1.17809724509617, 1.5707963267949], [2.625, 3]}
split: 4 -0.25 (306)
x := {[-1.5, -1.25], [0.5, 0.75], [1.17809724509617, 1.5707963267949], [-1.5, -1], [-0.5, 0], [0.785398163397449, 1.17809724509617], [2.625, 3]}
split: 3 -1.25 (307)
x := {[-1.5, -1.25], [0.75, 1], [1.17809724509617, 1.5707963267949], [-1.5, -1], [-0.5, 0], [0.785398163397449, 1.17809724509617], [2.625, 3]}
split: 3 -1.25 (308)
x := {[-1.25, -1], [0.75, 1], [1.17809724509617, 1.5707963267949], [-1.5, -1.25], [-0.5, 0], [0.785398163397449, 1.17809724509617], [2.625, 3]}
CP(1) => []
x := {[-1.25, -1], [0.75, 1], [1.17809724509617, 1.5707963267949], [-1.25, -1], [-0.5, 0], [0.785398163397449, 1.17809724509617], [2.625, 3]}
split: 4 -0.25 (308)
x := {[-1.5, -1.25], [0.5, 0.75], [1.17809724509617, 1.5707963267949], [-1.5, -1], [-0.5, 0], [1.17809724509617, 1.5707963267949], [2.625, 3]}
split: 3 -1.25 (309)
x := {[-1.5, -1.25], [0.75, 1], [1.17809724509617, 1.5707963267949], [-1.5, -1], [-0.5, 0], [1.17809724509617, 1.5707963267949], [2.625, 3]}
split: 3 -1.25 (310)
x := {[-1.25, -1], [0.75, 1], [1.17809724509617, 1.5707963267949], [-1.5, -1.25], [-0.5, 0], [1.17809724509617, 1.5707963267949], [2.625, 3]}
CP(1) => []
x := {[-1.25, -1], [0.75, 1], [1.17809724509617, 1.5707963267949], [-1.25, -1], [-0.5, 0], [1.17809724509617, 1.5707963267949], [2.625, 3]}
split: 4 -0.25 (310)
x := {[-1.5, -1.25], [0.5, 0.75], [-4.94065645841247e-324, 0.392699081698724], [-1.5, -1], [0, 0.5], [-4.94065645841247e-324, 0.392699081698724], [2.625, 3]}
CP(1) => []
x := {[-1.5, -1.25], [0.75, 1], [-4.94065645841247e-324, 0.392699081698724], [-1.5, -1], [0, 0.5], [-4.94065645841247e-324, 0.392699081698724], [2.625, 3]}
CP(1) => []
x := {[-1.5, -1.25], [0.5, 0.75], [-4.94065645841247e-324, 0.392699081698724], [-1.5, -1], [0, 0.5], [0.392699081698724, 0.785398163397449], [2.625, 3]}
CP(1) => []
x := {[-1.5, -1.25], [0.75, 1], [-4.94065645841247e-324, 0.392699081698724], [-1.5, -1], [0, 0.5], [0.392699081698724, 0.785398163397449], [2.625, 3]}
CP(1) => []
x := {[-1.5, -1.25], [0.5, 0.75], [0.392699081698724, 0.785398163397449], [-1.5, -1], [0, 0.5], [-4.94065645841247e-324, 0.392699081698724], [2.625, 3]}
CP(1) => []
x := {[-1.5, -1.25], [0.75, 1], [0.392699081698724, 0.785398163397449], [-1.5, -1], [0, 0.5], [-4.94065645841247e-324, 0.392699081698724], [2.625, 3]}
split: 3 -1.25 (306)
x := {[-1.5, -1.25], [0.5, 0.75], [0.392699081698724, 0.785398163397449], [-1.5, -1], [0, 0.5], [0.392699081698724, 0.785398163397449], [2.625, 3]}
CP(1) => []
x := {[-1.5, -1.25], [0.75, 1], [0.392699081698724, 0.785398163397449], [-1.5, -1], [0, 0.5], [0.392699081698724, 0.785398163397449], [2.625, 3]}
split: 3 -1.25 (306)
x := {[-1.25, -1], [0.75, 1], [0.392699081698724, 0.785398163397449], [-1.5, -1.25], [0, 0.5], [0.392699081698724, 0.785398163397449], [2.625, 3]}
split: 4 0.25 (307)
x := {[-1.25, -1], [0.75, 1], [0.392699081698724, 0.785398163397449], [-1.25, -1], [0, 0.5], [0.392699081698724, 0.785398163397449], [2.625, 3]}
CP(1) => []
x := {[-1.25, -1], [0.75, 1], [-4.94065645841247e-324, 0.392699081698724], [-1.90027653583133, -1.70013826791566], [0, 0.25], [1.17809724509617, 1.5707963267949], [2.625, 3]}
split: 2 0.19635 (307)
x := {[-1.25, -1], [0.75, 1], [-4.94065645841247e-324, 0.392699081698724], [-1.70013826791566, -1.5], [0, 0.25], [1.17809724509617, 1.5707963267949], [2.625, 3]}
CP(1) => []
x := {[-1.5, -1.25], [0.75, 1], [0.392699081698724, 0.785398163397449], [-1.921626306698, -1.5], [0, 0.25], [1.17809724509617, 1.5707963267949], [2.625, 3]}
CP(1) => {[-1.5, -1.25], [0.75, 1], [0.392699081698724, 0.785398163397449], [-1.90027653583133, -1.5], [0, 0.25], [1.17809724509617, 1.5707963267949], [2.625, 3]}
split: 3 -1.70014 (307)
x := {[-1.5, -1.25], [0.75, 1], [0.392699081698724, 0.785398163397449], [-1.921626306698, -1.5], [0.25, 0.5], [1.17809724509617, 1.5707963267949], [2.625, 3]}
CP(1) => []
x := {[-1.25, -1], [0.75, 1], [0.392699081698724, 0.785398163397449], [-1.90027653583133, -1.70013826791566], [0, 0.25], [1.17809724509617, 1.5707963267949], [2.625, 3]}
[truncated: 3,620 more rows]
