# Supplementary material for: Rigorous packing of unit squares into a circle
Source: J Glob Optim. 2018 Oct 3;73(3):547–65. doi: 10.1007/s10898-018-0711-5 (PMC6394747; doi:10.1007/s10898-018-0711-5)
Supplement: Supplementary file 1 — Supplementary material 1 (zip 65514 KB) [file 10898_2018_711_MOESM1_ESM.zip › n3/phase2/discarded.txt]

0 0 1  ANY_IN  [1, 5]
1 0 2  ANY_IN  [1, 5] REFID
4 0 5  ANY_IN  [1, 5]
7 0 8  ANY_IN  [1, 5] ROT90
8 0 9  ANY_IN  [1, 5] REFX
13 0 14  ANY_IN  [1, 5] ROT270
19 0 20  ANY_IN  [1, 5] ROT90
24 0 25  ROT270  Unp10
25 0 26  ANY_IN  [1, 5] ROT270
26 0 27  ANY_IN  [1, 5] REFY
30 0 31  ANY_IN  [1, 5] ROT180
31 0 32  ANY_IN  [1, 5] REFMID
34 0 35  ANY_IN  [1, 5] ROT180
35 1 2  ANY_IN  [1, 5]
36 1 3  ANY_IN  [1, 5]
37 1 4  ANY_IN  [1, 5]
38 1 5  ANY_IN  [1, 5]
39 1 6  ANY_IN  [1, 5]
40 1 7  ANY_IN  [1, 5]
41 1 8  ANY_IN  [1, 5]
42 1 9  ANY_IN  [1, 5]
43 1 10  ANY_IN  [1, 5]
44 1 11  ANY_IN  [1, 5]
45 1 12  ANY_IN  [1, 5]
46 1 13  ANY_IN  [1, 5]
47 1 14  ANY_IN  [1, 5]
48 1 15  ANY_IN  [1, 5]
49 1 16  ANY_IN  [1, 5]
50 1 17  ANY_IN  [1, 5]
51 1 18  ANY_IN  [1, 5]
52 1 19  ANY_IN  [1, 5]
53 1 20  ANY_IN  [1, 5]
54 1 21  ANY_IN  [1, 5]
55 1 22  ANY_IN  [1, 5]
56 1 23  ANY_IN  [1, 5]
57 1 24  ANY_IN  [1, 5]
58 1 25  ANY_IN  [1, 5]
59 1 26  ANY_IN  [1, 5]
60 1 27  ANY_IN  [1, 5]
61 1 28  ANY_IN  [1, 5]
62 1 29  ANY_IN  [1, 5]
63 1 30  ANY_IN  [1, 5]
64 1 31  ANY_IN  [1, 5]
65 1 32  ANY_IN  [1, 5]
66 1 33  ANY_IN  [1, 5]
67 1 34  ANY_IN  [1, 5]
68 1 35  ANY_IN  [1, 5]
69 2 3  ANY_IN  [1, 5] REFID
70 2 4  ANY_IN  [1, 5] REFID
71 2 5  ANY_IN  [1, 5]
72 2 6  ANY_IN  [1, 5] REFID
73 2 7  ANY_IN  [1, 5] REFID
74 2 8  ANY_IN  [1, 5] ROT90
75 2 9  ANY_IN  [1, 5] REFX
76 2 10  ANY_IN  [1, 5] REFID
77 2 11  ANY_IN  [1, 5] REFID
78 2 12  ANY_IN  [1, 5] REFID
79 2 13  ANY_IN  [1, 5] REFID
80 2 14  ANY_IN  [1, 5] ROT270
81 2 15  ANY_IN  [1, 5] REFID
82 2 16  ANY_IN  [1, 5] REFID
83 2 17  ANY_IN  [1, 5] REFID
84 2 18  ANY_IN  [1, 5] REFID
85 2 19  ANY_IN  [1, 5] REFID
86 2 20  ANY_IN  [1, 5] ROT90
87 2 21  ANY_IN  [1, 5] REFID
88 2 22  ANY_IN  [1, 5] REFID
89 2 23  ANY_IN  [1, 5] REFID
90 2 24  ANY_IN  [1, 5] REFID
91 2 25  ANY_IN  [1, 5] REFID
92 2 26  ANY_IN  [1, 5] ROT270
93 2 27  ANY_IN  [1, 5] REFY
94 2 28  ANY_IN  [1, 5] REFID
95 2 29  ANY_IN  [1, 5] REFID
96 2 30  ANY_IN  [1, 5] REFID
97 2 31  ANY_IN  [1, 5] ROT180
98 2 32  ANY_IN  [1, 5] REFID
99 2 33  ANY_IN  [1, 5] REFID
100 2 34  ANY_IN  [1, 5] REFID
101 2 35  ANY_IN  [1, 5] ROT180
102 3 4  REFID  Unp14
103 3 5  ANY_IN  [1, 5]
104 3 6  REFID  Unp12
105 3 7  REFID  Unp11
106 3 8  ANY_IN  [1, 5] ROT90
107 3 9  ANY_IN  [1, 5] REFX
108 3 10  REFID  Disc24
109 3 11  ROT90  Unp23
110 3 12  REFID  Unp6
111 3 13  REFID  Unp5
112 3 14  ANY_IN  [1, 5] ROT270
113 3 15  REFID  Unp3
114 3 16  REFID  Unp18
115 3 17  REFID  Unp17
116 3 18  REFID  Unp16
117 3 19  REFID  Unp15
118 3 20  ANY_IN  [1, 5] ROT90
119 3 21  REFID  Unp29
120 3 22  REFID  Unp28
121 3 23  REFID  Unp27
122 3 24  REFY  Disc24
123 3 25  ROT270  Unp9
124 3 26  ANY_IN  [1, 5] ROT270
125 3 27  ANY_IN  [1, 5] REFY
126 3 28  REFID  Unp22
127 3 29  REFID  Unp21
128 3 30  REFID  Unp20
129 3 31  ANY_IN  [1, 5] ROT180
130 3 32  ANY_IN  [1, 5] REFMID
131 3 33  REFID  Unp33
132 3 34  ROT180  Unp32
133 3 35  ANY_IN  [1, 5] ROT180
134 4 5  ANY_IN  [1, 5]
137 4 8  ANY_IN  [1, 5] ROT90
138 4 9  ANY_IN  [1, 5] REFX
139 4 10  ROT90  Disc111
140 4 11  REFX  Disc104
143 4 14  ANY_IN  [1, 5] ROT270
149 4 20  ANY_IN  [1, 5] ROT90
152 4 23  ROT90  Unp142
153 4 24  ROT270  Disc121
154 4 25  REFY  Disc126
155 4 26  ANY_IN  [1, 5] ROT270
156 4 27  ANY_IN  [1, 5] REFY
160 4 31  ANY_IN  [1, 5] ROT180
161 4 32  ANY_IN  [1, 5] REFMID
162 4 33  ROT180  Disc128
163 4 34  REFMID  Disc119
164 4 35  ANY_IN  [1, 5] ROT180
165 5 6  ANY_IN  [1, 5]
166 5 7  ANY_IN  [1, 5]
167 5 8  ANY_IN  [1, 5]
168 5 9  ANY_IN  [1, 5]
169 5 10  ANY_IN  [1, 5]
170 5 11  ANY_IN  [1, 5]
171 5 12  ANY_IN  [1, 5]
172 5 13  ANY_IN  [1, 5]
173 5 14  ANY_IN  [1, 5]
174 5 15  ANY_IN  [1, 5]
175 5 16  ANY_IN  [1, 5]
176 5 17  ANY_IN  [1, 5]
177 5 18  ANY_IN  [1, 5]
178 5 19  ANY_IN  [1, 5]
179 5 20  ANY_IN  [1, 5]
180 5 21  ANY_IN  [1, 5]
181 5 22  ANY_IN  [1, 5]
182 5 23  ANY_IN  [1, 5]
183 5 24  ANY_IN  [1, 5]
184 5 25  ANY_IN  [1, 5]
185 5 26  ANY_IN  [1, 5]
186 5 27  ANY_IN  [1, 5]
187 5 28  ANY_IN  [1, 5]
188 5 29  ANY_IN  [1, 5]
189 5 30  ANY_IN  [1, 5]
190 5 31  ANY_IN  [1, 5]
191 5 32  ANY_IN  [1, 5]
192 5 33  ANY_IN  [1, 5]
193 5 34  ANY_IN  [1, 5]
194 5 35  ANY_IN  [1, 5]
195 6 7  REFX  Unp136
196 6 8  ANY_IN  [1, 5] ROT90
197 6 9  ANY_IN  [1, 5] REFX
198 6 10  ROT90  Disc113
199 6 11  REFX  Disc102
200 6 12  REFX  Unp151
201 6 13  ROT270  Unp150
202 6 14  ANY_IN  [1, 5] ROT270
203 6 15  REFX  Disc152
204 6 16  REFX  Unp147
205 6 17  REFX  Unp146
206 6 18  REFX  Unp145
207 6 19  REFX  Unp148
208 6 20  ANY_IN  [1, 5] ROT90
209 6 21  REFMID  Disc152
210 6 22  REFX  Unp141
211 6 23  ROT90  Unp144
212 6 24  ROT270  Disc119
213 6 25  REFY  Disc128
214 6 26  ANY_IN  [1, 5] ROT270
215 6 27  ANY_IN  [1, 5] REFY
216 6 28  REFX  Unp159
217 6 29  REFX  Unp158
218 6 30  ROT180  Unp157
219 6 31  ANY_IN  [1, 5] ROT180
220 6 32  ANY_IN  [1, 5] REFMID
221 6 33  ROT180  Disc126
222 6 34  REFMID  Disc121
223 6 35  ANY_IN  [1, 5] ROT180
224 7 8  ANY_IN  [1, 5] ROT90
225 7 9  ANY_IN  [1, 5] REFX
226 7 10  ROT90  Disc110
227 7 11  REFX  Disc105
229 7 13  REFID  Disc200
230 7 14  ANY_IN  [1, 5] ROT270
231 7 15  ROT270  Disc210
234 7 18  REFX  Unp232
236 7 20  ANY_IN  [1, 5] ROT90
237 7 21  ROT90  Disc200
238 7 22  ROT90  Unp228
239 7 23  REFMID  Disc210
240 7 24  ROT270  Disc120
241 7 25  REFY  Disc127
242 7 26  ANY_IN  [1, 5] ROT270
243 7 27  ANY_IN  [1, 5] REFY
244 7 28  ROT180  Disc217
246 7 30  REFY  Disc217
247 7 31  ANY_IN  [1, 5] ROT180
248 7 32  ANY_IN  [1, 5] REFMID
249 7 33  ROT180  Disc127
250 7 34  REFMID  Disc120
251 7 35  ANY_IN  [1, 5] ROT180
252 8 9  ANY_IN  [1, 5] ROT90
253 8 10  ANY_IN  [1, 5] ROT90
254 8 11  ANY_IN  [1, 5] ROT90
255 8 12  ANY_IN  [1, 5] ROT90
256 8 13  ANY_IN  [1, 5] ROT90
257 8 14  ANY_IN  [1, 5] ROT90
258 8 15  ANY_IN  [1, 5] ROT90
259 8 16  ANY_IN  [1, 5] ROT90
260 8 17  ANY_IN  [1, 5] ROT90
261 8 18  ANY_IN  [1, 5] ROT90
262 8 19  ANY_IN  [1, 5] ROT90
263 8 20  ANY_IN  [1, 5] ROT90
264 8 21  ANY_IN  [1, 5] ROT90
265 8 22  ANY_IN  [1, 5] ROT90
266 8 23  ANY_IN  [1, 5] ROT90
267 8 24  ANY_IN  [1, 5] ROT90
268 8 25  ANY_IN  [1, 5] ROT90
269 8 26  ANY_IN  [1, 5] ROT90
270 8 27  ANY_IN  [1, 5] ROT90
271 8 28  ANY_IN  [1, 5] ROT90
272 8 29  ANY_IN  [1, 5] ROT90
273 8 30  ANY_IN  [1, 5] ROT90
274 8 31  ANY_IN  [1, 5] ROT90
275 8 32  ANY_IN  [1, 5] ROT90
276 8 33  ANY_IN  [1, 5] ROT90
277 8 34  ANY_IN  [1, 5] ROT90
278 8 35  ANY_IN  [1, 5] ROT90
279 9 10  ANY_IN  [1, 5] REFX
280 9 11  ANY_IN  [1, 5] REFX
281 9 12  ANY_IN  [1, 5] REFX
282 9 13  ANY_IN  [1, 5] REFX
283 9 14  ANY_IN  [1, 5] ROT270
284 9 15  ANY_IN  [1, 5] REFX
285 9 16  ANY_IN  [1, 5] REFX
286 9 17  ANY_IN  [1, 5] REFX
287 9 18  ANY_IN  [1, 5] REFX
288 9 19  ANY_IN  [1, 5] REFX
289 9 20  ANY_IN  [1, 5] ROT90
290 9 21  ANY_IN  [1, 5] REFX
291 9 22  ANY_IN  [1, 5] REFX
292 9 23  ANY_IN  [1, 5] REFX
293 9 24  ANY_IN  [1, 5] REFX
294 9 25  ANY_IN  [1, 5] REFX
295 9 26  ANY_IN  [1, 5] ROT270
296 9 27  ANY_IN  [1, 5] REFX
297 9 28  ANY_IN  [1, 5] REFX
298 9 29  ANY_IN  [1, 5] REFX
299 9 30  ANY_IN  [1, 5] REFX
300 9 31  ANY_IN  [1, 5] ROT180
301 9 32  ANY_IN  [1, 5] REFX
302 9 33  ANY_IN  [1, 5] REFX
303 9 34  ANY_IN  [1, 5] REFX
304 9 35  ANY_IN  [1, 5] ROT180
305 10 11  ROT90  Unp2
306 10 12  ROT90  Disc127
307 10 13  ROT90  Disc128
308 10 14  ANY_IN  [1, 5] ROT270
309 10 15  ROT90  Disc126
310 10 16  ROT90  Disc115
311 10 17  ROT90  Disc116
312 10 18  ROT90  Disc117
313 10 19  ROT90  Disc114
314 10 20  ANY_IN  [1, 5] ROT90
315 10 21  ROT90  Disc104
316 10 22  ROT90  Disc105
317 10 23  ROT90  Disc102
318 10 24  ROT90  Disc131
319 10 25  ROT90  Disc132
320 10 26  ANY_IN  [1, 5] ROT270
321 10 27  ANY_IN  [1, 5] REFY
322 10 28  ROT90  Disc119
323 10 29  ROT90  Disc120
324 10 30  ROT90  Disc121
325 10 31  ANY_IN  [1, 5] ROT180
326 10 32  ANY_IN  [1, 5] REFMID
327 10 33  REFX  Disc24
328 10 34  ROT90  Disc109
329 10 35  ANY_IN  [1, 5] ROT180
330 11 12  REFX  Disc120
331 11 13  REFX  Disc119
332 11 14  ANY_IN  [1, 5] ROT270
333 11 15  REFX  Disc121
334 11 16  REFX  Disc116
335 11 17  REFX  Disc115
336 11 18  REFX  Disc114
337 11 19  REFX  Disc117
338 11 20  ANY_IN  [1, 5] ROT90
339 11 21  REFX  Disc111
340 11 22  REFX  Disc110
341 11 23  REFX  Disc113
342 11 24  ROT270  Disc132
343 11 25  REFX  Disc131
344 11 26  ANY_IN  [1, 5] ROT270
345 11 27  ANY_IN  [1, 5] REFY
346 11 28  REFX  Disc128
347 11 29  REFX  Disc127
348 11 30  REFX  Disc126
349 11 31  ANY_IN  [1, 5] ROT180
350 11 32  ANY_IN  [1, 5] REFMID
351 11 33  ROT180  Disc123
352 11 34  ROT180  Disc24
353 11 35  ANY_IN  [1, 5] ROT180
354 12 13  REFID  Disc195
355 12 14  ANY_IN  [1, 5] ROT270
356 12 15  ROT270  Disc195
357 12 16  ROT270  Unp235
358 12 17  REFID  Disc234
359 12 18  ROT270  Unp233
360 12 19  ROT270  Disc234
361 12 20  ANY_IN  [1, 5] ROT90
362 12 21  ROT90  Disc217
363 12 22  ROT90  Unp245
364 12 23  REFMID  Disc217
365 12 24  ROT270  Disc105
366 12 25  REFY  Disc110
367 12 26  ANY_IN  [1, 5] ROT270
368 12 27  ANY_IN  [1, 5] REFY
369 12 28  ROT180  Disc210
370 12 29  ROT180  Disc238
371 12 30  REFY  Disc200
372 12 31  ANY_IN  [1, 5] ROT180
373 12 32  ANY_IN  [1, 5] REFMID
374 12 33  ROT180  Disc120
375 12 34  REFMID  Disc127
376 12 35  ANY_IN  [1, 5] ROT180
377 13 14  ANY_IN  [1, 5] ROT270
378 13 15  ROT270  Unp135
379 13 16  REFID  Disc207
380 13 17  REFID  Disc206
381 13 18  REFID  Disc205
382 13 19  REFID  Disc204
383 13 20  ANY_IN  [1, 5] ROT90
384 13 21  ROT90  Disc218
385 13 22  REFID  Disc217
386 13 23  REFID  Disc216
387 13 24  ROT270  Disc102
388 13 25  REFY  Disc113
389 13 26  ANY_IN  [1, 5] ROT270
390 13 27  ANY_IN  [1, 5] REFY
391 13 28  ROT180  Disc211
392 13 29  REFID  Disc210
393 13 30  ROT180  Disc152
394 13 31  ANY_IN  [1, 5] ROT180
395 13 32  ANY_IN  [1, 5] REFMID
396 13 33  ROT180  Disc121
397 13 34  REFMID  Disc126
398 13 35  ANY_IN  [1, 5] ROT180
399 14 15  ANY_IN  [1, 5] ROT270
400 14 16  ANY_IN  [1, 5] ROT270
401 14 17  ANY_IN  [1, 5] ROT270
402 14 18  ANY_IN  [1, 5] ROT270
403 14 19  ANY_IN  [1, 5] ROT270
404 14 20  ANY_IN  [1, 5] ROT90
405 14 21  ANY_IN  [1, 5] ROT270
406 14 22  ANY_IN  [1, 5] ROT270
407 14 23  ANY_IN  [1, 5] ROT270
408 14 24  ANY_IN  [1, 5] ROT270
409 14 25  ANY_IN  [1, 5] ROT270
410 14 26  ANY_IN  [1, 5] ROT270
411 14 27  ANY_IN  [1, 5] ROT270
412 14 28  ANY_IN  [1, 5] ROT270
413 14 29  ANY_IN  [1, 5] ROT270
414 14 30  ANY_IN  [1, 5] ROT270
415 14 31  ANY_IN  [1, 5] ROT180
416 14 32  ANY_IN  [1, 5] ROT270
417 14 33  ANY_IN  [1, 5] ROT270
418 14 34  ANY_IN  [1, 5] ROT270
419 14 35  ANY_IN  [1, 5] ROT180
420 15 16  ROT270  Disc207
421 15 17  ROT270  Disc204
422 15 18  ROT270  Disc205
423 15 19  ROT270  Disc206
424 15 20  ANY_IN  [1, 5] ROT90
425 15 21  ROT90  Disc216
426 15 22  ROT270  Disc217
427 15 23  ROT270  Disc218
428 15 24  ROT270  Disc104
429 15 25  REFY  Disc111
430 15 26  ANY_IN  [1, 5] ROT270
431 15 27  ANY_IN  [1, 5] REFY
432 15 28  REFID  Disc152
433 15 29  ROT270  Disc200
434 15 30  ROT270  Disc201
435 15 31  ANY_IN  [1, 5] ROT180
436 15 32  ANY_IN  [1, 5] REFMID
437 15 33  ROT180  Disc119
438 15 34  REFMID  Disc128
439 15 35  ANY_IN  [1, 5] ROT180
442 16 19  ROT90  Unp440
443 16 20  ANY_IN  [1, 5] ROT90
444 16 21  ROT90  Disc205
445 16 22  ROT180  Disc359
446 16 23  REFMID  Disc205
447 16 24  ROT270  Disc117
448 16 25  REFY  Disc114
449 16 26  ANY_IN  [1, 5] ROT270
450 16 27  ANY_IN  [1, 5] REFY
451 16 28  ROT180  Disc206
452 16 29  ROT180  Disc234
453 16 30  REFY  Disc204
454 16 31  ANY_IN  [1, 5] ROT180
455 16 32  ANY_IN  [1, 5] REFMID
456 16 33  ROT180  Disc116
457 16 34  REFMID  Disc115
458 16 35  ANY_IN  [1, 5] ROT180
459 17 18  ROT180  Disc442
460 17 19  ROT90  Unp441
461 17 20  ANY_IN  [1, 5] ROT90
462 17 21  ROT90  Disc206
463 17 22  ROT90  Disc234
464 17 23  REFMID  Disc204
465 17 24  ROT270  Disc114
466 17 25  REFY  Disc117
467 17 26  ANY_IN  [1, 5] ROT270
468 17 27  ANY_IN  [1, 5] REFY
469 17 28  ROT180  Disc207
470 17 29  ROT270  Disc357
471 17 30  REFY  Disc207
472 17 31  ANY_IN  [1, 5] ROT180
473 17 32  ANY_IN  [1, 5] REFMID
474 17 33  ROT180  Disc117
475 17 34  REFMID  Disc114
476 17 35  ANY_IN  [1, 5] ROT180
477 18 19  ROT90  Disc442
478 18 20  ANY_IN  [1, 5] ROT90
479 18 21  ROT90  Disc207
480 18 22  ROT180  Disc357
481 18 23  REFMID  Disc207
482 18 24  ROT270  Disc115
483 18 25  REFY  Disc116
484 18 26  ANY_IN  [1, 5] ROT270
485 18 27  ANY_IN  [1, 5] REFY
486 18 28  ROT180  Disc204
487 18 29  REFY  Disc234
488 18 30  REFY  Disc206
489 18 31  ANY_IN  [1, 5] ROT180
490 18 32  ANY_IN  [1, 5] REFMID
491 18 33  ROT180  Disc114
492 18 34  REFMID  Disc117
493 18 35  ANY_IN  [1, 5] ROT180
494 19 20  ANY_IN  [1, 5] ROT90
495 19 21  ROT90  Disc204
496 19 22  REFMID  Disc234
497 19 23  REFMID  Disc206
498 19 24  ROT270  Disc116
499 19 25  REFY  Disc115
500 19 26  ANY_IN  [1, 5] ROT270
501 19 27  ANY_IN  [1, 5] REFY
502 19 28  ROT180  Disc205
503 19 29  ROT270  Disc359
504 19 30  REFY  Disc205
505 19 31  ANY_IN  [1, 5] ROT180
506 19 32  ANY_IN  [1, 5] REFMID
507 19 33  ROT180  Disc115
508 19 34  REFMID  Disc116
509 19 35  ANY_IN  [1, 5] ROT180
510 20 21  ANY_IN  [1, 5] ROT90
511 20 22  ANY_IN  [1, 5] ROT90
512 20 23  ANY_IN  [1, 5] ROT90
513 20 24  ANY_IN  [1, 5] ROT90
514 20 25  ANY_IN  [1, 5] ROT90
515 20 26  ANY_IN  [1, 5] ROT90
516 20 27  ANY_IN  [1, 5] ROT90
517 20 28  ANY_IN  [1, 5] ROT90
518 20 29  ANY_IN  [1, 5] ROT90
519 20 30  ANY_IN  [1, 5] ROT90
520 20 31  ANY_IN  [1, 5] ROT90
521 20 32  ANY_IN  [1, 5] ROT90
522 20 33  ANY_IN  [1, 5] ROT90
523 20 34  ANY_IN  [1, 5] ROT90
524 20 35  ANY_IN  [1, 5] ROT90
525 21 22  ROT90  Disc195
526 21 23  ROT180  Disc378
527 21 24  ROT270  Disc126
528 21 25  REFY  Disc121
529 21 26  ANY_IN  [1, 5] ROT270
530 21 27  ANY_IN  [1, 5] REFY
531 21 28  REFY  Disc152
532 21 29  ROT90  Disc210
533 21 30  ROT90  Disc211
534 21 31  ANY_IN  [1, 5] ROT180
535 21 32  ANY_IN  [1, 5] REFMID
536 21 33  ROT180  Disc113
537 21 34  REFMID  Disc102
538 21 35  ANY_IN  [1, 5] ROT180
539 22 23  REFMID  Disc195
540 22 24  ROT270  Disc127
541 22 25  REFY  Disc120
542 22 26  ANY_IN  [1, 5] ROT270
543 22 27  ANY_IN  [1, 5] REFY
544 22 28  ROT180  Disc200
545 22 29  ROT90  Disc238
546 22 30  REFY  Disc210
547 22 31  ANY_IN  [1, 5] ROT180
548 22 32  ANY_IN  [1, 5] REFMID
549 22 33  ROT180  Disc110
550 22 34  REFMID  Disc105
551 22 35  ANY_IN  [1, 5] ROT180
552 23 24  ROT270  Disc128
553 23 25  REFY  Disc119
554 23 26  ANY_IN  [1, 5] ROT270
555 23 27  ANY_IN  [1, 5] REFY
556 23 28  ROT180  Disc201
557 23 29  REFMID  Disc200
558 23 30  ROT90  Disc152
559 23 31  ANY_IN  [1, 5] ROT180
560 23 32  ANY_IN  [1, 5] REFMID
561 23 33  ROT180  Disc111
562 23 34  REFMID  Disc104
563 23 35  ANY_IN  [1, 5] ROT180
564 24 25  ROT180  Disc305
565 24 26  ANY_IN  [1, 5] ROT270
566 24 27  ANY_IN  [1, 5] REFY
567 24 28  ROT270  Disc113
568 24 29  ROT270  Disc110
569 24 30  ROT270  Disc111
570 24 31  ANY_IN  [1, 5] ROT180
571 24 32  ANY_IN  [1, 5] REFMID
572 24 33  REFMID  Disc24
573 24 34  ROT270  Disc123
574 24 35  ANY_IN  [1, 5] ROT180
575 25 26  ANY_IN  [1, 5] ROT270
576 25 27  ANY_IN  [1, 5] REFY
577 25 28  REFY  Disc102
578 25 29  REFY  Disc105
579 25 30  REFY  Disc104
580 25 31  ANY_IN  [1, 5] ROT180
581 25 32  ANY_IN  [1, 5] REFMID
582 25 33  ROT180  Disc109
583 25 34  ROT270  Disc24
584 25 35  ANY_IN  [1, 5] ROT180
585 26 27  ANY_IN  [1, 5] ROT270
586 26 28  ANY_IN  [1, 5] ROT270
587 26 29  ANY_IN  [1, 5] ROT270
588 26 30  ANY_IN  [1, 5] ROT270
589 26 31  ANY_IN  [1, 5] ROT180
590 26 32  ANY_IN  [1, 5] ROT270
591 26 33  ANY_IN  [1, 5] ROT270
592 26 34  ANY_IN  [1, 5] ROT270
593 26 35  ANY_IN  [1, 5] ROT180
594 27 28  ANY_IN  [1, 5] REFY
595 27 29  ANY_IN  [1, 5] REFY
596 27 30  ANY_IN  [1, 5] REFY
597 27 31  ANY_IN  [1, 5] ROT180
598 27 32  ANY_IN  [1, 5] REFY
599 27 33  ANY_IN  [1, 5] REFY
600 27 34  ANY_IN  [1, 5] REFY
601 27 35  ANY_IN  [1, 5] ROT180
602 28 29  ROT180  Disc195
603 28 30  ROT270  Disc378
604 28 31  ANY_IN  [1, 5] ROT180
605 28 32  ANY_IN  [1, 5] REFMID
606 28 33  ROT180  Disc104
607 28 34  REFMID  Disc111
608 28 35  ANY_IN  [1, 5] ROT180
609 29 30  REFY  Disc195
610 29 31  ANY_IN  [1, 5] ROT180
611 29 32  ANY_IN  [1, 5] REFMID
612 29 33  ROT180  Disc105
613 29 34  REFMID  Disc110
614 29 35  ANY_IN  [1, 5] ROT180
615 30 31  ANY_IN  [1, 5] ROT180
616 30 32  ANY_IN  [1, 5] REFMID
617 30 33  ROT180  Disc102
618 30 34  REFMID  Disc113
619 30 35  ANY_IN  [1, 5] ROT180
620 31 32  ANY_IN  [1, 5] ROT180
621 31 33  ANY_IN  [1, 5] ROT180
622 31 34  ANY_IN  [1, 5] ROT180
623 31 35  ANY_IN  [1, 5] ROT180
624 32 33  ANY_IN  [1, 5] REFMID
625 32 34  ANY_IN  [1, 5] REFMID
626 32 35  ANY_IN  [1, 5] ROT180
627 33 34  ROT90  Disc305
628 33 35  ANY_IN  [1, 5] ROT180
629 34 35  ANY_IN  [1, 5] ROT180
