# Supplementary material for: Rigorous packing of unit squares into a circle
Source: J Glob Optim. 2018 Oct 3;73(3):547–65. doi: 10.1007/s10898-018-0711-5 (PMC6394747; doi:10.1007/s10898-018-0711-5)
Supplement: Supplementary file 1 — Supplementary material 1 (zip 65514 KB) [file 10898_2018_711_MOESM1_ESM.zip › n3/phase2/instance_0_23.res]

modelstatus = 0
x(1) = 1.164171000174
x(2) = -1.123894314674
x(3) = -1.038728737212
x(4) = 7.581507207962e-1
x(5) = 8.639281439947e-1
x(6) = 1.237968279203
x(7) = 9.366202129342e-1
x(8) = 2.98645728282
obj = 0
infeas = 0.0
nonopt = 0
time = 0.189205593
