# Supplementary material for: Rigorous packing of unit squares into a circle
Source: J Glob Optim. 2018 Oct 3;73(3):547–65. doi: 10.1007/s10898-018-0711-5 (PMC6394747; doi:10.1007/s10898-018-0711-5)
Supplement: Supplementary file 1 — Supplementary material 1 (zip 65514 KB) [file 10898_2018_711_MOESM1_ESM.zip › n3/phase2/instance_16_17.res]

modelstatus = 0
x(1) = 1.164171000174
x(2) = 9.931602070041e-1
x(3) = 9.999918475119e-1
x(4) = 1.162423177619
x(5) = -9.999919366295e-1
x(6) = -6.745544740582e-1
x(7) = 1.16243180835
x(8) = 2.991642572045
obj = 0
infeas = 0.0
nonopt = 0
time = 0.572990891
