# Supplementary material for: Rigorous packing of unit squares into a circle
Source: J Glob Optim. 2018 Oct 3;73(3):547–65. doi: 10.1007/s10898-018-0711-5 (PMC6394747; doi:10.1007/s10898-018-0711-5)
Supplement: Supplementary file 1 — Supplementary material 1 (zip 65514 KB) [file 10898_2018_711_MOESM1_ESM.zip › n3/phase2/instance_4_15.res]

modelstatus = 0
x(1) = 1.164171000174
x(2) = -1.216917422112
x(3) = 8.878101644823e-1
x(4) = 9.020308528498e-1
x(5) = 8.877729527392e-1
x(6) = -1.216890188703
x(7) = 6.687952863711e-1
x(8) = 2.984047982583
obj = 0
infeas = 0.0
nonopt = 0
time = 0.19418990900000002
