# Supplementary material for: Rigorous packing of unit squares into a circle
Source: J Glob Optim. 2018 Oct 3;73(3):547–65. doi: 10.1007/s10898-018-0711-5 (PMC6394747; doi:10.1007/s10898-018-0711-5)
Supplement: Supplementary file 1 — Supplementary material 1 (zip 65514 KB) [file 10898_2018_711_MOESM1_ESM.zip › n3/phase2/instance_4_18.res]

modelstatus = 0
x(1) = 1.164171000174
x(2) = -1.215183606219
x(3) = 8.786715745964e-1
x(4) = 8.842587429281e-1
x(5) = 8.343278629672e-1
x(6) = -9.464929146851e-1
x(7) = 6.551683685201e-1
x(8) = 2.97894939567
obj = 0
infeas = 0.0
nonopt = 0
time = 0.20121401700000002
