# Supplementary material for: Rigorous packing of unit squares into a circle
Source: J Glob Optim. 2018 Oct 3;73(3):547–65. doi: 10.1007/s10898-018-0711-5 (PMC6394747; doi:10.1007/s10898-018-0711-5)
Supplement: Supplementary file 1 — Supplementary material 1 (zip 65514 KB) [file 10898_2018_711_MOESM1_ESM.zip › n3/phase2/instance_4_19.res]

modelstatus = 0
x(1) = 1.164171000174
x(2) = -1.139278114332
x(3) = 9.078120974351e-1
x(4) = 7.319739511111e-1
x(5) = 9.543904045969e-1
x(6) = -7.954720590015e-1
x(7) = 6.388810919432e-1
x(8) = 2.978727601102
obj = 0
infeas = 0.0
nonopt = 0
time = 0.927825306
