# Supplementary material for: Rigorous packing of unit squares into a circle
Source: J Glob Optim. 2018 Oct 3;73(3):547–65. doi: 10.1007/s10898-018-0711-5 (PMC6394747; doi:10.1007/s10898-018-0711-5)
Supplement: Supplementary file 1 — Supplementary material 1 (zip 65514 KB) [file 10898_2018_711_MOESM1_ESM.zip › n3/phase2/instance_4_28.res]

modelstatus = 0
x(1) = 1.164171000174
x(2) = -1.492322366031
x(3) = 5.229962780455e-1
x(4) = 1.232218226012
x(5) = 1.480426727773
x(6) = 5.343249960493e-1
x(7) = 3.224087332128e-1
x(8) = 2.996788405581
obj = 0
infeas = 0.0
nonopt = 0
time = 0.21740199400000002
