# Supplementary material for: Rigorous packing of unit squares into a circle
Source: J Glob Optim. 2018 Oct 3;73(3):547–65. doi: 10.1007/s10898-018-0711-5 (PMC6394747; doi:10.1007/s10898-018-0711-5)
Supplement: Supplementary file 1 — Supplementary material 1 (zip 65514 KB) [file 10898_2018_711_MOESM1_ESM.zip › n3/phase2/list.txt]

java -jar dist/GloptLab.jar -o=3 -md=2000 -linRelT=LowAndHigh -locSear=true -locsPrec=1e-12 -locsMaxIt=100 -maxtim=3600 -incomp=true -nbam=1e-9 -nbrm=0.0  -solDir=solutions data/instances/instance_0_10.mod
java -jar dist/GloptLab.jar -o=3 -md=2000 -linRelT=LowAndHigh -locSear=true -locsPrec=1e-12 -locsMaxIt=100 -maxtim=3600 -incomp=true -nbam=1e-9 -nbrm=0.0  -solDir=solutions data/instances/instance_0_11.mod
java -jar dist/GloptLab.jar -o=3 -md=2000 -linRelT=LowAndHigh -locSear=true -locsPrec=1e-12 -locsMaxIt=100 -maxtim=3600 -incomp=true -nbam=1e-9 -nbrm=0.0  -solDir=solutions data/instances/instance_0_12.mod
java -jar dist/GloptLab.jar -o=3 -md=2000 -linRelT=LowAndHigh -locSear=true -locsPrec=1e-12 -locsMaxIt=100 -maxtim=3600 -incomp=true -nbam=1e-9 -nbrm=0.0  -solDir=solutions data/instances/instance_0_13.mod
java -jar dist/GloptLab.jar -o=3 -md=2000 -linRelT=LowAndHigh -locSear=true -locsPrec=1e-12 -locsMaxIt=100 -maxtim=3600 -incomp=true -nbam=1e-9 -nbrm=0.0  -solDir=solutions data/instances/instance_0_15.mod
java -jar dist/GloptLab.jar -o=3 -md=2000 -linRelT=LowAndHigh -locSear=true -locsPrec=1e-12 -locsMaxIt=100 -maxtim=3600 -incomp=true -nbam=1e-9 -nbrm=0.0  -solDir=solutions data/instances/instance_0_16.mod
java -jar dist/GloptLab.jar -o=3 -md=2000 -linRelT=LowAndHigh -locSear=true -locsPrec=1e-12 -locsMaxIt=100 -maxtim=3600 -incomp=true -nbam=1e-9 -nbrm=0.0  -solDir=solutions data/instances/instance_0_17.mod
java -jar dist/GloptLab.jar -o=3 -md=2000 -linRelT=LowAndHigh -locSear=true -locsPrec=1e-12 -locsMaxIt=100 -maxtim=3600 -incomp=true -nbam=1e-9 -nbrm=0.0  -solDir=solutions data/instances/instance_0_18.mod
java -jar dist/GloptLab.jar -o=3 -md=2000 -linRelT=LowAndHigh -locSear=true -locsPrec=1e-12 -locsMaxIt=100 -maxtim=3600 -incomp=true -nbam=1e-9 -nbrm=0.0  -solDir=solutions data/instances/instance_0_19.mod
java -jar dist/GloptLab.jar -o=3 -md=2000 -linRelT=LowAndHigh -locSear=true -locsPrec=1e-12 -locsMaxIt=100 -maxtim=3600 -incomp=true -nbam=1e-9 -nbrm=0.0  -solDir=solutions data/instances/instance_0_21.mod
java -jar dist/GloptLab.jar -o=3 -md=2000 -linRelT=LowAndHigh -locSear=true -locsPrec=1e-12 -locsMaxIt=100 -maxtim=3600 -incomp=true -nbam=1e-9 -nbrm=0.0  -solDir=solutions data/instances/instance_0_22.mod
java -jar dist/GloptLab.jar -o=3 -md=2000 -linRelT=LowAndHigh -locSear=true -locsPrec=1e-12 -locsMaxIt=100 -maxtim=3600 -incomp=true -nbam=1e-9 -nbrm=0.0  -solDir=solutions data/instances/instance_0_23.mod
java -jar dist/GloptLab.jar -o=3 -md=2000 -linRelT=LowAndHigh -locSear=true -locsPrec=1e-12 -locsMaxIt=100 -maxtim=3600 -incomp=true -nbam=1e-9 -nbrm=0.0  -solDir=solutions data/instances/instance_0_24.mod
java -jar dist/GloptLab.jar -o=3 -md=2000 -linRelT=LowAndHigh -locSear=true -locsPrec=1e-12 -locsMaxIt=100 -maxtim=3600 -incomp=true -nbam=1e-9 -nbrm=0.0  -solDir=solutions data/instances/instance_0_28.mod
java -jar dist/GloptLab.jar -o=3 -md=2000 -linRelT=LowAndHigh -locSear=true -locsPrec=1e-12 -locsMaxIt=100 -maxtim=3600 -incomp=true -nbam=1e-9 -nbrm=0.0  -solDir=solutions data/instances/instance_0_29.mod
java -jar dist/GloptLab.jar -o=3 -md=2000 -linRelT=LowAndHigh -locSear=true -locsPrec=1e-12 -locsMaxIt=100 -maxtim=3600 -incomp=true -nbam=1e-9 -nbrm=0.0  -solDir=solutions data/instances/instance_0_30.mod
java -jar dist/GloptLab.jar -o=3 -md=2000 -linRelT=LowAndHigh -locSear=true -locsPrec=1e-12 -locsMaxIt=100 -maxtim=3600 -incomp=true -nbam=1e-9 -nbrm=0.0  -solDir=solutions data/instances/instance_0_33.mod
java -jar dist/GloptLab.jar -o=3 -md=2000 -linRelT=LowAndHigh -locSear=true -locsPrec=1e-12 -locsMaxIt=100 -maxtim=3600 -incomp=true -nbam=1e-9 -nbrm=0.0  -solDir=solutions data/instances/instance_0_34.mod
java -jar dist/GloptLab.jar -o=3 -md=2000 -linRelT=LowAndHigh -locSear=true -locsPrec=1e-12 -locsMaxIt=100 -maxtim=3600 -incomp=true -nbam=1e-9 -nbrm=0.0  -solDir=solutions data/instances/instance_0_3.mod
java -jar dist/GloptLab.jar -o=3 -md=2000 -linRelT=LowAndHigh -locSear=true -locsPrec=1e-12 -locsMaxIt=100 -maxtim=3600 -incomp=true -nbam=1e-9 -nbrm=0.0  -solDir=solutions data/instances/instance_0_4.mod
java -jar dist/GloptLab.jar -o=3 -md=2000 -linRelT=LowAndHigh -locSear=true -locsPrec=1e-12 -locsMaxIt=100 -maxtim=3600 -incomp=true -nbam=1e-9 -nbrm=0.0  -solDir=solutions data/instances/instance_0_6.mod
java -jar dist/GloptLab.jar -o=3 -md=2000 -linRelT=LowAndHigh -locSear=true -locsPrec=1e-12 -locsMaxIt=100 -maxtim=3600 -incomp=true -nbam=1e-9 -nbrm=0.0  -solDir=solutions data/instances/instance_0_7.mod
java -jar dist/GloptLab.jar -o=3 -md=2000 -linRelT=LowAndHigh -locSear=true -locsPrec=1e-12 -locsMaxIt=100 -maxtim=3600 -incomp=true -nbam=1e-9 -nbrm=0.0  -solDir=solutions data/instances/instance_16_17.mod
java -jar dist/GloptLab.jar -o=3 -md=2000 -linRelT=LowAndHigh -locSear=true -locsPrec=1e-12 -locsMaxIt=100 -maxtim=3600 -incomp=true -nbam=1e-9 -nbrm=0.0  -solDir=solutions data/instances/instance_16_18.mod
java -jar dist/GloptLab.jar -o=3 -md=2000 -linRelT=LowAndHigh -locSear=true -locsPrec=1e-12 -locsMaxIt=100 -maxtim=3600 -incomp=true -nbam=1e-9 -nbrm=0.0  -solDir=solutions data/instances/instance_4_12.mod
java -jar dist/GloptLab.jar -o=3 -md=2000 -linRelT=LowAndHigh -locSear=true -locsPrec=1e-12 -locsMaxIt=100 -maxtim=3600 -incomp=true -nbam=1e-9 -nbrm=0.0  -solDir=solutions data/instances/instance_4_13.mod
java -jar dist/GloptLab.jar -o=3 -md=2000 -linRelT=LowAndHigh -locSear=true -locsPrec=1e-12 -locsMaxIt=100 -maxtim=3600 -incomp=true -nbam=1e-9 -nbrm=0.0  -solDir=solutions data/instances/instance_4_15.mod
java -jar dist/GloptLab.jar -o=3 -md=2000 -linRelT=LowAndHigh -locSear=true -locsPrec=1e-12 -locsMaxIt=100 -maxtim=3600 -incomp=true -nbam=1e-9 -nbrm=0.0  -solDir=solutions data/instances/instance_4_16.mod
java -jar dist/GloptLab.jar -o=3 -md=2000 -linRelT=LowAndHigh -locSear=true -locsPrec=1e-12 -locsMaxIt=100 -maxtim=3600 -incomp=true -nbam=1e-9 -nbrm=0.0  -solDir=solutions data/instances/instance_4_17.mod
java -jar dist/GloptLab.jar -o=3 -md=2000 -linRelT=LowAndHigh -locSear=true -locsPrec=1e-12 -locsMaxIt=100 -maxtim=3600 -incomp=true -nbam=1e-9 -nbrm=0.0  -solDir=solutions data/instances/instance_4_18.mod
java -jar dist/GloptLab.jar -o=3 -md=2000 -linRelT=LowAndHigh -locSear=true -locsPrec=1e-12 -locsMaxIt=100 -maxtim=3600 -incomp=true -nbam=1e-9 -nbrm=0.0  -solDir=solutions data/instances/instance_4_19.mod
java -jar dist/GloptLab.jar -o=3 -md=2000 -linRelT=LowAndHigh -locSear=true -locsPrec=1e-12 -locsMaxIt=100 -maxtim=3600 -incomp=true -nbam=1e-9 -nbrm=0.0  -solDir=solutions data/instances/instance_4_21.mod
java -jar dist/GloptLab.jar -o=3 -md=2000 -linRelT=LowAndHigh -locSear=true -locsPrec=1e-12 -locsMaxIt=100 -maxtim=3600 -incomp=true -nbam=1e-9 -nbrm=0.0  -solDir=solutions data/instances/instance_4_22.mod
java -jar dist/GloptLab.jar -o=3 -md=2000 -linRelT=LowAndHigh -locSear=true -locsPrec=1e-12 -locsMaxIt=100 -maxtim=3600 -incomp=true -nbam=1e-9 -nbrm=0.0  -solDir=solutions data/instances/instance_4_28.mod
java -jar dist/GloptLab.jar -o=3 -md=2000 -linRelT=LowAndHigh -locSear=true -locsPrec=1e-12 -locsMaxIt=100 -maxtim=3600 -incomp=true -nbam=1e-9 -nbrm=0.0  -solDir=solutions data/instances/instance_4_29.mod
java -jar dist/GloptLab.jar -o=3 -md=2000 -linRelT=LowAndHigh -locSear=true -locsPrec=1e-12 -locsMaxIt=100 -maxtim=3600 -incomp=true -nbam=1e-9 -nbrm=0.0  -solDir=solutions data/instances/instance_4_30.mod
java -jar dist/GloptLab.jar -o=3 -md=2000 -linRelT=LowAndHigh -locSear=true -locsPrec=1e-12 -locsMaxIt=100 -maxtim=3600 -incomp=true -nbam=1e-9 -nbrm=0.0  -solDir=solutions data/instances/instance_4_6.mod
java -jar dist/GloptLab.jar -o=3 -md=2000 -linRelT=LowAndHigh -locSear=true -locsPrec=1e-12 -locsMaxIt=100 -maxtim=3600 -incomp=true -nbam=1e-9 -nbrm=0.0  -solDir=solutions data/instances/instance_4_7.mod
java -jar dist/GloptLab.jar -o=3 -md=2000 -linRelT=LowAndHigh -locSear=true -locsPrec=1e-12 -locsMaxIt=100 -maxtim=3600 -incomp=true -nbam=1e-9 -nbrm=0.0  -solDir=solutions data/instances/instance_7_12.mod
java -jar dist/GloptLab.jar -o=3 -md=2000 -linRelT=LowAndHigh -locSear=true -locsPrec=1e-12 -locsMaxIt=100 -maxtim=3600 -incomp=true -nbam=1e-9 -nbrm=0.0  -solDir=solutions data/instances/instance_7_16.mod
java -jar dist/GloptLab.jar -o=3 -md=2000 -linRelT=LowAndHigh -locSear=true -locsPrec=1e-12 -locsMaxIt=100 -maxtim=3600 -incomp=true -nbam=1e-9 -nbrm=0.0  -solDir=solutions data/instances/instance_7_17.mod
java -jar dist/GloptLab.jar -o=3 -md=2000 -linRelT=LowAndHigh -locSear=true -locsPrec=1e-12 -locsMaxIt=100 -maxtim=3600 -incomp=true -nbam=1e-9 -nbrm=0.0  -solDir=solutions data/instances/instance_7_19.mod
java -jar dist/GloptLab.jar -o=3 -md=2000 -linRelT=LowAndHigh -locSear=true -locsPrec=1e-12 -locsMaxIt=100 -maxtim=3600 -incomp=true -nbam=1e-9 -nbrm=0.0  -solDir=solutions data/instances/instance_7_29.mod
