# Supplementary material for: Rigorous packing of unit squares into a circle
Source: J Glob Optim. 2018 Oct 3;73(3):547–65. doi: 10.1007/s10898-018-0711-5 (PMC6394747; doi:10.1007/s10898-018-0711-5)
Supplement: Supplementary file 1 — Supplementary material 1 (zip 65514 KB) [file 10898_2018_711_MOESM1_ESM.zip › n3/phase2/unprocessed.txt]

2 0 3  UNPROCESSED  Unprocessed
3 0 4  UNPROCESSED  Unprocessed
5 0 6  UNPROCESSED  Unprocessed
6 0 7  UNPROCESSED  Unprocessed
9 0 10  UNPROCESSED  Unprocessed
10 0 11  UNPROCESSED  Unprocessed
11 0 12  UNPROCESSED  Unprocessed
12 0 13  UNPROCESSED  Unprocessed
14 0 15  UNPROCESSED  Unprocessed
15 0 16  UNPROCESSED  Unprocessed
16 0 17  UNPROCESSED  Unprocessed
17 0 18  UNPROCESSED  Unprocessed
18 0 19  UNPROCESSED  Unprocessed
20 0 21  UNPROCESSED  Unprocessed
21 0 22  UNPROCESSED  Unprocessed
22 0 23  UNPROCESSED  Unprocessed
23 0 24  UNPROCESSED  Unprocessed
27 0 28  UNPROCESSED  Unprocessed
28 0 29  UNPROCESSED  Unprocessed
29 0 30  UNPROCESSED  Unprocessed
32 0 33  UNPROCESSED  Unprocessed
33 0 34  UNPROCESSED  Unprocessed
135 4 6  UNPROCESSED  Unprocessed
136 4 7  UNPROCESSED  Unprocessed
141 4 12  UNPROCESSED  Unprocessed
142 4 13  UNPROCESSED  Unprocessed
144 4 15  UNPROCESSED  Unprocessed
145 4 16  UNPROCESSED  Unprocessed
146 4 17  UNPROCESSED  Unprocessed
147 4 18  UNPROCESSED  Unprocessed
148 4 19  UNPROCESSED  Unprocessed
150 4 21  UNPROCESSED  Unprocessed
151 4 22  UNPROCESSED  Unprocessed
157 4 28  UNPROCESSED  Unprocessed
158 4 29  UNPROCESSED  Unprocessed
159 4 30  UNPROCESSED  Unprocessed
228 7 12  UNPROCESSED  Unprocessed
232 7 16  UNPROCESSED  Unprocessed
233 7 17  UNPROCESSED  Unprocessed
235 7 19  UNPROCESSED  Unprocessed
245 7 29  UNPROCESSED  Unprocessed
440 16 17  UNPROCESSED  Unprocessed
441 16 18  UNPROCESSED  Unprocessed
