# Supplementary material for: Rigorous packing of unit squares into a circle
Source: J Glob Optim. 2018 Oct 3;73(3):547–65. doi: 10.1007/s10898-018-0711-5 (PMC6394747; doi:10.1007/s10898-018-0711-5)
Supplement: Supplementary file 1 — Supplementary material 1 (zip 65514 KB) [file 10898_2018_711_MOESM1_ESM.zip › n3/phase3/T0T16T19.txt]

x := {[-3, 3], [-3, 3], [-4.94065645841247e-324, 1.5707963267949], [-3, 3], [-3, 3], [-4.94065645841247e-324, 1.5707963267949], [-3, 3], [-3, 3], [-4.94065645841247e-324, 1.5707963267949], [0, 3]}
CP(2) => {[-3, -1], [-2, -1], [-4.94065645841247e-324, 1.5707963267949], [-1, 1], [0, 1], [0, 0], [0, 1], [-1, 1], [-4.94065645841247e-324, 1.5707963267949], [0, 3]}
split: 9 1.5 (2)
x := {[-3, -1], [-2, -1], [-4.94065645841247e-324, 1.5707963267949], [-1, 1], [0, 1], [0, 0], [0, 1], [-1, 1], [-4.94065645841247e-324, 1.5707963267949], [0, 1.5]}
CP(1) => []
x := {[-3, -1], [-2, -1], [-4.94065645841247e-324, 1.5707963267949], [-1, 1], [0, 1], [0, 0], [0, 1], [-1, 1], [-4.94065645841247e-324, 1.5707963267949], [1.5, 3]}
split: 0 -2 (2)
x := {[-3, -2], [-2, -1], [-4.94065645841247e-324, 1.5707963267949], [-1, 1], [0, 1], [0, 0], [0, 1], [-1, 1], [-4.94065645841247e-324, 1.5707963267949], [1.5, 3]}
CP(2) => []
x := {[-2, -1], [-2, -1], [-4.94065645841247e-324, 1.5707963267949], [-1, 1], [0, 1], [0, 0], [0, 1], [-1, 1], [-4.94065645841247e-324, 1.5707963267949], [1.5, 3]}
split: 3 0 (2)
x := {[-2, -1], [-2, -1], [-4.94065645841247e-324, 1.5707963267949], [-1, 0], [0, 1], [0, 0], [0, 1], [-1, 1], [-4.94065645841247e-324, 1.5707963267949], [1.5, 3]}
split: 7 0 (3)
x := {[-2, -1], [-2, -1], [-4.94065645841247e-324, 1.5707963267949], [0, 1], [0, 1], [0, 0], [0, 1], [-1, 1], [-4.94065645841247e-324, 1.5707963267949], [1.5, 3]}
split: 7 0 (4)
x := {[-2, -1], [-2, -1], [-4.94065645841247e-324, 1.5707963267949], [-1, 0], [0, 1], [0, 0], [0, 1], [-1, 0], [-4.94065645841247e-324, 1.5707963267949], [1.5, 3]}
split: 2 0.785398 (5)
x := {[-2, -1], [-2, -1], [-4.94065645841247e-324, 1.5707963267949], [-1, 0], [0, 1], [0, 0], [0, 1], [0, 1], [-4.94065645841247e-324, 1.5707963267949], [1.5, 3]}
split: 2 0.785398 (6)
x := {[-2, -1], [-2, -1], [-4.94065645841247e-324, 1.5707963267949], [0, 1], [0, 1], [0, 0], [0, 1], [-1, 0], [-4.94065645841247e-324, 1.5707963267949], [1.5, 3]}
split: 2 0.785398 (7)
x := {[-2, -1], [-2, -1], [-4.94065645841247e-324, 1.5707963267949], [0, 1], [0, 1], [0, 0], [0, 1], [0, 1], [-4.94065645841247e-324, 1.5707963267949], [1.5, 3]}
CP(1) => []
x := {[-2, -1], [-2, -1], [-4.94065645841247e-324, 0.785398163397449], [-1, 0], [0, 1], [0, 0], [0, 1], [-1, 0], [-4.94065645841247e-324, 1.5707963267949], [1.5, 3]}
split: 8 0.785398 (7)
x := {[-2, -1], [-2, -1], [0.785398163397449, 1.5707963267949], [-1, 0], [0, 1], [0, 0], [0, 1], [-1, 0], [-4.94065645841247e-324, 1.5707963267949], [1.5, 3]}
split: 8 0.785398 (8)
x := {[-2, -1], [-2, -1], [-4.94065645841247e-324, 0.785398163397449], [-1, 0], [0, 1], [0, 0], [0, 1], [0, 1], [-4.94065645841247e-324, 1.5707963267949], [1.5, 3]}
split: 8 0.785398 (9)
x := {[-2, -1], [-2, -1], [0.785398163397449, 1.5707963267949], [-1, 0], [0, 1], [0, 0], [0, 1], [0, 1], [-4.94065645841247e-324, 1.5707963267949], [1.5, 3]}
split: 8 0.785398 (10)
x := {[-2, -1], [-2, -1], [-4.94065645841247e-324, 0.785398163397449], [0, 1], [0, 1], [0, 0], [0, 1], [-1, 0], [-4.94065645841247e-324, 1.5707963267949], [1.5, 3]}
split: 8 0.785398 (11)
x := {[-2, -1], [-2, -1], [0.785398163397449, 1.5707963267949], [0, 1], [0, 1], [0, 0], [0, 1], [-1, 0], [-4.94065645841247e-324, 1.5707963267949], [1.5, 3]}
split: 8 0.785398 (12)
x := {[-2, -1], [-2, -1], [-4.94065645841247e-324, 0.785398163397449], [-1, 0], [0, 1], [0, 0], [0, 1], [-1, 0], [-4.94065645841247e-324, 0.785398163397449], [1.5, 3]}
split: 9 2.25 (13)
x := {[-2, -1], [-2, -1], [-4.94065645841247e-324, 0.785398163397449], [-1, 0], [0, 1], [0, 0], [0, 1], [-1, 0], [0.785398163397449, 1.5707963267949], [1.5, 3]}
split: 9 2.25 (14)
x := {[-2, -1], [-2, -1], [0.785398163397449, 1.5707963267949], [-1, 0], [0, 1], [0, 0], [0, 1], [-1, 0], [-4.94065645841247e-324, 0.785398163397449], [1.5, 3]}
split: 9 2.25 (15)
x := {[-2, -1], [-2, -1], [0.785398163397449, 1.5707963267949], [-1, 0], [0, 1], [0, 0], [0, 1], [-1, 0], [0.785398163397449, 1.5707963267949], [1.5, 3]}
split: 9 2.25 (16)
x := {[-2, -1], [-2, -1], [-4.94065645841247e-324, 0.785398163397449], [-1, 0], [0, 1], [0, 0], [0, 1], [0, 1], [-4.94065645841247e-324, 0.785398163397449], [1.5, 3]}
split: 9 2.25 (17)
x := {[-2, -1], [-2, -1], [-4.94065645841247e-324, 0.785398163397449], [-1, 0], [0, 1], [0, 0], [0, 1], [0, 1], [0.785398163397449, 1.5707963267949], [1.5, 3]}
split: 9 2.25 (18)
x := {[-2, -1], [-2, -1], [0.785398163397449, 1.5707963267949], [-1, 0], [0, 1], [0, 0], [0, 1], [0, 1], [-4.94065645841247e-324, 0.785398163397449], [1.5, 3]}
split: 9 2.25 (19)
x := {[-2, -1], [-2, -1], [0.785398163397449, 1.5707963267949], [-1, 0], [0, 1], [0, 0], [0, 1], [0, 1], [0.785398163397449, 1.5707963267949], [1.5, 3]}
split: 9 2.25 (20)
x := {[-2, -1], [-2, -1], [-4.94065645841247e-324, 0.785398163397449], [0, 1], [0, 1], [0, 0], [0, 1], [-1, 0], [-4.94065645841247e-324, 0.785398163397449], [1.5, 3]}
split: 9 2.25 (21)
x := {[-2, -1], [-2, -1], [-4.94065645841247e-324, 0.785398163397449], [0, 1], [0, 1], [0, 0], [0, 1], [-1, 0], [0.785398163397449, 1.5707963267949], [1.5, 3]}
split: 9 2.25 (22)
x := {[-2, -1], [-2, -1], [0.785398163397449, 1.5707963267949], [0, 1], [0, 1], [0, 0], [0, 1], [-1, 0], [-4.94065645841247e-324, 0.785398163397449], [1.5, 3]}
split: 9 2.25 (23)
x := {[-2, -1], [-2, -1], [0.785398163397449, 1.5707963267949], [0, 1], [0, 1], [0, 0], [0, 1], [-1, 0], [0.785398163397449, 1.5707963267949], [1.5, 3]}
split: 9 2.25 (24)
x := {[-2, -1], [-2, -1], [-4.94065645841247e-324, 0.785398163397449], [-1, 0], [0, 1], [0, 0], [0, 1], [-1, 0], [-4.94065645841247e-324, 0.785398163397449], [1.5, 2.25]}
CP(1) => []
x := {[-2, -1], [-2, -1], [-4.94065645841247e-324, 0.785398163397449], [-1, 0], [0, 1], [0, 0], [0, 1], [-1, 0], [-4.94065645841247e-324, 0.785398163397449], [2.25, 3]}
split: 0 -1.5 (24)
x := {[-2, -1], [-2, -1], [-4.94065645841247e-324, 0.785398163397449], [-1, 0], [0, 1], [0, 0], [0, 1], [-1, 0], [0.785398163397449, 1.5707963267949], [1.5, 2.25]}
CP(1) => []
x := {[-2, -1], [-2, -1], [-4.94065645841247e-324, 0.785398163397449], [-1, 0], [0, 1], [0, 0], [0, 1], [-1, 0], [0.785398163397449, 1.5707963267949], [2.25, 3]}
split: 0 -1.5 (24)
x := {[-2, -1], [-2, -1], [0.785398163397449, 1.5707963267949], [-1, 0], [0, 1], [0, 0], [0, 1], [-1, 0], [-4.94065645841247e-324, 0.785398163397449], [1.5, 2.25]}
CP(1) => []
x := {[-2, -1], [-2, -1], [0.785398163397449, 1.5707963267949], [-1, 0], [0, 1], [0, 0], [0, 1], [-1, 0], [-4.94065645841247e-324, 0.785398163397449], [2.25, 3]}
split: 0 -1.5 (24)
x := {[-2, -1], [-2, -1], [0.785398163397449, 1.5707963267949], [-1, 0], [0, 1], [0, 0], [0, 1], [-1, 0], [0.785398163397449, 1.5707963267949], [1.5, 2.25]}
CP(1) => []
x := {[-2, -1], [-2, -1], [0.785398163397449, 1.5707963267949], [-1, 0], [0, 1], [0, 0], [0, 1], [-1, 0], [0.785398163397449, 1.5707963267949], [2.25, 3]}
split: 0 -1.5 (24)
x := {[-2, -1], [-2, -1], [-4.94065645841247e-324, 0.785398163397449], [-1, 0], [0, 1], [0, 0], [0, 1], [0, 1], [-4.94065645841247e-324, 0.785398163397449], [1.5, 2.25]}
CP(1) => []
x := {[-2, -1], [-2, -1], [-4.94065645841247e-324, 0.785398163397449], [-1, 0], [0, 1], [0, 0], [0, 1], [0, 1], [-4.94065645841247e-324, 0.785398163397449], [2.25, 3]}
split: 0 -1.5 (24)
x := {[-2, -1], [-2, -1], [-4.94065645841247e-324, 0.785398163397449], [-1, 0], [0, 1], [0, 0], [0, 1], [0, 1], [0.785398163397449, 1.5707963267949], [1.5, 2.25]}
CP(1) => []
x := {[-2, -1], [-2, -1], [-4.94065645841247e-324, 0.785398163397449], [-1, 0], [0, 1], [0, 0], [0, 1], [0, 1], [0.785398163397449, 1.5707963267949], [2.25, 3]}
split: 0 -1.5 (24)
x := {[-2, -1], [-2, -1], [0.785398163397449, 1.5707963267949], [-1, 0], [0, 1], [0, 0], [0, 1], [0, 1], [-4.94065645841247e-324, 0.785398163397449], [1.5, 2.25]}
CP(1) => []
x := {[-2, -1], [-2, -1], [0.785398163397449, 1.5707963267949], [-1, 0], [0, 1], [0, 0], [0, 1], [0, 1], [-4.94065645841247e-324, 0.785398163397449], [2.25, 3]}
split: 0 -1.5 (24)
x := {[-2, -1], [-2, -1], [0.785398163397449, 1.5707963267949], [-1, 0], [0, 1], [0, 0], [0, 1], [0, 1], [0.785398163397449, 1.5707963267949], [1.5, 2.25]}
CP(1) => []
x := {[-2, -1], [-2, -1], [0.785398163397449, 1.5707963267949], [-1, 0], [0, 1], [0, 0], [0, 1], [0, 1], [0.785398163397449, 1.5707963267949], [2.25, 3]}
split: 0 -1.5 (24)
x := {[-2, -1], [-2, -1], [-4.94065645841247e-324, 0.785398163397449], [0, 1], [0, 1], [0, 0], [0, 1], [-1, 0], [-4.94065645841247e-324, 0.785398163397449], [1.5, 2.25]}
CP(1) => []
x := {[-2, -1], [-2, -1], [-4.94065645841247e-324, 0.785398163397449], [0, 1], [0, 1], [0, 0], [0, 1], [-1, 0], [-4.94065645841247e-324, 0.785398163397449], [2.25, 3]}
split: 0 -1.5 (24)
x := {[-2, -1], [-2, -1], [-4.94065645841247e-324, 0.785398163397449], [0, 1], [0, 1], [0, 0], [0, 1], [-1, 0], [0.785398163397449, 1.5707963267949], [1.5, 2.25]}
CP(1) => []
x := {[-2, -1], [-2, -1], [-4.94065645841247e-324, 0.785398163397449], [0, 1], [0, 1], [0, 0], [0, 1], [-1, 0], [0.785398163397449, 1.5707963267949], [2.25, 3]}
split: 0 -1.5 (24)
x := {[-2, -1], [-2, -1], [0.785398163397449, 1.5707963267949], [0, 1], [0, 1], [0, 0], [0, 1], [-1, 0], [-4.94065645841247e-324, 0.785398163397449], [1.5, 2.25]}
CP(1) => []
x := {[-2, -1], [-2, -1], [0.785398163397449, 1.5707963267949], [0, 1], [0, 1], [0, 0], [0, 1], [-1, 0], [-4.94065645841247e-324, 0.785398163397449], [2.25, 3]}
split: 0 -1.5 (24)
x := {[-2, -1], [-2, -1], [0.785398163397449, 1.5707963267949], [0, 1], [0, 1], [0, 0], [0, 1], [-1, 0], [0.785398163397449, 1.5707963267949], [1.5, 2.25]}
CP(1) => []
x := {[-2, -1], [-2, -1], [0.785398163397449, 1.5707963267949], [0, 1], [0, 1], [0, 0], [0, 1], [-1, 0], [0.785398163397449, 1.5707963267949], [2.25, 3]}
split: 0 -1.5 (24)
x := {[-2, -1.5], [-2, -1], [-4.94065645841247e-324, 0.785398163397449], [-1, 0], [0, 1], [0, 0], [0, 1], [-1, 0], [-4.94065645841247e-324, 0.785398163397449], [2.25, 3]}
CP(2) => []
x := {[-1.5, -1], [-2, -1], [-4.94065645841247e-324, 0.785398163397449], [-1, 0], [0, 1], [0, 0], [0, 1], [-1, 0], [-4.94065645841247e-324, 0.785398163397449], [2.25, 3]}
CP(2) => {[-1.5, -1], [-1.5, -1], [-4.94065645841247e-324, 0.785398163397449], [-1, 0], [0, 1], [0, 0], [0, 1], [-1, 0], [-4.94065645841247e-324, 0.785398163397449], [2.25, 3]}
split: 3 -0.5 (24)
x := {[-2, -1.5], [-2, -1], [-4.94065645841247e-324, 0.785398163397449], [-1, 0], [0, 1], [0, 0], [0, 1], [-1, 0], [0.785398163397449, 1.5707963267949], [2.25, 3]}
CP(2) => []
x := {[-1.5, -1], [-2, -1], [-4.94065645841247e-324, 0.785398163397449], [-1, 0], [0, 1], [0, 0], [0, 1], [-1, 0], [0.785398163397449, 1.5707963267949], [2.25, 3]}
CP(2) => {[-1.5, -1], [-1.5, -1], [-4.94065645841247e-324, 0.785398163397449], [-1, 0], [0, 1], [0, 0], [0, 1], [-1, 0], [0.785398163397449, 1.5707963267949], [2.25, 3]}
split: 3 -0.5 (24)
x := {[-2, -1.5], [-2, -1], [0.785398163397449, 1.5707963267949], [-1, 0], [0, 1], [0, 0], [0, 1], [-1, 0], [-4.94065645841247e-324, 0.785398163397449], [2.25, 3]}
CP(2) => {[-2, -1.5], [-1.89809728810838, -1], [0.785398163397449, 1.5707963267949], [-1, 0], [0, 1], [0, 0], [0, 1], [-1, 0], [-4.94065645841247e-324, 0.785398163397449], [2.25, 3]}
split: 3 -0.5 (25)
x := {[-1.5, -1], [-2, -1], [0.785398163397449, 1.5707963267949], [-1, 0], [0, 1], [0, 0], [0, 1], [-1, 0], [-4.94065645841247e-324, 0.785398163397449], [2.25, 3]}
CP(2) => {[-1.5, -1], [-1.5, -1], [0.785398163397449, 1.5707963267949], [-1, 0], [0, 1], [0, 0], [0, 1], [-1, 0], [-4.94065645841247e-324, 0.785398163397449], [2.25, 3]}
split: 3 -0.5 (26)
x := {[-2, -1.5], [-2, -1], [0.785398163397449, 1.5707963267949], [-1, 0], [0, 1], [0, 0], [0, 1], [-1, 0], [0.785398163397449, 1.5707963267949], [2.25, 3]}
CP(2) => {[-2, -1.5], [-1.89809728810838, -1], [0.785398163397449, 1.5707963267949], [-1, 0], [0, 1], [0, 0], [0, 1], [-1, 0], [0.785398163397449, 1.5707963267949], [2.25, 3]}
split: 3 -0.5 (27)
x := {[-1.5, -1], [-2, -1], [0.785398163397449, 1.5707963267949], [-1, 0], [0, 1], [0, 0], [0, 1], [-1, 0], [0.785398163397449, 1.5707963267949], [2.25, 3]}
CP(2) => {[-1.5, -1], [-1.5, -1], [0.785398163397449, 1.5707963267949], [-1, 0], [0, 1], [0, 0], [0, 1], [-1, 0], [0.785398163397449, 1.5707963267949], [2.25, 3]}
split: 3 -0.5 (28)
x := {[-2, -1.5], [-2, -1], [-4.94065645841247e-324, 0.785398163397449], [-1, 0], [0, 1], [0, 0], [0, 1], [0, 1], [-4.94065645841247e-324, 0.785398163397449], [2.25, 3]}
CP(2) => []
x := {[-1.5, -1], [-2, -1], [-4.94065645841247e-324, 0.785398163397449], [-1, 0], [0, 1], [0, 0], [0, 1], [0, 1], [-4.94065645841247e-324, 0.785398163397449], [2.25, 3]}
CP(2) => {[-1.5, -1], [-1.5, -1], [-4.94065645841247e-324, 0.785398163397449], [-1, 0], [0, 1], [0, 0], [0, 1], [0, 1], [-4.94065645841247e-324, 0.785398163397449], [2.25, 3]}
split: 3 -0.5 (28)
x := {[-2, -1.5], [-2, -1], [-4.94065645841247e-324, 0.785398163397449], [-1, 0], [0, 1], [0, 0], [0, 1], [0, 1], [0.785398163397449, 1.5707963267949], [2.25, 3]}
CP(2) => []
x := {[-1.5, -1], [-2, -1], [-4.94065645841247e-324, 0.785398163397449], [-1, 0], [0, 1], [0, 0], [0, 1], [0, 1], [0.785398163397449, 1.5707963267949], [2.25, 3]}
CP(2) => {[-1.5, -1], [-1.5, -1], [-4.94065645841247e-324, 0.785398163397449], [-1, 0], [0, 1], [0, 0], [0, 1], [0, 1], [0.785398163397449, 1.5707963267949], [2.25, 3]}
split: 3 -0.5 (28)
x := {[-2, -1.5], [-2, -1], [0.785398163397449, 1.5707963267949], [-1, 0], [0, 1], [0, 0], [0, 1], [0, 1], [-4.94065645841247e-324, 0.785398163397449], [2.25, 3]}
CP(2) => {[-2, -1.5], [-1.89809728810838, -1], [0.785398163397449, 1.5707963267949], [-1, 0], [0, 1], [0, 0], [0, 1], [0, 1], [-4.94065645841247e-324, 0.785398163397449], [2.25, 3]}
split: 3 -0.5 (29)
x := {[-1.5, -1], [-2, -1], [0.785398163397449, 1.5707963267949], [-1, 0], [0, 1], [0, 0], [0, 1], [0, 1], [-4.94065645841247e-324, 0.785398163397449], [2.25, 3]}
CP(2) => {[-1.5, -1], [-1.5, -1], [0.785398163397449, 1.5707963267949], [-1, 0], [0, 1], [0, 0], [0, 1], [0, 1], [-4.94065645841247e-324, 0.785398163397449], [2.25, 3]}
split: 3 -0.5 (30)
x := {[-2, -1.5], [-2, -1], [0.785398163397449, 1.5707963267949], [-1, 0], [0, 1], [0, 0], [0, 1], [0, 1], [0.785398163397449, 1.5707963267949], [2.25, 3]}
CP(2) => {[-2, -1.5], [-1.89809728810838, -1], [0.785398163397449, 1.5707963267949], [-1, 0], [0, 1], [0, 0], [0, 1], [0, 1], [0.785398163397449, 1.5707963267949], [2.25, 3]}
split: 3 -0.5 (31)
x := {[-1.5, -1], [-2, -1], [0.785398163397449, 1.5707963267949], [-1, 0], [0, 1], [0, 0], [0, 1], [0, 1], [0.785398163397449, 1.5707963267949], [2.25, 3]}
CP(2) => {[-1.5, -1], [-1.5, -1], [0.785398163397449, 1.5707963267949], [-1, 0], [0, 1], [0, 0], [0, 1], [0, 1], [0.785398163397449, 1.5707963267949], [2.25, 3]}
split: 3 -0.5 (32)
x := {[-2, -1.5], [-2, -1], [-4.94065645841247e-324, 0.785398163397449], [0, 1], [0, 1], [0, 0], [0, 1], [-1, 0], [-4.94065645841247e-324, 0.785398163397449], [2.25, 3]}
CP(2) => []
x := {[-1.5, -1], [-2, -1], [-4.94065645841247e-324, 0.785398163397449], [0, 1], [0, 1], [0, 0], [0, 1], [-1, 0], [-4.94065645841247e-324, 0.785398163397449], [2.25, 3]}
CP(2) => {[-1.5, -1], [-1.5, -1], [-4.94065645841247e-324, 0.785398163397449], [0, 1], [0, 1], [0, 0], [0, 1], [-1, 0], [-4.94065645841247e-324, 0.785398163397449], [2.25, 3]}
split: 3 0.5 (32)
x := {[-2, -1.5], [-2, -1], [-4.94065645841247e-324, 0.785398163397449], [0, 1], [0, 1], [0, 0], [0, 1], [-1, 0], [0.785398163397449, 1.5707963267949], [2.25, 3]}
CP(2) => []
x := {[-1.5, -1], [-2, -1], [-4.94065645841247e-324, 0.785398163397449], [0, 1], [0, 1], [0, 0], [0, 1], [-1, 0], [0.785398163397449, 1.5707963267949], [2.25, 3]}
CP(2) => {[-1.5, -1], [-1.5, -1], [-4.94065645841247e-324, 0.785398163397449], [0, 1], [0, 1], [0, 0], [0, 1], [-1, 0], [0.785398163397449, 1.5707963267949], [2.25, 3]}
split: 3 0.5 (32)
x := {[-2, -1.5], [-2, -1], [0.785398163397449, 1.5707963267949], [0, 1], [0, 1], [0, 0], [0, 1], [-1, 0], [-4.94065645841247e-324, 0.785398163397449], [2.25, 3]}
CP(2) => {[-2, -1.5], [-1.89809728810838, -1], [0.785398163397449, 1.5707963267949], [0, 1], [0, 1], [0, 0], [0, 1], [-1, 0], [-4.94065645841247e-324, 0.785398163397449], [2.25, 3]}
split: 3 0.5 (33)
x := {[-1.5, -1], [-2, -1], [0.785398163397449, 1.5707963267949], [0, 1], [0, 1], [0, 0], [0, 1], [-1, 0], [-4.94065645841247e-324, 0.785398163397449], [2.25, 3]}
CP(2) => {[-1.5, -1], [-1.5, -1], [0.785398163397449, 1.5707963267949], [0, 1], [0, 1], [0, 0], [0, 1], [-1, 0], [-4.94065645841247e-324, 0.785398163397449], [2.25, 3]}
split: 3 0.5 (34)
x := {[-2, -1.5], [-2, -1], [0.785398163397449, 1.5707963267949], [0, 1], [0, 1], [0, 0], [0, 1], [-1, 0], [0.785398163397449, 1.5707963267949], [2.25, 3]}
CP(2) => {[-2, -1.5], [-1.89809728810838, -1], [0.785398163397449, 1.5707963267949], [0, 1], [0, 1], [0, 0], [0, 1], [-1, 0], [0.785398163397449, 1.5707963267949], [2.25, 3]}
split: 3 0.5 (35)
x := {[-1.5, -1], [-2, -1], [0.785398163397449, 1.5707963267949], [0, 1], [0, 1], [0, 0], [0, 1], [-1, 0], [0.785398163397449, 1.5707963267949], [2.25, 3]}
CP(2) => {[-1.5, -1], [-1.5, -1], [0.785398163397449, 1.5707963267949], [0, 1], [0, 1], [0, 0], [0, 1], [-1, 0], [0.785398163397449, 1.5707963267949], [2.25, 3]}
split: 3 0.5 (36)
x := {[-1.5, -1], [-1.5, -1], [-4.94065645841247e-324, 0.785398163397449], [-1, -0.5], [0, 1], [0, 0], [0, 1], [-1, 0], [-4.94065645841247e-324, 0.785398163397449], [2.25, 3]}
CP(2) => {[-1.5, -1], [-1.5, -1], [-4.94065645841247e-324, 0.785398163397449], [-1, -0.5], [0.5, 1], [0, 0], [0, 1], [-1, 0], [-4.94065645841247e-324, 0.785398163397449], [2.25, 3]}
split: 6 0.5 (37)
x := {[-1.5, -1], [-1.5, -1], [-4.94065645841247e-324, 0.785398163397449], [-0.5, 0], [0, 1], [0, 0], [0, 1], [-1, 0], [-4.94065645841247e-324, 0.785398163397449], [2.25, 3]}
split: 4 0.5 (38)
x := {[-1.5, -1], [-1.5, -1], [-4.94065645841247e-324, 0.785398163397449], [-1, -0.5], [0, 1], [0, 0], [0, 1], [-1, 0], [0.785398163397449, 1.5707963267949], [2.25, 3]}
CP(2) => {[-1.5, -1], [-1.5, -1], [-4.94065645841247e-324, 0.785398163397449], [-1, -0.5], [0.5, 1], [0, 0], [0, 1], [-1, 0], [0.785398163397449, 1.5707963267949], [2.25, 3]}
split: 6 0.5 (39)
x := {[-1.5, -1], [-1.5, -1], [-4.94065645841247e-324, 0.785398163397449], [-0.5, 0], [0, 1], [0, 0], [0, 1], [-1, 0], [0.785398163397449, 1.5707963267949], [2.25, 3]}
split: 4 0.5 (40)
x := {[-2, -1.5], [-1.89809728810838, -1], [0.785398163397449, 1.5707963267949], [-1, -0.5], [0, 1], [0, 0], [0, 1], [-1, 0], [-4.94065645841247e-324, 0.785398163397449], [2.25, 3]}
CP(2) => {[-2, -1.5], [-1.89809728810838, -1], [0.785398163397449, 1.5707963267949], [-1, -0.5], [0.5, 1], [0, 0], [0, 1], [-1, 0], [-4.94065645841247e-324, 0.785398163397449], [2.25, 3]}
split: 6 0.5 (41)
x := {[-2, -1.5], [-1.89809728810838, -1], [0.785398163397449, 1.5707963267949], [-0.5, 0], [0, 1], [0, 0], [0, 1], [-1, 0], [-4.94065645841247e-324, 0.785398163397449], [2.25, 3]}
split: 4 0.5 (42)
x := {[-1.5, -1], [-1.5, -1], [0.785398163397449, 1.5707963267949], [-1, -0.5], [0, 1], [0, 0], [0, 1], [-1, 0], [-4.94065645841247e-324, 0.785398163397449], [2.25, 3]}
CP(2) => {[-1.5, -1], [-1.5, -1], [0.785398163397449, 1.5707963267949], [-1, -0.5], [0.5, 1], [0, 0], [0, 1], [-1, 0], [-4.94065645841247e-324, 0.785398163397449], [2.25, 3]}
split: 6 0.5 (43)
x := {[-1.5, -1], [-1.5, -1], [0.785398163397449, 1.5707963267949], [-0.5, 0], [0, 1], [0, 0], [0, 1], [-1, 0], [-4.94065645841247e-324, 0.785398163397449], [2.25, 3]}
split: 4 0.5 (44)
x := {[-2, -1.5], [-1.89809728810838, -1], [0.785398163397449, 1.5707963267949], [-1, -0.5], [0, 1], [0, 0], [0, 1], [-1, 0], [0.785398163397449, 1.5707963267949], [2.25, 3]}
CP(2) => {[-2, -1.5], [-1.89809728810838, -1], [0.785398163397449, 1.5707963267949], [-1, -0.5], [0.5, 1], [0, 0], [0, 1], [-1, 0], [0.785398163397449, 1.5707963267949], [2.25, 3]}
split: 6 0.5 (45)
x := {[-2, -1.5], [-1.89809728810838, -1], [0.785398163397449, 1.5707963267949], [-0.5, 0], [0, 1], [0, 0], [0, 1], [-1, 0], [0.785398163397449, 1.5707963267949], [2.25, 3]}
split: 4 0.5 (46)
x := {[-1.5, -1], [-1.5, -1], [0.785398163397449, 1.5707963267949], [-1, -0.5], [0, 1], [0, 0], [0, 1], [-1, 0], [0.785398163397449, 1.5707963267949], [2.25, 3]}
CP(2) => {[-1.5, -1], [-1.5, -1], [0.785398163397449, 1.5707963267949], [-1, -0.5], [0.5, 1], [0, 0], [0, 1], [-1, 0], [0.785398163397449, 1.5707963267949], [2.25, 3]}
split: 6 0.5 (47)
x := {[-1.5, -1], [-1.5, -1], [0.785398163397449, 1.5707963267949], [-0.5, 0], [0, 1], [0, 0], [0, 1], [-1, 0], [0.785398163397449, 1.5707963267949], [2.25, 3]}
split: 4 0.5 (48)
x := {[-1.5, -1], [-1.5, -1], [-4.94065645841247e-324, 0.785398163397449], [-1, -0.5], [0, 1], [0, 0], [0, 1], [0, 1], [-4.94065645841247e-324, 0.785398163397449], [2.25, 3]}
CP(2) => {[-1.5, -1], [-1.5, -1], [-4.94065645841247e-324, 0.785398163397449], [-1, -0.5], [0.5, 1], [0, 0], [0, 1], [0, 1], [-4.94065645841247e-324, 0.785398163397449], [2.25, 3]}
split: 6 0.5 (49)
x := {[-1.5, -1], [-1.5, -1], [-4.94065645841247e-324, 0.785398163397449], [-0.5, 0], [0, 1], [0, 0], [0, 1], [0, 1], [-4.94065645841247e-324, 0.785398163397449], [2.25, 3]}
split: 4 0.5 (50)
x := {[-1.5, -1], [-1.5, -1], [-4.94065645841247e-324, 0.785398163397449], [-1, -0.5], [0, 1], [0, 0], [0, 1], [0, 1], [0.785398163397449, 1.5707963267949], [2.25, 3]}
CP(2) => {[-1.5, -1], [-1.5, -1], [-4.94065645841247e-324, 0.785398163397449], [-1, -0.5], [0.5, 1], [0, 0], [0, 1], [0, 1], [0.785398163397449, 1.5707963267949], [2.25, 3]}
split: 6 0.5 (51)
x := {[-1.5, -1], [-1.5, -1], [-4.94065645841247e-324, 0.785398163397449], [-0.5, 0], [0, 1], [0, 0], [0, 1], [0, 1], [0.785398163397449, 1.5707963267949], [2.25, 3]}
split: 4 0.5 (52)
x := {[-2, -1.5], [-1.89809728810838, -1], [0.785398163397449, 1.5707963267949], [-1, -0.5], [0, 1], [0, 0], [0, 1], [0, 1], [-4.94065645841247e-324, 0.785398163397449], [2.25, 3]}
CP(2) => {[-2, -1.5], [-1.89809728810838, -1], [0.785398163397449, 1.5707963267949], [-1, -0.5], [0.5, 1], [0, 0], [0, 1], [0, 1], [-4.94065645841247e-324, 0.785398163397449], [2.25, 3]}
split: 6 0.5 (53)
x := {[-2, -1.5], [-1.89809728810838, -1], [0.785398163397449, 1.5707963267949], [-0.5, 0], [0, 1], [0, 0], [0, 1], [0, 1], [-4.94065645841247e-324, 0.785398163397449], [2.25, 3]}
split: 4 0.5 (54)
x := {[-1.5, -1], [-1.5, -1], [0.785398163397449, 1.5707963267949], [-1, -0.5], [0, 1], [0, 0], [0, 1], [0, 1], [-4.94065645841247e-324, 0.785398163397449], [2.25, 3]}
CP(2) => {[-1.5, -1], [-1.5, -1], [0.785398163397449, 1.5707963267949], [-1, -0.5], [0.5, 1], [0, 0], [0, 1], [0, 1], [-4.94065645841247e-324, 0.785398163397449], [2.25, 3]}
split: 6 0.5 (55)
x := {[-1.5, -1], [-1.5, -1], [0.785398163397449, 1.5707963267949], [-0.5, 0], [0, 1], [0, 0], [0, 1], [0, 1], [-4.94065645841247e-324, 0.785398163397449], [2.25, 3]}
split: 4 0.5 (56)
x := {[-2, -1.5], [-1.89809728810838, -1], [0.785398163397449, 1.5707963267949], [-1, -0.5], [0, 1], [0, 0], [0, 1], [0, 1], [0.785398163397449, 1.5707963267949], [2.25, 3]}
CP(2) => {[-2, -1.5], [-1.89809728810838, -1], [0.785398163397449, 1.5707963267949], [-1, -0.5], [0.5, 1], [0, 0], [0, 1], [0, 1], [0.785398163397449, 1.5707963267949], [2.25, 3]}
split: 6 0.5 (57)
x := {[-2, -1.5], [-1.89809728810838, -1], [0.785398163397449, 1.5707963267949], [-0.5, 0], [0, 1], [0, 0], [0, 1], [0, 1], [0.785398163397449, 1.5707963267949], [2.25, 3]}
split: 4 0.5 (58)
x := {[-1.5, -1], [-1.5, -1], [0.785398163397449, 1.5707963267949], [-1, -0.5], [0, 1], [0, 0], [0, 1], [0, 1], [0.785398163397449, 1.5707963267949], [2.25, 3]}
CP(2) => {[-1.5, -1], [-1.5, -1], [0.785398163397449, 1.5707963267949], [-1, -0.5], [0.5, 1], [0, 0], [0, 1], [0, 1], [0.785398163397449, 1.5707963267949], [2.25, 3]}
split: 6 0.5 (59)
x := {[-1.5, -1], [-1.5, -1], [0.785398163397449, 1.5707963267949], [-0.5, 0], [0, 1], [0, 0], [0, 1], [0, 1], [0.785398163397449, 1.5707963267949], [2.25, 3]}
split: 4 0.5 (60)
x := {[-1.5, -1], [-1.5, -1], [-4.94065645841247e-324, 0.785398163397449], [0, 0.5], [0, 1], [0, 0], [0, 1], [-1, 0], [-4.94065645841247e-324, 0.785398163397449], [2.25, 3]}
split: 4 0.5 (61)
x := {[-1.5, -1], [-1.5, -1], [-4.94065645841247e-324, 0.785398163397449], [0.5, 1], [0, 1], [0, 0], [0, 1], [-1, 0], [-4.94065645841247e-324, 0.785398163397449], [2.25, 3]}
CP(2) => {[-1.5, -1], [-1.5, -1], [-4.94065645841247e-324, 0.785398163397449], [0.5, 1], [0.5, 1], [0, 0], [0, 1], [-1, 0], [-4.94065645841247e-324, 0.785398163397449], [2.25, 3]}
split: 6 0.5 (62)
x := {[-1.5, -1], [-1.5, -1], [-4.94065645841247e-324, 0.785398163397449], [0, 0.5], [0, 1], [0, 0], [0, 1], [-1, 0], [0.785398163397449, 1.5707963267949], [2.25, 3]}
split: 4 0.5 (63)
x := {[-1.5, -1], [-1.5, -1], [-4.94065645841247e-324, 0.785398163397449], [0.5, 1], [0, 1], [0, 0], [0, 1], [-1, 0], [0.785398163397449, 1.5707963267949], [2.25, 3]}
CP(2) => {[-1.5, -1], [-1.5, -1], [-4.94065645841247e-324, 0.785398163397449], [0.5, 1], [0.5, 1], [0, 0], [0, 1], [-1, 0], [0.785398163397449, 1.5707963267949], [2.25, 3]}
split: 6 0.5 (64)
x := {[-2, -1.5], [-1.89809728810838, -1], [0.785398163397449, 1.5707963267949], [0, 0.5], [0, 1], [0, 0], [0, 1], [-1, 0], [-4.94065645841247e-324, 0.785398163397449], [2.25, 3]}
split: 4 0.5 (65)
x := {[-2, -1.5], [-1.89809728810838, -1], [0.785398163397449, 1.5707963267949], [0.5, 1], [0, 1], [0, 0], [0, 1], [-1, 0], [-4.94065645841247e-324, 0.785398163397449], [2.25, 3]}
CP(2) => {[-2, -1.5], [-1.89809728810838, -1], [0.785398163397449, 1.5707963267949], [0.5, 1], [0.5, 1], [0, 0], [0, 1], [-1, 0], [-4.94065645841247e-324, 0.785398163397449], [2.25, 3]}
split: 6 0.5 (66)
x := {[-1.5, -1], [-1.5, -1], [0.785398163397449, 1.5707963267949], [0, 0.5], [0, 1], [0, 0], [0, 1], [-1, 0], [-4.94065645841247e-324, 0.785398163397449], [2.25, 3]}
split: 4 0.5 (67)
x := {[-1.5, -1], [-1.5, -1], [0.785398163397449, 1.5707963267949], [0.5, 1], [0, 1], [0, 0], [0, 1], [-1, 0], [-4.94065645841247e-324, 0.785398163397449], [2.25, 3]}
CP(2) => {[-1.5, -1], [-1.5, -1], [0.785398163397449, 1.5707963267949], [0.5, 1], [0.5, 1], [0, 0], [0, 1], [-1, 0], [-4.94065645841247e-324, 0.785398163397449], [2.25, 3]}
split: 6 0.5 (68)
x := {[-2, -1.5], [-1.89809728810838, -1], [0.785398163397449, 1.5707963267949], [0, 0.5], [0, 1], [0, 0], [0, 1], [-1, 0], [0.785398163397449, 1.5707963267949], [2.25, 3]}
split: 4 0.5 (69)
x := {[-2, -1.5], [-1.89809728810838, -1], [0.785398163397449, 1.5707963267949], [0.5, 1], [0, 1], [0, 0], [0, 1], [-1, 0], [0.785398163397449, 1.5707963267949], [2.25, 3]}
CP(2) => {[-2, -1.5], [-1.89809728810838, -1], [0.785398163397449, 1.5707963267949], [0.5, 1], [0.5, 1], [0, 0], [0, 1], [-1, 0], [0.785398163397449, 1.5707963267949], [2.25, 3]}
split: 6 0.5 (70)
x := {[-1.5, -1], [-1.5, -1], [0.785398163397449, 1.5707963267949], [0, 0.5], [0, 1], [0, 0], [0, 1], [-1, 0], [0.785398163397449, 1.5707963267949], [2.25, 3]}
split: 4 0.5 (71)
x := {[-1.5, -1], [-1.5, -1], [0.785398163397449, 1.5707963267949], [0.5, 1], [0, 1], [0, 0], [0, 1], [-1, 0], [0.785398163397449, 1.5707963267949], [2.25, 3]}
CP(2) => {[-1.5, -1], [-1.5, -1], [0.785398163397449, 1.5707963267949], [0.5, 1], [0.5, 1], [0, 0], [0, 1], [-1, 0], [0.785398163397449, 1.5707963267949], [2.25, 3]}
split: 6 0.5 (72)
x := {[-1.5, -1], [-1.5, -1], [-4.94065645841247e-324, 0.785398163397449], [-1, -0.5], [0.5, 1], [0, 0], [0, 0.5], [-1, 0], [-4.94065645841247e-324, 0.785398163397449], [2.25, 3]}
CP(2) => {[-1.5, -1], [-1.5, -1], [-4.94065645841247e-324, 0.785398163397449], [-1, -0.5], [0.5, 1], [0, 0], [0, 0.5], [-0.5, 0], [-4.94065645841247e-324, 0.785398163397449], [2.25, 3]}
split: 2 0.392699 (73)
x := {[-1.5, -1], [-1.5, -1], [-4.94065645841247e-324, 0.785398163397449], [-1, -0.5], [0.5, 1], [0, 0], [0.5, 1], [-1, 0], [-4.94065645841247e-324, 0.785398163397449], [2.25, 3]}
split: 7 -0.5 (74)
x := {[-1.5, -1], [-1.5, -1], [-4.94065645841247e-324, 0.785398163397449], [-0.5, 0], [0, 0.5], [0, 0], [0, 1], [-1, 0], [-4.94065645841247e-324, 0.785398163397449], [2.25, 3]}
split: 6 0.5 (75)
x := {[-1.5, -1], [-1.5, -1], [-4.94065645841247e-324, 0.785398163397449], [-0.5, 0], [0.5, 1], [0, 0], [0, 1], [-1, 0], [-4.94065645841247e-324, 0.785398163397449], [2.25, 3]}
split: 6 0.5 (76)
x := {[-1.5, -1], [-1.5, -1], [-4.94065645841247e-324, 0.785398163397449], [-1, -0.5], [0.5, 1], [0, 0], [0, 0.5], [-1, 0], [0.785398163397449, 1.5707963267949], [2.25, 3]}
CP(2) => {[-1.5, -1], [-1.5, -1], [-4.94065645841247e-324, 0.785398163397449], [-1, -0.5], [0.5, 1], [0, 0], [0, 0.5], [-0.5, 0], [0.785398163397449, 1.5707963267949], [2.25, 3]}
split: 2 0.392699 (77)
x := {[-1.5, -1], [-1.5, -1], [-4.94065645841247e-324, 0.785398163397449], [-1, -0.5], [0.5, 1], [0, 0], [0.5, 1], [-1, 0], [0.785398163397449, 1.5707963267949], [2.25, 3]}
split: 7 -0.5 (78)
x := {[-1.5, -1], [-1.5, -1], [-4.94065645841247e-324, 0.785398163397449], [-0.5, 0], [0, 0.5], [0, 0], [0, 1], [-1, 0], [0.785398163397449, 1.5707963267949], [2.25, 3]}
split: 6 0.5 (79)
x := {[-1.5, -1], [-1.5, -1], [-4.94065645841247e-324, 0.785398163397449], [-0.5, 0], [0.5, 1], [0, 0], [0, 1], [-1, 0], [0.785398163397449, 1.5707963267949], [2.25, 3]}
split: 6 0.5 (80)
x := {[-2, -1.5], [-1.89809728810838, -1], [0.785398163397449, 1.5707963267949], [-1, -0.5], [0.5, 1], [0, 0], [0, 0.5], [-1, 0], [-4.94065645841247e-324, 0.785398163397449], [2.25, 3]}
CP(2) => {[-2, -1.5], [-1.89809728810838, -1], [0.785398163397449, 1.5707963267949], [-1, -0.5], [0.5, 1], [0, 0], [0, 0.5], [-0.5, 0], [-4.94065645841247e-324, 0.785398163397449], [2.25, 3]}
split: 1 -1.44905 (81)
x := {[-2, -1.5], [-1.89809728810838, -1], [0.785398163397449, 1.5707963267949], [-1, -0.5], [0.5, 1], [0, 0], [0.5, 1], [-1, 0], [-4.94065645841247e-324, 0.785398163397449], [2.25, 3]}
split: 7 -0.5 (82)
x := {[-2, -1.5], [-1.89809728810838, -1], [0.785398163397449, 1.5707963267949], [-0.5, 0], [0, 0.5], [0, 0], [0, 1], [-1, 0], [-4.94065645841247e-324, 0.785398163397449], [2.25, 3]}
split: 6 0.5 (83)
x := {[-2, -1.5], [-1.89809728810838, -1], [0.785398163397449, 1.5707963267949], [-0.5, 0], [0.5, 1], [0, 0], [0, 1], [-1, 0], [-4.94065645841247e-324, 0.785398163397449], [2.25, 3]}
split: 6 0.5 (84)
x := {[-1.5, -1], [-1.5, -1], [0.785398163397449, 1.5707963267949], [-1, -0.5], [0.5, 1], [0, 0], [0, 0.5], [-1, 0], [-4.94065645841247e-324, 0.785398163397449], [2.25, 3]}
CP(2) => {[-1.5, -1], [-1.5, -1], [0.785398163397449, 1.5707963267949], [-1, -0.5], [0.5, 1], [0, 0], [0, 0.5], [-0.5, 0], [-4.94065645841247e-324, 0.785398163397449], [2.25, 3]}
split: 8 0.392699 (85)
x := {[-1.5, -1], [-1.5, -1], [0.785398163397449, 1.5707963267949], [-1, -0.5], [0.5, 1], [0, 0], [0.5, 1], [-1, 0], [-4.94065645841247e-324, 0.785398163397449], [2.25, 3]}
split: 7 -0.5 (86)
x := {[-1.5, -1], [-1.5, -1], [0.785398163397449, 1.5707963267949], [-0.5, 0], [0, 0.5], [0, 0], [0, 1], [-1, 0], [-4.94065645841247e-324, 0.785398163397449], [2.25, 3]}
split: 6 0.5 (87)
x := {[-1.5, -1], [-1.5, -1], [0.785398163397449, 1.5707963267949], [-0.5, 0], [0.5, 1], [0, 0], [0, 1], [-1, 0], [-4.94065645841247e-324, 0.785398163397449], [2.25, 3]}
split: 6 0.5 (88)
x := {[-2, -1.5], [-1.89809728810838, -1], [0.785398163397449, 1.5707963267949], [-1, -0.5], [0.5, 1], [0, 0], [0, 0.5], [-1, 0], [0.785398163397449, 1.5707963267949], [2.25, 3]}
CP(2) => {[-2, -1.5], [-1.89809728810838, -1], [0.785398163397449, 1.5707963267949], [-1, -0.5], [0.5, 1], [0, 0], [0, 0.5], [-0.5, 0], [0.785398163397449, 1.5707963267949], [2.25, 3]}
split: 1 -1.44905 (89)
x := {[-2, -1.5], [-1.89809728810838, -1], [0.785398163397449, 1.5707963267949], [-1, -0.5], [0.5, 1], [0, 0], [0.5, 1], [-1, 0], [0.785398163397449, 1.5707963267949], [2.25, 3]}
split: 7 -0.5 (90)
x := {[-2, -1.5], [-1.89809728810838, -1], [0.785398163397449, 1.5707963267949], [-0.5, 0], [0, 0.5], [0, 0], [0, 1], [-1, 0], [0.785398163397449, 1.5707963267949], [2.25, 3]}
split: 6 0.5 (91)
x := {[-2, -1.5], [-1.89809728810838, -1], [0.785398163397449, 1.5707963267949], [-0.5, 0], [0.5, 1], [0, 0], [0, 1], [-1, 0], [0.785398163397449, 1.5707963267949], [2.25, 3]}
split: 6 0.5 (92)
x := {[-1.5, -1], [-1.5, -1], [0.785398163397449, 1.5707963267949], [-1, -0.5], [0.5, 1], [0, 0], [0, 0.5], [-1, 0], [0.785398163397449, 1.5707963267949], [2.25, 3]}
CP(2) => {[-1.5, -1], [-1.5, -1], [0.785398163397449, 1.5707963267949], [-1, -0.5], [0.5, 1], [0, 0], [0, 0.5], [-0.5, 0], [0.785398163397449, 1.5707963267949], [2.25, 3]}
split: 2 1.1781 (93)
x := {[-1.5, -1], [-1.5, -1], [0.785398163397449, 1.5707963267949], [-1, -0.5], [0.5, 1], [0, 0], [0.5, 1], [-1, 0], [0.785398163397449, 1.5707963267949], [2.25, 3]}
split: 7 -0.5 (94)
x := {[-1.5, -1], [-1.5, -1], [0.785398163397449, 1.5707963267949], [-0.5, 0], [0, 0.5], [0, 0], [0, 1], [-1, 0], [0.785398163397449, 1.5707963267949], [2.25, 3]}
split: 6 0.5 (95)
x := {[-1.5, -1], [-1.5, -1], [0.785398163397449, 1.5707963267949], [-0.5, 0], [0.5, 1], [0, 0], [0, 1], [-1, 0], [0.785398163397449, 1.5707963267949], [2.25, 3]}
split: 6 0.5 (96)
x := {[-1.5, -1], [-1.5, -1], [-4.94065645841247e-324, 0.785398163397449], [-1, -0.5], [0.5, 1], [0, 0], [0, 0.5], [0, 1], [-4.94065645841247e-324, 0.785398163397449], [2.25, 3]}
CP(2) => {[-1.5, -1], [-1.5, -1], [-4.94065645841247e-324, 0.785398163397449], [-1, -0.5], [0.5, 1], [0, 0], [0, 0.5], [0, 0.5], [-4.94065645841247e-324, 0.785398163397449], [2.25, 3]}
split: 2 0.392699 (97)
x := {[-1.5, -1], [-1.5, -1], [-4.94065645841247e-324, 0.785398163397449], [-1, -0.5], [0.5, 1], [0, 0], [0.5, 1], [0, 1], [-4.94065645841247e-324, 0.785398163397449], [2.25, 3]}
split: 7 0.5 (98)
x := {[-1.5, -1], [-1.5, -1], [-4.94065645841247e-324, 0.785398163397449], [-0.5, 0], [0, 0.5], [0, 0], [0, 1], [0, 1], [-4.94065645841247e-324, 0.785398163397449], [2.25, 3]}
split: 6 0.5 (99)
x := {[-1.5, -1], [-1.5, -1], [-4.94065645841247e-324, 0.785398163397449], [-0.5, 0], [0.5, 1], [0, 0], [0, 1], [0, 1], [-4.94065645841247e-324, 0.785398163397449], [2.25, 3]}
split: 6 0.5 (100)
x := {[-1.5, -1], [-1.5, -1], [-4.94065645841247e-324, 0.785398163397449], [-1, -0.5], [0.5, 1], [0, 0], [0, 0.5], [0, 1], [0.785398163397449, 1.5707963267949], [2.25, 3]}
CP(1) => []
x := {[-1.5, -1], [-1.5, -1], [-4.94065645841247e-324, 0.785398163397449], [-1, -0.5], [0.5, 1], [0, 0], [0.5, 1], [0, 1], [0.785398163397449, 1.5707963267949], [2.25, 3]}
split: 7 0.5 (100)
x := {[-1.5, -1], [-1.5, -1], [-4.94065645841247e-324, 0.785398163397449], [-0.5, 0], [0, 0.5], [0, 0], [0, 1], [0, 1], [0.785398163397449, 1.5707963267949], [2.25, 3]}
split: 6 0.5 (101)
x := {[-1.5, -1], [-1.5, -1], [-4.94065645841247e-324, 0.785398163397449], [-0.5, 0], [0.5, 1], [0, 0], [0, 1], [0, 1], [0.785398163397449, 1.5707963267949], [2.25, 3]}
split: 6 0.5 (102)
x := {[-2, -1.5], [-1.89809728810838, -1], [0.785398163397449, 1.5707963267949], [-1, -0.5], [0.5, 1], [0, 0], [0, 0.5], [0, 1], [-4.94065645841247e-324, 0.785398163397449], [2.25, 3]}
CP(2) => {[-2, -1.5], [-1.89809728810838, -1], [0.785398163397449, 1.5707963267949], [-1, -0.5], [0.5, 1], [0, 0], [0, 0.5], [0, 0.5], [-4.94065645841247e-324, 0.785398163397449], [2.25, 3]}
split: 1 -1.44905 (103)
x := {[-2, -1.5], [-1.89809728810838, -1], [0.785398163397449, 1.5707963267949], [-1, -0.5], [0.5, 1], [0, 0], [0.5, 1], [0, 1], [-4.94065645841247e-324, 0.785398163397449], [2.25, 3]}
split: 7 0.5 (104)
x := {[-2, -1.5], [-1.89809728810838, -1], [0.785398163397449, 1.5707963267949], [-0.5, 0], [0, 0.5], [0, 0], [0, 1], [0, 1], [-4.94065645841247e-324, 0.785398163397449], [2.25, 3]}
split: 6 0.5 (105)
x := {[-2, -1.5], [-1.89809728810838, -1], [0.785398163397449, 1.5707963267949], [-0.5, 0], [0.5, 1], [0, 0], [0, 1], [0, 1], [-4.94065645841247e-324, 0.785398163397449], [2.25, 3]}
split: 6 0.5 (106)
x := {[-1.5, -1], [-1.5, -1], [0.785398163397449, 1.5707963267949], [-1, -0.5], [0.5, 1], [0, 0], [0, 0.5], [0, 1], [-4.94065645841247e-324, 0.785398163397449], [2.25, 3]}
CP(2) => {[-1.5, -1], [-1.5, -1], [0.785398163397449, 1.5707963267949], [-1, -0.5], [0.5, 1], [0, 0], [0, 0.5], [0, 0.5], [-4.94065645841247e-324, 0.785398163397449], [2.25, 3]}
split: 8 0.392699 (107)
x := {[-1.5, -1], [-1.5, -1], [0.785398163397449, 1.5707963267949], [-1, -0.5], [0.5, 1], [0, 0], [0.5, 1], [0, 1], [-4.94065645841247e-324, 0.785398163397449], [2.25, 3]}
split: 7 0.5 (108)
x := {[-1.5, -1], [-1.5, -1], [0.785398163397449, 1.5707963267949], [-0.5, 0], [0, 0.5], [0, 0], [0, 1], [0, 1], [-4.94065645841247e-324, 0.785398163397449], [2.25, 3]}
split: 6 0.5 (109)
x := {[-1.5, -1], [-1.5, -1], [0.785398163397449, 1.5707963267949], [-0.5, 0], [0.5, 1], [0, 0], [0, 1], [0, 1], [-4.94065645841247e-324, 0.785398163397449], [2.25, 3]}
split: 6 0.5 (110)
x := {[-2, -1.5], [-1.89809728810838, -1], [0.785398163397449, 1.5707963267949], [-1, -0.5], [0.5, 1], [0, 0], [0, 0.5], [0, 1], [0.785398163397449, 1.5707963267949], [2.25, 3]}
CP(1) => []
x := {[-2, -1.5], [-1.89809728810838, -1], [0.785398163397449, 1.5707963267949], [-1, -0.5], [0.5, 1], [0, 0], [0.5, 1], [0, 1], [0.785398163397449, 1.5707963267949], [2.25, 3]}
split: 7 0.5 (110)
x := {[-2, -1.5], [-1.89809728810838, -1], [0.785398163397449, 1.5707963267949], [-0.5, 0], [0, 0.5], [0, 0], [0, 1], [0, 1], [0.785398163397449, 1.5707963267949], [2.25, 3]}
split: 6 0.5 (111)
x := {[-2, -1.5], [-1.89809728810838, -1], [0.785398163397449, 1.5707963267949], [-0.5, 0], [0.5, 1], [0, 0], [0, 1], [0, 1], [0.785398163397449, 1.5707963267949], [2.25, 3]}
split: 6 0.5 (112)
x := {[-1.5, -1], [-1.5, -1], [0.785398163397449, 1.5707963267949], [-1, -0.5], [0.5, 1], [0, 0], [0, 0.5], [0, 1], [0.785398163397449, 1.5707963267949], [2.25, 3]}
CP(1) => []
x := {[-1.5, -1], [-1.5, -1], [0.785398163397449, 1.5707963267949], [-1, -0.5], [0.5, 1], [0, 0], [0.5, 1], [0, 1], [0.785398163397449, 1.5707963267949], [2.25, 3]}
split: 7 0.5 (112)
x := {[-1.5, -1], [-1.5, -1], [0.785398163397449, 1.5707963267949], [-0.5, 0], [0, 0.5], [0, 0], [0, 1], [0, 1], [0.785398163397449, 1.5707963267949], [2.25, 3]}
split: 6 0.5 (113)
x := {[-1.5, -1], [-1.5, -1], [0.785398163397449, 1.5707963267949], [-0.5, 0], [0.5, 1], [0, 0], [0, 1], [0, 1], [0.785398163397449, 1.5707963267949], [2.25, 3]}
split: 6 0.5 (114)
x := {[-1.5, -1], [-1.5, -1], [-4.94065645841247e-324, 0.785398163397449], [0, 0.5], [0, 0.5], [0, 0], [0, 1], [-1, 0], [-4.94065645841247e-324, 0.785398163397449], [2.25, 3]}
split: 6 0.5 (115)
x := {[-1.5, -1], [-1.5, -1], [-4.94065645841247e-324, 0.785398163397449], [0, 0.5], [0.5, 1], [0, 0], [0, 1], [-1, 0], [-4.94065645841247e-324, 0.785398163397449], [2.25, 3]}
split: 6 0.5 (116)
x := {[-1.5, -1], [-1.5, -1], [-4.94065645841247e-324, 0.785398163397449], [0.5, 1], [0.5, 1], [0, 0], [0, 0.5], [-1, 0], [-4.94065645841247e-324, 0.785398163397449], [2.25, 3]}
CP(2) => {[-1.5, -1], [-1.5, -1], [-4.94065645841247e-324, 0.785398163397449], [0.5, 1], [0.5, 1], [0, 0], [0, 0.5], [-0.5, 0], [-4.94065645841247e-324, 0.785398163397449], [2.25, 3]}
split: 2 0.392699 (117)
x := {[-1.5, -1], [-1.5, -1], [-4.94065645841247e-324, 0.785398163397449], [0.5, 1], [0.5, 1], [0, 0], [0.5, 1], [-1, 0], [-4.94065645841247e-324, 0.785398163397449], [2.25, 3]}
split: 7 -0.5 (118)
x := {[-1.5, -1], [-1.5, -1], [-4.94065645841247e-324, 0.785398163397449], [0, 0.5], [0, 0.5], [0, 0], [0, 1], [-1, 0], [0.785398163397449, 1.5707963267949], [2.25, 3]}
split: 6 0.5 (119)
x := {[-1.5, -1], [-1.5, -1], [-4.94065645841247e-324, 0.785398163397449], [0, 0.5], [0.5, 1], [0, 0], [0, 1], [-1, 0], [0.785398163397449, 1.5707963267949], [2.25, 3]}
split: 6 0.5 (120)
x := {[-1.5, -1], [-1.5, -1], [-4.94065645841247e-324, 0.785398163397449], [0.5, 1], [0.5, 1], [0, 0], [0, 0.5], [-1, 0], [0.785398163397449, 1.5707963267949], [2.25, 3]}
CP(1) => []
x := {[-1.5, -1], [-1.5, -1], [-4.94065645841247e-324, 0.785398163397449], [0.5, 1], [0.5, 1], [0, 0], [0.5, 1], [-1, 0], [0.785398163397449, 1.5707963267949], [2.25, 3]}
split: 7 -0.5 (120)
x := {[-2, -1.5], [-1.89809728810838, -1], [0.785398163397449, 1.5707963267949], [0, 0.5], [0, 0.5], [0, 0], [0, 1], [-1, 0], [-4.94065645841247e-324, 0.785398163397449], [2.25, 3]}
split: 6 0.5 (121)
x := {[-2, -1.5], [-1.89809728810838, -1], [0.785398163397449, 1.5707963267949], [0, 0.5], [0.5, 1], [0, 0], [0, 1], [-1, 0], [-4.94065645841247e-324, 0.785398163397449], [2.25, 3]}
split: 6 0.5 (122)
x := {[-2, -1.5], [-1.89809728810838, -1], [0.785398163397449, 1.5707963267949], [0.5, 1], [0.5, 1], [0, 0], [0, 0.5], [-1, 0], [-4.94065645841247e-324, 0.785398163397449], [2.25, 3]}
CP(2) => {[-2, -1.5], [-1.89809728810838, -1], [0.785398163397449, 1.5707963267949], [0.5, 1], [0.5, 1], [0, 0], [0, 0.5], [-0.5, 0], [-4.94065645841247e-324, 0.785398163397449], [2.25, 3]}
split: 1 -1.44905 (123)
x := {[-2, -1.5], [-1.89809728810838, -1], [0.785398163397449, 1.5707963267949], [0.5, 1], [0.5, 1], [0, 0], [0.5, 1], [-1, 0], [-4.94065645841247e-324, 0.785398163397449], [2.25, 3]}
split: 7 -0.5 (124)
x := {[-1.5, -1], [-1.5, -1], [0.785398163397449, 1.5707963267949], [0, 0.5], [0, 0.5], [0, 0], [0, 1], [-1, 0], [-4.94065645841247e-324, 0.785398163397449], [2.25, 3]}
split: 6 0.5 (125)
x := {[-1.5, -1], [-1.5, -1], [0.785398163397449, 1.5707963267949], [0, 0.5], [0.5, 1], [0, 0], [0, 1], [-1, 0], [-4.94065645841247e-324, 0.785398163397449], [2.25, 3]}
split: 6 0.5 (126)
x := {[-1.5, -1], [-1.5, -1], [0.785398163397449, 1.5707963267949], [0.5, 1], [0.5, 1], [0, 0], [0, 0.5], [-1, 0], [-4.94065645841247e-324, 0.785398163397449], [2.25, 3]}
CP(2) => {[-1.5, -1], [-1.5, -1], [0.785398163397449, 1.5707963267949], [0.5, 1], [0.5, 1], [0, 0], [0, 0.5], [-0.5, 0], [-4.94065645841247e-324, 0.785398163397449], [2.25, 3]}
split: 8 0.392699 (127)
x := {[-1.5, -1], [-1.5, -1], [0.785398163397449, 1.5707963267949], [0.5, 1], [0.5, 1], [0, 0], [0.5, 1], [-1, 0], [-4.94065645841247e-324, 0.785398163397449], [2.25, 3]}
split: 7 -0.5 (128)
x := {[-2, -1.5], [-1.89809728810838, -1], [0.785398163397449, 1.5707963267949], [0, 0.5], [0, 0.5], [0, 0], [0, 1], [-1, 0], [0.785398163397449, 1.5707963267949], [2.25, 3]}
split: 6 0.5 (129)
x := {[-2, -1.5], [-1.89809728810838, -1], [0.785398163397449, 1.5707963267949], [0, 0.5], [0.5, 1], [0, 0], [0, 1], [-1, 0], [0.785398163397449, 1.5707963267949], [2.25, 3]}
split: 6 0.5 (130)
x := {[-2, -1.5], [-1.89809728810838, -1], [0.785398163397449, 1.5707963267949], [0.5, 1], [0.5, 1], [0, 0], [0, 0.5], [-1, 0], [0.785398163397449, 1.5707963267949], [2.25, 3]}
CP(1) => []
x := {[-2, -1.5], [-1.89809728810838, -1], [0.785398163397449, 1.5707963267949], [0.5, 1], [0.5, 1], [0, 0], [0.5, 1], [-1, 0], [0.785398163397449, 1.5707963267949], [2.25, 3]}
split: 7 -0.5 (130)
x := {[-1.5, -1], [-1.5, -1], [0.785398163397449, 1.5707963267949], [0, 0.5], [0, 0.5], [0, 0], [0, 1], [-1, 0], [0.785398163397449, 1.5707963267949], [2.25, 3]}
split: 6 0.5 (131)
x := {[-1.5, -1], [-1.5, -1], [0.785398163397449, 1.5707963267949], [0, 0.5], [0.5, 1], [0, 0], [0, 1], [-1, 0], [0.785398163397449, 1.5707963267949], [2.25, 3]}
split: 6 0.5 (132)
x := {[-1.5, -1], [-1.5, -1], [0.785398163397449, 1.5707963267949], [0.5, 1], [0.5, 1], [0, 0], [0, 0.5], [-1, 0], [0.785398163397449, 1.5707963267949], [2.25, 3]}
CP(1) => []
x := {[-1.5, -1], [-1.5, -1], [0.785398163397449, 1.5707963267949], [0.5, 1], [0.5, 1], [0, 0], [0.5, 1], [-1, 0], [0.785398163397449, 1.5707963267949], [2.25, 3]}
split: 7 -0.5 (132)
x := {[-1.5, -1], [-1.5, -1], [-4.94065645841247e-324, 0.392699081698724], [-1, -0.5], [0.5, 1], [0, 0], [0, 0.5], [-0.5, 0], [-4.94065645841247e-324, 0.785398163397449], [2.25, 3]}
CP(2) => {[-1.5, -1], [-1.43959285297413, -1], [-4.94065645841247e-324, 0.387204789493637], [-1, -0.5], [0.5, 1], [0, 0], [0, 0.5], [-0.5, 0], [-4.94065645841247e-324, 0.785398163397449], [2.25, 3]}
split: 8 0.392699 (133)
x := {[-1.5, -1], [-1.5, -1], [0.392699081698724, 0.785398163397449], [-1, -0.5], [0.5, 1], [0, 0], [0, 0.5], [-0.5, 0], [-4.94065645841247e-324, 0.785398163397449], [2.25, 3]}
split: 8 0.392699 (134)
x := {[-1.5, -1], [-1.5, -1], [-4.94065645841247e-324, 0.785398163397449], [-1, -0.5], [0.5, 1], [0, 0], [0.5, 1], [-1, -0.5], [-4.94065645841247e-324, 0.785398163397449], [2.25, 3]}
split: 2 0.392699 (135)
x := {[-1.5, -1], [-1.5, -1], [-4.94065645841247e-324, 0.785398163397449], [-1, -0.5], [0.5, 1], [0, 0], [0.5, 1], [-0.5, 0], [-4.94065645841247e-324, 0.785398163397449], [2.25, 3]}
split: 2 0.392699 (136)
x := {[-1.5, -1], [-1.5, -1], [-4.94065645841247e-324, 0.785398163397449], [-0.5, 0], [0, 0.5], [0, 0], [0, 0.5], [-1, 0], [-4.94065645841247e-324, 0.785398163397449], [2.25, 3]}
CP(1) => []
x := {[-1.5, -1], [-1.5, -1], [-4.94065645841247e-324, 0.785398163397449], [-0.5, 0], [0, 0.5], [0, 0], [0.5, 1], [-1, 0], [-4.94065645841247e-324, 0.785398163397449], [2.25, 3]}
split: 7 -0.5 (136)
x := {[-1.5, -1], [-1.5, -1], [-4.94065645841247e-324, 0.785398163397449], [-0.5, 0], [0.5, 1], [0, 0], [0, 0.5], [-1, 0], [-4.94065645841247e-324, 0.785398163397449], [2.25, 3]}
CP(1) => []
x := {[-1.5, -1], [-1.5, -1], [-4.94065645841247e-324, 0.785398163397449], [-0.5, 0], [0.5, 1], [0, 0], [0.5, 1], [-1, 0], [-4.94065645841247e-324, 0.785398163397449], [2.25, 3]}
split: 7 -0.5 (136)
x := {[-1.5, -1], [-1.5, -1], [-4.94065645841247e-324, 0.392699081698724], [-1, -0.5], [0.5, 1], [0, 0], [0, 0.5], [-0.5, 0], [0.785398163397449, 1.5707963267949], [2.25, 3]}
CP(2) => {[-1.5, -1], [-1.43959285297413, -1], [-4.94065645841247e-324, 0.387204789493637], [-1, -0.5], [0.5, 1], [0, 0], [0, 0.5], [-0.5, 0], [0.785398163397449, 1.5707963267949], [2.25, 3]}
split: 8 1.1781 (137)
x := {[-1.5, -1], [-1.5, -1], [0.392699081698724, 0.785398163397449], [-1, -0.5], [0.5, 1], [0, 0], [0, 0.5], [-0.5, 0], [0.785398163397449, 1.5707963267949], [2.25, 3]}
split: 8 1.1781 (138)
x := {[-1.5, -1], [-1.5, -1], [-4.94065645841247e-324, 0.785398163397449], [-1, -0.5], [0.5, 1], [0, 0], [0.5, 1], [-1, -0.5], [0.785398163397449, 1.5707963267949], [2.25, 3]}
split: 2 0.392699 (139)
x := {[-1.5, -1], [-1.5, -1], [-4.94065645841247e-324, 0.785398163397449], [-1, -0.5], [0.5, 1], [0, 0], [0.5, 1], [-0.5, 0], [0.785398163397449, 1.5707963267949], [2.25, 3]}
split: 2 0.392699 (140)
x := {[-1.5, -1], [-1.5, -1], [-4.94065645841247e-324, 0.785398163397449], [-0.5, 0], [0, 0.5], [0, 0], [0, 0.5], [-1, 0], [0.785398163397449, 1.5707963267949], [2.25, 3]}
CP(1) => []
x := {[-1.5, -1], [-1.5, -1], [-4.94065645841247e-324, 0.785398163397449], [-0.5, 0], [0, 0.5], [0, 0], [0.5, 1], [-1, 0], [0.785398163397449, 1.5707963267949], [2.25, 3]}
split: 7 -0.5 (140)
x := {[-1.5, -1], [-1.5, -1], [-4.94065645841247e-324, 0.785398163397449], [-0.5, 0], [0.5, 1], [0, 0], [0, 0.5], [-1, 0], [0.785398163397449, 1.5707963267949], [2.25, 3]}
CP(2) => {[-1.5, -1], [-1.5, -1], [-4.94065645841247e-324, 0.785398163397449], [-0.5, 0], [0.5, 1], [0, 0], [0, 0.5], [-0.5, 0], [0.785398163397449, 1.5707963267949], [2.25, 3]}
split: 2 0.392699 (141)
x := {[-1.5, -1], [-1.5, -1], [-4.94065645841247e-324, 0.785398163397449], [-0.5, 0], [0.5, 1], [0, 0], [0.5, 1], [-1, 0], [0.785398163397449, 1.5707963267949], [2.25, 3]}
split: 7 -0.5 (142)
x := {[-2, -1.5], [-1.89809728810838, -1.44904864405419], [0.785398163397449, 1.5707963267949], [-1, -0.5], [0.5, 1], [0, 0], [0, 0.5], [-0.5, 0], [-4.94065645841247e-324, 0.785398163397449], [2.25, 3]}
CP(1) => []
x := {[-2, -1.5], [-1.44904864405419, -1], [0.785398163397449, 1.5707963267949], [-1, -0.5], [0.5, 1], [0, 0], [0, 0.5], [-0.5, 0], [-4.94065645841247e-324, 0.785398163397449], [2.25, 3]}
split: 8 0.392699 (142)
x := {[-2, -1.5], [-1.89809728810838, -1], [0.785398163397449, 1.5707963267949], [-1, -0.5], [0.5, 1], [0, 0], [0.5, 1], [-1, -0.5], [-4.94065645841247e-324, 0.785398163397449], [2.25, 3]}
split: 1 -1.44905 (143)
x := {[-2, -1.5], [-1.89809728810838, -1], [0.785398163397449, 1.5707963267949], [-1, -0.5], [0.5, 1], [0, 0], [0.5, 1], [-0.5, 0], [-4.94065645841247e-324, 0.785398163397449], [2.25, 3]}
split: 1 -1.44905 (144)
x := {[-2, -1.5], [-1.89809728810838, -1], [0.785398163397449, 1.5707963267949], [-0.5, 0], [0, 0.5], [0, 0], [0, 0.5], [-1, 0], [-4.94065645841247e-324, 0.785398163397449], [2.25, 3]}
CP(1) => []
x := {[-2, -1.5], [-1.89809728810838, -1], [0.785398163397449, 1.5707963267949], [-0.5, 0], [0, 0.5], [0, 0], [0.5, 1], [-1, 0], [-4.94065645841247e-324, 0.785398163397449], [2.25, 3]}
split: 7 -0.5 (144)
x := {[-2, -1.5], [-1.89809728810838, -1], [0.785398163397449, 1.5707963267949], [-0.5, 0], [0.5, 1], [0, 0], [0, 0.5], [-1, 0], [-4.94065645841247e-324, 0.785398163397449], [2.25, 3]}
CP(1) => []
x := {[-2, -1.5], [-1.89809728810838, -1], [0.785398163397449, 1.5707963267949], [-0.5, 0], [0.5, 1], [0, 0], [0.5, 1], [-1, 0], [-4.94065645841247e-324, 0.785398163397449], [2.25, 3]}
split: 7 -0.5 (144)
x := {[-1.5, -1], [-1.5, -1], [0.785398163397449, 1.5707963267949], [-1, -0.5], [0.5, 1], [0, 0], [0, 0.5], [-0.5, 0], [-4.94065645841247e-324, 0.392699081698724], [2.25, 3]}
CP(1) => []
x := {[-1.5, -1], [-1.5, -1], [0.785398163397449, 1.5707963267949], [-1, -0.5], [0.5, 1], [0, 0], [0, 0.5], [-0.5, 0], [0.392699081698724, 0.785398163397449], [2.25, 3]}
CP(1) => []
x := {[-1.5, -1], [-1.5, -1], [0.785398163397449, 1.5707963267949], [-1, -0.5], [0.5, 1], [0, 0], [0.5, 1], [-1, -0.5], [-4.94065645841247e-324, 0.785398163397449], [2.25, 3]}
split: 8 0.392699 (143)
x := {[-1.5, -1], [-1.5, -1], [0.785398163397449, 1.5707963267949], [-1, -0.5], [0.5, 1], [0, 0], [0.5, 1], [-0.5, 0], [-4.94065645841247e-324, 0.785398163397449], [2.25, 3]}
split: 8 0.392699 (144)
x := {[-1.5, -1], [-1.5, -1], [0.785398163397449, 1.5707963267949], [-0.5, 0], [0, 0.5], [0, 0], [0, 0.5], [-1, 0], [-4.94065645841247e-324, 0.785398163397449], [2.25, 3]}
CP(1) => []
x := {[-1.5, -1], [-1.5, -1], [0.785398163397449, 1.5707963267949], [-0.5, 0], [0, 0.5], [0, 0], [0.5, 1], [-1, 0], [-4.94065645841247e-324, 0.785398163397449], [2.25, 3]}
split: 7 -0.5 (144)
x := {[-1.5, -1], [-1.5, -1], [0.785398163397449, 1.5707963267949], [-0.5, 0], [0.5, 1], [0, 0], [0, 0.5], [-1, 0], [-4.94065645841247e-324, 0.785398163397449], [2.25, 3]}
CP(1) => []
x := {[-1.5, -1], [-1.5, -1], [0.785398163397449, 1.5707963267949], [-0.5, 0], [0.5, 1], [0, 0], [0.5, 1], [-1, 0], [-4.94065645841247e-324, 0.785398163397449], [2.25, 3]}
split: 7 -0.5 (144)
x := {[-2, -1.5], [-1.89809728810838, -1.44904864405419], [0.785398163397449, 1.5707963267949], [-1, -0.5], [0.5, 1], [0, 0], [0, 0.5], [-0.5, 0], [0.785398163397449, 1.5707963267949], [2.25, 3]}
CP(1) => []
x := {[-2, -1.5], [-1.44904864405419, -1], [0.785398163397449, 1.5707963267949], [-1, -0.5], [0.5, 1], [0, 0], [0, 0.5], [-0.5, 0], [0.785398163397449, 1.5707963267949], [2.25, 3]}
split: 2 1.1781 (144)
x := {[-2, -1.5], [-1.89809728810838, -1], [0.785398163397449, 1.5707963267949], [-1, -0.5], [0.5, 1], [0, 0], [0.5, 1], [-1, -0.5], [0.785398163397449, 1.5707963267949], [2.25, 3]}
split: 1 -1.44905 (145)
x := {[-2, -1.5], [-1.89809728810838, -1], [0.785398163397449, 1.5707963267949], [-1, -0.5], [0.5, 1], [0, 0], [0.5, 1], [-0.5, 0], [0.785398163397449, 1.5707963267949], [2.25, 3]}
split: 1 -1.44905 (146)
x := {[-2, -1.5], [-1.89809728810838, -1], [0.785398163397449, 1.5707963267949], [-0.5, 0], [0, 0.5], [0, 0], [0, 0.5], [-1, 0], [0.785398163397449, 1.5707963267949], [2.25, 3]}
CP(1) => []
x := {[-2, -1.5], [-1.89809728810838, -1], [0.785398163397449, 1.5707963267949], [-0.5, 0], [0, 0.5], [0, 0], [0.5, 1], [-1, 0], [0.785398163397449, 1.5707963267949], [2.25, 3]}
split: 7 -0.5 (146)
x := {[-2, -1.5], [-1.89809728810838, -1], [0.785398163397449, 1.5707963267949], [-0.5, 0], [0.5, 1], [0, 0], [0, 0.5], [-1, 0], [0.785398163397449, 1.5707963267949], [2.25, 3]}
CP(2) => {[-2, -1.5], [-1.89809728810838, -1], [0.785398163397449, 1.5707963267949], [-0.5, 0], [0.5, 1], [0, 0], [0, 0.5], [-0.5, 0], [0.785398163397449, 1.5707963267949], [2.25, 3]}
split: 1 -1.44905 (147)
x := {[-2, -1.5], [-1.89809728810838, -1], [0.785398163397449, 1.5707963267949], [-0.5, 0], [0.5, 1], [0, 0], [0.5, 1], [-1, 0], [0.785398163397449, 1.5707963267949], [2.25, 3]}
split: 7 -0.5 (148)
x := {[-1.5, -1], [-1.5, -1], [0.785398163397449, 1.17809724509617], [-1, -0.5], [0.5, 1], [0, 0], [0, 0.5], [-0.5, 0], [0.785398163397449, 1.5707963267949], [2.25, 3]}
split: 8 1.1781 (149)
x := {[-1.5, -1], [-1.5, -1], [1.17809724509617, 1.5707963267949], [-1, -0.5], [0.5, 1], [0, 0], [0, 0.5], [-0.5, 0], [0.785398163397449, 1.5707963267949], [2.25, 3]}
CP(3) => {[-1.44296841303095, -1], [-1.44296841303095, -1], [1.17809724509617, 1.5707963267949], [-1, -0.5], [0.5, 1], [0, 0], [0, 0.5], [-0.5, 0], [0.785398163397449, 1.5707963267949], [2.25, 3]}
split: 8 1.1781 (150)
x := {[-1.5, -1], [-1.5, -1], [0.785398163397449, 1.5707963267949], [-1, -0.5], [0.5, 1], [0, 0], [0.5, 1], [-1, -0.5], [0.785398163397449, 1.5707963267949], [2.25, 3]}
split: 2 1.1781 (151)
x := {[-1.5, -1], [-1.5, -1], [0.785398163397449, 1.5707963267949], [-1, -0.5], [0.5, 1], [0, 0], [0.5, 1], [-0.5, 0], [0.785398163397449, 1.5707963267949], [2.25, 3]}
split: 2 1.1781 (152)
x := {[-1.5, -1], [-1.5, -1], [0.785398163397449, 1.5707963267949], [-0.5, 0], [0, 0.5], [0, 0], [0, 0.5], [-1, 0], [0.785398163397449, 1.5707963267949], [2.25, 3]}
CP(1) => []
x := {[-1.5, -1], [-1.5, -1], [0.785398163397449, 1.5707963267949], [-0.5, 0], [0, 0.5], [0, 0], [0.5, 1], [-1, 0], [0.785398163397449, 1.5707963267949], [2.25, 3]}
split: 7 -0.5 (152)
x := {[-1.5, -1], [-1.5, -1], [0.785398163397449, 1.5707963267949], [-0.5, 0], [0.5, 1], [0, 0], [0, 0.5], [-1, 0], [0.785398163397449, 1.5707963267949], [2.25, 3]}
CP(2) => {[-1.5, -1], [-1.5, -1], [0.785398163397449, 1.5707963267949], [-0.5, 0], [0.5, 1], [0, 0], [0, 0.5], [-0.5, 0], [0.785398163397449, 1.5707963267949], [2.25, 3]}
split: 2 1.1781 (153)
x := {[-1.5, -1], [-1.5, -1], [0.785398163397449, 1.5707963267949], [-0.5, 0], [0.5, 1], [0, 0], [0.5, 1], [-1, 0], [0.785398163397449, 1.5707963267949], [2.25, 3]}
split: 7 -0.5 (154)
x := {[-1.5, -1], [-1.5, -1], [-4.94065645841247e-324, 0.392699081698724], [-1, -0.5], [0.5, 1], [0, 0], [0, 0.5], [0, 0.5], [-4.94065645841247e-324, 0.785398163397449], [2.25, 3]}
CP(2) => {[-1.5, -1], [-1.43959285297413, -1], [-4.94065645841247e-324, 0.387204789493637], [-1, -0.5], [0.5, 1], [0, 0], [0, 0.5], [0, 0.5], [-4.94065645841247e-324, 0.785398163397449], [2.25, 3]}
split: 8 0.392699 (155)
x := {[-1.5, -1], [-1.5, -1], [0.392699081698724, 0.785398163397449], [-1, -0.5], [0.5, 1], [0, 0], [0, 0.5], [0, 0.5], [-4.94065645841247e-324, 0.785398163397449], [2.25, 3]}
split: 8 0.392699 (156)
x := {[-1.5, -1], [-1.5, -1], [-4.94065645841247e-324, 0.785398163397449], [-1, -0.5], [0.5, 1], [0, 0], [0.5, 1], [0, 0.5], [-4.94065645841247e-324, 0.785398163397449], [2.25, 3]}
split: 2 0.392699 (157)
x := {[-1.5, -1], [-1.5, -1], [-4.94065645841247e-324, 0.785398163397449], [-1, -0.5], [0.5, 1], [0, 0], [0.5, 1], [0.5, 1], [-4.94065645841247e-324, 0.785398163397449], [2.25, 3]}
split: 2 0.392699 (158)
x := {[-1.5, -1], [-1.5, -1], [-4.94065645841247e-324, 0.785398163397449], [-0.5, 0], [0, 0.5], [0, 0], [0, 0.5], [0, 1], [-4.94065645841247e-324, 0.785398163397449], [2.25, 3]}
CP(1) => []
x := {[-1.5, -1], [-1.5, -1], [-4.94065645841247e-324, 0.785398163397449], [-0.5, 0], [0, 0.5], [0, 0], [0.5, 1], [0, 1], [-4.94065645841247e-324, 0.785398163397449], [2.25, 3]}
split: 7 0.5 (158)
x := {[-1.5, -1], [-1.5, -1], [-4.94065645841247e-324, 0.785398163397449], [-0.5, 0], [0.5, 1], [0, 0], [0, 0.5], [0, 1], [-4.94065645841247e-324, 0.785398163397449], [2.25, 3]}
CP(1) => []
x := {[-1.5, -1], [-1.5, -1], [-4.94065645841247e-324, 0.785398163397449], [-0.5, 0], [0.5, 1], [0, 0], [0.5, 1], [0, 1], [-4.94065645841247e-324, 0.785398163397449], [2.25, 3]}
split: 7 0.5 (158)
x := {[-1.5, -1], [-1.5, -1], [-4.94065645841247e-324, 0.785398163397449], [-1, -0.5], [0.5, 1], [0, 0], [0.5, 1], [0, 0.5], [0.785398163397449, 1.5707963267949], [2.25, 3]}
split: 2 0.392699 (159)
x := {[-1.5, -1], [-1.5, -1], [-4.94065645841247e-324, 0.785398163397449], [-1, -0.5], [0.5, 1], [0, 0], [0.5, 1], [0.5, 1], [0.785398163397449, 1.5707963267949], [2.25, 3]}
split: 2 0.392699 (160)
x := {[-1.5, -1], [-1.5, -1], [-4.94065645841247e-324, 0.785398163397449], [-0.5, 0], [0, 0.5], [0, 0], [0, 0.5], [0, 1], [0.785398163397449, 1.5707963267949], [2.25, 3]}
CP(1) => []
x := {[-1.5, -1], [-1.5, -1], [-4.94065645841247e-324, 0.785398163397449], [-0.5, 0], [0, 0.5], [0, 0], [0.5, 1], [0, 1], [0.785398163397449, 1.5707963267949], [2.25, 3]}
split: 7 0.5 (160)
x := {[-1.5, -1], [-1.5, -1], [-4.94065645841247e-324, 0.785398163397449], [-0.5, 0], [0.5, 1], [0, 0], [0, 0.5], [0, 1], [0.785398163397449, 1.5707963267949], [2.25, 3]}
CP(1) => []
x := {[-1.5, -1], [-1.5, -1], [-4.94065645841247e-324, 0.785398163397449], [-0.5, 0], [0.5, 1], [0, 0], [0.5, 1], [0, 1], [0.785398163397449, 1.5707963267949], [2.25, 3]}
split: 7 0.5 (160)
x := {[-2, -1.5], [-1.89809728810838, -1.44904864405419], [0.785398163397449, 1.5707963267949], [-1, -0.5], [0.5, 1], [0, 0], [0, 0.5], [0, 0.5], [-4.94065645841247e-324, 0.785398163397449], [2.25, 3]}
CP(1) => []
x := {[-2, -1.5], [-1.44904864405419, -1], [0.785398163397449, 1.5707963267949], [-1, -0.5], [0.5, 1], [0, 0], [0, 0.5], [0, 0.5], [-4.94065645841247e-324, 0.785398163397449], [2.25, 3]}
split: 8 0.392699 (160)
x := {[-2, -1.5], [-1.89809728810838, -1], [0.785398163397449, 1.5707963267949], [-1, -0.5], [0.5, 1], [0, 0], [0.5, 1], [0, 0.5], [-4.94065645841247e-324, 0.785398163397449], [2.25, 3]}
split: 1 -1.44905 (161)
x := {[-2, -1.5], [-1.89809728810838, -1], [0.785398163397449, 1.5707963267949], [-1, -0.5], [0.5, 1], [0, 0], [0.5, 1], [0.5, 1], [-4.94065645841247e-324, 0.785398163397449], [2.25, 3]}
split: 1 -1.44905 (162)
x := {[-2, -1.5], [-1.89809728810838, -1], [0.785398163397449, 1.5707963267949], [-0.5, 0], [0, 0.5], [0, 0], [0, 0.5], [0, 1], [-4.94065645841247e-324, 0.785398163397449], [2.25, 3]}
CP(1) => []
x := {[-2, -1.5], [-1.89809728810838, -1], [0.785398163397449, 1.5707963267949], [-0.5, 0], [0, 0.5], [0, 0], [0.5, 1], [0, 1], [-4.94065645841247e-324, 0.785398163397449], [2.25, 3]}
split: 7 0.5 (162)
x := {[-2, -1.5], [-1.89809728810838, -1], [0.785398163397449, 1.5707963267949], [-0.5, 0], [0.5, 1], [0, 0], [0, 0.5], [0, 1], [-4.94065645841247e-324, 0.785398163397449], [2.25, 3]}
CP(1) => []
x := {[-2, -1.5], [-1.89809728810838, -1], [0.785398163397449, 1.5707963267949], [-0.5, 0], [0.5, 1], [0, 0], [0.5, 1], [0, 1], [-4.94065645841247e-324, 0.785398163397449], [2.25, 3]}
split: 7 0.5 (162)
x := {[-1.5, -1], [-1.5, -1], [0.785398163397449, 1.5707963267949], [-1, -0.5], [0.5, 1], [0, 0], [0, 0.5], [0, 0.5], [-4.94065645841247e-324, 0.392699081698724], [2.25, 3]}
split: 2 1.1781 (163)
x := {[-1.5, -1], [-1.5, -1], [0.785398163397449, 1.5707963267949], [-1, -0.5], [0.5, 1], [0, 0], [0, 0.5], [0, 0.5], [0.392699081698724, 0.785398163397449], [2.25, 3]}
CP(1) => []
x := {[-1.5, -1], [-1.5, -1], [0.785398163397449, 1.5707963267949], [-1, -0.5], [0.5, 1], [0, 0], [0.5, 1], [0, 0.5], [-4.94065645841247e-324, 0.785398163397449], [2.25, 3]}
split: 8 0.392699 (163)
x := {[-1.5, -1], [-1.5, -1], [0.785398163397449, 1.5707963267949], [-1, -0.5], [0.5, 1], [0, 0], [0.5, 1], [0.5, 1], [-4.94065645841247e-324, 0.785398163397449], [2.25, 3]}
split: 8 0.392699 (164)
x := {[-1.5, -1], [-1.5, -1], [0.785398163397449, 1.5707963267949], [-0.5, 0], [0, 0.5], [0, 0], [0, 0.5], [0, 1], [-4.94065645841247e-324, 0.785398163397449], [2.25, 3]}
CP(1) => []
x := {[-1.5, -1], [-1.5, -1], [0.785398163397449, 1.5707963267949], [-0.5, 0], [0, 0.5], [0, 0], [0.5, 1], [0, 1], [-4.94065645841247e-324, 0.785398163397449], [2.25, 3]}
split: 7 0.5 (164)
x := {[-1.5, -1], [-1.5, -1], [0.785398163397449, 1.5707963267949], [-0.5, 0], [0.5, 1], [0, 0], [0, 0.5], [0, 1], [-4.94065645841247e-324, 0.785398163397449], [2.25, 3]}
CP(1) => []
x := {[-1.5, -1], [-1.5, -1], [0.785398163397449, 1.5707963267949], [-0.5, 0], [0.5, 1], [0, 0], [0.5, 1], [0, 1], [-4.94065645841247e-324, 0.785398163397449], [2.25, 3]}
split: 7 0.5 (164)
x := {[-2, -1.5], [-1.89809728810838, -1], [0.785398163397449, 1.5707963267949], [-1, -0.5], [0.5, 1], [0, 0], [0.5, 1], [0, 0.5], [0.785398163397449, 1.5707963267949], [2.25, 3]}
split: 1 -1.44905 (165)
x := {[-2, -1.5], [-1.89809728810838, -1], [0.785398163397449, 1.5707963267949], [-1, -0.5], [0.5, 1], [0, 0], [0.5, 1], [0.5, 1], [0.785398163397449, 1.5707963267949], [2.25, 3]}
split: 1 -1.44905 (166)
x := {[-2, -1.5], [-1.89809728810838, -1], [0.785398163397449, 1.5707963267949], [-0.5, 0], [0, 0.5], [0, 0], [0, 0.5], [0, 1], [0.785398163397449, 1.5707963267949], [2.25, 3]}
CP(1) => []
x := {[-2, -1.5], [-1.89809728810838, -1], [0.785398163397449, 1.5707963267949], [-0.5, 0], [0, 0.5], [0, 0], [0.5, 1], [0, 1], [0.785398163397449, 1.5707963267949], [2.25, 3]}
split: 7 0.5 (166)
x := {[-2, -1.5], [-1.89809728810838, -1], [0.785398163397449, 1.5707963267949], [-0.5, 0], [0.5, 1], [0, 0], [0, 0.5], [0, 1], [0.785398163397449, 1.5707963267949], [2.25, 3]}
CP(1) => []
x := {[-2, -1.5], [-1.89809728810838, -1], [0.785398163397449, 1.5707963267949], [-0.5, 0], [0.5, 1], [0, 0], [0.5, 1], [0, 1], [0.785398163397449, 1.5707963267949], [2.25, 3]}
split: 7 0.5 (166)
x := {[-1.5, -1], [-1.5, -1], [0.785398163397449, 1.5707963267949], [-1, -0.5], [0.5, 1], [0, 0], [0.5, 1], [0, 0.5], [0.785398163397449, 1.5707963267949], [2.25, 3]}
split: 2 1.1781 (167)
x := {[-1.5, -1], [-1.5, -1], [0.785398163397449, 1.5707963267949], [-1, -0.5], [0.5, 1], [0, 0], [0.5, 1], [0.5, 1], [0.785398163397449, 1.5707963267949], [2.25, 3]}
split: 2 1.1781 (168)
x := {[-1.5, -1], [-1.5, -1], [0.785398163397449, 1.5707963267949], [-0.5, 0], [0, 0.5], [0, 0], [0, 0.5], [0, 1], [0.785398163397449, 1.5707963267949], [2.25, 3]}
CP(1) => []
x := {[-1.5, -1], [-1.5, -1], [0.785398163397449, 1.5707963267949], [-0.5, 0], [0, 0.5], [0, 0], [0.5, 1], [0, 1], [0.785398163397449, 1.5707963267949], [2.25, 3]}
split: 7 0.5 (168)
x := {[-1.5, -1], [-1.5, -1], [0.785398163397449, 1.5707963267949], [-0.5, 0], [0.5, 1], [0, 0], [0, 0.5], [0, 1], [0.785398163397449, 1.5707963267949], [2.25, 3]}
CP(1) => []
x := {[-1.5, -1], [-1.5, -1], [0.785398163397449, 1.5707963267949], [-0.5, 0], [0.5, 1], [0, 0], [0.5, 1], [0, 1], [0.785398163397449, 1.5707963267949], [2.25, 3]}
split: 7 0.5 (168)
x := {[-1.5, -1], [-1.5, -1], [-4.94065645841247e-324, 0.785398163397449], [0, 0.5], [0, 0.5], [0, 0], [0, 0.5], [-1, 0], [-4.94065645841247e-324, 0.785398163397449], [2.25, 3]}
CP(1) => []
x := {[-1.5, -1], [-1.5, -1], [-4.94065645841247e-324, 0.785398163397449], [0, 0.5], [0, 0.5], [0, 0], [0.5, 1], [-1, 0], [-4.94065645841247e-324, 0.785398163397449], [2.25, 3]}
split: 7 -0.5 (168)
x := {[-1.5, -1], [-1.5, -1], [-4.94065645841247e-324, 0.785398163397449], [0, 0.5], [0.5, 1], [0, 0], [0, 0.5], [-1, 0], [-4.94065645841247e-324, 0.785398163397449], [2.25, 3]}
CP(2) => {[-1.5, -1], [-1.5, -1], [-4.94065645841247e-324, 0.785398163397449], [0, 0.5], [0.5, 1], [0, 0], [0, 0.5], [-0.5, 0], [-4.94065645841247e-324, 0.785398163397449], [2.25, 3]}
split: 2 0.392699 (169)
x := {[-1.5, -1], [-1.5, -1], [-4.94065645841247e-324, 0.785398163397449], [0, 0.5], [0.5, 1], [0, 0], [0.5, 1], [-1, 0], [-4.94065645841247e-324, 0.785398163397449], [2.25, 3]}
split: 7 -0.5 (170)
x := {[-1.5, -1], [-1.5, -1], [-4.94065645841247e-324, 0.392699081698724], [0.5, 1], [0.5, 1], [0, 0], [0, 0.5], [-0.5, 0], [-4.94065645841247e-324, 0.785398163397449], [2.25, 3]}
CP(2) => {[-1.5, -1], [-1.43959285297413, -1], [-4.94065645841247e-324, 0.387204789493637], [0.5, 1], [0.5, 1], [0, 0], [0, 0.5], [-0.5, 0], [-4.94065645841247e-324, 0.785398163397449], [2.25, 3]}
split: 8 0.392699 (171)
x := {[-1.5, -1], [-1.5, -1], [0.392699081698724, 0.785398163397449], [0.5, 1], [0.5, 1], [0, 0], [0, 0.5], [-0.5, 0], [-4.94065645841247e-324, 0.785398163397449], [2.25, 3]}
split: 8 0.392699 (172)
x := {[-1.5, -1], [-1.5, -1], [-4.94065645841247e-324, 0.785398163397449], [0.5, 1], [0.5, 1], [0, 0], [0.5, 1], [-1, -0.5], [-4.94065645841247e-324, 0.785398163397449], [2.25, 3]}
split: 2 0.392699 (173)
x := {[-1.5, -1], [-1.5, -1], [-4.94065645841247e-324, 0.785398163397449], [0.5, 1], [0.5, 1], [0, 0], [0.5, 1], [-0.5, 0], [-4.94065645841247e-324, 0.785398163397449], [2.25, 3]}
split: 2 0.392699 (174)
x := {[-1.5, -1], [-1.5, -1], [-4.94065645841247e-324, 0.785398163397449], [0, 0.5], [0, 0.5], [0, 0], [0, 0.5], [-1, 0], [0.785398163397449, 1.5707963267949], [2.25, 3]}
CP(1) => []
x := {[-1.5, -1], [-1.5, -1], [-4.94065645841247e-324, 0.785398163397449], [0, 0.5], [0, 0.5], [0, 0], [0.5, 1], [-1, 0], [0.785398163397449, 1.5707963267949], [2.25, 3]}
split: 7 -0.5 (174)
x := {[-1.5, -1], [-1.5, -1], [-4.94065645841247e-324, 0.785398163397449], [0, 0.5], [0.5, 1], [0, 0], [0, 0.5], [-1, 0], [0.785398163397449, 1.5707963267949], [2.25, 3]}
CP(2) => {[-1.5, -1], [-1.5, -1], [-4.94065645841247e-324, 0.785398163397449], [0, 0.5], [0.5, 1], [0, 0], [0, 0.5], [-0.5, 0], [0.785398163397449, 1.5707963267949], [2.25, 3]}
split: 2 0.392699 (175)
x := {[-1.5, -1], [-1.5, -1], [-4.94065645841247e-324, 0.785398163397449], [0, 0.5], [0.5, 1], [0, 0], [0.5, 1], [-1, 0], [0.785398163397449, 1.5707963267949], [2.25, 3]}
split: 7 -0.5 (176)
x := {[-1.5, -1], [-1.5, -1], [-4.94065645841247e-324, 0.785398163397449], [0.5, 1], [0.5, 1], [0, 0], [0.5, 1], [-1, -0.5], [0.785398163397449, 1.5707963267949], [2.25, 3]}
split: 2 0.392699 (177)
x := {[-1.5, -1], [-1.5, -1], [-4.94065645841247e-324, 0.785398163397449], [0.5, 1], [0.5, 1], [0, 0], [0.5, 1], [-0.5, 0], [0.785398163397449, 1.5707963267949], [2.25, 3]}
split: 2 0.392699 (178)
x := {[-2, -1.5], [-1.89809728810838, -1], [0.785398163397449, 1.5707963267949], [0, 0.5], [0, 0.5], [0, 0], [0, 0.5], [-1, 0], [-4.94065645841247e-324, 0.785398163397449], [2.25, 3]}
CP(1) => []
x := {[-2, -1.5], [-1.89809728810838, -1], [0.785398163397449, 1.5707963267949], [0, 0.5], [0, 0.5], [0, 0], [0.5, 1], [-1, 0], [-4.94065645841247e-324, 0.785398163397449], [2.25, 3]}
split: 7 -0.5 (178)
x := {[-2, -1.5], [-1.89809728810838, -1], [0.785398163397449, 1.5707963267949], [0, 0.5], [0.5, 1], [0, 0], [0, 0.5], [-1, 0], [-4.94065645841247e-324, 0.785398163397449], [2.25, 3]}
CP(2) => {[-2, -1.5], [-1.89809728810838, -1], [0.785398163397449, 1.5707963267949], [0, 0.5], [0.5, 1], [0, 0], [0, 0.5], [-0.5, 0], [-4.94065645841247e-324, 0.785398163397449], [2.25, 3]}
split: 1 -1.44905 (179)
x := {[-2, -1.5], [-1.89809728810838, -1], [0.785398163397449, 1.5707963267949], [0, 0.5], [0.5, 1], [0, 0], [0.5, 1], [-1, 0], [-4.94065645841247e-324, 0.785398163397449], [2.25, 3]}
split: 7 -0.5 (180)
x := {[-2, -1.5], [-1.89809728810838, -1.44904864405419], [0.785398163397449, 1.5707963267949], [0.5, 1], [0.5, 1], [0, 0], [0, 0.5], [-0.5, 0], [-4.94065645841247e-324, 0.785398163397449], [2.25, 3]}
CP(1) => []
x := {[-2, -1.5], [-1.44904864405419, -1], [0.785398163397449, 1.5707963267949], [0.5, 1], [0.5, 1], [0, 0], [0, 0.5], [-0.5, 0], [-4.94065645841247e-324, 0.785398163397449], [2.25, 3]}
split: 8 0.392699 (180)
x := {[-2, -1.5], [-1.89809728810838, -1], [0.785398163397449, 1.5707963267949], [0.5, 1], [0.5, 1], [0, 0], [0.5, 1], [-1, -0.5], [-4.94065645841247e-324, 0.785398163397449], [2.25, 3]}
split: 1 -1.44905 (181)
x := {[-2, -1.5], [-1.89809728810838, -1], [0.785398163397449, 1.5707963267949], [0.5, 1], [0.5, 1], [0, 0], [0.5, 1], [-0.5, 0], [-4.94065645841247e-324, 0.785398163397449], [2.25, 3]}
split: 1 -1.44905 (182)
x := {[-1.5, -1], [-1.5, -1], [0.785398163397449, 1.5707963267949], [0, 0.5], [0, 0.5], [0, 0], [0, 0.5], [-1, 0], [-4.94065645841247e-324, 0.785398163397449], [2.25, 3]}
CP(1) => []
x := {[-1.5, -1], [-1.5, -1], [0.785398163397449, 1.5707963267949], [0, 0.5], [0, 0.5], [0, 0], [0.5, 1], [-1, 0], [-4.94065645841247e-324, 0.785398163397449], [2.25, 3]}
split: 7 -0.5 (182)
x := {[-1.5, -1], [-1.5, -1], [0.785398163397449, 1.5707963267949], [0, 0.5], [0.5, 1], [0, 0], [0, 0.5], [-1, 0], [-4.94065645841247e-324, 0.785398163397449], [2.25, 3]}
CP(2) => {[-1.5, -1], [-1.5, -1], [0.785398163397449, 1.5707963267949], [0, 0.5], [0.5, 1], [0, 0], [0, 0.5], [-0.5, 0], [-4.94065645841247e-324, 0.785398163397449], [2.25, 3]}
split: 8 0.392699 (183)
x := {[-1.5, -1], [-1.5, -1], [0.785398163397449, 1.5707963267949], [0, 0.5], [0.5, 1], [0, 0], [0.5, 1], [-1, 0], [-4.94065645841247e-324, 0.785398163397449], [2.25, 3]}
split: 7 -0.5 (184)
x := {[-1.5, -1], [-1.5, -1], [0.785398163397449, 1.5707963267949], [0.5, 1], [0.5, 1], [0, 0], [0, 0.5], [-0.5, 0], [-4.94065645841247e-324, 0.392699081698724], [2.25, 3]}
split: 2 1.1781 (185)
x := {[-1.5, -1], [-1.5, -1], [0.785398163397449, 1.5707963267949], [0.5, 1], [0.5, 1], [0, 0], [0, 0.5], [-0.5, 0], [0.392699081698724, 0.785398163397449], [2.25, 3]}
CP(1) => []
x := {[-1.5, -1], [-1.5, -1], [0.785398163397449, 1.5707963267949], [0.5, 1], [0.5, 1], [0, 0], [0.5, 1], [-1, -0.5], [-4.94065645841247e-324, 0.785398163397449], [2.25, 3]}
split: 8 0.392699 (185)
x := {[-1.5, -1], [-1.5, -1], [0.785398163397449, 1.5707963267949], [0.5, 1], [0.5, 1], [0, 0], [0.5, 1], [-0.5, 0], [-4.94065645841247e-324, 0.785398163397449], [2.25, 3]}
split: 8 0.392699 (186)
x := {[-2, -1.5], [-1.89809728810838, -1], [0.785398163397449, 1.5707963267949], [0, 0.5], [0, 0.5], [0, 0], [0, 0.5], [-1, 0], [0.785398163397449, 1.5707963267949], [2.25, 3]}
CP(1) => []
x := {[-2, -1.5], [-1.89809728810838, -1], [0.785398163397449, 1.5707963267949], [0, 0.5], [0, 0.5], [0, 0], [0.5, 1], [-1, 0], [0.785398163397449, 1.5707963267949], [2.25, 3]}
split: 7 -0.5 (186)
x := {[-2, -1.5], [-1.89809728810838, -1], [0.785398163397449, 1.5707963267949], [0, 0.5], [0.5, 1], [0, 0], [0, 0.5], [-1, 0], [0.785398163397449, 1.5707963267949], [2.25, 3]}
CP(2) => {[-2, -1.5], [-1.89809728810838, -1], [0.785398163397449, 1.5707963267949], [0, 0.5], [0.5, 1], [0, 0], [0, 0.5], [-0.5, 0], [0.785398163397449, 1.5707963267949], [2.25, 3]}
split: 1 -1.44905 (187)
x := {[-2, -1.5], [-1.89809728810838, -1], [0.785398163397449, 1.5707963267949], [0, 0.5], [0.5, 1], [0, 0], [0.5, 1], [-1, 0], [0.785398163397449, 1.5707963267949], [2.25, 3]}
split: 7 -0.5 (188)
x := {[-2, -1.5], [-1.89809728810838, -1], [0.785398163397449, 1.5707963267949], [0.5, 1], [0.5, 1], [0, 0], [0.5, 1], [-1, -0.5], [0.785398163397449, 1.5707963267949], [2.25, 3]}
split: 1 -1.44905 (189)
x := {[-2, -1.5], [-1.89809728810838, -1], [0.785398163397449, 1.5707963267949], [0.5, 1], [0.5, 1], [0, 0], [0.5, 1], [-0.5, 0], [0.785398163397449, 1.5707963267949], [2.25, 3]}
split: 1 -1.44905 (190)
x := {[-1.5, -1], [-1.5, -1], [0.785398163397449, 1.5707963267949], [0, 0.5], [0, 0.5], [0, 0], [0, 0.5], [-1, 0], [0.785398163397449, 1.5707963267949], [2.25, 3]}
CP(1) => []
x := {[-1.5, -1], [-1.5, -1], [0.785398163397449, 1.5707963267949], [0, 0.5], [0, 0.5], [0, 0], [0.5, 1], [-1, 0], [0.785398163397449, 1.5707963267949], [2.25, 3]}
split: 7 -0.5 (190)
x := {[-1.5, -1], [-1.5, -1], [0.785398163397449, 1.5707963267949], [0, 0.5], [0.5, 1], [0, 0], [0, 0.5], [-1, 0], [0.785398163397449, 1.5707963267949], [2.25, 3]}
CP(2) => {[-1.5, -1], [-1.5, -1], [0.785398163397449, 1.5707963267949], [0, 0.5], [0.5, 1], [0, 0], [0, 0.5], [-0.5, 0], [0.785398163397449, 1.5707963267949], [2.25, 3]}
split: 2 1.1781 (191)
x := {[-1.5, -1], [-1.5, -1], [0.785398163397449, 1.5707963267949], [0, 0.5], [0.5, 1], [0, 0], [0.5, 1], [-1, 0], [0.785398163397449, 1.5707963267949], [2.25, 3]}
split: 7 -0.5 (192)
x := {[-1.5, -1], [-1.5, -1], [0.785398163397449, 1.5707963267949], [0.5, 1], [0.5, 1], [0, 0], [0.5, 1], [-1, -0.5], [0.785398163397449, 1.5707963267949], [2.25, 3]}
split: 2 1.1781 (193)
x := {[-1.5, -1], [-1.5, -1], [0.785398163397449, 1.5707963267949], [0.5, 1], [0.5, 1], [0, 0], [0.5, 1], [-0.5, 0], [0.785398163397449, 1.5707963267949], [2.25, 3]}
split: 2 1.1781 (194)
x := {[-1.5, -1], [-1.43959285297413, -1], [-4.94065645841247e-324, 0.387204789493637], [-1, -0.5], [0.5, 1], [0, 0], [0, 0.5], [-0.5, 0], [-4.94065645841247e-324, 0.392699081698724], [2.25, 3]}
CP(1) => []
x := {[-1.5, -1], [-1.43959285297413, -1], [-4.94065645841247e-324, 0.387204789493637], [-1, -0.5], [0.5, 1], [0, 0], [0, 0.5], [-0.5, 0], [0.392699081698724, 0.785398163397449], [2.25, 3]}
CP(1) => []
x := {[-1.5, -1], [-1.5, -1], [0.392699081698724, 0.785398163397449], [-1, -0.5], [0.5, 1], [0, 0], [0, 0.5], [-0.5, 0], [-4.94065645841247e-324, 0.392699081698724], [2.25, 3]}
CP(1) => []
x := {[-1.5, -1], [-1.5, -1], [0.392699081698724, 0.785398163397449], [-1, -0.5], [0.5, 1], [0, 0], [0, 0.5], [-0.5, 0], [0.392699081698724, 0.785398163397449], [2.25, 3]}
CP(1) => []
x := {[-1.5, -1], [-1.5, -1], [-4.94065645841247e-324, 0.392699081698724], [-1, -0.5], [0.5, 1], [0, 0], [0.5, 1], [-1, -0.5], [-4.94065645841247e-324, 0.785398163397449], [2.25, 3]}
CP(2) => {[-1.5, -1], [-1.43959285297413, -1], [-4.94065645841247e-324, 0.387204789493637], [-1, -0.5], [0.5, 1], [0, 0], [0.5, 1], [-1, -0.5], [-4.94065645841247e-324, 0.785398163397449], [2.25, 3]}
split: 8 0.392699 (191)
x := {[-1.5, -1], [-1.5, -1], [0.392699081698724, 0.785398163397449], [-1, -0.5], [0.5, 1], [0, 0], [0.5, 1], [-1, -0.5], [-4.94065645841247e-324, 0.785398163397449], [2.25, 3]}
split: 8 0.392699 (192)
x := {[-1.5, -1], [-1.5, -1], [-4.94065645841247e-324, 0.392699081698724], [-1, -0.5], [0.5, 1], [0, 0], [0.5, 1], [-0.5, 0], [-4.94065645841247e-324, 0.785398163397449], [2.25, 3]}
CP(2) => {[-1.5, -1], [-1.43959285297413, -1], [-4.94065645841247e-324, 0.387204789493637], [-1, -0.5], [0.5, 1], [0, 0], [0.5, 1], [-0.5, 0], [-4.94065645841247e-324, 0.785398163397449], [2.25, 3]}
split: 8 0.392699 (193)
x := {[-1.5, -1], [-1.5, -1], [0.392699081698724, 0.785398163397449], [-1, -0.5], [0.5, 1], [0, 0], [0.5, 1], [-0.5, 0], [-4.94065645841247e-324, 0.785398163397449], [2.25, 3]}
split: 8 0.392699 (194)
x := {[-1.5, -1], [-1.5, -1], [-4.94065645841247e-324, 0.785398163397449], [-0.5, 0], [0, 0.5], [0, 0], [0.5, 1], [-1, -0.5], [-4.94065645841247e-324, 0.785398163397449], [2.25, 3]}
split: 2 0.392699 (195)
x := {[-1.5, -1], [-1.5, -1], [-4.94065645841247e-324, 0.785398163397449], [-0.5, 0], [0, 0.5], [0, 0], [0.5, 1], [-0.5, 0], [-4.94065645841247e-324, 0.785398163397449], [2.25, 3]}
split: 2 0.392699 (196)
x := {[-1.5, -1], [-1.5, -1], [-4.94065645841247e-324, 0.785398163397449], [-0.5, 0], [0.5, 1], [0, 0], [0.5, 1], [-1, -0.5], [-4.94065645841247e-324, 0.785398163397449], [2.25, 3]}
split: 2 0.392699 (197)
x := {[-1.5, -1], [-1.5, -1], [-4.94065645841247e-324, 0.785398163397449], [-0.5, 0], [0.5, 1], [0, 0], [0.5, 1], [-0.5, 0], [-4.94065645841247e-324, 0.785398163397449], [2.25, 3]}
split: 2 0.392699 (198)
x := {[-1.5, -1], [-1.43959285297413, -1], [-4.94065645841247e-324, 0.387204789493637], [-1, -0.5], [0.5, 1], [0, 0], [0, 0.5], [-0.5, 0], [0.785398163397449, 1.17809724509617], [2.25, 3]}
CP(1) => []
x := {[-1.5, -1], [-1.43959285297413, -1], [-4.94065645841247e-324, 0.387204789493637], [-1, -0.5], [0.5, 1], [0, 0], [0, 0.5], [-0.5, 0], [1.17809724509617, 1.5707963267949], [2.25, 3]}
CP(1) => []
x := {[-1.5, -1], [-1.5, -1], [0.392699081698724, 0.785398163397449], [-1, -0.5], [0.5, 1], [0, 0], [0, 0.5], [-0.5, 0], [0.785398163397449, 1.17809724509617], [2.25, 3]}
CP(1) => []
x := {[-1.5, -1], [-1.5, -1], [0.392699081698724, 0.785398163397449], [-1, -0.5], [0.5, 1], [0, 0], [0, 0.5], [-0.5, 0], [1.17809724509617, 1.5707963267949], [2.25, 3]}
CP(1) => []
x := {[-1.5, -1], [-1.5, -1], [-4.94065645841247e-324, 0.392699081698724], [-1, -0.5], [0.5, 1], [0, 0], [0.5, 1], [-1, -0.5], [0.785398163397449, 1.5707963267949], [2.25, 3]}
CP(2) => {[-1.5, -1], [-1.43959285297413, -1], [-4.94065645841247e-324, 0.387204789493637], [-1, -0.5], [0.5, 1], [0, 0], [0.5, 1], [-1, -0.5], [0.785398163397449, 1.5707963267949], [2.25, 3]}
split: 8 1.1781 (195)
x := {[-1.5, -1], [-1.5, -1], [0.392699081698724, 0.785398163397449], [-1, -0.5], [0.5, 1], [0, 0], [0.5, 1], [-1, -0.5], [0.785398163397449, 1.5707963267949], [2.25, 3]}
split: 8 1.1781 (196)
x := {[-1.5, -1], [-1.5, -1], [-4.94065645841247e-324, 0.392699081698724], [-1, -0.5], [0.5, 1], [0, 0], [0.5, 1], [-0.5, 0], [0.785398163397449, 1.5707963267949], [2.25, 3]}
CP(2) => {[-1.5, -1], [-1.43959285297413, -1], [-4.94065645841247e-324, 0.387204789493637], [-1, -0.5], [0.5, 1], [0, 0], [0.5, 1], [-0.5, 0], [0.785398163397449, 1.5707963267949], [2.25, 3]}
split: 8 1.1781 (197)
x := {[-1.5, -1], [-1.5, -1], [0.392699081698724, 0.785398163397449], [-1, -0.5], [0.5, 1], [0, 0], [0.5, 1], [-0.5, 0], [0.785398163397449, 1.5707963267949], [2.25, 3]}
split: 8 1.1781 (198)
x := {[-1.5, -1], [-1.5, -1], [-4.94065645841247e-324, 0.785398163397449], [-0.5, 0], [0, 0.5], [0, 0], [0.5, 1], [-1, -0.5], [0.785398163397449, 1.5707963267949], [2.25, 3]}
split: 2 0.392699 (199)
x := {[-1.5, -1], [-1.5, -1], [-4.94065645841247e-324, 0.785398163397449], [-0.5, 0], [0, 0.5], [0, 0], [0.5, 1], [-0.5, 0], [0.785398163397449, 1.5707963267949], [2.25, 3]}
CP(1) => []
x := {[-1.5, -1], [-1.5, -1], [-4.94065645841247e-324, 0.392699081698724], [-0.5, 0], [0.5, 1], [0, 0], [0, 0.5], [-0.5, 0], [0.785398163397449, 1.5707963267949], [2.25, 3]}
CP(2) => {[-1.5, -1], [-1.43959285297413, -1], [-4.94065645841247e-324, 0.387204789493637], [-0.5, 0], [0.5, 1], [0, 0], [0, 0.5], [-0.5, 0], [0.785398163397449, 1.5707963267949], [2.25, 3]}
split: 8 1.1781 (199)
x := {[-1.5, -1], [-1.5, -1], [0.392699081698724, 0.785398163397449], [-0.5, 0], [0.5, 1], [0, 0], [0, 0.5], [-0.5, 0], [0.785398163397449, 1.5707963267949], [2.25, 3]}
split: 8 1.1781 (200)
x := {[-1.5, -1], [-1.5, -1], [-4.94065645841247e-324, 0.785398163397449], [-0.5, 0], [0.5, 1], [0, 0], [0.5, 1], [-1, -0.5], [0.785398163397449, 1.5707963267949], [2.25, 3]}
split: 2 0.392699 (201)
x := {[-1.5, -1], [-1.5, -1], [-4.94065645841247e-324, 0.785398163397449], [-0.5, 0], [0.5, 1], [0, 0], [0.5, 1], [-0.5, 0], [0.785398163397449, 1.5707963267949], [2.25, 3]}
split: 2 0.392699 (202)
x := {[-2, -1.5], [-1.44904864405419, -1], [0.785398163397449, 1.5707963267949], [-1, -0.5], [0.5, 1], [0, 0], [0, 0.5], [-0.5, 0], [-4.94065645841247e-324, 0.392699081698724], [2.25, 3]}
CP(1) => []
x := {[-2, -1.5], [-1.44904864405419, -1], [0.785398163397449, 1.5707963267949], [-1, -0.5], [0.5, 1], [0, 0], [0, 0.5], [-0.5, 0], [0.392699081698724, 0.785398163397449], [2.25, 3]}
CP(1) => []
x := {[-2, -1.5], [-1.89809728810838, -1.44904864405419], [0.785398163397449, 1.5707963267949], [-1, -0.5], [0.5, 1], [0, 0], [0.5, 1], [-1, -0.5], [-4.94065645841247e-324, 0.785398163397449], [2.25, 3]}
CP(1) => []
x := {[-2, -1.5], [-1.44904864405419, -1], [0.785398163397449, 1.5707963267949], [-1, -0.5], [0.5, 1], [0, 0], [0.5, 1], [-1, -0.5], [-4.94065645841247e-324, 0.785398163397449], [2.25, 3]}
split: 8 0.392699 (200)
x := {[-2, -1.5], [-1.89809728810838, -1.44904864405419], [0.785398163397449, 1.5707963267949], [-1, -0.5], [0.5, 1], [0, 0], [0.5, 1], [-0.5, 0], [-4.94065645841247e-324, 0.785398163397449], [2.25, 3]}
CP(1) => []
x := {[-2, -1.5], [-1.44904864405419, -1], [0.785398163397449, 1.5707963267949], [-1, -0.5], [0.5, 1], [0, 0], [0.5, 1], [-0.5, 0], [-4.94065645841247e-324, 0.785398163397449], [2.25, 3]}
split: 8 0.392699 (200)
x := {[-2, -1.5], [-1.89809728810838, -1], [0.785398163397449, 1.5707963267949], [-0.5, 0], [0, 0.5], [0, 0], [0.5, 1], [-1, -0.5], [-4.94065645841247e-324, 0.785398163397449], [2.25, 3]}
split: 1 -1.44905 (201)
x := {[-2, -1.5], [-1.89809728810838, -1], [0.785398163397449, 1.5707963267949], [-0.5, 0], [0, 0.5], [0, 0], [0.5, 1], [-0.5, 0], [-4.94065645841247e-324, 0.785398163397449], [2.25, 3]}
split: 1 -1.44905 (202)
x := {[-2, -1.5], [-1.89809728810838, -1], [0.785398163397449, 1.5707963267949], [-0.5, 0], [0.5, 1], [0, 0], [0.5, 1], [-1, -0.5], [-4.94065645841247e-324, 0.785398163397449], [2.25, 3]}
split: 1 -1.44905 (203)
x := {[-2, -1.5], [-1.89809728810838, -1], [0.785398163397449, 1.5707963267949], [-0.5, 0], [0.5, 1], [0, 0], [0.5, 1], [-0.5, 0], [-4.94065645841247e-324, 0.785398163397449], [2.25, 3]}
split: 1 -1.44905 (204)
x := {[-1.5, -1], [-1.5, -1], [0.785398163397449, 1.5707963267949], [-1, -0.5], [0.5, 1], [0, 0], [0.5, 1], [-1, -0.5], [-4.94065645841247e-324, 0.392699081698724], [2.25, 3]}
split: 2 1.1781 (205)
x := {[-1.5, -1], [-1.5, -1], [0.785398163397449, 1.5707963267949], [-1, -0.5], [0.5, 1], [0, 0], [0.5, 1], [-1, -0.5], [0.392699081698724, 0.785398163397449], [2.25, 3]}
split: 2 1.1781 (206)
x := {[-1.5, -1], [-1.5, -1], [0.785398163397449, 1.5707963267949], [-1, -0.5], [0.5, 1], [0, 0], [0.5, 1], [-0.5, 0], [-4.94065645841247e-324, 0.392699081698724], [2.25, 3]}
CP(1) => []
x := {[-1.5, -1], [-1.5, -1], [0.785398163397449, 1.5707963267949], [-1, -0.5], [0.5, 1], [0, 0], [0.5, 1], [-0.5, 0], [0.392699081698724, 0.785398163397449], [2.25, 3]}
split: 2 1.1781 (206)
x := {[-1.5, -1], [-1.5, -1], [0.785398163397449, 1.5707963267949], [-0.5, 0], [0, 0.5], [0, 0], [0.5, 1], [-1, -0.5], [-4.94065645841247e-324, 0.785398163397449], [2.25, 3]}
split: 8 0.392699 (207)
x := {[-1.5, -1], [-1.5, -1], [0.785398163397449, 1.5707963267949], [-0.5, 0], [0, 0.5], [0, 0], [0.5, 1], [-0.5, 0], [-4.94065645841247e-324, 0.785398163397449], [2.25, 3]}
split: 8 0.392699 (208)
x := {[-1.5, -1], [-1.5, -1], [0.785398163397449, 1.5707963267949], [-0.5, 0], [0.5, 1], [0, 0], [0.5, 1], [-1, -0.5], [-4.94065645841247e-324, 0.785398163397449], [2.25, 3]}
split: 8 0.392699 (209)
x := {[-1.5, -1], [-1.5, -1], [0.785398163397449, 1.5707963267949], [-0.5, 0], [0.5, 1], [0, 0], [0.5, 1], [-0.5, 0], [-4.94065645841247e-324, 0.785398163397449], [2.25, 3]}
split: 8 0.392699 (210)
x := {[-2, -1.5], [-1.44904864405419, -1], [0.785398163397449, 1.17809724509617], [-1, -0.5], [0.5, 1], [0, 0], [0, 0.5], [-0.5, 0], [0.785398163397449, 1.5707963267949], [2.25, 3]}
CP(1) => []
x := {[-2, -1.5], [-1.44904864405419, -1], [1.17809724509617, 1.5707963267949], [-1, -0.5], [0.5, 1], [0, 0], [0, 0.5], [-0.5, 0], [0.785398163397449, 1.5707963267949], [2.25, 3]}
CP(1) => []
x := {[-2, -1.5], [-1.89809728810838, -1.44904864405419], [0.785398163397449, 1.5707963267949], [-1, -0.5], [0.5, 1], [0, 0], [0.5, 1], [-1, -0.5], [0.785398163397449, 1.5707963267949], [2.25, 3]}
CP(1) => []
x := {[-2, -1.5], [-1.44904864405419, -1], [0.785398163397449, 1.5707963267949], [-1, -0.5], [0.5, 1], [0, 0], [0.5, 1], [-1, -0.5], [0.785398163397449, 1.5707963267949], [2.25, 3]}
split: 2 1.1781 (208)
x := {[-2, -1.5], [-1.89809728810838, -1.44904864405419], [0.785398163397449, 1.5707963267949], [-1, -0.5], [0.5, 1], [0, 0], [0.5, 1], [-0.5, 0], [0.785398163397449, 1.5707963267949], [2.25, 3]}
CP(1) => []
x := {[-2, -1.5], [-1.44904864405419, -1], [0.785398163397449, 1.5707963267949], [-1, -0.5], [0.5, 1], [0, 0], [0.5, 1], [-0.5, 0], [0.785398163397449, 1.5707963267949], [2.25, 3]}
split: 2 1.1781 (208)
x := {[-2, -1.5], [-1.89809728810838, -1], [0.785398163397449, 1.5707963267949], [-0.5, 0], [0, 0.5], [0, 0], [0.5, 1], [-1, -0.5], [0.785398163397449, 1.5707963267949], [2.25, 3]}
split: 1 -1.44905 (209)
x := {[-2, -1.5], [-1.89809728810838, -1], [0.785398163397449, 1.5707963267949], [-0.5, 0], [0, 0.5], [0, 0], [0.5, 1], [-0.5, 0], [0.785398163397449, 1.5707963267949], [2.25, 3]}
CP(1) => []
x := {[-2, -1.5], [-1.89809728810838, -1.44904864405419], [0.785398163397449, 1.5707963267949], [-0.5, 0], [0.5, 1], [0, 0], [0, 0.5], [-0.5, 0], [0.785398163397449, 1.5707963267949], [2.25, 3]}
CP(1) => []
x := {[-2, -1.5], [-1.44904864405419, -1], [0.785398163397449, 1.5707963267949], [-0.5, 0], [0.5, 1], [0, 0], [0, 0.5], [-0.5, 0], [0.785398163397449, 1.5707963267949], [2.25, 3]}
split: 2 1.1781 (208)
x := {[-2, -1.5], [-1.89809728810838, -1], [0.785398163397449, 1.5707963267949], [-0.5, 0], [0.5, 1], [0, 0], [0.5, 1], [-1, -0.5], [0.785398163397449, 1.5707963267949], [2.25, 3]}
split: 1 -1.44905 (209)
x := {[-2, -1.5], [-1.89809728810838, -1], [0.785398163397449, 1.5707963267949], [-0.5, 0], [0.5, 1], [0, 0], [0.5, 1], [-0.5, 0], [0.785398163397449, 1.5707963267949], [2.25, 3]}
split: 1 -1.44905 (210)
x := {[-1.5, -1], [-1.5, -1], [0.785398163397449, 1.17809724509617], [-1, -0.5], [0.5, 1], [0, 0], [0, 0.5], [-0.5, 0], [0.785398163397449, 1.17809724509617], [2.25, 3]}
CP(1) => []
x := {[-1.5, -1], [-1.5, -1], [0.785398163397449, 1.17809724509617], [-1, -0.5], [0.5, 1], [0, 0], [0, 0.5], [-0.5, 0], [1.17809724509617, 1.5707963267949], [2.25, 3]}
CP(1) => []
x := {[-1.44296841303095, -1], [-1.44296841303095, -1], [1.17809724509617, 1.5707963267949], [-1, -0.5], [0.5, 1], [0, 0], [0, 0.5], [-0.5, 0], [0.785398163397449, 1.17809724509617], [2.25, 3]}
CP(1) => []
x := {[-1.44296841303095, -1], [-1.44296841303095, -1], [1.17809724509617, 1.5707963267949], [-1, -0.5], [0.5, 1], [0, 0], [0, 0.5], [-0.5, 0], [1.17809724509617, 1.5707963267949], [2.25, 3]}
CP(1) => []
x := {[-1.5, -1], [-1.5, -1], [0.785398163397449, 1.17809724509617], [-1, -0.5], [0.5, 1], [0, 0], [0.5, 1], [-1, -0.5], [0.785398163397449, 1.5707963267949], [2.25, 3]}
split: 8 1.1781 (207)
x := {[-1.5, -1], [-1.5, -1], [1.17809724509617, 1.5707963267949], [-1, -0.5], [0.5, 1], [0, 0], [0.5, 1], [-1, -0.5], [0.785398163397449, 1.5707963267949], [2.25, 3]}
CP(3) => {[-1.44296841303095, -1], [-1.44296841303095, -1], [1.17809724509617, 1.5707963267949], [-1, -0.5], [0.5, 1], [0, 0], [0.5, 1], [-1, -0.5], [0.785398163397449, 1.5707963267949], [2.25, 3]}
split: 8 1.1781 (208)
x := {[-1.5, -1], [-1.5, -1], [0.785398163397449, 1.17809724509617], [-1, -0.5], [0.5, 1], [0, 0], [0.5, 1], [-0.5, 0], [0.785398163397449, 1.5707963267949], [2.25, 3]}
split: 8 1.1781 (209)
x := {[-1.5, -1], [-1.5, -1], [1.17809724509617, 1.5707963267949], [-1, -0.5], [0.5, 1], [0, 0], [0.5, 1], [-0.5, 0], [0.785398163397449, 1.5707963267949], [2.25, 3]}
CP(3) => {[-1.44296841303095, -1], [-1.44296841303095, -1], [1.17809724509617, 1.5707963267949], [-1, -0.5], [0.5, 1], [0, 0], [0.5, 1], [-0.5, 0], [0.785398163397449, 1.5707963267949], [2.25, 3]}
split: 8 1.1781 (210)
x := {[-1.5, -1], [-1.5, -1], [0.785398163397449, 1.5707963267949], [-0.5, 0], [0, 0.5], [0, 0], [0.5, 1], [-1, -0.5], [0.785398163397449, 1.5707963267949], [2.25, 3]}
split: 2 1.1781 (211)
x := {[-1.5, -1], [-1.5, -1], [0.785398163397449, 1.5707963267949], [-0.5, 0], [0, 0.5], [0, 0], [0.5, 1], [-0.5, 0], [0.785398163397449, 1.5707963267949], [2.25, 3]}
CP(1) => []
x := {[-1.5, -1], [-1.5, -1], [0.785398163397449, 1.17809724509617], [-0.5, 0], [0.5, 1], [0, 0], [0, 0.5], [-0.5, 0], [0.785398163397449, 1.5707963267949], [2.25, 3]}
split: 8 1.1781 (211)
x := {[-1.5, -1], [-1.5, -1], [1.17809724509617, 1.5707963267949], [-0.5, 0], [0.5, 1], [0, 0], [0, 0.5], [-0.5, 0], [0.785398163397449, 1.5707963267949], [2.25, 3]}
CP(3) => {[-1.44296841303095, -1], [-1.44296841303095, -1], [1.17809724509617, 1.5707963267949], [-0.5, 0], [0.5, 1], [0, 0], [0, 0.5], [-0.5, 0], [0.785398163397449, 1.5707963267949], [2.25, 3]}
split: 8 1.1781 (212)
x := {[-1.5, -1], [-1.5, -1], [0.785398163397449, 1.5707963267949], [-0.5, 0], [0.5, 1], [0, 0], [0.5, 1], [-1, -0.5], [0.785398163397449, 1.5707963267949], [2.25, 3]}
split: 2 1.1781 (213)
x := {[-1.5, -1], [-1.5, -1], [0.785398163397449, 1.5707963267949], [-0.5, 0], [0.5, 1], [0, 0], [0.5, 1], [-0.5, 0], [0.785398163397449, 1.5707963267949], [2.25, 3]}
split: 2 1.1781 (214)
x := {[-1.5, -1], [-1.43959285297413, -1], [-4.94065645841247e-324, 0.387204789493637], [-1, -0.5], [0.5, 1], [0, 0], [0, 0.5], [0, 0.5], [-4.94065645841247e-324, 0.392699081698724], [2.25, 3]}
CP(1) => {[-1.5, -1], [-1.43511446776916, -1], [-4.94065645841247e-324, 0.383053887716666], [-1, -0.5], [0.5, 1], [0, 0], [0, 0.5], [0, 0.5], [-4.94065645841247e-324, 0.392699081698724], [2.25, 3]}
split: 9 2.625 (215)
x := {[-1.5, -1], [-1.43959285297413, -1], [-4.94065645841247e-324, 0.387204789493637], [-1, -0.5], [0.5, 1], [0, 0], [0, 0.5], [0, 0.5], [0.392699081698724, 0.785398163397449], [2.25, 3]}
CP(1) => []
x := {[-1.5, -1], [-1.5, -1], [0.392699081698724, 0.785398163397449], [-1, -0.5], [0.5, 1], [0, 0], [0, 0.5], [0, 0.5], [-4.94065645841247e-324, 0.392699081698724], [2.25, 3]}
split: 9 2.625 (215)
x := {[-1.5, -1], [-1.5, -1], [0.392699081698724, 0.785398163397449], [-1, -0.5], [0.5, 1], [0, 0], [0, 0.5], [0, 0.5], [0.392699081698724, 0.785398163397449], [2.25, 3]}
CP(1) => []
x := {[-1.5, -1], [-1.5, -1], [-4.94065645841247e-324, 0.392699081698724], [-1, -0.5], [0.5, 1], [0, 0], [0.5, 1], [0, 0.5], [-4.94065645841247e-324, 0.785398163397449], [2.25, 3]}
CP(2) => {[-1.5, -1], [-1.43959285297413, -1], [-4.94065645841247e-324, 0.387204789493637], [-1, -0.5], [0.5, 1], [0, 0], [0.5, 1], [0, 0.5], [-4.94065645841247e-324, 0.785398163397449], [2.25, 3]}
split: 8 0.392699 (215)
x := {[-1.5, -1], [-1.5, -1], [0.392699081698724, 0.785398163397449], [-1, -0.5], [0.5, 1], [0, 0], [0.5, 1], [0, 0.5], [-4.94065645841247e-324, 0.785398163397449], [2.25, 3]}
split: 8 0.392699 (216)
x := {[-1.5, -1], [-1.5, -1], [-4.94065645841247e-324, 0.392699081698724], [-1, -0.5], [0.5, 1], [0, 0], [0.5, 1], [0.5, 1], [-4.94065645841247e-324, 0.785398163397449], [2.25, 3]}
CP(2) => {[-1.5, -1], [-1.43959285297413, -1], [-4.94065645841247e-324, 0.387204789493637], [-1, -0.5], [0.5, 1], [0, 0], [0.5, 1], [0.5, 1], [-4.94065645841247e-324, 0.785398163397449], [2.25, 3]}
split: 8 0.392699 (217)
x := {[-1.5, -1], [-1.5, -1], [0.392699081698724, 0.785398163397449], [-1, -0.5], [0.5, 1], [0, 0], [0.5, 1], [0.5, 1], [-4.94065645841247e-324, 0.785398163397449], [2.25, 3]}
split: 8 0.392699 (218)
x := {[-1.5, -1], [-1.5, -1], [-4.94065645841247e-324, 0.785398163397449], [-0.5, 0], [0, 0.5], [0, 0], [0.5, 1], [0, 0.5], [-4.94065645841247e-324, 0.785398163397449], [2.25, 3]}
split: 2 0.392699 (219)
x := {[-1.5, -1], [-1.5, -1], [-4.94065645841247e-324, 0.785398163397449], [-0.5, 0], [0, 0.5], [0, 0], [0.5, 1], [0.5, 1], [-4.94065645841247e-324, 0.785398163397449], [2.25, 3]}
CP(1) => []
x := {[-1.5, -1], [-1.5, -1], [-4.94065645841247e-324, 0.785398163397449], [-0.5, 0], [0.5, 1], [0, 0], [0.5, 1], [0, 0.5], [-4.94065645841247e-324, 0.785398163397449], [2.25, 3]}
split: 2 0.392699 (219)
x := {[-1.5, -1], [-1.5, -1], [-4.94065645841247e-324, 0.785398163397449], [-0.5, 0], [0.5, 1], [0, 0], [0.5, 1], [0.5, 1], [-4.94065645841247e-324, 0.785398163397449], [2.25, 3]}
split: 2 0.392699 (220)
x := {[-1.5, -1], [-1.5, -1], [-4.94065645841247e-324, 0.392699081698724], [-1, -0.5], [0.5, 1], [0, 0], [0.5, 1], [0, 0.5], [0.785398163397449, 1.5707963267949], [2.25, 3]}
CP(2) => {[-1.5, -1], [-1.43959285297413, -1], [-4.94065645841247e-324, 0.387204789493637], [-1, -0.5], [0.5, 1], [0, 0], [0.5, 1], [0, 0.5], [0.785398163397449, 1.5707963267949], [2.25, 3]}
split: 8 1.1781 (221)
x := {[-1.5, -1], [-1.5, -1], [0.392699081698724, 0.785398163397449], [-1, -0.5], [0.5, 1], [0, 0], [0.5, 1], [0, 0.5], [0.785398163397449, 1.5707963267949], [2.25, 3]}
split: 8 1.1781 (222)
x := {[-1.5, -1], [-1.5, -1], [-4.94065645841247e-324, 0.392699081698724], [-1, -0.5], [0.5, 1], [0, 0], [0.5, 1], [0.5, 1], [0.785398163397449, 1.5707963267949], [2.25, 3]}
CP(2) => {[-1.5, -1], [-1.43959285297413, -1], [-4.94065645841247e-324, 0.387204789493637], [-1, -0.5], [0.5, 1], [0, 0], [0.5, 1], [0.5, 1], [0.785398163397449, 1.5707963267949], [2.25, 3]}
split: 8 1.1781 (223)
x := {[-1.5, -1], [-1.5, -1], [0.392699081698724, 0.785398163397449], [-1, -0.5], [0.5, 1], [0, 0], [0.5, 1], [0.5, 1], [0.785398163397449, 1.5707963267949], [2.25, 3]}
split: 8 1.1781 (224)
x := {[-1.5, -1], [-1.5, -1], [-4.94065645841247e-324, 0.785398163397449], [-0.5, 0], [0, 0.5], [0, 0], [0.5, 1], [0, 0.5], [0.785398163397449, 1.5707963267949], [2.25, 3]}
split: 2 0.392699 (225)
x := {[-1.5, -1], [-1.5, -1], [-4.94065645841247e-324, 0.785398163397449], [-0.5, 0], [0, 0.5], [0, 0], [0.5, 1], [0.5, 1], [0.785398163397449, 1.5707963267949], [2.25, 3]}
split: 2 0.392699 (226)
x := {[-1.5, -1], [-1.5, -1], [-4.94065645841247e-324, 0.785398163397449], [-0.5, 0], [0.5, 1], [0, 0], [0.5, 1], [0, 0.5], [0.785398163397449, 1.5707963267949], [2.25, 3]}
CP(1) => []
x := {[-1.5, -1], [-1.5, -1], [-4.94065645841247e-324, 0.785398163397449], [-0.5, 0], [0.5, 1], [0, 0], [0.5, 1], [0.5, 1], [0.785398163397449, 1.5707963267949], [2.25, 3]}
split: 2 0.392699 (226)
x := {[-2, -1.5], [-1.44904864405419, -1], [0.785398163397449, 1.5707963267949], [-1, -0.5], [0.5, 1], [0, 0], [0, 0.5], [0, 0.5], [-4.94065645841247e-324, 0.392699081698724], [2.25, 3]}
split: 2 1.1781 (227)
x := {[-2, -1.5], [-1.44904864405419, -1], [0.785398163397449, 1.5707963267949], [-1, -0.5], [0.5, 1], [0, 0], [0, 0.5], [0, 0.5], [0.392699081698724, 0.785398163397449], [2.25, 3]}
CP(1) => []
x := {[-2, -1.5], [-1.89809728810838, -1.44904864405419], [0.785398163397449, 1.5707963267949], [-1, -0.5], [0.5, 1], [0, 0], [0.5, 1], [0, 0.5], [-4.94065645841247e-324, 0.785398163397449], [2.25, 3]}
CP(1) => []
x := {[-2, -1.5], [-1.44904864405419, -1], [0.785398163397449, 1.5707963267949], [-1, -0.5], [0.5, 1], [0, 0], [0.5, 1], [0, 0.5], [-4.94065645841247e-324, 0.785398163397449], [2.25, 3]}
split: 8 0.392699 (226)
x := {[-2, -1.5], [-1.89809728810838, -1.44904864405419], [0.785398163397449, 1.5707963267949], [-1, -0.5], [0.5, 1], [0, 0], [0.5, 1], [0.5, 1], [-4.94065645841247e-324, 0.785398163397449], [2.25, 3]}
CP(1) => []
x := {[-2, -1.5], [-1.44904864405419, -1], [0.785398163397449, 1.5707963267949], [-1, -0.5], [0.5, 1], [0, 0], [0.5, 1], [0.5, 1], [-4.94065645841247e-324, 0.785398163397449], [2.25, 3]}
split: 8 0.392699 (226)
x := {[-2, -1.5], [-1.89809728810838, -1], [0.785398163397449, 1.5707963267949], [-0.5, 0], [0, 0.5], [0, 0], [0.5, 1], [0, 0.5], [-4.94065645841247e-324, 0.785398163397449], [2.25, 3]}
split: 1 -1.44905 (227)
x := {[-2, -1.5], [-1.89809728810838, -1], [0.785398163397449, 1.5707963267949], [-0.5, 0], [0, 0.5], [0, 0], [0.5, 1], [0.5, 1], [-4.94065645841247e-324, 0.785398163397449], [2.25, 3]}
CP(1) => []
x := {[-2, -1.5], [-1.89809728810838, -1], [0.785398163397449, 1.5707963267949], [-0.5, 0], [0.5, 1], [0, 0], [0.5, 1], [0, 0.5], [-4.94065645841247e-324, 0.785398163397449], [2.25, 3]}
split: 1 -1.44905 (227)
x := {[-2, -1.5], [-1.89809728810838, -1], [0.785398163397449, 1.5707963267949], [-0.5, 0], [0.5, 1], [0, 0], [0.5, 1], [0.5, 1], [-4.94065645841247e-324, 0.785398163397449], [2.25, 3]}
split: 1 -1.44905 (228)
x := {[-1.5, -1], [-1.5, -1], [0.785398163397449, 1.17809724509617], [-1, -0.5], [0.5, 1], [0, 0], [0, 0.5], [0, 0.5], [-4.94065645841247e-324, 0.392699081698724], [2.25, 3]}
split: 9 2.625 (229)
x := {[-1.5, -1], [-1.5, -1], [1.17809724509617, 1.5707963267949], [-1, -0.5], [0.5, 1], [0, 0], [0, 0.5], [0, 0.5], [-4.94065645841247e-324, 0.392699081698724], [2.25, 3]}
CP(3) => {[-1.44296841303095, -1], [-1.44296841303095, -1], [1.17809724509617, 1.5707963267949], [-1, -0.5], [0.5, 1], [0, 0], [0, 0.5], [0, 0.5], [-4.94065645841247e-324, 0.392699081698724], [2.25, 3]}
split: 9 2.625 (230)
x := {[-1.5, -1], [-1.5, -1], [0.785398163397449, 1.5707963267949], [-1, -0.5], [0.5, 1], [0, 0], [0.5, 1], [0, 0.5], [-4.94065645841247e-324, 0.392699081698724], [2.25, 3]}
split: 2 1.1781 (231)
x := {[-1.5, -1], [-1.5, -1], [0.785398163397449, 1.5707963267949], [-1, -0.5], [0.5, 1], [0, 0], [0.5, 1], [0, 0.5], [0.392699081698724, 0.785398163397449], [2.25, 3]}
CP(1) => []
x := {[-1.5, -1], [-1.5, -1], [0.785398163397449, 1.5707963267949], [-1, -0.5], [0.5, 1], [0, 0], [0.5, 1], [0.5, 1], [-4.94065645841247e-324, 0.392699081698724], [2.25, 3]}
CP(1) => []
x := {[-1.5, -1], [-1.5, -1], [0.785398163397449, 1.5707963267949], [-1, -0.5], [0.5, 1], [0, 0], [0.5, 1], [0.5, 1], [0.392699081698724, 0.785398163397449], [2.25, 3]}
CP(1) => []
x := {[-1.5, -1], [-1.5, -1], [0.785398163397449, 1.5707963267949], [-0.5, 0], [0, 0.5], [0, 0], [0.5, 1], [0, 0.5], [-4.94065645841247e-324, 0.785398163397449], [2.25, 3]}
split: 8 0.392699 (229)
x := {[-1.5, -1], [-1.5, -1], [0.785398163397449, 1.5707963267949], [-0.5, 0], [0, 0.5], [0, 0], [0.5, 1], [0.5, 1], [-4.94065645841247e-324, 0.785398163397449], [2.25, 3]}
CP(1) => []
x := {[-1.5, -1], [-1.5, -1], [0.785398163397449, 1.5707963267949], [-0.5, 0], [0.5, 1], [0, 0], [0.5, 1], [0, 0.5], [-4.94065645841247e-324, 0.785398163397449], [2.25, 3]}
split: 8 0.392699 (229)
x := {[-1.5, -1], [-1.5, -1], [0.785398163397449, 1.5707963267949], [-0.5, 0], [0.5, 1], [0, 0], [0.5, 1], [0.5, 1], [-4.94065645841247e-324, 0.785398163397449], [2.25, 3]}
split: 8 0.392699 (230)
x := {[-2, -1.5], [-1.89809728810838, -1.44904864405419], [0.785398163397449, 1.5707963267949], [-1, -0.5], [0.5, 1], [0, 0], [0.5, 1], [0, 0.5], [0.785398163397449, 1.5707963267949], [2.25, 3]}
CP(1) => []
x := {[-2, -1.5], [-1.44904864405419, -1], [0.785398163397449, 1.5707963267949], [-1, -0.5], [0.5, 1], [0, 0], [0.5, 1], [0, 0.5], [0.785398163397449, 1.5707963267949], [2.25, 3]}
split: 2 1.1781 (230)
x := {[-2, -1.5], [-1.89809728810838, -1.44904864405419], [0.785398163397449, 1.5707963267949], [-1, -0.5], [0.5, 1], [0, 0], [0.5, 1], [0.5, 1], [0.785398163397449, 1.5707963267949], [2.25, 3]}
CP(1) => []
x := {[-2, -1.5], [-1.44904864405419, -1], [0.785398163397449, 1.5707963267949], [-1, -0.5], [0.5, 1], [0, 0], [0.5, 1], [0.5, 1], [0.785398163397449, 1.5707963267949], [2.25, 3]}
split: 2 1.1781 (230)
x := {[-2, -1.5], [-1.89809728810838, -1], [0.785398163397449, 1.5707963267949], [-0.5, 0], [0, 0.5], [0, 0], [0.5, 1], [0, 0.5], [0.785398163397449, 1.5707963267949], [2.25, 3]}
split: 1 -1.44905 (231)
x := {[-2, -1.5], [-1.89809728810838, -1], [0.785398163397449, 1.5707963267949], [-0.5, 0], [0, 0.5], [0, 0], [0.5, 1], [0.5, 1], [0.785398163397449, 1.5707963267949], [2.25, 3]}
split: 1 -1.44905 (232)
x := {[-2, -1.5], [-1.89809728810838, -1], [0.785398163397449, 1.5707963267949], [-0.5, 0], [0.5, 1], [0, 0], [0.5, 1], [0, 0.5], [0.785398163397449, 1.5707963267949], [2.25, 3]}
CP(1) => []
x := {[-2, -1.5], [-1.89809728810838, -1], [0.785398163397449, 1.5707963267949], [-0.5, 0], [0.5, 1], [0, 0], [0.5, 1], [0.5, 1], [0.785398163397449, 1.5707963267949], [2.25, 3]}
split: 1 -1.44905 (232)
x := {[-1.5, -1], [-1.5, -1], [0.785398163397449, 1.17809724509617], [-1, -0.5], [0.5, 1], [0, 0], [0.5, 1], [0, 0.5], [0.785398163397449, 1.5707963267949], [2.25, 3]}
split: 8 1.1781 (233)
x := {[-1.5, -1], [-1.5, -1], [1.17809724509617, 1.5707963267949], [-1, -0.5], [0.5, 1], [0, 0], [0.5, 1], [0, 0.5], [0.785398163397449, 1.5707963267949], [2.25, 3]}
CP(3) => {[-1.44296841303095, -1], [-1.44296841303095, -1], [1.17809724509617, 1.5707963267949], [-1, -0.5], [0.5, 1], [0, 0], [0.5, 1], [0, 0.5], [0.785398163397449, 1.5707963267949], [2.25, 3]}
split: 8 1.1781 (234)
x := {[-1.5, -1], [-1.5, -1], [0.785398163397449, 1.17809724509617], [-1, -0.5], [0.5, 1], [0, 0], [0.5, 1], [0.5, 1], [0.785398163397449, 1.5707963267949], [2.25, 3]}
split: 8 1.1781 (235)
x := {[-1.5, -1], [-1.5, -1], [1.17809724509617, 1.5707963267949], [-1, -0.5], [0.5, 1], [0, 0], [0.5, 1], [0.5, 1], [0.785398163397449, 1.5707963267949], [2.25, 3]}
CP(3) => {[-1.44296841303095, -1], [-1.44296841303095, -1], [1.17809724509617, 1.5707963267949], [-1, -0.5], [0.5, 1], [0, 0], [0.5, 1], [0.5, 1], [0.785398163397449, 1.5707963267949], [2.25, 3]}
split: 8 1.1781 (236)
x := {[-1.5, -1], [-1.5, -1], [0.785398163397449, 1.5707963267949], [-0.5, 0], [0, 0.5], [0, 0], [0.5, 1], [0, 0.5], [0.785398163397449, 1.5707963267949], [2.25, 3]}
split: 2 1.1781 (237)
x := {[-1.5, -1], [-1.5, -1], [0.785398163397449, 1.5707963267949], [-0.5, 0], [0, 0.5], [0, 0], [0.5, 1], [0.5, 1], [0.785398163397449, 1.5707963267949], [2.25, 3]}
split: 2 1.1781 (238)
x := {[-1.5, -1], [-1.5, -1], [0.785398163397449, 1.5707963267949], [-0.5, 0], [0.5, 1], [0, 0], [0.5, 1], [0, 0.5], [0.785398163397449, 1.5707963267949], [2.25, 3]}
CP(1) => []
x := {[-1.5, -1], [-1.5, -1], [0.785398163397449, 1.5707963267949], [-0.5, 0], [0.5, 1], [0, 0], [0.5, 1], [0.5, 1], [0.785398163397449, 1.5707963267949], [2.25, 3]}
split: 2 1.1781 (238)
x := {[-1.5, -1], [-1.5, -1], [-4.94065645841247e-324, 0.785398163397449], [0, 0.5], [0, 0.5], [0, 0], [0.5, 1], [-1, -0.5], [-4.94065645841247e-324, 0.785398163397449], [2.25, 3]}
CP(1) => []
x := {[-1.5, -1], [-1.5, -1], [-4.94065645841247e-324, 0.785398163397449], [0, 0.5], [0, 0.5], [0, 0], [0.5, 1], [-0.5, 0], [-4.94065645841247e-324, 0.785398163397449], [2.25, 3]}
CP(1) => []
x := {[-1.5, -1], [-1.5, -1], [-4.94065645841247e-324, 0.392699081698724], [0, 0.5], [0.5, 1], [0, 0], [0, 0.5], [-0.5, 0], [-4.94065645841247e-324, 0.785398163397449], [2.25, 3]}
CP(2) => {[-1.5, -1], [-1.43959285297413, -1], [-4.94065645841247e-324, 0.387204789493637], [0, 0.5], [0.5, 1], [0, 0], [0, 0.5], [-0.5, 0], [-4.94065645841247e-324, 0.785398163397449], [2.25, 3]}
split: 8 0.392699 (237)
x := {[-1.5, -1], [-1.5, -1], [0.392699081698724, 0.785398163397449], [0, 0.5], [0.5, 1], [0, 0], [0, 0.5], [-0.5, 0], [-4.94065645841247e-324, 0.785398163397449], [2.25, 3]}
split: 8 0.392699 (238)
x := {[-1.5, -1], [-1.5, -1], [-4.94065645841247e-324, 0.785398163397449], [0, 0.5], [0.5, 1], [0, 0], [0.5, 1], [-1, -0.5], [-4.94065645841247e-324, 0.785398163397449], [2.25, 3]}
split: 2 0.392699 (239)
x := {[-1.5, -1], [-1.5, -1], [-4.94065645841247e-324, 0.785398163397449], [0, 0.5], [0.5, 1], [0, 0], [0.5, 1], [-0.5, 0], [-4.94065645841247e-324, 0.785398163397449], [2.25, 3]}
CP(1) => []
x := {[-1.5, -1], [-1.43959285297413, -1], [-4.94065645841247e-324, 0.387204789493637], [0.5, 1], [0.5, 1], [0, 0], [0, 0.5], [-0.5, 0], [-4.94065645841247e-324, 0.392699081698724], [2.25, 3]}
CP(1) => {[-1.5, -1], [-1.43511446776916, -1], [-4.94065645841247e-324, 0.383053887716666], [0.5, 1], [0.5, 1], [0, 0], [0, 0.5], [-0.5, 0], [-4.94065645841247e-324, 0.392699081698724], [2.25, 3]}
split: 9 2.625 (239)
x := {[-1.5, -1], [-1.43959285297413, -1], [-4.94065645841247e-324, 0.387204789493637], [0.5, 1], [0.5, 1], [0, 0], [0, 0.5], [-0.5, 0], [0.392699081698724, 0.785398163397449], [2.25, 3]}
CP(1) => []
x := {[-1.5, -1], [-1.5, -1], [0.392699081698724, 0.785398163397449], [0.5, 1], [0.5, 1], [0, 0], [0, 0.5], [-0.5, 0], [-4.94065645841247e-324, 0.392699081698724], [2.25, 3]}
split: 9 2.625 (239)
x := {[-1.5, -1], [-1.5, -1], [0.392699081698724, 0.785398163397449], [0.5, 1], [0.5, 1], [0, 0], [0, 0.5], [-0.5, 0], [0.392699081698724, 0.785398163397449], [2.25, 3]}
CP(1) => []
x := {[-1.5, -1], [-1.5, -1], [-4.94065645841247e-324, 0.392699081698724], [0.5, 1], [0.5, 1], [0, 0], [0.5, 1], [-1, -0.5], [-4.94065645841247e-324, 0.785398163397449], [2.25, 3]}
CP(2) => {[-1.5, -1], [-1.43959285297413, -1], [-4.94065645841247e-324, 0.387204789493637], [0.5, 1], [0.5, 1], [0, 0], [0.5, 1], [-1, -0.5], [-4.94065645841247e-324, 0.785398163397449], [2.25, 3]}
split: 8 0.392699 (239)
x := {[-1.5, -1], [-1.5, -1], [0.392699081698724, 0.785398163397449], [0.5, 1], [0.5, 1], [0, 0], [0.5, 1], [-1, -0.5], [-4.94065645841247e-324, 0.785398163397449], [2.25, 3]}
split: 8 0.392699 (240)
x := {[-1.5, -1], [-1.5, -1], [-4.94065645841247e-324, 0.392699081698724], [0.5, 1], [0.5, 1], [0, 0], [0.5, 1], [-0.5, 0], [-4.94065645841247e-324, 0.785398163397449], [2.25, 3]}
CP(2) => {[-1.5, -1], [-1.43959285297413, -1], [-4.94065645841247e-324, 0.387204789493637], [0.5, 1], [0.5, 1], [0, 0], [0.5, 1], [-0.5, 0], [-4.94065645841247e-324, 0.785398163397449], [2.25, 3]}
split: 8 0.392699 (241)
x := {[-1.5, -1], [-1.5, -1], [0.392699081698724, 0.785398163397449], [0.5, 1], [0.5, 1], [0, 0], [0.5, 1], [-0.5, 0], [-4.94065645841247e-324, 0.785398163397449], [2.25, 3]}
split: 8 0.392699 (242)
x := {[-1.5, -1], [-1.5, -1], [-4.94065645841247e-324, 0.785398163397449], [0, 0.5], [0, 0.5], [0, 0], [0.5, 1], [-1, -0.5], [0.785398163397449, 1.5707963267949], [2.25, 3]}
split: 2 0.392699 (243)
x := {[-1.5, -1], [-1.5, -1], [-4.94065645841247e-324, 0.785398163397449], [0, 0.5], [0, 0.5], [0, 0], [0.5, 1], [-0.5, 0], [0.785398163397449, 1.5707963267949], [2.25, 3]}
CP(1) => []
x := {[-1.5, -1], [-1.5, -1], [-4.94065645841247e-324, 0.392699081698724], [0, 0.5], [0.5, 1], [0, 0], [0, 0.5], [-0.5, 0], [0.785398163397449, 1.5707963267949], [2.25, 3]}
CP(2) => {[-1.5, -1], [-1.43959285297413, -1], [-4.94065645841247e-324, 0.387204789493637], [0, 0.5], [0.5, 1], [0, 0], [0, 0.5], [-0.5, 0], [0.785398163397449, 1.5707963267949], [2.25, 3]}
split: 8 1.1781 (243)
x := {[-1.5, -1], [-1.5, -1], [0.392699081698724, 0.785398163397449], [0, 0.5], [0.5, 1], [0, 0], [0, 0.5], [-0.5, 0], [0.785398163397449, 1.5707963267949], [2.25, 3]}
split: 8 1.1781 (244)
x := {[-1.5, -1], [-1.5, -1], [-4.94065645841247e-324, 0.785398163397449], [0, 0.5], [0.5, 1], [0, 0], [0.5, 1], [-1, -0.5], [0.785398163397449, 1.5707963267949], [2.25, 3]}
split: 2 0.392699 (245)
x := {[-1.5, -1], [-1.5, -1], [-4.94065645841247e-324, 0.785398163397449], [0, 0.5], [0.5, 1], [0, 0], [0.5, 1], [-0.5, 0], [0.785398163397449, 1.5707963267949], [2.25, 3]}
split: 2 0.392699 (246)
x := {[-1.5, -1], [-1.5, -1], [-4.94065645841247e-324, 0.392699081698724], [0.5, 1], [0.5, 1], [0, 0], [0.5, 1], [-1, -0.5], [0.785398163397449, 1.5707963267949], [2.25, 3]}
CP(2) => {[-1.5, -1], [-1.43959285297413, -1], [-4.94065645841247e-324, 0.387204789493637], [0.5, 1], [0.5, 1], [0, 0], [0.5, 1], [-1, -0.5], [0.785398163397449, 1.5707963267949], [2.25, 3]}
split: 8 1.1781 (247)
x := {[-1.5, -1], [-1.5, -1], [0.392699081698724, 0.785398163397449], [0.5, 1], [0.5, 1], [0, 0], [0.5, 1], [-1, -0.5], [0.785398163397449, 1.5707963267949], [2.25, 3]}
split: 8 1.1781 (248)
x := {[-1.5, -1], [-1.5, -1], [-4.94065645841247e-324, 0.392699081698724], [0.5, 1], [0.5, 1], [0, 0], [0.5, 1], [-0.5, 0], [0.785398163397449, 1.5707963267949], [2.25, 3]}
CP(2) => {[-1.5, -1], [-1.43959285297413, -1], [-4.94065645841247e-324, 0.387204789493637], [0.5, 1], [0.5, 1], [0, 0], [0.5, 1], [-0.5, 0], [0.785398163397449, 1.5707963267949], [2.25, 3]}
split: 8 1.1781 (249)
x := {[-1.5, -1], [-1.5, -1], [0.392699081698724, 0.785398163397449], [0.5, 1], [0.5, 1], [0, 0], [0.5, 1], [-0.5, 0], [0.785398163397449, 1.5707963267949], [2.25, 3]}
split: 8 1.1781 (250)
x := {[-2, -1.5], [-1.89809728810838, -1], [0.785398163397449, 1.5707963267949], [0, 0.5], [0, 0.5], [0, 0], [0.5, 1], [-1, -0.5], [-4.94065645841247e-324, 0.785398163397449], [2.25, 3]}
CP(1) => []
x := {[-2, -1.5], [-1.89809728810838, -1], [0.785398163397449, 1.5707963267949], [0, 0.5], [0, 0.5], [0, 0], [0.5, 1], [-0.5, 0], [-4.94065645841247e-324, 0.785398163397449], [2.25, 3]}
CP(1) => []
x := {[-2, -1.5], [-1.89809728810838, -1.44904864405419], [0.785398163397449, 1.5707963267949], [0, 0.5], [0.5, 1], [0, 0], [0, 0.5], [-0.5, 0], [-4.94065645841247e-324, 0.785398163397449], [2.25, 3]}
CP(1) => []
x := {[-2, -1.5], [-1.44904864405419, -1], [0.785398163397449, 1.5707963267949], [0, 0.5], [0.5, 1], [0, 0], [0, 0.5], [-0.5, 0], [-4.94065645841247e-324, 0.785398163397449], [2.25, 3]}
split: 8 0.392699 (248)
x := {[-2, -1.5], [-1.89809728810838, -1], [0.785398163397449, 1.5707963267949], [0, 0.5], [0.5, 1], [0, 0], [0.5, 1], [-1, -0.5], [-4.94065645841247e-324, 0.785398163397449], [2.25, 3]}
split: 1 -1.44905 (249)
x := {[-2, -1.5], [-1.89809728810838, -1], [0.785398163397449, 1.5707963267949], [0, 0.5], [0.5, 1], [0, 0], [0.5, 1], [-0.5, 0], [-4.94065645841247e-324, 0.785398163397449], [2.25, 3]}
CP(1) => []
x := {[-2, -1.5], [-1.44904864405419, -1], [0.785398163397449, 1.5707963267949], [0.5, 1], [0.5, 1], [0, 0], [0, 0.5], [-0.5, 0], [-4.94065645841247e-324, 0.392699081698724], [2.25, 3]}
split: 2 1.1781 (249)
x := {[-2, -1.5], [-1.44904864405419, -1], [0.785398163397449, 1.5707963267949], [0.5, 1], [0.5, 1], [0, 0], [0, 0.5], [-0.5, 0], [0.392699081698724, 0.785398163397449], [2.25, 3]}
CP(1) => []
x := {[-2, -1.5], [-1.89809728810838, -1.44904864405419], [0.785398163397449, 1.5707963267949], [0.5, 1], [0.5, 1], [0, 0], [0.5, 1], [-1, -0.5], [-4.94065645841247e-324, 0.785398163397449], [2.25, 3]}
CP(1) => []
x := {[-2, -1.5], [-1.44904864405419, -1], [0.785398163397449, 1.5707963267949], [0.5, 1], [0.5, 1], [0, 0], [0.5, 1], [-1, -0.5], [-4.94065645841247e-324, 0.785398163397449], [2.25, 3]}
split: 8 0.392699 (248)
x := {[-2, -1.5], [-1.89809728810838, -1.44904864405419], [0.785398163397449, 1.5707963267949], [0.5, 1], [0.5, 1], [0, 0], [0.5, 1], [-0.5, 0], [-4.94065645841247e-324, 0.785398163397449], [2.25, 3]}
CP(1) => []
x := {[-2, -1.5], [-1.44904864405419, -1], [0.785398163397449, 1.5707963267949], [0.5, 1], [0.5, 1], [0, 0], [0.5, 1], [-0.5, 0], [-4.94065645841247e-324, 0.785398163397449], [2.25, 3]}
split: 8 0.392699 (248)
x := {[-1.5, -1], [-1.5, -1], [0.785398163397449, 1.5707963267949], [0, 0.5], [0, 0.5], [0, 0], [0.5, 1], [-1, -0.5], [-4.94065645841247e-324, 0.785398163397449], [2.25, 3]}
CP(1) => []
x := {[-1.5, -1], [-1.5, -1], [0.785398163397449, 1.5707963267949], [0, 0.5], [0, 0.5], [0, 0], [0.5, 1], [-0.5, 0], [-4.94065645841247e-324, 0.785398163397449], [2.25, 3]}
CP(1) => []
x := {[-1.5, -1], [-1.5, -1], [0.785398163397449, 1.5707963267949], [0, 0.5], [0.5, 1], [0, 0], [0, 0.5], [-0.5, 0], [-4.94065645841247e-324, 0.392699081698724], [2.25, 3]}
CP(1) => []
x := {[-1.5, -1], [-1.5, -1], [0.785398163397449, 1.5707963267949], [0, 0.5], [0.5, 1], [0, 0], [0, 0.5], [-0.5, 0], [0.392699081698724, 0.785398163397449], [2.25, 3]}
CP(1) => []
x := {[-1.5, -1], [-1.5, -1], [0.785398163397449, 1.5707963267949], [0, 0.5], [0.5, 1], [0, 0], [0.5, 1], [-1, -0.5], [-4.94065645841247e-324, 0.785398163397449], [2.25, 3]}
split: 8 0.392699 (245)
x := {[-1.5, -1], [-1.5, -1], [0.785398163397449, 1.5707963267949], [0, 0.5], [0.5, 1], [0, 0], [0.5, 1], [-0.5, 0], [-4.94065645841247e-324, 0.785398163397449], [2.25, 3]}
CP(1) => []
x := {[-1.5, -1], [-1.5, -1], [0.785398163397449, 1.17809724509617], [0.5, 1], [0.5, 1], [0, 0], [0, 0.5], [-0.5, 0], [-4.94065645841247e-324, 0.392699081698724], [2.25, 3]}
split: 9 2.625 (245)
x := {[-1.5, -1], [-1.5, -1], [1.17809724509617, 1.5707963267949], [0.5, 1], [0.5, 1], [0, 0], [0, 0.5], [-0.5, 0], [-4.94065645841247e-324, 0.392699081698724], [2.25, 3]}
CP(3) => {[-1.44296841303095, -1], [-1.44296841303095, -1], [1.17809724509617, 1.5707963267949], [0.5, 1], [0.5, 1], [0, 0], [0, 0.5], [-0.5, 0], [-4.94065645841247e-324, 0.392699081698724], [2.25, 3]}
split: 9 2.625 (246)
x := {[-1.5, -1], [-1.5, -1], [0.785398163397449, 1.5707963267949], [0.5, 1], [0.5, 1], [0, 0], [0.5, 1], [-1, -0.5], [-4.94065645841247e-324, 0.392699081698724], [2.25, 3]}
CP(1) => []
x := {[-1.5, -1], [-1.5, -1], [0.785398163397449, 1.5707963267949], [0.5, 1], [0.5, 1], [0, 0], [0.5, 1], [-1, -0.5], [0.392699081698724, 0.785398163397449], [2.25, 3]}
CP(1) => []
x := {[-1.5, -1], [-1.5, -1], [0.785398163397449, 1.5707963267949], [0.5, 1], [0.5, 1], [0, 0], [0.5, 1], [-0.5, 0], [-4.94065645841247e-324, 0.392699081698724], [2.25, 3]}
CP(1) => []
x := {[-1.5, -1], [-1.5, -1], [0.785398163397449, 1.5707963267949], [0.5, 1], [0.5, 1], [0, 0], [0.5, 1], [-0.5, 0], [0.392699081698724, 0.785398163397449], [2.25, 3]}
CP(1) => []
x := {[-2, -1.5], [-1.89809728810838, -1], [0.785398163397449, 1.5707963267949], [0, 0.5], [0, 0.5], [0, 0], [0.5, 1], [-1, -0.5], [0.785398163397449, 1.5707963267949], [2.25, 3]}
split: 1 -1.44905 (243)
x := {[-2, -1.5], [-1.89809728810838, -1], [0.785398163397449, 1.5707963267949], [0, 0.5], [0, 0.5], [0, 0], [0.5, 1], [-0.5, 0], [0.785398163397449, 1.5707963267949], [2.25, 3]}
CP(1) => []
x := {[-2, -1.5], [-1.89809728810838, -1.44904864405419], [0.785398163397449, 1.5707963267949], [0, 0.5], [0.5, 1], [0, 0], [0, 0.5], [-0.5, 0], [0.785398163397449, 1.5707963267949], [2.25, 3]}
CP(1) => []
x := {[-2, -1.5], [-1.44904864405419, -1], [0.785398163397449, 1.5707963267949], [0, 0.5], [0.5, 1], [0, 0], [0, 0.5], [-0.5, 0], [0.785398163397449, 1.5707963267949], [2.25, 3]}
split: 2 1.1781 (242)
x := {[-2, -1.5], [-1.89809728810838, -1], [0.785398163397449, 1.5707963267949], [0, 0.5], [0.5, 1], [0, 0], [0.5, 1], [-1, -0.5], [0.785398163397449, 1.5707963267949], [2.25, 3]}
split: 1 -1.44905 (243)
x := {[-2, -1.5], [-1.89809728810838, -1], [0.785398163397449, 1.5707963267949], [0, 0.5], [0.5, 1], [0, 0], [0.5, 1], [-0.5, 0], [0.785398163397449, 1.5707963267949], [2.25, 3]}
split: 1 -1.44905 (244)
x := {[-2, -1.5], [-1.89809728810838, -1.44904864405419], [0.785398163397449, 1.5707963267949], [0.5, 1], [0.5, 1], [0, 0], [0.5, 1], [-1, -0.5], [0.785398163397449, 1.5707963267949], [2.25, 3]}
CP(1) => []
x := {[-2, -1.5], [-1.44904864405419, -1], [0.785398163397449, 1.5707963267949], [0.5, 1], [0.5, 1], [0, 0], [0.5, 1], [-1, -0.5], [0.785398163397449, 1.5707963267949], [2.25, 3]}
split: 2 1.1781 (244)
x := {[-2, -1.5], [-1.89809728810838, -1.44904864405419], [0.785398163397449, 1.5707963267949], [0.5, 1], [0.5, 1], [0, 0], [0.5, 1], [-0.5, 0], [0.785398163397449, 1.5707963267949], [2.25, 3]}
CP(1) => []
x := {[-2, -1.5], [-1.44904864405419, -1], [0.785398163397449, 1.5707963267949], [0.5, 1], [0.5, 1], [0, 0], [0.5, 1], [-0.5, 0], [0.785398163397449, 1.5707963267949], [2.25, 3]}
split: 2 1.1781 (244)
x := {[-1.5, -1], [-1.5, -1], [0.785398163397449, 1.5707963267949], [0, 0.5], [0, 0.5], [0, 0], [0.5, 1], [-1, -0.5], [0.785398163397449, 1.5707963267949], [2.25, 3]}
split: 2 1.1781 (245)
x := {[-1.5, -1], [-1.5, -1], [0.785398163397449, 1.5707963267949], [0, 0.5], [0, 0.5], [0, 0], [0.5, 1], [-0.5, 0], [0.785398163397449, 1.5707963267949], [2.25, 3]}
CP(1) => []
x := {[-1.5, -1], [-1.5, -1], [0.785398163397449, 1.17809724509617], [0, 0.5], [0.5, 1], [0, 0], [0, 0.5], [-0.5, 0], [0.785398163397449, 1.5707963267949], [2.25, 3]}
split: 8 1.1781 (245)
x := {[-1.5, -1], [-1.5, -1], [1.17809724509617, 1.5707963267949], [0, 0.5], [0.5, 1], [0, 0], [0, 0.5], [-0.5, 0], [0.785398163397449, 1.5707963267949], [2.25, 3]}
CP(3) => {[-1.44296841303095, -1], [-1.44296841303095, -1], [1.17809724509617, 1.5707963267949], [0, 0.5], [0.5, 1], [0, 0], [0, 0.5], [-0.5, 0], [0.785398163397449, 1.5707963267949], [2.25, 3]}
split: 8 1.1781 (246)
x := {[-1.5, -1], [-1.5, -1], [0.785398163397449, 1.5707963267949], [0, 0.5], [0.5, 1], [0, 0], [0.5, 1], [-1, -0.5], [0.785398163397449, 1.5707963267949], [2.25, 3]}
split: 2 1.1781 (247)
x := {[-1.5, -1], [-1.5, -1], [0.785398163397449, 1.5707963267949], [0, 0.5], [0.5, 1], [0, 0], [0.5, 1], [-0.5, 0], [0.785398163397449, 1.5707963267949], [2.25, 3]}
split: 2 1.1781 (248)
x := {[-1.5, -1], [-1.5, -1], [0.785398163397449, 1.17809724509617], [0.5, 1], [0.5, 1], [0, 0], [0.5, 1], [-1, -0.5], [0.785398163397449, 1.5707963267949], [2.25, 3]}
split: 8 1.1781 (249)
x := {[-1.5, -1], [-1.5, -1], [1.17809724509617, 1.5707963267949], [0.5, 1], [0.5, 1], [0, 0], [0.5, 1], [-1, -0.5], [0.785398163397449, 1.5707963267949], [2.25, 3]}
CP(3) => {[-1.44296841303095, -1], [-1.44296841303095, -1], [1.17809724509617, 1.5707963267949], [0.5, 1], [0.5, 1], [0, 0], [0.5, 1], [-1, -0.5], [0.785398163397449, 1.5707963267949], [2.25, 3]}
split: 8 1.1781 (250)
x := {[-1.5, -1], [-1.5, -1], [0.785398163397449, 1.17809724509617], [0.5, 1], [0.5, 1], [0, 0], [0.5, 1], [-0.5, 0], [0.785398163397449, 1.5707963267949], [2.25, 3]}
split: 8 1.1781 (251)
x := {[-1.5, -1], [-1.5, -1], [1.17809724509617, 1.5707963267949], [0.5, 1], [0.5, 1], [0, 0], [0.5, 1], [-0.5, 0], [0.785398163397449, 1.5707963267949], [2.25, 3]}
CP(3) => {[-1.44296841303095, -1], [-1.44296841303095, -1], [1.17809724509617, 1.5707963267949], [0.5, 1], [0.5, 1], [0, 0], [0.5, 1], [-0.5, 0], [0.785398163397449, 1.5707963267949], [2.25, 3]}
split: 8 1.1781 (252)
x := {[-1.5, -1], [-1.43959285297413, -1], [-4.94065645841247e-324, 0.387204789493637], [-1, -0.5], [0.5, 1], [0, 0], [0.5, 1], [-1, -0.5], [-4.94065645841247e-324, 0.392699081698724], [2.25, 3]}
CP(1) => {[-1.5, -1], [-1.43511446776916, -1], [-4.94065645841247e-324, 0.383053887716666], [-1, -0.5], [0.5, 1], [0, 0], [0.5, 1], [-1, -0.5], [-4.94065645841247e-324, 0.392699081698724], [2.25, 3]}
split: 9 2.625 (253)
x := {[-1.5, -1], [-1.43959285297413, -1], [-4.94065645841247e-324, 0.387204789493637], [-1, -0.5], [0.5, 1], [0, 0], [0.5, 1], [-1, -0.5], [0.392699081698724, 0.785398163397449], [2.25, 3]}
CP(1) => {[-1.5, -1], [-1.43511446776916, -1], [-4.94065645841247e-324, 0.383053887716666], [-1, -0.5], [0.5, 1], [0, 0], [0.5, 1], [-1, -0.5], [0.392699081698724, 0.785398163397449], [2.25, 3]}
split: 9 2.625 (254)
x := {[-1.5, -1], [-1.5, -1], [0.392699081698724, 0.785398163397449], [-1, -0.5], [0.5, 1], [0, 0], [0.5, 1], [-1, -0.5], [-4.94065645841247e-324, 0.392699081698724], [2.25, 3]}
split: 9 2.625 (255)
x := {[-1.5, -1], [-1.5, -1], [0.392699081698724, 0.785398163397449], [-1, -0.5], [0.5, 1], [0, 0], [0.5, 1], [-1, -0.5], [0.392699081698724, 0.785398163397449], [2.25, 3]}
split: 9 2.625 (256)
x := {[-1.5, -1], [-1.43959285297413, -1], [-4.94065645841247e-324, 0.387204789493637], [-1, -0.5], [0.5, 1], [0, 0], [0.5, 1], [-0.5, 0], [-4.94065645841247e-324, 0.392699081698724], [2.25, 3]}
CP(1) => []
x := {[-1.5, -1], [-1.43959285297413, -1], [-4.94065645841247e-324, 0.387204789493637], [-1, -0.5], [0.5, 1], [0, 0], [0.5, 1], [-0.5, 0], [0.392699081698724, 0.785398163397449], [2.25, 3]}
CP(1) => {[-1.5, -1], [-1.43511446776916, -1], [-4.94065645841247e-324, 0.383053887716666], [-1, -0.5], [0.5, 1], [0, 0], [0.5, 1], [-0.5, 0], [0.392699081698724, 0.785398163397449], [2.25, 3]}
split: 9 2.625 (256)
x := {[-1.5, -1], [-1.5, -1], [0.392699081698724, 0.785398163397449], [-1, -0.5], [0.5, 1], [0, 0], [0.5, 1], [-0.5, 0], [-4.94065645841247e-324, 0.392699081698724], [2.25, 3]}
CP(1) => []
x := {[-1.5, -1], [-1.5, -1], [0.392699081698724, 0.785398163397449], [-1, -0.5], [0.5, 1], [0, 0], [0.5, 1], [-0.5, 0], [0.392699081698724, 0.785398163397449], [2.25, 3]}
split: 9 2.625 (256)
x := {[-1.5, -1], [-1.5, -1], [-4.94065645841247e-324, 0.392699081698724], [-0.5, 0], [0, 0.5], [0, 0], [0.5, 1], [-1, -0.5], [-4.94065645841247e-324, 0.785398163397449], [2.25, 3]}
CP(1) => []
x := {[-1.5, -1], [-1.5, -1], [0.392699081698724, 0.785398163397449], [-0.5, 0], [0, 0.5], [0, 0], [0.5, 1], [-1, -0.5], [-4.94065645841247e-324, 0.785398163397449], [2.25, 3]}
split: 8 0.392699 (256)
x := {[-1.5, -1], [-1.5, -1], [-4.94065645841247e-324, 0.392699081698724], [-0.5, 0], [0, 0.5], [0, 0], [0.5, 1], [-0.5, 0], [-4.94065645841247e-324, 0.785398163397449], [2.25, 3]}
CP(1) => []
x := {[-1.5, -1], [-1.5, -1], [0.392699081698724, 0.785398163397449], [-0.5, 0], [0, 0.5], [0, 0], [0.5, 1], [-0.5, 0], [-4.94065645841247e-324, 0.785398163397449], [2.25, 3]}
split: 8 0.392699 (256)
x := {[-1.5, -1], [-1.5, -1], [-4.94065645841247e-324, 0.392699081698724], [-0.5, 0], [0.5, 1], [0, 0], [0.5, 1], [-1, -0.5], [-4.94065645841247e-324, 0.785398163397449], [2.25, 3]}
CP(2) => {[-1.5, -1], [-1.43959285297413, -1], [-4.94065645841247e-324, 0.387204789493637], [-0.5, 0], [0.5, 1], [0, 0], [0.5, 1], [-1, -0.5], [-4.94065645841247e-324, 0.785398163397449], [2.25, 3]}
split: 8 0.392699 (257)
x := {[-1.5, -1], [-1.5, -1], [0.392699081698724, 0.785398163397449], [-0.5, 0], [0.5, 1], [0, 0], [0.5, 1], [-1, -0.5], [-4.94065645841247e-324, 0.785398163397449], [2.25, 3]}
split: 8 0.392699 (258)
x := {[-1.5, -1], [-1.5, -1], [-4.94065645841247e-324, 0.392699081698724], [-0.5, 0], [0.5, 1], [0, 0], [0.5, 1], [-0.5, 0], [-4.94065645841247e-324, 0.785398163397449], [2.25, 3]}
CP(2) => {[-1.5, -1], [-1.43959285297413, -1], [-4.94065645841247e-324, 0.387204789493637], [-0.5, 0], [0.5, 1], [0, 0], [0.5, 1], [-0.5, 0], [-4.94065645841247e-324, 0.785398163397449], [2.25, 3]}
split: 8 0.392699 (259)
x := {[-1.5, -1], [-1.5, -1], [0.392699081698724, 0.785398163397449], [-0.5, 0], [0.5, 1], [0, 0], [0.5, 1], [-0.5, 0], [-4.94065645841247e-324, 0.785398163397449], [2.25, 3]}
split: 8 0.392699 (260)
x := {[-1.5, -1], [-1.43959285297413, -1], [-4.94065645841247e-324, 0.387204789493637], [-1, -0.5], [0.5, 1], [0, 0], [0.5, 1], [-1, -0.5], [0.785398163397449, 1.17809724509617], [2.25, 3]}
CP(1) => {[-1.5, -1], [-1.43511446776916, -1], [-4.94065645841247e-324, 0.383053887716666], [-1, -0.5], [0.5, 1], [0, 0], [0.5, 1], [-1, -0.5], [0.785398163397449, 1.17809724509617], [2.25, 3]}
split: 9 2.625 (261)
x := {[-1.5, -1], [-1.43959285297413, -1], [-4.94065645841247e-324, 0.387204789493637], [-1, -0.5], [0.5, 1], [0, 0], [0.5, 1], [-1, -0.5], [1.17809724509617, 1.5707963267949], [2.25, 3]}
CP(1) => {[-1.5, -1], [-1.43511446776916, -1], [-4.94065645841247e-324, 0.383053887716666], [-1, -0.5], [0.5, 1], [0, 0], [0.5, 1], [-1, -0.5], [1.17809724509617, 1.5707963267949], [2.25, 3]}
split: 9 2.625 (262)
x := {[-1.5, -1], [-1.5, -1], [0.392699081698724, 0.785398163397449], [-1, -0.5], [0.5, 1], [0, 0], [0.5, 1], [-1, -0.5], [0.785398163397449, 1.17809724509617], [2.25, 3]}
split: 9 2.625 (263)
x := {[-1.5, -1], [-1.5, -1], [0.392699081698724, 0.785398163397449], [-1, -0.5], [0.5, 1], [0, 0], [0.5, 1], [-1, -0.5], [1.17809724509617, 1.5707963267949], [2.25, 3]}
split: 9 2.625 (264)
x := {[-1.5, -1], [-1.43959285297413, -1], [-4.94065645841247e-324, 0.387204789493637], [-1, -0.5], [0.5, 1], [0, 0], [0.5, 1], [-0.5, 0], [0.785398163397449, 1.17809724509617], [2.25, 3]}
CP(1) => {[-1.5, -1], [-1.43511446776916, -1], [-4.94065645841247e-324, 0.383053887716666], [-1, -0.5], [0.5, 1], [0, 0], [0.5, 1], [-0.5, 0], [0.785398163397449, 1.17809724509617], [2.25, 3]}
split: 9 2.625 (265)
x := {[-1.5, -1], [-1.43959285297413, -1], [-4.94065645841247e-324, 0.387204789493637], [-1, -0.5], [0.5, 1], [0, 0], [0.5, 1], [-0.5, 0], [1.17809724509617, 1.5707963267949], [2.25, 3]}
CP(1) => {[-1.5, -1], [-1.43511446776916, -1], [-4.94065645841247e-324, 0.383053887716666], [-1, -0.5], [0.5, 1], [0, 0], [0.5, 1], [-0.5, 0], [1.17809724509617, 1.5707963267949], [2.25, 3]}
split: 9 2.625 (266)
x := {[-1.5, -1], [-1.5, -1], [0.392699081698724, 0.785398163397449], [-1, -0.5], [0.5, 1], [0, 0], [0.5, 1], [-0.5, 0], [0.785398163397449, 1.17809724509617], [2.25, 3]}
split: 9 2.625 (267)
x := {[-1.5, -1], [-1.5, -1], [0.392699081698724, 0.785398163397449], [-1, -0.5], [0.5, 1], [0, 0], [0.5, 1], [-0.5, 0], [1.17809724509617, 1.5707963267949], [2.25, 3]}
split: 9 2.625 (268)
x := {[-1.5, -1], [-1.5, -1], [-4.94065645841247e-324, 0.392699081698724], [-0.5, 0], [0, 0.5], [0, 0], [0.5, 1], [-1, -0.5], [0.785398163397449, 1.5707963267949], [2.25, 3]}
CP(1) => []
x := {[-1.5, -1], [-1.5, -1], [0.392699081698724, 0.785398163397449], [-0.5, 0], [0, 0.5], [0, 0], [0.5, 1], [-1, -0.5], [0.785398163397449, 1.5707963267949], [2.25, 3]}
split: 8 1.1781 (268)
x := {[-1.5, -1], [-1.43959285297413, -1], [-4.94065645841247e-324, 0.387204789493637], [-0.5, 0], [0.5, 1], [0, 0], [0, 0.5], [-0.5, 0], [0.785398163397449, 1.17809724509617], [2.25, 3]}
CP(1) => []
x := {[-1.5, -1], [-1.43959285297413, -1], [-4.94065645841247e-324, 0.387204789493637], [-0.5, 0], [0.5, 1], [0, 0], [0, 0.5], [-0.5, 0], [1.17809724509617, 1.5707963267949], [2.25, 3]}
CP(1) => {[-1.5, -1], [-1.43511446776916, -1], [-4.94065645841247e-324, 0.383053887716666], [-0.5, 0], [0.5, 1], [0, 0], [0, 0.5], [-0.5, 0], [1.17809724509617, 1.5707963267949], [2.25, 3]}
split: 9 2.625 (268)
x := {[-1.5, -1], [-1.5, -1], [0.392699081698724, 0.785398163397449], [-0.5, 0], [0.5, 1], [0, 0], [0, 0.5], [-0.5, 0], [0.785398163397449, 1.17809724509617], [2.25, 3]}
CP(1) => []
x := {[-1.5, -1], [-1.5, -1], [0.392699081698724, 0.785398163397449], [-0.5, 0], [0.5, 1], [0, 0], [0, 0.5], [-0.5, 0], [1.17809724509617, 1.5707963267949], [2.25, 3]}
split: 9 2.625 (268)
x := {[-1.5, -1], [-1.5, -1], [-4.94065645841247e-324, 0.392699081698724], [-0.5, 0], [0.5, 1], [0, 0], [0.5, 1], [-1, -0.5], [0.785398163397449, 1.5707963267949], [2.25, 3]}
CP(2) => {[-1.5, -1], [-1.43959285297413, -1], [-4.94065645841247e-324, 0.387204789493637], [-0.5, 0], [0.5, 1], [0, 0], [0.5, 1], [-1, -0.5], [0.785398163397449, 1.5707963267949], [2.25, 3]}
split: 8 1.1781 (269)
x := {[-1.5, -1], [-1.5, -1], [0.392699081698724, 0.785398163397449], [-0.5, 0], [0.5, 1], [0, 0], [0.5, 1], [-1, -0.5], [0.785398163397449, 1.5707963267949], [2.25, 3]}
split: 8 1.1781 (270)
x := {[-1.5, -1], [-1.5, -1], [-4.94065645841247e-324, 0.392699081698724], [-0.5, 0], [0.5, 1], [0, 0], [0.5, 1], [-0.5, 0], [0.785398163397449, 1.5707963267949], [2.25, 3]}
CP(2) => {[-1.5, -1], [-1.43959285297413, -1], [-4.94065645841247e-324, 0.387204789493637], [-0.5, 0], [0.5, 1], [0, 0], [0.5, 1], [-0.5, 0], [0.785398163397449, 1.5707963267949], [2.25, 3]}
split: 8 1.1781 (271)
x := {[-1.5, -1], [-1.5, -1], [0.392699081698724, 0.785398163397449], [-0.5, 0], [0.5, 1], [0, 0], [0.5, 1], [-0.5, 0], [0.785398163397449, 1.5707963267949], [2.25, 3]}
split: 8 1.1781 (272)
x := {[-2, -1.5], [-1.44904864405419, -1], [0.785398163397449, 1.5707963267949], [-1, -0.5], [0.5, 1], [0, 0], [0.5, 1], [-1, -0.5], [-4.94065645841247e-324, 0.392699081698724], [2.25, 3]}
split: 2 1.1781 (273)
x := {[-2, -1.5], [-1.44904864405419, -1], [0.785398163397449, 1.5707963267949], [-1, -0.5], [0.5, 1], [0, 0], [0.5, 1], [-1, -0.5], [0.392699081698724, 0.785398163397449], [2.25, 3]}
split: 2 1.1781 (274)
x := {[-2, -1.5], [-1.44904864405419, -1], [0.785398163397449, 1.5707963267949], [-1, -0.5], [0.5, 1], [0, 0], [0.5, 1], [-0.5, 0], [-4.94065645841247e-324, 0.392699081698724], [2.25, 3]}
CP(1) => []
x := {[-2, -1.5], [-1.44904864405419, -1], [0.785398163397449, 1.5707963267949], [-1, -0.5], [0.5, 1], [0, 0], [0.5, 1], [-0.5, 0], [0.392699081698724, 0.785398163397449], [2.25, 3]}
split: 2 1.1781 (274)
x := {[-2, -1.5], [-1.89809728810838, -1.44904864405419], [0.785398163397449, 1.5707963267949], [-0.5, 0], [0, 0.5], [0, 0], [0.5, 1], [-1, -0.5], [-4.94065645841247e-324, 0.785398163397449], [2.25, 3]}
CP(1) => []
x := {[-2, -1.5], [-1.44904864405419, -1], [0.785398163397449, 1.5707963267949], [-0.5, 0], [0, 0.5], [0, 0], [0.5, 1], [-1, -0.5], [-4.94065645841247e-324, 0.785398163397449], [2.25, 3]}
split: 8 0.392699 (274)
x := {[-2, -1.5], [-1.89809728810838, -1.44904864405419], [0.785398163397449, 1.5707963267949], [-0.5, 0], [0, 0.5], [0, 0], [0.5, 1], [-0.5, 0], [-4.94065645841247e-324, 0.785398163397449], [2.25, 3]}
CP(1) => []
x := {[-2, -1.5], [-1.44904864405419, -1], [0.785398163397449, 1.5707963267949], [-0.5, 0], [0, 0.5], [0, 0], [0.5, 1], [-0.5, 0], [-4.94065645841247e-324, 0.785398163397449], [2.25, 3]}
split: 8 0.392699 (274)
x := {[-2, -1.5], [-1.89809728810838, -1.44904864405419], [0.785398163397449, 1.5707963267949], [-0.5, 0], [0.5, 1], [0, 0], [0.5, 1], [-1, -0.5], [-4.94065645841247e-324, 0.785398163397449], [2.25, 3]}
CP(1) => []
x := {[-2, -1.5], [-1.44904864405419, -1], [0.785398163397449, 1.5707963267949], [-0.5, 0], [0.5, 1], [0, 0], [0.5, 1], [-1, -0.5], [-4.94065645841247e-324, 0.785398163397449], [2.25, 3]}
split: 8 0.392699 (274)
x := {[-2, -1.5], [-1.89809728810838, -1.44904864405419], [0.785398163397449, 1.5707963267949], [-0.5, 0], [0.5, 1], [0, 0], [0.5, 1], [-0.5, 0], [-4.94065645841247e-324, 0.785398163397449], [2.25, 3]}
CP(1) => []
x := {[-2, -1.5], [-1.44904864405419, -1], [0.785398163397449, 1.5707963267949], [-0.5, 0], [0.5, 1], [0, 0], [0.5, 1], [-0.5, 0], [-4.94065645841247e-324, 0.785398163397449], [2.25, 3]}
split: 8 0.392699 (274)
x := {[-1.5, -1], [-1.5, -1], [0.785398163397449, 1.17809724509617], [-1, -0.5], [0.5, 1], [0, 0], [0.5, 1], [-1, -0.5], [-4.94065645841247e-324, 0.392699081698724], [2.25, 3]}
split: 9 2.625 (275)
x := {[-1.5, -1], [-1.5, -1], [1.17809724509617, 1.5707963267949], [-1, -0.5], [0.5, 1], [0, 0], [0.5, 1], [-1, -0.5], [-4.94065645841247e-324, 0.392699081698724], [2.25, 3]}
CP(3) => {[-1.44296841303095, -1], [-1.44296841303095, -1], [1.17809724509617, 1.5707963267949], [-1, -0.5], [0.5, 1], [0, 0], [0.5, 1], [-1, -0.5], [-4.94065645841247e-324, 0.392699081698724], [2.25, 3]}
split: 9 2.625 (276)
x := {[-1.5, -1], [-1.5, -1], [0.785398163397449, 1.17809724509617], [-1, -0.5], [0.5, 1], [0, 0], [0.5, 1], [-1, -0.5], [0.392699081698724, 0.785398163397449], [2.25, 3]}
split: 9 2.625 (277)
x := {[-1.5, -1], [-1.5, -1], [1.17809724509617, 1.5707963267949], [-1, -0.5], [0.5, 1], [0, 0], [0.5, 1], [-1, -0.5], [0.392699081698724, 0.785398163397449], [2.25, 3]}
CP(3) => {[-1.44296841303095, -1], [-1.44296841303095, -1], [1.17809724509617, 1.5707963267949], [-1, -0.5], [0.5, 1], [0, 0], [0.5, 1], [-1, -0.5], [0.392699081698724, 0.785398163397449], [2.25, 3]}
split: 9 2.625 (278)
x := {[-1.5, -1], [-1.5, -1], [0.785398163397449, 1.17809724509617], [-1, -0.5], [0.5, 1], [0, 0], [0.5, 1], [-0.5, 0], [0.392699081698724, 0.785398163397449], [2.25, 3]}
split: 9 2.625 (279)
x := {[-1.5, -1], [-1.5, -1], [1.17809724509617, 1.5707963267949], [-1, -0.5], [0.5, 1], [0, 0], [0.5, 1], [-0.5, 0], [0.392699081698724, 0.785398163397449], [2.25, 3]}
CP(3) => {[-1.44296841303095, -1], [-1.44296841303095, -1], [1.17809724509617, 1.5707963267949], [-1, -0.5], [0.5, 1], [0, 0], [0.5, 1], [-0.5, 0], [0.392699081698724, 0.785398163397449], [2.25, 3]}
split: 9 2.625 (280)
x := {[-1.5, -1], [-1.5, -1], [0.785398163397449, 1.5707963267949], [-0.5, 0], [0, 0.5], [0, 0], [0.5, 1], [-1, -0.5], [-4.94065645841247e-324, 0.392699081698724], [2.25, 3]}
CP(1) => []
x := {[-1.5, -1], [-1.5, -1], [0.785398163397449, 1.5707963267949], [-0.5, 0], [0, 0.5], [0, 0], [0.5, 1], [-1, -0.5], [0.392699081698724, 0.785398163397449], [2.25, 3]}
CP(1) => []
x := {[-1.5, -1], [-1.5, -1], [0.785398163397449, 1.5707963267949], [-0.5, 0], [0, 0.5], [0, 0], [0.5, 1], [-0.5, 0], [-4.94065645841247e-324, 0.392699081698724], [2.25, 3]}
split: 2 1.1781 (279)
x := {[-1.5, -1], [-1.5, -1], [0.785398163397449, 1.5707963267949], [-0.5, 0], [0, 0.5], [0, 0], [0.5, 1], [-0.5, 0], [0.392699081698724, 0.785398163397449], [2.25, 3]}
CP(1) => []
x := {[-1.5, -1], [-1.5, -1], [0.785398163397449, 1.5707963267949], [-0.5, 0], [0.5, 1], [0, 0], [0.5, 1], [-1, -0.5], [-4.94065645841247e-324, 0.392699081698724], [2.25, 3]}
split: 2 1.1781 (279)
x := {[-1.5, -1], [-1.5, -1], [0.785398163397449, 1.5707963267949], [-0.5, 0], [0.5, 1], [0, 0], [0.5, 1], [-1, -0.5], [0.392699081698724, 0.785398163397449], [2.25, 3]}
split: 2 1.1781 (280)
x := {[-1.5, -1], [-1.5, -1], [0.785398163397449, 1.5707963267949], [-0.5, 0], [0.5, 1], [0, 0], [0.5, 1], [-0.5, 0], [-4.94065645841247e-324, 0.392699081698724], [2.25, 3]}
CP(1) => []
x := {[-1.5, -1], [-1.5, -1], [0.785398163397449, 1.5707963267949], [-0.5, 0], [0.5, 1], [0, 0], [0.5, 1], [-0.5, 0], [0.392699081698724, 0.785398163397449], [2.25, 3]}
CP(1) => []
x := {[-2, -1.5], [-1.44904864405419, -1], [0.785398163397449, 1.17809724509617], [-1, -0.5], [0.5, 1], [0, 0], [0.5, 1], [-1, -0.5], [0.785398163397449, 1.5707963267949], [2.25, 3]}
CP(1) => []
x := {[-2, -1.5], [-1.44904864405419, -1], [1.17809724509617, 1.5707963267949], [-1, -0.5], [0.5, 1], [0, 0], [0.5, 1], [-1, -0.5], [0.785398163397449, 1.5707963267949], [2.25, 3]}
CP(1) => []
x := {[-2, -1.5], [-1.44904864405419, -1], [0.785398163397449, 1.17809724509617], [-1, -0.5], [0.5, 1], [0, 0], [0.5, 1], [-0.5, 0], [0.785398163397449, 1.5707963267949], [2.25, 3]}
CP(1) => []
x := {[-2, -1.5], [-1.44904864405419, -1], [1.17809724509617, 1.5707963267949], [-1, -0.5], [0.5, 1], [0, 0], [0.5, 1], [-0.5, 0], [0.785398163397449, 1.5707963267949], [2.25, 3]}
CP(1) => []
x := {[-2, -1.5], [-1.89809728810838, -1.44904864405419], [0.785398163397449, 1.5707963267949], [-0.5, 0], [0, 0.5], [0, 0], [0.5, 1], [-1, -0.5], [0.785398163397449, 1.5707963267949], [2.25, 3]}
CP(1) => []
x := {[-2, -1.5], [-1.44904864405419, -1], [0.785398163397449, 1.5707963267949], [-0.5, 0], [0, 0.5], [0, 0], [0.5, 1], [-1, -0.5], [0.785398163397449, 1.5707963267949], [2.25, 3]}
split: 2 1.1781 (274)
x := {[-2, -1.5], [-1.44904864405419, -1], [0.785398163397449, 1.17809724509617], [-0.5, 0], [0.5, 1], [0, 0], [0, 0.5], [-0.5, 0], [0.785398163397449, 1.5707963267949], [2.25, 3]}
CP(1) => []
x := {[-2, -1.5], [-1.44904864405419, -1], [1.17809724509617, 1.5707963267949], [-0.5, 0], [0.5, 1], [0, 0], [0, 0.5], [-0.5, 0], [0.785398163397449, 1.5707963267949], [2.25, 3]}
CP(1) => []
x := {[-2, -1.5], [-1.89809728810838, -1.44904864405419], [0.785398163397449, 1.5707963267949], [-0.5, 0], [0.5, 1], [0, 0], [0.5, 1], [-1, -0.5], [0.785398163397449, 1.5707963267949], [2.25, 3]}
CP(1) => []
x := {[-2, -1.5], [-1.44904864405419, -1], [0.785398163397449, 1.5707963267949], [-0.5, 0], [0.5, 1], [0, 0], [0.5, 1], [-1, -0.5], [0.785398163397449, 1.5707963267949], [2.25, 3]}
split: 2 1.1781 (272)
x := {[-2, -1.5], [-1.89809728810838, -1.44904864405419], [0.785398163397449, 1.5707963267949], [-0.5, 0], [0.5, 1], [0, 0], [0.5, 1], [-0.5, 0], [0.785398163397449, 1.5707963267949], [2.25, 3]}
CP(1) => []
x := {[-2, -1.5], [-1.44904864405419, -1], [0.785398163397449, 1.5707963267949], [-0.5, 0], [0.5, 1], [0, 0], [0.5, 1], [-0.5, 0], [0.785398163397449, 1.5707963267949], [2.25, 3]}
split: 2 1.1781 (272)
x := {[-1.5, -1], [-1.5, -1], [0.785398163397449, 1.17809724509617], [-1, -0.5], [0.5, 1], [0, 0], [0.5, 1], [-1, -0.5], [0.785398163397449, 1.17809724509617], [2.25, 3]}
split: 9 2.625 (273)
x := {[-1.5, -1], [-1.5, -1], [0.785398163397449, 1.17809724509617], [-1, -0.5], [0.5, 1], [0, 0], [0.5, 1], [-1, -0.5], [1.17809724509617, 1.5707963267949], [2.25, 3]}
split: 9 2.625 (274)
x := {[-1.44296841303095, -1], [-1.44296841303095, -1], [1.17809724509617, 1.5707963267949], [-1, -0.5], [0.5, 1], [0, 0], [0.5, 1], [-1, -0.5], [0.785398163397449, 1.17809724509617], [2.25, 3]}
split: 9 2.625 (275)
x := {[-1.44296841303095, -1], [-1.44296841303095, -1], [1.17809724509617, 1.5707963267949], [-1, -0.5], [0.5, 1], [0, 0], [0.5, 1], [-1, -0.5], [1.17809724509617, 1.5707963267949], [2.25, 3]}
split: 9 2.625 (276)
x := {[-1.5, -1], [-1.5, -1], [0.785398163397449, 1.17809724509617], [-1, -0.5], [0.5, 1], [0, 0], [0.5, 1], [-0.5, 0], [0.785398163397449, 1.17809724509617], [2.25, 3]}
split: 9 2.625 (277)
x := {[-1.5, -1], [-1.5, -1], [0.785398163397449, 1.17809724509617], [-1, -0.5], [0.5, 1], [0, 0], [0.5, 1], [-0.5, 0], [1.17809724509617, 1.5707963267949], [2.25, 3]}
split: 9 2.625 (278)
x := {[-1.44296841303095, -1], [-1.44296841303095, -1], [1.17809724509617, 1.5707963267949], [-1, -0.5], [0.5, 1], [0, 0], [0.5, 1], [-0.5, 0], [0.785398163397449, 1.17809724509617], [2.25, 3]}
split: 9 2.625 (279)
x := {[-1.44296841303095, -1], [-1.44296841303095, -1], [1.17809724509617, 1.5707963267949], [-1, -0.5], [0.5, 1], [0, 0], [0.5, 1], [-0.5, 0], [1.17809724509617, 1.5707963267949], [2.25, 3]}
split: 9 2.625 (280)
x := {[-1.5, -1], [-1.5, -1], [0.785398163397449, 1.17809724509617], [-0.5, 0], [0, 0.5], [0, 0], [0.5, 1], [-1, -0.5], [0.785398163397449, 1.5707963267949], [2.25, 3]}
split: 8 1.1781 (281)
x := {[-1.5, -1], [-1.5, -1], [1.17809724509617, 1.5707963267949], [-0.5, 0], [0, 0.5], [0, 0], [0.5, 1], [-1, -0.5], [0.785398163397449, 1.5707963267949], [2.25, 3]}
CP(3) => {[-1.44296841303095, -1], [-1.44296841303095, -1], [1.17809724509617, 1.5707963267949], [-0.5, 0], [0, 0.5], [0, 0], [0.5, 1], [-1, -0.5], [0.785398163397449, 1.5707963267949], [2.25, 3]}
split: 8 1.1781 (282)
x := {[-1.5, -1], [-1.5, -1], [0.785398163397449, 1.17809724509617], [-0.5, 0], [0.5, 1], [0, 0], [0, 0.5], [-0.5, 0], [0.785398163397449, 1.17809724509617], [2.25, 3]}
CP(1) => []
x := {[-1.5, -1], [-1.5, -1], [0.785398163397449, 1.17809724509617], [-0.5, 0], [0.5, 1], [0, 0], [0, 0.5], [-0.5, 0], [1.17809724509617, 1.5707963267949], [2.25, 3]}
split: 9 2.625 (282)
x := {[-1.44296841303095, -1], [-1.44296841303095, -1], [1.17809724509617, 1.5707963267949], [-0.5, 0], [0.5, 1], [0, 0], [0, 0.5], [-0.5, 0], [0.785398163397449, 1.17809724509617], [2.25, 3]}
CP(1) => []
x := {[-1.44296841303095, -1], [-1.44296841303095, -1], [1.17809724509617, 1.5707963267949], [-0.5, 0], [0.5, 1], [0, 0], [0, 0.5], [-0.5, 0], [1.17809724509617, 1.5707963267949], [2.25, 3]}
split: 9 2.625 (282)
x := {[-1.5, -1], [-1.5, -1], [0.785398163397449, 1.17809724509617], [-0.5, 0], [0.5, 1], [0, 0], [0.5, 1], [-1, -0.5], [0.785398163397449, 1.5707963267949], [2.25, 3]}
split: 8 1.1781 (283)
x := {[-1.5, -1], [-1.5, -1], [1.17809724509617, 1.5707963267949], [-0.5, 0], [0.5, 1], [0, 0], [0.5, 1], [-1, -0.5], [0.785398163397449, 1.5707963267949], [2.25, 3]}
CP(3) => {[-1.44296841303095, -1], [-1.44296841303095, -1], [1.17809724509617, 1.5707963267949], [-0.5, 0], [0.5, 1], [0, 0], [0.5, 1], [-1, -0.5], [0.785398163397449, 1.5707963267949], [2.25, 3]}
split: 8 1.1781 (284)
x := {[-1.5, -1], [-1.5, -1], [0.785398163397449, 1.17809724509617], [-0.5, 0], [0.5, 1], [0, 0], [0.5, 1], [-0.5, 0], [0.785398163397449, 1.5707963267949], [2.25, 3]}
split: 8 1.1781 (285)
x := {[-1.5, -1], [-1.5, -1], [1.17809724509617, 1.5707963267949], [-0.5, 0], [0.5, 1], [0, 0], [0.5, 1], [-0.5, 0], [0.785398163397449, 1.5707963267949], [2.25, 3]}
CP(3) => {[-1.44296841303095, -1], [-1.44296841303095, -1], [1.17809724509617, 1.5707963267949], [-0.5, 0], [0.5, 1], [0, 0], [0.5, 1], [-0.5, 0], [0.785398163397449, 1.5707963267949], [2.25, 3]}
split: 8 1.1781 (286)
x := {[-1.5, -1], [-1.43511446776916, -1], [-4.94065645841247e-324, 0.383053887716666], [-1, -0.5], [0.5, 1], [0, 0], [0, 0.5], [0, 0.5], [-4.94065645841247e-324, 0.392699081698724], [2.25, 2.625]}
CP(1) => []
x := {[-1.5, -1], [-1.43511446776916, -1], [-4.94065645841247e-324, 0.383053887716666], [-1, -0.5], [0.5, 1], [0, 0], [0, 0.5], [0, 0.5], [-4.94065645841247e-324, 0.392699081698724], [2.625, 3]}
CP(1) => {[-1.5, -1], [-1.4291846185739, -1], [-4.94065645841247e-324, 0.377568308419987], [-1, -0.5], [0.5, 1], [0, 0], [0, 0.5], [0, 0.5], [-4.94065645841247e-324, 0.392699081698724], [2.625, 3]}
split: 0 -1.25 (286)
x := {[-1.5, -1], [-1.5, -1], [0.392699081698724, 0.785398163397449], [-1, -0.5], [0.5, 1], [0, 0], [0, 0.5], [0, 0.5], [-4.94065645841247e-324, 0.392699081698724], [2.25, 2.625]}
CP(1) => []
x := {[-1.5, -1], [-1.5, -1], [0.392699081698724, 0.785398163397449], [-1, -0.5], [0.5, 1], [0, 0], [0, 0.5], [0, 0.5], [-4.94065645841247e-324, 0.392699081698724], [2.625, 3]}
split: 0 -1.25 (286)
x := {[-1.5, -1], [-1.43959285297413, -1], [-4.94065645841247e-324, 0.387204789493637], [-1, -0.5], [0.5, 1], [0, 0], [0.5, 1], [0, 0.5], [-4.94065645841247e-324, 0.392699081698724], [2.25, 3]}
CP(1) => {[-1.5, -1], [-1.43511446776916, -1], [-4.94065645841247e-324, 0.383053887716666], [-1, -0.5], [0.5, 1], [0, 0], [0.5, 1], [0, 0.5], [-4.94065645841247e-324, 0.392699081698724], [2.25, 3]}
split: 9 2.625 (287)
x := {[-1.5, -1], [-1.43959285297413, -1], [-4.94065645841247e-324, 0.387204789493637], [-1, -0.5], [0.5, 1], [0, 0], [0.5, 1], [0, 0.5], [0.392699081698724, 0.785398163397449], [2.25, 3]}
CP(1) => []
x := {[-1.5, -1], [-1.5, -1], [0.392699081698724, 0.785398163397449], [-1, -0.5], [0.5, 1], [0, 0], [0.5, 1], [0, 0.5], [-4.94065645841247e-324, 0.392699081698724], [2.25, 3]}
split: 9 2.625 (287)
x := {[-1.5, -1], [-1.5, -1], [0.392699081698724, 0.785398163397449], [-1, -0.5], [0.5, 1], [0, 0], [0.5, 1], [0, 0.5], [0.392699081698724, 0.785398163397449], [2.25, 3]}
CP(1) => []
x := {[-1.5, -1], [-1.43959285297413, -1], [-4.94065645841247e-324, 0.387204789493637], [-1, -0.5], [0.5, 1], [0, 0], [0.5, 1], [0.5, 1], [-4.94065645841247e-324, 0.392699081698724], [2.25, 3]}
CP(1) => []
x := {[-1.5, -1], [-1.43959285297413, -1], [-4.94065645841247e-324, 0.387204789493637], [-1, -0.5], [0.5, 1], [0, 0], [0.5, 1], [0.5, 1], [0.392699081698724, 0.785398163397449], [2.25, 3]}
CP(1) => []
x := {[-1.5, -1], [-1.5, -1], [0.392699081698724, 0.785398163397449], [-1, -0.5], [0.5, 1], [0, 0], [0.5, 1], [0.5, 1], [-4.94065645841247e-324, 0.392699081698724], [2.25, 3]}
CP(1) => []
x := {[-1.5, -1], [-1.5, -1], [0.392699081698724, 0.785398163397449], [-1, -0.5], [0.5, 1], [0, 0], [0.5, 1], [0.5, 1], [0.392699081698724, 0.785398163397449], [2.25, 3]}
CP(1) => []
x := {[-1.5, -1], [-1.5, -1], [-4.94065645841247e-324, 0.392699081698724], [-0.5, 0], [0, 0.5], [0, 0], [0.5, 1], [0, 0.5], [-4.94065645841247e-324, 0.785398163397449], [2.25, 3]}
CP(1) => []
x := {[-1.5, -1], [-1.5, -1], [0.392699081698724, 0.785398163397449], [-0.5, 0], [0, 0.5], [0, 0], [0.5, 1], [0, 0.5], [-4.94065645841247e-324, 0.785398163397449], [2.25, 3]}
split: 8 0.392699 (282)
x := {[-1.5, -1], [-1.5, -1], [-4.94065645841247e-324, 0.392699081698724], [-0.5, 0], [0.5, 1], [0, 0], [0.5, 1], [0, 0.5], [-4.94065645841247e-324, 0.785398163397449], [2.25, 3]}
CP(2) => {[-1.5, -1], [-1.43959285297413, -1], [-4.94065645841247e-324, 0.387204789493637], [-0.5, 0], [0.5, 1], [0, 0], [0.5, 1], [0, 0.5], [-4.94065645841247e-324, 0.785398163397449], [2.25, 3]}
split: 8 0.392699 (283)
x := {[-1.5, -1], [-1.5, -1], [0.392699081698724, 0.785398163397449], [-0.5, 0], [0.5, 1], [0, 0], [0.5, 1], [0, 0.5], [-4.94065645841247e-324, 0.785398163397449], [2.25, 3]}
split: 8 0.392699 (284)
x := {[-1.5, -1], [-1.5, -1], [-4.94065645841247e-324, 0.392699081698724], [-0.5, 0], [0.5, 1], [0, 0], [0.5, 1], [0.5, 1], [-4.94065645841247e-324, 0.785398163397449], [2.25, 3]}
CP(2) => {[-1.5, -1], [-1.43959285297413, -1], [-4.94065645841247e-324, 0.387204789493637], [-0.5, 0], [0.5, 1], [0, 0], [0.5, 1], [0.5, 1], [-4.94065645841247e-324, 0.785398163397449], [2.25, 3]}
split: 8 0.392699 (285)
x := {[-1.5, -1], [-1.5, -1], [0.392699081698724, 0.785398163397449], [-0.5, 0], [0.5, 1], [0, 0], [0.5, 1], [0.5, 1], [-4.94065645841247e-324, 0.785398163397449], [2.25, 3]}
split: 8 0.392699 (286)
x := {[-1.5, -1], [-1.43959285297413, -1], [-4.94065645841247e-324, 0.387204789493637], [-1, -0.5], [0.5, 1], [0, 0], [0.5, 1], [0, 0.5], [0.785398163397449, 1.17809724509617], [2.25, 3]}
CP(1) => {[-1.5, -1], [-1.43511446776916, -1], [-4.94065645841247e-324, 0.383053887716666], [-1, -0.5], [0.5, 1], [0, 0], [0.5, 1], [0, 0.5], [0.785398163397449, 1.17809724509617], [2.25, 3]}
split: 9 2.625 (287)
x := {[-1.5, -1], [-1.43959285297413, -1], [-4.94065645841247e-324, 0.387204789493637], [-1, -0.5], [0.5, 1], [0, 0], [0.5, 1], [0, 0.5], [1.17809724509617, 1.5707963267949], [2.25, 3]}
CP(1) => []
x := {[-1.5, -1], [-1.5, -1], [0.392699081698724, 0.785398163397449], [-1, -0.5], [0.5, 1], [0, 0], [0.5, 1], [0, 0.5], [0.785398163397449, 1.17809724509617], [2.25, 3]}
split: 9 2.625 (287)
x := {[-1.5, -1], [-1.5, -1], [0.392699081698724, 0.785398163397449], [-1, -0.5], [0.5, 1], [0, 0], [0.5, 1], [0, 0.5], [1.17809724509617, 1.5707963267949], [2.25, 3]}
CP(1) => []
x := {[-1.5, -1], [-1.43959285297413, -1], [-4.94065645841247e-324, 0.387204789493637], [-1, -0.5], [0.5, 1], [0, 0], [0.5, 1], [0.5, 1], [0.785398163397449, 1.17809724509617], [2.25, 3]}
CP(1) => []
x := {[-1.5, -1], [-1.43959285297413, -1], [-4.94065645841247e-324, 0.387204789493637], [-1, -0.5], [0.5, 1], [0, 0], [0.5, 1], [0.5, 1], [1.17809724509617, 1.5707963267949], [2.25, 3]}
CP(1) => []
x := {[-1.5, -1], [-1.5, -1], [0.392699081698724, 0.785398163397449], [-1, -0.5], [0.5, 1], [0, 0], [0.5, 1], [0.5, 1], [0.785398163397449, 1.17809724509617], [2.25, 3]}
CP(1) => []
x := {[-1.5, -1], [-1.5, -1], [0.392699081698724, 0.785398163397449], [-1, -0.5], [0.5, 1], [0, 0], [0.5, 1], [0.5, 1], [1.17809724509617, 1.5707963267949], [2.25, 3]}
CP(1) => []
x := {[-1.5, -1], [-1.5, -1], [-4.94065645841247e-324, 0.392699081698724], [-0.5, 0], [0, 0.5], [0, 0], [0.5, 1], [0, 0.5], [0.785398163397449, 1.5707963267949], [2.25, 3]}
CP(1) => []
x := {[-1.5, -1], [-1.5, -1], [0.392699081698724, 0.785398163397449], [-0.5, 0], [0, 0.5], [0, 0], [0.5, 1], [0, 0.5], [0.785398163397449, 1.5707963267949], [2.25, 3]}
split: 8 1.1781 (282)
x := {[-1.5, -1], [-1.5, -1], [-4.94065645841247e-324, 0.392699081698724], [-0.5, 0], [0, 0.5], [0, 0], [0.5, 1], [0.5, 1], [0.785398163397449, 1.5707963267949], [2.25, 3]}
CP(1) => []
x := {[-1.5, -1], [-1.5, -1], [0.392699081698724, 0.785398163397449], [-0.5, 0], [0, 0.5], [0, 0], [0.5, 1], [0.5, 1], [0.785398163397449, 1.5707963267949], [2.25, 3]}
split: 8 1.1781 (282)
x := {[-1.5, -1], [-1.5, -1], [-4.94065645841247e-324, 0.392699081698724], [-0.5, 0], [0.5, 1], [0, 0], [0.5, 1], [0.5, 1], [0.785398163397449, 1.5707963267949], [2.25, 3]}
CP(2) => {[-1.5, -1], [-1.43959285297413, -1], [-4.94065645841247e-324, 0.387204789493637], [-0.5, 0], [0.5, 1], [0, 0], [0.5, 1], [0.5, 1], [0.785398163397449, 1.5707963267949], [2.25, 3]}
split: 8 1.1781 (283)
x := {[-1.5, -1], [-1.5, -1], [0.392699081698724, 0.785398163397449], [-0.5, 0], [0.5, 1], [0, 0], [0.5, 1], [0.5, 1], [0.785398163397449, 1.5707963267949], [2.25, 3]}
split: 8 1.1781 (284)
x := {[-2, -1.5], [-1.44904864405419, -1], [0.785398163397449, 1.17809724509617], [-1, -0.5], [0.5, 1], [0, 0], [0, 0.5], [0, 0.5], [-4.94065645841247e-324, 0.392699081698724], [2.25, 3]}
CP(1) => []
x := {[-2, -1.5], [-1.44904864405419, -1], [1.17809724509617, 1.5707963267949], [-1, -0.5], [0.5, 1], [0, 0], [0, 0.5], [0, 0.5], [-4.94065645841247e-324, 0.392699081698724], [2.25, 3]}
CP(1) => []
x := {[-2, -1.5], [-1.44904864405419, -1], [0.785398163397449, 1.5707963267949], [-1, -0.5], [0.5, 1], [0, 0], [0.5, 1], [0, 0.5], [-4.94065645841247e-324, 0.392699081698724], [2.25, 3]}
split: 2 1.1781 (283)
x := {[-2, -1.5], [-1.44904864405419, -1], [0.785398163397449, 1.5707963267949], [-1, -0.5], [0.5, 1], [0, 0], [0.5, 1], [0, 0.5], [0.392699081698724, 0.785398163397449], [2.25, 3]}
CP(1) => []
x := {[-2, -1.5], [-1.44904864405419, -1], [0.785398163397449, 1.5707963267949], [-1, -0.5], [0.5, 1], [0, 0], [0.5, 1], [0.5, 1], [-4.94065645841247e-324, 0.392699081698724], [2.25, 3]}
CP(1) => []
x := {[-2, -1.5], [-1.44904864405419, -1], [0.785398163397449, 1.5707963267949], [-1, -0.5], [0.5, 1], [0, 0], [0.5, 1], [0.5, 1], [0.392699081698724, 0.785398163397449], [2.25, 3]}
CP(1) => []
x := {[-2, -1.5], [-1.89809728810838, -1.44904864405419], [0.785398163397449, 1.5707963267949], [-0.5, 0], [0, 0.5], [0, 0], [0.5, 1], [0, 0.5], [-4.94065645841247e-324, 0.785398163397449], [2.25, 3]}
CP(1) => []
x := {[-2, -1.5], [-1.44904864405419, -1], [0.785398163397449, 1.5707963267949], [-0.5, 0], [0, 0.5], [0, 0], [0.5, 1], [0, 0.5], [-4.94065645841247e-324, 0.785398163397449], [2.25, 3]}
split: 8 0.392699 (280)
x := {[-2, -1.5], [-1.89809728810838, -1.44904864405419], [0.785398163397449, 1.5707963267949], [-0.5, 0], [0.5, 1], [0, 0], [0.5, 1], [0, 0.5], [-4.94065645841247e-324, 0.785398163397449], [2.25, 3]}
CP(1) => []
x := {[-2, -1.5], [-1.44904864405419, -1], [0.785398163397449, 1.5707963267949], [-0.5, 0], [0.5, 1], [0, 0], [0.5, 1], [0, 0.5], [-4.94065645841247e-324, 0.785398163397449], [2.25, 3]}
split: 8 0.392699 (280)
x := {[-2, -1.5], [-1.89809728810838, -1.44904864405419], [0.785398163397449, 1.5707963267949], [-0.5, 0], [0.5, 1], [0, 0], [0.5, 1], [0.5, 1], [-4.94065645841247e-324, 0.785398163397449], [2.25, 3]}
CP(1) => []
x := {[-2, -1.5], [-1.44904864405419, -1], [0.785398163397449, 1.5707963267949], [-0.5, 0], [0.5, 1], [0, 0], [0.5, 1], [0.5, 1], [-4.94065645841247e-324, 0.785398163397449], [2.25, 3]}
split: 8 0.392699 (280)
x := {[-1.5, -1], [-1.5, -1], [0.785398163397449, 1.17809724509617], [-1, -0.5], [0.5, 1], [0, 0], [0, 0.5], [0, 0.5], [-4.94065645841247e-324, 0.392699081698724], [2.25, 2.625]}
CP(1) => []
x := {[-1.5, -1], [-1.5, -1], [0.785398163397449, 1.17809724509617], [-1, -0.5], [0.5, 1], [0, 0], [0, 0.5], [0, 0.5], [-4.94065645841247e-324, 0.392699081698724], [2.625, 3]}
split: 0 -1.25 (280)
x := {[-1.44296841303095, -1], [-1.44296841303095, -1], [1.17809724509617, 1.5707963267949], [-1, -0.5], [0.5, 1], [0, 0], [0, 0.5], [0, 0.5], [-4.94065645841247e-324, 0.392699081698724], [2.25, 2.625]}
CP(1) => []
x := {[-1.44296841303095, -1], [-1.44296841303095, -1], [1.17809724509617, 1.5707963267949], [-1, -0.5], [0.5, 1], [0, 0], [0, 0.5], [0, 0.5], [-4.94065645841247e-324, 0.392699081698724], [2.625, 3]}
split: 3 -0.75 (280)
x := {[-1.5, -1], [-1.5, -1], [0.785398163397449, 1.17809724509617], [-1, -0.5], [0.5, 1], [0, 0], [0.5, 1], [0, 0.5], [-4.94065645841247e-324, 0.392699081698724], [2.25, 3]}
split: 9 2.625 (281)
x := {[-1.5, -1], [-1.5, -1], [1.17809724509617, 1.5707963267949], [-1, -0.5], [0.5, 1], [0, 0], [0.5, 1], [0, 0.5], [-4.94065645841247e-324, 0.392699081698724], [2.25, 3]}
CP(3) => {[-1.44296841303095, -1], [-1.44296841303095, -1], [1.17809724509617, 1.5707963267949], [-1, -0.5], [0.5, 1], [0, 0], [0.5, 1], [0, 0.5], [-4.94065645841247e-324, 0.392699081698724], [2.25, 3]}
split: 9 2.625 (282)
x := {[-1.5, -1], [-1.5, -1], [0.785398163397449, 1.5707963267949], [-0.5, 0], [0, 0.5], [0, 0], [0.5, 1], [0, 0.5], [-4.94065645841247e-324, 0.392699081698724], [2.25, 3]}
CP(1) => []
x := {[-1.5, -1], [-1.5, -1], [0.785398163397449, 1.5707963267949], [-0.5, 0], [0, 0.5], [0, 0], [0.5, 1], [0, 0.5], [0.392699081698724, 0.785398163397449], [2.25, 3]}
CP(1) => []
x := {[-1.5, -1], [-1.5, -1], [0.785398163397449, 1.5707963267949], [-0.5, 0], [0.5, 1], [0, 0], [0.5, 1], [0, 0.5], [-4.94065645841247e-324, 0.392699081698724], [2.25, 3]}
split: 2 1.1781 (281)
x := {[-1.5, -1], [-1.5, -1], [0.785398163397449, 1.5707963267949], [-0.5, 0], [0.5, 1], [0, 0], [0.5, 1], [0, 0.5], [0.392699081698724, 0.785398163397449], [2.25, 3]}
CP(1) => []
x := {[-1.5, -1], [-1.5, -1], [0.785398163397449, 1.5707963267949], [-0.5, 0], [0.5, 1], [0, 0], [0.5, 1], [0.5, 1], [-4.94065645841247e-324, 0.392699081698724], [2.25, 3]}
CP(1) => []
x := {[-1.5, -1], [-1.5, -1], [0.785398163397449, 1.5707963267949], [-0.5, 0], [0.5, 1], [0, 0], [0.5, 1], [0.5, 1], [0.392699081698724, 0.785398163397449], [2.25, 3]}
CP(1) => []
x := {[-2, -1.5], [-1.44904864405419, -1], [0.785398163397449, 1.17809724509617], [-1, -0.5], [0.5, 1], [0, 0], [0.5, 1], [0, 0.5], [0.785398163397449, 1.5707963267949], [2.25, 3]}
CP(1) => []
x := {[-2, -1.5], [-1.44904864405419, -1], [1.17809724509617, 1.5707963267949], [-1, -0.5], [0.5, 1], [0, 0], [0.5, 1], [0, 0.5], [0.785398163397449, 1.5707963267949], [2.25, 3]}
CP(1) => []
x := {[-2, -1.5], [-1.44904864405419, -1], [0.785398163397449, 1.17809724509617], [-1, -0.5], [0.5, 1], [0, 0], [0.5, 1], [0.5, 1], [0.785398163397449, 1.5707963267949], [2.25, 3]}
CP(1) => []
x := {[-2, -1.5], [-1.44904864405419, -1], [1.17809724509617, 1.5707963267949], [-1, -0.5], [0.5, 1], [0, 0], [0.5, 1], [0.5, 1], [0.785398163397449, 1.5707963267949], [2.25, 3]}
CP(1) => []
x := {[-2, -1.5], [-1.89809728810838, -1.44904864405419], [0.785398163397449, 1.5707963267949], [-0.5, 0], [0, 0.5], [0, 0], [0.5, 1], [0, 0.5], [0.785398163397449, 1.5707963267949], [2.25, 3]}
CP(1) => []
x := {[-2, -1.5], [-1.44904864405419, -1], [0.785398163397449, 1.5707963267949], [-0.5, 0], [0, 0.5], [0, 0], [0.5, 1], [0, 0.5], [0.785398163397449, 1.5707963267949], [2.25, 3]}
split: 2 1.1781 (274)
x := {[-2, -1.5], [-1.89809728810838, -1.44904864405419], [0.785398163397449, 1.5707963267949], [-0.5, 0], [0, 0.5], [0, 0], [0.5, 1], [0.5, 1], [0.785398163397449, 1.5707963267949], [2.25, 3]}
CP(1) => []
x := {[-2, -1.5], [-1.44904864405419, -1], [0.785398163397449, 1.5707963267949], [-0.5, 0], [0, 0.5], [0, 0], [0.5, 1], [0.5, 1], [0.785398163397449, 1.5707963267949], [2.25, 3]}
split: 2 1.1781 (274)
x := {[-2, -1.5], [-1.89809728810838, -1.44904864405419], [0.785398163397449, 1.5707963267949], [-0.5, 0], [0.5, 1], [0, 0], [0.5, 1], [0.5, 1], [0.785398163397449, 1.5707963267949], [2.25, 3]}
CP(1) => []
x := {[-2, -1.5], [-1.44904864405419, -1], [0.785398163397449, 1.5707963267949], [-0.5, 0], [0.5, 1], [0, 0], [0.5, 1], [0.5, 1], [0.785398163397449, 1.5707963267949], [2.25, 3]}
split: 2 1.1781 (274)
x := {[-1.5, -1], [-1.5, -1], [0.785398163397449, 1.17809724509617], [-1, -0.5], [0.5, 1], [0, 0], [0.5, 1], [0, 0.5], [0.785398163397449, 1.17809724509617], [2.25, 3]}
split: 9 2.625 (275)
x := {[-1.5, -1], [-1.5, -1], [0.785398163397449, 1.17809724509617], [-1, -0.5], [0.5, 1], [0, 0], [0.5, 1], [0, 0.5], [1.17809724509617, 1.5707963267949], [2.25, 3]}
CP(1) => []
x := {[-1.44296841303095, -1], [-1.44296841303095, -1], [1.17809724509617, 1.5707963267949], [-1, -0.5], [0.5, 1], [0, 0], [0.5, 1], [0, 0.5], [0.785398163397449, 1.17809724509617], [2.25, 3]}
split: 9 2.625 (275)
x := {[-1.44296841303095, -1], [-1.44296841303095, -1], [1.17809724509617, 1.5707963267949], [-1, -0.5], [0.5, 1], [0, 0], [0.5, 1], [0, 0.5], [1.17809724509617, 1.5707963267949], [2.25, 3]}
CP(1) => []
x := {[-1.5, -1], [-1.5, -1], [0.785398163397449, 1.17809724509617], [-1, -0.5], [0.5, 1], [0, 0], [0.5, 1], [0.5, 1], [0.785398163397449, 1.17809724509617], [2.25, 3]}
CP(1) => []
x := {[-1.5, -1], [-1.5, -1], [0.785398163397449, 1.17809724509617], [-1, -0.5], [0.5, 1], [0, 0], [0.5, 1], [0.5, 1], [1.17809724509617, 1.5707963267949], [2.25, 3]}
CP(1) => []
x := {[-1.44296841303095, -1], [-1.44296841303095, -1], [1.17809724509617, 1.5707963267949], [-1, -0.5], [0.5, 1], [0, 0], [0.5, 1], [0.5, 1], [0.785398163397449, 1.17809724509617], [2.25, 3]}
CP(1) => []
x := {[-1.44296841303095, -1], [-1.44296841303095, -1], [1.17809724509617, 1.5707963267949], [-1, -0.5], [0.5, 1], [0, 0], [0.5, 1], [0.5, 1], [1.17809724509617, 1.5707963267949], [2.25, 3]}
CP(1) => []
x := {[-1.5, -1], [-1.5, -1], [0.785398163397449, 1.17809724509617], [-0.5, 0], [0, 0.5], [0, 0], [0.5, 1], [0, 0.5], [0.785398163397449, 1.5707963267949], [2.25, 3]}
split: 8 1.1781 (271)
x := {[-1.5, -1], [-1.5, -1], [1.17809724509617, 1.5707963267949], [-0.5, 0], [0, 0.5], [0, 0], [0.5, 1], [0, 0.5], [0.785398163397449, 1.5707963267949], [2.25, 3]}
CP(3) => {[-1.44296841303095, -1], [-1.44296841303095, -1], [1.17809724509617, 1.5707963267949], [-0.5, 0], [0, 0.5], [0, 0], [0.5, 1], [0, 0.5], [0.785398163397449, 1.5707963267949], [2.25, 3]}
split: 8 1.1781 (272)
x := {[-1.5, -1], [-1.5, -1], [0.785398163397449, 1.17809724509617], [-0.5, 0], [0, 0.5], [0, 0], [0.5, 1], [0.5, 1], [0.785398163397449, 1.5707963267949], [2.25, 3]}
split: 8 1.1781 (273)
x := {[-1.5, -1], [-1.5, -1], [1.17809724509617, 1.5707963267949], [-0.5, 0], [0, 0.5], [0, 0], [0.5, 1], [0.5, 1], [0.785398163397449, 1.5707963267949], [2.25, 3]}
CP(3) => {[-1.44296841303095, -1], [-1.44296841303095, -1], [1.17809724509617, 1.5707963267949], [-0.5, 0], [0, 0.5], [0, 0], [0.5, 1], [0.5, 1], [0.785398163397449, 1.5707963267949], [2.25, 3]}
split: 8 1.1781 (274)
x := {[-1.5, -1], [-1.5, -1], [0.785398163397449, 1.17809724509617], [-0.5, 0], [0.5, 1], [0, 0], [0.5, 1], [0.5, 1], [0.785398163397449, 1.5707963267949], [2.25, 3]}
split: 8 1.1781 (275)
x := {[-1.5, -1], [-1.5, -1], [1.17809724509617, 1.5707963267949], [-0.5, 0], [0.5, 1], [0, 0], [0.5, 1], [0.5, 1], [0.785398163397449, 1.5707963267949], [2.25, 3]}
CP(3) => {[-1.44296841303095, -1], [-1.44296841303095, -1], [1.17809724509617, 1.5707963267949], [-0.5, 0], [0.5, 1], [0, 0], [0.5, 1], [0.5, 1], [0.785398163397449, 1.5707963267949], [2.25, 3]}
split: 8 1.1781 (276)
x := {[-1.5, -1], [-1.43959285297413, -1], [-4.94065645841247e-324, 0.387204789493637], [0, 0.5], [0.5, 1], [0, 0], [0, 0.5], [-0.5, 0], [-4.94065645841247e-324, 0.392699081698724], [2.25, 3]}
CP(1) => []
x := {[-1.5, -1], [-1.43959285297413, -1], [-4.94065645841247e-324, 0.387204789493637], [0, 0.5], [0.5, 1], [0, 0], [0, 0.5], [-0.5, 0], [0.392699081698724, 0.785398163397449], [2.25, 3]}
CP(1) => []
x := {[-1.5, -1], [-1.5, -1], [0.392699081698724, 0.785398163397449], [0, 0.5], [0.5, 1], [0, 0], [0, 0.5], [-0.5, 0], [-4.94065645841247e-324, 0.392699081698724], [2.25, 3]}
CP(1) => []
x := {[-1.5, -1], [-1.5, -1], [0.392699081698724, 0.785398163397449], [0, 0.5], [0.5, 1], [0, 0], [0, 0.5], [-0.5, 0], [0.392699081698724, 0.785398163397449], [2.25, 3]}
CP(1) => []
x := {[-1.5, -1], [-1.5, -1], [-4.94065645841247e-324, 0.392699081698724], [0, 0.5], [0.5, 1], [0, 0], [0.5, 1], [-1, -0.5], [-4.94065645841247e-324, 0.785398163397449], [2.25, 3]}
CP(2) => {[-1.5, -1], [-1.43959285297413, -1], [-4.94065645841247e-324, 0.387204789493637], [0, 0.5], [0.5, 1], [0, 0], [0.5, 1], [-1, -0.5], [-4.94065645841247e-324, 0.785398163397449], [2.25, 3]}
split: 8 0.392699 (273)
x := {[-1.5, -1], [-1.5, -1], [0.392699081698724, 0.785398163397449], [0, 0.5], [0.5, 1], [0, 0], [0.5, 1], [-1, -0.5], [-4.94065645841247e-324, 0.785398163397449], [2.25, 3]}
split: 8 0.392699 (274)
x := {[-1.5, -1], [-1.43511446776916, -1], [-4.94065645841247e-324, 0.383053887716666], [0.5, 1], [0.5, 1], [0, 0], [0, 0.5], [-0.5, 0], [-4.94065645841247e-324, 0.392699081698724], [2.25, 2.625]}
CP(1) => []
x := {[-1.5, -1], [-1.43511446776916, -1], [-4.94065645841247e-324, 0.383053887716666], [0.5, 1], [0.5, 1], [0, 0], [0, 0.5], [-0.5, 0], [-4.94065645841247e-324, 0.392699081698724], [2.625, 3]}
CP(1) => {[-1.5, -1], [-1.4291846185739, -1], [-4.94065645841247e-324, 0.377568308419987], [0.5, 1], [0.5, 1], [0, 0], [0, 0.5], [-0.5, 0], [-4.94065645841247e-324, 0.392699081698724], [2.625, 3]}
split: 0 -1.25 (274)
x := {[-1.5, -1], [-1.5, -1], [0.392699081698724, 0.785398163397449], [0.5, 1], [0.5, 1], [0, 0], [0, 0.5], [-0.5, 0], [-4.94065645841247e-324, 0.392699081698724], [2.25, 2.625]}
CP(1) => []
x := {[-1.5, -1], [-1.5, -1], [0.392699081698724, 0.785398163397449], [0.5, 1], [0.5, 1], [0, 0], [0, 0.5], [-0.5, 0], [-4.94065645841247e-324, 0.392699081698724], [2.625, 3]}
split: 0 -1.25 (274)
x := {[-1.5, -1], [-1.43959285297413, -1], [-4.94065645841247e-324, 0.387204789493637], [0.5, 1], [0.5, 1], [0, 0], [0.5, 1], [-1, -0.5], [-4.94065645841247e-324, 0.392699081698724], [2.25, 3]}
CP(1) => []
x := {[-1.5, -1], [-1.43959285297413, -1], [-4.94065645841247e-324, 0.387204789493637], [0.5, 1], [0.5, 1], [0, 0], [0.5, 1], [-1, -0.5], [0.392699081698724, 0.785398163397449], [2.25, 3]}
CP(1) => []
x := {[-1.5, -1], [-1.5, -1], [0.392699081698724, 0.785398163397449], [0.5, 1], [0.5, 1], [0, 0], [0.5, 1], [-1, -0.5], [-4.94065645841247e-324, 0.392699081698724], [2.25, 3]}
CP(1) => []
x := {[-1.5, -1], [-1.5, -1], [0.392699081698724, 0.785398163397449], [0.5, 1], [0.5, 1], [0, 0], [0.5, 1], [-1, -0.5], [0.392699081698724, 0.785398163397449], [2.25, 3]}
CP(1) => []
x := {[-1.5, -1], [-1.43959285297413, -1], [-4.94065645841247e-324, 0.387204789493637], [0.5, 1], [0.5, 1], [0, 0], [0.5, 1], [-0.5, 0], [-4.94065645841247e-324, 0.392699081698724], [2.25, 3]}
CP(1) => []
x := {[-1.5, -1], [-1.43959285297413, -1], [-4.94065645841247e-324, 0.387204789493637], [0.5, 1], [0.5, 1], [0, 0], [0.5, 1], [-0.5, 0], [0.392699081698724, 0.785398163397449], [2.25, 3]}
CP(1) => []
x := {[-1.5, -1], [-1.5, -1], [0.392699081698724, 0.785398163397449], [0.5, 1], [0.5, 1], [0, 0], [0.5, 1], [-0.5, 0], [-4.94065645841247e-324, 0.392699081698724], [2.25, 3]}
CP(1) => []
x := {[-1.5, -1], [-1.5, -1], [0.392699081698724, 0.785398163397449], [0.5, 1], [0.5, 1], [0, 0], [0.5, 1], [-0.5, 0], [0.392699081698724, 0.785398163397449], [2.25, 3]}
CP(1) => []
x := {[-1.5, -1], [-1.5, -1], [-4.94065645841247e-324, 0.392699081698724], [0, 0.5], [0, 0.5], [0, 0], [0.5, 1], [-1, -0.5], [0.785398163397449, 1.5707963267949], [2.25, 3]}
CP(2) => {[-1.5, -1], [-1.43959285297413, -1], [-4.94065645841247e-324, 0.387204789493637], [0, 0.5], [0, 0.5], [0, 0], [0.5, 1], [-1, -0.5], [0.785398163397449, 1.5707963267949], [2.25, 3]}
split: 8 1.1781 (267)
x := {[-1.5, -1], [-1.5, -1], [0.392699081698724, 0.785398163397449], [0, 0.5], [0, 0.5], [0, 0], [0.5, 1], [-1, -0.5], [0.785398163397449, 1.5707963267949], [2.25, 3]}
split: 8 1.1781 (268)
x := {[-1.5, -1], [-1.43959285297413, -1], [-4.94065645841247e-324, 0.387204789493637], [0, 0.5], [0.5, 1], [0, 0], [0, 0.5], [-0.5, 0], [0.785398163397449, 1.17809724509617], [2.25, 3]}
CP(1) => []
x := {[-1.5, -1], [-1.43959285297413, -1], [-4.94065645841247e-324, 0.387204789493637], [0, 0.5], [0.5, 1], [0, 0], [0, 0.5], [-0.5, 0], [1.17809724509617, 1.5707963267949], [2.25, 3]}
CP(1) => []
x := {[-1.5, -1], [-1.5, -1], [0.392699081698724, 0.785398163397449], [0, 0.5], [0.5, 1], [0, 0], [0, 0.5], [-0.5, 0], [0.785398163397449, 1.17809724509617], [2.25, 3]}
CP(1) => []
x := {[-1.5, -1], [-1.5, -1], [0.392699081698724, 0.785398163397449], [0, 0.5], [0.5, 1], [0, 0], [0, 0.5], [-0.5, 0], [1.17809724509617, 1.5707963267949], [2.25, 3]}
CP(1) => []
x := {[-1.5, -1], [-1.5, -1], [-4.94065645841247e-324, 0.392699081698724], [0, 0.5], [0.5, 1], [0, 0], [0.5, 1], [-1, -0.5], [0.785398163397449, 1.5707963267949], [2.25, 3]}
CP(2) => {[-1.5, -1], [-1.43959285297413, -1], [-4.94065645841247e-324, 0.387204789493637], [0, 0.5], [0.5, 1], [0, 0], [0.5, 1], [-1, -0.5], [0.785398163397449, 1.5707963267949], [2.25, 3]}
split: 8 1.1781 (265)
x := {[-1.5, -1], [-1.5, -1], [0.392699081698724, 0.785398163397449], [0, 0.5], [0.5, 1], [0, 0], [0.5, 1], [-1, -0.5], [0.785398163397449, 1.5707963267949], [2.25, 3]}
split: 8 1.1781 (266)
x := {[-1.5, -1], [-1.5, -1], [-4.94065645841247e-324, 0.392699081698724], [0, 0.5], [0.5, 1], [0, 0], [0.5, 1], [-0.5, 0], [0.785398163397449, 1.5707963267949], [2.25, 3]}
CP(2) => {[-1.5, -1], [-1.43959285297413, -1], [-4.94065645841247e-324, 0.387204789493637], [0, 0.5], [0.5, 1], [0, 0], [0.5, 1], [-0.5, 0], [0.785398163397449, 1.5707963267949], [2.25, 3]}
split: 8 1.1781 (267)
x := {[-1.5, -1], [-1.5, -1], [0.392699081698724, 0.785398163397449], [0, 0.5], [0.5, 1], [0, 0], [0.5, 1], [-0.5, 0], [0.785398163397449, 1.5707963267949], [2.25, 3]}
split: 8 1.1781 (268)
x := {[-1.5, -1], [-1.43959285297413, -1], [-4.94065645841247e-324, 0.387204789493637], [0.5, 1], [0.5, 1], [0, 0], [0.5, 1], [-1, -0.5], [0.785398163397449, 1.17809724509617], [2.25, 3]}
CP(1) => []
x := {[-1.5, -1], [-1.43959285297413, -1], [-4.94065645841247e-324, 0.387204789493637], [0.5, 1], [0.5, 1], [0, 0], [0.5, 1], [-1, -0.5], [1.17809724509617, 1.5707963267949], [2.25, 3]}
CP(1) => []
x := {[-1.5, -1], [-1.5, -1], [0.392699081698724, 0.785398163397449], [0.5, 1], [0.5, 1], [0, 0], [0.5, 1], [-1, -0.5], [0.785398163397449, 1.17809724509617], [2.25, 3]}
CP(1) => []
x := {[-1.5, -1], [-1.5, -1], [0.392699081698724, 0.785398163397449], [0.5, 1], [0.5, 1], [0, 0], [0.5, 1], [-1, -0.5], [1.17809724509617, 1.5707963267949], [2.25, 3]}
CP(1) => []
x := {[-1.5, -1], [-1.43959285297413, -1], [-4.94065645841247e-324, 0.387204789493637], [0.5, 1], [0.5, 1], [0, 0], [0.5, 1], [-0.5, 0], [0.785398163397449, 1.17809724509617], [2.25, 3]}
CP(1) => []
x := {[-1.5, -1], [-1.43959285297413, -1], [-4.94065645841247e-324, 0.387204789493637], [0.5, 1], [0.5, 1], [0, 0], [0.5, 1], [-0.5, 0], [1.17809724509617, 1.5707963267949], [2.25, 3]}
CP(1) => []
x := {[-1.5, -1], [-1.5, -1], [0.392699081698724, 0.785398163397449], [0.5, 1], [0.5, 1], [0, 0], [0.5, 1], [-0.5, 0], [0.785398163397449, 1.17809724509617], [2.25, 3]}
CP(1) => []
x := {[-1.5, -1], [-1.5, -1], [0.392699081698724, 0.785398163397449], [0.5, 1], [0.5, 1], [0, 0], [0.5, 1], [-0.5, 0], [1.17809724509617, 1.5707963267949], [2.25, 3]}
CP(1) => []
x := {[-2, -1.5], [-1.44904864405419, -1], [0.785398163397449, 1.5707963267949], [0, 0.5], [0.5, 1], [0, 0], [0, 0.5], [-0.5, 0], [-4.94065645841247e-324, 0.392699081698724], [2.25, 3]}
CP(1) => []
x := {[-2, -1.5], [-1.44904864405419, -1], [0.785398163397449, 1.5707963267949], [0, 0.5], [0.5, 1], [0, 0], [0, 0.5], [-0.5, 0], [0.392699081698724, 0.785398163397449], [2.25, 3]}
CP(1) => []
x := {[-2, -1.5], [-1.89809728810838, -1.44904864405419], [0.785398163397449, 1.5707963267949], [0, 0.5], [0.5, 1], [0, 0], [0.5, 1], [-1, -0.5], [-4.94065645841247e-324, 0.785398163397449], [2.25, 3]}
CP(1) => []
x := {[-2, -1.5], [-1.44904864405419, -1], [0.785398163397449, 1.5707963267949], [0, 0.5], [0.5, 1], [0, 0], [0.5, 1], [-1, -0.5], [-4.94065645841247e-324, 0.785398163397449], [2.25, 3]}
split: 8 0.392699 (258)
x := {[-2, -1.5], [-1.44904864405419, -1], [0.785398163397449, 1.17809724509617], [0.5, 1], [0.5, 1], [0, 0], [0, 0.5], [-0.5, 0], [-4.94065645841247e-324, 0.392699081698724], [2.25, 3]}
CP(1) => []
x := {[-2, -1.5], [-1.44904864405419, -1], [1.17809724509617, 1.5707963267949], [0.5, 1], [0.5, 1], [0, 0], [0, 0.5], [-0.5, 0], [-4.94065645841247e-324, 0.392699081698724], [2.25, 3]}
CP(1) => []
x := {[-2, -1.5], [-1.44904864405419, -1], [0.785398163397449, 1.5707963267949], [0.5, 1], [0.5, 1], [0, 0], [0.5, 1], [-1, -0.5], [-4.94065645841247e-324, 0.392699081698724], [2.25, 3]}
CP(1) => []
x := {[-2, -1.5], [-1.44904864405419, -1], [0.785398163397449, 1.5707963267949], [0.5, 1], [0.5, 1], [0, 0], [0.5, 1], [-1, -0.5], [0.392699081698724, 0.785398163397449], [2.25, 3]}
CP(1) => []
x := {[-2, -1.5], [-1.44904864405419, -1], [0.785398163397449, 1.5707963267949], [0.5, 1], [0.5, 1], [0, 0], [0.5, 1], [-0.5, 0], [-4.94065645841247e-324, 0.392699081698724], [2.25, 3]}
CP(1) => []
x := {[-2, -1.5], [-1.44904864405419, -1], [0.785398163397449, 1.5707963267949], [0.5, 1], [0.5, 1], [0, 0], [0.5, 1], [-0.5, 0], [0.392699081698724, 0.785398163397449], [2.25, 3]}
CP(1) => []
x := {[-1.5, -1], [-1.5, -1], [0.785398163397449, 1.5707963267949], [0, 0.5], [0.5, 1], [0, 0], [0.5, 1], [-1, -0.5], [-4.94065645841247e-324, 0.392699081698724], [2.25, 3]}
CP(1) => []
x := {[-1.5, -1], [-1.5, -1], [0.785398163397449, 1.5707963267949], [0, 0.5], [0.5, 1], [0, 0], [0.5, 1], [-1, -0.5], [0.392699081698724, 0.785398163397449], [2.25, 3]}
split: 2 1.1781 (252)
x := {[-1.5, -1], [-1.5, -1], [0.785398163397449, 1.17809724509617], [0.5, 1], [0.5, 1], [0, 0], [0, 0.5], [-0.5, 0], [-4.94065645841247e-324, 0.392699081698724], [2.25, 2.625]}
CP(1) => []
x := {[-1.5, -1], [-1.5, -1], [0.785398163397449, 1.17809724509617], [0.5, 1], [0.5, 1], [0, 0], [0, 0.5], [-0.5, 0], [-4.94065645841247e-324, 0.392699081698724], [2.625, 3]}
split: 0 -1.25 (252)
x := {[-1.44296841303095, -1], [-1.44296841303095, -1], [1.17809724509617, 1.5707963267949], [0.5, 1], [0.5, 1], [0, 0], [0, 0.5], [-0.5, 0], [-4.94065645841247e-324, 0.392699081698724], [2.25, 2.625]}
CP(1) => []
x := {[-1.44296841303095, -1], [-1.44296841303095, -1], [1.17809724509617, 1.5707963267949], [0.5, 1], [0.5, 1], [0, 0], [0, 0.5], [-0.5, 0], [-4.94065645841247e-324, 0.392699081698724], [2.625, 3]}
split: 3 0.75 (252)
x := {[-2, -1.5], [-1.89809728810838, -1.44904864405419], [0.785398163397449, 1.5707963267949], [0, 0.5], [0, 0.5], [0, 0], [0.5, 1], [-1, -0.5], [0.785398163397449, 1.5707963267949], [2.25, 3]}
CP(1) => []
x := {[-2, -1.5], [-1.44904864405419, -1], [0.785398163397449, 1.5707963267949], [0, 0.5], [0, 0.5], [0, 0], [0.5, 1], [-1, -0.5], [0.785398163397449, 1.5707963267949], [2.25, 3]}
split: 2 1.1781 (252)
x := {[-2, -1.5], [-1.44904864405419, -1], [0.785398163397449, 1.17809724509617], [0, 0.5], [0.5, 1], [0, 0], [0, 0.5], [-0.5, 0], [0.785398163397449, 1.5707963267949], [2.25, 3]}
CP(1) => []
x := {[-2, -1.5], [-1.44904864405419, -1], [1.17809724509617, 1.5707963267949], [0, 0.5], [0.5, 1], [0, 0], [0, 0.5], [-0.5, 0], [0.785398163397449, 1.5707963267949], [2.25, 3]}
CP(1) => []
x := {[-2, -1.5], [-1.89809728810838, -1.44904864405419], [0.785398163397449, 1.5707963267949], [0, 0.5], [0.5, 1], [0, 0], [0.5, 1], [-1, -0.5], [0.785398163397449, 1.5707963267949], [2.25, 3]}
CP(1) => []
x := {[-2, -1.5], [-1.44904864405419, -1], [0.785398163397449, 1.5707963267949], [0, 0.5], [0.5, 1], [0, 0], [0.5, 1], [-1, -0.5], [0.785398163397449, 1.5707963267949], [2.25, 3]}
split: 2 1.1781 (250)
x := {[-2, -1.5], [-1.89809728810838, -1.44904864405419], [0.785398163397449, 1.5707963267949], [0, 0.5], [0.5, 1], [0, 0], [0.5, 1], [-0.5, 0], [0.785398163397449, 1.5707963267949], [2.25, 3]}
CP(1) => []
x := {[-2, -1.5], [-1.44904864405419, -1], [0.785398163397449, 1.5707963267949], [0, 0.5], [0.5, 1], [0, 0], [0.5, 1], [-0.5, 0], [0.785398163397449, 1.5707963267949], [2.25, 3]}
split: 2 1.1781 (250)
x := {[-2, -1.5], [-1.44904864405419, -1], [0.785398163397449, 1.17809724509617], [0.5, 1], [0.5, 1], [0, 0], [0.5, 1], [-1, -0.5], [0.785398163397449, 1.5707963267949], [2.25, 3]}
CP(1) => []
x := {[-2, -1.5], [-1.44904864405419, -1], [1.17809724509617, 1.5707963267949], [0.5, 1], [0.5, 1], [0, 0], [0.5, 1], [-1, -0.5], [0.785398163397449, 1.5707963267949], [2.25, 3]}
CP(1) => []
x := {[-2, -1.5], [-1.44904864405419, -1], [0.785398163397449, 1.17809724509617], [0.5, 1], [0.5, 1], [0, 0], [0.5, 1], [-0.5, 0], [0.785398163397449, 1.5707963267949], [2.25, 3]}
CP(1) => []
x := {[-2, -1.5], [-1.44904864405419, -1], [1.17809724509617, 1.5707963267949], [0.5, 1], [0.5, 1], [0, 0], [0.5, 1], [-0.5, 0], [0.785398163397449, 1.5707963267949], [2.25, 3]}
CP(1) => []
x := {[-1.5, -1], [-1.5, -1], [0.785398163397449, 1.17809724509617], [0, 0.5], [0, 0.5], [0, 0], [0.5, 1], [-1, -0.5], [0.785398163397449, 1.5707963267949], [2.25, 3]}
split: 8 1.1781 (247)
x := {[-1.5, -1], [-1.5, -1], [1.17809724509617, 1.5707963267949], [0, 0.5], [0, 0.5], [0, 0], [0.5, 1], [-1, -0.5], [0.785398163397449, 1.5707963267949], [2.25, 3]}
CP(3) => {[-1.44296841303095, -1], [-1.44296841303095, -1], [1.17809724509617, 1.5707963267949], [0, 0.5], [0, 0.5], [0, 0], [0.5, 1], [-1, -0.5], [0.785398163397449, 1.5707963267949], [2.25, 3]}
split: 8 1.1781 (248)
x := {[-1.5, -1], [-1.5, -1], [0.785398163397449, 1.17809724509617], [0, 0.5], [0.5, 1], [0, 0], [0, 0.5], [-0.5, 0], [0.785398163397449, 1.17809724509617], [2.25, 3]}
CP(1) => []
x := {[-1.5, -1], [-1.5, -1], [0.785398163397449, 1.17809724509617], [0, 0.5], [0.5, 1], [0, 0], [0, 0.5], [-0.5, 0], [1.17809724509617, 1.5707963267949], [2.25, 3]}
CP(1) => []
x := {[-1.44296841303095, -1], [-1.44296841303095, -1], [1.17809724509617, 1.5707963267949], [0, 0.5], [0.5, 1], [0, 0], [0, 0.5], [-0.5, 0], [0.785398163397449, 1.17809724509617], [2.25, 3]}
CP(1) => []
x := {[-1.44296841303095, -1], [-1.44296841303095, -1], [1.17809724509617, 1.5707963267949], [0, 0.5], [0.5, 1], [0, 0], [0, 0.5], [-0.5, 0], [1.17809724509617, 1.5707963267949], [2.25, 3]}
CP(1) => []
x := {[-1.5, -1], [-1.5, -1], [0.785398163397449, 1.17809724509617], [0, 0.5], [0.5, 1], [0, 0], [0.5, 1], [-1, -0.5], [0.785398163397449, 1.5707963267949], [2.25, 3]}
split: 8 1.1781 (245)
x := {[-1.5, -1], [-1.5, -1], [1.17809724509617, 1.5707963267949], [0, 0.5], [0.5, 1], [0, 0], [0.5, 1], [-1, -0.5], [0.785398163397449, 1.5707963267949], [2.25, 3]}
CP(3) => {[-1.44296841303095, -1], [-1.44296841303095, -1], [1.17809724509617, 1.5707963267949], [0, 0.5], [0.5, 1], [0, 0], [0.5, 1], [-1, -0.5], [0.785398163397449, 1.5707963267949], [2.25, 3]}
split: 8 1.1781 (246)
x := {[-1.5, -1], [-1.5, -1], [0.785398163397449, 1.17809724509617], [0, 0.5], [0.5, 1], [0, 0], [0.5, 1], [-0.5, 0], [0.785398163397449, 1.5707963267949], [2.25, 3]}
split: 8 1.1781 (247)
x := {[-1.5, -1], [-1.5, -1], [1.17809724509617, 1.5707963267949], [0, 0.5], [0.5, 1], [0, 0], [0.5, 1], [-0.5, 0], [0.785398163397449, 1.5707963267949], [2.25, 3]}
CP(3) => {[-1.44296841303095, -1], [-1.44296841303095, -1], [1.17809724509617, 1.5707963267949], [0, 0.5], [0.5, 1], [0, 0], [0.5, 1], [-0.5, 0], [0.785398163397449, 1.5707963267949], [2.25, 3]}
split: 8 1.1781 (248)
x := {[-1.5, -1], [-1.5, -1], [0.785398163397449, 1.17809724509617], [0.5, 1], [0.5, 1], [0, 0], [0.5, 1], [-1, -0.5], [0.785398163397449, 1.17809724509617], [2.25, 3]}
CP(1) => []
x := {[-1.5, -1], [-1.5, -1], [0.785398163397449, 1.17809724509617], [0.5, 1], [0.5, 1], [0, 0], [0.5, 1], [-1, -0.5], [1.17809724509617, 1.5707963267949], [2.25, 3]}
CP(1) => []
x := {[-1.44296841303095, -1], [-1.44296841303095, -1], [1.17809724509617, 1.5707963267949], [0.5, 1], [0.5, 1], [0, 0], [0.5, 1], [-1, -0.5], [0.785398163397449, 1.17809724509617], [2.25, 3]}
CP(1) => []
x := {[-1.44296841303095, -1], [-1.44296841303095, -1], [1.17809724509617, 1.5707963267949], [0.5, 1], [0.5, 1], [0, 0], [0.5, 1], [-1, -0.5], [1.17809724509617, 1.5707963267949], [2.25, 3]}
CP(1) => []
x := {[-1.5, -1], [-1.5, -1], [0.785398163397449, 1.17809724509617], [0.5, 1], [0.5, 1], [0, 0], [0.5, 1], [-0.5, 0], [0.785398163397449, 1.17809724509617], [2.25, 3]}
CP(1) => []
x := {[-1.5, -1], [-1.5, -1], [0.785398163397449, 1.17809724509617], [0.5, 1], [0.5, 1], [0, 0], [0.5, 1], [-0.5, 0], [1.17809724509617, 1.5707963267949], [2.25, 3]}
CP(1) => []
x := {[-1.44296841303095, -1], [-1.44296841303095, -1], [1.17809724509617, 1.5707963267949], [0.5, 1], [0.5, 1], [0, 0], [0.5, 1], [-0.5, 0], [0.785398163397449, 1.17809724509617], [2.25, 3]}
CP(1) => []
x := {[-1.44296841303095, -1], [-1.44296841303095, -1], [1.17809724509617, 1.5707963267949], [0.5, 1], [0.5, 1], [0, 0], [0.5, 1], [-0.5, 0], [1.17809724509617, 1.5707963267949], [2.25, 3]}
CP(1) => []
x := {[-1.5, -1], [-1.43511446776916, -1], [-4.94065645841247e-324, 0.383053887716666], [-1, -0.5], [0.5, 1], [0, 0], [0.5, 1], [-1, -0.5], [-4.94065645841247e-324, 0.392699081698724], [2.25, 2.625]}
CP(1) => []
x := {[-1.5, -1], [-1.43511446776916, -1], [-4.94065645841247e-324, 0.383053887716666], [-1, -0.5], [0.5, 1], [0, 0], [0.5, 1], [-1, -0.5], [-4.94065645841247e-324, 0.392699081698724], [2.625, 3]}
CP(1) => {[-1.5, -1], [-1.4291846185739, -1], [-4.94065645841247e-324, 0.377568308419987], [-1, -0.5], [0.5, 1], [0, 0], [0.5, 1], [-1, -0.5], [-4.94065645841247e-324, 0.392699081698724], [2.625, 3]}
split: 0 -1.25 (240)
x := {[-1.5, -1], [-1.43511446776916, -1], [-4.94065645841247e-324, 0.383053887716666], [-1, -0.5], [0.5, 1], [0, 0], [0.5, 1], [-1, -0.5], [0.392699081698724, 0.785398163397449], [2.25, 2.625]}
CP(1) => []
x := {[-1.5, -1], [-1.43511446776916, -1], [-4.94065645841247e-324, 0.383053887716666], [-1, -0.5], [0.5, 1], [0, 0], [0.5, 1], [-1, -0.5], [0.392699081698724, 0.785398163397449], [2.625, 3]}
CP(1) => {[-1.5, -1], [-1.4291846185739, -1], [-4.94065645841247e-324, 0.377568308419987], [-1, -0.5], [0.5, 1], [0, 0], [0.5, 1], [-1, -0.5], [0.392699081698724, 0.785398163397449], [2.625, 3]}
split: 0 -1.25 (240)
x := {[-1.5, -1], [-1.5, -1], [0.392699081698724, 0.785398163397449], [-1, -0.5], [0.5, 1], [0, 0], [0.5, 1], [-1, -0.5], [-4.94065645841247e-324, 0.392699081698724], [2.25, 2.625]}
CP(1) => []
x := {[-1.5, -1], [-1.5, -1], [0.392699081698724, 0.785398163397449], [-1, -0.5], [0.5, 1], [0, 0], [0.5, 1], [-1, -0.5], [-4.94065645841247e-324, 0.392699081698724], [2.625, 3]}
split: 0 -1.25 (240)
x := {[-1.5, -1], [-1.5, -1], [0.392699081698724, 0.785398163397449], [-1, -0.5], [0.5, 1], [0, 0], [0.5, 1], [-1, -0.5], [0.392699081698724, 0.785398163397449], [2.25, 2.625]}
CP(1) => []
x := {[-1.5, -1], [-1.5, -1], [0.392699081698724, 0.785398163397449], [-1, -0.5], [0.5, 1], [0, 0], [0.5, 1], [-1, -0.5], [0.392699081698724, 0.785398163397449], [2.625, 3]}
split: 0 -1.25 (240)
x := {[-1.5, -1], [-1.43511446776916, -1], [-4.94065645841247e-324, 0.383053887716666], [-1, -0.5], [0.5, 1], [0, 0], [0.5, 1], [-0.5, 0], [0.392699081698724, 0.785398163397449], [2.25, 2.625]}
CP(1) => []
x := {[-1.5, -1], [-1.43511446776916, -1], [-4.94065645841247e-324, 0.383053887716666], [-1, -0.5], [0.5, 1], [0, 0], [0.5, 1], [-0.5, 0], [0.392699081698724, 0.785398163397449], [2.625, 3]}
CP(1) => {[-1.5, -1], [-1.4291846185739, -1], [-4.94065645841247e-324, 0.377568308419987], [-1, -0.5], [0.5, 1], [0, 0], [0.5, 1], [-0.5, 0], [0.392699081698724, 0.785398163397449], [2.625, 3]}
split: 0 -1.25 (240)
x := {[-1.5, -1], [-1.5, -1], [0.392699081698724, 0.785398163397449], [-1, -0.5], [0.5, 1], [0, 0], [0.5, 1], [-0.5, 0], [0.392699081698724, 0.785398163397449], [2.25, 2.625]}
CP(1) => []
x := {[-1.5, -1], [-1.5, -1], [0.392699081698724, 0.785398163397449], [-1, -0.5], [0.5, 1], [0, 0], [0.5, 1], [-0.5, 0], [0.392699081698724, 0.785398163397449], [2.625, 3]}
split: 0 -1.25 (240)
x := {[-1.5, -1], [-1.5, -1], [0.392699081698724, 0.785398163397449], [-0.5, 0], [0, 0.5], [0, 0], [0.5, 1], [-1, -0.5], [-4.94065645841247e-324, 0.392699081698724], [2.25, 3]}
CP(1) => []
x := {[-1.5, -1], [-1.5, -1], [0.392699081698724, 0.785398163397449], [-0.5, 0], [0, 0.5], [0, 0], [0.5, 1], [-1, -0.5], [0.392699081698724, 0.785398163397449], [2.25, 3]}
CP(1) => []
x := {[-1.5, -1], [-1.5, -1], [0.392699081698724, 0.785398163397449], [-0.5, 0], [0, 0.5], [0, 0], [0.5, 1], [-0.5, 0], [-4.94065645841247e-324, 0.392699081698724], [2.25, 3]}
split: 9 2.625 (239)
x := {[-1.5, -1], [-1.5, -1], [0.392699081698724, 0.785398163397449], [-0.5, 0], [0, 0.5], [0, 0], [0.5, 1], [-0.5, 0], [0.392699081698724, 0.785398163397449], [2.25, 3]}
CP(1) => []
x := {[-1.5, -1], [-1.43959285297413, -1], [-4.94065645841247e-324, 0.387204789493637], [-0.5, 0], [0.5, 1], [0, 0], [0.5, 1], [-1, -0.5], [-4.94065645841247e-324, 0.392699081698724], [2.25, 3]}
CP(1) => {[-1.5, -1], [-1.43511446776916, -1], [-4.94065645841247e-324, 0.383053887716666], [-0.5, 0], [0.5, 1], [0, 0], [0.5, 1], [-1, -0.5], [-4.94065645841247e-324, 0.392699081698724], [2.25, 3]}
split: 9 2.625 (239)
x := {[-1.5, -1], [-1.43959285297413, -1], [-4.94065645841247e-324, 0.387204789493637], [-0.5, 0], [0.5, 1], [0, 0], [0.5, 1], [-1, -0.5], [0.392699081698724, 0.785398163397449], [2.25, 3]}
CP(1) => {[-1.5, -1], [-1.43511446776916, -1], [-4.94065645841247e-324, 0.383053887716666], [-0.5, 0], [0.5, 1], [0, 0], [0.5, 1], [-1, -0.5], [0.392699081698724, 0.785398163397449], [2.25, 3]}
split: 9 2.625 (240)
x := {[-1.5, -1], [-1.5, -1], [0.392699081698724, 0.785398163397449], [-0.5, 0], [0.5, 1], [0, 0], [0.5, 1], [-1, -0.5], [-4.94065645841247e-324, 0.392699081698724], [2.25, 3]}
split: 9 2.625 (241)
x := {[-1.5, -1], [-1.5, -1], [0.392699081698724, 0.785398163397449], [-0.5, 0], [0.5, 1], [0, 0], [0.5, 1], [-1, -0.5], [0.392699081698724, 0.785398163397449], [2.25, 3]}
split: 9 2.625 (242)
x := {[-1.5, -1], [-1.43959285297413, -1], [-4.94065645841247e-324, 0.387204789493637], [-0.5, 0], [0.5, 1], [0, 0], [0.5, 1], [-0.5, 0], [-4.94065645841247e-324, 0.392699081698724], [2.25, 3]}
CP(1) => []
x := {[-1.5, -1], [-1.43959285297413, -1], [-4.94065645841247e-324, 0.387204789493637], [-0.5, 0], [0.5, 1], [0, 0], [0.5, 1], [-0.5, 0], [0.392699081698724, 0.785398163397449], [2.25, 3]}
CP(1) => []
x := {[-1.5, -1], [-1.5, -1], [0.392699081698724, 0.785398163397449], [-0.5, 0], [0.5, 1], [0, 0], [0.5, 1], [-0.5, 0], [-4.94065645841247e-324, 0.392699081698724], [2.25, 3]}
CP(1) => []
x := {[-1.5, -1], [-1.5, -1], [0.392699081698724, 0.785398163397449], [-0.5, 0], [0.5, 1], [0, 0], [0.5, 1], [-0.5, 0], [0.392699081698724, 0.785398163397449], [2.25, 3]}
CP(1) => []
x := {[-1.5, -1], [-1.43511446776916, -1], [-4.94065645841247e-324, 0.383053887716666], [-1, -0.5], [0.5, 1], [0, 0], [0.5, 1], [-1, -0.5], [0.785398163397449, 1.17809724509617], [2.25, 2.625]}
CP(1) => []
x := {[-1.5, -1], [-1.43511446776916, -1], [-4.94065645841247e-324, 0.383053887716666], [-1, -0.5], [0.5, 1], [0, 0], [0.5, 1], [-1, -0.5], [0.785398163397449, 1.17809724509617], [2.625, 3]}
CP(1) => {[-1.5, -1], [-1.4291846185739, -1], [-4.94065645841247e-324, 0.377568308419987], [-1, -0.5], [0.5, 1], [0, 0], [0.5, 1], [-1, -0.5], [0.785398163397449, 1.17809724509617], [2.625, 3]}
split: 0 -1.25 (238)
x := {[-1.5, -1], [-1.43511446776916, -1], [-4.94065645841247e-324, 0.383053887716666], [-1, -0.5], [0.5, 1], [0, 0], [0.5, 1], [-1, -0.5], [1.17809724509617, 1.5707963267949], [2.25, 2.625]}
CP(1) => []
x := {[-1.5, -1], [-1.43511446776916, -1], [-4.94065645841247e-324, 0.383053887716666], [-1, -0.5], [0.5, 1], [0, 0], [0.5, 1], [-1, -0.5], [1.17809724509617, 1.5707963267949], [2.625, 3]}
CP(1) => {[-1.5, -1], [-1.4291846185739, -1], [-4.94065645841247e-324, 0.377568308419987], [-1, -0.5], [0.5, 1], [0, 0], [0.5, 1], [-1, -0.5], [1.17809724509617, 1.5707963267949], [2.625, 3]}
split: 0 -1.25 (238)
x := {[-1.5, -1], [-1.5, -1], [0.392699081698724, 0.785398163397449], [-1, -0.5], [0.5, 1], [0, 0], [0.5, 1], [-1, -0.5], [0.785398163397449, 1.17809724509617], [2.25, 2.625]}
CP(1) => []
x := {[-1.5, -1], [-1.5, -1], [0.392699081698724, 0.785398163397449], [-1, -0.5], [0.5, 1], [0, 0], [0.5, 1], [-1, -0.5], [0.785398163397449, 1.17809724509617], [2.625, 3]}
split: 0 -1.25 (238)
x := {[-1.5, -1], [-1.5, -1], [0.392699081698724, 0.785398163397449], [-1, -0.5], [0.5, 1], [0, 0], [0.5, 1], [-1, -0.5], [1.17809724509617, 1.5707963267949], [2.25, 2.625]}
CP(1) => []
x := {[-1.5, -1], [-1.5, -1], [0.392699081698724, 0.785398163397449], [-1, -0.5], [0.5, 1], [0, 0], [0.5, 1], [-1, -0.5], [1.17809724509617, 1.5707963267949], [2.625, 3]}
split: 0 -1.25 (238)
x := {[-1.5, -1], [-1.43511446776916, -1], [-4.94065645841247e-324, 0.383053887716666], [-1, -0.5], [0.5, 1], [0, 0], [0.5, 1], [-0.5, 0], [0.785398163397449, 1.17809724509617], [2.25, 2.625]}
CP(1) => []
x := {[-1.5, -1], [-1.43511446776916, -1], [-4.94065645841247e-324, 0.383053887716666], [-1, -0.5], [0.5, 1], [0, 0], [0.5, 1], [-0.5, 0], [0.785398163397449, 1.17809724509617], [2.625, 3]}
CP(1) => {[-1.5, -1], [-1.4291846185739, -1], [-4.94065645841247e-324, 0.377568308419987], [-1, -0.5], [0.5, 1], [0, 0], [0.5, 1], [-0.5, 0], [0.785398163397449, 1.17809724509617], [2.625, 3]}
split: 0 -1.25 (238)
x := {[-1.5, -1], [-1.43511446776916, -1], [-4.94065645841247e-324, 0.383053887716666], [-1, -0.5], [0.5, 1], [0, 0], [0.5, 1], [-0.5, 0], [1.17809724509617, 1.5707963267949], [2.25, 2.625]}
CP(1) => []
x := {[-1.5, -1], [-1.43511446776916, -1], [-4.94065645841247e-324, 0.383053887716666], [-1, -0.5], [0.5, 1], [0, 0], [0.5, 1], [-0.5, 0], [1.17809724509617, 1.5707963267949], [2.625, 3]}
CP(1) => {[-1.5, -1], [-1.4291846185739, -1], [-4.94065645841247e-324, 0.377568308419987], [-1, -0.5], [0.5, 1], [0, 0], [0.5, 1], [-0.5, 0], [1.17809724509617, 1.5707963267949], [2.625, 3]}
split: 0 -1.25 (238)
x := {[-1.5, -1], [-1.5, -1], [0.392699081698724, 0.785398163397449], [-1, -0.5], [0.5, 1], [0, 0], [0.5, 1], [-0.5, 0], [0.785398163397449, 1.17809724509617], [2.25, 2.625]}
CP(1) => []
x := {[-1.5, -1], [-1.5, -1], [0.392699081698724, 0.785398163397449], [-1, -0.5], [0.5, 1], [0, 0], [0.5, 1], [-0.5, 0], [0.785398163397449, 1.17809724509617], [2.625, 3]}
split: 0 -1.25 (238)
x := {[-1.5, -1], [-1.5, -1], [0.392699081698724, 0.785398163397449], [-1, -0.5], [0.5, 1], [0, 0], [0.5, 1], [-0.5, 0], [1.17809724509617, 1.5707963267949], [2.25, 2.625]}
CP(1) => []
x := {[-1.5, -1], [-1.5, -1], [0.392699081698724, 0.785398163397449], [-1, -0.5], [0.5, 1], [0, 0], [0.5, 1], [-0.5, 0], [1.17809724509617, 1.5707963267949], [2.625, 3]}
split: 0 -1.25 (238)
x := {[-1.5, -1], [-1.5, -1], [0.392699081698724, 0.785398163397449], [-0.5, 0], [0, 0.5], [0, 0], [0.5, 1], [-1, -0.5], [0.785398163397449, 1.17809724509617], [2.25, 3]}
CP(1) => []
x := {[-1.5, -1], [-1.5, -1], [0.392699081698724, 0.785398163397449], [-0.5, 0], [0, 0.5], [0, 0], [0.5, 1], [-1, -0.5], [1.17809724509617, 1.5707963267949], [2.25, 3]}
CP(1) => []
x := {[-1.5, -1], [-1.43511446776916, -1], [-4.94065645841247e-324, 0.383053887716666], [-0.5, 0], [0.5, 1], [0, 0], [0, 0.5], [-0.5, 0], [1.17809724509617, 1.5707963267949], [2.25, 2.625]}
CP(1) => []
x := {[-1.5, -1], [-1.43511446776916, -1], [-4.94065645841247e-324, 0.383053887716666], [-0.5, 0], [0.5, 1], [0, 0], [0, 0.5], [-0.5, 0], [1.17809724509617, 1.5707963267949], [2.625, 3]}
CP(1) => {[-1.5, -1], [-1.4291846185739, -1], [-4.94065645841247e-324, 0.377568308419987], [-0.5, 0], [0.5, 1], [0, 0], [0, 0.5], [-0.5, 0], [1.17809724509617, 1.5707963267949], [2.625, 3]}
split: 0 -1.25 (236)
x := {[-1.5, -1], [-1.5, -1], [0.392699081698724, 0.785398163397449], [-0.5, 0], [0.5, 1], [0, 0], [0, 0.5], [-0.5, 0], [1.17809724509617, 1.5707963267949], [2.25, 2.625]}
CP(1) => []
x := {[-1.5, -1], [-1.5, -1], [0.392699081698724, 0.785398163397449], [-0.5, 0], [0.5, 1], [0, 0], [0, 0.5], [-0.5, 0], [1.17809724509617, 1.5707963267949], [2.625, 3]}
split: 0 -1.25 (236)
x := {[-1.5, -1], [-1.43959285297413, -1], [-4.94065645841247e-324, 0.387204789493637], [-0.5, 0], [0.5, 1], [0, 0], [0.5, 1], [-1, -0.5], [0.785398163397449, 1.17809724509617], [2.25, 3]}
CP(1) => {[-1.5, -1], [-1.43511446776916, -1], [-4.94065645841247e-324, 0.383053887716666], [-0.5, 0], [0.5, 1], [0, 0], [0.5, 1], [-1, -0.5], [0.785398163397449, 1.17809724509617], [2.25, 3]}
split: 9 2.625 (237)
x := {[-1.5, -1], [-1.43959285297413, -1], [-4.94065645841247e-324, 0.387204789493637], [-0.5, 0], [0.5, 1], [0, 0], [0.5, 1], [-1, -0.5], [1.17809724509617, 1.5707963267949], [2.25, 3]}
CP(1) => []
x := {[-1.5, -1], [-1.5, -1], [0.392699081698724, 0.785398163397449], [-0.5, 0], [0.5, 1], [0, 0], [0.5, 1], [-1, -0.5], [0.785398163397449, 1.17809724509617], [2.25, 3]}
split: 9 2.625 (237)
x := {[-1.5, -1], [-1.5, -1], [0.392699081698724, 0.785398163397449], [-0.5, 0], [0.5, 1], [0, 0], [0.5, 1], [-1, -0.5], [1.17809724509617, 1.5707963267949], [2.25, 3]}
CP(1) => []
x := {[-1.5, -1], [-1.43959285297413, -1], [-4.94065645841247e-324, 0.387204789493637], [-0.5, 0], [0.5, 1], [0, 0], [0.5, 1], [-0.5, 0], [0.785398163397449, 1.17809724509617], [2.25, 3]}
CP(1) => []
x := {[-1.5, -1], [-1.43959285297413, -1], [-4.94065645841247e-324, 0.387204789493637], [-0.5, 0], [0.5, 1], [0, 0], [0.5, 1], [-0.5, 0], [1.17809724509617, 1.5707963267949], [2.25, 3]}
CP(1) => []
x := {[-1.5, -1], [-1.5, -1], [0.392699081698724, 0.785398163397449], [-0.5, 0], [0.5, 1], [0, 0], [0.5, 1], [-0.5, 0], [0.785398163397449, 1.17809724509617], [2.25, 3]}
CP(1) => []
x := {[-1.5, -1], [-1.5, -1], [0.392699081698724, 0.785398163397449], [-0.5, 0], [0.5, 1], [0, 0], [0.5, 1], [-0.5, 0], [1.17809724509617, 1.5707963267949], [2.25, 3]}
CP(1) => []
x := {[-2, -1.5], [-1.44904864405419, -1], [0.785398163397449, 1.17809724509617], [-1, -0.5], [0.5, 1], [0, 0], [0.5, 1], [-1, -0.5], [-4.94065645841247e-324, 0.392699081698724], [2.25, 3]}
CP(1) => []
x := {[-2, -1.5], [-1.44904864405419, -1], [1.17809724509617, 1.5707963267949], [-1, -0.5], [0.5, 1], [0, 0], [0.5, 1], [-1, -0.5], [-4.94065645841247e-324, 0.392699081698724], [2.25, 3]}
CP(1) => []
x := {[-2, -1.5], [-1.44904864405419, -1], [0.785398163397449, 1.17809724509617], [-1, -0.5], [0.5, 1], [0, 0], [0.5, 1], [-1, -0.5], [0.392699081698724, 0.785398163397449], [2.25, 3]}
CP(1) => []
x := {[-2, -1.5], [-1.44904864405419, -1], [1.17809724509617, 1.5707963267949], [-1, -0.5], [0.5, 1], [0, 0], [0.5, 1], [-1, -0.5], [0.392699081698724, 0.785398163397449], [2.25, 3]}
CP(1) => []
x := {[-2, -1.5], [-1.44904864405419, -1], [0.785398163397449, 1.17809724509617], [-1, -0.5], [0.5, 1], [0, 0], [0.5, 1], [-0.5, 0], [0.392699081698724, 0.785398163397449], [2.25, 3]}
CP(1) => []
x := {[-2, -1.5], [-1.44904864405419, -1], [1.17809724509617, 1.5707963267949], [-1, -0.5], [0.5, 1], [0, 0], [0.5, 1], [-0.5, 0], [0.392699081698724, 0.785398163397449], [2.25, 3]}
CP(1) => []
x := {[-2, -1.5], [-1.44904864405419, -1], [0.785398163397449, 1.5707963267949], [-0.5, 0], [0, 0.5], [0, 0], [0.5, 1], [-1, -0.5], [-4.94065645841247e-324, 0.392699081698724], [2.25, 3]}
CP(1) => []
x := {[-2, -1.5], [-1.44904864405419, -1], [0.785398163397449, 1.5707963267949], [-0.5, 0], [0, 0.5], [0, 0], [0.5, 1], [-1, -0.5], [0.392699081698724, 0.785398163397449], [2.25, 3]}
CP(1) => []
x := {[-2, -1.5], [-1.44904864405419, -1], [0.785398163397449, 1.5707963267949], [-0.5, 0], [0, 0.5], [0, 0], [0.5, 1], [-0.5, 0], [-4.94065645841247e-324, 0.392699081698724], [2.25, 3]}
split: 2 1.1781 (225)
x := {[-2, -1.5], [-1.44904864405419, -1], [0.785398163397449, 1.5707963267949], [-0.5, 0], [0, 0.5], [0, 0], [0.5, 1], [-0.5, 0], [0.392699081698724, 0.785398163397449], [2.25, 3]}
CP(1) => []
x := {[-2, -1.5], [-1.44904864405419, -1], [0.785398163397449, 1.5707963267949], [-0.5, 0], [0.5, 1], [0, 0], [0.5, 1], [-1, -0.5], [-4.94065645841247e-324, 0.392699081698724], [2.25, 3]}
split: 2 1.1781 (225)
x := {[-2, -1.5], [-1.44904864405419, -1], [0.785398163397449, 1.5707963267949], [-0.5, 0], [0.5, 1], [0, 0], [0.5, 1], [-1, -0.5], [0.392699081698724, 0.785398163397449], [2.25, 3]}
split: 2 1.1781 (226)
x := {[-2, -1.5], [-1.44904864405419, -1], [0.785398163397449, 1.5707963267949], [-0.5, 0], [0.5, 1], [0, 0], [0.5, 1], [-0.5, 0], [-4.94065645841247e-324, 0.392699081698724], [2.25, 3]}
CP(1) => []
x := {[-2, -1.5], [-1.44904864405419, -1], [0.785398163397449, 1.5707963267949], [-0.5, 0], [0.5, 1], [0, 0], [0.5, 1], [-0.5, 0], [0.392699081698724, 0.785398163397449], [2.25, 3]}
CP(1) => []
x := {[-1.5, -1], [-1.5, -1], [0.785398163397449, 1.17809724509617], [-1, -0.5], [0.5, 1], [0, 0], [0.5, 1], [-1, -0.5], [-4.94065645841247e-324, 0.392699081698724], [2.25, 2.625]}
CP(1) => []
x := {[-1.5, -1], [-1.5, -1], [0.785398163397449, 1.17809724509617], [-1, -0.5], [0.5, 1], [0, 0], [0.5, 1], [-1, -0.5], [-4.94065645841247e-324, 0.392699081698724], [2.625, 3]}
split: 0 -1.25 (224)
x := {[-1.44296841303095, -1], [-1.44296841303095, -1], [1.17809724509617, 1.5707963267949], [-1, -0.5], [0.5, 1], [0, 0], [0.5, 1], [-1, -0.5], [-4.94065645841247e-324, 0.392699081698724], [2.25, 2.625]}
CP(1) => []
x := {[-1.44296841303095, -1], [-1.44296841303095, -1], [1.17809724509617, 1.5707963267949], [-1, -0.5], [0.5, 1], [0, 0], [0.5, 1], [-1, -0.5], [-4.94065645841247e-324, 0.392699081698724], [2.625, 3]}
split: 3 -0.75 (224)
x := {[-1.5, -1], [-1.5, -1], [0.785398163397449, 1.17809724509617], [-1, -0.5], [0.5, 1], [0, 0], [0.5, 1], [-1, -0.5], [0.392699081698724, 0.785398163397449], [2.25, 2.625]}
CP(1) => []
x := {[-1.5, -1], [-1.5, -1], [0.785398163397449, 1.17809724509617], [-1, -0.5], [0.5, 1], [0, 0], [0.5, 1], [-1, -0.5], [0.392699081698724, 0.785398163397449], [2.625, 3]}
split: 0 -1.25 (224)
x := {[-1.44296841303095, -1], [-1.44296841303095, -1], [1.17809724509617, 1.5707963267949], [-1, -0.5], [0.5, 1], [0, 0], [0.5, 1], [-1, -0.5], [0.392699081698724, 0.785398163397449], [2.25, 2.625]}
CP(1) => []
x := {[-1.44296841303095, -1], [-1.44296841303095, -1], [1.17809724509617, 1.5707963267949], [-1, -0.5], [0.5, 1], [0, 0], [0.5, 1], [-1, -0.5], [0.392699081698724, 0.785398163397449], [2.625, 3]}
split: 3 -0.75 (224)
x := {[-1.5, -1], [-1.5, -1], [0.785398163397449, 1.17809724509617], [-1, -0.5], [0.5, 1], [0, 0], [0.5, 1], [-0.5, 0], [0.392699081698724, 0.785398163397449], [2.25, 2.625]}
CP(1) => []
x := {[-1.5, -1], [-1.5, -1], [0.785398163397449, 1.17809724509617], [-1, -0.5], [0.5, 1], [0, 0], [0.5, 1], [-0.5, 0], [0.392699081698724, 0.785398163397449], [2.625, 3]}
split: 0 -1.25 (224)
x := {[-1.44296841303095, -1], [-1.44296841303095, -1], [1.17809724509617, 1.5707963267949], [-1, -0.5], [0.5, 1], [0, 0], [0.5, 1], [-0.5, 0], [0.392699081698724, 0.785398163397449], [2.25, 2.625]}
CP(1) => []
x := {[-1.44296841303095, -1], [-1.44296841303095, -1], [1.17809724509617, 1.5707963267949], [-1, -0.5], [0.5, 1], [0, 0], [0.5, 1], [-0.5, 0], [0.392699081698724, 0.785398163397449], [2.625, 3]}
split: 3 -0.75 (224)
x := {[-1.5, -1], [-1.5, -1], [0.785398163397449, 1.17809724509617], [-0.5, 0], [0, 0.5], [0, 0], [0.5, 1], [-0.5, 0], [-4.94065645841247e-324, 0.392699081698724], [2.25, 3]}
split: 9 2.625 (225)
x := {[-1.5, -1], [-1.5, -1], [1.17809724509617, 1.5707963267949], [-0.5, 0], [0, 0.5], [0, 0], [0.5, 1], [-0.5, 0], [-4.94065645841247e-324, 0.392699081698724], [2.25, 3]}
CP(3) => {[-1.44296841303095, -1], [-1.44296841303095, -1], [1.17809724509617, 1.5707963267949], [-0.5, 0], [0, 0.5], [0, 0], [0.5, 1], [-0.5, 0], [-4.94065645841247e-324, 0.392699081698724], [2.25, 3]}
split: 9 2.625 (226)
x := {[-1.5, -1], [-1.5, -1], [0.785398163397449, 1.17809724509617], [-0.5, 0], [0.5, 1], [0, 0], [0.5, 1], [-1, -0.5], [-4.94065645841247e-324, 0.392699081698724], [2.25, 3]}
split: 9 2.625 (227)
x := {[-1.5, -1], [-1.5, -1], [1.17809724509617, 1.5707963267949], [-0.5, 0], [0.5, 1], [0, 0], [0.5, 1], [-1, -0.5], [-4.94065645841247e-324, 0.392699081698724], [2.25, 3]}
CP(3) => {[-1.44296841303095, -1], [-1.44296841303095, -1], [1.17809724509617, 1.5707963267949], [-0.5, 0], [0.5, 1], [0, 0], [0.5, 1], [-1, -0.5], [-4.94065645841247e-324, 0.392699081698724], [2.25, 3]}
split: 9 2.625 (228)
x := {[-1.5, -1], [-1.5, -1], [0.785398163397449, 1.17809724509617], [-0.5, 0], [0.5, 1], [0, 0], [0.5, 1], [-1, -0.5], [0.392699081698724, 0.785398163397449], [2.25, 3]}
split: 9 2.625 (229)
x := {[-1.5, -1], [-1.5, -1], [1.17809724509617, 1.5707963267949], [-0.5, 0], [0.5, 1], [0, 0], [0.5, 1], [-1, -0.5], [0.392699081698724, 0.785398163397449], [2.25, 3]}
CP(3) => {[-1.44296841303095, -1], [-1.44296841303095, -1], [1.17809724509617, 1.5707963267949], [-0.5, 0], [0.5, 1], [0, 0], [0.5, 1], [-1, -0.5], [0.392699081698724, 0.785398163397449], [2.25, 3]}
split: 9 2.625 (230)
x := {[-2, -1.5], [-1.44904864405419, -1], [0.785398163397449, 1.17809724509617], [-0.5, 0], [0, 0.5], [0, 0], [0.5, 1], [-1, -0.5], [0.785398163397449, 1.5707963267949], [2.25, 3]}
CP(1) => []
x := {[-2, -1.5], [-1.44904864405419, -1], [1.17809724509617, 1.5707963267949], [-0.5, 0], [0, 0.5], [0, 0], [0.5, 1], [-1, -0.5], [0.785398163397449, 1.5707963267949], [2.25, 3]}
CP(1) => []
x := {[-2, -1.5], [-1.44904864405419, -1], [0.785398163397449, 1.17809724509617], [-0.5, 0], [0.5, 1], [0, 0], [0.5, 1], [-1, -0.5], [0.785398163397449, 1.5707963267949], [2.25, 3]}
CP(1) => []
x := {[-2, -1.5], [-1.44904864405419, -1], [1.17809724509617, 1.5707963267949], [-0.5, 0], [0.5, 1], [0, 0], [0.5, 1], [-1, -0.5], [0.785398163397449, 1.5707963267949], [2.25, 3]}
CP(1) => []
x := {[-2, -1.5], [-1.44904864405419, -1], [0.785398163397449, 1.17809724509617], [-0.5, 0], [0.5, 1], [0, 0], [0.5, 1], [-0.5, 0], [0.785398163397449, 1.5707963267949], [2.25, 3]}
CP(1) => []
x := {[-2, -1.5], [-1.44904864405419, -1], [1.17809724509617, 1.5707963267949], [-0.5, 0], [0.5, 1], [0, 0], [0.5, 1], [-0.5, 0], [0.785398163397449, 1.5707963267949], [2.25, 3]}
CP(1) => []
x := {[-1.5, -1], [-1.5, -1], [0.785398163397449, 1.17809724509617], [-1, -0.5], [0.5, 1], [0, 0], [0.5, 1], [-1, -0.5], [0.785398163397449, 1.17809724509617], [2.25, 2.625]}
CP(1) => []
x := {[-1.5, -1], [-1.5, -1], [0.785398163397449, 1.17809724509617], [-1, -0.5], [0.5, 1], [0, 0], [0.5, 1], [-1, -0.5], [0.785398163397449, 1.17809724509617], [2.625, 3]}
split: 0 -1.25 (224)
x := {[-1.5, -1], [-1.5, -1], [0.785398163397449, 1.17809724509617], [-1, -0.5], [0.5, 1], [0, 0], [0.5, 1], [-1, -0.5], [1.17809724509617, 1.5707963267949], [2.25, 2.625]}
CP(1) => []
x := {[-1.5, -1], [-1.5, -1], [0.785398163397449, 1.17809724509617], [-1, -0.5], [0.5, 1], [0, 0], [0.5, 1], [-1, -0.5], [1.17809724509617, 1.5707963267949], [2.625, 3]}
split: 0 -1.25 (224)
x := {[-1.44296841303095, -1], [-1.44296841303095, -1], [1.17809724509617, 1.5707963267949], [-1, -0.5], [0.5, 1], [0, 0], [0.5, 1], [-1, -0.5], [0.785398163397449, 1.17809724509617], [2.25, 2.625]}
CP(1) => []
x := {[-1.44296841303095, -1], [-1.44296841303095, -1], [1.17809724509617, 1.5707963267949], [-1, -0.5], [0.5, 1], [0, 0], [0.5, 1], [-1, -0.5], [0.785398163397449, 1.17809724509617], [2.625, 3]}
split: 3 -0.75 (224)
x := {[-1.44296841303095, -1], [-1.44296841303095, -1], [1.17809724509617, 1.5707963267949], [-1, -0.5], [0.5, 1], [0, 0], [0.5, 1], [-1, -0.5], [1.17809724509617, 1.5707963267949], [2.25, 2.625]}
CP(1) => []
x := {[-1.44296841303095, -1], [-1.44296841303095, -1], [1.17809724509617, 1.5707963267949], [-1, -0.5], [0.5, 1], [0, 0], [0.5, 1], [-1, -0.5], [1.17809724509617, 1.5707963267949], [2.625, 3]}
split: 3 -0.75 (224)
x := {[-1.5, -1], [-1.5, -1], [0.785398163397449, 1.17809724509617], [-1, -0.5], [0.5, 1], [0, 0], [0.5, 1], [-0.5, 0], [0.785398163397449, 1.17809724509617], [2.25, 2.625]}
CP(1) => []
x := {[-1.5, -1], [-1.5, -1], [0.785398163397449, 1.17809724509617], [-1, -0.5], [0.5, 1], [0, 0], [0.5, 1], [-0.5, 0], [0.785398163397449, 1.17809724509617], [2.625, 3]}
split: 0 -1.25 (224)
x := {[-1.5, -1], [-1.5, -1], [0.785398163397449, 1.17809724509617], [-1, -0.5], [0.5, 1], [0, 0], [0.5, 1], [-0.5, 0], [1.17809724509617, 1.5707963267949], [2.25, 2.625]}
CP(1) => []
x := {[-1.5, -1], [-1.5, -1], [0.785398163397449, 1.17809724509617], [-1, -0.5], [0.5, 1], [0, 0], [0.5, 1], [-0.5, 0], [1.17809724509617, 1.5707963267949], [2.625, 3]}
split: 0 -1.25 (224)
x := {[-1.44296841303095, -1], [-1.44296841303095, -1], [1.17809724509617, 1.5707963267949], [-1, -0.5], [0.5, 1], [0, 0], [0.5, 1], [-0.5, 0], [0.785398163397449, 1.17809724509617], [2.25, 2.625]}
CP(1) => []
x := {[-1.44296841303095, -1], [-1.44296841303095, -1], [1.17809724509617, 1.5707963267949], [-1, -0.5], [0.5, 1], [0, 0], [0.5, 1], [-0.5, 0], [0.785398163397449, 1.17809724509617], [2.625, 3]}
split: 3 -0.75 (224)
x := {[-1.44296841303095, -1], [-1.44296841303095, -1], [1.17809724509617, 1.5707963267949], [-1, -0.5], [0.5, 1], [0, 0], [0.5, 1], [-0.5, 0], [1.17809724509617, 1.5707963267949], [2.25, 2.625]}
CP(1) => []
x := {[-1.44296841303095, -1], [-1.44296841303095, -1], [1.17809724509617, 1.5707963267949], [-1, -0.5], [0.5, 1], [0, 0], [0.5, 1], [-0.5, 0], [1.17809724509617, 1.5707963267949], [2.625, 3]}
split: 3 -0.75 (224)
x := {[-1.5, -1], [-1.5, -1], [0.785398163397449, 1.17809724509617], [-0.5, 0], [0, 0.5], [0, 0], [0.5, 1], [-1, -0.5], [0.785398163397449, 1.17809724509617], [2.25, 3]}
CP(1) => []
x := {[-1.5, -1], [-1.5, -1], [0.785398163397449, 1.17809724509617], [-0.5, 0], [0, 0.5], [0, 0], [0.5, 1], [-1, -0.5], [1.17809724509617, 1.5707963267949], [2.25, 3]}
CP(1) => []
x := {[-1.44296841303095, -1], [-1.44296841303095, -1], [1.17809724509617, 1.5707963267949], [-0.5, 0], [0, 0.5], [0, 0], [0.5, 1], [-1, -0.5], [0.785398163397449, 1.17809724509617], [2.25, 3]}
CP(1) => []
x := {[-1.44296841303095, -1], [-1.44296841303095, -1], [1.17809724509617, 1.5707963267949], [-0.5, 0], [0, 0.5], [0, 0], [0.5, 1], [-1, -0.5], [1.17809724509617, 1.5707963267949], [2.25, 3]}
CP(1) => []
x := {[-1.5, -1], [-1.5, -1], [0.785398163397449, 1.17809724509617], [-0.5, 0], [0.5, 1], [0, 0], [0, 0.5], [-0.5, 0], [1.17809724509617, 1.5707963267949], [2.25, 2.625]}
CP(1) => []
x := {[-1.5, -1], [-1.5, -1], [0.785398163397449, 1.17809724509617], [-0.5, 0], [0.5, 1], [0, 0], [0, 0.5], [-0.5, 0], [1.17809724509617, 1.5707963267949], [2.625, 3]}
split: 0 -1.25 (220)
x := {[-1.44296841303095, -1], [-1.44296841303095, -1], [1.17809724509617, 1.5707963267949], [-0.5, 0], [0.5, 1], [0, 0], [0, 0.5], [-0.5, 0], [1.17809724509617, 1.5707963267949], [2.25, 2.625]}
CP(1) => []
x := {[-1.44296841303095, -1], [-1.44296841303095, -1], [1.17809724509617, 1.5707963267949], [-0.5, 0], [0.5, 1], [0, 0], [0, 0.5], [-0.5, 0], [1.17809724509617, 1.5707963267949], [2.625, 3]}
split: 3 -0.25 (220)
x := {[-1.5, -1], [-1.5, -1], [0.785398163397449, 1.17809724509617], [-0.5, 0], [0.5, 1], [0, 0], [0.5, 1], [-1, -0.5], [0.785398163397449, 1.17809724509617], [2.25, 3]}
split: 9 2.625 (221)
x := {[-1.5, -1], [-1.5, -1], [0.785398163397449, 1.17809724509617], [-0.5, 0], [0.5, 1], [0, 0], [0.5, 1], [-1, -0.5], [1.17809724509617, 1.5707963267949], [2.25, 3]}
CP(1) => []
x := {[-1.44296841303095, -1], [-1.44296841303095, -1], [1.17809724509617, 1.5707963267949], [-0.5, 0], [0.5, 1], [0, 0], [0.5, 1], [-1, -0.5], [0.785398163397449, 1.17809724509617], [2.25, 3]}
split: 9 2.625 (221)
x := {[-1.44296841303095, -1], [-1.44296841303095, -1], [1.17809724509617, 1.5707963267949], [-0.5, 0], [0.5, 1], [0, 0], [0.5, 1], [-1, -0.5], [1.17809724509617, 1.5707963267949], [2.25, 3]}
CP(1) => []
x := {[-1.5, -1], [-1.5, -1], [0.785398163397449, 1.17809724509617], [-0.5, 0], [0.5, 1], [0, 0], [0.5, 1], [-0.5, 0], [0.785398163397449, 1.17809724509617], [2.25, 3]}
CP(1) => []
x := {[-1.5, -1], [-1.5, -1], [0.785398163397449, 1.17809724509617], [-0.5, 0], [0.5, 1], [0, 0], [0.5, 1], [-0.5, 0], [1.17809724509617, 1.5707963267949], [2.25, 3]}
CP(1) => []
x := {[-1.44296841303095, -1], [-1.44296841303095, -1], [1.17809724509617, 1.5707963267949], [-0.5, 0], [0.5, 1], [0, 0], [0.5, 1], [-0.5, 0], [0.785398163397449, 1.17809724509617], [2.25, 3]}
CP(1) => []
x := {[-1.44296841303095, -1], [-1.44296841303095, -1], [1.17809724509617, 1.5707963267949], [-0.5, 0], [0.5, 1], [0, 0], [0.5, 1], [-0.5, 0], [1.17809724509617, 1.5707963267949], [2.25, 3]}
CP(1) => []
x := {[-1.5, -1.25], [-1.4291846185739, -1], [-4.94065645841247e-324, 0.377568308419987], [-1, -0.5], [0.5, 1], [0, 0], [0, 0.5], [0, 0.5], [-4.94065645841247e-324, 0.392699081698724], [2.625, 3]}
CP(1) => []
x := {[-1.25, -1], [-1.4291846185739, -1], [-4.94065645841247e-324, 0.377568308419987], [-1, -0.5], [0.5, 1], [0, 0], [0, 0.5], [0, 0.5], [-4.94065645841247e-324, 0.392699081698724], [2.625, 3]}
CP(2) => []
x := {[-1.5, -1.25], [-1.5, -1], [0.392699081698724, 0.785398163397449], [-1, -0.5], [0.5, 1], [0, 0], [0, 0.5], [0, 0.5], [-4.94065645841247e-324, 0.392699081698724], [2.625, 3]}
CP(1) => {[-1.5, -1.25], [-1.45847586576825, -1], [0.392699081698724, 0.785398163397449], [-1, -0.5], [0.5, 1], [0, 0], [0, 0.5], [0, 0.5], [-4.94065645841247e-324, 0.392699081698724], [2.625, 3]}
split: 3 -0.75 (215)
x := {[-1.25, -1], [-1.5, -1], [0.392699081698724, 0.785398163397449], [-1, -0.5], [0.5, 1], [0, 0], [0, 0.5], [0, 0.5], [-4.94065645841247e-324, 0.392699081698724], [2.625, 3]}
CP(1) => []
x := {[-1.5, -1], [-1.43511446776916, -1], [-4.94065645841247e-324, 0.383053887716666], [-1, -0.5], [0.5, 1], [0, 0], [0.5, 1], [0, 0.5], [-4.94065645841247e-324, 0.392699081698724], [2.25, 2.625]}
CP(1) => []
x := {[-1.5, -1], [-1.43511446776916, -1], [-4.94065645841247e-324, 0.383053887716666], [-1, -0.5], [0.5, 1], [0, 0], [0.5, 1], [0, 0.5], [-4.94065645841247e-324, 0.392699081698724], [2.625, 3]}
CP(1) => {[-1.5, -1], [-1.4291846185739, -1], [-4.94065645841247e-324, 0.377568308419987], [-1, -0.5], [0.5, 1], [0, 0], [0.5, 1], [0, 0.5], [-4.94065645841247e-324, 0.392699081698724], [2.625, 3]}
split: 0 -1.25 (214)
x := {[-1.5, -1], [-1.5, -1], [0.392699081698724, 0.785398163397449], [-1, -0.5], [0.5, 1], [0, 0], [0.5, 1], [0, 0.5], [-4.94065645841247e-324, 0.392699081698724], [2.25, 2.625]}
CP(1) => []
x := {[-1.5, -1], [-1.5, -1], [0.392699081698724, 0.785398163397449], [-1, -0.5], [0.5, 1], [0, 0], [0.5, 1], [0, 0.5], [-4.94065645841247e-324, 0.392699081698724], [2.625, 3]}
split: 0 -1.25 (214)
x := {[-1.5, -1], [-1.5, -1], [0.392699081698724, 0.785398163397449], [-0.5, 0], [0, 0.5], [0, 0], [0.5, 1], [0, 0.5], [-4.94065645841247e-324, 0.392699081698724], [2.25, 3]}
CP(1) => []
x := {[-1.5, -1], [-1.5, -1], [0.392699081698724, 0.785398163397449], [-0.5, 0], [0, 0.5], [0, 0], [0.5, 1], [0, 0.5], [0.392699081698724, 0.785398163397449], [2.25, 3]}
CP(1) => []
x := {[-1.5, -1], [-1.43959285297413, -1], [-4.94065645841247e-324, 0.387204789493637], [-0.5, 0], [0.5, 1], [0, 0], [0.5, 1], [0, 0.5], [-4.94065645841247e-324, 0.392699081698724], [2.25, 3]}
CP(1) => {[-1.5, -1], [-1.43511446776916, -1], [-4.94065645841247e-324, 0.383053887716666], [-0.5, 0], [0.5, 1], [0, 0], [0.5, 1], [0, 0.5], [-4.94065645841247e-324, 0.392699081698724], [2.25, 3]}
split: 9 2.625 (213)
x := {[-1.5, -1], [-1.43959285297413, -1], [-4.94065645841247e-324, 0.387204789493637], [-0.5, 0], [0.5, 1], [0, 0], [0.5, 1], [0, 0.5], [0.392699081698724, 0.785398163397449], [2.25, 3]}
CP(1) => []
x := {[-1.5, -1], [-1.5, -1], [0.392699081698724, 0.785398163397449], [-0.5, 0], [0.5, 1], [0, 0], [0.5, 1], [0, 0.5], [-4.94065645841247e-324, 0.392699081698724], [2.25, 3]}
split: 9 2.625 (213)
x := {[-1.5, -1], [-1.5, -1], [0.392699081698724, 0.785398163397449], [-0.5, 0], [0.5, 1], [0, 0], [0.5, 1], [0, 0.5], [0.392699081698724, 0.785398163397449], [2.25, 3]}
CP(1) => []
x := {[-1.5, -1], [-1.43959285297413, -1], [-4.94065645841247e-324, 0.387204789493637], [-0.5, 0], [0.5, 1], [0, 0], [0.5, 1], [0.5, 1], [-4.94065645841247e-324, 0.392699081698724], [2.25, 3]}
CP(1) => []
x := {[-1.5, -1], [-1.43959285297413, -1], [-4.94065645841247e-324, 0.387204789493637], [-0.5, 0], [0.5, 1], [0, 0], [0.5, 1], [0.5, 1], [0.392699081698724, 0.785398163397449], [2.25, 3]}
CP(1) => []
x := {[-1.5, -1], [-1.5, -1], [0.392699081698724, 0.785398163397449], [-0.5, 0], [0.5, 1], [0, 0], [0.5, 1], [0.5, 1], [-4.94065645841247e-324, 0.392699081698724], [2.25, 3]}
CP(1) => []
x := {[-1.5, -1], [-1.5, -1], [0.392699081698724, 0.785398163397449], [-0.5, 0], [0.5, 1], [0, 0], [0.5, 1], [0.5, 1], [0.392699081698724, 0.785398163397449], [2.25, 3]}
CP(1) => []
x := {[-1.5, -1], [-1.43511446776916, -1], [-4.94065645841247e-324, 0.383053887716666], [-1, -0.5], [0.5, 1], [0, 0], [0.5, 1], [0, 0.5], [0.785398163397449, 1.17809724509617], [2.25, 2.625]}
CP(1) => []
x := {[-1.5, -1], [-1.43511446776916, -1], [-4.94065645841247e-324, 0.383053887716666], [-1, -0.5], [0.5, 1], [0, 0], [0.5, 1], [0, 0.5], [0.785398163397449, 1.17809724509617], [2.625, 3]}
CP(1) => {[-1.5, -1], [-1.4291846185739, -1], [-4.94065645841247e-324, 0.377568308419987], [-1, -0.5], [0.5, 1], [0, 0], [0.5, 1], [0, 0.5], [0.785398163397449, 1.17809724509617], [2.625, 3]}
split: 0 -1.25 (208)
x := {[-1.5, -1], [-1.5, -1], [0.392699081698724, 0.785398163397449], [-1, -0.5], [0.5, 1], [0, 0], [0.5, 1], [0, 0.5], [0.785398163397449, 1.17809724509617], [2.25, 2.625]}
CP(1) => []
x := {[-1.5, -1], [-1.5, -1], [0.392699081698724, 0.785398163397449], [-1, -0.5], [0.5, 1], [0, 0], [0.5, 1], [0, 0.5], [0.785398163397449, 1.17809724509617], [2.625, 3]}
split: 0 -1.25 (208)
x := {[-1.5, -1], [-1.5, -1], [0.392699081698724, 0.785398163397449], [-0.5, 0], [0, 0.5], [0, 0], [0.5, 1], [0, 0.5], [0.785398163397449, 1.17809724509617], [2.25, 3]}
CP(1) => []
x := {[-1.5, -1], [-1.5, -1], [0.392699081698724, 0.785398163397449], [-0.5, 0], [0, 0.5], [0, 0], [0.5, 1], [0, 0.5], [1.17809724509617, 1.5707963267949], [2.25, 3]}
CP(1) => []
x := {[-1.5, -1], [-1.5, -1], [0.392699081698724, 0.785398163397449], [-0.5, 0], [0, 0.5], [0, 0], [0.5, 1], [0.5, 1], [0.785398163397449, 1.17809724509617], [2.25, 3]}
CP(1) => []
x := {[-1.5, -1], [-1.5, -1], [0.392699081698724, 0.785398163397449], [-0.5, 0], [0, 0.5], [0, 0], [0.5, 1], [0.5, 1], [1.17809724509617, 1.5707963267949], [2.25, 3]}
split: 9 2.625 (206)
x := {[-1.5, -1], [-1.43959285297413, -1], [-4.94065645841247e-324, 0.387204789493637], [-0.5, 0], [0.5, 1], [0, 0], [0.5, 1], [0.5, 1], [0.785398163397449, 1.17809724509617], [2.25, 3]}
CP(1) => []
x := {[-1.5, -1], [-1.43959285297413, -1], [-4.94065645841247e-324, 0.387204789493637], [-0.5, 0], [0.5, 1], [0, 0], [0.5, 1], [0.5, 1], [1.17809724509617, 1.5707963267949], [2.25, 3]}
CP(1) => []
x := {[-1.5, -1], [-1.5, -1], [0.392699081698724, 0.785398163397449], [-0.5, 0], [0.5, 1], [0, 0], [0.5, 1], [0.5, 1], [0.785398163397449, 1.17809724509617], [2.25, 3]}
CP(1) => []
x := {[-1.5, -1], [-1.5, -1], [0.392699081698724, 0.785398163397449], [-0.5, 0], [0.5, 1], [0, 0], [0.5, 1], [0.5, 1], [1.17809724509617, 1.5707963267949], [2.25, 3]}
CP(1) => []
x := {[-2, -1.5], [-1.44904864405419, -1], [0.785398163397449, 1.17809724509617], [-1, -0.5], [0.5, 1], [0, 0], [0.5, 1], [0, 0.5], [-4.94065645841247e-324, 0.392699081698724], [2.25, 3]}
CP(1) => []
x := {[-2, -1.5], [-1.44904864405419, -1], [1.17809724509617, 1.5707963267949], [-1, -0.5], [0.5, 1], [0, 0], [0.5, 1], [0, 0.5], [-4.94065645841247e-324, 0.392699081698724], [2.25, 3]}
CP(1) => []
x := {[-2, -1.5], [-1.44904864405419, -1], [0.785398163397449, 1.5707963267949], [-0.5, 0], [0, 0.5], [0, 0], [0.5, 1], [0, 0.5], [-4.94065645841247e-324, 0.392699081698724], [2.25, 3]}
CP(1) => []
x := {[-2, -1.5], [-1.44904864405419, -1], [0.785398163397449, 1.5707963267949], [-0.5, 0], [0, 0.5], [0, 0], [0.5, 1], [0, 0.5], [0.392699081698724, 0.785398163397449], [2.25, 3]}
CP(1) => []
x := {[-2, -1.5], [-1.44904864405419, -1], [0.785398163397449, 1.5707963267949], [-0.5, 0], [0.5, 1], [0, 0], [0.5, 1], [0, 0.5], [-4.94065645841247e-324, 0.392699081698724], [2.25, 3]}
split: 2 1.1781 (199)
x := {[-2, -1.5], [-1.44904864405419, -1], [0.785398163397449, 1.5707963267949], [-0.5, 0], [0.5, 1], [0, 0], [0.5, 1], [0, 0.5], [0.392699081698724, 0.785398163397449], [2.25, 3]}
CP(1) => []
x := {[-2, -1.5], [-1.44904864405419, -1], [0.785398163397449, 1.5707963267949], [-0.5, 0], [0.5, 1], [0, 0], [0.5, 1], [0.5, 1], [-4.94065645841247e-324, 0.392699081698724], [2.25, 3]}
CP(1) => []
x := {[-2, -1.5], [-1.44904864405419, -1], [0.785398163397449, 1.5707963267949], [-0.5, 0], [0.5, 1], [0, 0], [0.5, 1], [0.5, 1], [0.392699081698724, 0.785398163397449], [2.25, 3]}
CP(1) => []
x := {[-1.5, -1.25], [-1.5, -1], [0.785398163397449, 1.17809724509617], [-1, -0.5], [0.5, 1], [0, 0], [0, 0.5], [0, 0.5], [-4.94065645841247e-324, 0.392699081698724], [2.625, 3]}
split: 1 -1.25 (197)
x := {[-1.25, -1], [-1.5, -1], [0.785398163397449, 1.17809724509617], [-1, -0.5], [0.5, 1], [0, 0], [0, 0.5], [0, 0.5], [-4.94065645841247e-324, 0.392699081698724], [2.625, 3]}
CP(2) => {[-1.25, -1], [-1.25, -1], [0.785398163397449, 1.17809724509617], [-1, -0.5], [0.5, 1], [0, 0], [0, 0.5], [0, 0.5], [-4.94065645841247e-324, 0.392699081698724], [2.625, 3]}
split: 3 -0.75 (198)
x := {[-1.44296841303095, -1], [-1.44296841303095, -1], [1.17809724509617, 1.5707963267949], [-1, -0.75], [0.5, 1], [0, 0], [0, 0.5], [0, 0.5], [-4.94065645841247e-324, 0.392699081698724], [2.625, 3]}
[truncated: 3,950 more rows]
