# Supplementary material for: Rigorous packing of unit squares into a circle
Source: J Glob Optim. 2018 Oct 3;73(3):547–65. doi: 10.1007/s10898-018-0711-5 (PMC6394747; doi:10.1007/s10898-018-0711-5)
Supplement: Supplementary file 1 — Supplementary material 1 (zip 65514 KB) [file 10898_2018_711_MOESM1_ESM.zip › n3/phase3/T0T16T29.txt]

x := {[-3, 3], [-3, 3], [-4.94065645841247e-324, 1.5707963267949], [-3, 3], [-3, 3], [-4.94065645841247e-324, 1.5707963267949], [-3, 3], [-3, 3], [-4.94065645841247e-324, 1.5707963267949], [0, 3]}
CP(2) => {[-3, -1], [-2, -1], [-4.94065645841247e-324, 1.5707963267949], [-1, 1], [0, 1], [0, 0], [1, 2], [-1, 1], [-4.94065645841247e-324, 1.5707963267949], [0, 3]}
split: 9 1.5 (2)
x := {[-3, -1], [-2, -1], [-4.94065645841247e-324, 1.5707963267949], [-1, 1], [0, 1], [0, 0], [1, 2], [-1, 1], [-4.94065645841247e-324, 1.5707963267949], [0, 1.5]}
CP(1) => []
x := {[-3, -1], [-2, -1], [-4.94065645841247e-324, 1.5707963267949], [-1, 1], [0, 1], [0, 0], [1, 2], [-1, 1], [-4.94065645841247e-324, 1.5707963267949], [1.5, 3]}
split: 0 -2 (2)
x := {[-3, -2], [-2, -1], [-4.94065645841247e-324, 1.5707963267949], [-1, 1], [0, 1], [0, 0], [1, 2], [-1, 1], [-4.94065645841247e-324, 1.5707963267949], [1.5, 3]}
CP(2) => []
x := {[-2, -1], [-2, -1], [-4.94065645841247e-324, 1.5707963267949], [-1, 1], [0, 1], [0, 0], [1, 2], [-1, 1], [-4.94065645841247e-324, 1.5707963267949], [1.5, 3]}
split: 3 0 (2)
x := {[-2, -1], [-2, -1], [-4.94065645841247e-324, 1.5707963267949], [-1, 0], [0, 1], [0, 0], [1, 2], [-1, 1], [-4.94065645841247e-324, 1.5707963267949], [1.5, 3]}
split: 7 0 (3)
x := {[-2, -1], [-2, -1], [-4.94065645841247e-324, 1.5707963267949], [0, 1], [0, 1], [0, 0], [1, 2], [-1, 1], [-4.94065645841247e-324, 1.5707963267949], [1.5, 3]}
split: 7 0 (4)
x := {[-2, -1], [-2, -1], [-4.94065645841247e-324, 1.5707963267949], [-1, 0], [0, 1], [0, 0], [1, 2], [-1, 0], [-4.94065645841247e-324, 1.5707963267949], [1.5, 3]}
split: 2 0.785398 (5)
x := {[-2, -1], [-2, -1], [-4.94065645841247e-324, 1.5707963267949], [-1, 0], [0, 1], [0, 0], [1, 2], [0, 1], [-4.94065645841247e-324, 1.5707963267949], [1.5, 3]}
split: 2 0.785398 (6)
x := {[-2, -1], [-2, -1], [-4.94065645841247e-324, 1.5707963267949], [0, 1], [0, 1], [0, 0], [1, 2], [-1, 0], [-4.94065645841247e-324, 1.5707963267949], [1.5, 3]}
split: 2 0.785398 (7)
x := {[-2, -1], [-2, -1], [-4.94065645841247e-324, 1.5707963267949], [0, 1], [0, 1], [0, 0], [1, 2], [0, 1], [-4.94065645841247e-324, 1.5707963267949], [1.5, 3]}
split: 2 0.785398 (8)
x := {[-2, -1], [-2, -1], [-4.94065645841247e-324, 0.785398163397449], [-1, 0], [0, 1], [0, 0], [1, 2], [-1, 0], [-4.94065645841247e-324, 1.5707963267949], [1.5, 3]}
split: 8 0.785398 (9)
x := {[-2, -1], [-2, -1], [0.785398163397449, 1.5707963267949], [-1, 0], [0, 1], [0, 0], [1, 2], [-1, 0], [-4.94065645841247e-324, 1.5707963267949], [1.5, 3]}
split: 8 0.785398 (10)
x := {[-2, -1], [-2, -1], [-4.94065645841247e-324, 0.785398163397449], [-1, 0], [0, 1], [0, 0], [1, 2], [0, 1], [-4.94065645841247e-324, 1.5707963267949], [1.5, 3]}
split: 8 0.785398 (11)
x := {[-2, -1], [-2, -1], [0.785398163397449, 1.5707963267949], [-1, 0], [0, 1], [0, 0], [1, 2], [0, 1], [-4.94065645841247e-324, 1.5707963267949], [1.5, 3]}
split: 8 0.785398 (12)
x := {[-2, -1], [-2, -1], [-4.94065645841247e-324, 0.785398163397449], [0, 1], [0, 1], [0, 0], [1, 2], [-1, 0], [-4.94065645841247e-324, 1.5707963267949], [1.5, 3]}
split: 8 0.785398 (13)
x := {[-2, -1], [-2, -1], [0.785398163397449, 1.5707963267949], [0, 1], [0, 1], [0, 0], [1, 2], [-1, 0], [-4.94065645841247e-324, 1.5707963267949], [1.5, 3]}
split: 8 0.785398 (14)
x := {[-2, -1], [-2, -1], [-4.94065645841247e-324, 0.785398163397449], [0, 1], [0, 1], [0, 0], [1, 2], [0, 1], [-4.94065645841247e-324, 1.5707963267949], [1.5, 3]}
split: 8 0.785398 (15)
x := {[-2, -1], [-2, -1], [0.785398163397449, 1.5707963267949], [0, 1], [0, 1], [0, 0], [1, 2], [0, 1], [-4.94065645841247e-324, 1.5707963267949], [1.5, 3]}
split: 8 0.785398 (16)
x := {[-2, -1], [-2, -1], [-4.94065645841247e-324, 0.785398163397449], [-1, 0], [0, 1], [0, 0], [1, 2], [-1, 0], [-4.94065645841247e-324, 0.785398163397449], [1.5, 3]}
split: 9 2.25 (17)
x := {[-2, -1], [-2, -1], [-4.94065645841247e-324, 0.785398163397449], [-1, 0], [0, 1], [0, 0], [1, 2], [-1, 0], [0.785398163397449, 1.5707963267949], [1.5, 3]}
split: 9 2.25 (18)
x := {[-2, -1], [-2, -1], [0.785398163397449, 1.5707963267949], [-1, 0], [0, 1], [0, 0], [1, 2], [-1, 0], [-4.94065645841247e-324, 0.785398163397449], [1.5, 3]}
split: 9 2.25 (19)
x := {[-2, -1], [-2, -1], [0.785398163397449, 1.5707963267949], [-1, 0], [0, 1], [0, 0], [1, 2], [-1, 0], [0.785398163397449, 1.5707963267949], [1.5, 3]}
split: 9 2.25 (20)
x := {[-2, -1], [-2, -1], [-4.94065645841247e-324, 0.785398163397449], [-1, 0], [0, 1], [0, 0], [1, 2], [0, 1], [-4.94065645841247e-324, 0.785398163397449], [1.5, 3]}
split: 9 2.25 (21)
x := {[-2, -1], [-2, -1], [-4.94065645841247e-324, 0.785398163397449], [-1, 0], [0, 1], [0, 0], [1, 2], [0, 1], [0.785398163397449, 1.5707963267949], [1.5, 3]}
split: 9 2.25 (22)
x := {[-2, -1], [-2, -1], [0.785398163397449, 1.5707963267949], [-1, 0], [0, 1], [0, 0], [1, 2], [0, 1], [-4.94065645841247e-324, 0.785398163397449], [1.5, 3]}
split: 9 2.25 (23)
x := {[-2, -1], [-2, -1], [0.785398163397449, 1.5707963267949], [-1, 0], [0, 1], [0, 0], [1, 2], [0, 1], [0.785398163397449, 1.5707963267949], [1.5, 3]}
split: 9 2.25 (24)
x := {[-2, -1], [-2, -1], [-4.94065645841247e-324, 0.785398163397449], [0, 1], [0, 1], [0, 0], [1, 2], [-1, 0], [-4.94065645841247e-324, 0.785398163397449], [1.5, 3]}
split: 9 2.25 (25)
x := {[-2, -1], [-2, -1], [-4.94065645841247e-324, 0.785398163397449], [0, 1], [0, 1], [0, 0], [1, 2], [-1, 0], [0.785398163397449, 1.5707963267949], [1.5, 3]}
split: 9 2.25 (26)
x := {[-2, -1], [-2, -1], [0.785398163397449, 1.5707963267949], [0, 1], [0, 1], [0, 0], [1, 2], [-1, 0], [-4.94065645841247e-324, 0.785398163397449], [1.5, 3]}
split: 9 2.25 (27)
x := {[-2, -1], [-2, -1], [0.785398163397449, 1.5707963267949], [0, 1], [0, 1], [0, 0], [1, 2], [-1, 0], [0.785398163397449, 1.5707963267949], [1.5, 3]}
split: 9 2.25 (28)
x := {[-2, -1], [-2, -1], [-4.94065645841247e-324, 0.785398163397449], [0, 1], [0, 1], [0, 0], [1, 2], [0, 1], [-4.94065645841247e-324, 0.785398163397449], [1.5, 3]}
split: 9 2.25 (29)
x := {[-2, -1], [-2, -1], [-4.94065645841247e-324, 0.785398163397449], [0, 1], [0, 1], [0, 0], [1, 2], [0, 1], [0.785398163397449, 1.5707963267949], [1.5, 3]}
split: 9 2.25 (30)
x := {[-2, -1], [-2, -1], [0.785398163397449, 1.5707963267949], [0, 1], [0, 1], [0, 0], [1, 2], [0, 1], [-4.94065645841247e-324, 0.785398163397449], [1.5, 3]}
split: 9 2.25 (31)
x := {[-2, -1], [-2, -1], [0.785398163397449, 1.5707963267949], [0, 1], [0, 1], [0, 0], [1, 2], [0, 1], [0.785398163397449, 1.5707963267949], [1.5, 3]}
split: 9 2.25 (32)
x := {[-2, -1], [-2, -1], [-4.94065645841247e-324, 0.785398163397449], [-1, 0], [0, 1], [0, 0], [1, 2], [-1, 0], [-4.94065645841247e-324, 0.785398163397449], [1.5, 2.25]}
CP(1) => []
x := {[-2, -1], [-2, -1], [-4.94065645841247e-324, 0.785398163397449], [-1, 0], [0, 1], [0, 0], [1, 2], [-1, 0], [-4.94065645841247e-324, 0.785398163397449], [2.25, 3]}
split: 0 -1.5 (32)
x := {[-2, -1], [-2, -1], [-4.94065645841247e-324, 0.785398163397449], [-1, 0], [0, 1], [0, 0], [1, 2], [-1, 0], [0.785398163397449, 1.5707963267949], [1.5, 2.25]}
CP(1) => []
x := {[-2, -1], [-2, -1], [-4.94065645841247e-324, 0.785398163397449], [-1, 0], [0, 1], [0, 0], [1, 2], [-1, 0], [0.785398163397449, 1.5707963267949], [2.25, 3]}
split: 0 -1.5 (32)
x := {[-2, -1], [-2, -1], [0.785398163397449, 1.5707963267949], [-1, 0], [0, 1], [0, 0], [1, 2], [-1, 0], [-4.94065645841247e-324, 0.785398163397449], [1.5, 2.25]}
CP(1) => []
x := {[-2, -1], [-2, -1], [0.785398163397449, 1.5707963267949], [-1, 0], [0, 1], [0, 0], [1, 2], [-1, 0], [-4.94065645841247e-324, 0.785398163397449], [2.25, 3]}
split: 0 -1.5 (32)
x := {[-2, -1], [-2, -1], [0.785398163397449, 1.5707963267949], [-1, 0], [0, 1], [0, 0], [1, 2], [-1, 0], [0.785398163397449, 1.5707963267949], [1.5, 2.25]}
CP(1) => []
x := {[-2, -1], [-2, -1], [0.785398163397449, 1.5707963267949], [-1, 0], [0, 1], [0, 0], [1, 2], [-1, 0], [0.785398163397449, 1.5707963267949], [2.25, 3]}
split: 0 -1.5 (32)
x := {[-2, -1], [-2, -1], [-4.94065645841247e-324, 0.785398163397449], [-1, 0], [0, 1], [0, 0], [1, 2], [0, 1], [-4.94065645841247e-324, 0.785398163397449], [1.5, 2.25]}
CP(1) => []
x := {[-2, -1], [-2, -1], [-4.94065645841247e-324, 0.785398163397449], [-1, 0], [0, 1], [0, 0], [1, 2], [0, 1], [-4.94065645841247e-324, 0.785398163397449], [2.25, 3]}
split: 0 -1.5 (32)
x := {[-2, -1], [-2, -1], [-4.94065645841247e-324, 0.785398163397449], [-1, 0], [0, 1], [0, 0], [1, 2], [0, 1], [0.785398163397449, 1.5707963267949], [1.5, 2.25]}
CP(1) => []
x := {[-2, -1], [-2, -1], [-4.94065645841247e-324, 0.785398163397449], [-1, 0], [0, 1], [0, 0], [1, 2], [0, 1], [0.785398163397449, 1.5707963267949], [2.25, 3]}
split: 0 -1.5 (32)
x := {[-2, -1], [-2, -1], [0.785398163397449, 1.5707963267949], [-1, 0], [0, 1], [0, 0], [1, 2], [0, 1], [-4.94065645841247e-324, 0.785398163397449], [1.5, 2.25]}
CP(1) => []
x := {[-2, -1], [-2, -1], [0.785398163397449, 1.5707963267949], [-1, 0], [0, 1], [0, 0], [1, 2], [0, 1], [-4.94065645841247e-324, 0.785398163397449], [2.25, 3]}
split: 0 -1.5 (32)
x := {[-2, -1], [-2, -1], [0.785398163397449, 1.5707963267949], [-1, 0], [0, 1], [0, 0], [1, 2], [0, 1], [0.785398163397449, 1.5707963267949], [1.5, 2.25]}
CP(1) => []
x := {[-2, -1], [-2, -1], [0.785398163397449, 1.5707963267949], [-1, 0], [0, 1], [0, 0], [1, 2], [0, 1], [0.785398163397449, 1.5707963267949], [2.25, 3]}
split: 0 -1.5 (32)
x := {[-2, -1], [-2, -1], [-4.94065645841247e-324, 0.785398163397449], [0, 1], [0, 1], [0, 0], [1, 2], [-1, 0], [-4.94065645841247e-324, 0.785398163397449], [1.5, 2.25]}
CP(1) => []
x := {[-2, -1], [-2, -1], [-4.94065645841247e-324, 0.785398163397449], [0, 1], [0, 1], [0, 0], [1, 2], [-1, 0], [-4.94065645841247e-324, 0.785398163397449], [2.25, 3]}
split: 0 -1.5 (32)
x := {[-2, -1], [-2, -1], [-4.94065645841247e-324, 0.785398163397449], [0, 1], [0, 1], [0, 0], [1, 2], [-1, 0], [0.785398163397449, 1.5707963267949], [1.5, 2.25]}
CP(1) => []
x := {[-2, -1], [-2, -1], [-4.94065645841247e-324, 0.785398163397449], [0, 1], [0, 1], [0, 0], [1, 2], [-1, 0], [0.785398163397449, 1.5707963267949], [2.25, 3]}
split: 0 -1.5 (32)
x := {[-2, -1], [-2, -1], [0.785398163397449, 1.5707963267949], [0, 1], [0, 1], [0, 0], [1, 2], [-1, 0], [-4.94065645841247e-324, 0.785398163397449], [1.5, 2.25]}
CP(1) => []
x := {[-2, -1], [-2, -1], [0.785398163397449, 1.5707963267949], [0, 1], [0, 1], [0, 0], [1, 2], [-1, 0], [-4.94065645841247e-324, 0.785398163397449], [2.25, 3]}
split: 0 -1.5 (32)
x := {[-2, -1], [-2, -1], [0.785398163397449, 1.5707963267949], [0, 1], [0, 1], [0, 0], [1, 2], [-1, 0], [0.785398163397449, 1.5707963267949], [1.5, 2.25]}
CP(1) => []
x := {[-2, -1], [-2, -1], [0.785398163397449, 1.5707963267949], [0, 1], [0, 1], [0, 0], [1, 2], [-1, 0], [0.785398163397449, 1.5707963267949], [2.25, 3]}
split: 0 -1.5 (32)
x := {[-2, -1], [-2, -1], [-4.94065645841247e-324, 0.785398163397449], [0, 1], [0, 1], [0, 0], [1, 2], [0, 1], [-4.94065645841247e-324, 0.785398163397449], [1.5, 2.25]}
CP(1) => []
x := {[-2, -1], [-2, -1], [-4.94065645841247e-324, 0.785398163397449], [0, 1], [0, 1], [0, 0], [1, 2], [0, 1], [-4.94065645841247e-324, 0.785398163397449], [2.25, 3]}
split: 0 -1.5 (32)
x := {[-2, -1], [-2, -1], [-4.94065645841247e-324, 0.785398163397449], [0, 1], [0, 1], [0, 0], [1, 2], [0, 1], [0.785398163397449, 1.5707963267949], [1.5, 2.25]}
CP(1) => []
x := {[-2, -1], [-2, -1], [-4.94065645841247e-324, 0.785398163397449], [0, 1], [0, 1], [0, 0], [1, 2], [0, 1], [0.785398163397449, 1.5707963267949], [2.25, 3]}
split: 0 -1.5 (32)
x := {[-2, -1], [-2, -1], [0.785398163397449, 1.5707963267949], [0, 1], [0, 1], [0, 0], [1, 2], [0, 1], [-4.94065645841247e-324, 0.785398163397449], [1.5, 2.25]}
CP(1) => []
x := {[-2, -1], [-2, -1], [0.785398163397449, 1.5707963267949], [0, 1], [0, 1], [0, 0], [1, 2], [0, 1], [-4.94065645841247e-324, 0.785398163397449], [2.25, 3]}
split: 0 -1.5 (32)
x := {[-2, -1], [-2, -1], [0.785398163397449, 1.5707963267949], [0, 1], [0, 1], [0, 0], [1, 2], [0, 1], [0.785398163397449, 1.5707963267949], [1.5, 2.25]}
CP(1) => []
x := {[-2, -1], [-2, -1], [0.785398163397449, 1.5707963267949], [0, 1], [0, 1], [0, 0], [1, 2], [0, 1], [0.785398163397449, 1.5707963267949], [2.25, 3]}
split: 0 -1.5 (32)
x := {[-2, -1.5], [-2, -1], [-4.94065645841247e-324, 0.785398163397449], [-1, 0], [0, 1], [0, 0], [1, 2], [-1, 0], [-4.94065645841247e-324, 0.785398163397449], [2.25, 3]}
CP(2) => []
x := {[-1.5, -1], [-2, -1], [-4.94065645841247e-324, 0.785398163397449], [-1, 0], [0, 1], [0, 0], [1, 2], [-1, 0], [-4.94065645841247e-324, 0.785398163397449], [2.25, 3]}
CP(2) => {[-1.5, -1], [-1.5, -1], [-4.94065645841247e-324, 0.785398163397449], [-1, 0], [0, 1], [0, 0], [1, 2], [-1, 0], [-4.94065645841247e-324, 0.785398163397449], [2.25, 3]}
split: 3 -0.5 (32)
x := {[-2, -1.5], [-2, -1], [-4.94065645841247e-324, 0.785398163397449], [-1, 0], [0, 1], [0, 0], [1, 2], [-1, 0], [0.785398163397449, 1.5707963267949], [2.25, 3]}
CP(2) => []
x := {[-1.5, -1], [-2, -1], [-4.94065645841247e-324, 0.785398163397449], [-1, 0], [0, 1], [0, 0], [1, 2], [-1, 0], [0.785398163397449, 1.5707963267949], [2.25, 3]}
CP(2) => {[-1.5, -1], [-1.5, -1], [-4.94065645841247e-324, 0.785398163397449], [-1, 0], [0, 1], [0, 0], [1, 2], [-1, 0], [0.785398163397449, 1.5707963267949], [2.25, 3]}
split: 3 -0.5 (32)
x := {[-2, -1.5], [-2, -1], [0.785398163397449, 1.5707963267949], [-1, 0], [0, 1], [0, 0], [1, 2], [-1, 0], [-4.94065645841247e-324, 0.785398163397449], [2.25, 3]}
CP(2) => {[-2, -1.5], [-1.89809728810838, -1], [0.785398163397449, 1.5707963267949], [-1, 0], [0, 1], [0, 0], [1, 2], [-1, 0], [-4.94065645841247e-324, 0.785398163397449], [2.25, 3]}
split: 3 -0.5 (33)
x := {[-1.5, -1], [-2, -1], [0.785398163397449, 1.5707963267949], [-1, 0], [0, 1], [0, 0], [1, 2], [-1, 0], [-4.94065645841247e-324, 0.785398163397449], [2.25, 3]}
CP(2) => {[-1.5, -1], [-1.5, -1], [0.785398163397449, 1.5707963267949], [-1, 0], [0, 1], [0, 0], [1, 2], [-1, 0], [-4.94065645841247e-324, 0.785398163397449], [2.25, 3]}
split: 3 -0.5 (34)
x := {[-2, -1.5], [-2, -1], [0.785398163397449, 1.5707963267949], [-1, 0], [0, 1], [0, 0], [1, 2], [-1, 0], [0.785398163397449, 1.5707963267949], [2.25, 3]}
CP(2) => {[-2, -1.5], [-1.89809728810838, -1], [0.785398163397449, 1.5707963267949], [-1, 0], [0, 1], [0, 0], [1, 2], [-1, 0], [0.785398163397449, 1.5707963267949], [2.25, 3]}
split: 3 -0.5 (35)
x := {[-1.5, -1], [-2, -1], [0.785398163397449, 1.5707963267949], [-1, 0], [0, 1], [0, 0], [1, 2], [-1, 0], [0.785398163397449, 1.5707963267949], [2.25, 3]}
CP(2) => {[-1.5, -1], [-1.5, -1], [0.785398163397449, 1.5707963267949], [-1, 0], [0, 1], [0, 0], [1, 2], [-1, 0], [0.785398163397449, 1.5707963267949], [2.25, 3]}
split: 3 -0.5 (36)
x := {[-2, -1.5], [-2, -1], [-4.94065645841247e-324, 0.785398163397449], [-1, 0], [0, 1], [0, 0], [1, 2], [0, 1], [-4.94065645841247e-324, 0.785398163397449], [2.25, 3]}
CP(2) => []
x := {[-1.5, -1], [-2, -1], [-4.94065645841247e-324, 0.785398163397449], [-1, 0], [0, 1], [0, 0], [1, 2], [0, 1], [-4.94065645841247e-324, 0.785398163397449], [2.25, 3]}
CP(2) => {[-1.5, -1], [-1.5, -1], [-4.94065645841247e-324, 0.785398163397449], [-1, 0], [0, 1], [0, 0], [1, 2], [0, 1], [-4.94065645841247e-324, 0.785398163397449], [2.25, 3]}
split: 3 -0.5 (36)
x := {[-2, -1.5], [-2, -1], [-4.94065645841247e-324, 0.785398163397449], [-1, 0], [0, 1], [0, 0], [1, 2], [0, 1], [0.785398163397449, 1.5707963267949], [2.25, 3]}
CP(2) => []
x := {[-1.5, -1], [-2, -1], [-4.94065645841247e-324, 0.785398163397449], [-1, 0], [0, 1], [0, 0], [1, 2], [0, 1], [0.785398163397449, 1.5707963267949], [2.25, 3]}
CP(2) => {[-1.5, -1], [-1.5, -1], [-4.94065645841247e-324, 0.785398163397449], [-1, 0], [0, 1], [0, 0], [1, 2], [0, 1], [0.785398163397449, 1.5707963267949], [2.25, 3]}
split: 3 -0.5 (36)
x := {[-2, -1.5], [-2, -1], [0.785398163397449, 1.5707963267949], [-1, 0], [0, 1], [0, 0], [1, 2], [0, 1], [-4.94065645841247e-324, 0.785398163397449], [2.25, 3]}
CP(2) => {[-2, -1.5], [-1.89809728810838, -1], [0.785398163397449, 1.5707963267949], [-1, 0], [0, 1], [0, 0], [1, 2], [0, 1], [-4.94065645841247e-324, 0.785398163397449], [2.25, 3]}
split: 3 -0.5 (37)
x := {[-1.5, -1], [-2, -1], [0.785398163397449, 1.5707963267949], [-1, 0], [0, 1], [0, 0], [1, 2], [0, 1], [-4.94065645841247e-324, 0.785398163397449], [2.25, 3]}
CP(2) => {[-1.5, -1], [-1.5, -1], [0.785398163397449, 1.5707963267949], [-1, 0], [0, 1], [0, 0], [1, 2], [0, 1], [-4.94065645841247e-324, 0.785398163397449], [2.25, 3]}
split: 3 -0.5 (38)
x := {[-2, -1.5], [-2, -1], [0.785398163397449, 1.5707963267949], [-1, 0], [0, 1], [0, 0], [1, 2], [0, 1], [0.785398163397449, 1.5707963267949], [2.25, 3]}
CP(2) => {[-2, -1.5], [-1.89809728810838, -1], [0.785398163397449, 1.5707963267949], [-1, 0], [0, 1], [0, 0], [1, 2], [0, 1], [0.785398163397449, 1.5707963267949], [2.25, 3]}
split: 3 -0.5 (39)
x := {[-1.5, -1], [-2, -1], [0.785398163397449, 1.5707963267949], [-1, 0], [0, 1], [0, 0], [1, 2], [0, 1], [0.785398163397449, 1.5707963267949], [2.25, 3]}
CP(2) => {[-1.5, -1], [-1.5, -1], [0.785398163397449, 1.5707963267949], [-1, 0], [0, 1], [0, 0], [1, 2], [0, 1], [0.785398163397449, 1.5707963267949], [2.25, 3]}
split: 3 -0.5 (40)
x := {[-2, -1.5], [-2, -1], [-4.94065645841247e-324, 0.785398163397449], [0, 1], [0, 1], [0, 0], [1, 2], [-1, 0], [-4.94065645841247e-324, 0.785398163397449], [2.25, 3]}
CP(2) => []
x := {[-1.5, -1], [-2, -1], [-4.94065645841247e-324, 0.785398163397449], [0, 1], [0, 1], [0, 0], [1, 2], [-1, 0], [-4.94065645841247e-324, 0.785398163397449], [2.25, 3]}
CP(2) => {[-1.5, -1], [-1.5, -1], [-4.94065645841247e-324, 0.785398163397449], [0, 1], [0, 1], [0, 0], [1, 2], [-1, 0], [-4.94065645841247e-324, 0.785398163397449], [2.25, 3]}
split: 3 0.5 (40)
x := {[-2, -1.5], [-2, -1], [-4.94065645841247e-324, 0.785398163397449], [0, 1], [0, 1], [0, 0], [1, 2], [-1, 0], [0.785398163397449, 1.5707963267949], [2.25, 3]}
CP(2) => []
x := {[-1.5, -1], [-2, -1], [-4.94065645841247e-324, 0.785398163397449], [0, 1], [0, 1], [0, 0], [1, 2], [-1, 0], [0.785398163397449, 1.5707963267949], [2.25, 3]}
CP(2) => {[-1.5, -1], [-1.5, -1], [-4.94065645841247e-324, 0.785398163397449], [0, 1], [0, 1], [0, 0], [1, 2], [-1, 0], [0.785398163397449, 1.5707963267949], [2.25, 3]}
split: 3 0.5 (40)
x := {[-2, -1.5], [-2, -1], [0.785398163397449, 1.5707963267949], [0, 1], [0, 1], [0, 0], [1, 2], [-1, 0], [-4.94065645841247e-324, 0.785398163397449], [2.25, 3]}
CP(2) => {[-2, -1.5], [-1.89809728810838, -1], [0.785398163397449, 1.5707963267949], [0, 1], [0, 1], [0, 0], [1, 2], [-1, 0], [-4.94065645841247e-324, 0.785398163397449], [2.25, 3]}
split: 3 0.5 (41)
x := {[-1.5, -1], [-2, -1], [0.785398163397449, 1.5707963267949], [0, 1], [0, 1], [0, 0], [1, 2], [-1, 0], [-4.94065645841247e-324, 0.785398163397449], [2.25, 3]}
CP(2) => {[-1.5, -1], [-1.5, -1], [0.785398163397449, 1.5707963267949], [0, 1], [0, 1], [0, 0], [1, 2], [-1, 0], [-4.94065645841247e-324, 0.785398163397449], [2.25, 3]}
split: 3 0.5 (42)
x := {[-2, -1.5], [-2, -1], [0.785398163397449, 1.5707963267949], [0, 1], [0, 1], [0, 0], [1, 2], [-1, 0], [0.785398163397449, 1.5707963267949], [2.25, 3]}
CP(2) => {[-2, -1.5], [-1.89809728810838, -1], [0.785398163397449, 1.5707963267949], [0, 1], [0, 1], [0, 0], [1, 2], [-1, 0], [0.785398163397449, 1.5707963267949], [2.25, 3]}
split: 3 0.5 (43)
x := {[-1.5, -1], [-2, -1], [0.785398163397449, 1.5707963267949], [0, 1], [0, 1], [0, 0], [1, 2], [-1, 0], [0.785398163397449, 1.5707963267949], [2.25, 3]}
CP(2) => {[-1.5, -1], [-1.5, -1], [0.785398163397449, 1.5707963267949], [0, 1], [0, 1], [0, 0], [1, 2], [-1, 0], [0.785398163397449, 1.5707963267949], [2.25, 3]}
split: 3 0.5 (44)
x := {[-2, -1.5], [-2, -1], [-4.94065645841247e-324, 0.785398163397449], [0, 1], [0, 1], [0, 0], [1, 2], [0, 1], [-4.94065645841247e-324, 0.785398163397449], [2.25, 3]}
CP(2) => []
x := {[-1.5, -1], [-2, -1], [-4.94065645841247e-324, 0.785398163397449], [0, 1], [0, 1], [0, 0], [1, 2], [0, 1], [-4.94065645841247e-324, 0.785398163397449], [2.25, 3]}
CP(2) => {[-1.5, -1], [-1.5, -1], [-4.94065645841247e-324, 0.785398163397449], [0, 1], [0, 1], [0, 0], [1, 2], [0, 1], [-4.94065645841247e-324, 0.785398163397449], [2.25, 3]}
split: 3 0.5 (44)
x := {[-2, -1.5], [-2, -1], [-4.94065645841247e-324, 0.785398163397449], [0, 1], [0, 1], [0, 0], [1, 2], [0, 1], [0.785398163397449, 1.5707963267949], [2.25, 3]}
CP(2) => []
x := {[-1.5, -1], [-2, -1], [-4.94065645841247e-324, 0.785398163397449], [0, 1], [0, 1], [0, 0], [1, 2], [0, 1], [0.785398163397449, 1.5707963267949], [2.25, 3]}
CP(2) => {[-1.5, -1], [-1.5, -1], [-4.94065645841247e-324, 0.785398163397449], [0, 1], [0, 1], [0, 0], [1, 2], [0, 1], [0.785398163397449, 1.5707963267949], [2.25, 3]}
split: 3 0.5 (44)
x := {[-2, -1.5], [-2, -1], [0.785398163397449, 1.5707963267949], [0, 1], [0, 1], [0, 0], [1, 2], [0, 1], [-4.94065645841247e-324, 0.785398163397449], [2.25, 3]}
CP(2) => {[-2, -1.5], [-1.89809728810838, -1], [0.785398163397449, 1.5707963267949], [0, 1], [0, 1], [0, 0], [1, 2], [0, 1], [-4.94065645841247e-324, 0.785398163397449], [2.25, 3]}
split: 3 0.5 (45)
x := {[-1.5, -1], [-2, -1], [0.785398163397449, 1.5707963267949], [0, 1], [0, 1], [0, 0], [1, 2], [0, 1], [-4.94065645841247e-324, 0.785398163397449], [2.25, 3]}
CP(2) => {[-1.5, -1], [-1.5, -1], [0.785398163397449, 1.5707963267949], [0, 1], [0, 1], [0, 0], [1, 2], [0, 1], [-4.94065645841247e-324, 0.785398163397449], [2.25, 3]}
split: 3 0.5 (46)
x := {[-2, -1.5], [-2, -1], [0.785398163397449, 1.5707963267949], [0, 1], [0, 1], [0, 0], [1, 2], [0, 1], [0.785398163397449, 1.5707963267949], [2.25, 3]}
CP(2) => {[-2, -1.5], [-1.89809728810838, -1], [0.785398163397449, 1.5707963267949], [0, 1], [0, 1], [0, 0], [1, 2], [0, 1], [0.785398163397449, 1.5707963267949], [2.25, 3]}
split: 3 0.5 (47)
x := {[-1.5, -1], [-2, -1], [0.785398163397449, 1.5707963267949], [0, 1], [0, 1], [0, 0], [1, 2], [0, 1], [0.785398163397449, 1.5707963267949], [2.25, 3]}
CP(2) => {[-1.5, -1], [-1.5, -1], [0.785398163397449, 1.5707963267949], [0, 1], [0, 1], [0, 0], [1, 2], [0, 1], [0.785398163397449, 1.5707963267949], [2.25, 3]}
split: 3 0.5 (48)
x := {[-1.5, -1], [-1.5, -1], [-4.94065645841247e-324, 0.785398163397449], [-1, -0.5], [0, 1], [0, 0], [1, 2], [-1, 0], [-4.94065645841247e-324, 0.785398163397449], [2.25, 3]}
CP(2) => {[-1.5, -1], [-1.5, -1], [-4.94065645841247e-324, 0.785398163397449], [-1, -0.5], [0.5, 1], [0, 0], [1, 2], [-1, 0], [-4.94065645841247e-324, 0.785398163397449], [2.25, 3]}
split: 6 1.5 (49)
x := {[-1.5, -1], [-1.5, -1], [-4.94065645841247e-324, 0.785398163397449], [-0.5, 0], [0, 1], [0, 0], [1, 2], [-1, 0], [-4.94065645841247e-324, 0.785398163397449], [2.25, 3]}
split: 4 0.5 (50)
x := {[-1.5, -1], [-1.5, -1], [-4.94065645841247e-324, 0.785398163397449], [-1, -0.5], [0, 1], [0, 0], [1, 2], [-1, 0], [0.785398163397449, 1.5707963267949], [2.25, 3]}
CP(2) => {[-1.5, -1], [-1.5, -1], [-4.94065645841247e-324, 0.785398163397449], [-1, -0.5], [0.5, 1], [0, 0], [1, 2], [-1, 0], [0.785398163397449, 1.5707963267949], [2.25, 3]}
split: 6 1.5 (51)
x := {[-1.5, -1], [-1.5, -1], [-4.94065645841247e-324, 0.785398163397449], [-0.5, 0], [0, 1], [0, 0], [1, 2], [-1, 0], [0.785398163397449, 1.5707963267949], [2.25, 3]}
split: 4 0.5 (52)
x := {[-2, -1.5], [-1.89809728810838, -1], [0.785398163397449, 1.5707963267949], [-1, -0.5], [0, 1], [0, 0], [1, 2], [-1, 0], [-4.94065645841247e-324, 0.785398163397449], [2.25, 3]}
CP(2) => {[-2, -1.5], [-1.89809728810838, -1], [0.785398163397449, 1.5707963267949], [-1, -0.5], [0.5, 1], [0, 0], [1, 2], [-1, 0], [-4.94065645841247e-324, 0.785398163397449], [2.25, 3]}
split: 6 1.5 (53)
x := {[-2, -1.5], [-1.89809728810838, -1], [0.785398163397449, 1.5707963267949], [-0.5, 0], [0, 1], [0, 0], [1, 2], [-1, 0], [-4.94065645841247e-324, 0.785398163397449], [2.25, 3]}
split: 4 0.5 (54)
x := {[-1.5, -1], [-1.5, -1], [0.785398163397449, 1.5707963267949], [-1, -0.5], [0, 1], [0, 0], [1, 2], [-1, 0], [-4.94065645841247e-324, 0.785398163397449], [2.25, 3]}
CP(2) => {[-1.5, -1], [-1.5, -1], [0.785398163397449, 1.5707963267949], [-1, -0.5], [0.5, 1], [0, 0], [1, 2], [-1, 0], [-4.94065645841247e-324, 0.785398163397449], [2.25, 3]}
split: 6 1.5 (55)
x := {[-1.5, -1], [-1.5, -1], [0.785398163397449, 1.5707963267949], [-0.5, 0], [0, 1], [0, 0], [1, 2], [-1, 0], [-4.94065645841247e-324, 0.785398163397449], [2.25, 3]}
split: 4 0.5 (56)
x := {[-2, -1.5], [-1.89809728810838, -1], [0.785398163397449, 1.5707963267949], [-1, -0.5], [0, 1], [0, 0], [1, 2], [-1, 0], [0.785398163397449, 1.5707963267949], [2.25, 3]}
CP(2) => {[-2, -1.5], [-1.89809728810838, -1], [0.785398163397449, 1.5707963267949], [-1, -0.5], [0.5, 1], [0, 0], [1, 2], [-1, 0], [0.785398163397449, 1.5707963267949], [2.25, 3]}
split: 6 1.5 (57)
x := {[-2, -1.5], [-1.89809728810838, -1], [0.785398163397449, 1.5707963267949], [-0.5, 0], [0, 1], [0, 0], [1, 2], [-1, 0], [0.785398163397449, 1.5707963267949], [2.25, 3]}
split: 4 0.5 (58)
x := {[-1.5, -1], [-1.5, -1], [0.785398163397449, 1.5707963267949], [-1, -0.5], [0, 1], [0, 0], [1, 2], [-1, 0], [0.785398163397449, 1.5707963267949], [2.25, 3]}
CP(2) => {[-1.5, -1], [-1.5, -1], [0.785398163397449, 1.5707963267949], [-1, -0.5], [0.5, 1], [0, 0], [1, 2], [-1, 0], [0.785398163397449, 1.5707963267949], [2.25, 3]}
split: 6 1.5 (59)
x := {[-1.5, -1], [-1.5, -1], [0.785398163397449, 1.5707963267949], [-0.5, 0], [0, 1], [0, 0], [1, 2], [-1, 0], [0.785398163397449, 1.5707963267949], [2.25, 3]}
split: 4 0.5 (60)
x := {[-1.5, -1], [-1.5, -1], [-4.94065645841247e-324, 0.785398163397449], [-1, -0.5], [0, 1], [0, 0], [1, 2], [0, 1], [-4.94065645841247e-324, 0.785398163397449], [2.25, 3]}
CP(2) => {[-1.5, -1], [-1.5, -1], [-4.94065645841247e-324, 0.785398163397449], [-1, -0.5], [0.5, 1], [0, 0], [1, 2], [0, 1], [-4.94065645841247e-324, 0.785398163397449], [2.25, 3]}
split: 6 1.5 (61)
x := {[-1.5, -1], [-1.5, -1], [-4.94065645841247e-324, 0.785398163397449], [-0.5, 0], [0, 1], [0, 0], [1, 2], [0, 1], [-4.94065645841247e-324, 0.785398163397449], [2.25, 3]}
split: 4 0.5 (62)
x := {[-1.5, -1], [-1.5, -1], [-4.94065645841247e-324, 0.785398163397449], [-1, -0.5], [0, 1], [0, 0], [1, 2], [0, 1], [0.785398163397449, 1.5707963267949], [2.25, 3]}
CP(2) => {[-1.5, -1], [-1.5, -1], [-4.94065645841247e-324, 0.785398163397449], [-1, -0.5], [0.5, 1], [0, 0], [1, 2], [0, 1], [0.785398163397449, 1.5707963267949], [2.25, 3]}
split: 6 1.5 (63)
x := {[-1.5, -1], [-1.5, -1], [-4.94065645841247e-324, 0.785398163397449], [-0.5, 0], [0, 1], [0, 0], [1, 2], [0, 1], [0.785398163397449, 1.5707963267949], [2.25, 3]}
split: 4 0.5 (64)
x := {[-2, -1.5], [-1.89809728810838, -1], [0.785398163397449, 1.5707963267949], [-1, -0.5], [0, 1], [0, 0], [1, 2], [0, 1], [-4.94065645841247e-324, 0.785398163397449], [2.25, 3]}
CP(2) => {[-2, -1.5], [-1.89809728810838, -1], [0.785398163397449, 1.5707963267949], [-1, -0.5], [0.5, 1], [0, 0], [1, 2], [0, 1], [-4.94065645841247e-324, 0.785398163397449], [2.25, 3]}
split: 6 1.5 (65)
x := {[-2, -1.5], [-1.89809728810838, -1], [0.785398163397449, 1.5707963267949], [-0.5, 0], [0, 1], [0, 0], [1, 2], [0, 1], [-4.94065645841247e-324, 0.785398163397449], [2.25, 3]}
split: 4 0.5 (66)
x := {[-1.5, -1], [-1.5, -1], [0.785398163397449, 1.5707963267949], [-1, -0.5], [0, 1], [0, 0], [1, 2], [0, 1], [-4.94065645841247e-324, 0.785398163397449], [2.25, 3]}
CP(2) => {[-1.5, -1], [-1.5, -1], [0.785398163397449, 1.5707963267949], [-1, -0.5], [0.5, 1], [0, 0], [1, 2], [0, 1], [-4.94065645841247e-324, 0.785398163397449], [2.25, 3]}
split: 6 1.5 (67)
x := {[-1.5, -1], [-1.5, -1], [0.785398163397449, 1.5707963267949], [-0.5, 0], [0, 1], [0, 0], [1, 2], [0, 1], [-4.94065645841247e-324, 0.785398163397449], [2.25, 3]}
split: 4 0.5 (68)
x := {[-2, -1.5], [-1.89809728810838, -1], [0.785398163397449, 1.5707963267949], [-1, -0.5], [0, 1], [0, 0], [1, 2], [0, 1], [0.785398163397449, 1.5707963267949], [2.25, 3]}
CP(2) => {[-2, -1.5], [-1.89809728810838, -1], [0.785398163397449, 1.5707963267949], [-1, -0.5], [0.5, 1], [0, 0], [1, 2], [0, 1], [0.785398163397449, 1.5707963267949], [2.25, 3]}
split: 6 1.5 (69)
x := {[-2, -1.5], [-1.89809728810838, -1], [0.785398163397449, 1.5707963267949], [-0.5, 0], [0, 1], [0, 0], [1, 2], [0, 1], [0.785398163397449, 1.5707963267949], [2.25, 3]}
split: 4 0.5 (70)
x := {[-1.5, -1], [-1.5, -1], [0.785398163397449, 1.5707963267949], [-1, -0.5], [0, 1], [0, 0], [1, 2], [0, 1], [0.785398163397449, 1.5707963267949], [2.25, 3]}
CP(2) => {[-1.5, -1], [-1.5, -1], [0.785398163397449, 1.5707963267949], [-1, -0.5], [0.5, 1], [0, 0], [1, 2], [0, 1], [0.785398163397449, 1.5707963267949], [2.25, 3]}
split: 6 1.5 (71)
x := {[-1.5, -1], [-1.5, -1], [0.785398163397449, 1.5707963267949], [-0.5, 0], [0, 1], [0, 0], [1, 2], [0, 1], [0.785398163397449, 1.5707963267949], [2.25, 3]}
split: 4 0.5 (72)
x := {[-1.5, -1], [-1.5, -1], [-4.94065645841247e-324, 0.785398163397449], [0, 0.5], [0, 1], [0, 0], [1, 2], [-1, 0], [-4.94065645841247e-324, 0.785398163397449], [2.25, 3]}
split: 4 0.5 (73)
x := {[-1.5, -1], [-1.5, -1], [-4.94065645841247e-324, 0.785398163397449], [0.5, 1], [0, 1], [0, 0], [1, 2], [-1, 0], [-4.94065645841247e-324, 0.785398163397449], [2.25, 3]}
CP(2) => {[-1.5, -1], [-1.5, -1], [-4.94065645841247e-324, 0.785398163397449], [0.5, 1], [0.5, 1], [0, 0], [1, 2], [-1, 0], [-4.94065645841247e-324, 0.785398163397449], [2.25, 3]}
split: 6 1.5 (74)
x := {[-1.5, -1], [-1.5, -1], [-4.94065645841247e-324, 0.785398163397449], [0, 0.5], [0, 1], [0, 0], [1, 2], [-1, 0], [0.785398163397449, 1.5707963267949], [2.25, 3]}
split: 4 0.5 (75)
x := {[-1.5, -1], [-1.5, -1], [-4.94065645841247e-324, 0.785398163397449], [0.5, 1], [0, 1], [0, 0], [1, 2], [-1, 0], [0.785398163397449, 1.5707963267949], [2.25, 3]}
CP(2) => {[-1.5, -1], [-1.5, -1], [-4.94065645841247e-324, 0.785398163397449], [0.5, 1], [0.5, 1], [0, 0], [1, 2], [-1, 0], [0.785398163397449, 1.5707963267949], [2.25, 3]}
split: 6 1.5 (76)
x := {[-2, -1.5], [-1.89809728810838, -1], [0.785398163397449, 1.5707963267949], [0, 0.5], [0, 1], [0, 0], [1, 2], [-1, 0], [-4.94065645841247e-324, 0.785398163397449], [2.25, 3]}
split: 4 0.5 (77)
x := {[-2, -1.5], [-1.89809728810838, -1], [0.785398163397449, 1.5707963267949], [0.5, 1], [0, 1], [0, 0], [1, 2], [-1, 0], [-4.94065645841247e-324, 0.785398163397449], [2.25, 3]}
CP(2) => {[-2, -1.5], [-1.89809728810838, -1], [0.785398163397449, 1.5707963267949], [0.5, 1], [0.5, 1], [0, 0], [1, 2], [-1, 0], [-4.94065645841247e-324, 0.785398163397449], [2.25, 3]}
split: 6 1.5 (78)
x := {[-1.5, -1], [-1.5, -1], [0.785398163397449, 1.5707963267949], [0, 0.5], [0, 1], [0, 0], [1, 2], [-1, 0], [-4.94065645841247e-324, 0.785398163397449], [2.25, 3]}
split: 4 0.5 (79)
x := {[-1.5, -1], [-1.5, -1], [0.785398163397449, 1.5707963267949], [0.5, 1], [0, 1], [0, 0], [1, 2], [-1, 0], [-4.94065645841247e-324, 0.785398163397449], [2.25, 3]}
CP(2) => {[-1.5, -1], [-1.5, -1], [0.785398163397449, 1.5707963267949], [0.5, 1], [0.5, 1], [0, 0], [1, 2], [-1, 0], [-4.94065645841247e-324, 0.785398163397449], [2.25, 3]}
split: 6 1.5 (80)
x := {[-2, -1.5], [-1.89809728810838, -1], [0.785398163397449, 1.5707963267949], [0, 0.5], [0, 1], [0, 0], [1, 2], [-1, 0], [0.785398163397449, 1.5707963267949], [2.25, 3]}
split: 4 0.5 (81)
x := {[-2, -1.5], [-1.89809728810838, -1], [0.785398163397449, 1.5707963267949], [0.5, 1], [0, 1], [0, 0], [1, 2], [-1, 0], [0.785398163397449, 1.5707963267949], [2.25, 3]}
CP(2) => {[-2, -1.5], [-1.89809728810838, -1], [0.785398163397449, 1.5707963267949], [0.5, 1], [0.5, 1], [0, 0], [1, 2], [-1, 0], [0.785398163397449, 1.5707963267949], [2.25, 3]}
split: 6 1.5 (82)
x := {[-1.5, -1], [-1.5, -1], [0.785398163397449, 1.5707963267949], [0, 0.5], [0, 1], [0, 0], [1, 2], [-1, 0], [0.785398163397449, 1.5707963267949], [2.25, 3]}
split: 4 0.5 (83)
x := {[-1.5, -1], [-1.5, -1], [0.785398163397449, 1.5707963267949], [0.5, 1], [0, 1], [0, 0], [1, 2], [-1, 0], [0.785398163397449, 1.5707963267949], [2.25, 3]}
CP(2) => {[-1.5, -1], [-1.5, -1], [0.785398163397449, 1.5707963267949], [0.5, 1], [0.5, 1], [0, 0], [1, 2], [-1, 0], [0.785398163397449, 1.5707963267949], [2.25, 3]}
split: 6 1.5 (84)
x := {[-1.5, -1], [-1.5, -1], [-4.94065645841247e-324, 0.785398163397449], [0, 0.5], [0, 1], [0, 0], [1, 2], [0, 1], [-4.94065645841247e-324, 0.785398163397449], [2.25, 3]}
split: 4 0.5 (85)
x := {[-1.5, -1], [-1.5, -1], [-4.94065645841247e-324, 0.785398163397449], [0.5, 1], [0, 1], [0, 0], [1, 2], [0, 1], [-4.94065645841247e-324, 0.785398163397449], [2.25, 3]}
CP(2) => {[-1.5, -1], [-1.5, -1], [-4.94065645841247e-324, 0.785398163397449], [0.5, 1], [0.5, 1], [0, 0], [1, 2], [0, 1], [-4.94065645841247e-324, 0.785398163397449], [2.25, 3]}
split: 6 1.5 (86)
x := {[-1.5, -1], [-1.5, -1], [-4.94065645841247e-324, 0.785398163397449], [0, 0.5], [0, 1], [0, 0], [1, 2], [0, 1], [0.785398163397449, 1.5707963267949], [2.25, 3]}
split: 4 0.5 (87)
x := {[-1.5, -1], [-1.5, -1], [-4.94065645841247e-324, 0.785398163397449], [0.5, 1], [0, 1], [0, 0], [1, 2], [0, 1], [0.785398163397449, 1.5707963267949], [2.25, 3]}
CP(2) => {[-1.5, -1], [-1.5, -1], [-4.94065645841247e-324, 0.785398163397449], [0.5, 1], [0.5, 1], [0, 0], [1, 2], [0, 1], [0.785398163397449, 1.5707963267949], [2.25, 3]}
split: 6 1.5 (88)
x := {[-2, -1.5], [-1.89809728810838, -1], [0.785398163397449, 1.5707963267949], [0, 0.5], [0, 1], [0, 0], [1, 2], [0, 1], [-4.94065645841247e-324, 0.785398163397449], [2.25, 3]}
split: 4 0.5 (89)
x := {[-2, -1.5], [-1.89809728810838, -1], [0.785398163397449, 1.5707963267949], [0.5, 1], [0, 1], [0, 0], [1, 2], [0, 1], [-4.94065645841247e-324, 0.785398163397449], [2.25, 3]}
CP(2) => {[-2, -1.5], [-1.89809728810838, -1], [0.785398163397449, 1.5707963267949], [0.5, 1], [0.5, 1], [0, 0], [1, 2], [0, 1], [-4.94065645841247e-324, 0.785398163397449], [2.25, 3]}
split: 6 1.5 (90)
x := {[-1.5, -1], [-1.5, -1], [0.785398163397449, 1.5707963267949], [0, 0.5], [0, 1], [0, 0], [1, 2], [0, 1], [-4.94065645841247e-324, 0.785398163397449], [2.25, 3]}
split: 4 0.5 (91)
x := {[-1.5, -1], [-1.5, -1], [0.785398163397449, 1.5707963267949], [0.5, 1], [0, 1], [0, 0], [1, 2], [0, 1], [-4.94065645841247e-324, 0.785398163397449], [2.25, 3]}
CP(2) => {[-1.5, -1], [-1.5, -1], [0.785398163397449, 1.5707963267949], [0.5, 1], [0.5, 1], [0, 0], [1, 2], [0, 1], [-4.94065645841247e-324, 0.785398163397449], [2.25, 3]}
split: 6 1.5 (92)
x := {[-2, -1.5], [-1.89809728810838, -1], [0.785398163397449, 1.5707963267949], [0, 0.5], [0, 1], [0, 0], [1, 2], [0, 1], [0.785398163397449, 1.5707963267949], [2.25, 3]}
split: 4 0.5 (93)
x := {[-2, -1.5], [-1.89809728810838, -1], [0.785398163397449, 1.5707963267949], [0.5, 1], [0, 1], [0, 0], [1, 2], [0, 1], [0.785398163397449, 1.5707963267949], [2.25, 3]}
CP(2) => {[-2, -1.5], [-1.89809728810838, -1], [0.785398163397449, 1.5707963267949], [0.5, 1], [0.5, 1], [0, 0], [1, 2], [0, 1], [0.785398163397449, 1.5707963267949], [2.25, 3]}
split: 6 1.5 (94)
x := {[-1.5, -1], [-1.5, -1], [0.785398163397449, 1.5707963267949], [0, 0.5], [0, 1], [0, 0], [1, 2], [0, 1], [0.785398163397449, 1.5707963267949], [2.25, 3]}
split: 4 0.5 (95)
x := {[-1.5, -1], [-1.5, -1], [0.785398163397449, 1.5707963267949], [0.5, 1], [0, 1], [0, 0], [1, 2], [0, 1], [0.785398163397449, 1.5707963267949], [2.25, 3]}
CP(2) => {[-1.5, -1], [-1.5, -1], [0.785398163397449, 1.5707963267949], [0.5, 1], [0.5, 1], [0, 0], [1, 2], [0, 1], [0.785398163397449, 1.5707963267949], [2.25, 3]}
split: 6 1.5 (96)
x := {[-1.5, -1], [-1.5, -1], [-4.94065645841247e-324, 0.785398163397449], [-1, -0.5], [0.5, 1], [0, 0], [1, 1.5], [-1, 0], [-4.94065645841247e-324, 0.785398163397449], [2.25, 3]}
split: 7 -0.5 (97)
x := {[-1.5, -1], [-1.5, -1], [-4.94065645841247e-324, 0.785398163397449], [-1, -0.5], [0.5, 1], [0, 0], [1.5, 2], [-1, 0], [-4.94065645841247e-324, 0.785398163397449], [2.25, 3]}
CP(7) => {[-1.5, -1], [-1.5, -1], [-4.94065645841247e-324, 0.785398163397449], [-1, -0.5], [0.5, 1], [0, 0], [1.5, 1.73034940291243], [-0.5, 0], [-4.94065645841247e-324, 0.199179998599883], [2.25, 3]}
split: 2 0.392699 (98)
x := {[-1.5, -1], [-1.5, -1], [-4.94065645841247e-324, 0.785398163397449], [-0.5, 0], [0, 0.5], [0, 0], [1, 2], [-1, 0], [-4.94065645841247e-324, 0.785398163397449], [2.25, 3]}
split: 6 1.5 (99)
x := {[-1.5, -1], [-1.5, -1], [-4.94065645841247e-324, 0.785398163397449], [-0.5, 0], [0.5, 1], [0, 0], [1, 2], [-1, 0], [-4.94065645841247e-324, 0.785398163397449], [2.25, 3]}
split: 6 1.5 (100)
x := {[-1.5, -1], [-1.5, -1], [-4.94065645841247e-324, 0.785398163397449], [-1, -0.5], [0.5, 1], [0, 0], [1, 1.5], [-1, 0], [0.785398163397449, 1.5707963267949], [2.25, 3]}
split: 7 -0.5 (101)
x := {[-1.5, -1], [-1.5, -1], [-4.94065645841247e-324, 0.785398163397449], [-1, -0.5], [0.5, 1], [0, 0], [1.5, 2], [-1, 0], [0.785398163397449, 1.5707963267949], [2.25, 3]}
CP(2) => {[-1.5, -1], [-1.5, -1], [-4.94065645841247e-324, 0.785398163397449], [-1, -0.5], [0.5, 1], [0, 0], [1.5, 2], [-0.5, 0], [0.785398163397449, 1.5707963267949], [2.25, 3]}
split: 2 0.392699 (102)
x := {[-1.5, -1], [-1.5, -1], [-4.94065645841247e-324, 0.785398163397449], [-0.5, 0], [0, 0.5], [0, 0], [1, 2], [-1, 0], [0.785398163397449, 1.5707963267949], [2.25, 3]}
split: 6 1.5 (103)
x := {[-1.5, -1], [-1.5, -1], [-4.94065645841247e-324, 0.785398163397449], [-0.5, 0], [0.5, 1], [0, 0], [1, 2], [-1, 0], [0.785398163397449, 1.5707963267949], [2.25, 3]}
split: 6 1.5 (104)
x := {[-2, -1.5], [-1.89809728810838, -1], [0.785398163397449, 1.5707963267949], [-1, -0.5], [0.5, 1], [0, 0], [1, 1.5], [-1, 0], [-4.94065645841247e-324, 0.785398163397449], [2.25, 3]}
split: 7 -0.5 (105)
x := {[-2, -1.5], [-1.89809728810838, -1], [0.785398163397449, 1.5707963267949], [-1, -0.5], [0.5, 1], [0, 0], [1.5, 2], [-1, 0], [-4.94065645841247e-324, 0.785398163397449], [2.25, 3]}
CP(7) => {[-2, -1.5], [-1.89809728810838, -1], [0.785398163397449, 1.5707963267949], [-1, -0.5], [0.5, 1], [0, 0], [1.5, 1.73034940291243], [-0.5, 0], [-4.94065645841247e-324, 0.199179998599883], [2.25, 3]}
split: 1 -1.44905 (106)
x := {[-2, -1.5], [-1.89809728810838, -1], [0.785398163397449, 1.5707963267949], [-0.5, 0], [0, 0.5], [0, 0], [1, 2], [-1, 0], [-4.94065645841247e-324, 0.785398163397449], [2.25, 3]}
split: 6 1.5 (107)
x := {[-2, -1.5], [-1.89809728810838, -1], [0.785398163397449, 1.5707963267949], [-0.5, 0], [0.5, 1], [0, 0], [1, 2], [-1, 0], [-4.94065645841247e-324, 0.785398163397449], [2.25, 3]}
split: 6 1.5 (108)
x := {[-1.5, -1], [-1.5, -1], [0.785398163397449, 1.5707963267949], [-1, -0.5], [0.5, 1], [0, 0], [1, 1.5], [-1, 0], [-4.94065645841247e-324, 0.785398163397449], [2.25, 3]}
split: 7 -0.5 (109)
x := {[-1.5, -1], [-1.5, -1], [0.785398163397449, 1.5707963267949], [-1, -0.5], [0.5, 1], [0, 0], [1.5, 2], [-1, 0], [-4.94065645841247e-324, 0.785398163397449], [2.25, 3]}
CP(7) => {[-1.5, -1], [-1.5, -1], [0.785398163397449, 1.5707963267949], [-1, -0.5], [0.5, 1], [0, 0], [1.5, 1.73034940291243], [-0.5, 0], [-4.94065645841247e-324, 0.199179998599883], [2.25, 3]}
split: 2 1.1781 (110)
x := {[-1.5, -1], [-1.5, -1], [0.785398163397449, 1.5707963267949], [-0.5, 0], [0, 0.5], [0, 0], [1, 2], [-1, 0], [-4.94065645841247e-324, 0.785398163397449], [2.25, 3]}
split: 6 1.5 (111)
x := {[-1.5, -1], [-1.5, -1], [0.785398163397449, 1.5707963267949], [-0.5, 0], [0.5, 1], [0, 0], [1, 2], [-1, 0], [-4.94065645841247e-324, 0.785398163397449], [2.25, 3]}
split: 6 1.5 (112)
x := {[-2, -1.5], [-1.89809728810838, -1], [0.785398163397449, 1.5707963267949], [-1, -0.5], [0.5, 1], [0, 0], [1, 1.5], [-1, 0], [0.785398163397449, 1.5707963267949], [2.25, 3]}
split: 7 -0.5 (113)
x := {[-2, -1.5], [-1.89809728810838, -1], [0.785398163397449, 1.5707963267949], [-1, -0.5], [0.5, 1], [0, 0], [1.5, 2], [-1, 0], [0.785398163397449, 1.5707963267949], [2.25, 3]}
CP(2) => {[-2, -1.5], [-1.89809728810838, -1], [0.785398163397449, 1.5707963267949], [-1, -0.5], [0.5, 1], [0, 0], [1.5, 2], [-0.5, 0], [0.785398163397449, 1.5707963267949], [2.25, 3]}
split: 1 -1.44905 (114)
x := {[-2, -1.5], [-1.89809728810838, -1], [0.785398163397449, 1.5707963267949], [-0.5, 0], [0, 0.5], [0, 0], [1, 2], [-1, 0], [0.785398163397449, 1.5707963267949], [2.25, 3]}
split: 6 1.5 (115)
x := {[-2, -1.5], [-1.89809728810838, -1], [0.785398163397449, 1.5707963267949], [-0.5, 0], [0.5, 1], [0, 0], [1, 2], [-1, 0], [0.785398163397449, 1.5707963267949], [2.25, 3]}
split: 6 1.5 (116)
x := {[-1.5, -1], [-1.5, -1], [0.785398163397449, 1.5707963267949], [-1, -0.5], [0.5, 1], [0, 0], [1, 1.5], [-1, 0], [0.785398163397449, 1.5707963267949], [2.25, 3]}
split: 7 -0.5 (117)
x := {[-1.5, -1], [-1.5, -1], [0.785398163397449, 1.5707963267949], [-1, -0.5], [0.5, 1], [0, 0], [1.5, 2], [-1, 0], [0.785398163397449, 1.5707963267949], [2.25, 3]}
CP(2) => {[-1.5, -1], [-1.5, -1], [0.785398163397449, 1.5707963267949], [-1, -0.5], [0.5, 1], [0, 0], [1.5, 2], [-0.5, 0], [0.785398163397449, 1.5707963267949], [2.25, 3]}
split: 2 1.1781 (118)
x := {[-1.5, -1], [-1.5, -1], [0.785398163397449, 1.5707963267949], [-0.5, 0], [0, 0.5], [0, 0], [1, 2], [-1, 0], [0.785398163397449, 1.5707963267949], [2.25, 3]}
split: 6 1.5 (119)
x := {[-1.5, -1], [-1.5, -1], [0.785398163397449, 1.5707963267949], [-0.5, 0], [0.5, 1], [0, 0], [1, 2], [-1, 0], [0.785398163397449, 1.5707963267949], [2.25, 3]}
split: 6 1.5 (120)
x := {[-1.5, -1], [-1.5, -1], [-4.94065645841247e-324, 0.785398163397449], [-1, -0.5], [0.5, 1], [0, 0], [1, 1.5], [0, 1], [-4.94065645841247e-324, 0.785398163397449], [2.25, 3]}
split: 7 0.5 (121)
x := {[-1.5, -1], [-1.5, -1], [-4.94065645841247e-324, 0.785398163397449], [-1, -0.5], [0.5, 1], [0, 0], [1.5, 2], [0, 1], [-4.94065645841247e-324, 0.785398163397449], [2.25, 3]}
CP(4) => {[-1.5, -1], [-1.5, -1], [-4.94065645841247e-324, 0.785398163397449], [-1, -0.5], [0.5, 1], [0, 0], [1.5, 1.93606821860723], [0, 0.5], [-4.94065645841247e-324, 0.383937310709108], [2.25, 3]}
split: 2 0.392699 (122)
x := {[-1.5, -1], [-1.5, -1], [-4.94065645841247e-324, 0.785398163397449], [-0.5, 0], [0, 0.5], [0, 0], [1, 2], [0, 1], [-4.94065645841247e-324, 0.785398163397449], [2.25, 3]}
split: 6 1.5 (123)
x := {[-1.5, -1], [-1.5, -1], [-4.94065645841247e-324, 0.785398163397449], [-0.5, 0], [0.5, 1], [0, 0], [1, 2], [0, 1], [-4.94065645841247e-324, 0.785398163397449], [2.25, 3]}
split: 6 1.5 (124)
x := {[-1.5, -1], [-1.5, -1], [-4.94065645841247e-324, 0.785398163397449], [-1, -0.5], [0.5, 1], [0, 0], [1, 1.5], [0, 1], [0.785398163397449, 1.5707963267949], [2.25, 3]}
split: 7 0.5 (125)
x := {[-1.5, -1], [-1.5, -1], [-4.94065645841247e-324, 0.785398163397449], [-1, -0.5], [0.5, 1], [0, 0], [1.5, 2], [0, 1], [0.785398163397449, 1.5707963267949], [2.25, 3]}
CP(2) => {[-1.5, -1], [-1.5, -1], [-4.94065645841247e-324, 0.785398163397449], [-1, -0.5], [0.5, 1], [0, 0], [1.5, 2], [0, 0.5], [0.785398163397449, 1.5707963267949], [2.25, 3]}
split: 2 0.392699 (126)
x := {[-1.5, -1], [-1.5, -1], [-4.94065645841247e-324, 0.785398163397449], [-0.5, 0], [0, 0.5], [0, 0], [1, 2], [0, 1], [0.785398163397449, 1.5707963267949], [2.25, 3]}
split: 6 1.5 (127)
x := {[-1.5, -1], [-1.5, -1], [-4.94065645841247e-324, 0.785398163397449], [-0.5, 0], [0.5, 1], [0, 0], [1, 2], [0, 1], [0.785398163397449, 1.5707963267949], [2.25, 3]}
split: 6 1.5 (128)
x := {[-2, -1.5], [-1.89809728810838, -1], [0.785398163397449, 1.5707963267949], [-1, -0.5], [0.5, 1], [0, 0], [1, 1.5], [0, 1], [-4.94065645841247e-324, 0.785398163397449], [2.25, 3]}
split: 7 0.5 (129)
x := {[-2, -1.5], [-1.89809728810838, -1], [0.785398163397449, 1.5707963267949], [-1, -0.5], [0.5, 1], [0, 0], [1.5, 2], [0, 1], [-4.94065645841247e-324, 0.785398163397449], [2.25, 3]}
CP(4) => {[-2, -1.5], [-1.89809728810838, -1], [0.785398163397449, 1.5707963267949], [-1, -0.5], [0.5, 1], [0, 0], [1.5, 1.93606821860723], [0, 0.5], [-4.94065645841247e-324, 0.383937310709108], [2.25, 3]}
split: 1 -1.44905 (130)
x := {[-2, -1.5], [-1.89809728810838, -1], [0.785398163397449, 1.5707963267949], [-0.5, 0], [0, 0.5], [0, 0], [1, 2], [0, 1], [-4.94065645841247e-324, 0.785398163397449], [2.25, 3]}
split: 6 1.5 (131)
x := {[-2, -1.5], [-1.89809728810838, -1], [0.785398163397449, 1.5707963267949], [-0.5, 0], [0.5, 1], [0, 0], [1, 2], [0, 1], [-4.94065645841247e-324, 0.785398163397449], [2.25, 3]}
split: 6 1.5 (132)
x := {[-1.5, -1], [-1.5, -1], [0.785398163397449, 1.5707963267949], [-1, -0.5], [0.5, 1], [0, 0], [1, 1.5], [0, 1], [-4.94065645841247e-324, 0.785398163397449], [2.25, 3]}
split: 7 0.5 (133)
x := {[-1.5, -1], [-1.5, -1], [0.785398163397449, 1.5707963267949], [-1, -0.5], [0.5, 1], [0, 0], [1.5, 2], [0, 1], [-4.94065645841247e-324, 0.785398163397449], [2.25, 3]}
CP(4) => {[-1.5, -1], [-1.5, -1], [0.785398163397449, 1.5707963267949], [-1, -0.5], [0.5, 1], [0, 0], [1.5, 1.93606821860723], [0, 0.5], [-4.94065645841247e-324, 0.383937310709108], [2.25, 3]}
split: 2 1.1781 (134)
x := {[-1.5, -1], [-1.5, -1], [0.785398163397449, 1.5707963267949], [-0.5, 0], [0, 0.5], [0, 0], [1, 2], [0, 1], [-4.94065645841247e-324, 0.785398163397449], [2.25, 3]}
split: 6 1.5 (135)
x := {[-1.5, -1], [-1.5, -1], [0.785398163397449, 1.5707963267949], [-0.5, 0], [0.5, 1], [0, 0], [1, 2], [0, 1], [-4.94065645841247e-324, 0.785398163397449], [2.25, 3]}
split: 6 1.5 (136)
x := {[-2, -1.5], [-1.89809728810838, -1], [0.785398163397449, 1.5707963267949], [-1, -0.5], [0.5, 1], [0, 0], [1, 1.5], [0, 1], [0.785398163397449, 1.5707963267949], [2.25, 3]}
split: 7 0.5 (137)
x := {[-2, -1.5], [-1.89809728810838, -1], [0.785398163397449, 1.5707963267949], [-1, -0.5], [0.5, 1], [0, 0], [1.5, 2], [0, 1], [0.785398163397449, 1.5707963267949], [2.25, 3]}
CP(2) => {[-2, -1.5], [-1.89809728810838, -1], [0.785398163397449, 1.5707963267949], [-1, -0.5], [0.5, 1], [0, 0], [1.5, 2], [0, 0.5], [0.785398163397449, 1.5707963267949], [2.25, 3]}
split: 1 -1.44905 (138)
x := {[-2, -1.5], [-1.89809728810838, -1], [0.785398163397449, 1.5707963267949], [-0.5, 0], [0, 0.5], [0, 0], [1, 2], [0, 1], [0.785398163397449, 1.5707963267949], [2.25, 3]}
split: 6 1.5 (139)
x := {[-2, -1.5], [-1.89809728810838, -1], [0.785398163397449, 1.5707963267949], [-0.5, 0], [0.5, 1], [0, 0], [1, 2], [0, 1], [0.785398163397449, 1.5707963267949], [2.25, 3]}
split: 6 1.5 (140)
x := {[-1.5, -1], [-1.5, -1], [0.785398163397449, 1.5707963267949], [-1, -0.5], [0.5, 1], [0, 0], [1, 1.5], [0, 1], [0.785398163397449, 1.5707963267949], [2.25, 3]}
split: 7 0.5 (141)
x := {[-1.5, -1], [-1.5, -1], [0.785398163397449, 1.5707963267949], [-1, -0.5], [0.5, 1], [0, 0], [1.5, 2], [0, 1], [0.785398163397449, 1.5707963267949], [2.25, 3]}
CP(2) => {[-1.5, -1], [-1.5, -1], [0.785398163397449, 1.5707963267949], [-1, -0.5], [0.5, 1], [0, 0], [1.5, 2], [0, 0.5], [0.785398163397449, 1.5707963267949], [2.25, 3]}
split: 2 1.1781 (142)
x := {[-1.5, -1], [-1.5, -1], [0.785398163397449, 1.5707963267949], [-0.5, 0], [0, 0.5], [0, 0], [1, 2], [0, 1], [0.785398163397449, 1.5707963267949], [2.25, 3]}
split: 6 1.5 (143)
x := {[-1.5, -1], [-1.5, -1], [0.785398163397449, 1.5707963267949], [-0.5, 0], [0.5, 1], [0, 0], [1, 2], [0, 1], [0.785398163397449, 1.5707963267949], [2.25, 3]}
split: 6 1.5 (144)
x := {[-1.5, -1], [-1.5, -1], [-4.94065645841247e-324, 0.785398163397449], [0, 0.5], [0, 0.5], [0, 0], [1, 2], [-1, 0], [-4.94065645841247e-324, 0.785398163397449], [2.25, 3]}
split: 6 1.5 (145)
x := {[-1.5, -1], [-1.5, -1], [-4.94065645841247e-324, 0.785398163397449], [0, 0.5], [0.5, 1], [0, 0], [1, 2], [-1, 0], [-4.94065645841247e-324, 0.785398163397449], [2.25, 3]}
split: 6 1.5 (146)
x := {[-1.5, -1], [-1.5, -1], [-4.94065645841247e-324, 0.785398163397449], [0.5, 1], [0.5, 1], [0, 0], [1, 1.5], [-1, 0], [-4.94065645841247e-324, 0.785398163397449], [2.25, 3]}
split: 7 -0.5 (147)
x := {[-1.5, -1], [-1.5, -1], [-4.94065645841247e-324, 0.785398163397449], [0.5, 1], [0.5, 1], [0, 0], [1.5, 2], [-1, 0], [-4.94065645841247e-324, 0.785398163397449], [2.25, 3]}
CP(3) => []
x := {[-1.5, -1], [-1.5, -1], [-4.94065645841247e-324, 0.785398163397449], [0, 0.5], [0, 0.5], [0, 0], [1, 2], [-1, 0], [0.785398163397449, 1.5707963267949], [2.25, 3]}
split: 6 1.5 (147)
x := {[-1.5, -1], [-1.5, -1], [-4.94065645841247e-324, 0.785398163397449], [0, 0.5], [0.5, 1], [0, 0], [1, 2], [-1, 0], [0.785398163397449, 1.5707963267949], [2.25, 3]}
split: 6 1.5 (148)
x := {[-1.5, -1], [-1.5, -1], [-4.94065645841247e-324, 0.785398163397449], [0.5, 1], [0.5, 1], [0, 0], [1, 1.5], [-1, 0], [0.785398163397449, 1.5707963267949], [2.25, 3]}
split: 7 -0.5 (149)
x := {[-1.5, -1], [-1.5, -1], [-4.94065645841247e-324, 0.785398163397449], [0.5, 1], [0.5, 1], [0, 0], [1.5, 2], [-1, 0], [0.785398163397449, 1.5707963267949], [2.25, 3]}
CP(2) => {[-1.5, -1], [-1.5, -1], [-4.94065645841247e-324, 0.785398163397449], [0.5, 1], [0.5, 1], [0, 0], [1.5, 2], [-0.5, 0], [0.785398163397449, 1.5707963267949], [2.25, 3]}
split: 2 0.392699 (150)
x := {[-2, -1.5], [-1.89809728810838, -1], [0.785398163397449, 1.5707963267949], [0, 0.5], [0, 0.5], [0, 0], [1, 2], [-1, 0], [-4.94065645841247e-324, 0.785398163397449], [2.25, 3]}
split: 6 1.5 (151)
x := {[-2, -1.5], [-1.89809728810838, -1], [0.785398163397449, 1.5707963267949], [0, 0.5], [0.5, 1], [0, 0], [1, 2], [-1, 0], [-4.94065645841247e-324, 0.785398163397449], [2.25, 3]}
split: 6 1.5 (152)
x := {[-2, -1.5], [-1.89809728810838, -1], [0.785398163397449, 1.5707963267949], [0.5, 1], [0.5, 1], [0, 0], [1, 1.5], [-1, 0], [-4.94065645841247e-324, 0.785398163397449], [2.25, 3]}
split: 7 -0.5 (153)
x := {[-2, -1.5], [-1.89809728810838, -1], [0.785398163397449, 1.5707963267949], [0.5, 1], [0.5, 1], [0, 0], [1.5, 2], [-1, 0], [-4.94065645841247e-324, 0.785398163397449], [2.25, 3]}
CP(3) => []
x := {[-1.5, -1], [-1.5, -1], [0.785398163397449, 1.5707963267949], [0, 0.5], [0, 0.5], [0, 0], [1, 2], [-1, 0], [-4.94065645841247e-324, 0.785398163397449], [2.25, 3]}
split: 6 1.5 (153)
x := {[-1.5, -1], [-1.5, -1], [0.785398163397449, 1.5707963267949], [0, 0.5], [0.5, 1], [0, 0], [1, 2], [-1, 0], [-4.94065645841247e-324, 0.785398163397449], [2.25, 3]}
split: 6 1.5 (154)
x := {[-1.5, -1], [-1.5, -1], [0.785398163397449, 1.5707963267949], [0.5, 1], [0.5, 1], [0, 0], [1, 1.5], [-1, 0], [-4.94065645841247e-324, 0.785398163397449], [2.25, 3]}
split: 7 -0.5 (155)
x := {[-1.5, -1], [-1.5, -1], [0.785398163397449, 1.5707963267949], [0.5, 1], [0.5, 1], [0, 0], [1.5, 2], [-1, 0], [-4.94065645841247e-324, 0.785398163397449], [2.25, 3]}
CP(3) => []
x := {[-2, -1.5], [-1.89809728810838, -1], [0.785398163397449, 1.5707963267949], [0, 0.5], [0, 0.5], [0, 0], [1, 2], [-1, 0], [0.785398163397449, 1.5707963267949], [2.25, 3]}
split: 6 1.5 (155)
x := {[-2, -1.5], [-1.89809728810838, -1], [0.785398163397449, 1.5707963267949], [0, 0.5], [0.5, 1], [0, 0], [1, 2], [-1, 0], [0.785398163397449, 1.5707963267949], [2.25, 3]}
split: 6 1.5 (156)
x := {[-2, -1.5], [-1.89809728810838, -1], [0.785398163397449, 1.5707963267949], [0.5, 1], [0.5, 1], [0, 0], [1, 1.5], [-1, 0], [0.785398163397449, 1.5707963267949], [2.25, 3]}
split: 7 -0.5 (157)
x := {[-2, -1.5], [-1.89809728810838, -1], [0.785398163397449, 1.5707963267949], [0.5, 1], [0.5, 1], [0, 0], [1.5, 2], [-1, 0], [0.785398163397449, 1.5707963267949], [2.25, 3]}
CP(2) => {[-2, -1.5], [-1.89809728810838, -1], [0.785398163397449, 1.5707963267949], [0.5, 1], [0.5, 1], [0, 0], [1.5, 2], [-0.5, 0], [0.785398163397449, 1.5707963267949], [2.25, 3]}
split: 1 -1.44905 (158)
x := {[-1.5, -1], [-1.5, -1], [0.785398163397449, 1.5707963267949], [0, 0.5], [0, 0.5], [0, 0], [1, 2], [-1, 0], [0.785398163397449, 1.5707963267949], [2.25, 3]}
split: 6 1.5 (159)
x := {[-1.5, -1], [-1.5, -1], [0.785398163397449, 1.5707963267949], [0, 0.5], [0.5, 1], [0, 0], [1, 2], [-1, 0], [0.785398163397449, 1.5707963267949], [2.25, 3]}
split: 6 1.5 (160)
x := {[-1.5, -1], [-1.5, -1], [0.785398163397449, 1.5707963267949], [0.5, 1], [0.5, 1], [0, 0], [1, 1.5], [-1, 0], [0.785398163397449, 1.5707963267949], [2.25, 3]}
split: 7 -0.5 (161)
x := {[-1.5, -1], [-1.5, -1], [0.785398163397449, 1.5707963267949], [0.5, 1], [0.5, 1], [0, 0], [1.5, 2], [-1, 0], [0.785398163397449, 1.5707963267949], [2.25, 3]}
CP(2) => {[-1.5, -1], [-1.5, -1], [0.785398163397449, 1.5707963267949], [0.5, 1], [0.5, 1], [0, 0], [1.5, 2], [-0.5, 0], [0.785398163397449, 1.5707963267949], [2.25, 3]}
split: 2 1.1781 (162)
x := {[-1.5, -1], [-1.5, -1], [-4.94065645841247e-324, 0.785398163397449], [0, 0.5], [0, 0.5], [0, 0], [1, 2], [0, 1], [-4.94065645841247e-324, 0.785398163397449], [2.25, 3]}
split: 6 1.5 (163)
x := {[-1.5, -1], [-1.5, -1], [-4.94065645841247e-324, 0.785398163397449], [0, 0.5], [0.5, 1], [0, 0], [1, 2], [0, 1], [-4.94065645841247e-324, 0.785398163397449], [2.25, 3]}
split: 6 1.5 (164)
x := {[-1.5, -1], [-1.5, -1], [-4.94065645841247e-324, 0.785398163397449], [0.5, 1], [0.5, 1], [0, 0], [1, 1.5], [0, 1], [-4.94065645841247e-324, 0.785398163397449], [2.25, 3]}
CP(1) => []
x := {[-1.5, -1], [-1.5, -1], [-4.94065645841247e-324, 0.785398163397449], [0.5, 1], [0.5, 1], [0, 0], [1.5, 2], [0, 1], [-4.94065645841247e-324, 0.785398163397449], [2.25, 3]}
CP(4) => {[-1.5, -1], [-1.5, -1], [-4.94065645841247e-324, 0.785398163397449], [0.5, 1], [0.5, 1], [0, 0], [1.5, 1.93606821860723], [0, 0.5], [-4.94065645841247e-324, 0.383937310709108], [2.25, 3]}
split: 2 0.392699 (164)
x := {[-1.5, -1], [-1.5, -1], [-4.94065645841247e-324, 0.785398163397449], [0, 0.5], [0, 0.5], [0, 0], [1, 2], [0, 1], [0.785398163397449, 1.5707963267949], [2.25, 3]}
split: 6 1.5 (165)
x := {[-1.5, -1], [-1.5, -1], [-4.94065645841247e-324, 0.785398163397449], [0, 0.5], [0.5, 1], [0, 0], [1, 2], [0, 1], [0.785398163397449, 1.5707963267949], [2.25, 3]}
split: 6 1.5 (166)
x := {[-1.5, -1], [-1.5, -1], [-4.94065645841247e-324, 0.785398163397449], [0.5, 1], [0.5, 1], [0, 0], [1, 1.5], [0, 1], [0.785398163397449, 1.5707963267949], [2.25, 3]}
CP(1) => []
x := {[-1.5, -1], [-1.5, -1], [-4.94065645841247e-324, 0.785398163397449], [0.5, 1], [0.5, 1], [0, 0], [1.5, 2], [0, 1], [0.785398163397449, 1.5707963267949], [2.25, 3]}
CP(1) => []
x := {[-2, -1.5], [-1.89809728810838, -1], [0.785398163397449, 1.5707963267949], [0, 0.5], [0, 0.5], [0, 0], [1, 2], [0, 1], [-4.94065645841247e-324, 0.785398163397449], [2.25, 3]}
split: 6 1.5 (165)
x := {[-2, -1.5], [-1.89809728810838, -1], [0.785398163397449, 1.5707963267949], [0, 0.5], [0.5, 1], [0, 0], [1, 2], [0, 1], [-4.94065645841247e-324, 0.785398163397449], [2.25, 3]}
split: 6 1.5 (166)
x := {[-2, -1.5], [-1.89809728810838, -1], [0.785398163397449, 1.5707963267949], [0.5, 1], [0.5, 1], [0, 0], [1, 1.5], [0, 1], [-4.94065645841247e-324, 0.785398163397449], [2.25, 3]}
CP(1) => []
x := {[-2, -1.5], [-1.89809728810838, -1], [0.785398163397449, 1.5707963267949], [0.5, 1], [0.5, 1], [0, 0], [1.5, 2], [0, 1], [-4.94065645841247e-324, 0.785398163397449], [2.25, 3]}
CP(4) => {[-2, -1.5], [-1.89809728810838, -1], [0.785398163397449, 1.5707963267949], [0.5, 1], [0.5, 1], [0, 0], [1.5, 1.93606821860723], [0, 0.5], [-4.94065645841247e-324, 0.383937310709108], [2.25, 3]}
split: 1 -1.44905 (166)
x := {[-1.5, -1], [-1.5, -1], [0.785398163397449, 1.5707963267949], [0, 0.5], [0, 0.5], [0, 0], [1, 2], [0, 1], [-4.94065645841247e-324, 0.785398163397449], [2.25, 3]}
split: 6 1.5 (167)
x := {[-1.5, -1], [-1.5, -1], [0.785398163397449, 1.5707963267949], [0, 0.5], [0.5, 1], [0, 0], [1, 2], [0, 1], [-4.94065645841247e-324, 0.785398163397449], [2.25, 3]}
split: 6 1.5 (168)
x := {[-1.5, -1], [-1.5, -1], [0.785398163397449, 1.5707963267949], [0.5, 1], [0.5, 1], [0, 0], [1, 1.5], [0, 1], [-4.94065645841247e-324, 0.785398163397449], [2.25, 3]}
CP(1) => []
x := {[-1.5, -1], [-1.5, -1], [0.785398163397449, 1.5707963267949], [0.5, 1], [0.5, 1], [0, 0], [1.5, 2], [0, 1], [-4.94065645841247e-324, 0.785398163397449], [2.25, 3]}
CP(4) => {[-1.5, -1], [-1.5, -1], [0.785398163397449, 1.5707963267949], [0.5, 1], [0.5, 1], [0, 0], [1.5, 1.93606821860723], [0, 0.5], [-4.94065645841247e-324, 0.383937310709108], [2.25, 3]}
split: 2 1.1781 (168)
x := {[-2, -1.5], [-1.89809728810838, -1], [0.785398163397449, 1.5707963267949], [0, 0.5], [0, 0.5], [0, 0], [1, 2], [0, 1], [0.785398163397449, 1.5707963267949], [2.25, 3]}
split: 6 1.5 (169)
x := {[-2, -1.5], [-1.89809728810838, -1], [0.785398163397449, 1.5707963267949], [0, 0.5], [0.5, 1], [0, 0], [1, 2], [0, 1], [0.785398163397449, 1.5707963267949], [2.25, 3]}
split: 6 1.5 (170)
x := {[-2, -1.5], [-1.89809728810838, -1], [0.785398163397449, 1.5707963267949], [0.5, 1], [0.5, 1], [0, 0], [1, 1.5], [0, 1], [0.785398163397449, 1.5707963267949], [2.25, 3]}
CP(1) => []
x := {[-2, -1.5], [-1.89809728810838, -1], [0.785398163397449, 1.5707963267949], [0.5, 1], [0.5, 1], [0, 0], [1.5, 2], [0, 1], [0.785398163397449, 1.5707963267949], [2.25, 3]}
CP(1) => []
x := {[-1.5, -1], [-1.5, -1], [0.785398163397449, 1.5707963267949], [0, 0.5], [0, 0.5], [0, 0], [1, 2], [0, 1], [0.785398163397449, 1.5707963267949], [2.25, 3]}
split: 6 1.5 (169)
x := {[-1.5, -1], [-1.5, -1], [0.785398163397449, 1.5707963267949], [0, 0.5], [0.5, 1], [0, 0], [1, 2], [0, 1], [0.785398163397449, 1.5707963267949], [2.25, 3]}
split: 6 1.5 (170)
x := {[-1.5, -1], [-1.5, -1], [0.785398163397449, 1.5707963267949], [0.5, 1], [0.5, 1], [0, 0], [1, 1.5], [0, 1], [0.785398163397449, 1.5707963267949], [2.25, 3]}
CP(1) => []
x := {[-1.5, -1], [-1.5, -1], [0.785398163397449, 1.5707963267949], [0.5, 1], [0.5, 1], [0, 0], [1.5, 2], [0, 1], [0.785398163397449, 1.5707963267949], [2.25, 3]}
CP(1) => []
x := {[-1.5, -1], [-1.5, -1], [-4.94065645841247e-324, 0.785398163397449], [-1, -0.5], [0.5, 1], [0, 0], [1, 1.5], [-1, -0.5], [-4.94065645841247e-324, 0.785398163397449], [2.25, 3]}
split: 2 0.392699 (169)
x := {[-1.5, -1], [-1.5, -1], [-4.94065645841247e-324, 0.785398163397449], [-1, -0.5], [0.5, 1], [0, 0], [1, 1.5], [-0.5, 0], [-4.94065645841247e-324, 0.785398163397449], [2.25, 3]}
split: 2 0.392699 (170)
x := {[-1.5, -1], [-1.5, -1], [-4.94065645841247e-324, 0.392699081698724], [-1, -0.5], [0.5, 1], [0, 0], [1.5, 1.73034940291243], [-0.5, 0], [-4.94065645841247e-324, 0.199179998599883], [2.25, 3]}
CP(2) => {[-1.5, -1], [-1.43959285297413, -1], [-4.94065645841247e-324, 0.387204789493637], [-1, -0.5], [0.5, 1], [0, 0], [1.5, 1.70963346176227], [-0.49152473873975, 0], [-4.94065645841247e-324, 0.181058652996307], [2.25, 3]}
split: 9 2.625 (171)
x := {[-1.5, -1], [-1.5, -1], [0.392699081698724, 0.785398163397449], [-1, -0.5], [0.5, 1], [0, 0], [1.5, 1.73034940291243], [-0.5, 0], [-4.94065645841247e-324, 0.199179998599883], [2.25, 3]}
CP(1) => {[-1.5, -1], [-1.5, -1], [0.392699081698724, 0.785398163397449], [-1, -0.5], [0.5, 1], [0, 0], [1.5, 1.71724280282689], [-0.5, 0], [-4.94065645841247e-324, 0.187707642895598], [2.25, 3]}
split: 9 2.625 (172)
x := {[-1.5, -1], [-1.5, -1], [-4.94065645841247e-324, 0.785398163397449], [-0.5, 0], [0, 0.5], [0, 0], [1, 1.5], [-1, 0], [-4.94065645841247e-324, 0.785398163397449], [2.25, 3]}
split: 7 -0.5 (173)
x := {[-1.5, -1], [-1.5, -1], [-4.94065645841247e-324, 0.785398163397449], [-0.5, 0], [0, 0.5], [0, 0], [1.5, 2], [-1, 0], [-4.94065645841247e-324, 0.785398163397449], [2.25, 3]}
CP(7) => {[-1.5, -1], [-1.5, -1], [-4.94065645841247e-324, 0.785398163397449], [-0.5, 0], [0, 0.5], [0, 0], [1.5, 1.73034940291243], [-0.5, 0], [-4.94065645841247e-324, 0.199179998599883], [2.25, 3]}
split: 2 0.392699 (174)
x := {[-1.5, -1], [-1.5, -1], [-4.94065645841247e-324, 0.785398163397449], [-0.5, 0], [0.5, 1], [0, 0], [1, 1.5], [-1, 0], [-4.94065645841247e-324, 0.785398163397449], [2.25, 3]}
split: 7 -0.5 (175)
x := {[-1.5, -1], [-1.5, -1], [-4.94065645841247e-324, 0.785398163397449], [-0.5, 0], [0.5, 1], [0, 0], [1.5, 2], [-1, 0], [-4.94065645841247e-324, 0.785398163397449], [2.25, 3]}
CP(5) => []
x := {[-1.5, -1], [-1.5, -1], [-4.94065645841247e-324, 0.785398163397449], [-1, -0.5], [0.5, 1], [0, 0], [1, 1.5], [-1, -0.5], [0.785398163397449, 1.5707963267949], [2.25, 3]}
split: 2 0.392699 (175)
x := {[-1.5, -1], [-1.5, -1], [-4.94065645841247e-324, 0.785398163397449], [-1, -0.5], [0.5, 1], [0, 0], [1, 1.5], [-0.5, 0], [0.785398163397449, 1.5707963267949], [2.25, 3]}
split: 2 0.392699 (176)
x := {[-1.5, -1], [-1.5, -1], [-4.94065645841247e-324, 0.392699081698724], [-1, -0.5], [0.5, 1], [0, 0], [1.5, 2], [-0.5, 0], [0.785398163397449, 1.5707963267949], [2.25, 3]}
CP(2) => {[-1.5, -1], [-1.43959285297413, -1], [-4.94065645841247e-324, 0.387204789493637], [-1, -0.5], [0.5, 1], [0, 0], [1.5, 2], [-0.5, 0], [0.785398163397449, 1.5707963267949], [2.25, 3]}
split: 8 1.1781 (177)
x := {[-1.5, -1], [-1.5, -1], [0.392699081698724, 0.785398163397449], [-1, -0.5], [0.5, 1], [0, 0], [1.5, 2], [-0.5, 0], [0.785398163397449, 1.5707963267949], [2.25, 3]}
split: 8 1.1781 (178)
x := {[-1.5, -1], [-1.5, -1], [-4.94065645841247e-324, 0.785398163397449], [-0.5, 0], [0, 0.5], [0, 0], [1, 1.5], [-1, 0], [0.785398163397449, 1.5707963267949], [2.25, 3]}
split: 7 -0.5 (179)
x := {[-1.5, -1], [-1.5, -1], [-4.94065645841247e-324, 0.785398163397449], [-0.5, 0], [0, 0.5], [0, 0], [1.5, 2], [-1, 0], [0.785398163397449, 1.5707963267949], [2.25, 3]}
CP(2) => {[-1.5, -1], [-1.5, -1], [-4.94065645841247e-324, 0.785398163397449], [-0.5, 0], [0, 0.5], [0, 0], [1.5, 2], [-0.5, 0], [0.785398163397449, 1.5707963267949], [2.25, 3]}
split: 2 0.392699 (180)
x := {[-1.5, -1], [-1.5, -1], [-4.94065645841247e-324, 0.785398163397449], [-0.5, 0], [0.5, 1], [0, 0], [1, 1.5], [-1, 0], [0.785398163397449, 1.5707963267949], [2.25, 3]}
split: 7 -0.5 (181)
x := {[-1.5, -1], [-1.5, -1], [-4.94065645841247e-324, 0.785398163397449], [-0.5, 0], [0.5, 1], [0, 0], [1.5, 2], [-1, 0], [0.785398163397449, 1.5707963267949], [2.25, 3]}
CP(2) => {[-1.5, -1], [-1.5, -1], [-4.94065645841247e-324, 0.785398163397449], [-0.5, 0], [0.5, 1], [0, 0], [1.5, 2], [-0.5, 0], [0.785398163397449, 1.5707963267949], [2.25, 3]}
split: 2 0.392699 (182)
x := {[-2, -1.5], [-1.89809728810838, -1], [0.785398163397449, 1.5707963267949], [-1, -0.5], [0.5, 1], [0, 0], [1, 1.5], [-1, -0.5], [-4.94065645841247e-324, 0.785398163397449], [2.25, 3]}
split: 1 -1.44905 (183)
x := {[-2, -1.5], [-1.89809728810838, -1], [0.785398163397449, 1.5707963267949], [-1, -0.5], [0.5, 1], [0, 0], [1, 1.5], [-0.5, 0], [-4.94065645841247e-324, 0.785398163397449], [2.25, 3]}
split: 1 -1.44905 (184)
x := {[-2, -1.5], [-1.89809728810838, -1.44904864405419], [0.785398163397449, 1.5707963267949], [-1, -0.5], [0.5, 1], [0, 0], [1.5, 1.73034940291243], [-0.5, 0], [-4.94065645841247e-324, 0.199179998599883], [2.25, 3]}
CP(1) => []
x := {[-2, -1.5], [-1.44904864405419, -1], [0.785398163397449, 1.5707963267949], [-1, -0.5], [0.5, 1], [0, 0], [1.5, 1.73034940291243], [-0.5, 0], [-4.94065645841247e-324, 0.199179998599883], [2.25, 3]}
CP(1) => {[-2, -1.5], [-1.44904864405419, -1], [0.785398163397449, 1.5707963267949], [-1, -0.5], [0.5, 1], [0, 0], [1.5, 1.71724280282689], [-0.5, 0], [-4.94065645841247e-324, 0.187707642895598], [2.25, 3]}
split: 2 1.1781 (184)
x := {[-2, -1.5], [-1.89809728810838, -1], [0.785398163397449, 1.5707963267949], [-0.5, 0], [0, 0.5], [0, 0], [1, 1.5], [-1, 0], [-4.94065645841247e-324, 0.785398163397449], [2.25, 3]}
split: 7 -0.5 (185)
x := {[-2, -1.5], [-1.89809728810838, -1], [0.785398163397449, 1.5707963267949], [-0.5, 0], [0, 0.5], [0, 0], [1.5, 2], [-1, 0], [-4.94065645841247e-324, 0.785398163397449], [2.25, 3]}
CP(7) => {[-2, -1.5], [-1.89809728810838, -1], [0.785398163397449, 1.5707963267949], [-0.5, 0], [0, 0.5], [0, 0], [1.5, 1.73034940291243], [-0.5, 0], [-4.94065645841247e-324, 0.199179998599883], [2.25, 3]}
split: 1 -1.44905 (186)
x := {[-2, -1.5], [-1.89809728810838, -1], [0.785398163397449, 1.5707963267949], [-0.5, 0], [0.5, 1], [0, 0], [1, 1.5], [-1, 0], [-4.94065645841247e-324, 0.785398163397449], [2.25, 3]}
split: 7 -0.5 (187)
x := {[-2, -1.5], [-1.89809728810838, -1], [0.785398163397449, 1.5707963267949], [-0.5, 0], [0.5, 1], [0, 0], [1.5, 2], [-1, 0], [-4.94065645841247e-324, 0.785398163397449], [2.25, 3]}
CP(5) => []
x := {[-1.5, -1], [-1.5, -1], [0.785398163397449, 1.5707963267949], [-1, -0.5], [0.5, 1], [0, 0], [1, 1.5], [-1, -0.5], [-4.94065645841247e-324, 0.785398163397449], [2.25, 3]}
split: 8 0.392699 (187)
x := {[-1.5, -1], [-1.5, -1], [0.785398163397449, 1.5707963267949], [-1, -0.5], [0.5, 1], [0, 0], [1, 1.5], [-0.5, 0], [-4.94065645841247e-324, 0.785398163397449], [2.25, 3]}
split: 8 0.392699 (188)
x := {[-1.5, -1], [-1.5, -1], [0.785398163397449, 1.17809724509617], [-1, -0.5], [0.5, 1], [0, 0], [1.5, 1.73034940291243], [-0.5, 0], [-4.94065645841247e-324, 0.199179998599883], [2.25, 3]}
CP(1) => {[-1.5, -1], [-1.5, -1], [0.785398163397449, 1.17809724509617], [-1, -0.5], [0.5, 1], [0, 0], [1.5, 1.71724280282689], [-0.5, 0], [-4.94065645841247e-324, 0.187707642895598], [2.25, 3]}
split: 9 2.625 (189)
x := {[-1.5, -1], [-1.5, -1], [1.17809724509617, 1.5707963267949], [-1, -0.5], [0.5, 1], [0, 0], [1.5, 1.73034940291243], [-0.5, 0], [-4.94065645841247e-324, 0.199179998599883], [2.25, 3]}
CP(3) => {[-1.44296841303095, -1], [-1.44296841303095, -1], [1.17809724509617, 1.5707963267949], [-1, -0.5], [0.5, 1], [0, 0], [1.5, 1.70526696755704], [-0.47984719505758, 0], [-4.94065645841247e-324, 0.177246911190641], [2.25, 3]}
split: 9 2.625 (190)
x := {[-1.5, -1], [-1.5, -1], [0.785398163397449, 1.5707963267949], [-0.5, 0], [0, 0.5], [0, 0], [1, 1.5], [-1, 0], [-4.94065645841247e-324, 0.785398163397449], [2.25, 3]}
split: 7 -0.5 (191)
x := {[-1.5, -1], [-1.5, -1], [0.785398163397449, 1.5707963267949], [-0.5, 0], [0, 0.5], [0, 0], [1.5, 2], [-1, 0], [-4.94065645841247e-324, 0.785398163397449], [2.25, 3]}
CP(7) => {[-1.5, -1], [-1.5, -1], [0.785398163397449, 1.5707963267949], [-0.5, 0], [0, 0.5], [0, 0], [1.5, 1.73034940291243], [-0.5, 0], [-4.94065645841247e-324, 0.199179998599883], [2.25, 3]}
split: 2 1.1781 (192)
x := {[-1.5, -1], [-1.5, -1], [0.785398163397449, 1.5707963267949], [-0.5, 0], [0.5, 1], [0, 0], [1, 1.5], [-1, 0], [-4.94065645841247e-324, 0.785398163397449], [2.25, 3]}
split: 7 -0.5 (193)
x := {[-1.5, -1], [-1.5, -1], [0.785398163397449, 1.5707963267949], [-0.5, 0], [0.5, 1], [0, 0], [1.5, 2], [-1, 0], [-4.94065645841247e-324, 0.785398163397449], [2.25, 3]}
CP(5) => []
x := {[-2, -1.5], [-1.89809728810838, -1], [0.785398163397449, 1.5707963267949], [-1, -0.5], [0.5, 1], [0, 0], [1, 1.5], [-1, -0.5], [0.785398163397449, 1.5707963267949], [2.25, 3]}
split: 1 -1.44905 (193)
x := {[-2, -1.5], [-1.89809728810838, -1], [0.785398163397449, 1.5707963267949], [-1, -0.5], [0.5, 1], [0, 0], [1, 1.5], [-0.5, 0], [0.785398163397449, 1.5707963267949], [2.25, 3]}
split: 1 -1.44905 (194)
x := {[-2, -1.5], [-1.89809728810838, -1.44904864405419], [0.785398163397449, 1.5707963267949], [-1, -0.5], [0.5, 1], [0, 0], [1.5, 2], [-0.5, 0], [0.785398163397449, 1.5707963267949], [2.25, 3]}
CP(1) => []
x := {[-2, -1.5], [-1.44904864405419, -1], [0.785398163397449, 1.5707963267949], [-1, -0.5], [0.5, 1], [0, 0], [1.5, 2], [-0.5, 0], [0.785398163397449, 1.5707963267949], [2.25, 3]}
split: 2 1.1781 (194)
x := {[-2, -1.5], [-1.89809728810838, -1], [0.785398163397449, 1.5707963267949], [-0.5, 0], [0, 0.5], [0, 0], [1, 1.5], [-1, 0], [0.785398163397449, 1.5707963267949], [2.25, 3]}
split: 7 -0.5 (195)
x := {[-2, -1.5], [-1.89809728810838, -1], [0.785398163397449, 1.5707963267949], [-0.5, 0], [0, 0.5], [0, 0], [1.5, 2], [-1, 0], [0.785398163397449, 1.5707963267949], [2.25, 3]}
CP(2) => {[-2, -1.5], [-1.89809728810838, -1], [0.785398163397449, 1.5707963267949], [-0.5, 0], [0, 0.5], [0, 0], [1.5, 2], [-0.5, 0], [0.785398163397449, 1.5707963267949], [2.25, 3]}
split: 1 -1.44905 (196)
x := {[-2, -1.5], [-1.89809728810838, -1], [0.785398163397449, 1.5707963267949], [-0.5, 0], [0.5, 1], [0, 0], [1, 1.5], [-1, 0], [0.785398163397449, 1.5707963267949], [2.25, 3]}
split: 7 -0.5 (197)
x := {[-2, -1.5], [-1.89809728810838, -1], [0.785398163397449, 1.5707963267949], [-0.5, 0], [0.5, 1], [0, 0], [1.5, 2], [-1, 0], [0.785398163397449, 1.5707963267949], [2.25, 3]}
CP(2) => {[-2, -1.5], [-1.89809728810838, -1], [0.785398163397449, 1.5707963267949], [-0.5, 0], [0.5, 1], [0, 0], [1.5, 2], [-0.5, 0], [0.785398163397449, 1.5707963267949], [2.25, 3]}
split: 1 -1.44905 (198)
x := {[-1.5, -1], [-1.5, -1], [0.785398163397449, 1.5707963267949], [-1, -0.5], [0.5, 1], [0, 0], [1, 1.5], [-1, -0.5], [0.785398163397449, 1.5707963267949], [2.25, 3]}
split: 2 1.1781 (199)
x := {[-1.5, -1], [-1.5, -1], [0.785398163397449, 1.5707963267949], [-1, -0.5], [0.5, 1], [0, 0], [1, 1.5], [-0.5, 0], [0.785398163397449, 1.5707963267949], [2.25, 3]}
split: 2 1.1781 (200)
x := {[-1.5, -1], [-1.5, -1], [0.785398163397449, 1.17809724509617], [-1, -0.5], [0.5, 1], [0, 0], [1.5, 2], [-0.5, 0], [0.785398163397449, 1.5707963267949], [2.25, 3]}
split: 8 1.1781 (201)
x := {[-1.5, -1], [-1.5, -1], [1.17809724509617, 1.5707963267949], [-1, -0.5], [0.5, 1], [0, 0], [1.5, 2], [-0.5, 0], [0.785398163397449, 1.5707963267949], [2.25, 3]}
CP(3) => {[-1.44296841303095, -1], [-1.44296841303095, -1], [1.17809724509617, 1.5707963267949], [-1, -0.5], [0.5, 1], [0, 0], [1.5, 2], [-0.5, 0], [0.785398163397449, 1.5707963267949], [2.25, 3]}
split: 8 1.1781 (202)
x := {[-1.5, -1], [-1.5, -1], [0.785398163397449, 1.5707963267949], [-0.5, 0], [0, 0.5], [0, 0], [1, 1.5], [-1, 0], [0.785398163397449, 1.5707963267949], [2.25, 3]}
split: 7 -0.5 (203)
x := {[-1.5, -1], [-1.5, -1], [0.785398163397449, 1.5707963267949], [-0.5, 0], [0, 0.5], [0, 0], [1.5, 2], [-1, 0], [0.785398163397449, 1.5707963267949], [2.25, 3]}
CP(2) => {[-1.5, -1], [-1.5, -1], [0.785398163397449, 1.5707963267949], [-0.5, 0], [0, 0.5], [0, 0], [1.5, 2], [-0.5, 0], [0.785398163397449, 1.5707963267949], [2.25, 3]}
split: 2 1.1781 (204)
x := {[-1.5, -1], [-1.5, -1], [0.785398163397449, 1.5707963267949], [-0.5, 0], [0.5, 1], [0, 0], [1, 1.5], [-1, 0], [0.785398163397449, 1.5707963267949], [2.25, 3]}
split: 7 -0.5 (205)
x := {[-1.5, -1], [-1.5, -1], [0.785398163397449, 1.5707963267949], [-0.5, 0], [0.5, 1], [0, 0], [1.5, 2], [-1, 0], [0.785398163397449, 1.5707963267949], [2.25, 3]}
CP(2) => {[-1.5, -1], [-1.5, -1], [0.785398163397449, 1.5707963267949], [-0.5, 0], [0.5, 1], [0, 0], [1.5, 2], [-0.5, 0], [0.785398163397449, 1.5707963267949], [2.25, 3]}
split: 2 1.1781 (206)
x := {[-1.5, -1], [-1.5, -1], [-4.94065645841247e-324, 0.785398163397449], [-1, -0.5], [0.5, 1], [0, 0], [1, 1.5], [0, 0.5], [-4.94065645841247e-324, 0.785398163397449], [2.25, 3]}
split: 2 0.392699 (207)
x := {[-1.5, -1], [-1.5, -1], [-4.94065645841247e-324, 0.785398163397449], [-1, -0.5], [0.5, 1], [0, 0], [1, 1.5], [0.5, 1], [-4.94065645841247e-324, 0.785398163397449], [2.25, 3]}
split: 2 0.392699 (208)
x := {[-1.5, -1], [-1.5, -1], [-4.94065645841247e-324, 0.392699081698724], [-1, -0.5], [0.5, 1], [0, 0], [1.5, 1.93606821860723], [0, 0.5], [-4.94065645841247e-324, 0.383937310709108], [2.25, 3]}
CP(2) => {[-1.5, -1], [-1.43959285297413, -1], [-4.94065645841247e-324, 0.387204789493637], [-1, -0.5], [0.5, 1], [0, 0], [1.5, 1.90833187731717], [0, 0.5], [-4.94065645841247e-324, 0.358370854398642], [2.25, 3]}
split: 9 2.625 (209)
x := {[-1.5, -1], [-1.5, -1], [0.392699081698724, 0.785398163397449], [-1, -0.5], [0.5, 1], [0, 0], [1.5, 1.93606821860723], [0, 0.5], [-4.94065645841247e-324, 0.383937310709108], [2.25, 3]}
CP(1) => {[-1.5, -1], [-1.5, -1], [0.392699081698724, 0.785398163397449], [-1, -0.5], [0.5, 1], [0, 0], [1.5, 1.91715741185101], [0, 0.5], [-4.94065645841247e-324, 0.366478509741674], [2.25, 3]}
split: 9 2.625 (210)
x := {[-1.5, -1], [-1.5, -1], [-4.94065645841247e-324, 0.785398163397449], [-0.5, 0], [0, 0.5], [0, 0], [1, 1.5], [0, 1], [-4.94065645841247e-324, 0.785398163397449], [2.25, 3]}
split: 7 0.5 (211)
x := {[-1.5, -1], [-1.5, -1], [-4.94065645841247e-324, 0.785398163397449], [-0.5, 0], [0, 0.5], [0, 0], [1.5, 2], [0, 1], [-4.94065645841247e-324, 0.785398163397449], [2.25, 3]}
CP(4) => {[-1.5, -1], [-1.5, -1], [-4.94065645841247e-324, 0.785398163397449], [-0.5, 0], [0, 0.5], [0, 0], [1.5, 1.93606821860723], [0, 0.5], [-4.94065645841247e-324, 0.383937310709108], [2.25, 3]}
split: 2 0.392699 (212)
x := {[-1.5, -1], [-1.5, -1], [-4.94065645841247e-324, 0.785398163397449], [-0.5, 0], [0.5, 1], [0, 0], [1, 1.5], [0, 1], [-4.94065645841247e-324, 0.785398163397449], [2.25, 3]}
split: 7 0.5 (213)
x := {[-1.5, -1], [-1.5, -1], [-4.94065645841247e-324, 0.785398163397449], [-0.5, 0], [0.5, 1], [0, 0], [1.5, 2], [0, 1], [-4.94065645841247e-324, 0.785398163397449], [2.25, 3]}
CP(4) => {[-1.5, -1], [-1.5, -1], [-4.94065645841247e-324, 0.785398163397449], [-0.5, 0], [0.5, 1], [0, 0], [1.5, 1.93606821860723], [0, 0.5], [-4.94065645841247e-324, 0.383937310709108], [2.25, 3]}
split: 2 0.392699 (214)
x := {[-1.5, -1], [-1.5, -1], [-4.94065645841247e-324, 0.785398163397449], [-1, -0.5], [0.5, 1], [0, 0], [1, 1.5], [0, 0.5], [0.785398163397449, 1.5707963267949], [2.25, 3]}
split: 2 0.392699 (215)
x := {[-1.5, -1], [-1.5, -1], [-4.94065645841247e-324, 0.785398163397449], [-1, -0.5], [0.5, 1], [0, 0], [1, 1.5], [0.5, 1], [0.785398163397449, 1.5707963267949], [2.25, 3]}
split: 2 0.392699 (216)
x := {[-1.5, -1], [-1.5, -1], [-4.94065645841247e-324, 0.392699081698724], [-1, -0.5], [0.5, 1], [0, 0], [1.5, 2], [0, 0.5], [0.785398163397449, 1.5707963267949], [2.25, 3]}
CP(2) => {[-1.5, -1], [-1.43959285297413, -1], [-4.94065645841247e-324, 0.387204789493637], [-1, -0.5], [0.5, 1], [0, 0], [1.5, 2], [0, 0.5], [0.785398163397449, 1.5707963267949], [2.25, 3]}
split: 8 1.1781 (217)
x := {[-1.5, -1], [-1.5, -1], [0.392699081698724, 0.785398163397449], [-1, -0.5], [0.5, 1], [0, 0], [1.5, 2], [0, 0.5], [0.785398163397449, 1.5707963267949], [2.25, 3]}
split: 8 1.1781 (218)
x := {[-1.5, -1], [-1.5, -1], [-4.94065645841247e-324, 0.785398163397449], [-0.5, 0], [0, 0.5], [0, 0], [1, 1.5], [0, 1], [0.785398163397449, 1.5707963267949], [2.25, 3]}
split: 7 0.5 (219)
x := {[-1.5, -1], [-1.5, -1], [-4.94065645841247e-324, 0.785398163397449], [-0.5, 0], [0, 0.5], [0, 0], [1.5, 2], [0, 1], [0.785398163397449, 1.5707963267949], [2.25, 3]}
CP(2) => {[-1.5, -1], [-1.5, -1], [-4.94065645841247e-324, 0.785398163397449], [-0.5, 0], [0, 0.5], [0, 0], [1.5, 2], [0, 0.5], [0.785398163397449, 1.5707963267949], [2.25, 3]}
split: 2 0.392699 (220)
x := {[-1.5, -1], [-1.5, -1], [-4.94065645841247e-324, 0.785398163397449], [-0.5, 0], [0.5, 1], [0, 0], [1, 1.5], [0, 1], [0.785398163397449, 1.5707963267949], [2.25, 3]}
split: 7 0.5 (221)
x := {[-1.5, -1], [-1.5, -1], [-4.94065645841247e-324, 0.785398163397449], [-0.5, 0], [0.5, 1], [0, 0], [1.5, 2], [0, 1], [0.785398163397449, 1.5707963267949], [2.25, 3]}
CP(2) => {[-1.5, -1], [-1.5, -1], [-4.94065645841247e-324, 0.785398163397449], [-0.5, 0], [0.5, 1], [0, 0], [1.5, 2], [0, 0.5], [0.785398163397449, 1.5707963267949], [2.25, 3]}
split: 2 0.392699 (222)
x := {[-2, -1.5], [-1.89809728810838, -1], [0.785398163397449, 1.5707963267949], [-1, -0.5], [0.5, 1], [0, 0], [1, 1.5], [0, 0.5], [-4.94065645841247e-324, 0.785398163397449], [2.25, 3]}
split: 1 -1.44905 (223)
x := {[-2, -1.5], [-1.89809728810838, -1], [0.785398163397449, 1.5707963267949], [-1, -0.5], [0.5, 1], [0, 0], [1, 1.5], [0.5, 1], [-4.94065645841247e-324, 0.785398163397449], [2.25, 3]}
split: 1 -1.44905 (224)
x := {[-2, -1.5], [-1.89809728810838, -1.44904864405419], [0.785398163397449, 1.5707963267949], [-1, -0.5], [0.5, 1], [0, 0], [1.5, 1.93606821860723], [0, 0.5], [-4.94065645841247e-324, 0.383937310709108], [2.25, 3]}
CP(1) => []
x := {[-2, -1.5], [-1.44904864405419, -1], [0.785398163397449, 1.5707963267949], [-1, -0.5], [0.5, 1], [0, 0], [1.5, 1.93606821860723], [0, 0.5], [-4.94065645841247e-324, 0.383937310709108], [2.25, 3]}
CP(1) => {[-2, -1.5], [-1.44904864405419, -1], [0.785398163397449, 1.5707963267949], [-1, -0.5], [0.5, 1], [0, 0], [1.5, 1.91715741185101], [0, 0.5], [-4.94065645841247e-324, 0.366478509741674], [2.25, 3]}
split: 2 1.1781 (224)
x := {[-2, -1.5], [-1.89809728810838, -1], [0.785398163397449, 1.5707963267949], [-0.5, 0], [0, 0.5], [0, 0], [1, 1.5], [0, 1], [-4.94065645841247e-324, 0.785398163397449], [2.25, 3]}
split: 7 0.5 (225)
x := {[-2, -1.5], [-1.89809728810838, -1], [0.785398163397449, 1.5707963267949], [-0.5, 0], [0, 0.5], [0, 0], [1.5, 2], [0, 1], [-4.94065645841247e-324, 0.785398163397449], [2.25, 3]}
CP(4) => {[-2, -1.5], [-1.89809728810838, -1], [0.785398163397449, 1.5707963267949], [-0.5, 0], [0, 0.5], [0, 0], [1.5, 1.93606821860723], [0, 0.5], [-4.94065645841247e-324, 0.383937310709108], [2.25, 3]}
split: 1 -1.44905 (226)
x := {[-2, -1.5], [-1.89809728810838, -1], [0.785398163397449, 1.5707963267949], [-0.5, 0], [0.5, 1], [0, 0], [1, 1.5], [0, 1], [-4.94065645841247e-324, 0.785398163397449], [2.25, 3]}
split: 7 0.5 (227)
x := {[-2, -1.5], [-1.89809728810838, -1], [0.785398163397449, 1.5707963267949], [-0.5, 0], [0.5, 1], [0, 0], [1.5, 2], [0, 1], [-4.94065645841247e-324, 0.785398163397449], [2.25, 3]}
CP(4) => {[-2, -1.5], [-1.89809728810838, -1], [0.785398163397449, 1.5707963267949], [-0.5, 0], [0.5, 1], [0, 0], [1.5, 1.93606821860723], [0, 0.5], [-4.94065645841247e-324, 0.383937310709108], [2.25, 3]}
split: 1 -1.44905 (228)
x := {[-1.5, -1], [-1.5, -1], [0.785398163397449, 1.5707963267949], [-1, -0.5], [0.5, 1], [0, 0], [1, 1.5], [0, 0.5], [-4.94065645841247e-324, 0.785398163397449], [2.25, 3]}
split: 8 0.392699 (229)
x := {[-1.5, -1], [-1.5, -1], [0.785398163397449, 1.5707963267949], [-1, -0.5], [0.5, 1], [0, 0], [1, 1.5], [0.5, 1], [-4.94065645841247e-324, 0.785398163397449], [2.25, 3]}
split: 8 0.392699 (230)
x := {[-1.5, -1], [-1.5, -1], [0.785398163397449, 1.17809724509617], [-1, -0.5], [0.5, 1], [0, 0], [1.5, 1.93606821860723], [0, 0.5], [-4.94065645841247e-324, 0.383937310709108], [2.25, 3]}
CP(1) => {[-1.5, -1], [-1.5, -1], [0.785398163397449, 1.17809724509617], [-1, -0.5], [0.5, 1], [0, 0], [1.5, 1.91715741185101], [0, 0.5], [-4.94065645841247e-324, 0.366478509741674], [2.25, 3]}
split: 9 2.625 (231)
x := {[-1.5, -1], [-1.5, -1], [1.17809724509617, 1.5707963267949], [-1, -0.5], [0.5, 1], [0, 0], [1.5, 1.93606821860723], [0, 0.5], [-4.94065645841247e-324, 0.383937310709108], [2.25, 3]}
CP(3) => {[-1.44296841303095, -1], [-1.44296841303095, -1], [1.17809724509617, 1.5707963267949], [-1, -0.5], [0.5, 1], [0, 0], [1.5, 1.90427099189402], [0, 0.5], [-4.94065645841247e-324, 0.354648577314122], [2.25, 3]}
split: 9 2.625 (232)
x := {[-1.5, -1], [-1.5, -1], [0.785398163397449, 1.5707963267949], [-0.5, 0], [0, 0.5], [0, 0], [1, 1.5], [0, 1], [-4.94065645841247e-324, 0.785398163397449], [2.25, 3]}
split: 7 0.5 (233)
x := {[-1.5, -1], [-1.5, -1], [0.785398163397449, 1.5707963267949], [-0.5, 0], [0, 0.5], [0, 0], [1.5, 2], [0, 1], [-4.94065645841247e-324, 0.785398163397449], [2.25, 3]}
CP(4) => {[-1.5, -1], [-1.5, -1], [0.785398163397449, 1.5707963267949], [-0.5, 0], [0, 0.5], [0, 0], [1.5, 1.93606821860723], [0, 0.5], [-4.94065645841247e-324, 0.383937310709108], [2.25, 3]}
split: 2 1.1781 (234)
x := {[-1.5, -1], [-1.5, -1], [0.785398163397449, 1.5707963267949], [-0.5, 0], [0.5, 1], [0, 0], [1, 1.5], [0, 1], [-4.94065645841247e-324, 0.785398163397449], [2.25, 3]}
split: 7 0.5 (235)
x := {[-1.5, -1], [-1.5, -1], [0.785398163397449, 1.5707963267949], [-0.5, 0], [0.5, 1], [0, 0], [1.5, 2], [0, 1], [-4.94065645841247e-324, 0.785398163397449], [2.25, 3]}
CP(4) => {[-1.5, -1], [-1.5, -1], [0.785398163397449, 1.5707963267949], [-0.5, 0], [0.5, 1], [0, 0], [1.5, 1.93606821860723], [0, 0.5], [-4.94065645841247e-324, 0.383937310709108], [2.25, 3]}
split: 2 1.1781 (236)
x := {[-2, -1.5], [-1.89809728810838, -1], [0.785398163397449, 1.5707963267949], [-1, -0.5], [0.5, 1], [0, 0], [1, 1.5], [0, 0.5], [0.785398163397449, 1.5707963267949], [2.25, 3]}
split: 1 -1.44905 (237)
x := {[-2, -1.5], [-1.89809728810838, -1], [0.785398163397449, 1.5707963267949], [-1, -0.5], [0.5, 1], [0, 0], [1, 1.5], [0.5, 1], [0.785398163397449, 1.5707963267949], [2.25, 3]}
split: 1 -1.44905 (238)
x := {[-2, -1.5], [-1.89809728810838, -1.44904864405419], [0.785398163397449, 1.5707963267949], [-1, -0.5], [0.5, 1], [0, 0], [1.5, 2], [0, 0.5], [0.785398163397449, 1.5707963267949], [2.25, 3]}
CP(1) => []
x := {[-2, -1.5], [-1.44904864405419, -1], [0.785398163397449, 1.5707963267949], [-1, -0.5], [0.5, 1], [0, 0], [1.5, 2], [0, 0.5], [0.785398163397449, 1.5707963267949], [2.25, 3]}
split: 2 1.1781 (238)
x := {[-2, -1.5], [-1.89809728810838, -1], [0.785398163397449, 1.5707963267949], [-0.5, 0], [0, 0.5], [0, 0], [1, 1.5], [0, 1], [0.785398163397449, 1.5707963267949], [2.25, 3]}
split: 7 0.5 (239)
x := {[-2, -1.5], [-1.89809728810838, -1], [0.785398163397449, 1.5707963267949], [-0.5, 0], [0, 0.5], [0, 0], [1.5, 2], [0, 1], [0.785398163397449, 1.5707963267949], [2.25, 3]}
CP(2) => {[-2, -1.5], [-1.89809728810838, -1], [0.785398163397449, 1.5707963267949], [-0.5, 0], [0, 0.5], [0, 0], [1.5, 2], [0, 0.5], [0.785398163397449, 1.5707963267949], [2.25, 3]}
split: 1 -1.44905 (240)
x := {[-2, -1.5], [-1.89809728810838, -1], [0.785398163397449, 1.5707963267949], [-0.5, 0], [0.5, 1], [0, 0], [1, 1.5], [0, 1], [0.785398163397449, 1.5707963267949], [2.25, 3]}
split: 7 0.5 (241)
x := {[-2, -1.5], [-1.89809728810838, -1], [0.785398163397449, 1.5707963267949], [-0.5, 0], [0.5, 1], [0, 0], [1.5, 2], [0, 1], [0.785398163397449, 1.5707963267949], [2.25, 3]}
CP(2) => {[-2, -1.5], [-1.89809728810838, -1], [0.785398163397449, 1.5707963267949], [-0.5, 0], [0.5, 1], [0, 0], [1.5, 2], [0, 0.5], [0.785398163397449, 1.5707963267949], [2.25, 3]}
split: 1 -1.44905 (242)
x := {[-1.5, -1], [-1.5, -1], [0.785398163397449, 1.5707963267949], [-1, -0.5], [0.5, 1], [0, 0], [1, 1.5], [0, 0.5], [0.785398163397449, 1.5707963267949], [2.25, 3]}
split: 2 1.1781 (243)
x := {[-1.5, -1], [-1.5, -1], [0.785398163397449, 1.5707963267949], [-1, -0.5], [0.5, 1], [0, 0], [1, 1.5], [0.5, 1], [0.785398163397449, 1.5707963267949], [2.25, 3]}
split: 2 1.1781 (244)
x := {[-1.5, -1], [-1.5, -1], [0.785398163397449, 1.17809724509617], [-1, -0.5], [0.5, 1], [0, 0], [1.5, 2], [0, 0.5], [0.785398163397449, 1.5707963267949], [2.25, 3]}
split: 8 1.1781 (245)
x := {[-1.5, -1], [-1.5, -1], [1.17809724509617, 1.5707963267949], [-1, -0.5], [0.5, 1], [0, 0], [1.5, 2], [0, 0.5], [0.785398163397449, 1.5707963267949], [2.25, 3]}
CP(3) => {[-1.44296841303095, -1], [-1.44296841303095, -1], [1.17809724509617, 1.5707963267949], [-1, -0.5], [0.5, 1], [0, 0], [1.5, 2], [0, 0.5], [0.785398163397449, 1.5707963267949], [2.25, 3]}
split: 8 1.1781 (246)
x := {[-1.5, -1], [-1.5, -1], [0.785398163397449, 1.5707963267949], [-0.5, 0], [0, 0.5], [0, 0], [1, 1.5], [0, 1], [0.785398163397449, 1.5707963267949], [2.25, 3]}
split: 7 0.5 (247)
x := {[-1.5, -1], [-1.5, -1], [0.785398163397449, 1.5707963267949], [-0.5, 0], [0, 0.5], [0, 0], [1.5, 2], [0, 1], [0.785398163397449, 1.5707963267949], [2.25, 3]}
CP(2) => {[-1.5, -1], [-1.5, -1], [0.785398163397449, 1.5707963267949], [-0.5, 0], [0, 0.5], [0, 0], [1.5, 2], [0, 0.5], [0.785398163397449, 1.5707963267949], [2.25, 3]}
split: 2 1.1781 (248)
x := {[-1.5, -1], [-1.5, -1], [0.785398163397449, 1.5707963267949], [-0.5, 0], [0.5, 1], [0, 0], [1, 1.5], [0, 1], [0.785398163397449, 1.5707963267949], [2.25, 3]}
split: 7 0.5 (249)
x := {[-1.5, -1], [-1.5, -1], [0.785398163397449, 1.5707963267949], [-0.5, 0], [0.5, 1], [0, 0], [1.5, 2], [0, 1], [0.785398163397449, 1.5707963267949], [2.25, 3]}
CP(2) => {[-1.5, -1], [-1.5, -1], [0.785398163397449, 1.5707963267949], [-0.5, 0], [0.5, 1], [0, 0], [1.5, 2], [0, 0.5], [0.785398163397449, 1.5707963267949], [2.25, 3]}
split: 2 1.1781 (250)
x := {[-1.5, -1], [-1.5, -1], [-4.94065645841247e-324, 0.785398163397449], [0, 0.5], [0, 0.5], [0, 0], [1, 1.5], [-1, 0], [-4.94065645841247e-324, 0.785398163397449], [2.25, 3]}
split: 7 -0.5 (251)
x := {[-1.5, -1], [-1.5, -1], [-4.94065645841247e-324, 0.785398163397449], [0, 0.5], [0, 0.5], [0, 0], [1.5, 2], [-1, 0], [-4.94065645841247e-324, 0.785398163397449], [2.25, 3]}
CP(7) => {[-1.5, -1], [-1.5, -1], [-4.94065645841247e-324, 0.785398163397449], [0, 0.5], [0, 0.5], [0, 0], [1.5, 1.73034940291243], [-0.5, 0], [-4.94065645841247e-324, 0.199179998599883], [2.25, 3]}
split: 2 0.392699 (252)
x := {[-1.5, -1], [-1.5, -1], [-4.94065645841247e-324, 0.785398163397449], [0, 0.5], [0.5, 1], [0, 0], [1, 1.5], [-1, 0], [-4.94065645841247e-324, 0.785398163397449], [2.25, 3]}
split: 7 -0.5 (253)
x := {[-1.5, -1], [-1.5, -1], [-4.94065645841247e-324, 0.785398163397449], [0, 0.5], [0.5, 1], [0, 0], [1.5, 2], [-1, 0], [-4.94065645841247e-324, 0.785398163397449], [2.25, 3]}
CP(2) => []
x := {[-1.5, -1], [-1.5, -1], [-4.94065645841247e-324, 0.785398163397449], [0.5, 1], [0.5, 1], [0, 0], [1, 1.5], [-1, -0.5], [-4.94065645841247e-324, 0.785398163397449], [2.25, 3]}
split: 2 0.392699 (253)
x := {[-1.5, -1], [-1.5, -1], [-4.94065645841247e-324, 0.785398163397449], [0.5, 1], [0.5, 1], [0, 0], [1, 1.5], [-0.5, 0], [-4.94065645841247e-324, 0.785398163397449], [2.25, 3]}
CP(1) => []
x := {[-1.5, -1], [-1.5, -1], [-4.94065645841247e-324, 0.785398163397449], [0, 0.5], [0, 0.5], [0, 0], [1, 1.5], [-1, 0], [0.785398163397449, 1.5707963267949], [2.25, 3]}
split: 7 -0.5 (253)
x := {[-1.5, -1], [-1.5, -1], [-4.94065645841247e-324, 0.785398163397449], [0, 0.5], [0, 0.5], [0, 0], [1.5, 2], [-1, 0], [0.785398163397449, 1.5707963267949], [2.25, 3]}
CP(2) => {[-1.5, -1], [-1.5, -1], [-4.94065645841247e-324, 0.785398163397449], [0, 0.5], [0, 0.5], [0, 0], [1.5, 2], [-0.5, 0], [0.785398163397449, 1.5707963267949], [2.25, 3]}
split: 2 0.392699 (254)
x := {[-1.5, -1], [-1.5, -1], [-4.94065645841247e-324, 0.785398163397449], [0, 0.5], [0.5, 1], [0, 0], [1, 1.5], [-1, 0], [0.785398163397449, 1.5707963267949], [2.25, 3]}
split: 7 -0.5 (255)
x := {[-1.5, -1], [-1.5, -1], [-4.94065645841247e-324, 0.785398163397449], [0, 0.5], [0.5, 1], [0, 0], [1.5, 2], [-1, 0], [0.785398163397449, 1.5707963267949], [2.25, 3]}
CP(2) => {[-1.5, -1], [-1.5, -1], [-4.94065645841247e-324, 0.785398163397449], [0, 0.5], [0.5, 1], [0, 0], [1.5, 2], [-0.5, 0], [0.785398163397449, 1.5707963267949], [2.25, 3]}
split: 2 0.392699 (256)
x := {[-1.5, -1], [-1.5, -1], [-4.94065645841247e-324, 0.785398163397449], [0.5, 1], [0.5, 1], [0, 0], [1, 1.5], [-1, -0.5], [0.785398163397449, 1.5707963267949], [2.25, 3]}
split: 2 0.392699 (257)
x := {[-1.5, -1], [-1.5, -1], [-4.94065645841247e-324, 0.785398163397449], [0.5, 1], [0.5, 1], [0, 0], [1, 1.5], [-0.5, 0], [0.785398163397449, 1.5707963267949], [2.25, 3]}
split: 2 0.392699 (258)
x := {[-1.5, -1], [-1.5, -1], [-4.94065645841247e-324, 0.392699081698724], [0.5, 1], [0.5, 1], [0, 0], [1.5, 2], [-0.5, 0], [0.785398163397449, 1.5707963267949], [2.25, 3]}
CP(2) => {[-1.5, -1], [-1.43959285297413, -1], [-4.94065645841247e-324, 0.387204789493637], [0.5, 1], [0.5, 1], [0, 0], [1.5, 2], [-0.5, 0], [0.785398163397449, 1.5707963267949], [2.25, 3]}
split: 8 1.1781 (259)
x := {[-1.5, -1], [-1.5, -1], [0.392699081698724, 0.785398163397449], [0.5, 1], [0.5, 1], [0, 0], [1.5, 2], [-0.5, 0], [0.785398163397449, 1.5707963267949], [2.25, 3]}
split: 8 1.1781 (260)
x := {[-2, -1.5], [-1.89809728810838, -1], [0.785398163397449, 1.5707963267949], [0, 0.5], [0, 0.5], [0, 0], [1, 1.5], [-1, 0], [-4.94065645841247e-324, 0.785398163397449], [2.25, 3]}
split: 7 -0.5 (261)
x := {[-2, -1.5], [-1.89809728810838, -1], [0.785398163397449, 1.5707963267949], [0, 0.5], [0, 0.5], [0, 0], [1.5, 2], [-1, 0], [-4.94065645841247e-324, 0.785398163397449], [2.25, 3]}
CP(7) => {[-2, -1.5], [-1.89809728810838, -1], [0.785398163397449, 1.5707963267949], [0, 0.5], [0, 0.5], [0, 0], [1.5, 1.73034940291243], [-0.5, 0], [-4.94065645841247e-324, 0.199179998599883], [2.25, 3]}
split: 1 -1.44905 (262)
x := {[-2, -1.5], [-1.89809728810838, -1], [0.785398163397449, 1.5707963267949], [0, 0.5], [0.5, 1], [0, 0], [1, 1.5], [-1, 0], [-4.94065645841247e-324, 0.785398163397449], [2.25, 3]}
split: 7 -0.5 (263)
x := {[-2, -1.5], [-1.89809728810838, -1], [0.785398163397449, 1.5707963267949], [0, 0.5], [0.5, 1], [0, 0], [1.5, 2], [-1, 0], [-4.94065645841247e-324, 0.785398163397449], [2.25, 3]}
CP(2) => []
x := {[-2, -1.5], [-1.89809728810838, -1], [0.785398163397449, 1.5707963267949], [0.5, 1], [0.5, 1], [0, 0], [1, 1.5], [-1, -0.5], [-4.94065645841247e-324, 0.785398163397449], [2.25, 3]}
split: 1 -1.44905 (263)
x := {[-2, -1.5], [-1.89809728810838, -1], [0.785398163397449, 1.5707963267949], [0.5, 1], [0.5, 1], [0, 0], [1, 1.5], [-0.5, 0], [-4.94065645841247e-324, 0.785398163397449], [2.25, 3]}
CP(1) => []
x := {[-1.5, -1], [-1.5, -1], [0.785398163397449, 1.5707963267949], [0, 0.5], [0, 0.5], [0, 0], [1, 1.5], [-1, 0], [-4.94065645841247e-324, 0.785398163397449], [2.25, 3]}
split: 7 -0.5 (263)
x := {[-1.5, -1], [-1.5, -1], [0.785398163397449, 1.5707963267949], [0, 0.5], [0, 0.5], [0, 0], [1.5, 2], [-1, 0], [-4.94065645841247e-324, 0.785398163397449], [2.25, 3]}
CP(7) => {[-1.5, -1], [-1.5, -1], [0.785398163397449, 1.5707963267949], [0, 0.5], [0, 0.5], [0, 0], [1.5, 1.73034940291243], [-0.5, 0], [-4.94065645841247e-324, 0.199179998599883], [2.25, 3]}
split: 2 1.1781 (264)
x := {[-1.5, -1], [-1.5, -1], [0.785398163397449, 1.5707963267949], [0, 0.5], [0.5, 1], [0, 0], [1, 1.5], [-1, 0], [-4.94065645841247e-324, 0.785398163397449], [2.25, 3]}
split: 7 -0.5 (265)
x := {[-1.5, -1], [-1.5, -1], [0.785398163397449, 1.5707963267949], [0, 0.5], [0.5, 1], [0, 0], [1.5, 2], [-1, 0], [-4.94065645841247e-324, 0.785398163397449], [2.25, 3]}
CP(2) => []
x := {[-1.5, -1], [-1.5, -1], [0.785398163397449, 1.5707963267949], [0.5, 1], [0.5, 1], [0, 0], [1, 1.5], [-1, -0.5], [-4.94065645841247e-324, 0.785398163397449], [2.25, 3]}
split: 8 0.392699 (265)
x := {[-1.5, -1], [-1.5, -1], [0.785398163397449, 1.5707963267949], [0.5, 1], [0.5, 1], [0, 0], [1, 1.5], [-0.5, 0], [-4.94065645841247e-324, 0.785398163397449], [2.25, 3]}
CP(1) => []
x := {[-2, -1.5], [-1.89809728810838, -1], [0.785398163397449, 1.5707963267949], [0, 0.5], [0, 0.5], [0, 0], [1, 1.5], [-1, 0], [0.785398163397449, 1.5707963267949], [2.25, 3]}
split: 7 -0.5 (265)
x := {[-2, -1.5], [-1.89809728810838, -1], [0.785398163397449, 1.5707963267949], [0, 0.5], [0, 0.5], [0, 0], [1.5, 2], [-1, 0], [0.785398163397449, 1.5707963267949], [2.25, 3]}
CP(2) => {[-2, -1.5], [-1.89809728810838, -1], [0.785398163397449, 1.5707963267949], [0, 0.5], [0, 0.5], [0, 0], [1.5, 2], [-0.5, 0], [0.785398163397449, 1.5707963267949], [2.25, 3]}
split: 1 -1.44905 (266)
x := {[-2, -1.5], [-1.89809728810838, -1], [0.785398163397449, 1.5707963267949], [0, 0.5], [0.5, 1], [0, 0], [1, 1.5], [-1, 0], [0.785398163397449, 1.5707963267949], [2.25, 3]}
split: 7 -0.5 (267)
x := {[-2, -1.5], [-1.89809728810838, -1], [0.785398163397449, 1.5707963267949], [0, 0.5], [0.5, 1], [0, 0], [1.5, 2], [-1, 0], [0.785398163397449, 1.5707963267949], [2.25, 3]}
CP(2) => {[-2, -1.5], [-1.89809728810838, -1], [0.785398163397449, 1.5707963267949], [0, 0.5], [0.5, 1], [0, 0], [1.5, 2], [-0.5, 0], [0.785398163397449, 1.5707963267949], [2.25, 3]}
split: 1 -1.44905 (268)
x := {[-2, -1.5], [-1.89809728810838, -1], [0.785398163397449, 1.5707963267949], [0.5, 1], [0.5, 1], [0, 0], [1, 1.5], [-1, -0.5], [0.785398163397449, 1.5707963267949], [2.25, 3]}
split: 1 -1.44905 (269)
x := {[-2, -1.5], [-1.89809728810838, -1], [0.785398163397449, 1.5707963267949], [0.5, 1], [0.5, 1], [0, 0], [1, 1.5], [-0.5, 0], [0.785398163397449, 1.5707963267949], [2.25, 3]}
split: 1 -1.44905 (270)
x := {[-2, -1.5], [-1.89809728810838, -1.44904864405419], [0.785398163397449, 1.5707963267949], [0.5, 1], [0.5, 1], [0, 0], [1.5, 2], [-0.5, 0], [0.785398163397449, 1.5707963267949], [2.25, 3]}
CP(1) => []
x := {[-2, -1.5], [-1.44904864405419, -1], [0.785398163397449, 1.5707963267949], [0.5, 1], [0.5, 1], [0, 0], [1.5, 2], [-0.5, 0], [0.785398163397449, 1.5707963267949], [2.25, 3]}
split: 2 1.1781 (270)
x := {[-1.5, -1], [-1.5, -1], [0.785398163397449, 1.5707963267949], [0, 0.5], [0, 0.5], [0, 0], [1, 1.5], [-1, 0], [0.785398163397449, 1.5707963267949], [2.25, 3]}
split: 7 -0.5 (271)
x := {[-1.5, -1], [-1.5, -1], [0.785398163397449, 1.5707963267949], [0, 0.5], [0, 0.5], [0, 0], [1.5, 2], [-1, 0], [0.785398163397449, 1.5707963267949], [2.25, 3]}
CP(2) => {[-1.5, -1], [-1.5, -1], [0.785398163397449, 1.5707963267949], [0, 0.5], [0, 0.5], [0, 0], [1.5, 2], [-0.5, 0], [0.785398163397449, 1.5707963267949], [2.25, 3]}
split: 2 1.1781 (272)
x := {[-1.5, -1], [-1.5, -1], [0.785398163397449, 1.5707963267949], [0, 0.5], [0.5, 1], [0, 0], [1, 1.5], [-1, 0], [0.785398163397449, 1.5707963267949], [2.25, 3]}
split: 7 -0.5 (273)
x := {[-1.5, -1], [-1.5, -1], [0.785398163397449, 1.5707963267949], [0, 0.5], [0.5, 1], [0, 0], [1.5, 2], [-1, 0], [0.785398163397449, 1.5707963267949], [2.25, 3]}
CP(2) => {[-1.5, -1], [-1.5, -1], [0.785398163397449, 1.5707963267949], [0, 0.5], [0.5, 1], [0, 0], [1.5, 2], [-0.5, 0], [0.785398163397449, 1.5707963267949], [2.25, 3]}
split: 2 1.1781 (274)
x := {[-1.5, -1], [-1.5, -1], [0.785398163397449, 1.5707963267949], [0.5, 1], [0.5, 1], [0, 0], [1, 1.5], [-1, -0.5], [0.785398163397449, 1.5707963267949], [2.25, 3]}
split: 2 1.1781 (275)
x := {[-1.5, -1], [-1.5, -1], [0.785398163397449, 1.5707963267949], [0.5, 1], [0.5, 1], [0, 0], [1, 1.5], [-0.5, 0], [0.785398163397449, 1.5707963267949], [2.25, 3]}
split: 2 1.1781 (276)
x := {[-1.5, -1], [-1.5, -1], [0.785398163397449, 1.17809724509617], [0.5, 1], [0.5, 1], [0, 0], [1.5, 2], [-0.5, 0], [0.785398163397449, 1.5707963267949], [2.25, 3]}
split: 8 1.1781 (277)
x := {[-1.5, -1], [-1.5, -1], [1.17809724509617, 1.5707963267949], [0.5, 1], [0.5, 1], [0, 0], [1.5, 2], [-0.5, 0], [0.785398163397449, 1.5707963267949], [2.25, 3]}
CP(3) => {[-1.44296841303095, -1], [-1.44296841303095, -1], [1.17809724509617, 1.5707963267949], [0.5, 1], [0.5, 1], [0, 0], [1.5, 2], [-0.5, 0], [0.785398163397449, 1.5707963267949], [2.25, 3]}
split: 8 1.1781 (278)
x := {[-1.5, -1], [-1.5, -1], [-4.94065645841247e-324, 0.785398163397449], [0, 0.5], [0, 0.5], [0, 0], [1, 1.5], [0, 1], [-4.94065645841247e-324, 0.785398163397449], [2.25, 3]}
split: 7 0.5 (279)
x := {[-1.5, -1], [-1.5, -1], [-4.94065645841247e-324, 0.785398163397449], [0, 0.5], [0, 0.5], [0, 0], [1.5, 2], [0, 1], [-4.94065645841247e-324, 0.785398163397449], [2.25, 3]}
CP(2) => []
x := {[-1.5, -1], [-1.5, -1], [-4.94065645841247e-324, 0.785398163397449], [0, 0.5], [0.5, 1], [0, 0], [1, 1.5], [0, 1], [-4.94065645841247e-324, 0.785398163397449], [2.25, 3]}
split: 7 0.5 (279)
x := {[-1.5, -1], [-1.5, -1], [-4.94065645841247e-324, 0.785398163397449], [0, 0.5], [0.5, 1], [0, 0], [1.5, 2], [0, 1], [-4.94065645841247e-324, 0.785398163397449], [2.25, 3]}
CP(4) => {[-1.5, -1], [-1.5, -1], [-4.94065645841247e-324, 0.785398163397449], [0, 0.5], [0.5, 1], [0, 0], [1.5, 1.93606821860723], [0, 0.5], [-4.94065645841247e-324, 0.383937310709108], [2.25, 3]}
split: 2 0.392699 (280)
x := {[-1.5, -1], [-1.5, -1], [-4.94065645841247e-324, 0.392699081698724], [0.5, 1], [0.5, 1], [0, 0], [1.5, 1.93606821860723], [0, 0.5], [-4.94065645841247e-324, 0.383937310709108], [2.25, 3]}
CP(2) => {[-1.5, -1], [-1.43959285297413, -1], [-4.94065645841247e-324, 0.387204789493637], [0.5, 1], [0.5, 1], [0, 0], [1.5, 1.90833187731717], [0, 0.5], [-4.94065645841247e-324, 0.358370854398642], [2.25, 3]}
split: 9 2.625 (281)
x := {[-1.5, -1], [-1.5, -1], [0.392699081698724, 0.785398163397449], [0.5, 1], [0.5, 1], [0, 0], [1.5, 1.93606821860723], [0, 0.5], [-4.94065645841247e-324, 0.383937310709108], [2.25, 3]}
CP(1) => {[-1.5, -1], [-1.5, -1], [0.392699081698724, 0.785398163397449], [0.5, 1], [0.5, 1], [0, 0], [1.5, 1.91715741185101], [0, 0.5], [-4.94065645841247e-324, 0.366478509741674], [2.25, 3]}
split: 9 2.625 (282)
x := {[-1.5, -1], [-1.5, -1], [-4.94065645841247e-324, 0.785398163397449], [0, 0.5], [0, 0.5], [0, 0], [1, 1.5], [0, 1], [0.785398163397449, 1.5707963267949], [2.25, 3]}
split: 7 0.5 (283)
x := {[-1.5, -1], [-1.5, -1], [-4.94065645841247e-324, 0.785398163397449], [0, 0.5], [0, 0.5], [0, 0], [1.5, 2], [0, 1], [0.785398163397449, 1.5707963267949], [2.25, 3]}
CP(2) => {[-1.5, -1], [-1.5, -1], [-4.94065645841247e-324, 0.785398163397449], [0, 0.5], [0, 0.5], [0, 0], [1.5, 2], [0, 0.5], [0.785398163397449, 1.5707963267949], [2.25, 3]}
split: 2 0.392699 (284)
x := {[-1.5, -1], [-1.5, -1], [-4.94065645841247e-324, 0.785398163397449], [0, 0.5], [0.5, 1], [0, 0], [1, 1.5], [0, 1], [0.785398163397449, 1.5707963267949], [2.25, 3]}
split: 7 0.5 (285)
x := {[-1.5, -1], [-1.5, -1], [-4.94065645841247e-324, 0.785398163397449], [0, 0.5], [0.5, 1], [0, 0], [1.5, 2], [0, 1], [0.785398163397449, 1.5707963267949], [2.25, 3]}
CP(2) => {[-1.5, -1], [-1.5, -1], [-4.94065645841247e-324, 0.785398163397449], [0, 0.5], [0.5, 1], [0, 0], [1.5, 2], [0, 0.5], [0.785398163397449, 1.5707963267949], [2.25, 3]}
split: 2 0.392699 (286)
x := {[-2, -1.5], [-1.89809728810838, -1], [0.785398163397449, 1.5707963267949], [0, 0.5], [0, 0.5], [0, 0], [1, 1.5], [0, 1], [-4.94065645841247e-324, 0.785398163397449], [2.25, 3]}
split: 7 0.5 (287)
x := {[-2, -1.5], [-1.89809728810838, -1], [0.785398163397449, 1.5707963267949], [0, 0.5], [0, 0.5], [0, 0], [1.5, 2], [0, 1], [-4.94065645841247e-324, 0.785398163397449], [2.25, 3]}
CP(2) => []
x := {[-2, -1.5], [-1.89809728810838, -1], [0.785398163397449, 1.5707963267949], [0, 0.5], [0.5, 1], [0, 0], [1, 1.5], [0, 1], [-4.94065645841247e-324, 0.785398163397449], [2.25, 3]}
split: 7 0.5 (287)
x := {[-2, -1.5], [-1.89809728810838, -1], [0.785398163397449, 1.5707963267949], [0, 0.5], [0.5, 1], [0, 0], [1.5, 2], [0, 1], [-4.94065645841247e-324, 0.785398163397449], [2.25, 3]}
CP(4) => {[-2, -1.5], [-1.89809728810838, -1], [0.785398163397449, 1.5707963267949], [0, 0.5], [0.5, 1], [0, 0], [1.5, 1.93606821860723], [0, 0.5], [-4.94065645841247e-324, 0.383937310709108], [2.25, 3]}
split: 1 -1.44905 (288)
x := {[-2, -1.5], [-1.89809728810838, -1.44904864405419], [0.785398163397449, 1.5707963267949], [0.5, 1], [0.5, 1], [0, 0], [1.5, 1.93606821860723], [0, 0.5], [-4.94065645841247e-324, 0.383937310709108], [2.25, 3]}
CP(1) => []
x := {[-2, -1.5], [-1.44904864405419, -1], [0.785398163397449, 1.5707963267949], [0.5, 1], [0.5, 1], [0, 0], [1.5, 1.93606821860723], [0, 0.5], [-4.94065645841247e-324, 0.383937310709108], [2.25, 3]}
CP(1) => {[-2, -1.5], [-1.44904864405419, -1], [0.785398163397449, 1.5707963267949], [0.5, 1], [0.5, 1], [0, 0], [1.5, 1.91715741185101], [0, 0.5], [-4.94065645841247e-324, 0.366478509741674], [2.25, 3]}
split: 2 1.1781 (288)
x := {[-1.5, -1], [-1.5, -1], [0.785398163397449, 1.5707963267949], [0, 0.5], [0, 0.5], [0, 0], [1, 1.5], [0, 1], [-4.94065645841247e-324, 0.785398163397449], [2.25, 3]}
split: 7 0.5 (289)
x := {[-1.5, -1], [-1.5, -1], [0.785398163397449, 1.5707963267949], [0, 0.5], [0, 0.5], [0, 0], [1.5, 2], [0, 1], [-4.94065645841247e-324, 0.785398163397449], [2.25, 3]}
CP(2) => []
x := {[-1.5, -1], [-1.5, -1], [0.785398163397449, 1.5707963267949], [0, 0.5], [0.5, 1], [0, 0], [1, 1.5], [0, 1], [-4.94065645841247e-324, 0.785398163397449], [2.25, 3]}
split: 7 0.5 (289)
x := {[-1.5, -1], [-1.5, -1], [0.785398163397449, 1.5707963267949], [0, 0.5], [0.5, 1], [0, 0], [1.5, 2], [0, 1], [-4.94065645841247e-324, 0.785398163397449], [2.25, 3]}
CP(4) => {[-1.5, -1], [-1.5, -1], [0.785398163397449, 1.5707963267949], [0, 0.5], [0.5, 1], [0, 0], [1.5, 1.93606821860723], [0, 0.5], [-4.94065645841247e-324, 0.383937310709108], [2.25, 3]}
split: 2 1.1781 (290)
x := {[-1.5, -1], [-1.5, -1], [0.785398163397449, 1.17809724509617], [0.5, 1], [0.5, 1], [0, 0], [1.5, 1.93606821860723], [0, 0.5], [-4.94065645841247e-324, 0.383937310709108], [2.25, 3]}
CP(1) => {[-1.5, -1], [-1.5, -1], [0.785398163397449, 1.17809724509617], [0.5, 1], [0.5, 1], [0, 0], [1.5, 1.91715741185101], [0, 0.5], [-4.94065645841247e-324, 0.366478509741674], [2.25, 3]}
split: 9 2.625 (291)
x := {[-1.5, -1], [-1.5, -1], [1.17809724509617, 1.5707963267949], [0.5, 1], [0.5, 1], [0, 0], [1.5, 1.93606821860723], [0, 0.5], [-4.94065645841247e-324, 0.383937310709108], [2.25, 3]}
CP(3) => {[-1.44296841303095, -1], [-1.44296841303095, -1], [1.17809724509617, 1.5707963267949], [0.5, 1], [0.5, 1], [0, 0], [1.5, 1.90427099189402], [0, 0.5], [-4.94065645841247e-324, 0.354648577314122], [2.25, 3]}
split: 9 2.625 (292)
x := {[-2, -1.5], [-1.89809728810838, -1], [0.785398163397449, 1.5707963267949], [0, 0.5], [0, 0.5], [0, 0], [1, 1.5], [0, 1], [0.785398163397449, 1.5707963267949], [2.25, 3]}
split: 7 0.5 (293)
x := {[-2, -1.5], [-1.89809728810838, -1], [0.785398163397449, 1.5707963267949], [0, 0.5], [0, 0.5], [0, 0], [1.5, 2], [0, 1], [0.785398163397449, 1.5707963267949], [2.25, 3]}
CP(2) => {[-2, -1.5], [-1.89809728810838, -1], [0.785398163397449, 1.5707963267949], [0, 0.5], [0, 0.5], [0, 0], [1.5, 2], [0, 0.5], [0.785398163397449, 1.5707963267949], [2.25, 3]}
split: 1 -1.44905 (294)
x := {[-2, -1.5], [-1.89809728810838, -1], [0.785398163397449, 1.5707963267949], [0, 0.5], [0.5, 1], [0, 0], [1, 1.5], [0, 1], [0.785398163397449, 1.5707963267949], [2.25, 3]}
split: 7 0.5 (295)
x := {[-2, -1.5], [-1.89809728810838, -1], [0.785398163397449, 1.5707963267949], [0, 0.5], [0.5, 1], [0, 0], [1.5, 2], [0, 1], [0.785398163397449, 1.5707963267949], [2.25, 3]}
CP(2) => {[-2, -1.5], [-1.89809728810838, -1], [0.785398163397449, 1.5707963267949], [0, 0.5], [0.5, 1], [0, 0], [1.5, 2], [0, 0.5], [0.785398163397449, 1.5707963267949], [2.25, 3]}
split: 1 -1.44905 (296)
x := {[-1.5, -1], [-1.5, -1], [0.785398163397449, 1.5707963267949], [0, 0.5], [0, 0.5], [0, 0], [1, 1.5], [0, 1], [0.785398163397449, 1.5707963267949], [2.25, 3]}
split: 7 0.5 (297)
x := {[-1.5, -1], [-1.5, -1], [0.785398163397449, 1.5707963267949], [0, 0.5], [0, 0.5], [0, 0], [1.5, 2], [0, 1], [0.785398163397449, 1.5707963267949], [2.25, 3]}
CP(2) => {[-1.5, -1], [-1.5, -1], [0.785398163397449, 1.5707963267949], [0, 0.5], [0, 0.5], [0, 0], [1.5, 2], [0, 0.5], [0.785398163397449, 1.5707963267949], [2.25, 3]}
split: 2 1.1781 (298)
x := {[-1.5, -1], [-1.5, -1], [0.785398163397449, 1.5707963267949], [0, 0.5], [0.5, 1], [0, 0], [1, 1.5], [0, 1], [0.785398163397449, 1.5707963267949], [2.25, 3]}
split: 7 0.5 (299)
x := {[-1.5, -1], [-1.5, -1], [0.785398163397449, 1.5707963267949], [0, 0.5], [0.5, 1], [0, 0], [1.5, 2], [0, 1], [0.785398163397449, 1.5707963267949], [2.25, 3]}
CP(2) => {[-1.5, -1], [-1.5, -1], [0.785398163397449, 1.5707963267949], [0, 0.5], [0.5, 1], [0, 0], [1.5, 2], [0, 0.5], [0.785398163397449, 1.5707963267949], [2.25, 3]}
split: 2 1.1781 (300)
x := {[-1.5, -1], [-1.5, -1], [-4.94065645841247e-324, 0.392699081698724], [-1, -0.5], [0.5, 1], [0, 0], [1, 1.5], [-1, -0.5], [-4.94065645841247e-324, 0.785398163397449], [2.25, 3]}
CP(2) => {[-1.5, -1], [-1.43959285297413, -1], [-4.94065645841247e-324, 0.387204789493637], [-1, -0.5], [0.5, 1], [0, 0], [1, 1.5], [-1, -0.5], [-4.94065645841247e-324, 0.785398163397449], [2.25, 3]}
split: 8 0.392699 (301)
x := {[-1.5, -1], [-1.5, -1], [0.392699081698724, 0.785398163397449], [-1, -0.5], [0.5, 1], [0, 0], [1, 1.5], [-1, -0.5], [-4.94065645841247e-324, 0.785398163397449], [2.25, 3]}
split: 8 0.392699 (302)
x := {[-1.5, -1], [-1.5, -1], [-4.94065645841247e-324, 0.392699081698724], [-1, -0.5], [0.5, 1], [0, 0], [1, 1.5], [-0.5, 0], [-4.94065645841247e-324, 0.785398163397449], [2.25, 3]}
CP(2) => {[-1.5, -1], [-1.43959285297413, -1], [-4.94065645841247e-324, 0.387204789493637], [-1, -0.5], [0.5, 1], [0, 0], [1, 1.5], [-0.5, 0], [-4.94065645841247e-324, 0.785398163397449], [2.25, 3]}
split: 8 0.392699 (303)
x := {[-1.5, -1], [-1.5, -1], [0.392699081698724, 0.785398163397449], [-1, -0.5], [0.5, 1], [0, 0], [1, 1.5], [-0.5, 0], [-4.94065645841247e-324, 0.785398163397449], [2.25, 3]}
split: 8 0.392699 (304)
x := {[-1.5, -1], [-1.43959285297413, -1], [-4.94065645841247e-324, 0.387204789493637], [-1, -0.5], [0.5, 1], [0, 0], [1.5, 1.70963346176227], [-0.49152473873975, 0], [-4.94065645841247e-324, 0.181058652996307], [2.25, 2.625]}
CP(1) => []
x := {[-1.5, -1], [-1.43959285297413, -1], [-4.94065645841247e-324, 0.387204789493637], [-1, -0.5], [0.5, 1], [0, 0], [1.5, 1.70963346176227], [-0.49152473873975, 0], [-4.94065645841247e-324, 0.181058652996307], [2.625, 3]}
CP(1) => {[-1.5, -1], [-1.43511446776916, -1], [-4.94065645841247e-324, 0.383053887716666], [-1, -0.5], [0.5, 1], [0, 0], [1.5, 1.70526696755704], [-0.47984719505758, 0], [-4.94065645841247e-324, 0.177246911190641], [2.625, 3]}
split: 0 -1.25 (304)
x := {[-1.5, -1], [-1.5, -1], [0.392699081698724, 0.785398163397449], [-1, -0.5], [0.5, 1], [0, 0], [1.5, 1.71724280282689], [-0.5, 0], [-4.94065645841247e-324, 0.187707642895598], [2.25, 2.625]}
CP(1) => []
x := {[-1.5, -1], [-1.5, -1], [0.392699081698724, 0.785398163397449], [-1, -0.5], [0.5, 1], [0, 0], [1.5, 1.71724280282689], [-0.5, 0], [-4.94065645841247e-324, 0.187707642895598], [2.625, 3]}
CP(1) => {[-1.5, -1], [-1.5, -1], [0.392699081698724, 0.785398163397449], [-1, -0.5], [0.5, 1], [0, 0], [1.5, 1.70963346176227], [-0.49152473873975, 0], [-4.94065645841247e-324, 0.181058652996307], [2.625, 3]}
split: 0 -1.25 (304)
x := {[-1.5, -1], [-1.5, -1], [-4.94065645841247e-324, 0.785398163397449], [-0.5, 0], [0, 0.5], [0, 0], [1, 1.5], [-1, -0.5], [-4.94065645841247e-324, 0.785398163397449], [2.25, 3]}
split: 2 0.392699 (305)
x := {[-1.5, -1], [-1.5, -1], [-4.94065645841247e-324, 0.785398163397449], [-0.5, 0], [0, 0.5], [0, 0], [1, 1.5], [-0.5, 0], [-4.94065645841247e-324, 0.785398163397449], [2.25, 3]}
split: 2 0.392699 (306)
x := {[-1.5, -1], [-1.5, -1], [-4.94065645841247e-324, 0.392699081698724], [-0.5, 0], [0, 0.5], [0, 0], [1.5, 1.73034940291243], [-0.5, 0], [-4.94065645841247e-324, 0.199179998599883], [2.25, 3]}
CP(1) => []
x := {[-1.5, -1], [-1.5, -1], [0.392699081698724, 0.785398163397449], [-0.5, 0], [0, 0.5], [0, 0], [1.5, 1.73034940291243], [-0.5, 0], [-4.94065645841247e-324, 0.199179998599883], [2.25, 3]}
CP(1) => {[-1.5, -1], [-1.5, -1], [0.392699081698724, 0.785398163397449], [-0.5, 0], [0, 0.5], [0, 0], [1.5, 1.71724280282689], [-0.5, 0], [-4.94065645841247e-324, 0.187707642895598], [2.25, 3]}
split: 9 2.625 (306)
x := {[-1.5, -1], [-1.5, -1], [-4.94065645841247e-324, 0.785398163397449], [-0.5, 0], [0.5, 1], [0, 0], [1, 1.5], [-1, -0.5], [-4.94065645841247e-324, 0.785398163397449], [2.25, 3]}
split: 2 0.392699 (307)
x := {[-1.5, -1], [-1.5, -1], [-4.94065645841247e-324, 0.785398163397449], [-0.5, 0], [0.5, 1], [0, 0], [1, 1.5], [-0.5, 0], [-4.94065645841247e-324, 0.785398163397449], [2.25, 3]}
split: 2 0.392699 (308)
x := {[-1.5, -1], [-1.5, -1], [-4.94065645841247e-324, 0.392699081698724], [-1, -0.5], [0.5, 1], [0, 0], [1, 1.5], [-1, -0.5], [0.785398163397449, 1.5707963267949], [2.25, 3]}
CP(2) => {[-1.5, -1], [-1.43959285297413, -1], [-4.94065645841247e-324, 0.387204789493637], [-1, -0.5], [0.5, 1], [0, 0], [1, 1.5], [-1, -0.5], [0.785398163397449, 1.5707963267949], [2.25, 3]}
split: 8 1.1781 (309)
x := {[-1.5, -1], [-1.5, -1], [0.392699081698724, 0.785398163397449], [-1, -0.5], [0.5, 1], [0, 0], [1, 1.5], [-1, -0.5], [0.785398163397449, 1.5707963267949], [2.25, 3]}
split: 8 1.1781 (310)
x := {[-1.5, -1], [-1.5, -1], [-4.94065645841247e-324, 0.392699081698724], [-1, -0.5], [0.5, 1], [0, 0], [1, 1.5], [-0.5, 0], [0.785398163397449, 1.5707963267949], [2.25, 3]}
CP(2) => {[-1.5, -1], [-1.43959285297413, -1], [-4.94065645841247e-324, 0.387204789493637], [-1, -0.5], [0.5, 1], [0, 0], [1, 1.5], [-0.5, 0], [0.785398163397449, 1.5707963267949], [2.25, 3]}
split: 8 1.1781 (311)
x := {[-1.5, -1], [-1.5, -1], [0.392699081698724, 0.785398163397449], [-1, -0.5], [0.5, 1], [0, 0], [1, 1.5], [-0.5, 0], [0.785398163397449, 1.5707963267949], [2.25, 3]}
split: 8 1.1781 (312)
x := {[-1.5, -1], [-1.43959285297413, -1], [-4.94065645841247e-324, 0.387204789493637], [-1, -0.5], [0.5, 1], [0, 0], [1.5, 2], [-0.5, 0], [0.785398163397449, 1.17809724509617], [2.25, 3]}
CP(3) => []
x := {[-1.5, -1], [-1.43959285297413, -1], [-4.94065645841247e-324, 0.387204789493637], [-1, -0.5], [0.5, 1], [0, 0], [1.5, 2], [-0.5, 0], [1.17809724509617, 1.5707963267949], [2.25, 3]}
CP(2) => {[-1.5, -1], [-1.4291846185739, -1], [-4.94065645841247e-324, 0.377568308419987], [-1, -0.5], [0.5, 1], [0, 0], [1.5, 1.921626306698], [-0.5, 0], [1.17809724509617, 1.5707963267949], [2.25, 3]}
split: 9 2.625 (312)
x := {[-1.5, -1], [-1.5, -1], [0.392699081698724, 0.785398163397449], [-1, -0.5], [0.5, 1], [0, 0], [1.5, 2], [-0.5, 0], [0.785398163397449, 1.17809724509617], [2.25, 3]}
CP(3) => []
x := {[-1.5, -1], [-1.5, -1], [0.392699081698724, 0.785398163397449], [-1, -0.5], [0.5, 1], [0, 0], [1.5, 2], [-0.5, 0], [1.17809724509617, 1.5707963267949], [2.25, 3]}
CP(2) => {[-1.5, -1], [-1.5, -1], [0.392699081698724, 0.785398163397449], [-1, -0.5], [0.5, 1], [0, 0], [1.5, 1.921626306698], [-0.5, 0], [1.17809724509617, 1.5707963267949], [2.25, 3]}
split: 9 2.625 (312)
x := {[-1.5, -1], [-1.5, -1], [-4.94065645841247e-324, 0.785398163397449], [-0.5, 0], [0, 0.5], [0, 0], [1, 1.5], [-1, -0.5], [0.785398163397449, 1.5707963267949], [2.25, 3]}
split: 2 0.392699 (313)
x := {[-1.5, -1], [-1.5, -1], [-4.94065645841247e-324, 0.785398163397449], [-0.5, 0], [0, 0.5], [0, 0], [1, 1.5], [-0.5, 0], [0.785398163397449, 1.5707963267949], [2.25, 3]}
split: 2 0.392699 (314)
x := {[-1.5, -1], [-1.5, -1], [-4.94065645841247e-324, 0.392699081698724], [-0.5, 0], [0, 0.5], [0, 0], [1.5, 2], [-0.5, 0], [0.785398163397449, 1.5707963267949], [2.25, 3]}
CP(1) => []
x := {[-1.5, -1], [-1.5, -1], [0.392699081698724, 0.785398163397449], [-0.5, 0], [0, 0.5], [0, 0], [1.5, 2], [-0.5, 0], [0.785398163397449, 1.5707963267949], [2.25, 3]}
split: 8 1.1781 (314)
x := {[-1.5, -1], [-1.5, -1], [-4.94065645841247e-324, 0.785398163397449], [-0.5, 0], [0.5, 1], [0, 0], [1, 1.5], [-1, -0.5], [0.785398163397449, 1.5707963267949], [2.25, 3]}
split: 2 0.392699 (315)
x := {[-1.5, -1], [-1.5, -1], [-4.94065645841247e-324, 0.785398163397449], [-0.5, 0], [0.5, 1], [0, 0], [1, 1.5], [-0.5, 0], [0.785398163397449, 1.5707963267949], [2.25, 3]}
split: 2 0.392699 (316)
x := {[-1.5, -1], [-1.5, -1], [-4.94065645841247e-324, 0.392699081698724], [-0.5, 0], [0.5, 1], [0, 0], [1.5, 2], [-0.5, 0], [0.785398163397449, 1.5707963267949], [2.25, 3]}
CP(2) => {[-1.5, -1], [-1.43959285297413, -1], [-4.94065645841247e-324, 0.387204789493637], [-0.5, 0], [0.5, 1], [0, 0], [1.5, 2], [-0.5, 0], [0.785398163397449, 1.5707963267949], [2.25, 3]}
split: 8 1.1781 (317)
x := {[-1.5, -1], [-1.5, -1], [0.392699081698724, 0.785398163397449], [-0.5, 0], [0.5, 1], [0, 0], [1.5, 2], [-0.5, 0], [0.785398163397449, 1.5707963267949], [2.25, 3]}
split: 8 1.1781 (318)
x := {[-2, -1.5], [-1.89809728810838, -1.44904864405419], [0.785398163397449, 1.5707963267949], [-1, -0.5], [0.5, 1], [0, 0], [1, 1.5], [-1, -0.5], [-4.94065645841247e-324, 0.785398163397449], [2.25, 3]}
CP(1) => []
x := {[-2, -1.5], [-1.44904864405419, -1], [0.785398163397449, 1.5707963267949], [-1, -0.5], [0.5, 1], [0, 0], [1, 1.5], [-1, -0.5], [-4.94065645841247e-324, 0.785398163397449], [2.25, 3]}
split: 8 0.392699 (318)
x := {[-2, -1.5], [-1.89809728810838, -1.44904864405419], [0.785398163397449, 1.5707963267949], [-1, -0.5], [0.5, 1], [0, 0], [1, 1.5], [-0.5, 0], [-4.94065645841247e-324, 0.785398163397449], [2.25, 3]}
CP(1) => []
x := {[-2, -1.5], [-1.44904864405419, -1], [0.785398163397449, 1.5707963267949], [-1, -0.5], [0.5, 1], [0, 0], [1, 1.5], [-0.5, 0], [-4.94065645841247e-324, 0.785398163397449], [2.25, 3]}
split: 8 0.392699 (318)
x := {[-2, -1.5], [-1.44904864405419, -1], [0.785398163397449, 1.17809724509617], [-1, -0.5], [0.5, 1], [0, 0], [1.5, 1.71724280282689], [-0.5, 0], [-4.94065645841247e-324, 0.187707642895598], [2.25, 3]}
CP(1) => []
x := {[-2, -1.5], [-1.44904864405419, -1], [1.17809724509617, 1.5707963267949], [-1, -0.5], [0.5, 1], [0, 0], [1.5, 1.71724280282689], [-0.5, 0], [-4.94065645841247e-324, 0.187707642895598], [2.25, 3]}
CP(1) => []
x := {[-2, -1.5], [-1.89809728810838, -1], [0.785398163397449, 1.5707963267949], [-0.5, 0], [0, 0.5], [0, 0], [1, 1.5], [-1, -0.5], [-4.94065645841247e-324, 0.785398163397449], [2.25, 3]}
split: 1 -1.44905 (317)
x := {[-2, -1.5], [-1.89809728810838, -1], [0.785398163397449, 1.5707963267949], [-0.5, 0], [0, 0.5], [0, 0], [1, 1.5], [-0.5, 0], [-4.94065645841247e-324, 0.785398163397449], [2.25, 3]}
split: 1 -1.44905 (318)
x := {[-2, -1.5], [-1.89809728810838, -1.44904864405419], [0.785398163397449, 1.5707963267949], [-0.5, 0], [0, 0.5], [0, 0], [1.5, 1.73034940291243], [-0.5, 0], [-4.94065645841247e-324, 0.199179998599883], [2.25, 3]}
CP(1) => []
x := {[-2, -1.5], [-1.44904864405419, -1], [0.785398163397449, 1.5707963267949], [-0.5, 0], [0, 0.5], [0, 0], [1.5, 1.73034940291243], [-0.5, 0], [-4.94065645841247e-324, 0.199179998599883], [2.25, 3]}
CP(1) => {[-2, -1.5], [-1.44904864405419, -1], [0.785398163397449, 1.5707963267949], [-0.5, 0], [0, 0.5], [0, 0], [1.5, 1.71724280282689], [-0.5, 0], [-4.94065645841247e-324, 0.187707642895598], [2.25, 3]}
split: 2 1.1781 (318)
x := {[-2, -1.5], [-1.89809728810838, -1], [0.785398163397449, 1.5707963267949], [-0.5, 0], [0.5, 1], [0, 0], [1, 1.5], [-1, -0.5], [-4.94065645841247e-324, 0.785398163397449], [2.25, 3]}
split: 1 -1.44905 (319)
x := {[-2, -1.5], [-1.89809728810838, -1], [0.785398163397449, 1.5707963267949], [-0.5, 0], [0.5, 1], [0, 0], [1, 1.5], [-0.5, 0], [-4.94065645841247e-324, 0.785398163397449], [2.25, 3]}
split: 1 -1.44905 (320)
x := {[-1.5, -1], [-1.5, -1], [0.785398163397449, 1.5707963267949], [-1, -0.5], [0.5, 1], [0, 0], [1, 1.5], [-1, -0.5], [-4.94065645841247e-324, 0.392699081698724], [2.25, 3]}
split: 2 1.1781 (321)
x := {[-1.5, -1], [-1.5, -1], [0.785398163397449, 1.5707963267949], [-1, -0.5], [0.5, 1], [0, 0], [1, 1.5], [-1, -0.5], [0.392699081698724, 0.785398163397449], [2.25, 3]}
split: 2 1.1781 (322)
x := {[-1.5, -1], [-1.5, -1], [0.785398163397449, 1.5707963267949], [-1, -0.5], [0.5, 1], [0, 0], [1, 1.5], [-0.5, 0], [-4.94065645841247e-324, 0.392699081698724], [2.25, 3]}
split: 2 1.1781 (323)
x := {[-1.5, -1], [-1.5, -1], [0.785398163397449, 1.5707963267949], [-1, -0.5], [0.5, 1], [0, 0], [1, 1.5], [-0.5, 0], [0.392699081698724, 0.785398163397449], [2.25, 3]}
split: 2 1.1781 (324)
x := {[-1.5, -1], [-1.5, -1], [0.785398163397449, 1.17809724509617], [-1, -0.5], [0.5, 1], [0, 0], [1.5, 1.71724280282689], [-0.5, 0], [-4.94065645841247e-324, 0.187707642895598], [2.25, 2.625]}
CP(1) => []
x := {[-1.5, -1], [-1.5, -1], [0.785398163397449, 1.17809724509617], [-1, -0.5], [0.5, 1], [0, 0], [1.5, 1.71724280282689], [-0.5, 0], [-4.94065645841247e-324, 0.187707642895598], [2.625, 3]}
CP(1) => {[-1.5, -1], [-1.5, -1], [0.785398163397449, 1.17809724509617], [-1, -0.5], [0.5, 1], [0, 0], [1.5, 1.70963346176227], [-0.49152473873975, 0], [-4.94065645841247e-324, 0.181058652996307], [2.625, 3]}
split: 0 -1.25 (324)
x := {[-1.44296841303095, -1], [-1.44296841303095, -1], [1.17809724509617, 1.5707963267949], [-1, -0.5], [0.5, 1], [0, 0], [1.5, 1.70526696755704], [-0.47984719505758, 0], [-4.94065645841247e-324, 0.177246911190641], [2.25, 2.625]}
CP(1) => []
x := {[-1.44296841303095, -1], [-1.44296841303095, -1], [1.17809724509617, 1.5707963267949], [-1, -0.5], [0.5, 1], [0, 0], [1.5, 1.70526696755704], [-0.47984719505758, 0], [-4.94065645841247e-324, 0.177246911190641], [2.625, 3]}
CP(1) => {[-1.44296841303095, -1], [-1.44296841303095, -1], [1.17809724509617, 1.5707963267949], [-1, -0.5], [0.5, 1], [0, 0], [1.5, 1.70277843545475], [-0.473211140216337, 0], [-4.94065645841247e-324, 0.175075708396667], [2.625, 3]}
split: 3 -0.75 (324)
x := {[-1.5, -1], [-1.5, -1], [0.785398163397449, 1.5707963267949], [-0.5, 0], [0, 0.5], [0, 0], [1, 1.5], [-1, -0.5], [-4.94065645841247e-324, 0.785398163397449], [2.25, 3]}
split: 8 0.392699 (325)
x := {[-1.5, -1], [-1.5, -1], [0.785398163397449, 1.5707963267949], [-0.5, 0], [0, 0.5], [0, 0], [1, 1.5], [-0.5, 0], [-4.94065645841247e-324, 0.785398163397449], [2.25, 3]}
split: 8 0.392699 (326)
x := {[-1.5, -1], [-1.5, -1], [0.785398163397449, 1.17809724509617], [-0.5, 0], [0, 0.5], [0, 0], [1.5, 1.73034940291243], [-0.5, 0], [-4.94065645841247e-324, 0.199179998599883], [2.25, 3]}
CP(1) => {[-1.5, -1], [-1.5, -1], [0.785398163397449, 1.17809724509617], [-0.5, 0], [0, 0.5], [0, 0], [1.5, 1.71724280282689], [-0.5, 0], [-4.94065645841247e-324, 0.187707642895598], [2.25, 3]}
split: 9 2.625 (327)
x := {[-1.5, -1], [-1.5, -1], [1.17809724509617, 1.5707963267949], [-0.5, 0], [0, 0.5], [0, 0], [1.5, 1.73034940291243], [-0.5, 0], [-4.94065645841247e-324, 0.199179998599883], [2.25, 3]}
CP(3) => {[-1.44296841303095, -1], [-1.44296841303095, -1], [1.17809724509617, 1.5707963267949], [-0.5, 0], [0, 0.5], [0, 0], [1.5, 1.70526696755704], [-0.47984719505758, 0], [-4.94065645841247e-324, 0.177246911190641], [2.25, 3]}
split: 9 2.625 (328)
x := {[-1.5, -1], [-1.5, -1], [0.785398163397449, 1.5707963267949], [-0.5, 0], [0.5, 1], [0, 0], [1, 1.5], [-1, -0.5], [-4.94065645841247e-324, 0.785398163397449], [2.25, 3]}
split: 8 0.392699 (329)
x := {[-1.5, -1], [-1.5, -1], [0.785398163397449, 1.5707963267949], [-0.5, 0], [0.5, 1], [0, 0], [1, 1.5], [-0.5, 0], [-4.94065645841247e-324, 0.785398163397449], [2.25, 3]}
split: 8 0.392699 (330)
x := {[-2, -1.5], [-1.89809728810838, -1.44904864405419], [0.785398163397449, 1.5707963267949], [-1, -0.5], [0.5, 1], [0, 0], [1, 1.5], [-1, -0.5], [0.785398163397449, 1.5707963267949], [2.25, 3]}
CP(1) => []
x := {[-2, -1.5], [-1.44904864405419, -1], [0.785398163397449, 1.5707963267949], [-1, -0.5], [0.5, 1], [0, 0], [1, 1.5], [-1, -0.5], [0.785398163397449, 1.5707963267949], [2.25, 3]}
split: 2 1.1781 (330)
x := {[-2, -1.5], [-1.89809728810838, -1.44904864405419], [0.785398163397449, 1.5707963267949], [-1, -0.5], [0.5, 1], [0, 0], [1, 1.5], [-0.5, 0], [0.785398163397449, 1.5707963267949], [2.25, 3]}
CP(1) => []
x := {[-2, -1.5], [-1.44904864405419, -1], [0.785398163397449, 1.5707963267949], [-1, -0.5], [0.5, 1], [0, 0], [1, 1.5], [-0.5, 0], [0.785398163397449, 1.5707963267949], [2.25, 3]}
split: 2 1.1781 (330)
x := {[-2, -1.5], [-1.44904864405419, -1], [0.785398163397449, 1.17809724509617], [-1, -0.5], [0.5, 1], [0, 0], [1.5, 2], [-0.5, 0], [0.785398163397449, 1.5707963267949], [2.25, 3]}
CP(1) => []
x := {[-2, -1.5], [-1.44904864405419, -1], [1.17809724509617, 1.5707963267949], [-1, -0.5], [0.5, 1], [0, 0], [1.5, 2], [-0.5, 0], [0.785398163397449, 1.5707963267949], [2.25, 3]}
CP(1) => []
x := {[-2, -1.5], [-1.89809728810838, -1], [0.785398163397449, 1.5707963267949], [-0.5, 0], [0, 0.5], [0, 0], [1, 1.5], [-1, -0.5], [0.785398163397449, 1.5707963267949], [2.25, 3]}
split: 1 -1.44905 (329)
x := {[-2, -1.5], [-1.89809728810838, -1], [0.785398163397449, 1.5707963267949], [-0.5, 0], [0, 0.5], [0, 0], [1, 1.5], [-0.5, 0], [0.785398163397449, 1.5707963267949], [2.25, 3]}
split: 1 -1.44905 (330)
x := {[-2, -1.5], [-1.89809728810838, -1.44904864405419], [0.785398163397449, 1.5707963267949], [-0.5, 0], [0, 0.5], [0, 0], [1.5, 2], [-0.5, 0], [0.785398163397449, 1.5707963267949], [2.25, 3]}
CP(1) => []
x := {[-2, -1.5], [-1.44904864405419, -1], [0.785398163397449, 1.5707963267949], [-0.5, 0], [0, 0.5], [0, 0], [1.5, 2], [-0.5, 0], [0.785398163397449, 1.5707963267949], [2.25, 3]}
split: 2 1.1781 (330)
x := {[-2, -1.5], [-1.89809728810838, -1], [0.785398163397449, 1.5707963267949], [-0.5, 0], [0.5, 1], [0, 0], [1, 1.5], [-1, -0.5], [0.785398163397449, 1.5707963267949], [2.25, 3]}
split: 1 -1.44905 (331)
x := {[-2, -1.5], [-1.89809728810838, -1], [0.785398163397449, 1.5707963267949], [-0.5, 0], [0.5, 1], [0, 0], [1, 1.5], [-0.5, 0], [0.785398163397449, 1.5707963267949], [2.25, 3]}
split: 1 -1.44905 (332)
x := {[-2, -1.5], [-1.89809728810838, -1.44904864405419], [0.785398163397449, 1.5707963267949], [-0.5, 0], [0.5, 1], [0, 0], [1.5, 2], [-0.5, 0], [0.785398163397449, 1.5707963267949], [2.25, 3]}
CP(1) => []
x := {[-2, -1.5], [-1.44904864405419, -1], [0.785398163397449, 1.5707963267949], [-0.5, 0], [0.5, 1], [0, 0], [1.5, 2], [-0.5, 0], [0.785398163397449, 1.5707963267949], [2.25, 3]}
split: 2 1.1781 (332)
x := {[-1.5, -1], [-1.5, -1], [0.785398163397449, 1.17809724509617], [-1, -0.5], [0.5, 1], [0, 0], [1, 1.5], [-1, -0.5], [0.785398163397449, 1.5707963267949], [2.25, 3]}
split: 8 1.1781 (333)
x := {[-1.5, -1], [-1.5, -1], [1.17809724509617, 1.5707963267949], [-1, -0.5], [0.5, 1], [0, 0], [1, 1.5], [-1, -0.5], [0.785398163397449, 1.5707963267949], [2.25, 3]}
CP(3) => {[-1.44296841303095, -1], [-1.44296841303095, -1], [1.17809724509617, 1.5707963267949], [-1, -0.5], [0.5, 1], [0, 0], [1, 1.5], [-1, -0.5], [0.785398163397449, 1.5707963267949], [2.25, 3]}
split: 8 1.1781 (334)
x := {[-1.5, -1], [-1.5, -1], [0.785398163397449, 1.17809724509617], [-1, -0.5], [0.5, 1], [0, 0], [1, 1.5], [-0.5, 0], [0.785398163397449, 1.5707963267949], [2.25, 3]}
split: 8 1.1781 (335)
x := {[-1.5, -1], [-1.5, -1], [1.17809724509617, 1.5707963267949], [-1, -0.5], [0.5, 1], [0, 0], [1, 1.5], [-0.5, 0], [0.785398163397449, 1.5707963267949], [2.25, 3]}
CP(3) => {[-1.44296841303095, -1], [-1.44296841303095, -1], [1.17809724509617, 1.5707963267949], [-1, -0.5], [0.5, 1], [0, 0], [1, 1.5], [-0.5, 0], [0.785398163397449, 1.5707963267949], [2.25, 3]}
split: 8 1.1781 (336)
x := {[-1.5, -1], [-1.5, -1], [0.785398163397449, 1.17809724509617], [-1, -0.5], [0.5, 1], [0, 0], [1.5, 2], [-0.5, 0], [0.785398163397449, 1.17809724509617], [2.25, 3]}
CP(3) => []
x := {[-1.5, -1], [-1.5, -1], [0.785398163397449, 1.17809724509617], [-1, -0.5], [0.5, 1], [0, 0], [1.5, 2], [-0.5, 0], [1.17809724509617, 1.5707963267949], [2.25, 3]}
CP(2) => {[-1.5, -1], [-1.5, -1], [0.785398163397449, 1.17809724509617], [-1, -0.5], [0.5, 1], [0, 0], [1.5, 1.921626306698], [-0.5, 0], [1.17809724509617, 1.5707963267949], [2.25, 3]}
split: 9 2.625 (336)
x := {[-1.44296841303095, -1], [-1.44296841303095, -1], [1.17809724509617, 1.5707963267949], [-1, -0.5], [0.5, 1], [0, 0], [1.5, 2], [-0.5, 0], [0.785398163397449, 1.17809724509617], [2.25, 3]}
CP(3) => []
x := {[-1.44296841303095, -1], [-1.44296841303095, -1], [1.17809724509617, 1.5707963267949], [-1, -0.5], [0.5, 1], [0, 0], [1.5, 2], [-0.5, 0], [1.17809724509617, 1.5707963267949], [2.25, 3]}
CP(2) => {[-1.44296841303095, -1], [-1.44296841303095, -1], [1.17809724509617, 1.5707963267949], [-1, -0.5], [0.5, 1], [0, 0], [1.5, 1.921626306698], [-0.5, 0], [1.17809724509617, 1.5707963267949], [2.25, 3]}
split: 9 2.625 (336)
x := {[-1.5, -1], [-1.5, -1], [0.785398163397449, 1.5707963267949], [-0.5, 0], [0, 0.5], [0, 0], [1, 1.5], [-1, -0.5], [0.785398163397449, 1.5707963267949], [2.25, 3]}
split: 2 1.1781 (337)
x := {[-1.5, -1], [-1.5, -1], [0.785398163397449, 1.5707963267949], [-0.5, 0], [0, 0.5], [0, 0], [1, 1.5], [-0.5, 0], [0.785398163397449, 1.5707963267949], [2.25, 3]}
split: 2 1.1781 (338)
x := {[-1.5, -1], [-1.5, -1], [0.785398163397449, 1.17809724509617], [-0.5, 0], [0, 0.5], [0, 0], [1.5, 2], [-0.5, 0], [0.785398163397449, 1.5707963267949], [2.25, 3]}
split: 8 1.1781 (339)
x := {[-1.5, -1], [-1.5, -1], [1.17809724509617, 1.5707963267949], [-0.5, 0], [0, 0.5], [0, 0], [1.5, 2], [-0.5, 0], [0.785398163397449, 1.5707963267949], [2.25, 3]}
CP(3) => {[-1.44296841303095, -1], [-1.44296841303095, -1], [1.17809724509617, 1.5707963267949], [-0.5, 0], [0, 0.5], [0, 0], [1.5, 2], [-0.5, 0], [0.785398163397449, 1.5707963267949], [2.25, 3]}
split: 8 1.1781 (340)
x := {[-1.5, -1], [-1.5, -1], [0.785398163397449, 1.5707963267949], [-0.5, 0], [0.5, 1], [0, 0], [1, 1.5], [-1, -0.5], [0.785398163397449, 1.5707963267949], [2.25, 3]}
split: 2 1.1781 (341)
x := {[-1.5, -1], [-1.5, -1], [0.785398163397449, 1.5707963267949], [-0.5, 0], [0.5, 1], [0, 0], [1, 1.5], [-0.5, 0], [0.785398163397449, 1.5707963267949], [2.25, 3]}
split: 2 1.1781 (342)
x := {[-1.5, -1], [-1.5, -1], [0.785398163397449, 1.17809724509617], [-0.5, 0], [0.5, 1], [0, 0], [1.5, 2], [-0.5, 0], [0.785398163397449, 1.5707963267949], [2.25, 3]}
split: 8 1.1781 (343)
x := {[-1.5, -1], [-1.5, -1], [1.17809724509617, 1.5707963267949], [-0.5, 0], [0.5, 1], [0, 0], [1.5, 2], [-0.5, 0], [0.785398163397449, 1.5707963267949], [2.25, 3]}
CP(3) => {[-1.44296841303095, -1], [-1.44296841303095, -1], [1.17809724509617, 1.5707963267949], [-0.5, 0], [0.5, 1], [0, 0], [1.5, 2], [-0.5, 0], [0.785398163397449, 1.5707963267949], [2.25, 3]}
split: 8 1.1781 (344)
x := {[-1.5, -1], [-1.5, -1], [-4.94065645841247e-324, 0.392699081698724], [-1, -0.5], [0.5, 1], [0, 0], [1, 1.5], [0, 0.5], [-4.94065645841247e-324, 0.785398163397449], [2.25, 3]}
CP(2) => {[-1.5, -1], [-1.43959285297413, -1], [-4.94065645841247e-324, 0.387204789493637], [-1, -0.5], [0.5, 1], [0, 0], [1, 1.5], [0, 0.5], [-4.94065645841247e-324, 0.785398163397449], [2.25, 3]}
split: 8 0.392699 (345)
x := {[-1.5, -1], [-1.5, -1], [0.392699081698724, 0.785398163397449], [-1, -0.5], [0.5, 1], [0, 0], [1, 1.5], [0, 0.5], [-4.94065645841247e-324, 0.785398163397449], [2.25, 3]}
split: 8 0.392699 (346)
x := {[-1.5, -1], [-1.5, -1], [-4.94065645841247e-324, 0.392699081698724], [-1, -0.5], [0.5, 1], [0, 0], [1, 1.5], [0.5, 1], [-4.94065645841247e-324, 0.785398163397449], [2.25, 3]}
CP(2) => {[-1.5, -1], [-1.43959285297413, -1], [-4.94065645841247e-324, 0.387204789493637], [-1, -0.5], [0.5, 1], [0, 0], [1, 1.5], [0.5, 1], [-4.94065645841247e-324, 0.785398163397449], [2.25, 3]}
split: 8 0.392699 (347)
x := {[-1.5, -1], [-1.5, -1], [0.392699081698724, 0.785398163397449], [-1, -0.5], [0.5, 1], [0, 0], [1, 1.5], [0.5, 1], [-4.94065645841247e-324, 0.785398163397449], [2.25, 3]}
split: 8 0.392699 (348)
x := {[-1.5, -1], [-1.43959285297413, -1], [-4.94065645841247e-324, 0.387204789493637], [-1, -0.5], [0.5, 1], [0, 0], [1.5, 1.90833187731717], [0, 0.5], [-4.94065645841247e-324, 0.358370854398642], [2.25, 2.625]}
CP(1) => []
x := {[-1.5, -1], [-1.43959285297413, -1], [-4.94065645841247e-324, 0.387204789493637], [-1, -0.5], [0.5, 1], [0, 0], [1.5, 1.90833187731717], [0, 0.5], [-4.94065645841247e-324, 0.358370854398642], [2.625, 3]}
CP(1) => {[-1.5, -1], [-1.43511446776916, -1], [-4.94065645841247e-324, 0.383053887716666], [-1, -0.5], [0.5, 1], [0, 0], [1.5, 1.90427099189402], [0, 0.5], [-4.94065645841247e-324, 0.354648577314122], [2.625, 3]}
split: 0 -1.25 (348)
x := {[-1.5, -1], [-1.5, -1], [0.392699081698724, 0.785398163397449], [-1, -0.5], [0.5, 1], [0, 0], [1.5, 1.91715741185101], [0, 0.5], [-4.94065645841247e-324, 0.366478509741674], [2.25, 2.625]}
CP(1) => []
x := {[-1.5, -1], [-1.5, -1], [0.392699081698724, 0.785398163397449], [-1, -0.5], [0.5, 1], [0, 0], [1.5, 1.91715741185101], [0, 0.5], [-4.94065645841247e-324, 0.366478509741674], [2.625, 3]}
CP(1) => {[-1.5, -1], [-1.5, -1], [0.392699081698724, 0.785398163397449], [-1, -0.5], [0.5, 1], [0, 0], [1.5, 1.90833187731717], [0, 0.5], [-4.94065645841247e-324, 0.358370854398642], [2.625, 3]}
split: 0 -1.25 (348)
x := {[-1.5, -1], [-1.5, -1], [-4.94065645841247e-324, 0.785398163397449], [-0.5, 0], [0, 0.5], [0, 0], [1, 1.5], [0, 0.5], [-4.94065645841247e-324, 0.785398163397449], [2.25, 3]}
split: 2 0.392699 (349)
x := {[-1.5, -1], [-1.5, -1], [-4.94065645841247e-324, 0.785398163397449], [-0.5, 0], [0, 0.5], [0, 0], [1, 1.5], [0.5, 1], [-4.94065645841247e-324, 0.785398163397449], [2.25, 3]}
split: 2 0.392699 (350)
x := {[-1.5, -1], [-1.5, -1], [-4.94065645841247e-324, 0.392699081698724], [-0.5, 0], [0, 0.5], [0, 0], [1.5, 1.93606821860723], [0, 0.5], [-4.94065645841247e-324, 0.383937310709108], [2.25, 3]}
CP(1) => []
x := {[-1.5, -1], [-1.5, -1], [0.392699081698724, 0.785398163397449], [-0.5, 0], [0, 0.5], [0, 0], [1.5, 1.93606821860723], [0, 0.5], [-4.94065645841247e-324, 0.383937310709108], [2.25, 3]}
CP(1) => {[-1.5, -1], [-1.5, -1], [0.392699081698724, 0.785398163397449], [-0.5, 0], [0, 0.5], [0, 0], [1.5, 1.91715741185101], [0, 0.5], [-4.94065645841247e-324, 0.366478509741674], [2.25, 3]}
split: 9 2.625 (350)
x := {[-1.5, -1], [-1.5, -1], [-4.94065645841247e-324, 0.785398163397449], [-0.5, 0], [0.5, 1], [0, 0], [1, 1.5], [0, 0.5], [-4.94065645841247e-324, 0.785398163397449], [2.25, 3]}
split: 2 0.392699 (351)
x := {[-1.5, -1], [-1.5, -1], [-4.94065645841247e-324, 0.785398163397449], [-0.5, 0], [0.5, 1], [0, 0], [1, 1.5], [0.5, 1], [-4.94065645841247e-324, 0.785398163397449], [2.25, 3]}
split: 2 0.392699 (352)
x := {[-1.5, -1], [-1.5, -1], [-4.94065645841247e-324, 0.392699081698724], [-0.5, 0], [0.5, 1], [0, 0], [1.5, 1.93606821860723], [0, 0.5], [-4.94065645841247e-324, 0.383937310709108], [2.25, 3]}
CP(2) => {[-1.5, -1], [-1.43959285297413, -1], [-4.94065645841247e-324, 0.387204789493637], [-0.5, 0], [0.5, 1], [0, 0], [1.5, 1.90833187731717], [0, 0.5], [-4.94065645841247e-324, 0.358370854398642], [2.25, 3]}
split: 9 2.625 (353)
x := {[-1.5, -1], [-1.5, -1], [0.392699081698724, 0.785398163397449], [-0.5, 0], [0.5, 1], [0, 0], [1.5, 1.93606821860723], [0, 0.5], [-4.94065645841247e-324, 0.383937310709108], [2.25, 3]}
CP(1) => {[-1.5, -1], [-1.5, -1], [0.392699081698724, 0.785398163397449], [-0.5, 0], [0.5, 1], [0, 0], [1.5, 1.91715741185101], [0, 0.5], [-4.94065645841247e-324, 0.366478509741674], [2.25, 3]}
split: 9 2.625 (354)
x := {[-1.5, -1], [-1.5, -1], [-4.94065645841247e-324, 0.392699081698724], [-1, -0.5], [0.5, 1], [0, 0], [1, 1.5], [0, 0.5], [0.785398163397449, 1.5707963267949], [2.25, 3]}
CP(2) => {[-1.5, -1], [-1.43959285297413, -1], [-4.94065645841247e-324, 0.387204789493637], [-1, -0.5], [0.5, 1], [0, 0], [1, 1.5], [0, 0.5], [0.785398163397449, 1.5707963267949], [2.25, 3]}
split: 8 1.1781 (355)
x := {[-1.5, -1], [-1.5, -1], [0.392699081698724, 0.785398163397449], [-1, -0.5], [0.5, 1], [0, 0], [1, 1.5], [0, 0.5], [0.785398163397449, 1.5707963267949], [2.25, 3]}
split: 8 1.1781 (356)
x := {[-1.5, -1], [-1.5, -1], [-4.94065645841247e-324, 0.392699081698724], [-1, -0.5], [0.5, 1], [0, 0], [1, 1.5], [0.5, 1], [0.785398163397449, 1.5707963267949], [2.25, 3]}
CP(2) => {[-1.5, -1], [-1.43959285297413, -1], [-4.94065645841247e-324, 0.387204789493637], [-1, -0.5], [0.5, 1], [0, 0], [1, 1.5], [0.5, 1], [0.785398163397449, 1.5707963267949], [2.25, 3]}
split: 8 1.1781 (357)
x := {[-1.5, -1], [-1.5, -1], [0.392699081698724, 0.785398163397449], [-1, -0.5], [0.5, 1], [0, 0], [1, 1.5], [0.5, 1], [0.785398163397449, 1.5707963267949], [2.25, 3]}
split: 8 1.1781 (358)
x := {[-1.5, -1], [-1.43959285297413, -1], [-4.94065645841247e-324, 0.387204789493637], [-1, -0.5], [0.5, 1], [0, 0], [1.5, 2], [0, 0.5], [0.785398163397449, 1.17809724509617], [2.25, 3]}
CP(3) => []
x := {[-1.5, -1], [-1.43959285297413, -1], [-4.94065645841247e-324, 0.387204789493637], [-1, -0.5], [0.5, 1], [0, 0], [1.5, 2], [0, 0.5], [1.17809724509617, 1.5707963267949], [2.25, 3]}
CP(2) => {[-1.5, -1], [-1.4291846185739, -1], [-4.94065645841247e-324, 0.377568308419987], [-1, -0.5], [0.5, 1], [0, 0], [1.5, 1.85754077426544], [0, 0.5], [1.17809724509617, 1.5707963267949], [2.25, 3]}
split: 9 2.625 (358)
x := {[-1.5, -1], [-1.5, -1], [0.392699081698724, 0.785398163397449], [-1, -0.5], [0.5, 1], [0, 0], [1.5, 2], [0, 0.5], [0.785398163397449, 1.17809724509617], [2.25, 3]}
CP(3) => []
x := {[-1.5, -1], [-1.5, -1], [0.392699081698724, 0.785398163397449], [-1, -0.5], [0.5, 1], [0, 0], [1.5, 2], [0, 0.5], [1.17809724509617, 1.5707963267949], [2.25, 3]}
CP(2) => {[-1.5, -1], [-1.5, -1], [0.392699081698724, 0.785398163397449], [-1, -0.5], [0.5, 1], [0, 0], [1.5, 1.85754077426544], [0, 0.5], [1.17809724509617, 1.5707963267949], [2.25, 3]}
split: 9 2.625 (358)
x := {[-1.5, -1], [-1.5, -1], [-4.94065645841247e-324, 0.785398163397449], [-0.5, 0], [0, 0.5], [0, 0], [1, 1.5], [0, 0.5], [0.785398163397449, 1.5707963267949], [2.25, 3]}
split: 2 0.392699 (359)
x := {[-1.5, -1], [-1.5, -1], [-4.94065645841247e-324, 0.785398163397449], [-0.5, 0], [0, 0.5], [0, 0], [1, 1.5], [0.5, 1], [0.785398163397449, 1.5707963267949], [2.25, 3]}
split: 2 0.392699 (360)
x := {[-1.5, -1], [-1.5, -1], [-4.94065645841247e-324, 0.392699081698724], [-0.5, 0], [0, 0.5], [0, 0], [1.5, 2], [0, 0.5], [0.785398163397449, 1.5707963267949], [2.25, 3]}
CP(1) => []
x := {[-1.5, -1], [-1.5, -1], [0.392699081698724, 0.785398163397449], [-0.5, 0], [0, 0.5], [0, 0], [1.5, 2], [0, 0.5], [0.785398163397449, 1.5707963267949], [2.25, 3]}
split: 8 1.1781 (360)
x := {[-1.5, -1], [-1.5, -1], [-4.94065645841247e-324, 0.785398163397449], [-0.5, 0], [0.5, 1], [0, 0], [1, 1.5], [0, 0.5], [0.785398163397449, 1.5707963267949], [2.25, 3]}
split: 2 0.392699 (361)
x := {[-1.5, -1], [-1.5, -1], [-4.94065645841247e-324, 0.785398163397449], [-0.5, 0], [0.5, 1], [0, 0], [1, 1.5], [0.5, 1], [0.785398163397449, 1.5707963267949], [2.25, 3]}
split: 2 0.392699 (362)
x := {[-1.5, -1], [-1.5, -1], [-4.94065645841247e-324, 0.392699081698724], [-0.5, 0], [0.5, 1], [0, 0], [1.5, 2], [0, 0.5], [0.785398163397449, 1.5707963267949], [2.25, 3]}
CP(2) => {[-1.5, -1], [-1.43959285297413, -1], [-4.94065645841247e-324, 0.387204789493637], [-0.5, 0], [0.5, 1], [0, 0], [1.5, 2], [0, 0.5], [0.785398163397449, 1.5707963267949], [2.25, 3]}
split: 8 1.1781 (363)
x := {[-1.5, -1], [-1.5, -1], [0.392699081698724, 0.785398163397449], [-0.5, 0], [0.5, 1], [0, 0], [1.5, 2], [0, 0.5], [0.785398163397449, 1.5707963267949], [2.25, 3]}
split: 8 1.1781 (364)
x := {[-2, -1.5], [-1.89809728810838, -1.44904864405419], [0.785398163397449, 1.5707963267949], [-1, -0.5], [0.5, 1], [0, 0], [1, 1.5], [0, 0.5], [-4.94065645841247e-324, 0.785398163397449], [2.25, 3]}
CP(1) => []
x := {[-2, -1.5], [-1.44904864405419, -1], [0.785398163397449, 1.5707963267949], [-1, -0.5], [0.5, 1], [0, 0], [1, 1.5], [0, 0.5], [-4.94065645841247e-324, 0.785398163397449], [2.25, 3]}
split: 8 0.392699 (364)
x := {[-2, -1.5], [-1.89809728810838, -1.44904864405419], [0.785398163397449, 1.5707963267949], [-1, -0.5], [0.5, 1], [0, 0], [1, 1.5], [0.5, 1], [-4.94065645841247e-324, 0.785398163397449], [2.25, 3]}
CP(1) => []
x := {[-2, -1.5], [-1.44904864405419, -1], [0.785398163397449, 1.5707963267949], [-1, -0.5], [0.5, 1], [0, 0], [1, 1.5], [0.5, 1], [-4.94065645841247e-324, 0.785398163397449], [2.25, 3]}
split: 8 0.392699 (364)
x := {[-2, -1.5], [-1.44904864405419, -1], [0.785398163397449, 1.17809724509617], [-1, -0.5], [0.5, 1], [0, 0], [1.5, 1.91715741185101], [0, 0.5], [-4.94065645841247e-324, 0.366478509741674], [2.25, 3]}
CP(1) => []
x := {[-2, -1.5], [-1.44904864405419, -1], [1.17809724509617, 1.5707963267949], [-1, -0.5], [0.5, 1], [0, 0], [1.5, 1.91715741185101], [0, 0.5], [-4.94065645841247e-324, 0.366478509741674], [2.25, 3]}
CP(1) => []
x := {[-2, -1.5], [-1.89809728810838, -1], [0.785398163397449, 1.5707963267949], [-0.5, 0], [0, 0.5], [0, 0], [1, 1.5], [0, 0.5], [-4.94065645841247e-324, 0.785398163397449], [2.25, 3]}
split: 1 -1.44905 (363)
x := {[-2, -1.5], [-1.89809728810838, -1], [0.785398163397449, 1.5707963267949], [-0.5, 0], [0, 0.5], [0, 0], [1, 1.5], [0.5, 1], [-4.94065645841247e-324, 0.785398163397449], [2.25, 3]}
split: 1 -1.44905 (364)
x := {[-2, -1.5], [-1.89809728810838, -1.44904864405419], [0.785398163397449, 1.5707963267949], [-0.5, 0], [0, 0.5], [0, 0], [1.5, 1.93606821860723], [0, 0.5], [-4.94065645841247e-324, 0.383937310709108], [2.25, 3]}
CP(1) => []
x := {[-2, -1.5], [-1.44904864405419, -1], [0.785398163397449, 1.5707963267949], [-0.5, 0], [0, 0.5], [0, 0], [1.5, 1.93606821860723], [0, 0.5], [-4.94065645841247e-324, 0.383937310709108], [2.25, 3]}
CP(1) => {[-2, -1.5], [-1.44904864405419, -1], [0.785398163397449, 1.5707963267949], [-0.5, 0], [0, 0.5], [0, 0], [1.5, 1.91715741185101], [0, 0.5], [-4.94065645841247e-324, 0.366478509741674], [2.25, 3]}
split: 2 1.1781 (364)
x := {[-2, -1.5], [-1.89809728810838, -1], [0.785398163397449, 1.5707963267949], [-0.5, 0], [0.5, 1], [0, 0], [1, 1.5], [0, 0.5], [-4.94065645841247e-324, 0.785398163397449], [2.25, 3]}
split: 1 -1.44905 (365)
x := {[-2, -1.5], [-1.89809728810838, -1], [0.785398163397449, 1.5707963267949], [-0.5, 0], [0.5, 1], [0, 0], [1, 1.5], [0.5, 1], [-4.94065645841247e-324, 0.785398163397449], [2.25, 3]}
split: 1 -1.44905 (366)
x := {[-2, -1.5], [-1.89809728810838, -1.44904864405419], [0.785398163397449, 1.5707963267949], [-0.5, 0], [0.5, 1], [0, 0], [1.5, 1.93606821860723], [0, 0.5], [-4.94065645841247e-324, 0.383937310709108], [2.25, 3]}
CP(1) => []
x := {[-2, -1.5], [-1.44904864405419, -1], [0.785398163397449, 1.5707963267949], [-0.5, 0], [0.5, 1], [0, 0], [1.5, 1.93606821860723], [0, 0.5], [-4.94065645841247e-324, 0.383937310709108], [2.25, 3]}
CP(1) => {[-2, -1.5], [-1.44904864405419, -1], [0.785398163397449, 1.5707963267949], [-0.5, 0], [0.5, 1], [0, 0], [1.5, 1.91715741185101], [0, 0.5], [-4.94065645841247e-324, 0.366478509741674], [2.25, 3]}
split: 2 1.1781 (366)
x := {[-1.5, -1], [-1.5, -1], [0.785398163397449, 1.5707963267949], [-1, -0.5], [0.5, 1], [0, 0], [1, 1.5], [0, 0.5], [-4.94065645841247e-324, 0.392699081698724], [2.25, 3]}
split: 2 1.1781 (367)
x := {[-1.5, -1], [-1.5, -1], [0.785398163397449, 1.5707963267949], [-1, -0.5], [0.5, 1], [0, 0], [1, 1.5], [0, 0.5], [0.392699081698724, 0.785398163397449], [2.25, 3]}
split: 2 1.1781 (368)
x := {[-1.5, -1], [-1.5, -1], [0.785398163397449, 1.5707963267949], [-1, -0.5], [0.5, 1], [0, 0], [1, 1.5], [0.5, 1], [-4.94065645841247e-324, 0.392699081698724], [2.25, 3]}
split: 2 1.1781 (369)
x := {[-1.5, -1], [-1.5, -1], [0.785398163397449, 1.5707963267949], [-1, -0.5], [0.5, 1], [0, 0], [1, 1.5], [0.5, 1], [0.392699081698724, 0.785398163397449], [2.25, 3]}
split: 2 1.1781 (370)
x := {[-1.5, -1], [-1.5, -1], [0.785398163397449, 1.17809724509617], [-1, -0.5], [0.5, 1], [0, 0], [1.5, 1.91715741185101], [0, 0.5], [-4.94065645841247e-324, 0.366478509741674], [2.25, 2.625]}
CP(1) => []
x := {[-1.5, -1], [-1.5, -1], [0.785398163397449, 1.17809724509617], [-1, -0.5], [0.5, 1], [0, 0], [1.5, 1.91715741185101], [0, 0.5], [-4.94065645841247e-324, 0.366478509741674], [2.625, 3]}
CP(1) => {[-1.5, -1], [-1.5, -1], [0.785398163397449, 1.17809724509617], [-1, -0.5], [0.5, 1], [0, 0], [1.5, 1.90833187731717], [0, 0.5], [-4.94065645841247e-324, 0.358370854398642], [2.625, 3]}
split: 0 -1.25 (370)
x := {[-1.44296841303095, -1], [-1.44296841303095, -1], [1.17809724509617, 1.5707963267949], [-1, -0.5], [0.5, 1], [0, 0], [1.5, 1.90427099189402], [0, 0.5], [-4.94065645841247e-324, 0.354648577314122], [2.25, 2.625]}
CP(1) => []
x := {[-1.44296841303095, -1], [-1.44296841303095, -1], [1.17809724509617, 1.5707963267949], [-1, -0.5], [0.5, 1], [0, 0], [1.5, 1.90427099189402], [0, 0.5], [-4.94065645841247e-324, 0.354648577314122], [2.625, 3]}
split: 3 -0.75 (370)
x := {[-1.5, -1], [-1.5, -1], [0.785398163397449, 1.5707963267949], [-0.5, 0], [0, 0.5], [0, 0], [1, 1.5], [0, 0.5], [-4.94065645841247e-324, 0.785398163397449], [2.25, 3]}
split: 8 0.392699 (371)
x := {[-1.5, -1], [-1.5, -1], [0.785398163397449, 1.5707963267949], [-0.5, 0], [0, 0.5], [0, 0], [1, 1.5], [0.5, 1], [-4.94065645841247e-324, 0.785398163397449], [2.25, 3]}
split: 8 0.392699 (372)
x := {[-1.5, -1], [-1.5, -1], [0.785398163397449, 1.17809724509617], [-0.5, 0], [0, 0.5], [0, 0], [1.5, 1.93606821860723], [0, 0.5], [-4.94065645841247e-324, 0.383937310709108], [2.25, 3]}
CP(1) => {[-1.5, -1], [-1.5, -1], [0.785398163397449, 1.17809724509617], [-0.5, 0], [0, 0.5], [0, 0], [1.5, 1.91715741185101], [0, 0.5], [-4.94065645841247e-324, 0.366478509741674], [2.25, 3]}
split: 9 2.625 (373)
x := {[-1.5, -1], [-1.5, -1], [1.17809724509617, 1.5707963267949], [-0.5, 0], [0, 0.5], [0, 0], [1.5, 1.93606821860723], [0, 0.5], [-4.94065645841247e-324, 0.383937310709108], [2.25, 3]}
CP(3) => {[-1.44296841303095, -1], [-1.44296841303095, -1], [1.17809724509617, 1.5707963267949], [-0.5, 0], [0, 0.5], [0, 0], [1.5, 1.90427099189402], [0, 0.5], [-4.94065645841247e-324, 0.354648577314122], [2.25, 3]}
split: 9 2.625 (374)
x := {[-1.5, -1], [-1.5, -1], [0.785398163397449, 1.5707963267949], [-0.5, 0], [0.5, 1], [0, 0], [1, 1.5], [0, 0.5], [-4.94065645841247e-324, 0.785398163397449], [2.25, 3]}
split: 8 0.392699 (375)
x := {[-1.5, -1], [-1.5, -1], [0.785398163397449, 1.5707963267949], [-0.5, 0], [0.5, 1], [0, 0], [1, 1.5], [0.5, 1], [-4.94065645841247e-324, 0.785398163397449], [2.25, 3]}
split: 8 0.392699 (376)
x := {[-1.5, -1], [-1.5, -1], [0.785398163397449, 1.17809724509617], [-0.5, 0], [0.5, 1], [0, 0], [1.5, 1.93606821860723], [0, 0.5], [-4.94065645841247e-324, 0.383937310709108], [2.25, 3]}
CP(1) => {[-1.5, -1], [-1.5, -1], [0.785398163397449, 1.17809724509617], [-0.5, 0], [0.5, 1], [0, 0], [1.5, 1.91715741185101], [0, 0.5], [-4.94065645841247e-324, 0.366478509741674], [2.25, 3]}
split: 9 2.625 (377)
x := {[-1.5, -1], [-1.5, -1], [1.17809724509617, 1.5707963267949], [-0.5, 0], [0.5, 1], [0, 0], [1.5, 1.93606821860723], [0, 0.5], [-4.94065645841247e-324, 0.383937310709108], [2.25, 3]}
CP(3) => {[-1.44296841303095, -1], [-1.44296841303095, -1], [1.17809724509617, 1.5707963267949], [-0.5, 0], [0.5, 1], [0, 0], [1.5, 1.90427099189402], [0, 0.5], [-4.94065645841247e-324, 0.354648577314122], [2.25, 3]}
split: 9 2.625 (378)
x := {[-2, -1.5], [-1.89809728810838, -1.44904864405419], [0.785398163397449, 1.5707963267949], [-1, -0.5], [0.5, 1], [0, 0], [1, 1.5], [0, 0.5], [0.785398163397449, 1.5707963267949], [2.25, 3]}
CP(1) => []
x := {[-2, -1.5], [-1.44904864405419, -1], [0.785398163397449, 1.5707963267949], [-1, -0.5], [0.5, 1], [0, 0], [1, 1.5], [0, 0.5], [0.785398163397449, 1.5707963267949], [2.25, 3]}
split: 2 1.1781 (378)
x := {[-2, -1.5], [-1.89809728810838, -1.44904864405419], [0.785398163397449, 1.5707963267949], [-1, -0.5], [0.5, 1], [0, 0], [1, 1.5], [0.5, 1], [0.785398163397449, 1.5707963267949], [2.25, 3]}
CP(1) => []
x := {[-2, -1.5], [-1.44904864405419, -1], [0.785398163397449, 1.5707963267949], [-1, -0.5], [0.5, 1], [0, 0], [1, 1.5], [0.5, 1], [0.785398163397449, 1.5707963267949], [2.25, 3]}
split: 2 1.1781 (378)
x := {[-2, -1.5], [-1.44904864405419, -1], [0.785398163397449, 1.17809724509617], [-1, -0.5], [0.5, 1], [0, 0], [1.5, 2], [0, 0.5], [0.785398163397449, 1.5707963267949], [2.25, 3]}
CP(1) => []
x := {[-2, -1.5], [-1.44904864405419, -1], [1.17809724509617, 1.5707963267949], [-1, -0.5], [0.5, 1], [0, 0], [1.5, 2], [0, 0.5], [0.785398163397449, 1.5707963267949], [2.25, 3]}
CP(1) => []
x := {[-2, -1.5], [-1.89809728810838, -1], [0.785398163397449, 1.5707963267949], [-0.5, 0], [0, 0.5], [0, 0], [1, 1.5], [0, 0.5], [0.785398163397449, 1.5707963267949], [2.25, 3]}
split: 1 -1.44905 (377)
x := {[-2, -1.5], [-1.89809728810838, -1], [0.785398163397449, 1.5707963267949], [-0.5, 0], [0, 0.5], [0, 0], [1, 1.5], [0.5, 1], [0.785398163397449, 1.5707963267949], [2.25, 3]}
split: 1 -1.44905 (378)
x := {[-2, -1.5], [-1.89809728810838, -1.44904864405419], [0.785398163397449, 1.5707963267949], [-0.5, 0], [0, 0.5], [0, 0], [1.5, 2], [0, 0.5], [0.785398163397449, 1.5707963267949], [2.25, 3]}
CP(1) => []
x := {[-2, -1.5], [-1.44904864405419, -1], [0.785398163397449, 1.5707963267949], [-0.5, 0], [0, 0.5], [0, 0], [1.5, 2], [0, 0.5], [0.785398163397449, 1.5707963267949], [2.25, 3]}
split: 2 1.1781 (378)
x := {[-2, -1.5], [-1.89809728810838, -1], [0.785398163397449, 1.5707963267949], [-0.5, 0], [0.5, 1], [0, 0], [1, 1.5], [0, 0.5], [0.785398163397449, 1.5707963267949], [2.25, 3]}
split: 1 -1.44905 (379)
x := {[-2, -1.5], [-1.89809728810838, -1], [0.785398163397449, 1.5707963267949], [-0.5, 0], [0.5, 1], [0, 0], [1, 1.5], [0.5, 1], [0.785398163397449, 1.5707963267949], [2.25, 3]}
split: 1 -1.44905 (380)
x := {[-2, -1.5], [-1.89809728810838, -1.44904864405419], [0.785398163397449, 1.5707963267949], [-0.5, 0], [0.5, 1], [0, 0], [1.5, 2], [0, 0.5], [0.785398163397449, 1.5707963267949], [2.25, 3]}
CP(1) => []
x := {[-2, -1.5], [-1.44904864405419, -1], [0.785398163397449, 1.5707963267949], [-0.5, 0], [0.5, 1], [0, 0], [1.5, 2], [0, 0.5], [0.785398163397449, 1.5707963267949], [2.25, 3]}
split: 2 1.1781 (380)
x := {[-1.5, -1], [-1.5, -1], [0.785398163397449, 1.17809724509617], [-1, -0.5], [0.5, 1], [0, 0], [1, 1.5], [0, 0.5], [0.785398163397449, 1.5707963267949], [2.25, 3]}
split: 8 1.1781 (381)
x := {[-1.5, -1], [-1.5, -1], [1.17809724509617, 1.5707963267949], [-1, -0.5], [0.5, 1], [0, 0], [1, 1.5], [0, 0.5], [0.785398163397449, 1.5707963267949], [2.25, 3]}
CP(3) => {[-1.44296841303095, -1], [-1.44296841303095, -1], [1.17809724509617, 1.5707963267949], [-1, -0.5], [0.5, 1], [0, 0], [1, 1.5], [0, 0.5], [0.785398163397449, 1.5707963267949], [2.25, 3]}
split: 8 1.1781 (382)
x := {[-1.5, -1], [-1.5, -1], [0.785398163397449, 1.17809724509617], [-1, -0.5], [0.5, 1], [0, 0], [1, 1.5], [0.5, 1], [0.785398163397449, 1.5707963267949], [2.25, 3]}
split: 8 1.1781 (383)
x := {[-1.5, -1], [-1.5, -1], [1.17809724509617, 1.5707963267949], [-1, -0.5], [0.5, 1], [0, 0], [1, 1.5], [0.5, 1], [0.785398163397449, 1.5707963267949], [2.25, 3]}
CP(3) => {[-1.44296841303095, -1], [-1.44296841303095, -1], [1.17809724509617, 1.5707963267949], [-1, -0.5], [0.5, 1], [0, 0], [1, 1.5], [0.5, 1], [0.785398163397449, 1.5707963267949], [2.25, 3]}
split: 8 1.1781 (384)
x := {[-1.5, -1], [-1.5, -1], [0.785398163397449, 1.17809724509617], [-1, -0.5], [0.5, 1], [0, 0], [1.5, 2], [0, 0.5], [0.785398163397449, 1.17809724509617], [2.25, 3]}
CP(3) => []
x := {[-1.5, -1], [-1.5, -1], [0.785398163397449, 1.17809724509617], [-1, -0.5], [0.5, 1], [0, 0], [1.5, 2], [0, 0.5], [1.17809724509617, 1.5707963267949], [2.25, 3]}
CP(2) => {[-1.5, -1], [-1.5, -1], [0.785398163397449, 1.17809724509617], [-1, -0.5], [0.5, 1], [0, 0], [1.5, 1.85754077426544], [0, 0.5], [1.17809724509617, 1.5707963267949], [2.25, 3]}
split: 9 2.625 (384)
x := {[-1.44296841303095, -1], [-1.44296841303095, -1], [1.17809724509617, 1.5707963267949], [-1, -0.5], [0.5, 1], [0, 0], [1.5, 2], [0, 0.5], [0.785398163397449, 1.17809724509617], [2.25, 3]}
CP(3) => []
x := {[-1.44296841303095, -1], [-1.44296841303095, -1], [1.17809724509617, 1.5707963267949], [-1, -0.5], [0.5, 1], [0, 0], [1.5, 2], [0, 0.5], [1.17809724509617, 1.5707963267949], [2.25, 3]}
CP(2) => {[-1.44296841303095, -1], [-1.44296841303095, -1], [1.17809724509617, 1.5707963267949], [-1, -0.5], [0.5, 1], [0, 0], [1.5, 1.85754077426544], [0, 0.5], [1.17809724509617, 1.5707963267949], [2.25, 3]}
split: 9 2.625 (384)
x := {[-1.5, -1], [-1.5, -1], [0.785398163397449, 1.5707963267949], [-0.5, 0], [0, 0.5], [0, 0], [1, 1.5], [0, 0.5], [0.785398163397449, 1.5707963267949], [2.25, 3]}
split: 2 1.1781 (385)
x := {[-1.5, -1], [-1.5, -1], [0.785398163397449, 1.5707963267949], [-0.5, 0], [0, 0.5], [0, 0], [1, 1.5], [0.5, 1], [0.785398163397449, 1.5707963267949], [2.25, 3]}
split: 2 1.1781 (386)
x := {[-1.5, -1], [-1.5, -1], [0.785398163397449, 1.17809724509617], [-0.5, 0], [0, 0.5], [0, 0], [1.5, 2], [0, 0.5], [0.785398163397449, 1.5707963267949], [2.25, 3]}
split: 8 1.1781 (387)
x := {[-1.5, -1], [-1.5, -1], [1.17809724509617, 1.5707963267949], [-0.5, 0], [0, 0.5], [0, 0], [1.5, 2], [0, 0.5], [0.785398163397449, 1.5707963267949], [2.25, 3]}
CP(3) => {[-1.44296841303095, -1], [-1.44296841303095, -1], [1.17809724509617, 1.5707963267949], [-0.5, 0], [0, 0.5], [0, 0], [1.5, 2], [0, 0.5], [0.785398163397449, 1.5707963267949], [2.25, 3]}
split: 8 1.1781 (388)
x := {[-1.5, -1], [-1.5, -1], [0.785398163397449, 1.5707963267949], [-0.5, 0], [0.5, 1], [0, 0], [1, 1.5], [0, 0.5], [0.785398163397449, 1.5707963267949], [2.25, 3]}
split: 2 1.1781 (389)
x := {[-1.5, -1], [-1.5, -1], [0.785398163397449, 1.5707963267949], [-0.5, 0], [0.5, 1], [0, 0], [1, 1.5], [0.5, 1], [0.785398163397449, 1.5707963267949], [2.25, 3]}
split: 2 1.1781 (390)
x := {[-1.5, -1], [-1.5, -1], [0.785398163397449, 1.17809724509617], [-0.5, 0], [0.5, 1], [0, 0], [1.5, 2], [0, 0.5], [0.785398163397449, 1.5707963267949], [2.25, 3]}
split: 8 1.1781 (391)
x := {[-1.5, -1], [-1.5, -1], [1.17809724509617, 1.5707963267949], [-0.5, 0], [0.5, 1], [0, 0], [1.5, 2], [0, 0.5], [0.785398163397449, 1.5707963267949], [2.25, 3]}
CP(3) => {[-1.44296841303095, -1], [-1.44296841303095, -1], [1.17809724509617, 1.5707963267949], [-0.5, 0], [0.5, 1], [0, 0], [1.5, 2], [0, 0.5], [0.785398163397449, 1.5707963267949], [2.25, 3]}
split: 8 1.1781 (392)
x := {[-1.5, -1], [-1.5, -1], [-4.94065645841247e-324, 0.785398163397449], [0, 0.5], [0, 0.5], [0, 0], [1, 1.5], [-1, -0.5], [-4.94065645841247e-324, 0.785398163397449], [2.25, 3]}
split: 2 0.392699 (393)
x := {[-1.5, -1], [-1.5, -1], [-4.94065645841247e-324, 0.785398163397449], [0, 0.5], [0, 0.5], [0, 0], [1, 1.5], [-0.5, 0], [-4.94065645841247e-324, 0.785398163397449], [2.25, 3]}
split: 2 0.392699 (394)
x := {[-1.5, -1], [-1.5, -1], [-4.94065645841247e-324, 0.392699081698724], [0, 0.5], [0, 0.5], [0, 0], [1.5, 1.73034940291243], [-0.5, 0], [-4.94065645841247e-324, 0.199179998599883], [2.25, 3]}
CP(2) => {[-1.5, -1], [-1.43959285297413, -1], [-4.94065645841247e-324, 0.387204789493637], [0, 0.5], [0, 0.5], [0, 0], [1.5, 1.70963346176227], [-0.49152473873975, 0], [-4.94065645841247e-324, 0.181058652996307], [2.25, 3]}
split: 9 2.625 (395)
x := {[-1.5, -1], [-1.5, -1], [0.392699081698724, 0.785398163397449], [0, 0.5], [0, 0.5], [0, 0], [1.5, 1.73034940291243], [-0.5, 0], [-4.94065645841247e-324, 0.199179998599883], [2.25, 3]}
CP(1) => {[-1.5, -1], [-1.5, -1], [0.392699081698724, 0.785398163397449], [0, 0.5], [0, 0.5], [0, 0], [1.5, 1.71724280282689], [-0.5, 0], [-4.94065645841247e-324, 0.187707642895598], [2.25, 3]}
split: 9 2.625 (396)
x := {[-1.5, -1], [-1.5, -1], [-4.94065645841247e-324, 0.785398163397449], [0, 0.5], [0.5, 1], [0, 0], [1, 1.5], [-1, -0.5], [-4.94065645841247e-324, 0.785398163397449], [2.25, 3]}
split: 2 0.392699 (397)
x := {[-1.5, -1], [-1.5, -1], [-4.94065645841247e-324, 0.785398163397449], [0, 0.5], [0.5, 1], [0, 0], [1, 1.5], [-0.5, 0], [-4.94065645841247e-324, 0.785398163397449], [2.25, 3]}
split: 2 0.392699 (398)
x := {[-1.5, -1], [-1.5, -1], [-4.94065645841247e-324, 0.392699081698724], [0.5, 1], [0.5, 1], [0, 0], [1, 1.5], [-1, -0.5], [-4.94065645841247e-324, 0.785398163397449], [2.25, 3]}
CP(2) => {[-1.5, -1], [-1.43959285297413, -1], [-4.94065645841247e-324, 0.387204789493637], [0.5, 1], [0.5, 1], [0, 0], [1, 1.5], [-1, -0.5], [-4.94065645841247e-324, 0.785398163397449], [2.25, 3]}
split: 8 0.392699 (399)
x := {[-1.5, -1], [-1.5, -1], [0.392699081698724, 0.785398163397449], [0.5, 1], [0.5, 1], [0, 0], [1, 1.5], [-1, -0.5], [-4.94065645841247e-324, 0.785398163397449], [2.25, 3]}
split: 8 0.392699 (400)
x := {[-1.5, -1], [-1.5, -1], [-4.94065645841247e-324, 0.785398163397449], [0, 0.5], [0, 0.5], [0, 0], [1, 1.5], [-1, -0.5], [0.785398163397449, 1.5707963267949], [2.25, 3]}
split: 2 0.392699 (401)
x := {[-1.5, -1], [-1.5, -1], [-4.94065645841247e-324, 0.785398163397449], [0, 0.5], [0, 0.5], [0, 0], [1, 1.5], [-0.5, 0], [0.785398163397449, 1.5707963267949], [2.25, 3]}
CP(1) => []
x := {[-1.5, -1], [-1.5, -1], [-4.94065645841247e-324, 0.392699081698724], [0, 0.5], [0, 0.5], [0, 0], [1.5, 2], [-0.5, 0], [0.785398163397449, 1.5707963267949], [2.25, 3]}
CP(2) => {[-1.5, -1], [-1.43959285297413, -1], [-4.94065645841247e-324, 0.387204789493637], [0, 0.5], [0, 0.5], [0, 0], [1.5, 2], [-0.5, 0], [0.785398163397449, 1.5707963267949], [2.25, 3]}
split: 8 1.1781 (401)
x := {[-1.5, -1], [-1.5, -1], [0.392699081698724, 0.785398163397449], [0, 0.5], [0, 0.5], [0, 0], [1.5, 2], [-0.5, 0], [0.785398163397449, 1.5707963267949], [2.25, 3]}
split: 8 1.1781 (402)
x := {[-1.5, -1], [-1.5, -1], [-4.94065645841247e-324, 0.785398163397449], [0, 0.5], [0.5, 1], [0, 0], [1, 1.5], [-1, -0.5], [0.785398163397449, 1.5707963267949], [2.25, 3]}
split: 2 0.392699 (403)
x := {[-1.5, -1], [-1.5, -1], [-4.94065645841247e-324, 0.785398163397449], [0, 0.5], [0.5, 1], [0, 0], [1, 1.5], [-0.5, 0], [0.785398163397449, 1.5707963267949], [2.25, 3]}
split: 2 0.392699 (404)
x := {[-1.5, -1], [-1.5, -1], [-4.94065645841247e-324, 0.392699081698724], [0, 0.5], [0.5, 1], [0, 0], [1.5, 2], [-0.5, 0], [0.785398163397449, 1.5707963267949], [2.25, 3]}
CP(2) => {[-1.5, -1], [-1.43959285297413, -1], [-4.94065645841247e-324, 0.387204789493637], [0, 0.5], [0.5, 1], [0, 0], [1.5, 2], [-0.5, 0], [0.785398163397449, 1.5707963267949], [2.25, 3]}
split: 8 1.1781 (405)
x := {[-1.5, -1], [-1.5, -1], [0.392699081698724, 0.785398163397449], [0, 0.5], [0.5, 1], [0, 0], [1.5, 2], [-0.5, 0], [0.785398163397449, 1.5707963267949], [2.25, 3]}
split: 8 1.1781 (406)
x := {[-1.5, -1], [-1.5, -1], [-4.94065645841247e-324, 0.392699081698724], [0.5, 1], [0.5, 1], [0, 0], [1, 1.5], [-1, -0.5], [0.785398163397449, 1.5707963267949], [2.25, 3]}
CP(2) => {[-1.5, -1], [-1.43959285297413, -1], [-4.94065645841247e-324, 0.387204789493637], [0.5, 1], [0.5, 1], [0, 0], [1, 1.5], [-1, -0.5], [0.785398163397449, 1.5707963267949], [2.25, 3]}
split: 8 1.1781 (407)
x := {[-1.5, -1], [-1.5, -1], [0.392699081698724, 0.785398163397449], [0.5, 1], [0.5, 1], [0, 0], [1, 1.5], [-1, -0.5], [0.785398163397449, 1.5707963267949], [2.25, 3]}
split: 8 1.1781 (408)
x := {[-1.5, -1], [-1.5, -1], [-4.94065645841247e-324, 0.392699081698724], [0.5, 1], [0.5, 1], [0, 0], [1, 1.5], [-0.5, 0], [0.785398163397449, 1.5707963267949], [2.25, 3]}
CP(2) => {[-1.5, -1], [-1.43959285297413, -1], [-4.94065645841247e-324, 0.387204789493637], [0.5, 1], [0.5, 1], [0, 0], [1, 1.5], [-0.5, 0], [0.785398163397449, 1.5707963267949], [2.25, 3]}
split: 8 1.1781 (409)
x := {[-1.5, -1], [-1.5, -1], [0.392699081698724, 0.785398163397449], [0.5, 1], [0.5, 1], [0, 0], [1, 1.5], [-0.5, 0], [0.785398163397449, 1.5707963267949], [2.25, 3]}
split: 8 1.1781 (410)
x := {[-1.5, -1], [-1.43959285297413, -1], [-4.94065645841247e-324, 0.387204789493637], [0.5, 1], [0.5, 1], [0, 0], [1.5, 2], [-0.5, 0], [0.785398163397449, 1.17809724509617], [2.25, 3]}
CP(1) => []
x := {[-1.5, -1], [-1.43959285297413, -1], [-4.94065645841247e-324, 0.387204789493637], [0.5, 1], [0.5, 1], [0, 0], [1.5, 2], [-0.5, 0], [1.17809724509617, 1.5707963267949], [2.25, 3]}
CP(1) => []
x := {[-1.5, -1], [-1.5, -1], [0.392699081698724, 0.785398163397449], [0.5, 1], [0.5, 1], [0, 0], [1.5, 2], [-0.5, 0], [0.785398163397449, 1.17809724509617], [2.25, 3]}
CP(1) => []
x := {[-1.5, -1], [-1.5, -1], [0.392699081698724, 0.785398163397449], [0.5, 1], [0.5, 1], [0, 0], [1.5, 2], [-0.5, 0], [1.17809724509617, 1.5707963267949], [2.25, 3]}
CP(1) => []
x := {[-2, -1.5], [-1.89809728810838, -1], [0.785398163397449, 1.5707963267949], [0, 0.5], [0, 0.5], [0, 0], [1, 1.5], [-1, -0.5], [-4.94065645841247e-324, 0.785398163397449], [2.25, 3]}
split: 1 -1.44905 (407)
x := {[-2, -1.5], [-1.89809728810838, -1], [0.785398163397449, 1.5707963267949], [0, 0.5], [0, 0.5], [0, 0], [1, 1.5], [-0.5, 0], [-4.94065645841247e-324, 0.785398163397449], [2.25, 3]}
split: 1 -1.44905 (408)
x := {[-2, -1.5], [-1.89809728810838, -1.44904864405419], [0.785398163397449, 1.5707963267949], [0, 0.5], [0, 0.5], [0, 0], [1.5, 1.73034940291243], [-0.5, 0], [-4.94065645841247e-324, 0.199179998599883], [2.25, 3]}
CP(1) => []
x := {[-2, -1.5], [-1.44904864405419, -1], [0.785398163397449, 1.5707963267949], [0, 0.5], [0, 0.5], [0, 0], [1.5, 1.73034940291243], [-0.5, 0], [-4.94065645841247e-324, 0.199179998599883], [2.25, 3]}
CP(1) => {[-2, -1.5], [-1.44904864405419, -1], [0.785398163397449, 1.5707963267949], [0, 0.5], [0, 0.5], [0, 0], [1.5, 1.71724280282689], [-0.5, 0], [-4.94065645841247e-324, 0.187707642895598], [2.25, 3]}
split: 2 1.1781 (408)
x := {[-2, -1.5], [-1.89809728810838, -1], [0.785398163397449, 1.5707963267949], [0, 0.5], [0.5, 1], [0, 0], [1, 1.5], [-1, -0.5], [-4.94065645841247e-324, 0.785398163397449], [2.25, 3]}
split: 1 -1.44905 (409)
x := {[-2, -1.5], [-1.89809728810838, -1], [0.785398163397449, 1.5707963267949], [0, 0.5], [0.5, 1], [0, 0], [1, 1.5], [-0.5, 0], [-4.94065645841247e-324, 0.785398163397449], [2.25, 3]}
split: 1 -1.44905 (410)
x := {[-2, -1.5], [-1.89809728810838, -1.44904864405419], [0.785398163397449, 1.5707963267949], [0.5, 1], [0.5, 1], [0, 0], [1, 1.5], [-1, -0.5], [-4.94065645841247e-324, 0.785398163397449], [2.25, 3]}
CP(1) => []
x := {[-2, -1.5], [-1.44904864405419, -1], [0.785398163397449, 1.5707963267949], [0.5, 1], [0.5, 1], [0, 0], [1, 1.5], [-1, -0.5], [-4.94065645841247e-324, 0.785398163397449], [2.25, 3]}
split: 8 0.392699 (410)
x := {[-1.5, -1], [-1.5, -1], [0.785398163397449, 1.5707963267949], [0, 0.5], [0, 0.5], [0, 0], [1, 1.5], [-1, -0.5], [-4.94065645841247e-324, 0.785398163397449], [2.25, 3]}
split: 8 0.392699 (411)
x := {[-1.5, -1], [-1.5, -1], [0.785398163397449, 1.5707963267949], [0, 0.5], [0, 0.5], [0, 0], [1, 1.5], [-0.5, 0], [-4.94065645841247e-324, 0.785398163397449], [2.25, 3]}
split: 8 0.392699 (412)
x := {[-1.5, -1], [-1.5, -1], [0.785398163397449, 1.17809724509617], [0, 0.5], [0, 0.5], [0, 0], [1.5, 1.73034940291243], [-0.5, 0], [-4.94065645841247e-324, 0.199179998599883], [2.25, 3]}
CP(1) => {[-1.5, -1], [-1.5, -1], [0.785398163397449, 1.17809724509617], [0, 0.5], [0, 0.5], [0, 0], [1.5, 1.71724280282689], [-0.5, 0], [-4.94065645841247e-324, 0.187707642895598], [2.25, 3]}
split: 9 2.625 (413)
x := {[-1.5, -1], [-1.5, -1], [1.17809724509617, 1.5707963267949], [0, 0.5], [0, 0.5], [0, 0], [1.5, 1.73034940291243], [-0.5, 0], [-4.94065645841247e-324, 0.199179998599883], [2.25, 3]}
CP(3) => {[-1.44296841303095, -1], [-1.44296841303095, -1], [1.17809724509617, 1.5707963267949], [0, 0.5], [0, 0.5], [0, 0], [1.5, 1.70526696755704], [-0.47984719505758, 0], [-4.94065645841247e-324, 0.177246911190641], [2.25, 3]}
split: 9 2.625 (414)
x := {[-1.5, -1], [-1.5, -1], [0.785398163397449, 1.5707963267949], [0, 0.5], [0.5, 1], [0, 0], [1, 1.5], [-1, -0.5], [-4.94065645841247e-324, 0.785398163397449], [2.25, 3]}
split: 8 0.392699 (415)
x := {[-1.5, -1], [-1.5, -1], [0.785398163397449, 1.5707963267949], [0, 0.5], [0.5, 1], [0, 0], [1, 1.5], [-0.5, 0], [-4.94065645841247e-324, 0.785398163397449], [2.25, 3]}
split: 8 0.392699 (416)
x := {[-1.5, -1], [-1.5, -1], [0.785398163397449, 1.5707963267949], [0.5, 1], [0.5, 1], [0, 0], [1, 1.5], [-1, -0.5], [-4.94065645841247e-324, 0.392699081698724], [2.25, 3]}
CP(1) => []
x := {[-1.5, -1], [-1.5, -1], [0.785398163397449, 1.5707963267949], [0.5, 1], [0.5, 1], [0, 0], [1, 1.5], [-1, -0.5], [0.392699081698724, 0.785398163397449], [2.25, 3]}
split: 2 1.1781 (416)
x := {[-2, -1.5], [-1.89809728810838, -1], [0.785398163397449, 1.5707963267949], [0, 0.5], [0, 0.5], [0, 0], [1, 1.5], [-1, -0.5], [0.785398163397449, 1.5707963267949], [2.25, 3]}
split: 1 -1.44905 (417)
x := {[-2, -1.5], [-1.89809728810838, -1], [0.785398163397449, 1.5707963267949], [0, 0.5], [0, 0.5], [0, 0], [1, 1.5], [-0.5, 0], [0.785398163397449, 1.5707963267949], [2.25, 3]}
CP(1) => []
x := {[-2, -1.5], [-1.89809728810838, -1.44904864405419], [0.785398163397449, 1.5707963267949], [0, 0.5], [0, 0.5], [0, 0], [1.5, 2], [-0.5, 0], [0.785398163397449, 1.5707963267949], [2.25, 3]}
CP(1) => []
x := {[-2, -1.5], [-1.44904864405419, -1], [0.785398163397449, 1.5707963267949], [0, 0.5], [0, 0.5], [0, 0], [1.5, 2], [-0.5, 0], [0.785398163397449, 1.5707963267949], [2.25, 3]}
split: 2 1.1781 (416)
x := {[-2, -1.5], [-1.89809728810838, -1], [0.785398163397449, 1.5707963267949], [0, 0.5], [0.5, 1], [0, 0], [1, 1.5], [-1, -0.5], [0.785398163397449, 1.5707963267949], [2.25, 3]}
split: 1 -1.44905 (417)
x := {[-2, -1.5], [-1.89809728810838, -1], [0.785398163397449, 1.5707963267949], [0, 0.5], [0.5, 1], [0, 0], [1, 1.5], [-0.5, 0], [0.785398163397449, 1.5707963267949], [2.25, 3]}
split: 1 -1.44905 (418)
x := {[-2, -1.5], [-1.89809728810838, -1.44904864405419], [0.785398163397449, 1.5707963267949], [0, 0.5], [0.5, 1], [0, 0], [1.5, 2], [-0.5, 0], [0.785398163397449, 1.5707963267949], [2.25, 3]}
CP(1) => []
x := {[-2, -1.5], [-1.44904864405419, -1], [0.785398163397449, 1.5707963267949], [0, 0.5], [0.5, 1], [0, 0], [1.5, 2], [-0.5, 0], [0.785398163397449, 1.5707963267949], [2.25, 3]}
split: 2 1.1781 (418)
x := {[-2, -1.5], [-1.89809728810838, -1.44904864405419], [0.785398163397449, 1.5707963267949], [0.5, 1], [0.5, 1], [0, 0], [1, 1.5], [-1, -0.5], [0.785398163397449, 1.5707963267949], [2.25, 3]}
CP(1) => []
x := {[-2, -1.5], [-1.44904864405419, -1], [0.785398163397449, 1.5707963267949], [0.5, 1], [0.5, 1], [0, 0], [1, 1.5], [-1, -0.5], [0.785398163397449, 1.5707963267949], [2.25, 3]}
split: 2 1.1781 (418)
x := {[-2, -1.5], [-1.89809728810838, -1.44904864405419], [0.785398163397449, 1.5707963267949], [0.5, 1], [0.5, 1], [0, 0], [1, 1.5], [-0.5, 0], [0.785398163397449, 1.5707963267949], [2.25, 3]}
CP(1) => []
x := {[-2, -1.5], [-1.44904864405419, -1], [0.785398163397449, 1.5707963267949], [0.5, 1], [0.5, 1], [0, 0], [1, 1.5], [-0.5, 0], [0.785398163397449, 1.5707963267949], [2.25, 3]}
split: 2 1.1781 (418)
x := {[-2, -1.5], [-1.44904864405419, -1], [0.785398163397449, 1.17809724509617], [0.5, 1], [0.5, 1], [0, 0], [1.5, 2], [-0.5, 0], [0.785398163397449, 1.5707963267949], [2.25, 3]}
CP(1) => []
x := {[-2, -1.5], [-1.44904864405419, -1], [1.17809724509617, 1.5707963267949], [0.5, 1], [0.5, 1], [0, 0], [1.5, 2], [-0.5, 0], [0.785398163397449, 1.5707963267949], [2.25, 3]}
CP(1) => []
x := {[-1.5, -1], [-1.5, -1], [0.785398163397449, 1.5707963267949], [0, 0.5], [0, 0.5], [0, 0], [1, 1.5], [-1, -0.5], [0.785398163397449, 1.5707963267949], [2.25, 3]}
split: 2 1.1781 (417)
x := {[-1.5, -1], [-1.5, -1], [0.785398163397449, 1.5707963267949], [0, 0.5], [0, 0.5], [0, 0], [1, 1.5], [-0.5, 0], [0.785398163397449, 1.5707963267949], [2.25, 3]}
CP(1) => []
x := {[-1.5, -1], [-1.5, -1], [0.785398163397449, 1.17809724509617], [0, 0.5], [0, 0.5], [0, 0], [1.5, 2], [-0.5, 0], [0.785398163397449, 1.5707963267949], [2.25, 3]}
split: 8 1.1781 (417)
x := {[-1.5, -1], [-1.5, -1], [1.17809724509617, 1.5707963267949], [0, 0.5], [0, 0.5], [0, 0], [1.5, 2], [-0.5, 0], [0.785398163397449, 1.5707963267949], [2.25, 3]}
CP(3) => {[-1.44296841303095, -1], [-1.44296841303095, -1], [1.17809724509617, 1.5707963267949], [0, 0.5], [0, 0.5], [0, 0], [1.5, 2], [-0.5, 0], [0.785398163397449, 1.5707963267949], [2.25, 3]}
split: 8 1.1781 (418)
x := {[-1.5, -1], [-1.5, -1], [0.785398163397449, 1.5707963267949], [0, 0.5], [0.5, 1], [0, 0], [1, 1.5], [-1, -0.5], [0.785398163397449, 1.5707963267949], [2.25, 3]}
split: 2 1.1781 (419)
x := {[-1.5, -1], [-1.5, -1], [0.785398163397449, 1.5707963267949], [0, 0.5], [0.5, 1], [0, 0], [1, 1.5], [-0.5, 0], [0.785398163397449, 1.5707963267949], [2.25, 3]}
split: 2 1.1781 (420)
x := {[-1.5, -1], [-1.5, -1], [0.785398163397449, 1.17809724509617], [0, 0.5], [0.5, 1], [0, 0], [1.5, 2], [-0.5, 0], [0.785398163397449, 1.5707963267949], [2.25, 3]}
split: 8 1.1781 (421)
x := {[-1.5, -1], [-1.5, -1], [1.17809724509617, 1.5707963267949], [0, 0.5], [0.5, 1], [0, 0], [1.5, 2], [-0.5, 0], [0.785398163397449, 1.5707963267949], [2.25, 3]}
CP(3) => {[-1.44296841303095, -1], [-1.44296841303095, -1], [1.17809724509617, 1.5707963267949], [0, 0.5], [0.5, 1], [0, 0], [1.5, 2], [-0.5, 0], [0.785398163397449, 1.5707963267949], [2.25, 3]}
split: 8 1.1781 (422)
x := {[-1.5, -1], [-1.5, -1], [0.785398163397449, 1.17809724509617], [0.5, 1], [0.5, 1], [0, 0], [1, 1.5], [-1, -0.5], [0.785398163397449, 1.5707963267949], [2.25, 3]}
split: 8 1.1781 (423)
x := {[-1.5, -1], [-1.5, -1], [1.17809724509617, 1.5707963267949], [0.5, 1], [0.5, 1], [0, 0], [1, 1.5], [-1, -0.5], [0.785398163397449, 1.5707963267949], [2.25, 3]}
CP(3) => {[-1.44296841303095, -1], [-1.44296841303095, -1], [1.17809724509617, 1.5707963267949], [0.5, 1], [0.5, 1], [0, 0], [1, 1.5], [-1, -0.5], [0.785398163397449, 1.5707963267949], [2.25, 3]}
split: 8 1.1781 (424)
x := {[-1.5, -1], [-1.5, -1], [0.785398163397449, 1.17809724509617], [0.5, 1], [0.5, 1], [0, 0], [1, 1.5], [-0.5, 0], [0.785398163397449, 1.5707963267949], [2.25, 3]}
split: 8 1.1781 (425)
x := {[-1.5, -1], [-1.5, -1], [1.17809724509617, 1.5707963267949], [0.5, 1], [0.5, 1], [0, 0], [1, 1.5], [-0.5, 0], [0.785398163397449, 1.5707963267949], [2.25, 3]}
CP(3) => {[-1.44296841303095, -1], [-1.44296841303095, -1], [1.17809724509617, 1.5707963267949], [0.5, 1], [0.5, 1], [0, 0], [1, 1.5], [-0.5, 0], [0.785398163397449, 1.5707963267949], [2.25, 3]}
split: 8 1.1781 (426)
x := {[-1.5, -1], [-1.5, -1], [0.785398163397449, 1.17809724509617], [0.5, 1], [0.5, 1], [0, 0], [1.5, 2], [-0.5, 0], [0.785398163397449, 1.17809724509617], [2.25, 3]}
CP(1) => []
x := {[-1.5, -1], [-1.5, -1], [0.785398163397449, 1.17809724509617], [0.5, 1], [0.5, 1], [0, 0], [1.5, 2], [-0.5, 0], [1.17809724509617, 1.5707963267949], [2.25, 3]}
CP(1) => []
x := {[-1.44296841303095, -1], [-1.44296841303095, -1], [1.17809724509617, 1.5707963267949], [0.5, 1], [0.5, 1], [0, 0], [1.5, 2], [-0.5, 0], [0.785398163397449, 1.17809724509617], [2.25, 3]}
CP(1) => []
x := {[-1.44296841303095, -1], [-1.44296841303095, -1], [1.17809724509617, 1.5707963267949], [0.5, 1], [0.5, 1], [0, 0], [1.5, 2], [-0.5, 0], [1.17809724509617, 1.5707963267949], [2.25, 3]}
CP(1) => []
x := {[-1.5, -1], [-1.5, -1], [-4.94065645841247e-324, 0.785398163397449], [0, 0.5], [0, 0.5], [0, 0], [1, 1.5], [0, 0.5], [-4.94065645841247e-324, 0.785398163397449], [2.25, 3]}
split: 2 0.392699 (423)
x := {[-1.5, -1], [-1.5, -1], [-4.94065645841247e-324, 0.785398163397449], [0, 0.5], [0, 0.5], [0, 0], [1, 1.5], [0.5, 1], [-4.94065645841247e-324, 0.785398163397449], [2.25, 3]}
CP(1) => []
x := {[-1.5, -1], [-1.5, -1], [-4.94065645841247e-324, 0.785398163397449], [0, 0.5], [0.5, 1], [0, 0], [1, 1.5], [0, 0.5], [-4.94065645841247e-324, 0.785398163397449], [2.25, 3]}
split: 2 0.392699 (423)
x := {[-1.5, -1], [-1.5, -1], [-4.94065645841247e-324, 0.785398163397449], [0, 0.5], [0.5, 1], [0, 0], [1, 1.5], [0.5, 1], [-4.94065645841247e-324, 0.785398163397449], [2.25, 3]}
split: 2 0.392699 (424)
x := {[-1.5, -1], [-1.5, -1], [-4.94065645841247e-324, 0.392699081698724], [0, 0.5], [0.5, 1], [0, 0], [1.5, 1.93606821860723], [0, 0.5], [-4.94065645841247e-324, 0.383937310709108], [2.25, 3]}
CP(2) => {[-1.5, -1], [-1.43959285297413, -1], [-4.94065645841247e-324, 0.387204789493637], [0, 0.5], [0.5, 1], [0, 0], [1.5, 1.90833187731717], [0, 0.5], [-4.94065645841247e-324, 0.358370854398642], [2.25, 3]}
split: 9 2.625 (425)
x := {[-1.5, -1], [-1.5, -1], [0.392699081698724, 0.785398163397449], [0, 0.5], [0.5, 1], [0, 0], [1.5, 1.93606821860723], [0, 0.5], [-4.94065645841247e-324, 0.383937310709108], [2.25, 3]}
CP(1) => {[-1.5, -1], [-1.5, -1], [0.392699081698724, 0.785398163397449], [0, 0.5], [0.5, 1], [0, 0], [1.5, 1.91715741185101], [0, 0.5], [-4.94065645841247e-324, 0.366478509741674], [2.25, 3]}
split: 9 2.625 (426)
x := {[-1.5, -1], [-1.43959285297413, -1], [-4.94065645841247e-324, 0.387204789493637], [0.5, 1], [0.5, 1], [0, 0], [1.5, 1.90833187731717], [0, 0.5], [-4.94065645841247e-324, 0.358370854398642], [2.25, 2.625]}
CP(1) => []
x := {[-1.5, -1], [-1.43959285297413, -1], [-4.94065645841247e-324, 0.387204789493637], [0.5, 1], [0.5, 1], [0, 0], [1.5, 1.90833187731717], [0, 0.5], [-4.94065645841247e-324, 0.358370854398642], [2.625, 3]}
CP(1) => {[-1.5, -1], [-1.43511446776916, -1], [-4.94065645841247e-324, 0.383053887716666], [0.5, 1], [0.5, 1], [0, 0], [1.5, 1.90427099189402], [0, 0.5], [-4.94065645841247e-324, 0.354648577314122], [2.625, 3]}
split: 0 -1.25 (426)
x := {[-1.5, -1], [-1.5, -1], [0.392699081698724, 0.785398163397449], [0.5, 1], [0.5, 1], [0, 0], [1.5, 1.91715741185101], [0, 0.5], [-4.94065645841247e-324, 0.366478509741674], [2.25, 2.625]}
CP(1) => []
x := {[-1.5, -1], [-1.5, -1], [0.392699081698724, 0.785398163397449], [0.5, 1], [0.5, 1], [0, 0], [1.5, 1.91715741185101], [0, 0.5], [-4.94065645841247e-324, 0.366478509741674], [2.625, 3]}
CP(1) => {[-1.5, -1], [-1.5, -1], [0.392699081698724, 0.785398163397449], [0.5, 1], [0.5, 1], [0, 0], [1.5, 1.90833187731717], [0, 0.5], [-4.94065645841247e-324, 0.358370854398642], [2.625, 3]}
split: 0 -1.25 (426)
x := {[-1.5, -1], [-1.5, -1], [-4.94065645841247e-324, 0.785398163397449], [0, 0.5], [0, 0.5], [0, 0], [1, 1.5], [0, 0.5], [0.785398163397449, 1.5707963267949], [2.25, 3]}
split: 2 0.392699 (427)
x := {[-1.5, -1], [-1.5, -1], [-4.94065645841247e-324, 0.785398163397449], [0, 0.5], [0, 0.5], [0, 0], [1, 1.5], [0.5, 1], [0.785398163397449, 1.5707963267949], [2.25, 3]}
split: 2 0.392699 (428)
x := {[-1.5, -1], [-1.5, -1], [-4.94065645841247e-324, 0.392699081698724], [0, 0.5], [0, 0.5], [0, 0], [1.5, 2], [0, 0.5], [0.785398163397449, 1.5707963267949], [2.25, 3]}
CP(2) => {[-1.5, -1], [-1.43959285297413, -1], [-4.94065645841247e-324, 0.387204789493637], [0, 0.5], [0, 0.5], [0, 0], [1.5, 2], [0, 0.5], [0.785398163397449, 1.5707963267949], [2.25, 3]}
split: 8 1.1781 (429)
x := {[-1.5, -1], [-1.5, -1], [0.392699081698724, 0.785398163397449], [0, 0.5], [0, 0.5], [0, 0], [1.5, 2], [0, 0.5], [0.785398163397449, 1.5707963267949], [2.25, 3]}
split: 8 1.1781 (430)
x := {[-1.5, -1], [-1.5, -1], [-4.94065645841247e-324, 0.785398163397449], [0, 0.5], [0.5, 1], [0, 0], [1, 1.5], [0, 0.5], [0.785398163397449, 1.5707963267949], [2.25, 3]}
CP(1) => []
x := {[-1.5, -1], [-1.5, -1], [-4.94065645841247e-324, 0.785398163397449], [0, 0.5], [0.5, 1], [0, 0], [1, 1.5], [0.5, 1], [0.785398163397449, 1.5707963267949], [2.25, 3]}
split: 2 0.392699 (430)
x := {[-1.5, -1], [-1.5, -1], [-4.94065645841247e-324, 0.392699081698724], [0, 0.5], [0.5, 1], [0, 0], [1.5, 2], [0, 0.5], [0.785398163397449, 1.5707963267949], [2.25, 3]}
CP(2) => {[-1.5, -1], [-1.43959285297413, -1], [-4.94065645841247e-324, 0.387204789493637], [0, 0.5], [0.5, 1], [0, 0], [1.5, 2], [0, 0.5], [0.785398163397449, 1.5707963267949], [2.25, 3]}
split: 8 1.1781 (431)
x := {[-1.5, -1], [-1.5, -1], [0.392699081698724, 0.785398163397449], [0, 0.5], [0.5, 1], [0, 0], [1.5, 2], [0, 0.5], [0.785398163397449, 1.5707963267949], [2.25, 3]}
split: 8 1.1781 (432)
x := {[-2, -1.5], [-1.89809728810838, -1], [0.785398163397449, 1.5707963267949], [0, 0.5], [0, 0.5], [0, 0], [1, 1.5], [0, 0.5], [-4.94065645841247e-324, 0.785398163397449], [2.25, 3]}
split: 1 -1.44905 (433)
x := {[-2, -1.5], [-1.89809728810838, -1], [0.785398163397449, 1.5707963267949], [0, 0.5], [0, 0.5], [0, 0], [1, 1.5], [0.5, 1], [-4.94065645841247e-324, 0.785398163397449], [2.25, 3]}
CP(1) => []
x := {[-2, -1.5], [-1.89809728810838, -1], [0.785398163397449, 1.5707963267949], [0, 0.5], [0.5, 1], [0, 0], [1, 1.5], [0, 0.5], [-4.94065645841247e-324, 0.785398163397449], [2.25, 3]}
split: 1 -1.44905 (433)
x := {[-2, -1.5], [-1.89809728810838, -1], [0.785398163397449, 1.5707963267949], [0, 0.5], [0.5, 1], [0, 0], [1, 1.5], [0.5, 1], [-4.94065645841247e-324, 0.785398163397449], [2.25, 3]}
split: 1 -1.44905 (434)
x := {[-2, -1.5], [-1.89809728810838, -1.44904864405419], [0.785398163397449, 1.5707963267949], [0, 0.5], [0.5, 1], [0, 0], [1.5, 1.93606821860723], [0, 0.5], [-4.94065645841247e-324, 0.383937310709108], [2.25, 3]}
CP(1) => []
x := {[-2, -1.5], [-1.44904864405419, -1], [0.785398163397449, 1.5707963267949], [0, 0.5], [0.5, 1], [0, 0], [1.5, 1.93606821860723], [0, 0.5], [-4.94065645841247e-324, 0.383937310709108], [2.25, 3]}
CP(1) => {[-2, -1.5], [-1.44904864405419, -1], [0.785398163397449, 1.5707963267949], [0, 0.5], [0.5, 1], [0, 0], [1.5, 1.91715741185101], [0, 0.5], [-4.94065645841247e-324, 0.366478509741674], [2.25, 3]}
split: 2 1.1781 (434)
x := {[-2, -1.5], [-1.44904864405419, -1], [0.785398163397449, 1.17809724509617], [0.5, 1], [0.5, 1], [0, 0], [1.5, 1.91715741185101], [0, 0.5], [-4.94065645841247e-324, 0.366478509741674], [2.25, 3]}
CP(1) => []
x := {[-2, -1.5], [-1.44904864405419, -1], [1.17809724509617, 1.5707963267949], [0.5, 1], [0.5, 1], [0, 0], [1.5, 1.91715741185101], [0, 0.5], [-4.94065645841247e-324, 0.366478509741674], [2.25, 3]}
CP(1) => []
x := {[-1.5, -1], [-1.5, -1], [0.785398163397449, 1.5707963267949], [0, 0.5], [0, 0.5], [0, 0], [1, 1.5], [0, 0.5], [-4.94065645841247e-324, 0.785398163397449], [2.25, 3]}
split: 8 0.392699 (433)
x := {[-1.5, -1], [-1.5, -1], [0.785398163397449, 1.5707963267949], [0, 0.5], [0, 0.5], [0, 0], [1, 1.5], [0.5, 1], [-4.94065645841247e-324, 0.785398163397449], [2.25, 3]}
CP(1) => []
x := {[-1.5, -1], [-1.5, -1], [0.785398163397449, 1.5707963267949], [0, 0.5], [0.5, 1], [0, 0], [1, 1.5], [0, 0.5], [-4.94065645841247e-324, 0.785398163397449], [2.25, 3]}
split: 8 0.392699 (433)
x := {[-1.5, -1], [-1.5, -1], [0.785398163397449, 1.5707963267949], [0, 0.5], [0.5, 1], [0, 0], [1, 1.5], [0.5, 1], [-4.94065645841247e-324, 0.785398163397449], [2.25, 3]}
split: 8 0.392699 (434)
x := {[-1.5, -1], [-1.5, -1], [0.785398163397449, 1.17809724509617], [0, 0.5], [0.5, 1], [0, 0], [1.5, 1.93606821860723], [0, 0.5], [-4.94065645841247e-324, 0.383937310709108], [2.25, 3]}
CP(1) => {[-1.5, -1], [-1.5, -1], [0.785398163397449, 1.17809724509617], [0, 0.5], [0.5, 1], [0, 0], [1.5, 1.91715741185101], [0, 0.5], [-4.94065645841247e-324, 0.366478509741674], [2.25, 3]}
split: 9 2.625 (435)
x := {[-1.5, -1], [-1.5, -1], [1.17809724509617, 1.5707963267949], [0, 0.5], [0.5, 1], [0, 0], [1.5, 1.93606821860723], [0, 0.5], [-4.94065645841247e-324, 0.383937310709108], [2.25, 3]}
CP(3) => {[-1.44296841303095, -1], [-1.44296841303095, -1], [1.17809724509617, 1.5707963267949], [0, 0.5], [0.5, 1], [0, 0], [1.5, 1.90427099189402], [0, 0.5], [-4.94065645841247e-324, 0.354648577314122], [2.25, 3]}
split: 9 2.625 (436)
x := {[-1.5, -1], [-1.5, -1], [0.785398163397449, 1.17809724509617], [0.5, 1], [0.5, 1], [0, 0], [1.5, 1.91715741185101], [0, 0.5], [-4.94065645841247e-324, 0.366478509741674], [2.25, 2.625]}
CP(1) => []
x := {[-1.5, -1], [-1.5, -1], [0.785398163397449, 1.17809724509617], [0.5, 1], [0.5, 1], [0, 0], [1.5, 1.91715741185101], [0, 0.5], [-4.94065645841247e-324, 0.366478509741674], [2.625, 3]}
CP(1) => {[-1.5, -1], [-1.5, -1], [0.785398163397449, 1.17809724509617], [0.5, 1], [0.5, 1], [0, 0], [1.5, 1.90833187731717], [0, 0.5], [-4.94065645841247e-324, 0.358370854398642], [2.625, 3]}
split: 0 -1.25 (436)
x := {[-1.44296841303095, -1], [-1.44296841303095, -1], [1.17809724509617, 1.5707963267949], [0.5, 1], [0.5, 1], [0, 0], [1.5, 1.90427099189402], [0, 0.5], [-4.94065645841247e-324, 0.354648577314122], [2.25, 2.625]}
CP(1) => []
x := {[-1.44296841303095, -1], [-1.44296841303095, -1], [1.17809724509617, 1.5707963267949], [0.5, 1], [0.5, 1], [0, 0], [1.5, 1.90427099189402], [0, 0.5], [-4.94065645841247e-324, 0.354648577314122], [2.625, 3]}
split: 3 0.75 (436)
x := {[-2, -1.5], [-1.89809728810838, -1], [0.785398163397449, 1.5707963267949], [0, 0.5], [0, 0.5], [0, 0], [1, 1.5], [0, 0.5], [0.785398163397449, 1.5707963267949], [2.25, 3]}
split: 1 -1.44905 (437)
x := {[-2, -1.5], [-1.89809728810838, -1], [0.785398163397449, 1.5707963267949], [0, 0.5], [0, 0.5], [0, 0], [1, 1.5], [0.5, 1], [0.785398163397449, 1.5707963267949], [2.25, 3]}
split: 1 -1.44905 (438)
x := {[-2, -1.5], [-1.89809728810838, -1.44904864405419], [0.785398163397449, 1.5707963267949], [0, 0.5], [0, 0.5], [0, 0], [1.5, 2], [0, 0.5], [0.785398163397449, 1.5707963267949], [2.25, 3]}
CP(1) => []
x := {[-2, -1.5], [-1.44904864405419, -1], [0.785398163397449, 1.5707963267949], [0, 0.5], [0, 0.5], [0, 0], [1.5, 2], [0, 0.5], [0.785398163397449, 1.5707963267949], [2.25, 3]}
split: 2 1.1781 (438)
x := {[-2, -1.5], [-1.89809728810838, -1], [0.785398163397449, 1.5707963267949], [0, 0.5], [0.5, 1], [0, 0], [1, 1.5], [0, 0.5], [0.785398163397449, 1.5707963267949], [2.25, 3]}
CP(1) => []
x := {[-2, -1.5], [-1.89809728810838, -1], [0.785398163397449, 1.5707963267949], [0, 0.5], [0.5, 1], [0, 0], [1, 1.5], [0.5, 1], [0.785398163397449, 1.5707963267949], [2.25, 3]}
split: 1 -1.44905 (438)
x := {[-2, -1.5], [-1.89809728810838, -1.44904864405419], [0.785398163397449, 1.5707963267949], [0, 0.5], [0.5, 1], [0, 0], [1.5, 2], [0, 0.5], [0.785398163397449, 1.5707963267949], [2.25, 3]}
CP(1) => []
x := {[-2, -1.5], [-1.44904864405419, -1], [0.785398163397449, 1.5707963267949], [0, 0.5], [0.5, 1], [0, 0], [1.5, 2], [0, 0.5], [0.785398163397449, 1.5707963267949], [2.25, 3]}
split: 2 1.1781 (438)
x := {[-1.5, -1], [-1.5, -1], [0.785398163397449, 1.5707963267949], [0, 0.5], [0, 0.5], [0, 0], [1, 1.5], [0, 0.5], [0.785398163397449, 1.5707963267949], [2.25, 3]}
split: 2 1.1781 (439)
x := {[-1.5, -1], [-1.5, -1], [0.785398163397449, 1.5707963267949], [0, 0.5], [0, 0.5], [0, 0], [1, 1.5], [0.5, 1], [0.785398163397449, 1.5707963267949], [2.25, 3]}
split: 2 1.1781 (440)
x := {[-1.5, -1], [-1.5, -1], [0.785398163397449, 1.17809724509617], [0, 0.5], [0, 0.5], [0, 0], [1.5, 2], [0, 0.5], [0.785398163397449, 1.5707963267949], [2.25, 3]}
split: 8 1.1781 (441)
x := {[-1.5, -1], [-1.5, -1], [1.17809724509617, 1.5707963267949], [0, 0.5], [0, 0.5], [0, 0], [1.5, 2], [0, 0.5], [0.785398163397449, 1.5707963267949], [2.25, 3]}
CP(3) => {[-1.44296841303095, -1], [-1.44296841303095, -1], [1.17809724509617, 1.5707963267949], [0, 0.5], [0, 0.5], [0, 0], [1.5, 2], [0, 0.5], [0.785398163397449, 1.5707963267949], [2.25, 3]}
split: 8 1.1781 (442)
x := {[-1.5, -1], [-1.5, -1], [0.785398163397449, 1.5707963267949], [0, 0.5], [0.5, 1], [0, 0], [1, 1.5], [0, 0.5], [0.785398163397449, 1.5707963267949], [2.25, 3]}
CP(1) => []
x := {[-1.5, -1], [-1.5, -1], [0.785398163397449, 1.5707963267949], [0, 0.5], [0.5, 1], [0, 0], [1, 1.5], [0.5, 1], [0.785398163397449, 1.5707963267949], [2.25, 3]}
split: 2 1.1781 (442)
x := {[-1.5, -1], [-1.5, -1], [0.785398163397449, 1.17809724509617], [0, 0.5], [0.5, 1], [0, 0], [1.5, 2], [0, 0.5], [0.785398163397449, 1.5707963267949], [2.25, 3]}
split: 8 1.1781 (443)
x := {[-1.5, -1], [-1.5, -1], [1.17809724509617, 1.5707963267949], [0, 0.5], [0.5, 1], [0, 0], [1.5, 2], [0, 0.5], [0.785398163397449, 1.5707963267949], [2.25, 3]}
CP(3) => {[-1.44296841303095, -1], [-1.44296841303095, -1], [1.17809724509617, 1.5707963267949], [0, 0.5], [0.5, 1], [0, 0], [1.5, 2], [0, 0.5], [0.785398163397449, 1.5707963267949], [2.25, 3]}
split: 8 1.1781 (444)
x := {[-1.5, -1], [-1.43959285297413, -1], [-4.94065645841247e-324, 0.387204789493637], [-1, -0.5], [0.5, 1], [0, 0], [1, 1.5], [-1, -0.5], [-4.94065645841247e-324, 0.392699081698724], [2.25, 3]}
CP(1) => {[-1.5, -1], [-1.43511446776916, -1], [-4.94065645841247e-324, 0.383053887716666], [-1, -0.5], [0.5, 1], [0, 0], [1, 1.5], [-1, -0.5], [-4.94065645841247e-324, 0.392699081698724], [2.25, 3]}
split: 9 2.625 (445)
x := {[-1.5, -1], [-1.43959285297413, -1], [-4.94065645841247e-324, 0.387204789493637], [-1, -0.5], [0.5, 1], [0, 0], [1, 1.5], [-1, -0.5], [0.392699081698724, 0.785398163397449], [2.25, 3]}
CP(1) => {[-1.5, -1], [-1.43511446776916, -1], [-4.94065645841247e-324, 0.383053887716666], [-1, -0.5], [0.5, 1], [0, 0], [1, 1.5], [-1, -0.5], [0.392699081698724, 0.785398163397449], [2.25, 3]}
split: 9 2.625 (446)
x := {[-1.5, -1], [-1.5, -1], [0.392699081698724, 0.785398163397449], [-1, -0.5], [0.5, 1], [0, 0], [1, 1.5], [-1, -0.5], [-4.94065645841247e-324, 0.392699081698724], [2.25, 3]}
split: 9 2.625 (447)
x := {[-1.5, -1], [-1.5, -1], [0.392699081698724, 0.785398163397449], [-1, -0.5], [0.5, 1], [0, 0], [1, 1.5], [-1, -0.5], [0.392699081698724, 0.785398163397449], [2.25, 3]}
split: 9 2.625 (448)
x := {[-1.5, -1], [-1.43959285297413, -1], [-4.94065645841247e-324, 0.387204789493637], [-1, -0.5], [0.5, 1], [0, 0], [1, 1.5], [-0.5, 0], [-4.94065645841247e-324, 0.392699081698724], [2.25, 3]}
CP(1) => {[-1.5, -1], [-1.43511446776916, -1], [-4.94065645841247e-324, 0.383053887716666], [-1, -0.5], [0.5, 1], [0, 0], [1, 1.5], [-0.5, 0], [-4.94065645841247e-324, 0.392699081698724], [2.25, 3]}
split: 9 2.625 (449)
x := {[-1.5, -1], [-1.43959285297413, -1], [-4.94065645841247e-324, 0.387204789493637], [-1, -0.5], [0.5, 1], [0, 0], [1, 1.5], [-0.5, 0], [0.392699081698724, 0.785398163397449], [2.25, 3]}
CP(1) => {[-1.5, -1], [-1.43511446776916, -1], [-4.94065645841247e-324, 0.383053887716666], [-1, -0.5], [0.5, 1], [0, 0], [1, 1.5], [-0.5, 0], [0.392699081698724, 0.785398163397449], [2.25, 3]}
split: 9 2.625 (450)
x := {[-1.5, -1], [-1.5, -1], [0.392699081698724, 0.785398163397449], [-1, -0.5], [0.5, 1], [0, 0], [1, 1.5], [-0.5, 0], [-4.94065645841247e-324, 0.392699081698724], [2.25, 3]}
split: 9 2.625 (451)
x := {[-1.5, -1], [-1.5, -1], [0.392699081698724, 0.785398163397449], [-1, -0.5], [0.5, 1], [0, 0], [1, 1.5], [-0.5, 0], [0.392699081698724, 0.785398163397449], [2.25, 3]}
split: 9 2.625 (452)
x := {[-1.5, -1.25], [-1.43511446776916, -1], [-4.94065645841247e-324, 0.383053887716666], [-1, -0.5], [0.5, 1], [0, 0], [1.5, 1.70526696755704], [-0.47984719505758, 0], [-4.94065645841247e-324, 0.177246911190641], [2.625, 3]}
CP(1) => []
x := {[-1.25, -1], [-1.43511446776916, -1], [-4.94065645841247e-324, 0.383053887716666], [-1, -0.5], [0.5, 1], [0, 0], [1.5, 1.70526696755704], [-0.47984719505758, 0], [-4.94065645841247e-324, 0.177246911190641], [2.625, 3]}
CP(2) => {[-1.25, -1], [-1.25, -1], [-4.94065645841247e-324, 0.370341886128094], [-1, -0.5], [0.5, 1], [0, 0], [1.5, 1.70136578235607], [-0.469450336214469, 0], [-4.94065645841247e-324, 0.173843563714096], [2.625, 3]}
split: 3 -0.75 (452)
x := {[-1.5, -1.25], [-1.5, -1], [0.392699081698724, 0.785398163397449], [-1, -0.5], [0.5, 1], [0, 0], [1.5, 1.70963346176227], [-0.49152473873975, 0], [-4.94065645841247e-324, 0.181058652996307], [2.625, 3]}
CP(1) => {[-1.5, -1.25], [-1.45847586576825, -1], [0.392699081698724, 0.785398163397449], [-1, -0.5], [0.5, 1], [0, 0], [1.5, 1.70526696755704], [-0.47984719505758, 0], [-4.94065645841247e-324, 0.177246911190641], [2.625, 3]}
split: 3 -0.75 (453)
x := {[-1.25, -1], [-1.5, -1], [0.392699081698724, 0.785398163397449], [-1, -0.5], [0.5, 1], [0, 0], [1.5, 1.70963346176227], [-0.49152473873975, 0], [-4.94065645841247e-324, 0.181058652996307], [2.625, 3]}
CP(1) => []
x := {[-1.5, -1], [-1.5, -1], [-4.94065645841247e-324, 0.392699081698724], [-0.5, 0], [0, 0.5], [0, 0], [1, 1.5], [-1, -0.5], [-4.94065645841247e-324, 0.785398163397449], [2.25, 3]}
CP(1) => []
x := {[-1.5, -1], [-1.5, -1], [0.392699081698724, 0.785398163397449], [-0.5, 0], [0, 0.5], [0, 0], [1, 1.5], [-1, -0.5], [-4.94065645841247e-324, 0.785398163397449], [2.25, 3]}
split: 8 0.392699 (452)
x := {[-1.5, -1], [-1.5, -1], [-4.94065645841247e-324, 0.392699081698724], [-0.5, 0], [0, 0.5], [0, 0], [1, 1.5], [-0.5, 0], [-4.94065645841247e-324, 0.785398163397449], [2.25, 3]}
CP(1) => []
x := {[-1.5, -1], [-1.5, -1], [0.392699081698724, 0.785398163397449], [-0.5, 0], [0, 0.5], [0, 0], [1, 1.5], [-0.5, 0], [-4.94065645841247e-324, 0.785398163397449], [2.25, 3]}
split: 8 0.392699 (452)
x := {[-1.5, -1], [-1.5, -1], [0.392699081698724, 0.785398163397449], [-0.5, 0], [0, 0.5], [0, 0], [1.5, 1.71724280282689], [-0.5, 0], [-4.94065645841247e-324, 0.187707642895598], [2.25, 2.625]}
CP(1) => []
x := {[-1.5, -1], [-1.5, -1], [0.392699081698724, 0.785398163397449], [-0.5, 0], [0, 0.5], [0, 0], [1.5, 1.71724280282689], [-0.5, 0], [-4.94065645841247e-324, 0.187707642895598], [2.625, 3]}
CP(1) => {[-1.5, -1], [-1.5, -1], [0.392699081698724, 0.785398163397449], [-0.5, 0], [0, 0.5], [0, 0], [1.5, 1.70963346176227], [-0.49152473873975, 0], [-4.94065645841247e-324, 0.181058652996307], [2.625, 3]}
split: 0 -1.25 (452)
x := {[-1.5, -1], [-1.5, -1], [-4.94065645841247e-324, 0.392699081698724], [-0.5, 0], [0.5, 1], [0, 0], [1, 1.5], [-1, -0.5], [-4.94065645841247e-324, 0.785398163397449], [2.25, 3]}
CP(2) => {[-1.5, -1], [-1.43959285297413, -1], [-4.94065645841247e-324, 0.387204789493637], [-0.5, 0], [0.5, 1], [0, 0], [1, 1.5], [-1, -0.5], [-4.94065645841247e-324, 0.785398163397449], [2.25, 3]}
split: 8 0.392699 (453)
x := {[-1.5, -1], [-1.5, -1], [0.392699081698724, 0.785398163397449], [-0.5, 0], [0.5, 1], [0, 0], [1, 1.5], [-1, -0.5], [-4.94065645841247e-324, 0.785398163397449], [2.25, 3]}
split: 8 0.392699 (454)
x := {[-1.5, -1], [-1.5, -1], [-4.94065645841247e-324, 0.392699081698724], [-0.5, 0], [0.5, 1], [0, 0], [1, 1.5], [-0.5, 0], [-4.94065645841247e-324, 0.785398163397449], [2.25, 3]}
CP(2) => {[-1.5, -1], [-1.43959285297413, -1], [-4.94065645841247e-324, 0.387204789493637], [-0.5, 0], [0.5, 1], [0, 0], [1, 1.5], [-0.5, 0], [-4.94065645841247e-324, 0.785398163397449], [2.25, 3]}
split: 8 0.392699 (455)
x := {[-1.5, -1], [-1.5, -1], [0.392699081698724, 0.785398163397449], [-0.5, 0], [0.5, 1], [0, 0], [1, 1.5], [-0.5, 0], [-4.94065645841247e-324, 0.785398163397449], [2.25, 3]}
split: 8 0.392699 (456)
x := {[-1.5, -1], [-1.43959285297413, -1], [-4.94065645841247e-324, 0.387204789493637], [-1, -0.5], [0.5, 1], [0, 0], [1, 1.5], [-1, -0.5], [0.785398163397449, 1.17809724509617], [2.25, 3]}
CP(1) => {[-1.5, -1], [-1.43511446776916, -1], [-4.94065645841247e-324, 0.383053887716666], [-1, -0.5], [0.5, 1], [0, 0], [1, 1.5], [-1, -0.5], [0.785398163397449, 1.17809724509617], [2.25, 3]}
split: 9 2.625 (457)
x := {[-1.5, -1], [-1.43959285297413, -1], [-4.94065645841247e-324, 0.387204789493637], [-1, -0.5], [0.5, 1], [0, 0], [1, 1.5], [-1, -0.5], [1.17809724509617, 1.5707963267949], [2.25, 3]}
CP(1) => {[-1.5, -1], [-1.43511446776916, -1], [-4.94065645841247e-324, 0.383053887716666], [-1, -0.5], [0.5, 1], [0, 0], [1, 1.5], [-1, -0.5], [1.17809724509617, 1.5707963267949], [2.25, 3]}
split: 9 2.625 (458)
x := {[-1.5, -1], [-1.5, -1], [0.392699081698724, 0.785398163397449], [-1, -0.5], [0.5, 1], [0, 0], [1, 1.5], [-1, -0.5], [0.785398163397449, 1.17809724509617], [2.25, 3]}
split: 9 2.625 (459)
x := {[-1.5, -1], [-1.5, -1], [0.392699081698724, 0.785398163397449], [-1, -0.5], [0.5, 1], [0, 0], [1, 1.5], [-1, -0.5], [1.17809724509617, 1.5707963267949], [2.25, 3]}
split: 9 2.625 (460)
x := {[-1.5, -1], [-1.43959285297413, -1], [-4.94065645841247e-324, 0.387204789493637], [-1, -0.5], [0.5, 1], [0, 0], [1, 1.5], [-0.5, 0], [0.785398163397449, 1.17809724509617], [2.25, 3]}
CP(1) => {[-1.5, -1], [-1.43511446776916, -1], [-4.94065645841247e-324, 0.383053887716666], [-1, -0.5], [0.5, 1], [0, 0], [1, 1.5], [-0.5, 0], [0.785398163397449, 1.17809724509617], [2.25, 3]}
split: 9 2.625 (461)
x := {[-1.5, -1], [-1.43959285297413, -1], [-4.94065645841247e-324, 0.387204789493637], [-1, -0.5], [0.5, 1], [0, 0], [1, 1.5], [-0.5, 0], [1.17809724509617, 1.5707963267949], [2.25, 3]}
CP(1) => {[-1.5, -1], [-1.43511446776916, -1], [-4.94065645841247e-324, 0.383053887716666], [-1, -0.5], [0.5, 1], [0, 0], [1, 1.5], [-0.5, 0], [1.17809724509617, 1.5707963267949], [2.25, 3]}
split: 9 2.625 (462)
x := {[-1.5, -1], [-1.5, -1], [0.392699081698724, 0.785398163397449], [-1, -0.5], [0.5, 1], [0, 0], [1, 1.5], [-0.5, 0], [0.785398163397449, 1.17809724509617], [2.25, 3]}
split: 9 2.625 (463)
x := {[-1.5, -1], [-1.5, -1], [0.392699081698724, 0.785398163397449], [-1, -0.5], [0.5, 1], [0, 0], [1, 1.5], [-0.5, 0], [1.17809724509617, 1.5707963267949], [2.25, 3]}
split: 9 2.625 (464)
x := {[-1.5, -1], [-1.4291846185739, -1], [-4.94065645841247e-324, 0.377568308419987], [-1, -0.5], [0.5, 1], [0, 0], [1.5, 1.921626306698], [-0.5, 0], [1.17809724509617, 1.5707963267949], [2.25, 2.625]}
CP(1) => []
x := {[-1.5, -1], [-1.4291846185739, -1], [-4.94065645841247e-324, 0.377568308419987], [-1, -0.5], [0.5, 1], [0, 0], [1.5, 1.921626306698], [-0.5, 0], [1.17809724509617, 1.5707963267949], [2.625, 3]}
CP(1) => {[-1.49894185730548, -1], [-1.42135325375596, -1], [-4.94065645841247e-324, 0.370341886128094], [-1, -0.5], [0.5, 1], [0, 0], [1.5, 1.921626306698], [-0.5, 0], [1.17809724509617, 1.5707963267949], [2.625, 3]}
split: 3 -0.75 (464)
x := {[-1.5, -1], [-1.5, -1], [0.392699081698724, 0.785398163397449], [-1, -0.5], [0.5, 1], [0, 0], [1.5, 1.921626306698], [-0.5, 0], [1.17809724509617, 1.5707963267949], [2.25, 2.625]}
CP(1) => []
x := {[-1.5, -1], [-1.5, -1], [0.392699081698724, 0.785398163397449], [-1, -0.5], [0.5, 1], [0, 0], [1.5, 1.921626306698], [-0.5, 0], [1.17809724509617, 1.5707963267949], [2.625, 3]}
split: 0 -1.25 (464)
x := {[-1.5, -1], [-1.5, -1], [-4.94065645841247e-324, 0.392699081698724], [-0.5, 0], [0, 0.5], [0, 0], [1, 1.5], [-1, -0.5], [0.785398163397449, 1.5707963267949], [2.25, 3]}
CP(1) => []
x := {[-1.5, -1], [-1.5, -1], [0.392699081698724, 0.785398163397449], [-0.5, 0], [0, 0.5], [0, 0], [1, 1.5], [-1, -0.5], [0.785398163397449, 1.5707963267949], [2.25, 3]}
split: 8 1.1781 (464)
x := {[-1.5, -1], [-1.5, -1], [-4.94065645841247e-324, 0.392699081698724], [-0.5, 0], [0, 0.5], [0, 0], [1, 1.5], [-0.5, 0], [0.785398163397449, 1.5707963267949], [2.25, 3]}
CP(1) => []
x := {[-1.5, -1], [-1.5, -1], [0.392699081698724, 0.785398163397449], [-0.5, 0], [0, 0.5], [0, 0], [1, 1.5], [-0.5, 0], [0.785398163397449, 1.5707963267949], [2.25, 3]}
split: 8 1.1781 (464)
x := {[-1.5, -1], [-1.5, -1], [0.392699081698724, 0.785398163397449], [-0.5, 0], [0, 0.5], [0, 0], [1.5, 2], [-0.5, 0], [0.785398163397449, 1.17809724509617], [2.25, 3]}
CP(3) => []
x := {[-1.5, -1], [-1.5, -1], [0.392699081698724, 0.785398163397449], [-0.5, 0], [0, 0.5], [0, 0], [1.5, 2], [-0.5, 0], [1.17809724509617, 1.5707963267949], [2.25, 3]}
CP(2) => {[-1.5, -1], [-1.5, -1], [0.392699081698724, 0.785398163397449], [-0.5, 0], [0, 0.5], [0, 0], [1.5, 1.921626306698], [-0.5, 0], [1.17809724509617, 1.5707963267949], [2.25, 3]}
split: 9 2.625 (464)
x := {[-1.5, -1], [-1.5, -1], [-4.94065645841247e-324, 0.392699081698724], [-0.5, 0], [0.5, 1], [0, 0], [1, 1.5], [-1, -0.5], [0.785398163397449, 1.5707963267949], [2.25, 3]}
CP(2) => {[-1.5, -1], [-1.43959285297413, -1], [-4.94065645841247e-324, 0.387204789493637], [-0.5, 0], [0.5, 1], [0, 0], [1, 1.5], [-1, -0.5], [0.785398163397449, 1.5707963267949], [2.25, 3]}
split: 8 1.1781 (465)
x := {[-1.5, -1], [-1.5, -1], [0.392699081698724, 0.785398163397449], [-0.5, 0], [0.5, 1], [0, 0], [1, 1.5], [-1, -0.5], [0.785398163397449, 1.5707963267949], [2.25, 3]}
split: 8 1.1781 (466)
x := {[-1.5, -1], [-1.5, -1], [-4.94065645841247e-324, 0.392699081698724], [-0.5, 0], [0.5, 1], [0, 0], [1, 1.5], [-0.5, 0], [0.785398163397449, 1.5707963267949], [2.25, 3]}
CP(2) => {[-1.5, -1], [-1.43959285297413, -1], [-4.94065645841247e-324, 0.387204789493637], [-0.5, 0], [0.5, 1], [0, 0], [1, 1.5], [-0.5, 0], [0.785398163397449, 1.5707963267949], [2.25, 3]}
split: 8 1.1781 (467)
x := {[-1.5, -1], [-1.5, -1], [0.392699081698724, 0.785398163397449], [-0.5, 0], [0.5, 1], [0, 0], [1, 1.5], [-0.5, 0], [0.785398163397449, 1.5707963267949], [2.25, 3]}
split: 8 1.1781 (468)
x := {[-1.5, -1], [-1.43959285297413, -1], [-4.94065645841247e-324, 0.387204789493637], [-0.5, 0], [0.5, 1], [0, 0], [1.5, 2], [-0.5, 0], [0.785398163397449, 1.17809724509617], [2.25, 3]}
CP(3) => []
x := {[-1.5, -1], [-1.43959285297413, -1], [-4.94065645841247e-324, 0.387204789493637], [-0.5, 0], [0.5, 1], [0, 0], [1.5, 2], [-0.5, 0], [1.17809724509617, 1.5707963267949], [2.25, 3]}
CP(2) => {[-1.5, -1], [-1.4291846185739, -1], [-4.94065645841247e-324, 0.377568308419987], [-0.5, 0], [0.5, 1], [0, 0], [1.5, 1.921626306698], [-0.5, 0], [1.17809724509617, 1.5707963267949], [2.25, 3]}
split: 9 2.625 (468)
x := {[-1.5, -1], [-1.5, -1], [0.392699081698724, 0.785398163397449], [-0.5, 0], [0.5, 1], [0, 0], [1.5, 2], [-0.5, 0], [0.785398163397449, 1.17809724509617], [2.25, 3]}
CP(3) => []
x := {[-1.5, -1], [-1.5, -1], [0.392699081698724, 0.785398163397449], [-0.5, 0], [0.5, 1], [0, 0], [1.5, 2], [-0.5, 0], [1.17809724509617, 1.5707963267949], [2.25, 3]}
CP(2) => {[-1.5, -1], [-1.5, -1], [0.392699081698724, 0.785398163397449], [-0.5, 0], [0.5, 1], [0, 0], [1.5, 1.921626306698], [-0.5, 0], [1.17809724509617, 1.5707963267949], [2.25, 3]}
split: 9 2.625 (468)
x := {[-2, -1.5], [-1.44904864405419, -1], [0.785398163397449, 1.5707963267949], [-1, -0.5], [0.5, 1], [0, 0], [1, 1.5], [-1, -0.5], [-4.94065645841247e-324, 0.392699081698724], [2.25, 3]}
split: 2 1.1781 (469)
x := {[-2, -1.5], [-1.44904864405419, -1], [0.785398163397449, 1.5707963267949], [-1, -0.5], [0.5, 1], [0, 0], [1, 1.5], [-1, -0.5], [0.392699081698724, 0.785398163397449], [2.25, 3]}
split: 2 1.1781 (470)
x := {[-2, -1.5], [-1.44904864405419, -1], [0.785398163397449, 1.5707963267949], [-1, -0.5], [0.5, 1], [0, 0], [1, 1.5], [-0.5, 0], [-4.94065645841247e-324, 0.392699081698724], [2.25, 3]}
split: 2 1.1781 (471)
x := {[-2, -1.5], [-1.44904864405419, -1], [0.785398163397449, 1.5707963267949], [-1, -0.5], [0.5, 1], [0, 0], [1, 1.5], [-0.5, 0], [0.392699081698724, 0.785398163397449], [2.25, 3]}
split: 2 1.1781 (472)
x := {[-2, -1.5], [-1.89809728810838, -1.44904864405419], [0.785398163397449, 1.5707963267949], [-0.5, 0], [0, 0.5], [0, 0], [1, 1.5], [-1, -0.5], [-4.94065645841247e-324, 0.785398163397449], [2.25, 3]}
CP(1) => []
x := {[-2, -1.5], [-1.44904864405419, -1], [0.785398163397449, 1.5707963267949], [-0.5, 0], [0, 0.5], [0, 0], [1, 1.5], [-1, -0.5], [-4.94065645841247e-324, 0.785398163397449], [2.25, 3]}
split: 8 0.392699 (472)
x := {[-2, -1.5], [-1.89809728810838, -1.44904864405419], [0.785398163397449, 1.5707963267949], [-0.5, 0], [0, 0.5], [0, 0], [1, 1.5], [-0.5, 0], [-4.94065645841247e-324, 0.785398163397449], [2.25, 3]}
CP(1) => []
x := {[-2, -1.5], [-1.44904864405419, -1], [0.785398163397449, 1.5707963267949], [-0.5, 0], [0, 0.5], [0, 0], [1, 1.5], [-0.5, 0], [-4.94065645841247e-324, 0.785398163397449], [2.25, 3]}
split: 8 0.392699 (472)
x := {[-2, -1.5], [-1.44904864405419, -1], [0.785398163397449, 1.17809724509617], [-0.5, 0], [0, 0.5], [0, 0], [1.5, 1.71724280282689], [-0.5, 0], [-4.94065645841247e-324, 0.187707642895598], [2.25, 3]}
CP(1) => []
x := {[-2, -1.5], [-1.44904864405419, -1], [1.17809724509617, 1.5707963267949], [-0.5, 0], [0, 0.5], [0, 0], [1.5, 1.71724280282689], [-0.5, 0], [-4.94065645841247e-324, 0.187707642895598], [2.25, 3]}
CP(1) => []
x := {[-2, -1.5], [-1.89809728810838, -1.44904864405419], [0.785398163397449, 1.5707963267949], [-0.5, 0], [0.5, 1], [0, 0], [1, 1.5], [-1, -0.5], [-4.94065645841247e-324, 0.785398163397449], [2.25, 3]}
CP(1) => []
x := {[-2, -1.5], [-1.44904864405419, -1], [0.785398163397449, 1.5707963267949], [-0.5, 0], [0.5, 1], [0, 0], [1, 1.5], [-1, -0.5], [-4.94065645841247e-324, 0.785398163397449], [2.25, 3]}
split: 8 0.392699 (470)
x := {[-2, -1.5], [-1.89809728810838, -1.44904864405419], [0.785398163397449, 1.5707963267949], [-0.5, 0], [0.5, 1], [0, 0], [1, 1.5], [-0.5, 0], [-4.94065645841247e-324, 0.785398163397449], [2.25, 3]}
CP(1) => []
x := {[-2, -1.5], [-1.44904864405419, -1], [0.785398163397449, 1.5707963267949], [-0.5, 0], [0.5, 1], [0, 0], [1, 1.5], [-0.5, 0], [-4.94065645841247e-324, 0.785398163397449], [2.25, 3]}
split: 8 0.392699 (470)
x := {[-1.5, -1], [-1.5, -1], [0.785398163397449, 1.17809724509617], [-1, -0.5], [0.5, 1], [0, 0], [1, 1.5], [-1, -0.5], [-4.94065645841247e-324, 0.392699081698724], [2.25, 3]}
split: 9 2.625 (471)
x := {[-1.5, -1], [-1.5, -1], [1.17809724509617, 1.5707963267949], [-1, -0.5], [0.5, 1], [0, 0], [1, 1.5], [-1, -0.5], [-4.94065645841247e-324, 0.392699081698724], [2.25, 3]}
CP(3) => {[-1.44296841303095, -1], [-1.44296841303095, -1], [1.17809724509617, 1.5707963267949], [-1, -0.5], [0.5, 1], [0, 0], [1, 1.5], [-1, -0.5], [-4.94065645841247e-324, 0.392699081698724], [2.25, 3]}
split: 9 2.625 (472)
x := {[-1.5, -1], [-1.5, -1], [0.785398163397449, 1.17809724509617], [-1, -0.5], [0.5, 1], [0, 0], [1, 1.5], [-1, -0.5], [0.392699081698724, 0.785398163397449], [2.25, 3]}
split: 9 2.625 (473)
x := {[-1.5, -1], [-1.5, -1], [1.17809724509617, 1.5707963267949], [-1, -0.5], [0.5, 1], [0, 0], [1, 1.5], [-1, -0.5], [0.392699081698724, 0.785398163397449], [2.25, 3]}
CP(3) => {[-1.44296841303095, -1], [-1.44296841303095, -1], [1.17809724509617, 1.5707963267949], [-1, -0.5], [0.5, 1], [0, 0], [1, 1.5], [-1, -0.5], [0.392699081698724, 0.785398163397449], [2.25, 3]}
split: 9 2.625 (474)
x := {[-1.5, -1], [-1.5, -1], [0.785398163397449, 1.17809724509617], [-1, -0.5], [0.5, 1], [0, 0], [1, 1.5], [-0.5, 0], [-4.94065645841247e-324, 0.392699081698724], [2.25, 3]}
split: 9 2.625 (475)
x := {[-1.5, -1], [-1.5, -1], [1.17809724509617, 1.5707963267949], [-1, -0.5], [0.5, 1], [0, 0], [1, 1.5], [-0.5, 0], [-4.94065645841247e-324, 0.392699081698724], [2.25, 3]}
CP(3) => {[-1.44296841303095, -1], [-1.44296841303095, -1], [1.17809724509617, 1.5707963267949], [-1, -0.5], [0.5, 1], [0, 0], [1, 1.5], [-0.5, 0], [-4.94065645841247e-324, 0.392699081698724], [2.25, 3]}
split: 9 2.625 (476)
x := {[-1.5, -1], [-1.5, -1], [0.785398163397449, 1.17809724509617], [-1, -0.5], [0.5, 1], [0, 0], [1, 1.5], [-0.5, 0], [0.392699081698724, 0.785398163397449], [2.25, 3]}
split: 9 2.625 (477)
x := {[-1.5, -1], [-1.5, -1], [1.17809724509617, 1.5707963267949], [-1, -0.5], [0.5, 1], [0, 0], [1, 1.5], [-0.5, 0], [0.392699081698724, 0.785398163397449], [2.25, 3]}
CP(3) => {[-1.44296841303095, -1], [-1.44296841303095, -1], [1.17809724509617, 1.5707963267949], [-1, -0.5], [0.5, 1], [0, 0], [1, 1.5], [-0.5, 0], [0.392699081698724, 0.785398163397449], [2.25, 3]}
split: 9 2.625 (478)
x := {[-1.5, -1.25], [-1.5, -1], [0.785398163397449, 1.17809724509617], [-1, -0.5], [0.5, 1], [0, 0], [1.5, 1.70963346176227], [-0.49152473873975, 0], [-4.94065645841247e-324, 0.181058652996307], [2.625, 3]}
CP(1) => {[-1.5, -1.25], [-1.5, -1], [0.785398163397449, 1.17809724509617], [-1, -0.5], [0.5, 1], [0, 0], [1.5, 1.70526696755704], [-0.47984719505758, 0], [-4.94065645841247e-324, 0.177246911190641], [2.625, 3]}
split: 1 -1.25 (479)
x := {[-1.25, -1], [-1.5, -1], [0.785398163397449, 1.17809724509617], [-1, -0.5], [0.5, 1], [0, 0], [1.5, 1.70963346176227], [-0.49152473873975, 0], [-4.94065645841247e-324, 0.181058652996307], [2.625, 3]}
CP(2) => {[-1.25, -1], [-1.25, -1], [0.785398163397449, 1.17809724509617], [-1, -0.5], [0.5, 1], [0, 0], [1.5, 1.70277843545475], [-0.473211140216337, 0], [-4.94065645841247e-324, 0.175075708396667], [2.625, 3]}
split: 3 -0.75 (480)
x := {[-1.44296841303095, -1], [-1.44296841303095, -1], [1.17809724509617, 1.5707963267949], [-1, -0.75], [0.5, 1], [0, 0], [1.5, 1.70277843545475], [-0.473211140216337, 0], [-4.94065645841247e-324, 0.175075708396667], [2.625, 3]}
CP(2) => {[-1.44296841303095, -1], [-1.44296841303095, -1], [1.17809724509617, 1.5707963267949], [-1, -0.75], [0.75, 1], [0, 0], [1.5, 1.70056568079297], [-0.467322304715622, 0], [-4.94065645841247e-324, 0.173145817276941], [2.625, 3]}
split: 7 -0.233661 (481)
x := {[-1.44296841303095, -1], [-1.44296841303095, -1], [1.17809724509617, 1.5707963267949], [-0.75, -0.5], [0.5, 1], [0, 0], [1.5, 1.70277843545475], [-0.473211140216337, 0], [-4.94065645841247e-324, 0.175075708396667], [2.625, 3]}
split: 4 0.75 (482)
x := {[-1.5, -1], [-1.5, -1], [0.785398163397449, 1.5707963267949], [-0.5, 0], [0, 0.5], [0, 0], [1, 1.5], [-1, -0.5], [-4.94065645841247e-324, 0.392699081698724], [2.25, 3]}
CP(1) => []
x := {[-1.5, -1], [-1.5, -1], [0.785398163397449, 1.5707963267949], [-0.5, 0], [0, 0.5], [0, 0], [1, 1.5], [-1, -0.5], [0.392699081698724, 0.785398163397449], [2.25, 3]}
split: 2 1.1781 (482)
x := {[-1.5, -1], [-1.5, -1], [0.785398163397449, 1.5707963267949], [-0.5, 0], [0, 0.5], [0, 0], [1, 1.5], [-0.5, 0], [-4.94065645841247e-324, 0.392699081698724], [2.25, 3]}
split: 2 1.1781 (483)
x := {[-1.5, -1], [-1.5, -1], [0.785398163397449, 1.5707963267949], [-0.5, 0], [0, 0.5], [0, 0], [1, 1.5], [-0.5, 0], [0.392699081698724, 0.785398163397449], [2.25, 3]}
CP(1) => []
x := {[-1.5, -1], [-1.5, -1], [0.785398163397449, 1.17809724509617], [-0.5, 0], [0, 0.5], [0, 0], [1.5, 1.71724280282689], [-0.5, 0], [-4.94065645841247e-324, 0.187707642895598], [2.25, 2.625]}
CP(1) => []
x := {[-1.5, -1], [-1.5, -1], [0.785398163397449, 1.17809724509617], [-0.5, 0], [0, 0.5], [0, 0], [1.5, 1.71724280282689], [-0.5, 0], [-4.94065645841247e-324, 0.187707642895598], [2.625, 3]}
CP(1) => {[-1.5, -1], [-1.5, -1], [0.785398163397449, 1.17809724509617], [-0.5, 0], [0, 0.5], [0, 0], [1.5, 1.70963346176227], [-0.49152473873975, 0], [-4.94065645841247e-324, 0.181058652996307], [2.625, 3]}
split: 0 -1.25 (482)
x := {[-1.44296841303095, -1], [-1.44296841303095, -1], [1.17809724509617, 1.5707963267949], [-0.5, 0], [0, 0.5], [0, 0], [1.5, 1.70526696755704], [-0.47984719505758, 0], [-4.94065645841247e-324, 0.177246911190641], [2.25, 2.625]}
CP(1) => []
x := {[-1.44296841303095, -1], [-1.44296841303095, -1], [1.17809724509617, 1.5707963267949], [-0.5, 0], [0, 0.5], [0, 0], [1.5, 1.70526696755704], [-0.47984719505758, 0], [-4.94065645841247e-324, 0.177246911190641], [2.625, 3]}
CP(1) => {[-1.44296841303095, -1], [-1.44296841303095, -1], [1.17809724509617, 1.5707963267949], [-0.5, 0], [0, 0.5], [0, 0], [1.5, 1.70277843545475], [-0.473211140216337, 0], [-4.94065645841247e-324, 0.175075708396667], [2.625, 3]}
split: 3 -0.25 (482)
x := {[-1.5, -1], [-1.5, -1], [0.785398163397449, 1.5707963267949], [-0.5, 0], [0.5, 1], [0, 0], [1, 1.5], [-1, -0.5], [-4.94065645841247e-324, 0.392699081698724], [2.25, 3]}
split: 2 1.1781 (483)
x := {[-1.5, -1], [-1.5, -1], [0.785398163397449, 1.5707963267949], [-0.5, 0], [0.5, 1], [0, 0], [1, 1.5], [-1, -0.5], [0.392699081698724, 0.785398163397449], [2.25, 3]}
split: 2 1.1781 (484)
x := {[-1.5, -1], [-1.5, -1], [0.785398163397449, 1.5707963267949], [-0.5, 0], [0.5, 1], [0, 0], [1, 1.5], [-0.5, 0], [-4.94065645841247e-324, 0.392699081698724], [2.25, 3]}
CP(1) => []
x := {[-1.5, -1], [-1.5, -1], [0.785398163397449, 1.5707963267949], [-0.5, 0], [0.5, 1], [0, 0], [1, 1.5], [-0.5, 0], [0.392699081698724, 0.785398163397449], [2.25, 3]}
split: 2 1.1781 (484)
x := {[-2, -1.5], [-1.44904864405419, -1], [0.785398163397449, 1.17809724509617], [-1, -0.5], [0.5, 1], [0, 0], [1, 1.5], [-1, -0.5], [0.785398163397449, 1.5707963267949], [2.25, 3]}
CP(1) => []
x := {[-2, -1.5], [-1.44904864405419, -1], [1.17809724509617, 1.5707963267949], [-1, -0.5], [0.5, 1], [0, 0], [1, 1.5], [-1, -0.5], [0.785398163397449, 1.5707963267949], [2.25, 3]}
CP(1) => []
x := {[-2, -1.5], [-1.44904864405419, -1], [0.785398163397449, 1.17809724509617], [-1, -0.5], [0.5, 1], [0, 0], [1, 1.5], [-0.5, 0], [0.785398163397449, 1.5707963267949], [2.25, 3]}
CP(1) => []
x := {[-2, -1.5], [-1.44904864405419, -1], [1.17809724509617, 1.5707963267949], [-1, -0.5], [0.5, 1], [0, 0], [1, 1.5], [-0.5, 0], [0.785398163397449, 1.5707963267949], [2.25, 3]}
CP(1) => []
x := {[-2, -1.5], [-1.89809728810838, -1.44904864405419], [0.785398163397449, 1.5707963267949], [-0.5, 0], [0, 0.5], [0, 0], [1, 1.5], [-1, -0.5], [0.785398163397449, 1.5707963267949], [2.25, 3]}
CP(1) => []
x := {[-2, -1.5], [-1.44904864405419, -1], [0.785398163397449, 1.5707963267949], [-0.5, 0], [0, 0.5], [0, 0], [1, 1.5], [-1, -0.5], [0.785398163397449, 1.5707963267949], [2.25, 3]}
split: 2 1.1781 (480)
x := {[-2, -1.5], [-1.89809728810838, -1.44904864405419], [0.785398163397449, 1.5707963267949], [-0.5, 0], [0, 0.5], [0, 0], [1, 1.5], [-0.5, 0], [0.785398163397449, 1.5707963267949], [2.25, 3]}
CP(1) => []
x := {[-2, -1.5], [-1.44904864405419, -1], [0.785398163397449, 1.5707963267949], [-0.5, 0], [0, 0.5], [0, 0], [1, 1.5], [-0.5, 0], [0.785398163397449, 1.5707963267949], [2.25, 3]}
split: 2 1.1781 (480)
x := {[-2, -1.5], [-1.44904864405419, -1], [0.785398163397449, 1.17809724509617], [-0.5, 0], [0, 0.5], [0, 0], [1.5, 2], [-0.5, 0], [0.785398163397449, 1.5707963267949], [2.25, 3]}
CP(1) => []
x := {[-2, -1.5], [-1.44904864405419, -1], [1.17809724509617, 1.5707963267949], [-0.5, 0], [0, 0.5], [0, 0], [1.5, 2], [-0.5, 0], [0.785398163397449, 1.5707963267949], [2.25, 3]}
CP(1) => []
x := {[-2, -1.5], [-1.89809728810838, -1.44904864405419], [0.785398163397449, 1.5707963267949], [-0.5, 0], [0.5, 1], [0, 0], [1, 1.5], [-1, -0.5], [0.785398163397449, 1.5707963267949], [2.25, 3]}
CP(1) => []
x := {[-2, -1.5], [-1.44904864405419, -1], [0.785398163397449, 1.5707963267949], [-0.5, 0], [0.5, 1], [0, 0], [1, 1.5], [-1, -0.5], [0.785398163397449, 1.5707963267949], [2.25, 3]}
split: 2 1.1781 (478)
x := {[-2, -1.5], [-1.89809728810838, -1.44904864405419], [0.785398163397449, 1.5707963267949], [-0.5, 0], [0.5, 1], [0, 0], [1, 1.5], [-0.5, 0], [0.785398163397449, 1.5707963267949], [2.25, 3]}
CP(1) => []
x := {[-2, -1.5], [-1.44904864405419, -1], [0.785398163397449, 1.5707963267949], [-0.5, 0], [0.5, 1], [0, 0], [1, 1.5], [-0.5, 0], [0.785398163397449, 1.5707963267949], [2.25, 3]}
split: 2 1.1781 (478)
x := {[-2, -1.5], [-1.44904864405419, -1], [0.785398163397449, 1.17809724509617], [-0.5, 0], [0.5, 1], [0, 0], [1.5, 2], [-0.5, 0], [0.785398163397449, 1.5707963267949], [2.25, 3]}
CP(1) => []
x := {[-2, -1.5], [-1.44904864405419, -1], [1.17809724509617, 1.5707963267949], [-0.5, 0], [0.5, 1], [0, 0], [1.5, 2], [-0.5, 0], [0.785398163397449, 1.5707963267949], [2.25, 3]}
CP(1) => []
x := {[-1.5, -1], [-1.5, -1], [0.785398163397449, 1.17809724509617], [-1, -0.5], [0.5, 1], [0, 0], [1, 1.5], [-1, -0.5], [0.785398163397449, 1.17809724509617], [2.25, 3]}
split: 9 2.625 (477)
x := {[-1.5, -1], [-1.5, -1], [0.785398163397449, 1.17809724509617], [-1, -0.5], [0.5, 1], [0, 0], [1, 1.5], [-1, -0.5], [1.17809724509617, 1.5707963267949], [2.25, 3]}
split: 9 2.625 (478)
x := {[-1.44296841303095, -1], [-1.44296841303095, -1], [1.17809724509617, 1.5707963267949], [-1, -0.5], [0.5, 1], [0, 0], [1, 1.5], [-1, -0.5], [0.785398163397449, 1.17809724509617], [2.25, 3]}
split: 9 2.625 (479)
x := {[-1.44296841303095, -1], [-1.44296841303095, -1], [1.17809724509617, 1.5707963267949], [-1, -0.5], [0.5, 1], [0, 0], [1, 1.5], [-1, -0.5], [1.17809724509617, 1.5707963267949], [2.25, 3]}
split: 9 2.625 (480)
x := {[-1.5, -1], [-1.5, -1], [0.785398163397449, 1.17809724509617], [-1, -0.5], [0.5, 1], [0, 0], [1, 1.5], [-0.5, 0], [0.785398163397449, 1.17809724509617], [2.25, 3]}
split: 9 2.625 (481)
x := {[-1.5, -1], [-1.5, -1], [0.785398163397449, 1.17809724509617], [-1, -0.5], [0.5, 1], [0, 0], [1, 1.5], [-0.5, 0], [1.17809724509617, 1.5707963267949], [2.25, 3]}
split: 9 2.625 (482)
x := {[-1.44296841303095, -1], [-1.44296841303095, -1], [1.17809724509617, 1.5707963267949], [-1, -0.5], [0.5, 1], [0, 0], [1, 1.5], [-0.5, 0], [0.785398163397449, 1.17809724509617], [2.25, 3]}
split: 9 2.625 (483)
x := {[-1.44296841303095, -1], [-1.44296841303095, -1], [1.17809724509617, 1.5707963267949], [-1, -0.5], [0.5, 1], [0, 0], [1, 1.5], [-0.5, 0], [1.17809724509617, 1.5707963267949], [2.25, 3]}
split: 9 2.625 (484)
x := {[-1.5, -1], [-1.5, -1], [0.785398163397449, 1.17809724509617], [-1, -0.5], [0.5, 1], [0, 0], [1.5, 1.921626306698], [-0.5, 0], [1.17809724509617, 1.5707963267949], [2.25, 2.625]}
CP(1) => []
x := {[-1.5, -1], [-1.5, -1], [0.785398163397449, 1.17809724509617], [-1, -0.5], [0.5, 1], [0, 0], [1.5, 1.921626306698], [-0.5, 0], [1.17809724509617, 1.5707963267949], [2.625, 3]}
split: 0 -1.25 (484)
x := {[-1.44296841303095, -1], [-1.44296841303095, -1], [1.17809724509617, 1.5707963267949], [-1, -0.5], [0.5, 1], [0, 0], [1.5, 1.921626306698], [-0.5, 0], [1.17809724509617, 1.5707963267949], [2.25, 2.625]}
CP(1) => []
x := {[-1.44296841303095, -1], [-1.44296841303095, -1], [1.17809724509617, 1.5707963267949], [-1, -0.5], [0.5, 1], [0, 0], [1.5, 1.921626306698], [-0.5, 0], [1.17809724509617, 1.5707963267949], [2.625, 3]}
split: 3 -0.75 (484)
x := {[-1.5, -1], [-1.5, -1], [0.785398163397449, 1.17809724509617], [-0.5, 0], [0, 0.5], [0, 0], [1, 1.5], [-1, -0.5], [0.785398163397449, 1.5707963267949], [2.25, 3]}
split: 8 1.1781 (485)
x := {[-1.5, -1], [-1.5, -1], [1.17809724509617, 1.5707963267949], [-0.5, 0], [0, 0.5], [0, 0], [1, 1.5], [-1, -0.5], [0.785398163397449, 1.5707963267949], [2.25, 3]}
CP(3) => {[-1.44296841303095, -1], [-1.44296841303095, -1], [1.17809724509617, 1.5707963267949], [-0.5, 0], [0, 0.5], [0, 0], [1, 1.5], [-1, -0.5], [0.785398163397449, 1.5707963267949], [2.25, 3]}
split: 8 1.1781 (486)
x := {[-1.5, -1], [-1.5, -1], [0.785398163397449, 1.17809724509617], [-0.5, 0], [0, 0.5], [0, 0], [1, 1.5], [-0.5, 0], [0.785398163397449, 1.5707963267949], [2.25, 3]}
split: 8 1.1781 (487)
x := {[-1.5, -1], [-1.5, -1], [1.17809724509617, 1.5707963267949], [-0.5, 0], [0, 0.5], [0, 0], [1, 1.5], [-0.5, 0], [0.785398163397449, 1.5707963267949], [2.25, 3]}
CP(3) => {[-1.44296841303095, -1], [-1.44296841303095, -1], [1.17809724509617, 1.5707963267949], [-0.5, 0], [0, 0.5], [0, 0], [1, 1.5], [-0.5, 0], [0.785398163397449, 1.5707963267949], [2.25, 3]}
split: 8 1.1781 (488)
x := {[-1.5, -1], [-1.5, -1], [0.785398163397449, 1.17809724509617], [-0.5, 0], [0, 0.5], [0, 0], [1.5, 2], [-0.5, 0], [0.785398163397449, 1.17809724509617], [2.25, 3]}
CP(3) => []
x := {[-1.5, -1], [-1.5, -1], [0.785398163397449, 1.17809724509617], [-0.5, 0], [0, 0.5], [0, 0], [1.5, 2], [-0.5, 0], [1.17809724509617, 1.5707963267949], [2.25, 3]}
CP(2) => {[-1.5, -1], [-1.5, -1], [0.785398163397449, 1.17809724509617], [-0.5, 0], [0, 0.5], [0, 0], [1.5, 1.921626306698], [-0.5, 0], [1.17809724509617, 1.5707963267949], [2.25, 3]}
split: 9 2.625 (488)
x := {[-1.44296841303095, -1], [-1.44296841303095, -1], [1.17809724509617, 1.5707963267949], [-0.5, 0], [0, 0.5], [0, 0], [1.5, 2], [-0.5, 0], [0.785398163397449, 1.17809724509617], [2.25, 3]}
CP(3) => []
x := {[-1.44296841303095, -1], [-1.44296841303095, -1], [1.17809724509617, 1.5707963267949], [-0.5, 0], [0, 0.5], [0, 0], [1.5, 2], [-0.5, 0], [1.17809724509617, 1.5707963267949], [2.25, 3]}
CP(2) => {[-1.44296841303095, -1], [-1.44296841303095, -1], [1.17809724509617, 1.5707963267949], [-0.5, 0], [0, 0.5], [0, 0], [1.5, 1.921626306698], [-0.5, 0], [1.17809724509617, 1.5707963267949], [2.25, 3]}
split: 9 2.625 (488)
x := {[-1.5, -1], [-1.5, -1], [0.785398163397449, 1.17809724509617], [-0.5, 0], [0.5, 1], [0, 0], [1, 1.5], [-1, -0.5], [0.785398163397449, 1.5707963267949], [2.25, 3]}
split: 8 1.1781 (489)
x := {[-1.5, -1], [-1.5, -1], [1.17809724509617, 1.5707963267949], [-0.5, 0], [0.5, 1], [0, 0], [1, 1.5], [-1, -0.5], [0.785398163397449, 1.5707963267949], [2.25, 3]}
CP(3) => {[-1.44296841303095, -1], [-1.44296841303095, -1], [1.17809724509617, 1.5707963267949], [-0.5, 0], [0.5, 1], [0, 0], [1, 1.5], [-1, -0.5], [0.785398163397449, 1.5707963267949], [2.25, 3]}
split: 8 1.1781 (490)
x := {[-1.5, -1], [-1.5, -1], [0.785398163397449, 1.17809724509617], [-0.5, 0], [0.5, 1], [0, 0], [1, 1.5], [-0.5, 0], [0.785398163397449, 1.5707963267949], [2.25, 3]}
split: 8 1.1781 (491)
x := {[-1.5, -1], [-1.5, -1], [1.17809724509617, 1.5707963267949], [-0.5, 0], [0.5, 1], [0, 0], [1, 1.5], [-0.5, 0], [0.785398163397449, 1.5707963267949], [2.25, 3]}
CP(3) => {[-1.44296841303095, -1], [-1.44296841303095, -1], [1.17809724509617, 1.5707963267949], [-0.5, 0], [0.5, 1], [0, 0], [1, 1.5], [-0.5, 0], [0.785398163397449, 1.5707963267949], [2.25, 3]}
split: 8 1.1781 (492)
x := {[-1.5, -1], [-1.5, -1], [0.785398163397449, 1.17809724509617], [-0.5, 0], [0.5, 1], [0, 0], [1.5, 2], [-0.5, 0], [0.785398163397449, 1.17809724509617], [2.25, 3]}
CP(3) => []
x := {[-1.5, -1], [-1.5, -1], [0.785398163397449, 1.17809724509617], [-0.5, 0], [0.5, 1], [0, 0], [1.5, 2], [-0.5, 0], [1.17809724509617, 1.5707963267949], [2.25, 3]}
CP(2) => {[-1.5, -1], [-1.5, -1], [0.785398163397449, 1.17809724509617], [-0.5, 0], [0.5, 1], [0, 0], [1.5, 1.921626306698], [-0.5, 0], [1.17809724509617, 1.5707963267949], [2.25, 3]}
split: 9 2.625 (492)
x := {[-1.44296841303095, -1], [-1.44296841303095, -1], [1.17809724509617, 1.5707963267949], [-0.5, 0], [0.5, 1], [0, 0], [1.5, 2], [-0.5, 0], [0.785398163397449, 1.17809724509617], [2.25, 3]}
CP(3) => []
x := {[-1.44296841303095, -1], [-1.44296841303095, -1], [1.17809724509617, 1.5707963267949], [-0.5, 0], [0.5, 1], [0, 0], [1.5, 2], [-0.5, 0], [1.17809724509617, 1.5707963267949], [2.25, 3]}
CP(2) => {[-1.44296841303095, -1], [-1.44296841303095, -1], [1.17809724509617, 1.5707963267949], [-0.5, 0], [0.5, 1], [0, 0], [1.5, 1.921626306698], [-0.5, 0], [1.17809724509617, 1.5707963267949], [2.25, 3]}
split: 9 2.625 (492)
x := {[-1.5, -1], [-1.43959285297413, -1], [-4.94065645841247e-324, 0.387204789493637], [-1, -0.5], [0.5, 1], [0, 0], [1, 1.5], [0, 0.5], [-4.94065645841247e-324, 0.392699081698724], [2.25, 3]}
CP(1) => {[-1.5, -1], [-1.43511446776916, -1], [-4.94065645841247e-324, 0.383053887716666], [-1, -0.5], [0.5, 1], [0, 0], [1, 1.5], [0, 0.5], [-4.94065645841247e-324, 0.392699081698724], [2.25, 3]}
split: 9 2.625 (493)
x := {[-1.5, -1], [-1.43959285297413, -1], [-4.94065645841247e-324, 0.387204789493637], [-1, -0.5], [0.5, 1], [0, 0], [1, 1.5], [0, 0.5], [0.392699081698724, 0.785398163397449], [2.25, 3]}
CP(1) => {[-1.5, -1], [-1.43511446776916, -1], [-4.94065645841247e-324, 0.383053887716666], [-1, -0.5], [0.5, 1], [0, 0], [1, 1.5], [0, 0.5], [0.392699081698724, 0.785398163397449], [2.25, 3]}
split: 9 2.625 (494)
x := {[-1.5, -1], [-1.5, -1], [0.392699081698724, 0.785398163397449], [-1, -0.5], [0.5, 1], [0, 0], [1, 1.5], [0, 0.5], [-4.94065645841247e-324, 0.392699081698724], [2.25, 3]}
split: 9 2.625 (495)
x := {[-1.5, -1], [-1.5, -1], [0.392699081698724, 0.785398163397449], [-1, -0.5], [0.5, 1], [0, 0], [1, 1.5], [0, 0.5], [0.392699081698724, 0.785398163397449], [2.25, 3]}
split: 9 2.625 (496)
x := {[-1.5, -1], [-1.43959285297413, -1], [-4.94065645841247e-324, 0.387204789493637], [-1, -0.5], [0.5, 1], [0, 0], [1, 1.5], [0.5, 1], [-4.94065645841247e-324, 0.392699081698724], [2.25, 3]}
CP(1) => {[-1.5, -1], [-1.43511446776916, -1], [-4.94065645841247e-324, 0.383053887716666], [-1, -0.5], [0.5, 1], [0, 0], [1, 1.5], [0.5, 1], [-4.94065645841247e-324, 0.392699081698724], [2.25, 3]}
split: 9 2.625 (497)
x := {[-1.5, -1], [-1.43959285297413, -1], [-4.94065645841247e-324, 0.387204789493637], [-1, -0.5], [0.5, 1], [0, 0], [1, 1.5], [0.5, 1], [0.392699081698724, 0.785398163397449], [2.25, 3]}
CP(1) => {[-1.5, -1], [-1.43511446776916, -1], [-4.94065645841247e-324, 0.383053887716666], [-1, -0.5], [0.5, 1], [0, 0], [1, 1.5], [0.5, 1], [0.392699081698724, 0.785398163397449], [2.25, 3]}
split: 9 2.625 (498)
x := {[-1.5, -1], [-1.5, -1], [0.392699081698724, 0.785398163397449], [-1, -0.5], [0.5, 1], [0, 0], [1, 1.5], [0.5, 1], [-4.94065645841247e-324, 0.392699081698724], [2.25, 3]}
split: 9 2.625 (499)
x := {[-1.5, -1], [-1.5, -1], [0.392699081698724, 0.785398163397449], [-1, -0.5], [0.5, 1], [0, 0], [1, 1.5], [0.5, 1], [0.392699081698724, 0.785398163397449], [2.25, 3]}
split: 9 2.625 (500)
x := {[-1.5, -1.25], [-1.43511446776916, -1], [-4.94065645841247e-324, 0.383053887716666], [-1, -0.5], [0.5, 1], [0, 0], [1.5, 1.90427099189402], [0, 0.5], [-4.94065645841247e-324, 0.354648577314122], [2.625, 3]}
CP(1) => []
x := {[-1.25, -1], [-1.43511446776916, -1], [-4.94065645841247e-324, 0.383053887716666], [-1, -0.5], [0.5, 1], [0, 0], [1.5, 1.90427099189402], [0, 0.5], [-4.94065645841247e-324, 0.354648577314122], [2.625, 3]}
CP(2) => {[-1.25, -1], [-1.25, -1], [-4.94065645841247e-324, 0.370341886128094], [-1, -0.5], [0.5, 1], [0, 0], [1.5, 1.90156918117882], [0, 0.5], [-4.94065645841247e-324, 0.352174894328048], [2.625, 3]}
split: 3 -0.75 (500)
x := {[-1.5, -1.25], [-1.5, -1], [0.392699081698724, 0.785398163397449], [-1, -0.5], [0.5, 1], [0, 0], [1.5, 1.90833187731717], [0, 0.5], [-4.94065645841247e-324, 0.358370854398642], [2.625, 3]}
CP(1) => {[-1.5, -1.25], [-1.45847586576825, -1], [0.392699081698724, 0.785398163397449], [-1, -0.5], [0.5, 1], [0, 0], [1.5, 1.90427099189402], [0, 0.5], [-4.94065645841247e-324, 0.354648577314122], [2.625, 3]}
split: 3 -0.75 (501)
x := {[-1.25, -1], [-1.5, -1], [0.392699081698724, 0.785398163397449], [-1, -0.5], [0.5, 1], [0, 0], [1.5, 1.90833187731717], [0, 0.5], [-4.94065645841247e-324, 0.358370854398642], [2.625, 3]}
CP(1) => []
x := {[-1.5, -1], [-1.5, -1], [-4.94065645841247e-324, 0.392699081698724], [-0.5, 0], [0, 0.5], [0, 0], [1, 1.5], [0, 0.5], [-4.94065645841247e-324, 0.785398163397449], [2.25, 3]}
CP(1) => []
x := {[-1.5, -1], [-1.5, -1], [0.392699081698724, 0.785398163397449], [-0.5, 0], [0, 0.5], [0, 0], [1, 1.5], [0, 0.5], [-4.94065645841247e-324, 0.785398163397449], [2.25, 3]}
split: 8 0.392699 (500)
x := {[-1.5, -1], [-1.5, -1], [-4.94065645841247e-324, 0.392699081698724], [-0.5, 0], [0, 0.5], [0, 0], [1, 1.5], [0.5, 1], [-4.94065645841247e-324, 0.785398163397449], [2.25, 3]}
CP(1) => []
x := {[-1.5, -1], [-1.5, -1], [0.392699081698724, 0.785398163397449], [-0.5, 0], [0, 0.5], [0, 0], [1, 1.5], [0.5, 1], [-4.94065645841247e-324, 0.785398163397449], [2.25, 3]}
split: 8 0.392699 (500)
x := {[-1.5, -1], [-1.5, -1], [0.392699081698724, 0.785398163397449], [-0.5, 0], [0, 0.5], [0, 0], [1.5, 1.91715741185101], [0, 0.5], [-4.94065645841247e-324, 0.366478509741674], [2.25, 2.625]}
CP(1) => []
x := {[-1.5, -1], [-1.5, -1], [0.392699081698724, 0.785398163397449], [-0.5, 0], [0, 0.5], [0, 0], [1.5, 1.91715741185101], [0, 0.5], [-4.94065645841247e-324, 0.366478509741674], [2.625, 3]}
CP(1) => {[-1.5, -1], [-1.5, -1], [0.392699081698724, 0.785398163397449], [-0.5, 0], [0, 0.5], [0, 0], [1.5, 1.90833187731717], [0, 0.5], [-4.94065645841247e-324, 0.358370854398642], [2.625, 3]}
split: 0 -1.25 (500)
x := {[-1.5, -1], [-1.5, -1], [-4.94065645841247e-324, 0.392699081698724], [-0.5, 0], [0.5, 1], [0, 0], [1, 1.5], [0, 0.5], [-4.94065645841247e-324, 0.785398163397449], [2.25, 3]}
CP(2) => {[-1.5, -1], [-1.43959285297413, -1], [-4.94065645841247e-324, 0.387204789493637], [-0.5, 0], [0.5, 1], [0, 0], [1, 1.5], [0, 0.5], [-4.94065645841247e-324, 0.785398163397449], [2.25, 3]}
split: 8 0.392699 (501)
x := {[-1.5, -1], [-1.5, -1], [0.392699081698724, 0.785398163397449], [-0.5, 0], [0.5, 1], [0, 0], [1, 1.5], [0, 0.5], [-4.94065645841247e-324, 0.785398163397449], [2.25, 3]}
split: 8 0.392699 (502)
x := {[-1.5, -1], [-1.5, -1], [-4.94065645841247e-324, 0.392699081698724], [-0.5, 0], [0.5, 1], [0, 0], [1, 1.5], [0.5, 1], [-4.94065645841247e-324, 0.785398163397449], [2.25, 3]}
CP(2) => {[-1.5, -1], [-1.43959285297413, -1], [-4.94065645841247e-324, 0.387204789493637], [-0.5, 0], [0.5, 1], [0, 0], [1, 1.5], [0.5, 1], [-4.94065645841247e-324, 0.785398163397449], [2.25, 3]}
split: 8 0.392699 (503)
x := {[-1.5, -1], [-1.5, -1], [0.392699081698724, 0.785398163397449], [-0.5, 0], [0.5, 1], [0, 0], [1, 1.5], [0.5, 1], [-4.94065645841247e-324, 0.785398163397449], [2.25, 3]}
split: 8 0.392699 (504)
x := {[-1.5, -1], [-1.43959285297413, -1], [-4.94065645841247e-324, 0.387204789493637], [-0.5, 0], [0.5, 1], [0, 0], [1.5, 1.90833187731717], [0, 0.5], [-4.94065645841247e-324, 0.358370854398642], [2.25, 2.625]}
CP(1) => []
x := {[-1.5, -1], [-1.43959285297413, -1], [-4.94065645841247e-324, 0.387204789493637], [-0.5, 0], [0.5, 1], [0, 0], [1.5, 1.90833187731717], [0, 0.5], [-4.94065645841247e-324, 0.358370854398642], [2.625, 3]}
CP(1) => {[-1.5, -1], [-1.43511446776916, -1], [-4.94065645841247e-324, 0.383053887716666], [-0.5, 0], [0.5, 1], [0, 0], [1.5, 1.90427099189402], [0, 0.5], [-4.94065645841247e-324, 0.354648577314122], [2.625, 3]}
split: 0 -1.25 (504)
x := {[-1.5, -1], [-1.5, -1], [0.392699081698724, 0.785398163397449], [-0.5, 0], [0.5, 1], [0, 0], [1.5, 1.91715741185101], [0, 0.5], [-4.94065645841247e-324, 0.366478509741674], [2.25, 2.625]}
CP(1) => []
x := {[-1.5, -1], [-1.5, -1], [0.392699081698724, 0.785398163397449], [-0.5, 0], [0.5, 1], [0, 0], [1.5, 1.91715741185101], [0, 0.5], [-4.94065645841247e-324, 0.366478509741674], [2.625, 3]}
CP(1) => {[-1.5, -1], [-1.5, -1], [0.392699081698724, 0.785398163397449], [-0.5, 0], [0.5, 1], [0, 0], [1.5, 1.90833187731717], [0, 0.5], [-4.94065645841247e-324, 0.358370854398642], [2.625, 3]}
split: 0 -1.25 (504)
x := {[-1.5, -1], [-1.43959285297413, -1], [-4.94065645841247e-324, 0.387204789493637], [-1, -0.5], [0.5, 1], [0, 0], [1, 1.5], [0, 0.5], [0.785398163397449, 1.17809724509617], [2.25, 3]}
CP(1) => {[-1.5, -1], [-1.43511446776916, -1], [-4.94065645841247e-324, 0.383053887716666], [-1, -0.5], [0.5, 1], [0, 0], [1, 1.5], [0, 0.5], [0.785398163397449, 1.17809724509617], [2.25, 3]}
split: 9 2.625 (505)
x := {[-1.5, -1], [-1.43959285297413, -1], [-4.94065645841247e-324, 0.387204789493637], [-1, -0.5], [0.5, 1], [0, 0], [1, 1.5], [0, 0.5], [1.17809724509617, 1.5707963267949], [2.25, 3]}
CP(1) => {[-1.5, -1], [-1.43511446776916, -1], [-4.94065645841247e-324, 0.383053887716666], [-1, -0.5], [0.5, 1], [0, 0], [1, 1.5], [0, 0.5], [1.17809724509617, 1.5707963267949], [2.25, 3]}
split: 9 2.625 (506)
x := {[-1.5, -1], [-1.5, -1], [0.392699081698724, 0.785398163397449], [-1, -0.5], [0.5, 1], [0, 0], [1, 1.5], [0, 0.5], [0.785398163397449, 1.17809724509617], [2.25, 3]}
split: 9 2.625 (507)
x := {[-1.5, -1], [-1.5, -1], [0.392699081698724, 0.785398163397449], [-1, -0.5], [0.5, 1], [0, 0], [1, 1.5], [0, 0.5], [1.17809724509617, 1.5707963267949], [2.25, 3]}
split: 9 2.625 (508)
x := {[-1.5, -1], [-1.43959285297413, -1], [-4.94065645841247e-324, 0.387204789493637], [-1, -0.5], [0.5, 1], [0, 0], [1, 1.5], [0.5, 1], [0.785398163397449, 1.17809724509617], [2.25, 3]}
CP(1) => {[-1.5, -1], [-1.43511446776916, -1], [-4.94065645841247e-324, 0.383053887716666], [-1, -0.5], [0.5, 1], [0, 0], [1, 1.5], [0.5, 1], [0.785398163397449, 1.17809724509617], [2.25, 3]}
split: 9 2.625 (509)
x := {[-1.5, -1], [-1.43959285297413, -1], [-4.94065645841247e-324, 0.387204789493637], [-1, -0.5], [0.5, 1], [0, 0], [1, 1.5], [0.5, 1], [1.17809724509617, 1.5707963267949], [2.25, 3]}
CP(1) => {[-1.5, -1], [-1.43511446776916, -1], [-4.94065645841247e-324, 0.383053887716666], [-1, -0.5], [0.5, 1], [0, 0], [1, 1.5], [0.5, 1], [1.17809724509617, 1.5707963267949], [2.25, 3]}
split: 9 2.625 (510)
x := {[-1.5, -1], [-1.5, -1], [0.392699081698724, 0.785398163397449], [-1, -0.5], [0.5, 1], [0, 0], [1, 1.5], [0.5, 1], [0.785398163397449, 1.17809724509617], [2.25, 3]}
split: 9 2.625 (511)
x := {[-1.5, -1], [-1.5, -1], [0.392699081698724, 0.785398163397449], [-1, -0.5], [0.5, 1], [0, 0], [1, 1.5], [0.5, 1], [1.17809724509617, 1.5707963267949], [2.25, 3]}
split: 9 2.625 (512)
[truncated: 17,758 more rows]
