# Supplementary material for: Rigorous packing of unit squares into a circle
Source: J Glob Optim. 2018 Oct 3;73(3):547–65. doi: 10.1007/s10898-018-0711-5 (PMC6394747; doi:10.1007/s10898-018-0711-5)
Supplement: Supplementary file 1 — Supplementary material 1 (zip 65514 KB) [file 10898_2018_711_MOESM1_ESM.zip › n3/phase3/T7T16T18.txt]

x := {[-3, 3], [-3, 3], [-4.94065645841247e-324, 1.5707963267949], [-3, 3], [-3, 3], [-4.94065645841247e-324, 1.5707963267949], [-3, 3], [-3, 3], [-4.94065645841247e-324, 1.5707963267949], [0, 3]}
CP(2) => {[-1.82533087536391, -1], [-0.913415070727159, 0.913415070727159], [0, 0], [-1, 1], [0, 1], [-4.94065645841247e-324, 1.5707963267949], [-1, 1], [-1, 0], [-4.94065645841247e-324, 1.5707963267949], [0, 3]}
split: 9 1.5 (2)
x := {[-1.82533087536391, -1], [-0.913415070727159, 0.913415070727159], [0, 0], [-1, 1], [0, 1], [-4.94065645841247e-324, 1.5707963267949], [-1, 1], [-1, 0], [-4.94065645841247e-324, 1.5707963267949], [0, 1.5]}
CP(1) => []
x := {[-1.82533087536391, -1], [-0.913415070727159, 0.913415070727159], [0, 0], [-1, 1], [0, 1], [-4.94065645841247e-324, 1.5707963267949], [-1, 1], [-1, 0], [-4.94065645841247e-324, 1.5707963267949], [1.5, 3]}
split: 3 0 (2)
x := {[-1.82533087536391, -1], [-0.913415070727159, 0.913415070727159], [0, 0], [-1, 0], [0, 1], [-4.94065645841247e-324, 1.5707963267949], [-1, 1], [-1, 0], [-4.94065645841247e-324, 1.5707963267949], [1.5, 3]}
split: 6 0 (3)
x := {[-1.82533087536391, -1], [-0.913415070727159, 0.913415070727159], [0, 0], [0, 1], [0, 1], [-4.94065645841247e-324, 1.5707963267949], [-1, 1], [-1, 0], [-4.94065645841247e-324, 1.5707963267949], [1.5, 3]}
split: 6 0 (4)
x := {[-1.82533087536391, -1], [-0.913415070727159, 0.913415070727159], [0, 0], [-1, 0], [0, 1], [-4.94065645841247e-324, 1.5707963267949], [-1, 0], [-1, 0], [-4.94065645841247e-324, 1.5707963267949], [1.5, 3]}
split: 1 0 (5)
x := {[-1.82533087536391, -1], [-0.913415070727159, 0.913415070727159], [0, 0], [-1, 0], [0, 1], [-4.94065645841247e-324, 1.5707963267949], [0, 1], [-1, 0], [-4.94065645841247e-324, 1.5707963267949], [1.5, 3]}
split: 1 0 (6)
x := {[-1.82533087536391, -1], [-0.913415070727159, 0.913415070727159], [0, 0], [0, 1], [0, 1], [-4.94065645841247e-324, 1.5707963267949], [-1, 0], [-1, 0], [-4.94065645841247e-324, 1.5707963267949], [1.5, 3]}
split: 1 0 (7)
x := {[-1.82533087536391, -1], [-0.913415070727159, 0.913415070727159], [0, 0], [0, 1], [0, 1], [-4.94065645841247e-324, 1.5707963267949], [0, 1], [-1, 0], [-4.94065645841247e-324, 1.5707963267949], [1.5, 3]}
split: 1 0 (8)
x := {[-1.82533087536391, -1], [-0.913415070727159, 0], [0, 0], [-1, 0], [0, 1], [-4.94065645841247e-324, 1.5707963267949], [-1, 0], [-1, 0], [-4.94065645841247e-324, 1.5707963267949], [1.5, 3]}
CP(2) => {[-1.6007351252398, -1], [-0.913415070727159, 0], [0, 0], [-1, 0], [0, 1], [-4.94065645841247e-324, 1.5707963267949], [-1, 0], [-1, 0], [-4.94065645841247e-324, 1.5707963267949], [1.5, 3]}
split: 5 0.785398 (9)
x := {[-1.82533087536391, -1], [0, 0.913415070727159], [0, 0], [-1, 0], [0, 1], [-4.94065645841247e-324, 1.5707963267949], [-1, 0], [-1, 0], [-4.94065645841247e-324, 1.5707963267949], [1.5, 3]}
CP(2) => {[-1.6007351252398, -1], [0, 0.913415070727159], [0, 0], [-1, 0], [0, 1], [-4.94065645841247e-324, 1.5707963267949], [-1, 0], [-1, 0], [-4.94065645841247e-324, 1.5707963267949], [1.5, 3]}
split: 5 0.785398 (10)
x := {[-1.82533087536391, -1], [-0.913415070727159, 0], [0, 0], [-1, 0], [0, 1], [-4.94065645841247e-324, 1.5707963267949], [0, 1], [-1, 0], [-4.94065645841247e-324, 1.5707963267949], [1.5, 3]}
CP(2) => {[-1.6007351252398, -1], [-0.913415070727159, 0], [0, 0], [-1, 0], [0, 1], [-4.94065645841247e-324, 1.5707963267949], [0, 1], [-1, 0], [-4.94065645841247e-324, 1.5707963267949], [1.5, 3]}
split: 5 0.785398 (11)
x := {[-1.82533087536391, -1], [0, 0.913415070727159], [0, 0], [-1, 0], [0, 1], [-4.94065645841247e-324, 1.5707963267949], [0, 1], [-1, 0], [-4.94065645841247e-324, 1.5707963267949], [1.5, 3]}
CP(2) => {[-1.6007351252398, -1], [0, 0.913415070727159], [0, 0], [-1, 0], [0, 1], [-4.94065645841247e-324, 1.5707963267949], [0, 1], [-1, 0], [-4.94065645841247e-324, 1.5707963267949], [1.5, 3]}
split: 5 0.785398 (12)
x := {[-1.82533087536391, -1], [-0.913415070727159, 0], [0, 0], [0, 1], [0, 1], [-4.94065645841247e-324, 1.5707963267949], [-1, 0], [-1, 0], [-4.94065645841247e-324, 1.5707963267949], [1.5, 3]}
CP(2) => {[-1.6007351252398, -1], [-0.913415070727159, 0], [0, 0], [0, 1], [0, 1], [-4.94065645841247e-324, 1.5707963267949], [-1, 0], [-1, 0], [-4.94065645841247e-324, 1.5707963267949], [1.5, 3]}
split: 5 0.785398 (13)
x := {[-1.82533087536391, -1], [0, 0.913415070727159], [0, 0], [0, 1], [0, 1], [-4.94065645841247e-324, 1.5707963267949], [-1, 0], [-1, 0], [-4.94065645841247e-324, 1.5707963267949], [1.5, 3]}
CP(2) => {[-1.6007351252398, -1], [0, 0.913415070727159], [0, 0], [0, 1], [0, 1], [-4.94065645841247e-324, 1.5707963267949], [-1, 0], [-1, 0], [-4.94065645841247e-324, 1.5707963267949], [1.5, 3]}
split: 5 0.785398 (14)
x := {[-1.82533087536391, -1], [-0.913415070727159, 0], [0, 0], [0, 1], [0, 1], [-4.94065645841247e-324, 1.5707963267949], [0, 1], [-1, 0], [-4.94065645841247e-324, 1.5707963267949], [1.5, 3]}
CP(2) => {[-1.6007351252398, -1], [-0.913415070727159, 0], [0, 0], [0, 1], [0, 1], [-4.94065645841247e-324, 1.5707963267949], [0, 1], [-1, 0], [-4.94065645841247e-324, 1.5707963267949], [1.5, 3]}
split: 5 0.785398 (15)
x := {[-1.82533087536391, -1], [0, 0.913415070727159], [0, 0], [0, 1], [0, 1], [-4.94065645841247e-324, 1.5707963267949], [0, 1], [-1, 0], [-4.94065645841247e-324, 1.5707963267949], [1.5, 3]}
CP(2) => {[-1.6007351252398, -1], [0, 0.913415070727159], [0, 0], [0, 1], [0, 1], [-4.94065645841247e-324, 1.5707963267949], [0, 1], [-1, 0], [-4.94065645841247e-324, 1.5707963267949], [1.5, 3]}
split: 5 0.785398 (16)
x := {[-1.6007351252398, -1], [-0.913415070727159, 0], [0, 0], [-1, 0], [0, 1], [-4.94065645841247e-324, 0.785398163397449], [-1, 0], [-1, 0], [-4.94065645841247e-324, 1.5707963267949], [1.5, 3]}
split: 8 0.785398 (17)
x := {[-1.6007351252398, -1], [-0.913415070727159, 0], [0, 0], [-1, 0], [0, 1], [0.785398163397449, 1.5707963267949], [-1, 0], [-1, 0], [-4.94065645841247e-324, 1.5707963267949], [1.5, 3]}
split: 8 0.785398 (18)
x := {[-1.6007351252398, -1], [0, 0.913415070727159], [0, 0], [-1, 0], [0, 1], [-4.94065645841247e-324, 0.785398163397449], [-1, 0], [-1, 0], [-4.94065645841247e-324, 1.5707963267949], [1.5, 3]}
split: 8 0.785398 (19)
x := {[-1.6007351252398, -1], [0, 0.913415070727159], [0, 0], [-1, 0], [0, 1], [0.785398163397449, 1.5707963267949], [-1, 0], [-1, 0], [-4.94065645841247e-324, 1.5707963267949], [1.5, 3]}
split: 8 0.785398 (20)
x := {[-1.6007351252398, -1], [-0.913415070727159, 0], [0, 0], [-1, 0], [0, 1], [-4.94065645841247e-324, 0.785398163397449], [0, 1], [-1, 0], [-4.94065645841247e-324, 1.5707963267949], [1.5, 3]}
split: 8 0.785398 (21)
x := {[-1.6007351252398, -1], [-0.913415070727159, 0], [0, 0], [-1, 0], [0, 1], [0.785398163397449, 1.5707963267949], [0, 1], [-1, 0], [-4.94065645841247e-324, 1.5707963267949], [1.5, 3]}
split: 8 0.785398 (22)
x := {[-1.6007351252398, -1], [0, 0.913415070727159], [0, 0], [-1, 0], [0, 1], [-4.94065645841247e-324, 0.785398163397449], [0, 1], [-1, 0], [-4.94065645841247e-324, 1.5707963267949], [1.5, 3]}
split: 8 0.785398 (23)
x := {[-1.6007351252398, -1], [0, 0.913415070727159], [0, 0], [-1, 0], [0, 1], [0.785398163397449, 1.5707963267949], [0, 1], [-1, 0], [-4.94065645841247e-324, 1.5707963267949], [1.5, 3]}
split: 8 0.785398 (24)
x := {[-1.6007351252398, -1], [-0.913415070727159, 0], [0, 0], [0, 1], [0, 1], [-4.94065645841247e-324, 0.785398163397449], [-1, 0], [-1, 0], [-4.94065645841247e-324, 1.5707963267949], [1.5, 3]}
split: 8 0.785398 (25)
x := {[-1.6007351252398, -1], [-0.913415070727159, 0], [0, 0], [0, 1], [0, 1], [0.785398163397449, 1.5707963267949], [-1, 0], [-1, 0], [-4.94065645841247e-324, 1.5707963267949], [1.5, 3]}
split: 8 0.785398 (26)
x := {[-1.6007351252398, -1], [0, 0.913415070727159], [0, 0], [0, 1], [0, 1], [-4.94065645841247e-324, 0.785398163397449], [-1, 0], [-1, 0], [-4.94065645841247e-324, 1.5707963267949], [1.5, 3]}
split: 8 0.785398 (27)
x := {[-1.6007351252398, -1], [0, 0.913415070727159], [0, 0], [0, 1], [0, 1], [0.785398163397449, 1.5707963267949], [-1, 0], [-1, 0], [-4.94065645841247e-324, 1.5707963267949], [1.5, 3]}
split: 8 0.785398 (28)
x := {[-1.6007351252398, -1], [-0.913415070727159, 0], [0, 0], [0, 1], [0, 1], [-4.94065645841247e-324, 0.785398163397449], [0, 1], [-1, 0], [-4.94065645841247e-324, 1.5707963267949], [1.5, 3]}
split: 8 0.785398 (29)
x := {[-1.6007351252398, -1], [-0.913415070727159, 0], [0, 0], [0, 1], [0, 1], [0.785398163397449, 1.5707963267949], [0, 1], [-1, 0], [-4.94065645841247e-324, 1.5707963267949], [1.5, 3]}
split: 8 0.785398 (30)
x := {[-1.6007351252398, -1], [0, 0.913415070727159], [0, 0], [0, 1], [0, 1], [-4.94065645841247e-324, 0.785398163397449], [0, 1], [-1, 0], [-4.94065645841247e-324, 1.5707963267949], [1.5, 3]}
split: 8 0.785398 (31)
x := {[-1.6007351252398, -1], [0, 0.913415070727159], [0, 0], [0, 1], [0, 1], [0.785398163397449, 1.5707963267949], [0, 1], [-1, 0], [-4.94065645841247e-324, 1.5707963267949], [1.5, 3]}
split: 8 0.785398 (32)
x := {[-1.6007351252398, -1], [-0.913415070727159, 0], [0, 0], [-1, 0], [0, 1], [-4.94065645841247e-324, 0.785398163397449], [-1, 0], [-1, 0], [-4.94065645841247e-324, 0.785398163397449], [1.5, 3]}
split: 9 2.25 (33)
x := {[-1.6007351252398, -1], [-0.913415070727159, 0], [0, 0], [-1, 0], [0, 1], [-4.94065645841247e-324, 0.785398163397449], [-1, 0], [-1, 0], [0.785398163397449, 1.5707963267949], [1.5, 3]}
split: 9 2.25 (34)
x := {[-1.6007351252398, -1], [-0.913415070727159, 0], [0, 0], [-1, 0], [0, 1], [0.785398163397449, 1.5707963267949], [-1, 0], [-1, 0], [-4.94065645841247e-324, 0.785398163397449], [1.5, 3]}
split: 9 2.25 (35)
x := {[-1.6007351252398, -1], [-0.913415070727159, 0], [0, 0], [-1, 0], [0, 1], [0.785398163397449, 1.5707963267949], [-1, 0], [-1, 0], [0.785398163397449, 1.5707963267949], [1.5, 3]}
split: 9 2.25 (36)
x := {[-1.6007351252398, -1], [0, 0.913415070727159], [0, 0], [-1, 0], [0, 1], [-4.94065645841247e-324, 0.785398163397449], [-1, 0], [-1, 0], [-4.94065645841247e-324, 0.785398163397449], [1.5, 3]}
split: 9 2.25 (37)
x := {[-1.6007351252398, -1], [0, 0.913415070727159], [0, 0], [-1, 0], [0, 1], [-4.94065645841247e-324, 0.785398163397449], [-1, 0], [-1, 0], [0.785398163397449, 1.5707963267949], [1.5, 3]}
split: 9 2.25 (38)
x := {[-1.6007351252398, -1], [0, 0.913415070727159], [0, 0], [-1, 0], [0, 1], [0.785398163397449, 1.5707963267949], [-1, 0], [-1, 0], [-4.94065645841247e-324, 0.785398163397449], [1.5, 3]}
split: 9 2.25 (39)
x := {[-1.6007351252398, -1], [0, 0.913415070727159], [0, 0], [-1, 0], [0, 1], [0.785398163397449, 1.5707963267949], [-1, 0], [-1, 0], [0.785398163397449, 1.5707963267949], [1.5, 3]}
split: 9 2.25 (40)
x := {[-1.6007351252398, -1], [-0.913415070727159, 0], [0, 0], [-1, 0], [0, 1], [-4.94065645841247e-324, 0.785398163397449], [0, 1], [-1, 0], [-4.94065645841247e-324, 0.785398163397449], [1.5, 3]}
split: 9 2.25 (41)
x := {[-1.6007351252398, -1], [-0.913415070727159, 0], [0, 0], [-1, 0], [0, 1], [-4.94065645841247e-324, 0.785398163397449], [0, 1], [-1, 0], [0.785398163397449, 1.5707963267949], [1.5, 3]}
split: 9 2.25 (42)
x := {[-1.6007351252398, -1], [-0.913415070727159, 0], [0, 0], [-1, 0], [0, 1], [0.785398163397449, 1.5707963267949], [0, 1], [-1, 0], [-4.94065645841247e-324, 0.785398163397449], [1.5, 3]}
split: 9 2.25 (43)
x := {[-1.6007351252398, -1], [-0.913415070727159, 0], [0, 0], [-1, 0], [0, 1], [0.785398163397449, 1.5707963267949], [0, 1], [-1, 0], [0.785398163397449, 1.5707963267949], [1.5, 3]}
split: 9 2.25 (44)
x := {[-1.6007351252398, -1], [0, 0.913415070727159], [0, 0], [-1, 0], [0, 1], [-4.94065645841247e-324, 0.785398163397449], [0, 1], [-1, 0], [-4.94065645841247e-324, 0.785398163397449], [1.5, 3]}
split: 9 2.25 (45)
x := {[-1.6007351252398, -1], [0, 0.913415070727159], [0, 0], [-1, 0], [0, 1], [-4.94065645841247e-324, 0.785398163397449], [0, 1], [-1, 0], [0.785398163397449, 1.5707963267949], [1.5, 3]}
split: 9 2.25 (46)
x := {[-1.6007351252398, -1], [0, 0.913415070727159], [0, 0], [-1, 0], [0, 1], [0.785398163397449, 1.5707963267949], [0, 1], [-1, 0], [-4.94065645841247e-324, 0.785398163397449], [1.5, 3]}
split: 9 2.25 (47)
x := {[-1.6007351252398, -1], [0, 0.913415070727159], [0, 0], [-1, 0], [0, 1], [0.785398163397449, 1.5707963267949], [0, 1], [-1, 0], [0.785398163397449, 1.5707963267949], [1.5, 3]}
split: 9 2.25 (48)
x := {[-1.6007351252398, -1], [-0.913415070727159, 0], [0, 0], [0, 1], [0, 1], [-4.94065645841247e-324, 0.785398163397449], [-1, 0], [-1, 0], [-4.94065645841247e-324, 0.785398163397449], [1.5, 3]}
split: 9 2.25 (49)
x := {[-1.6007351252398, -1], [-0.913415070727159, 0], [0, 0], [0, 1], [0, 1], [-4.94065645841247e-324, 0.785398163397449], [-1, 0], [-1, 0], [0.785398163397449, 1.5707963267949], [1.5, 3]}
split: 9 2.25 (50)
x := {[-1.6007351252398, -1], [-0.913415070727159, 0], [0, 0], [0, 1], [0, 1], [0.785398163397449, 1.5707963267949], [-1, 0], [-1, 0], [-4.94065645841247e-324, 0.785398163397449], [1.5, 3]}
split: 9 2.25 (51)
x := {[-1.6007351252398, -1], [-0.913415070727159, 0], [0, 0], [0, 1], [0, 1], [0.785398163397449, 1.5707963267949], [-1, 0], [-1, 0], [0.785398163397449, 1.5707963267949], [1.5, 3]}
split: 9 2.25 (52)
x := {[-1.6007351252398, -1], [0, 0.913415070727159], [0, 0], [0, 1], [0, 1], [-4.94065645841247e-324, 0.785398163397449], [-1, 0], [-1, 0], [-4.94065645841247e-324, 0.785398163397449], [1.5, 3]}
split: 9 2.25 (53)
x := {[-1.6007351252398, -1], [0, 0.913415070727159], [0, 0], [0, 1], [0, 1], [-4.94065645841247e-324, 0.785398163397449], [-1, 0], [-1, 0], [0.785398163397449, 1.5707963267949], [1.5, 3]}
split: 9 2.25 (54)
x := {[-1.6007351252398, -1], [0, 0.913415070727159], [0, 0], [0, 1], [0, 1], [0.785398163397449, 1.5707963267949], [-1, 0], [-1, 0], [-4.94065645841247e-324, 0.785398163397449], [1.5, 3]}
split: 9 2.25 (55)
x := {[-1.6007351252398, -1], [0, 0.913415070727159], [0, 0], [0, 1], [0, 1], [0.785398163397449, 1.5707963267949], [-1, 0], [-1, 0], [0.785398163397449, 1.5707963267949], [1.5, 3]}
split: 9 2.25 (56)
x := {[-1.6007351252398, -1], [-0.913415070727159, 0], [0, 0], [0, 1], [0, 1], [-4.94065645841247e-324, 0.785398163397449], [0, 1], [-1, 0], [-4.94065645841247e-324, 0.785398163397449], [1.5, 3]}
split: 9 2.25 (57)
x := {[-1.6007351252398, -1], [-0.913415070727159, 0], [0, 0], [0, 1], [0, 1], [-4.94065645841247e-324, 0.785398163397449], [0, 1], [-1, 0], [0.785398163397449, 1.5707963267949], [1.5, 3]}
split: 9 2.25 (58)
x := {[-1.6007351252398, -1], [-0.913415070727159, 0], [0, 0], [0, 1], [0, 1], [0.785398163397449, 1.5707963267949], [0, 1], [-1, 0], [-4.94065645841247e-324, 0.785398163397449], [1.5, 3]}
split: 9 2.25 (59)
x := {[-1.6007351252398, -1], [-0.913415070727159, 0], [0, 0], [0, 1], [0, 1], [0.785398163397449, 1.5707963267949], [0, 1], [-1, 0], [0.785398163397449, 1.5707963267949], [1.5, 3]}
split: 9 2.25 (60)
x := {[-1.6007351252398, -1], [0, 0.913415070727159], [0, 0], [0, 1], [0, 1], [-4.94065645841247e-324, 0.785398163397449], [0, 1], [-1, 0], [-4.94065645841247e-324, 0.785398163397449], [1.5, 3]}
split: 9 2.25 (61)
x := {[-1.6007351252398, -1], [0, 0.913415070727159], [0, 0], [0, 1], [0, 1], [-4.94065645841247e-324, 0.785398163397449], [0, 1], [-1, 0], [0.785398163397449, 1.5707963267949], [1.5, 3]}
split: 9 2.25 (62)
x := {[-1.6007351252398, -1], [0, 0.913415070727159], [0, 0], [0, 1], [0, 1], [0.785398163397449, 1.5707963267949], [0, 1], [-1, 0], [-4.94065645841247e-324, 0.785398163397449], [1.5, 3]}
split: 9 2.25 (63)
x := {[-1.6007351252398, -1], [0, 0.913415070727159], [0, 0], [0, 1], [0, 1], [0.785398163397449, 1.5707963267949], [0, 1], [-1, 0], [0.785398163397449, 1.5707963267949], [1.5, 3]}
split: 9 2.25 (64)
x := {[-1.6007351252398, -1], [-0.913415070727159, 0], [0, 0], [-1, 0], [0, 1], [-4.94065645841247e-324, 0.785398163397449], [-1, 0], [-1, 0], [-4.94065645841247e-324, 0.785398163397449], [1.5, 2.25]}
CP(1) => []
x := {[-1.6007351252398, -1], [-0.913415070727159, 0], [0, 0], [-1, 0], [0, 1], [-4.94065645841247e-324, 0.785398163397449], [-1, 0], [-1, 0], [-4.94065645841247e-324, 0.785398163397449], [2.25, 3]}
split: 3 -0.5 (64)
x := {[-1.6007351252398, -1], [-0.913415070727159, 0], [0, 0], [-1, 0], [0, 1], [-4.94065645841247e-324, 0.785398163397449], [-1, 0], [-1, 0], [0.785398163397449, 1.5707963267949], [1.5, 2.25]}
CP(1) => []
x := {[-1.6007351252398, -1], [-0.913415070727159, 0], [0, 0], [-1, 0], [0, 1], [-4.94065645841247e-324, 0.785398163397449], [-1, 0], [-1, 0], [0.785398163397449, 1.5707963267949], [2.25, 3]}
split: 3 -0.5 (64)
x := {[-1.6007351252398, -1], [-0.913415070727159, 0], [0, 0], [-1, 0], [0, 1], [0.785398163397449, 1.5707963267949], [-1, 0], [-1, 0], [-4.94065645841247e-324, 0.785398163397449], [1.5, 2.25]}
CP(1) => []
x := {[-1.6007351252398, -1], [-0.913415070727159, 0], [0, 0], [-1, 0], [0, 1], [0.785398163397449, 1.5707963267949], [-1, 0], [-1, 0], [-4.94065645841247e-324, 0.785398163397449], [2.25, 3]}
split: 3 -0.5 (64)
x := {[-1.6007351252398, -1], [-0.913415070727159, 0], [0, 0], [-1, 0], [0, 1], [0.785398163397449, 1.5707963267949], [-1, 0], [-1, 0], [0.785398163397449, 1.5707963267949], [1.5, 2.25]}
CP(1) => []
x := {[-1.6007351252398, -1], [-0.913415070727159, 0], [0, 0], [-1, 0], [0, 1], [0.785398163397449, 1.5707963267949], [-1, 0], [-1, 0], [0.785398163397449, 1.5707963267949], [2.25, 3]}
split: 3 -0.5 (64)
x := {[-1.6007351252398, -1], [0, 0.913415070727159], [0, 0], [-1, 0], [0, 1], [-4.94065645841247e-324, 0.785398163397449], [-1, 0], [-1, 0], [-4.94065645841247e-324, 0.785398163397449], [1.5, 2.25]}
CP(1) => []
x := {[-1.6007351252398, -1], [0, 0.913415070727159], [0, 0], [-1, 0], [0, 1], [-4.94065645841247e-324, 0.785398163397449], [-1, 0], [-1, 0], [-4.94065645841247e-324, 0.785398163397449], [2.25, 3]}
split: 3 -0.5 (64)
x := {[-1.6007351252398, -1], [0, 0.913415070727159], [0, 0], [-1, 0], [0, 1], [-4.94065645841247e-324, 0.785398163397449], [-1, 0], [-1, 0], [0.785398163397449, 1.5707963267949], [1.5, 2.25]}
CP(1) => []
x := {[-1.6007351252398, -1], [0, 0.913415070727159], [0, 0], [-1, 0], [0, 1], [-4.94065645841247e-324, 0.785398163397449], [-1, 0], [-1, 0], [0.785398163397449, 1.5707963267949], [2.25, 3]}
split: 3 -0.5 (64)
x := {[-1.6007351252398, -1], [0, 0.913415070727159], [0, 0], [-1, 0], [0, 1], [0.785398163397449, 1.5707963267949], [-1, 0], [-1, 0], [-4.94065645841247e-324, 0.785398163397449], [1.5, 2.25]}
CP(1) => []
x := {[-1.6007351252398, -1], [0, 0.913415070727159], [0, 0], [-1, 0], [0, 1], [0.785398163397449, 1.5707963267949], [-1, 0], [-1, 0], [-4.94065645841247e-324, 0.785398163397449], [2.25, 3]}
split: 3 -0.5 (64)
x := {[-1.6007351252398, -1], [0, 0.913415070727159], [0, 0], [-1, 0], [0, 1], [0.785398163397449, 1.5707963267949], [-1, 0], [-1, 0], [0.785398163397449, 1.5707963267949], [1.5, 2.25]}
CP(1) => []
x := {[-1.6007351252398, -1], [0, 0.913415070727159], [0, 0], [-1, 0], [0, 1], [0.785398163397449, 1.5707963267949], [-1, 0], [-1, 0], [0.785398163397449, 1.5707963267949], [2.25, 3]}
split: 3 -0.5 (64)
x := {[-1.6007351252398, -1], [-0.913415070727159, 0], [0, 0], [-1, 0], [0, 1], [-4.94065645841247e-324, 0.785398163397449], [0, 1], [-1, 0], [-4.94065645841247e-324, 0.785398163397449], [1.5, 2.25]}
CP(1) => []
x := {[-1.6007351252398, -1], [-0.913415070727159, 0], [0, 0], [-1, 0], [0, 1], [-4.94065645841247e-324, 0.785398163397449], [0, 1], [-1, 0], [-4.94065645841247e-324, 0.785398163397449], [2.25, 3]}
split: 3 -0.5 (64)
x := {[-1.6007351252398, -1], [-0.913415070727159, 0], [0, 0], [-1, 0], [0, 1], [-4.94065645841247e-324, 0.785398163397449], [0, 1], [-1, 0], [0.785398163397449, 1.5707963267949], [1.5, 2.25]}
CP(1) => []
x := {[-1.6007351252398, -1], [-0.913415070727159, 0], [0, 0], [-1, 0], [0, 1], [-4.94065645841247e-324, 0.785398163397449], [0, 1], [-1, 0], [0.785398163397449, 1.5707963267949], [2.25, 3]}
split: 3 -0.5 (64)
x := {[-1.6007351252398, -1], [-0.913415070727159, 0], [0, 0], [-1, 0], [0, 1], [0.785398163397449, 1.5707963267949], [0, 1], [-1, 0], [-4.94065645841247e-324, 0.785398163397449], [1.5, 2.25]}
CP(1) => []
x := {[-1.6007351252398, -1], [-0.913415070727159, 0], [0, 0], [-1, 0], [0, 1], [0.785398163397449, 1.5707963267949], [0, 1], [-1, 0], [-4.94065645841247e-324, 0.785398163397449], [2.25, 3]}
split: 3 -0.5 (64)
x := {[-1.6007351252398, -1], [-0.913415070727159, 0], [0, 0], [-1, 0], [0, 1], [0.785398163397449, 1.5707963267949], [0, 1], [-1, 0], [0.785398163397449, 1.5707963267949], [1.5, 2.25]}
CP(1) => []
x := {[-1.6007351252398, -1], [-0.913415070727159, 0], [0, 0], [-1, 0], [0, 1], [0.785398163397449, 1.5707963267949], [0, 1], [-1, 0], [0.785398163397449, 1.5707963267949], [2.25, 3]}
split: 3 -0.5 (64)
x := {[-1.6007351252398, -1], [0, 0.913415070727159], [0, 0], [-1, 0], [0, 1], [-4.94065645841247e-324, 0.785398163397449], [0, 1], [-1, 0], [-4.94065645841247e-324, 0.785398163397449], [1.5, 2.25]}
CP(1) => []
x := {[-1.6007351252398, -1], [0, 0.913415070727159], [0, 0], [-1, 0], [0, 1], [-4.94065645841247e-324, 0.785398163397449], [0, 1], [-1, 0], [-4.94065645841247e-324, 0.785398163397449], [2.25, 3]}
split: 3 -0.5 (64)
x := {[-1.6007351252398, -1], [0, 0.913415070727159], [0, 0], [-1, 0], [0, 1], [-4.94065645841247e-324, 0.785398163397449], [0, 1], [-1, 0], [0.785398163397449, 1.5707963267949], [1.5, 2.25]}
CP(1) => []
x := {[-1.6007351252398, -1], [0, 0.913415070727159], [0, 0], [-1, 0], [0, 1], [-4.94065645841247e-324, 0.785398163397449], [0, 1], [-1, 0], [0.785398163397449, 1.5707963267949], [2.25, 3]}
split: 3 -0.5 (64)
x := {[-1.6007351252398, -1], [0, 0.913415070727159], [0, 0], [-1, 0], [0, 1], [0.785398163397449, 1.5707963267949], [0, 1], [-1, 0], [-4.94065645841247e-324, 0.785398163397449], [1.5, 2.25]}
CP(1) => []
x := {[-1.6007351252398, -1], [0, 0.913415070727159], [0, 0], [-1, 0], [0, 1], [0.785398163397449, 1.5707963267949], [0, 1], [-1, 0], [-4.94065645841247e-324, 0.785398163397449], [2.25, 3]}
split: 3 -0.5 (64)
x := {[-1.6007351252398, -1], [0, 0.913415070727159], [0, 0], [-1, 0], [0, 1], [0.785398163397449, 1.5707963267949], [0, 1], [-1, 0], [0.785398163397449, 1.5707963267949], [1.5, 2.25]}
CP(1) => []
x := {[-1.6007351252398, -1], [0, 0.913415070727159], [0, 0], [-1, 0], [0, 1], [0.785398163397449, 1.5707963267949], [0, 1], [-1, 0], [0.785398163397449, 1.5707963267949], [2.25, 3]}
split: 3 -0.5 (64)
x := {[-1.6007351252398, -1], [-0.913415070727159, 0], [0, 0], [0, 1], [0, 1], [-4.94065645841247e-324, 0.785398163397449], [-1, 0], [-1, 0], [-4.94065645841247e-324, 0.785398163397449], [1.5, 2.25]}
CP(1) => []
x := {[-1.6007351252398, -1], [-0.913415070727159, 0], [0, 0], [0, 1], [0, 1], [-4.94065645841247e-324, 0.785398163397449], [-1, 0], [-1, 0], [-4.94065645841247e-324, 0.785398163397449], [2.25, 3]}
split: 3 0.5 (64)
x := {[-1.6007351252398, -1], [-0.913415070727159, 0], [0, 0], [0, 1], [0, 1], [-4.94065645841247e-324, 0.785398163397449], [-1, 0], [-1, 0], [0.785398163397449, 1.5707963267949], [1.5, 2.25]}
CP(1) => []
x := {[-1.6007351252398, -1], [-0.913415070727159, 0], [0, 0], [0, 1], [0, 1], [-4.94065645841247e-324, 0.785398163397449], [-1, 0], [-1, 0], [0.785398163397449, 1.5707963267949], [2.25, 3]}
split: 3 0.5 (64)
x := {[-1.6007351252398, -1], [-0.913415070727159, 0], [0, 0], [0, 1], [0, 1], [0.785398163397449, 1.5707963267949], [-1, 0], [-1, 0], [-4.94065645841247e-324, 0.785398163397449], [1.5, 2.25]}
CP(1) => []
x := {[-1.6007351252398, -1], [-0.913415070727159, 0], [0, 0], [0, 1], [0, 1], [0.785398163397449, 1.5707963267949], [-1, 0], [-1, 0], [-4.94065645841247e-324, 0.785398163397449], [2.25, 3]}
split: 3 0.5 (64)
x := {[-1.6007351252398, -1], [-0.913415070727159, 0], [0, 0], [0, 1], [0, 1], [0.785398163397449, 1.5707963267949], [-1, 0], [-1, 0], [0.785398163397449, 1.5707963267949], [1.5, 2.25]}
CP(1) => []
x := {[-1.6007351252398, -1], [-0.913415070727159, 0], [0, 0], [0, 1], [0, 1], [0.785398163397449, 1.5707963267949], [-1, 0], [-1, 0], [0.785398163397449, 1.5707963267949], [2.25, 3]}
split: 3 0.5 (64)
x := {[-1.6007351252398, -1], [0, 0.913415070727159], [0, 0], [0, 1], [0, 1], [-4.94065645841247e-324, 0.785398163397449], [-1, 0], [-1, 0], [-4.94065645841247e-324, 0.785398163397449], [1.5, 2.25]}
CP(1) => []
x := {[-1.6007351252398, -1], [0, 0.913415070727159], [0, 0], [0, 1], [0, 1], [-4.94065645841247e-324, 0.785398163397449], [-1, 0], [-1, 0], [-4.94065645841247e-324, 0.785398163397449], [2.25, 3]}
split: 3 0.5 (64)
x := {[-1.6007351252398, -1], [0, 0.913415070727159], [0, 0], [0, 1], [0, 1], [-4.94065645841247e-324, 0.785398163397449], [-1, 0], [-1, 0], [0.785398163397449, 1.5707963267949], [1.5, 2.25]}
CP(1) => []
x := {[-1.6007351252398, -1], [0, 0.913415070727159], [0, 0], [0, 1], [0, 1], [-4.94065645841247e-324, 0.785398163397449], [-1, 0], [-1, 0], [0.785398163397449, 1.5707963267949], [2.25, 3]}
split: 3 0.5 (64)
x := {[-1.6007351252398, -1], [0, 0.913415070727159], [0, 0], [0, 1], [0, 1], [0.785398163397449, 1.5707963267949], [-1, 0], [-1, 0], [-4.94065645841247e-324, 0.785398163397449], [1.5, 2.25]}
CP(1) => []
x := {[-1.6007351252398, -1], [0, 0.913415070727159], [0, 0], [0, 1], [0, 1], [0.785398163397449, 1.5707963267949], [-1, 0], [-1, 0], [-4.94065645841247e-324, 0.785398163397449], [2.25, 3]}
split: 3 0.5 (64)
x := {[-1.6007351252398, -1], [0, 0.913415070727159], [0, 0], [0, 1], [0, 1], [0.785398163397449, 1.5707963267949], [-1, 0], [-1, 0], [0.785398163397449, 1.5707963267949], [1.5, 2.25]}
CP(1) => []
x := {[-1.6007351252398, -1], [0, 0.913415070727159], [0, 0], [0, 1], [0, 1], [0.785398163397449, 1.5707963267949], [-1, 0], [-1, 0], [0.785398163397449, 1.5707963267949], [2.25, 3]}
split: 3 0.5 (64)
x := {[-1.6007351252398, -1], [-0.913415070727159, 0], [0, 0], [0, 1], [0, 1], [-4.94065645841247e-324, 0.785398163397449], [0, 1], [-1, 0], [-4.94065645841247e-324, 0.785398163397449], [1.5, 2.25]}
CP(1) => []
x := {[-1.6007351252398, -1], [-0.913415070727159, 0], [0, 0], [0, 1], [0, 1], [-4.94065645841247e-324, 0.785398163397449], [0, 1], [-1, 0], [-4.94065645841247e-324, 0.785398163397449], [2.25, 3]}
split: 3 0.5 (64)
x := {[-1.6007351252398, -1], [-0.913415070727159, 0], [0, 0], [0, 1], [0, 1], [-4.94065645841247e-324, 0.785398163397449], [0, 1], [-1, 0], [0.785398163397449, 1.5707963267949], [1.5, 2.25]}
CP(1) => []
x := {[-1.6007351252398, -1], [-0.913415070727159, 0], [0, 0], [0, 1], [0, 1], [-4.94065645841247e-324, 0.785398163397449], [0, 1], [-1, 0], [0.785398163397449, 1.5707963267949], [2.25, 3]}
split: 3 0.5 (64)
x := {[-1.6007351252398, -1], [-0.913415070727159, 0], [0, 0], [0, 1], [0, 1], [0.785398163397449, 1.5707963267949], [0, 1], [-1, 0], [-4.94065645841247e-324, 0.785398163397449], [1.5, 2.25]}
CP(1) => []
x := {[-1.6007351252398, -1], [-0.913415070727159, 0], [0, 0], [0, 1], [0, 1], [0.785398163397449, 1.5707963267949], [0, 1], [-1, 0], [-4.94065645841247e-324, 0.785398163397449], [2.25, 3]}
split: 3 0.5 (64)
x := {[-1.6007351252398, -1], [-0.913415070727159, 0], [0, 0], [0, 1], [0, 1], [0.785398163397449, 1.5707963267949], [0, 1], [-1, 0], [0.785398163397449, 1.5707963267949], [1.5, 2.25]}
CP(1) => []
x := {[-1.6007351252398, -1], [-0.913415070727159, 0], [0, 0], [0, 1], [0, 1], [0.785398163397449, 1.5707963267949], [0, 1], [-1, 0], [0.785398163397449, 1.5707963267949], [2.25, 3]}
split: 3 0.5 (64)
x := {[-1.6007351252398, -1], [0, 0.913415070727159], [0, 0], [0, 1], [0, 1], [-4.94065645841247e-324, 0.785398163397449], [0, 1], [-1, 0], [-4.94065645841247e-324, 0.785398163397449], [1.5, 2.25]}
CP(1) => []
x := {[-1.6007351252398, -1], [0, 0.913415070727159], [0, 0], [0, 1], [0, 1], [-4.94065645841247e-324, 0.785398163397449], [0, 1], [-1, 0], [-4.94065645841247e-324, 0.785398163397449], [2.25, 3]}
split: 3 0.5 (64)
x := {[-1.6007351252398, -1], [0, 0.913415070727159], [0, 0], [0, 1], [0, 1], [-4.94065645841247e-324, 0.785398163397449], [0, 1], [-1, 0], [0.785398163397449, 1.5707963267949], [1.5, 2.25]}
CP(1) => []
x := {[-1.6007351252398, -1], [0, 0.913415070727159], [0, 0], [0, 1], [0, 1], [-4.94065645841247e-324, 0.785398163397449], [0, 1], [-1, 0], [0.785398163397449, 1.5707963267949], [2.25, 3]}
split: 3 0.5 (64)
x := {[-1.6007351252398, -1], [0, 0.913415070727159], [0, 0], [0, 1], [0, 1], [0.785398163397449, 1.5707963267949], [0, 1], [-1, 0], [-4.94065645841247e-324, 0.785398163397449], [1.5, 2.25]}
CP(1) => []
x := {[-1.6007351252398, -1], [0, 0.913415070727159], [0, 0], [0, 1], [0, 1], [0.785398163397449, 1.5707963267949], [0, 1], [-1, 0], [-4.94065645841247e-324, 0.785398163397449], [2.25, 3]}
split: 3 0.5 (64)
x := {[-1.6007351252398, -1], [0, 0.913415070727159], [0, 0], [0, 1], [0, 1], [0.785398163397449, 1.5707963267949], [0, 1], [-1, 0], [0.785398163397449, 1.5707963267949], [1.5, 2.25]}
CP(1) => []
x := {[-1.6007351252398, -1], [0, 0.913415070727159], [0, 0], [0, 1], [0, 1], [0.785398163397449, 1.5707963267949], [0, 1], [-1, 0], [0.785398163397449, 1.5707963267949], [2.25, 3]}
split: 3 0.5 (64)
x := {[-1.6007351252398, -1], [-0.913415070727159, 0], [0, 0], [-1, -0.5], [0, 1], [-4.94065645841247e-324, 0.785398163397449], [-1, 0], [-1, 0], [-4.94065645841247e-324, 0.785398163397449], [2.25, 3]}
CP(2) => {[-1.6007351252398, -1], [-0.913415070727159, 0], [0, 0], [-1, -0.5], [0.5, 1], [-4.94065645841247e-324, 0.785398163397449], [-1, 0], [-1, 0], [-4.94065645841247e-324, 0.785398163397449], [2.25, 3]}
split: 6 -0.5 (65)
x := {[-1.6007351252398, -1], [-0.913415070727159, 0], [0, 0], [-0.5, 0], [0, 1], [-4.94065645841247e-324, 0.785398163397449], [-1, 0], [-1, 0], [-4.94065645841247e-324, 0.785398163397449], [2.25, 3]}
split: 4 0.5 (66)
x := {[-1.6007351252398, -1], [-0.913415070727159, 0], [0, 0], [-1, -0.5], [0, 1], [-4.94065645841247e-324, 0.785398163397449], [-1, 0], [-1, 0], [0.785398163397449, 1.5707963267949], [2.25, 3]}
CP(2) => {[-1.6007351252398, -1], [-0.913415070727159, 0], [0, 0], [-1, -0.5], [0.5, 1], [-4.94065645841247e-324, 0.785398163397449], [-1, 0], [-1, 0], [0.785398163397449, 1.5707963267949], [2.25, 3]}
split: 6 -0.5 (67)
x := {[-1.6007351252398, -1], [-0.913415070727159, 0], [0, 0], [-0.5, 0], [0, 1], [-4.94065645841247e-324, 0.785398163397449], [-1, 0], [-1, 0], [0.785398163397449, 1.5707963267949], [2.25, 3]}
split: 4 0.5 (68)
x := {[-1.6007351252398, -1], [-0.913415070727159, 0], [0, 0], [-1, -0.5], [0, 1], [0.785398163397449, 1.5707963267949], [-1, 0], [-1, 0], [-4.94065645841247e-324, 0.785398163397449], [2.25, 3]}
CP(1) => []
x := {[-1.6007351252398, -1], [-0.913415070727159, 0], [0, 0], [-0.5, 0], [0, 1], [0.785398163397449, 1.5707963267949], [-1, 0], [-1, 0], [-4.94065645841247e-324, 0.785398163397449], [2.25, 3]}
split: 4 0.5 (68)
x := {[-1.6007351252398, -1], [-0.913415070727159, 0], [0, 0], [-1, -0.5], [0, 1], [0.785398163397449, 1.5707963267949], [-1, 0], [-1, 0], [0.785398163397449, 1.5707963267949], [2.25, 3]}
CP(1) => []
x := {[-1.6007351252398, -1], [-0.913415070727159, 0], [0, 0], [-0.5, 0], [0, 1], [0.785398163397449, 1.5707963267949], [-1, 0], [-1, 0], [0.785398163397449, 1.5707963267949], [2.25, 3]}
split: 4 0.5 (68)
x := {[-1.6007351252398, -1], [0, 0.913415070727159], [0, 0], [-1, -0.5], [0, 1], [-4.94065645841247e-324, 0.785398163397449], [-1, 0], [-1, 0], [-4.94065645841247e-324, 0.785398163397449], [2.25, 3]}
CP(1) => []
x := {[-1.6007351252398, -1], [0, 0.913415070727159], [0, 0], [-0.5, 0], [0, 1], [-4.94065645841247e-324, 0.785398163397449], [-1, 0], [-1, 0], [-4.94065645841247e-324, 0.785398163397449], [2.25, 3]}
split: 4 0.5 (68)
x := {[-1.6007351252398, -1], [0, 0.913415070727159], [0, 0], [-1, -0.5], [0, 1], [-4.94065645841247e-324, 0.785398163397449], [-1, 0], [-1, 0], [0.785398163397449, 1.5707963267949], [2.25, 3]}
CP(1) => []
x := {[-1.6007351252398, -1], [0, 0.913415070727159], [0, 0], [-0.5, 0], [0, 1], [-4.94065645841247e-324, 0.785398163397449], [-1, 0], [-1, 0], [0.785398163397449, 1.5707963267949], [2.25, 3]}
split: 4 0.5 (68)
x := {[-1.6007351252398, -1], [0, 0.913415070727159], [0, 0], [-1, -0.5], [0, 1], [0.785398163397449, 1.5707963267949], [-1, 0], [-1, 0], [-4.94065645841247e-324, 0.785398163397449], [2.25, 3]}
CP(1) => []
x := {[-1.6007351252398, -1], [0, 0.913415070727159], [0, 0], [-0.5, 0], [0, 1], [0.785398163397449, 1.5707963267949], [-1, 0], [-1, 0], [-4.94065645841247e-324, 0.785398163397449], [2.25, 3]}
split: 4 0.5 (68)
x := {[-1.6007351252398, -1], [0, 0.913415070727159], [0, 0], [-1, -0.5], [0, 1], [0.785398163397449, 1.5707963267949], [-1, 0], [-1, 0], [0.785398163397449, 1.5707963267949], [2.25, 3]}
CP(1) => []
x := {[-1.6007351252398, -1], [0, 0.913415070727159], [0, 0], [-0.5, 0], [0, 1], [0.785398163397449, 1.5707963267949], [-1, 0], [-1, 0], [0.785398163397449, 1.5707963267949], [2.25, 3]}
split: 4 0.5 (68)
x := {[-1.6007351252398, -1], [-0.913415070727159, 0], [0, 0], [-1, -0.5], [0, 1], [-4.94065645841247e-324, 0.785398163397449], [0, 1], [-1, 0], [-4.94065645841247e-324, 0.785398163397449], [2.25, 3]}
CP(2) => {[-1.6007351252398, -1], [-0.913415070727159, 0], [0, 0], [-1, -0.5], [0.5, 1], [-4.94065645841247e-324, 0.785398163397449], [0, 1], [-1, 0], [-4.94065645841247e-324, 0.785398163397449], [2.25, 3]}
split: 6 0.5 (69)
x := {[-1.6007351252398, -1], [-0.913415070727159, 0], [0, 0], [-0.5, 0], [0, 1], [-4.94065645841247e-324, 0.785398163397449], [0, 1], [-1, 0], [-4.94065645841247e-324, 0.785398163397449], [2.25, 3]}
split: 4 0.5 (70)
x := {[-1.6007351252398, -1], [-0.913415070727159, 0], [0, 0], [-1, -0.5], [0, 1], [-4.94065645841247e-324, 0.785398163397449], [0, 1], [-1, 0], [0.785398163397449, 1.5707963267949], [2.25, 3]}
CP(2) => {[-1.6007351252398, -1], [-0.913415070727159, 0], [0, 0], [-1, -0.5], [0.5, 1], [-4.94065645841247e-324, 0.785398163397449], [0, 1], [-1, 0], [0.785398163397449, 1.5707963267949], [2.25, 3]}
split: 6 0.5 (71)
x := {[-1.6007351252398, -1], [-0.913415070727159, 0], [0, 0], [-0.5, 0], [0, 1], [-4.94065645841247e-324, 0.785398163397449], [0, 1], [-1, 0], [0.785398163397449, 1.5707963267949], [2.25, 3]}
split: 4 0.5 (72)
x := {[-1.6007351252398, -1], [-0.913415070727159, 0], [0, 0], [-1, -0.5], [0, 1], [0.785398163397449, 1.5707963267949], [0, 1], [-1, 0], [-4.94065645841247e-324, 0.785398163397449], [2.25, 3]}
CP(1) => []
x := {[-1.6007351252398, -1], [-0.913415070727159, 0], [0, 0], [-0.5, 0], [0, 1], [0.785398163397449, 1.5707963267949], [0, 1], [-1, 0], [-4.94065645841247e-324, 0.785398163397449], [2.25, 3]}
split: 4 0.5 (72)
x := {[-1.6007351252398, -1], [-0.913415070727159, 0], [0, 0], [-1, -0.5], [0, 1], [0.785398163397449, 1.5707963267949], [0, 1], [-1, 0], [0.785398163397449, 1.5707963267949], [2.25, 3]}
CP(1) => []
x := {[-1.6007351252398, -1], [-0.913415070727159, 0], [0, 0], [-0.5, 0], [0, 1], [0.785398163397449, 1.5707963267949], [0, 1], [-1, 0], [0.785398163397449, 1.5707963267949], [2.25, 3]}
split: 4 0.5 (72)
x := {[-1.6007351252398, -1], [0, 0.913415070727159], [0, 0], [-1, -0.5], [0, 1], [-4.94065645841247e-324, 0.785398163397449], [0, 1], [-1, 0], [-4.94065645841247e-324, 0.785398163397449], [2.25, 3]}
CP(1) => []
x := {[-1.6007351252398, -1], [0, 0.913415070727159], [0, 0], [-0.5, 0], [0, 1], [-4.94065645841247e-324, 0.785398163397449], [0, 1], [-1, 0], [-4.94065645841247e-324, 0.785398163397449], [2.25, 3]}
split: 4 0.5 (72)
x := {[-1.6007351252398, -1], [0, 0.913415070727159], [0, 0], [-1, -0.5], [0, 1], [-4.94065645841247e-324, 0.785398163397449], [0, 1], [-1, 0], [0.785398163397449, 1.5707963267949], [2.25, 3]}
CP(1) => []
x := {[-1.6007351252398, -1], [0, 0.913415070727159], [0, 0], [-0.5, 0], [0, 1], [-4.94065645841247e-324, 0.785398163397449], [0, 1], [-1, 0], [0.785398163397449, 1.5707963267949], [2.25, 3]}
split: 4 0.5 (72)
x := {[-1.6007351252398, -1], [0, 0.913415070727159], [0, 0], [-1, -0.5], [0, 1], [0.785398163397449, 1.5707963267949], [0, 1], [-1, 0], [-4.94065645841247e-324, 0.785398163397449], [2.25, 3]}
CP(1) => []
x := {[-1.6007351252398, -1], [0, 0.913415070727159], [0, 0], [-0.5, 0], [0, 1], [0.785398163397449, 1.5707963267949], [0, 1], [-1, 0], [-4.94065645841247e-324, 0.785398163397449], [2.25, 3]}
split: 4 0.5 (72)
x := {[-1.6007351252398, -1], [0, 0.913415070727159], [0, 0], [-1, -0.5], [0, 1], [0.785398163397449, 1.5707963267949], [0, 1], [-1, 0], [0.785398163397449, 1.5707963267949], [2.25, 3]}
CP(1) => []
x := {[-1.6007351252398, -1], [0, 0.913415070727159], [0, 0], [-0.5, 0], [0, 1], [0.785398163397449, 1.5707963267949], [0, 1], [-1, 0], [0.785398163397449, 1.5707963267949], [2.25, 3]}
split: 4 0.5 (72)
x := {[-1.6007351252398, -1], [-0.913415070727159, 0], [0, 0], [0, 0.5], [0, 1], [-4.94065645841247e-324, 0.785398163397449], [-1, 0], [-1, 0], [-4.94065645841247e-324, 0.785398163397449], [2.25, 3]}
split: 4 0.5 (73)
x := {[-1.6007351252398, -1], [-0.913415070727159, 0], [0, 0], [0.5, 1], [0, 1], [-4.94065645841247e-324, 0.785398163397449], [-1, 0], [-1, 0], [-4.94065645841247e-324, 0.785398163397449], [2.25, 3]}
CP(2) => {[-1.6007351252398, -1], [-0.913415070727159, 0], [0, 0], [0.5, 1], [0.5, 1], [-4.94065645841247e-324, 0.785398163397449], [-1, 0], [-1, 0], [-4.94065645841247e-324, 0.785398163397449], [2.25, 3]}
split: 6 -0.5 (74)
x := {[-1.6007351252398, -1], [-0.913415070727159, 0], [0, 0], [0, 0.5], [0, 1], [-4.94065645841247e-324, 0.785398163397449], [-1, 0], [-1, 0], [0.785398163397449, 1.5707963267949], [2.25, 3]}
split: 4 0.5 (75)
x := {[-1.6007351252398, -1], [-0.913415070727159, 0], [0, 0], [0.5, 1], [0, 1], [-4.94065645841247e-324, 0.785398163397449], [-1, 0], [-1, 0], [0.785398163397449, 1.5707963267949], [2.25, 3]}
CP(2) => {[-1.6007351252398, -1], [-0.913415070727159, 0], [0, 0], [0.5, 1], [0.5, 1], [-4.94065645841247e-324, 0.785398163397449], [-1, 0], [-1, 0], [0.785398163397449, 1.5707963267949], [2.25, 3]}
split: 6 -0.5 (76)
x := {[-1.6007351252398, -1], [-0.913415070727159, 0], [0, 0], [0, 0.5], [0, 1], [0.785398163397449, 1.5707963267949], [-1, 0], [-1, 0], [-4.94065645841247e-324, 0.785398163397449], [2.25, 3]}
split: 4 0.5 (77)
x := {[-1.6007351252398, -1], [-0.913415070727159, 0], [0, 0], [0.5, 1], [0, 1], [0.785398163397449, 1.5707963267949], [-1, 0], [-1, 0], [-4.94065645841247e-324, 0.785398163397449], [2.25, 3]}
CP(2) => {[-1.6007351252398, -1], [-0.913415070727159, 0], [0, 0], [0.5, 1], [0.5, 1], [0.785398163397449, 1.5707963267949], [-1, 0], [-1, 0], [-4.94065645841247e-324, 0.785398163397449], [2.25, 3]}
split: 6 -0.5 (78)
x := {[-1.6007351252398, -1], [-0.913415070727159, 0], [0, 0], [0, 0.5], [0, 1], [0.785398163397449, 1.5707963267949], [-1, 0], [-1, 0], [0.785398163397449, 1.5707963267949], [2.25, 3]}
split: 4 0.5 (79)
x := {[-1.6007351252398, -1], [-0.913415070727159, 0], [0, 0], [0.5, 1], [0, 1], [0.785398163397449, 1.5707963267949], [-1, 0], [-1, 0], [0.785398163397449, 1.5707963267949], [2.25, 3]}
CP(2) => {[-1.6007351252398, -1], [-0.913415070727159, 0], [0, 0], [0.5, 1], [0.5, 1], [0.785398163397449, 1.5707963267949], [-1, 0], [-1, 0], [0.785398163397449, 1.5707963267949], [2.25, 3]}
split: 6 -0.5 (80)
x := {[-1.6007351252398, -1], [0, 0.913415070727159], [0, 0], [0, 0.5], [0, 1], [-4.94065645841247e-324, 0.785398163397449], [-1, 0], [-1, 0], [-4.94065645841247e-324, 0.785398163397449], [2.25, 3]}
split: 4 0.5 (81)
x := {[-1.6007351252398, -1], [0, 0.913415070727159], [0, 0], [0.5, 1], [0, 1], [-4.94065645841247e-324, 0.785398163397449], [-1, 0], [-1, 0], [-4.94065645841247e-324, 0.785398163397449], [2.25, 3]}
CP(2) => {[-1.6007351252398, -1], [0, 0.913415070727159], [0, 0], [0.5, 1], [0.5, 1], [-4.94065645841247e-324, 0.785398163397449], [-1, 0], [-1, 0], [-4.94065645841247e-324, 0.785398163397449], [2.25, 3]}
split: 6 -0.5 (82)
x := {[-1.6007351252398, -1], [0, 0.913415070727159], [0, 0], [0, 0.5], [0, 1], [-4.94065645841247e-324, 0.785398163397449], [-1, 0], [-1, 0], [0.785398163397449, 1.5707963267949], [2.25, 3]}
split: 4 0.5 (83)
x := {[-1.6007351252398, -1], [0, 0.913415070727159], [0, 0], [0.5, 1], [0, 1], [-4.94065645841247e-324, 0.785398163397449], [-1, 0], [-1, 0], [0.785398163397449, 1.5707963267949], [2.25, 3]}
CP(2) => {[-1.6007351252398, -1], [0, 0.913415070727159], [0, 0], [0.5, 1], [0.5, 1], [-4.94065645841247e-324, 0.785398163397449], [-1, 0], [-1, 0], [0.785398163397449, 1.5707963267949], [2.25, 3]}
split: 6 -0.5 (84)
x := {[-1.6007351252398, -1], [0, 0.913415070727159], [0, 0], [0, 0.5], [0, 1], [0.785398163397449, 1.5707963267949], [-1, 0], [-1, 0], [-4.94065645841247e-324, 0.785398163397449], [2.25, 3]}
split: 4 0.5 (85)
x := {[-1.6007351252398, -1], [0, 0.913415070727159], [0, 0], [0.5, 1], [0, 1], [0.785398163397449, 1.5707963267949], [-1, 0], [-1, 0], [-4.94065645841247e-324, 0.785398163397449], [2.25, 3]}
CP(2) => {[-1.6007351252398, -1], [0, 0.913415070727159], [0, 0], [0.5, 1], [0.5, 1], [0.785398163397449, 1.5707963267949], [-1, 0], [-1, 0], [-4.94065645841247e-324, 0.785398163397449], [2.25, 3]}
split: 6 -0.5 (86)
x := {[-1.6007351252398, -1], [0, 0.913415070727159], [0, 0], [0, 0.5], [0, 1], [0.785398163397449, 1.5707963267949], [-1, 0], [-1, 0], [0.785398163397449, 1.5707963267949], [2.25, 3]}
split: 4 0.5 (87)
x := {[-1.6007351252398, -1], [0, 0.913415070727159], [0, 0], [0.5, 1], [0, 1], [0.785398163397449, 1.5707963267949], [-1, 0], [-1, 0], [0.785398163397449, 1.5707963267949], [2.25, 3]}
CP(2) => {[-1.6007351252398, -1], [0, 0.913415070727159], [0, 0], [0.5, 1], [0.5, 1], [0.785398163397449, 1.5707963267949], [-1, 0], [-1, 0], [0.785398163397449, 1.5707963267949], [2.25, 3]}
split: 6 -0.5 (88)
x := {[-1.6007351252398, -1], [-0.913415070727159, 0], [0, 0], [0, 0.5], [0, 1], [-4.94065645841247e-324, 0.785398163397449], [0, 1], [-1, 0], [-4.94065645841247e-324, 0.785398163397449], [2.25, 3]}
split: 4 0.5 (89)
x := {[-1.6007351252398, -1], [-0.913415070727159, 0], [0, 0], [0.5, 1], [0, 1], [-4.94065645841247e-324, 0.785398163397449], [0, 1], [-1, 0], [-4.94065645841247e-324, 0.785398163397449], [2.25, 3]}
CP(2) => {[-1.6007351252398, -1], [-0.913415070727159, 0], [0, 0], [0.5, 1], [0.5, 1], [-4.94065645841247e-324, 0.785398163397449], [0, 1], [-1, 0], [-4.94065645841247e-324, 0.785398163397449], [2.25, 3]}
split: 6 0.5 (90)
x := {[-1.6007351252398, -1], [-0.913415070727159, 0], [0, 0], [0, 0.5], [0, 1], [-4.94065645841247e-324, 0.785398163397449], [0, 1], [-1, 0], [0.785398163397449, 1.5707963267949], [2.25, 3]}
split: 4 0.5 (91)
x := {[-1.6007351252398, -1], [-0.913415070727159, 0], [0, 0], [0.5, 1], [0, 1], [-4.94065645841247e-324, 0.785398163397449], [0, 1], [-1, 0], [0.785398163397449, 1.5707963267949], [2.25, 3]}
CP(2) => {[-1.6007351252398, -1], [-0.913415070727159, 0], [0, 0], [0.5, 1], [0.5, 1], [-4.94065645841247e-324, 0.785398163397449], [0, 1], [-1, 0], [0.785398163397449, 1.5707963267949], [2.25, 3]}
split: 6 0.5 (92)
x := {[-1.6007351252398, -1], [-0.913415070727159, 0], [0, 0], [0, 0.5], [0, 1], [0.785398163397449, 1.5707963267949], [0, 1], [-1, 0], [-4.94065645841247e-324, 0.785398163397449], [2.25, 3]}
split: 4 0.5 (93)
x := {[-1.6007351252398, -1], [-0.913415070727159, 0], [0, 0], [0.5, 1], [0, 1], [0.785398163397449, 1.5707963267949], [0, 1], [-1, 0], [-4.94065645841247e-324, 0.785398163397449], [2.25, 3]}
CP(2) => {[-1.6007351252398, -1], [-0.913415070727159, 0], [0, 0], [0.5, 1], [0.5, 1], [0.785398163397449, 1.5707963267949], [0, 1], [-1, 0], [-4.94065645841247e-324, 0.785398163397449], [2.25, 3]}
split: 6 0.5 (94)
x := {[-1.6007351252398, -1], [-0.913415070727159, 0], [0, 0], [0, 0.5], [0, 1], [0.785398163397449, 1.5707963267949], [0, 1], [-1, 0], [0.785398163397449, 1.5707963267949], [2.25, 3]}
split: 4 0.5 (95)
x := {[-1.6007351252398, -1], [-0.913415070727159, 0], [0, 0], [0.5, 1], [0, 1], [0.785398163397449, 1.5707963267949], [0, 1], [-1, 0], [0.785398163397449, 1.5707963267949], [2.25, 3]}
CP(2) => {[-1.6007351252398, -1], [-0.913415070727159, 0], [0, 0], [0.5, 1], [0.5, 1], [0.785398163397449, 1.5707963267949], [0, 1], [-1, 0], [0.785398163397449, 1.5707963267949], [2.25, 3]}
split: 6 0.5 (96)
x := {[-1.6007351252398, -1], [0, 0.913415070727159], [0, 0], [0, 0.5], [0, 1], [-4.94065645841247e-324, 0.785398163397449], [0, 1], [-1, 0], [-4.94065645841247e-324, 0.785398163397449], [2.25, 3]}
split: 4 0.5 (97)
x := {[-1.6007351252398, -1], [0, 0.913415070727159], [0, 0], [0.5, 1], [0, 1], [-4.94065645841247e-324, 0.785398163397449], [0, 1], [-1, 0], [-4.94065645841247e-324, 0.785398163397449], [2.25, 3]}
CP(2) => {[-1.6007351252398, -1], [0, 0.913415070727159], [0, 0], [0.5, 1], [0.5, 1], [-4.94065645841247e-324, 0.785398163397449], [0, 1], [-1, 0], [-4.94065645841247e-324, 0.785398163397449], [2.25, 3]}
split: 6 0.5 (98)
x := {[-1.6007351252398, -1], [0, 0.913415070727159], [0, 0], [0, 0.5], [0, 1], [-4.94065645841247e-324, 0.785398163397449], [0, 1], [-1, 0], [0.785398163397449, 1.5707963267949], [2.25, 3]}
split: 4 0.5 (99)
x := {[-1.6007351252398, -1], [0, 0.913415070727159], [0, 0], [0.5, 1], [0, 1], [-4.94065645841247e-324, 0.785398163397449], [0, 1], [-1, 0], [0.785398163397449, 1.5707963267949], [2.25, 3]}
CP(2) => {[-1.6007351252398, -1], [0, 0.913415070727159], [0, 0], [0.5, 1], [0.5, 1], [-4.94065645841247e-324, 0.785398163397449], [0, 1], [-1, 0], [0.785398163397449, 1.5707963267949], [2.25, 3]}
split: 6 0.5 (100)
x := {[-1.6007351252398, -1], [0, 0.913415070727159], [0, 0], [0, 0.5], [0, 1], [0.785398163397449, 1.5707963267949], [0, 1], [-1, 0], [-4.94065645841247e-324, 0.785398163397449], [2.25, 3]}
split: 4 0.5 (101)
x := {[-1.6007351252398, -1], [0, 0.913415070727159], [0, 0], [0.5, 1], [0, 1], [0.785398163397449, 1.5707963267949], [0, 1], [-1, 0], [-4.94065645841247e-324, 0.785398163397449], [2.25, 3]}
CP(2) => {[-1.6007351252398, -1], [0, 0.913415070727159], [0, 0], [0.5, 1], [0.5, 1], [0.785398163397449, 1.5707963267949], [0, 1], [-1, 0], [-4.94065645841247e-324, 0.785398163397449], [2.25, 3]}
split: 6 0.5 (102)
x := {[-1.6007351252398, -1], [0, 0.913415070727159], [0, 0], [0, 0.5], [0, 1], [0.785398163397449, 1.5707963267949], [0, 1], [-1, 0], [0.785398163397449, 1.5707963267949], [2.25, 3]}
split: 4 0.5 (103)
x := {[-1.6007351252398, -1], [0, 0.913415070727159], [0, 0], [0.5, 1], [0, 1], [0.785398163397449, 1.5707963267949], [0, 1], [-1, 0], [0.785398163397449, 1.5707963267949], [2.25, 3]}
CP(2) => {[-1.6007351252398, -1], [0, 0.913415070727159], [0, 0], [0.5, 1], [0.5, 1], [0.785398163397449, 1.5707963267949], [0, 1], [-1, 0], [0.785398163397449, 1.5707963267949], [2.25, 3]}
split: 6 0.5 (104)
x := {[-1.6007351252398, -1], [-0.913415070727159, 0], [0, 0], [-1, -0.5], [0.5, 1], [-4.94065645841247e-324, 0.785398163397449], [-1, -0.5], [-1, 0], [-4.94065645841247e-324, 0.785398163397449], [2.25, 3]}
CP(1) => []
x := {[-1.6007351252398, -1], [-0.913415070727159, 0], [0, 0], [-1, -0.5], [0.5, 1], [-4.94065645841247e-324, 0.785398163397449], [-0.5, 0], [-1, 0], [-4.94065645841247e-324, 0.785398163397449], [2.25, 3]}
split: 7 -0.5 (104)
x := {[-1.6007351252398, -1], [-0.913415070727159, 0], [0, 0], [-0.5, 0], [0, 0.5], [-4.94065645841247e-324, 0.785398163397449], [-1, 0], [-1, 0], [-4.94065645841247e-324, 0.785398163397449], [2.25, 3]}
split: 6 -0.5 (105)
x := {[-1.6007351252398, -1], [-0.913415070727159, 0], [0, 0], [-0.5, 0], [0.5, 1], [-4.94065645841247e-324, 0.785398163397449], [-1, 0], [-1, 0], [-4.94065645841247e-324, 0.785398163397449], [2.25, 3]}
split: 6 -0.5 (106)
x := {[-1.6007351252398, -1], [-0.913415070727159, 0], [0, 0], [-1, -0.5], [0.5, 1], [-4.94065645841247e-324, 0.785398163397449], [-1, -0.5], [-1, 0], [0.785398163397449, 1.5707963267949], [2.25, 3]}
CP(1) => []
x := {[-1.6007351252398, -1], [-0.913415070727159, 0], [0, 0], [-1, -0.5], [0.5, 1], [-4.94065645841247e-324, 0.785398163397449], [-0.5, 0], [-1, 0], [0.785398163397449, 1.5707963267949], [2.25, 3]}
split: 7 -0.5 (106)
x := {[-1.6007351252398, -1], [-0.913415070727159, 0], [0, 0], [-0.5, 0], [0, 0.5], [-4.94065645841247e-324, 0.785398163397449], [-1, 0], [-1, 0], [0.785398163397449, 1.5707963267949], [2.25, 3]}
split: 6 -0.5 (107)
x := {[-1.6007351252398, -1], [-0.913415070727159, 0], [0, 0], [-0.5, 0], [0.5, 1], [-4.94065645841247e-324, 0.785398163397449], [-1, 0], [-1, 0], [0.785398163397449, 1.5707963267949], [2.25, 3]}
split: 6 -0.5 (108)
x := {[-1.6007351252398, -1], [-0.913415070727159, 0], [0, 0], [-0.5, 0], [0, 0.5], [0.785398163397449, 1.5707963267949], [-1, 0], [-1, 0], [-4.94065645841247e-324, 0.785398163397449], [2.25, 3]}
split: 6 -0.5 (109)
x := {[-1.6007351252398, -1], [-0.913415070727159, 0], [0, 0], [-0.5, 0], [0.5, 1], [0.785398163397449, 1.5707963267949], [-1, 0], [-1, 0], [-4.94065645841247e-324, 0.785398163397449], [2.25, 3]}
split: 6 -0.5 (110)
x := {[-1.6007351252398, -1], [-0.913415070727159, 0], [0, 0], [-0.5, 0], [0, 0.5], [0.785398163397449, 1.5707963267949], [-1, 0], [-1, 0], [0.785398163397449, 1.5707963267949], [2.25, 3]}
split: 6 -0.5 (111)
x := {[-1.6007351252398, -1], [-0.913415070727159, 0], [0, 0], [-0.5, 0], [0.5, 1], [0.785398163397449, 1.5707963267949], [-1, 0], [-1, 0], [0.785398163397449, 1.5707963267949], [2.25, 3]}
split: 6 -0.5 (112)
x := {[-1.6007351252398, -1], [0, 0.913415070727159], [0, 0], [-0.5, 0], [0, 0.5], [-4.94065645841247e-324, 0.785398163397449], [-1, 0], [-1, 0], [-4.94065645841247e-324, 0.785398163397449], [2.25, 3]}
split: 6 -0.5 (113)
x := {[-1.6007351252398, -1], [0, 0.913415070727159], [0, 0], [-0.5, 0], [0.5, 1], [-4.94065645841247e-324, 0.785398163397449], [-1, 0], [-1, 0], [-4.94065645841247e-324, 0.785398163397449], [2.25, 3]}
split: 6 -0.5 (114)
x := {[-1.6007351252398, -1], [0, 0.913415070727159], [0, 0], [-0.5, 0], [0, 0.5], [-4.94065645841247e-324, 0.785398163397449], [-1, 0], [-1, 0], [0.785398163397449, 1.5707963267949], [2.25, 3]}
split: 6 -0.5 (115)
x := {[-1.6007351252398, -1], [0, 0.913415070727159], [0, 0], [-0.5, 0], [0.5, 1], [-4.94065645841247e-324, 0.785398163397449], [-1, 0], [-1, 0], [0.785398163397449, 1.5707963267949], [2.25, 3]}
split: 6 -0.5 (116)
x := {[-1.6007351252398, -1], [0, 0.913415070727159], [0, 0], [-0.5, 0], [0, 0.5], [0.785398163397449, 1.5707963267949], [-1, 0], [-1, 0], [-4.94065645841247e-324, 0.785398163397449], [2.25, 3]}
split: 6 -0.5 (117)
x := {[-1.6007351252398, -1], [0, 0.913415070727159], [0, 0], [-0.5, 0], [0.5, 1], [0.785398163397449, 1.5707963267949], [-1, 0], [-1, 0], [-4.94065645841247e-324, 0.785398163397449], [2.25, 3]}
split: 6 -0.5 (118)
x := {[-1.6007351252398, -1], [0, 0.913415070727159], [0, 0], [-0.5, 0], [0, 0.5], [0.785398163397449, 1.5707963267949], [-1, 0], [-1, 0], [0.785398163397449, 1.5707963267949], [2.25, 3]}
split: 6 -0.5 (119)
x := {[-1.6007351252398, -1], [0, 0.913415070727159], [0, 0], [-0.5, 0], [0.5, 1], [0.785398163397449, 1.5707963267949], [-1, 0], [-1, 0], [0.785398163397449, 1.5707963267949], [2.25, 3]}
split: 6 -0.5 (120)
x := {[-1.6007351252398, -1], [-0.913415070727159, 0], [0, 0], [-1, -0.5], [0.5, 1], [-4.94065645841247e-324, 0.785398163397449], [0, 0.5], [-1, 0], [-4.94065645841247e-324, 0.785398163397449], [2.25, 3]}
split: 7 -0.5 (121)
x := {[-1.6007351252398, -1], [-0.913415070727159, 0], [0, 0], [-1, -0.5], [0.5, 1], [-4.94065645841247e-324, 0.785398163397449], [0.5, 1], [-1, 0], [-4.94065645841247e-324, 0.785398163397449], [2.25, 3]}
CP(2) => {[-1.6007351252398, -1], [-0.913415070727159, 0], [0, 0], [-1, -0.5], [0.5, 1], [-4.94065645841247e-324, 0.785398163397449], [0.5, 1], [-1, -0.5], [-4.94065645841247e-324, 0.785398163397449], [2.25, 3]}
split: 1 -0.456708 (122)
x := {[-1.6007351252398, -1], [-0.913415070727159, 0], [0, 0], [-0.5, 0], [0, 0.5], [-4.94065645841247e-324, 0.785398163397449], [0, 1], [-1, 0], [-4.94065645841247e-324, 0.785398163397449], [2.25, 3]}
split: 6 0.5 (123)
x := {[-1.6007351252398, -1], [-0.913415070727159, 0], [0, 0], [-0.5, 0], [0.5, 1], [-4.94065645841247e-324, 0.785398163397449], [0, 1], [-1, 0], [-4.94065645841247e-324, 0.785398163397449], [2.25, 3]}
split: 6 0.5 (124)
x := {[-1.6007351252398, -1], [-0.913415070727159, 0], [0, 0], [-1, -0.5], [0.5, 1], [-4.94065645841247e-324, 0.785398163397449], [0, 0.5], [-1, 0], [0.785398163397449, 1.5707963267949], [2.25, 3]}
split: 7 -0.5 (125)
x := {[-1.6007351252398, -1], [-0.913415070727159, 0], [0, 0], [-1, -0.5], [0.5, 1], [-4.94065645841247e-324, 0.785398163397449], [0.5, 1], [-1, 0], [0.785398163397449, 1.5707963267949], [2.25, 3]}
CP(2) => {[-1.6007351252398, -1], [-0.913415070727159, 0], [0, 0], [-1, -0.5], [0.5, 1], [-4.94065645841247e-324, 0.785398163397449], [0.5, 1], [-1, -0.5], [0.785398163397449, 1.5707963267949], [2.25, 3]}
split: 1 -0.456708 (126)
x := {[-1.6007351252398, -1], [-0.913415070727159, 0], [0, 0], [-0.5, 0], [0, 0.5], [-4.94065645841247e-324, 0.785398163397449], [0, 1], [-1, 0], [0.785398163397449, 1.5707963267949], [2.25, 3]}
split: 6 0.5 (127)
x := {[-1.6007351252398, -1], [-0.913415070727159, 0], [0, 0], [-0.5, 0], [0.5, 1], [-4.94065645841247e-324, 0.785398163397449], [0, 1], [-1, 0], [0.785398163397449, 1.5707963267949], [2.25, 3]}
split: 6 0.5 (128)
x := {[-1.6007351252398, -1], [-0.913415070727159, 0], [0, 0], [-0.5, 0], [0, 0.5], [0.785398163397449, 1.5707963267949], [0, 1], [-1, 0], [-4.94065645841247e-324, 0.785398163397449], [2.25, 3]}
split: 6 0.5 (129)
x := {[-1.6007351252398, -1], [-0.913415070727159, 0], [0, 0], [-0.5, 0], [0.5, 1], [0.785398163397449, 1.5707963267949], [0, 1], [-1, 0], [-4.94065645841247e-324, 0.785398163397449], [2.25, 3]}
split: 6 0.5 (130)
x := {[-1.6007351252398, -1], [-0.913415070727159, 0], [0, 0], [-0.5, 0], [0, 0.5], [0.785398163397449, 1.5707963267949], [0, 1], [-1, 0], [0.785398163397449, 1.5707963267949], [2.25, 3]}
split: 6 0.5 (131)
x := {[-1.6007351252398, -1], [-0.913415070727159, 0], [0, 0], [-0.5, 0], [0.5, 1], [0.785398163397449, 1.5707963267949], [0, 1], [-1, 0], [0.785398163397449, 1.5707963267949], [2.25, 3]}
split: 6 0.5 (132)
x := {[-1.6007351252398, -1], [0, 0.913415070727159], [0, 0], [-0.5, 0], [0, 0.5], [-4.94065645841247e-324, 0.785398163397449], [0, 1], [-1, 0], [-4.94065645841247e-324, 0.785398163397449], [2.25, 3]}
split: 6 0.5 (133)
x := {[-1.6007351252398, -1], [0, 0.913415070727159], [0, 0], [-0.5, 0], [0.5, 1], [-4.94065645841247e-324, 0.785398163397449], [0, 1], [-1, 0], [-4.94065645841247e-324, 0.785398163397449], [2.25, 3]}
split: 6 0.5 (134)
x := {[-1.6007351252398, -1], [0, 0.913415070727159], [0, 0], [-0.5, 0], [0, 0.5], [-4.94065645841247e-324, 0.785398163397449], [0, 1], [-1, 0], [0.785398163397449, 1.5707963267949], [2.25, 3]}
split: 6 0.5 (135)
x := {[-1.6007351252398, -1], [0, 0.913415070727159], [0, 0], [-0.5, 0], [0.5, 1], [-4.94065645841247e-324, 0.785398163397449], [0, 1], [-1, 0], [0.785398163397449, 1.5707963267949], [2.25, 3]}
split: 6 0.5 (136)
x := {[-1.6007351252398, -1], [0, 0.913415070727159], [0, 0], [-0.5, 0], [0, 0.5], [0.785398163397449, 1.5707963267949], [0, 1], [-1, 0], [-4.94065645841247e-324, 0.785398163397449], [2.25, 3]}
split: 6 0.5 (137)
x := {[-1.6007351252398, -1], [0, 0.913415070727159], [0, 0], [-0.5, 0], [0.5, 1], [0.785398163397449, 1.5707963267949], [0, 1], [-1, 0], [-4.94065645841247e-324, 0.785398163397449], [2.25, 3]}
split: 6 0.5 (138)
x := {[-1.6007351252398, -1], [0, 0.913415070727159], [0, 0], [-0.5, 0], [0, 0.5], [0.785398163397449, 1.5707963267949], [0, 1], [-1, 0], [0.785398163397449, 1.5707963267949], [2.25, 3]}
split: 6 0.5 (139)
x := {[-1.6007351252398, -1], [0, 0.913415070727159], [0, 0], [-0.5, 0], [0.5, 1], [0.785398163397449, 1.5707963267949], [0, 1], [-1, 0], [0.785398163397449, 1.5707963267949], [2.25, 3]}
split: 6 0.5 (140)
x := {[-1.6007351252398, -1], [-0.913415070727159, 0], [0, 0], [0, 0.5], [0, 0.5], [-4.94065645841247e-324, 0.785398163397449], [-1, 0], [-1, 0], [-4.94065645841247e-324, 0.785398163397449], [2.25, 3]}
split: 6 -0.5 (141)
x := {[-1.6007351252398, -1], [-0.913415070727159, 0], [0, 0], [0, 0.5], [0.5, 1], [-4.94065645841247e-324, 0.785398163397449], [-1, 0], [-1, 0], [-4.94065645841247e-324, 0.785398163397449], [2.25, 3]}
split: 6 -0.5 (142)
x := {[-1.6007351252398, -1], [-0.913415070727159, 0], [0, 0], [0.5, 1], [0.5, 1], [-4.94065645841247e-324, 0.785398163397449], [-1, -0.5], [-1, 0], [-4.94065645841247e-324, 0.785398163397449], [2.25, 3]}
CP(1) => []
x := {[-1.6007351252398, -1], [-0.913415070727159, 0], [0, 0], [0.5, 1], [0.5, 1], [-4.94065645841247e-324, 0.785398163397449], [-0.5, 0], [-1, 0], [-4.94065645841247e-324, 0.785398163397449], [2.25, 3]}
split: 7 -0.5 (142)
x := {[-1.6007351252398, -1], [-0.913415070727159, 0], [0, 0], [0, 0.5], [0, 0.5], [-4.94065645841247e-324, 0.785398163397449], [-1, 0], [-1, 0], [0.785398163397449, 1.5707963267949], [2.25, 3]}
split: 6 -0.5 (143)
x := {[-1.6007351252398, -1], [-0.913415070727159, 0], [0, 0], [0, 0.5], [0.5, 1], [-4.94065645841247e-324, 0.785398163397449], [-1, 0], [-1, 0], [0.785398163397449, 1.5707963267949], [2.25, 3]}
split: 6 -0.5 (144)
x := {[-1.6007351252398, -1], [-0.913415070727159, 0], [0, 0], [0.5, 1], [0.5, 1], [-4.94065645841247e-324, 0.785398163397449], [-1, -0.5], [-1, 0], [0.785398163397449, 1.5707963267949], [2.25, 3]}
CP(1) => []
x := {[-1.6007351252398, -1], [-0.913415070727159, 0], [0, 0], [0.5, 1], [0.5, 1], [-4.94065645841247e-324, 0.785398163397449], [-0.5, 0], [-1, 0], [0.785398163397449, 1.5707963267949], [2.25, 3]}
split: 7 -0.5 (144)
x := {[-1.6007351252398, -1], [-0.913415070727159, 0], [0, 0], [0, 0.5], [0, 0.5], [0.785398163397449, 1.5707963267949], [-1, 0], [-1, 0], [-4.94065645841247e-324, 0.785398163397449], [2.25, 3]}
split: 6 -0.5 (145)
x := {[-1.6007351252398, -1], [-0.913415070727159, 0], [0, 0], [0, 0.5], [0.5, 1], [0.785398163397449, 1.5707963267949], [-1, 0], [-1, 0], [-4.94065645841247e-324, 0.785398163397449], [2.25, 3]}
split: 6 -0.5 (146)
x := {[-1.6007351252398, -1], [-0.913415070727159, 0], [0, 0], [0.5, 1], [0.5, 1], [0.785398163397449, 1.5707963267949], [-1, -0.5], [-1, 0], [-4.94065645841247e-324, 0.785398163397449], [2.25, 3]}
CP(1) => []
x := {[-1.6007351252398, -1], [-0.913415070727159, 0], [0, 0], [0.5, 1], [0.5, 1], [0.785398163397449, 1.5707963267949], [-0.5, 0], [-1, 0], [-4.94065645841247e-324, 0.785398163397449], [2.25, 3]}
split: 7 -0.5 (146)
x := {[-1.6007351252398, -1], [-0.913415070727159, 0], [0, 0], [0, 0.5], [0, 0.5], [0.785398163397449, 1.5707963267949], [-1, 0], [-1, 0], [0.785398163397449, 1.5707963267949], [2.25, 3]}
split: 6 -0.5 (147)
x := {[-1.6007351252398, -1], [-0.913415070727159, 0], [0, 0], [0, 0.5], [0.5, 1], [0.785398163397449, 1.5707963267949], [-1, 0], [-1, 0], [0.785398163397449, 1.5707963267949], [2.25, 3]}
split: 6 -0.5 (148)
x := {[-1.6007351252398, -1], [-0.913415070727159, 0], [0, 0], [0.5, 1], [0.5, 1], [0.785398163397449, 1.5707963267949], [-1, -0.5], [-1, 0], [0.785398163397449, 1.5707963267949], [2.25, 3]}
CP(1) => []
x := {[-1.6007351252398, -1], [-0.913415070727159, 0], [0, 0], [0.5, 1], [0.5, 1], [0.785398163397449, 1.5707963267949], [-0.5, 0], [-1, 0], [0.785398163397449, 1.5707963267949], [2.25, 3]}
split: 7 -0.5 (148)
x := {[-1.6007351252398, -1], [0, 0.913415070727159], [0, 0], [0, 0.5], [0, 0.5], [-4.94065645841247e-324, 0.785398163397449], [-1, 0], [-1, 0], [-4.94065645841247e-324, 0.785398163397449], [2.25, 3]}
split: 6 -0.5 (149)
x := {[-1.6007351252398, -1], [0, 0.913415070727159], [0, 0], [0, 0.5], [0.5, 1], [-4.94065645841247e-324, 0.785398163397449], [-1, 0], [-1, 0], [-4.94065645841247e-324, 0.785398163397449], [2.25, 3]}
split: 6 -0.5 (150)
x := {[-1.6007351252398, -1], [0, 0.913415070727159], [0, 0], [0.5, 1], [0.5, 1], [-4.94065645841247e-324, 0.785398163397449], [-1, -0.5], [-1, 0], [-4.94065645841247e-324, 0.785398163397449], [2.25, 3]}
CP(1) => []
x := {[-1.6007351252398, -1], [0, 0.913415070727159], [0, 0], [0.5, 1], [0.5, 1], [-4.94065645841247e-324, 0.785398163397449], [-0.5, 0], [-1, 0], [-4.94065645841247e-324, 0.785398163397449], [2.25, 3]}
split: 7 -0.5 (150)
x := {[-1.6007351252398, -1], [0, 0.913415070727159], [0, 0], [0, 0.5], [0, 0.5], [-4.94065645841247e-324, 0.785398163397449], [-1, 0], [-1, 0], [0.785398163397449, 1.5707963267949], [2.25, 3]}
split: 6 -0.5 (151)
x := {[-1.6007351252398, -1], [0, 0.913415070727159], [0, 0], [0, 0.5], [0.5, 1], [-4.94065645841247e-324, 0.785398163397449], [-1, 0], [-1, 0], [0.785398163397449, 1.5707963267949], [2.25, 3]}
split: 6 -0.5 (152)
x := {[-1.6007351252398, -1], [0, 0.913415070727159], [0, 0], [0.5, 1], [0.5, 1], [-4.94065645841247e-324, 0.785398163397449], [-1, -0.5], [-1, 0], [0.785398163397449, 1.5707963267949], [2.25, 3]}
CP(2) => {[-1.6007351252398, -1], [0, 0.913415070727159], [0, 0], [0.5, 1], [0.5, 1], [-4.94065645841247e-324, 0.785398163397449], [-1, -0.5], [-1, -0.5], [0.785398163397449, 1.5707963267949], [2.25, 3]}
split: 1 0.456708 (153)
x := {[-1.6007351252398, -1], [0, 0.913415070727159], [0, 0], [0.5, 1], [0.5, 1], [-4.94065645841247e-324, 0.785398163397449], [-0.5, 0], [-1, 0], [0.785398163397449, 1.5707963267949], [2.25, 3]}
split: 7 -0.5 (154)
x := {[-1.6007351252398, -1], [0, 0.913415070727159], [0, 0], [0, 0.5], [0, 0.5], [0.785398163397449, 1.5707963267949], [-1, 0], [-1, 0], [-4.94065645841247e-324, 0.785398163397449], [2.25, 3]}
split: 6 -0.5 (155)
x := {[-1.6007351252398, -1], [0, 0.913415070727159], [0, 0], [0, 0.5], [0.5, 1], [0.785398163397449, 1.5707963267949], [-1, 0], [-1, 0], [-4.94065645841247e-324, 0.785398163397449], [2.25, 3]}
split: 6 -0.5 (156)
x := {[-1.6007351252398, -1], [0, 0.913415070727159], [0, 0], [0.5, 1], [0.5, 1], [0.785398163397449, 1.5707963267949], [-1, -0.5], [-1, 0], [-4.94065645841247e-324, 0.785398163397449], [2.25, 3]}
CP(1) => []
x := {[-1.6007351252398, -1], [0, 0.913415070727159], [0, 0], [0.5, 1], [0.5, 1], [0.785398163397449, 1.5707963267949], [-0.5, 0], [-1, 0], [-4.94065645841247e-324, 0.785398163397449], [2.25, 3]}
split: 7 -0.5 (156)
x := {[-1.6007351252398, -1], [0, 0.913415070727159], [0, 0], [0, 0.5], [0, 0.5], [0.785398163397449, 1.5707963267949], [-1, 0], [-1, 0], [0.785398163397449, 1.5707963267949], [2.25, 3]}
split: 6 -0.5 (157)
x := {[-1.6007351252398, -1], [0, 0.913415070727159], [0, 0], [0, 0.5], [0.5, 1], [0.785398163397449, 1.5707963267949], [-1, 0], [-1, 0], [0.785398163397449, 1.5707963267949], [2.25, 3]}
split: 6 -0.5 (158)
x := {[-1.6007351252398, -1], [0, 0.913415070727159], [0, 0], [0.5, 1], [0.5, 1], [0.785398163397449, 1.5707963267949], [-1, -0.5], [-1, 0], [0.785398163397449, 1.5707963267949], [2.25, 3]}
CP(2) => {[-1.6007351252398, -1], [0, 0.913415070727159], [0, 0], [0.5, 1], [0.5, 1], [0.785398163397449, 1.5707963267949], [-1, -0.5], [-1, -0.5], [0.785398163397449, 1.5707963267949], [2.25, 3]}
split: 1 0.456708 (159)
x := {[-1.6007351252398, -1], [0, 0.913415070727159], [0, 0], [0.5, 1], [0.5, 1], [0.785398163397449, 1.5707963267949], [-0.5, 0], [-1, 0], [0.785398163397449, 1.5707963267949], [2.25, 3]}
split: 7 -0.5 (160)
x := {[-1.6007351252398, -1], [-0.913415070727159, 0], [0, 0], [0, 0.5], [0, 0.5], [-4.94065645841247e-324, 0.785398163397449], [0, 1], [-1, 0], [-4.94065645841247e-324, 0.785398163397449], [2.25, 3]}
split: 6 0.5 (161)
x := {[-1.6007351252398, -1], [-0.913415070727159, 0], [0, 0], [0, 0.5], [0.5, 1], [-4.94065645841247e-324, 0.785398163397449], [0, 1], [-1, 0], [-4.94065645841247e-324, 0.785398163397449], [2.25, 3]}
split: 6 0.5 (162)
x := {[-1.6007351252398, -1], [-0.913415070727159, 0], [0, 0], [0.5, 1], [0.5, 1], [-4.94065645841247e-324, 0.785398163397449], [0, 0.5], [-1, 0], [-4.94065645841247e-324, 0.785398163397449], [2.25, 3]}
split: 7 -0.5 (163)
x := {[-1.6007351252398, -1], [-0.913415070727159, 0], [0, 0], [0.5, 1], [0.5, 1], [-4.94065645841247e-324, 0.785398163397449], [0.5, 1], [-1, 0], [-4.94065645841247e-324, 0.785398163397449], [2.25, 3]}
CP(2) => {[-1.6007351252398, -1], [-0.913415070727159, 0], [0, 0], [0.5, 1], [0.5, 1], [-4.94065645841247e-324, 0.785398163397449], [0.5, 1], [-1, -0.5], [-4.94065645841247e-324, 0.785398163397449], [2.25, 3]}
split: 1 -0.456708 (164)
x := {[-1.6007351252398, -1], [-0.913415070727159, 0], [0, 0], [0, 0.5], [0, 0.5], [-4.94065645841247e-324, 0.785398163397449], [0, 1], [-1, 0], [0.785398163397449, 1.5707963267949], [2.25, 3]}
split: 6 0.5 (165)
x := {[-1.6007351252398, -1], [-0.913415070727159, 0], [0, 0], [0, 0.5], [0.5, 1], [-4.94065645841247e-324, 0.785398163397449], [0, 1], [-1, 0], [0.785398163397449, 1.5707963267949], [2.25, 3]}
split: 6 0.5 (166)
x := {[-1.6007351252398, -1], [-0.913415070727159, 0], [0, 0], [0.5, 1], [0.5, 1], [-4.94065645841247e-324, 0.785398163397449], [0, 0.5], [-1, 0], [0.785398163397449, 1.5707963267949], [2.25, 3]}
split: 7 -0.5 (167)
x := {[-1.6007351252398, -1], [-0.913415070727159, 0], [0, 0], [0.5, 1], [0.5, 1], [-4.94065645841247e-324, 0.785398163397449], [0.5, 1], [-1, 0], [0.785398163397449, 1.5707963267949], [2.25, 3]}
CP(2) => {[-1.6007351252398, -1], [-0.913415070727159, 0], [0, 0], [0.5, 1], [0.5, 1], [-4.94065645841247e-324, 0.785398163397449], [0.5, 1], [-1, -0.5], [0.785398163397449, 1.5707963267949], [2.25, 3]}
split: 1 -0.456708 (168)
x := {[-1.6007351252398, -1], [-0.913415070727159, 0], [0, 0], [0, 0.5], [0, 0.5], [0.785398163397449, 1.5707963267949], [0, 1], [-1, 0], [-4.94065645841247e-324, 0.785398163397449], [2.25, 3]}
split: 6 0.5 (169)
x := {[-1.6007351252398, -1], [-0.913415070727159, 0], [0, 0], [0, 0.5], [0.5, 1], [0.785398163397449, 1.5707963267949], [0, 1], [-1, 0], [-4.94065645841247e-324, 0.785398163397449], [2.25, 3]}
split: 6 0.5 (170)
x := {[-1.6007351252398, -1], [-0.913415070727159, 0], [0, 0], [0.5, 1], [0.5, 1], [0.785398163397449, 1.5707963267949], [0, 0.5], [-1, 0], [-4.94065645841247e-324, 0.785398163397449], [2.25, 3]}
split: 7 -0.5 (171)
x := {[-1.6007351252398, -1], [-0.913415070727159, 0], [0, 0], [0.5, 1], [0.5, 1], [0.785398163397449, 1.5707963267949], [0.5, 1], [-1, 0], [-4.94065645841247e-324, 0.785398163397449], [2.25, 3]}
CP(2) => {[-1.6007351252398, -1], [-0.913415070727159, 0], [0, 0], [0.5, 1], [0.5, 1], [0.785398163397449, 1.5707963267949], [0.5, 1], [-1, -0.5], [-4.94065645841247e-324, 0.785398163397449], [2.25, 3]}
split: 1 -0.456708 (172)
x := {[-1.6007351252398, -1], [-0.913415070727159, 0], [0, 0], [0, 0.5], [0, 0.5], [0.785398163397449, 1.5707963267949], [0, 1], [-1, 0], [0.785398163397449, 1.5707963267949], [2.25, 3]}
split: 6 0.5 (173)
x := {[-1.6007351252398, -1], [-0.913415070727159, 0], [0, 0], [0, 0.5], [0.5, 1], [0.785398163397449, 1.5707963267949], [0, 1], [-1, 0], [0.785398163397449, 1.5707963267949], [2.25, 3]}
split: 6 0.5 (174)
x := {[-1.6007351252398, -1], [-0.913415070727159, 0], [0, 0], [0.5, 1], [0.5, 1], [0.785398163397449, 1.5707963267949], [0, 0.5], [-1, 0], [0.785398163397449, 1.5707963267949], [2.25, 3]}
split: 7 -0.5 (175)
x := {[-1.6007351252398, -1], [-0.913415070727159, 0], [0, 0], [0.5, 1], [0.5, 1], [0.785398163397449, 1.5707963267949], [0.5, 1], [-1, 0], [0.785398163397449, 1.5707963267949], [2.25, 3]}
CP(2) => {[-1.6007351252398, -1], [-0.913415070727159, 0], [0, 0], [0.5, 1], [0.5, 1], [0.785398163397449, 1.5707963267949], [0.5, 1], [-1, -0.5], [0.785398163397449, 1.5707963267949], [2.25, 3]}
split: 1 -0.456708 (176)
x := {[-1.6007351252398, -1], [0, 0.913415070727159], [0, 0], [0, 0.5], [0, 0.5], [-4.94065645841247e-324, 0.785398163397449], [0, 1], [-1, 0], [-4.94065645841247e-324, 0.785398163397449], [2.25, 3]}
split: 6 0.5 (177)
x := {[-1.6007351252398, -1], [0, 0.913415070727159], [0, 0], [0, 0.5], [0.5, 1], [-4.94065645841247e-324, 0.785398163397449], [0, 1], [-1, 0], [-4.94065645841247e-324, 0.785398163397449], [2.25, 3]}
split: 6 0.5 (178)
x := {[-1.6007351252398, -1], [0, 0.913415070727159], [0, 0], [0.5, 1], [0.5, 1], [-4.94065645841247e-324, 0.785398163397449], [0, 0.5], [-1, 0], [-4.94065645841247e-324, 0.785398163397449], [2.25, 3]}
split: 7 -0.5 (179)
x := {[-1.6007351252398, -1], [0, 0.913415070727159], [0, 0], [0.5, 1], [0.5, 1], [-4.94065645841247e-324, 0.785398163397449], [0.5, 1], [-1, 0], [-4.94065645841247e-324, 0.785398163397449], [2.25, 3]}
CP(2) => {[-1.6007351252398, -1], [0, 0.913415070727159], [0, 0], [0.5, 1], [0.5, 1], [-4.94065645841247e-324, 0.785398163397449], [0.5, 1], [-1, -0.5], [-4.94065645841247e-324, 0.785398163397449], [2.25, 3]}
split: 1 0.456708 (180)
x := {[-1.6007351252398, -1], [0, 0.913415070727159], [0, 0], [0, 0.5], [0, 0.5], [-4.94065645841247e-324, 0.785398163397449], [0, 1], [-1, 0], [0.785398163397449, 1.5707963267949], [2.25, 3]}
split: 6 0.5 (181)
x := {[-1.6007351252398, -1], [0, 0.913415070727159], [0, 0], [0, 0.5], [0.5, 1], [-4.94065645841247e-324, 0.785398163397449], [0, 1], [-1, 0], [0.785398163397449, 1.5707963267949], [2.25, 3]}
split: 6 0.5 (182)
x := {[-1.6007351252398, -1], [0, 0.913415070727159], [0, 0], [0.5, 1], [0.5, 1], [-4.94065645841247e-324, 0.785398163397449], [0, 0.5], [-1, 0], [0.785398163397449, 1.5707963267949], [2.25, 3]}
split: 7 -0.5 (183)
x := {[-1.6007351252398, -1], [0, 0.913415070727159], [0, 0], [0.5, 1], [0.5, 1], [-4.94065645841247e-324, 0.785398163397449], [0.5, 1], [-1, 0], [0.785398163397449, 1.5707963267949], [2.25, 3]}
CP(2) => {[-1.6007351252398, -1], [0, 0.913415070727159], [0, 0], [0.5, 1], [0.5, 1], [-4.94065645841247e-324, 0.785398163397449], [0.5, 1], [-1, -0.5], [0.785398163397449, 1.5707963267949], [2.25, 3]}
split: 1 0.456708 (184)
x := {[-1.6007351252398, -1], [0, 0.913415070727159], [0, 0], [0, 0.5], [0, 0.5], [0.785398163397449, 1.5707963267949], [0, 1], [-1, 0], [-4.94065645841247e-324, 0.785398163397449], [2.25, 3]}
split: 6 0.5 (185)
x := {[-1.6007351252398, -1], [0, 0.913415070727159], [0, 0], [0, 0.5], [0.5, 1], [0.785398163397449, 1.5707963267949], [0, 1], [-1, 0], [-4.94065645841247e-324, 0.785398163397449], [2.25, 3]}
split: 6 0.5 (186)
x := {[-1.6007351252398, -1], [0, 0.913415070727159], [0, 0], [0.5, 1], [0.5, 1], [0.785398163397449, 1.5707963267949], [0, 0.5], [-1, 0], [-4.94065645841247e-324, 0.785398163397449], [2.25, 3]}
split: 7 -0.5 (187)
x := {[-1.6007351252398, -1], [0, 0.913415070727159], [0, 0], [0.5, 1], [0.5, 1], [0.785398163397449, 1.5707963267949], [0.5, 1], [-1, 0], [-4.94065645841247e-324, 0.785398163397449], [2.25, 3]}
CP(2) => {[-1.6007351252398, -1], [0, 0.913415070727159], [0, 0], [0.5, 1], [0.5, 1], [0.785398163397449, 1.5707963267949], [0.5, 1], [-1, -0.5], [-4.94065645841247e-324, 0.785398163397449], [2.25, 3]}
split: 1 0.456708 (188)
x := {[-1.6007351252398, -1], [0, 0.913415070727159], [0, 0], [0, 0.5], [0, 0.5], [0.785398163397449, 1.5707963267949], [0, 1], [-1, 0], [0.785398163397449, 1.5707963267949], [2.25, 3]}
split: 6 0.5 (189)
x := {[-1.6007351252398, -1], [0, 0.913415070727159], [0, 0], [0, 0.5], [0.5, 1], [0.785398163397449, 1.5707963267949], [0, 1], [-1, 0], [0.785398163397449, 1.5707963267949], [2.25, 3]}
split: 6 0.5 (190)
x := {[-1.6007351252398, -1], [0, 0.913415070727159], [0, 0], [0.5, 1], [0.5, 1], [0.785398163397449, 1.5707963267949], [0, 0.5], [-1, 0], [0.785398163397449, 1.5707963267949], [2.25, 3]}
split: 7 -0.5 (191)
x := {[-1.6007351252398, -1], [0, 0.913415070727159], [0, 0], [0.5, 1], [0.5, 1], [0.785398163397449, 1.5707963267949], [0.5, 1], [-1, 0], [0.785398163397449, 1.5707963267949], [2.25, 3]}
CP(2) => {[-1.6007351252398, -1], [0, 0.913415070727159], [0, 0], [0.5, 1], [0.5, 1], [0.785398163397449, 1.5707963267949], [0.5, 1], [-1, -0.5], [0.785398163397449, 1.5707963267949], [2.25, 3]}
split: 1 0.456708 (192)
x := {[-1.6007351252398, -1], [-0.913415070727159, 0], [0, 0], [-1, -0.5], [0.5, 1], [-4.94065645841247e-324, 0.785398163397449], [-0.5, 0], [-1, -0.5], [-4.94065645841247e-324, 0.785398163397449], [2.25, 3]}
split: 1 -0.456708 (193)
x := {[-1.6007351252398, -1], [-0.913415070727159, 0], [0, 0], [-1, -0.5], [0.5, 1], [-4.94065645841247e-324, 0.785398163397449], [-0.5, 0], [-0.5, 0], [-4.94065645841247e-324, 0.785398163397449], [2.25, 3]}
split: 1 -0.456708 (194)
x := {[-1.6007351252398, -1], [-0.913415070727159, 0], [0, 0], [-0.5, 0], [0, 0.5], [-4.94065645841247e-324, 0.785398163397449], [-1, -0.5], [-1, 0], [-4.94065645841247e-324, 0.785398163397449], [2.25, 3]}
CP(1) => []
x := {[-1.6007351252398, -1], [-0.913415070727159, 0], [0, 0], [-0.5, 0], [0, 0.5], [-4.94065645841247e-324, 0.785398163397449], [-0.5, 0], [-1, 0], [-4.94065645841247e-324, 0.785398163397449], [2.25, 3]}
split: 7 -0.5 (194)
x := {[-1.6007351252398, -1], [-0.913415070727159, 0], [0, 0], [-0.5, 0], [0.5, 1], [-4.94065645841247e-324, 0.785398163397449], [-1, -0.5], [-1, 0], [-4.94065645841247e-324, 0.785398163397449], [2.25, 3]}
CP(1) => []
x := {[-1.6007351252398, -1], [-0.913415070727159, 0], [0, 0], [-0.5, 0], [0.5, 1], [-4.94065645841247e-324, 0.785398163397449], [-0.5, 0], [-1, 0], [-4.94065645841247e-324, 0.785398163397449], [2.25, 3]}
split: 7 -0.5 (194)
x := {[-1.6007351252398, -1], [-0.913415070727159, 0], [0, 0], [-1, -0.5], [0.5, 1], [-4.94065645841247e-324, 0.785398163397449], [-0.5, 0], [-1, -0.5], [0.785398163397449, 1.5707963267949], [2.25, 3]}
split: 1 -0.456708 (195)
x := {[-1.6007351252398, -1], [-0.913415070727159, 0], [0, 0], [-1, -0.5], [0.5, 1], [-4.94065645841247e-324, 0.785398163397449], [-0.5, 0], [-0.5, 0], [0.785398163397449, 1.5707963267949], [2.25, 3]}
split: 1 -0.456708 (196)
x := {[-1.6007351252398, -1], [-0.913415070727159, 0], [0, 0], [-0.5, 0], [0, 0.5], [-4.94065645841247e-324, 0.785398163397449], [-1, -0.5], [-1, 0], [0.785398163397449, 1.5707963267949], [2.25, 3]}
CP(1) => []
x := {[-1.6007351252398, -1], [-0.913415070727159, 0], [0, 0], [-0.5, 0], [0, 0.5], [-4.94065645841247e-324, 0.785398163397449], [-0.5, 0], [-1, 0], [0.785398163397449, 1.5707963267949], [2.25, 3]}
split: 7 -0.5 (196)
x := {[-1.6007351252398, -1], [-0.913415070727159, 0], [0, 0], [-0.5, 0], [0.5, 1], [-4.94065645841247e-324, 0.785398163397449], [-1, -0.5], [-1, 0], [0.785398163397449, 1.5707963267949], [2.25, 3]}
CP(1) => []
x := {[-1.6007351252398, -1], [-0.913415070727159, 0], [0, 0], [-0.5, 0], [0.5, 1], [-4.94065645841247e-324, 0.785398163397449], [-0.5, 0], [-1, 0], [0.785398163397449, 1.5707963267949], [2.25, 3]}
split: 7 -0.5 (196)
x := {[-1.6007351252398, -1], [-0.913415070727159, 0], [0, 0], [-0.5, 0], [0, 0.5], [0.785398163397449, 1.5707963267949], [-1, -0.5], [-1, 0], [-4.94065645841247e-324, 0.785398163397449], [2.25, 3]}
CP(1) => []
x := {[-1.6007351252398, -1], [-0.913415070727159, 0], [0, 0], [-0.5, 0], [0, 0.5], [0.785398163397449, 1.5707963267949], [-0.5, 0], [-1, 0], [-4.94065645841247e-324, 0.785398163397449], [2.25, 3]}
split: 7 -0.5 (196)
x := {[-1.6007351252398, -1], [-0.913415070727159, 0], [0, 0], [-0.5, 0], [0.5, 1], [0.785398163397449, 1.5707963267949], [-1, -0.5], [-1, 0], [-4.94065645841247e-324, 0.785398163397449], [2.25, 3]}
CP(1) => []
x := {[-1.6007351252398, -1], [-0.913415070727159, 0], [0, 0], [-0.5, 0], [0.5, 1], [0.785398163397449, 1.5707963267949], [-0.5, 0], [-1, 0], [-4.94065645841247e-324, 0.785398163397449], [2.25, 3]}
split: 7 -0.5 (196)
x := {[-1.6007351252398, -1], [-0.913415070727159, 0], [0, 0], [-0.5, 0], [0, 0.5], [0.785398163397449, 1.5707963267949], [-1, -0.5], [-1, 0], [0.785398163397449, 1.5707963267949], [2.25, 3]}
CP(1) => []
x := {[-1.6007351252398, -1], [-0.913415070727159, 0], [0, 0], [-0.5, 0], [0, 0.5], [0.785398163397449, 1.5707963267949], [-0.5, 0], [-1, 0], [0.785398163397449, 1.5707963267949], [2.25, 3]}
split: 7 -0.5 (196)
x := {[-1.6007351252398, -1], [-0.913415070727159, 0], [0, 0], [-0.5, 0], [0.5, 1], [0.785398163397449, 1.5707963267949], [-1, -0.5], [-1, 0], [0.785398163397449, 1.5707963267949], [2.25, 3]}
CP(1) => []
x := {[-1.6007351252398, -1], [-0.913415070727159, 0], [0, 0], [-0.5, 0], [0.5, 1], [0.785398163397449, 1.5707963267949], [-0.5, 0], [-1, 0], [0.785398163397449, 1.5707963267949], [2.25, 3]}
split: 7 -0.5 (196)
x := {[-1.6007351252398, -1], [0, 0.913415070727159], [0, 0], [-0.5, 0], [0, 0.5], [-4.94065645841247e-324, 0.785398163397449], [-1, -0.5], [-1, 0], [-4.94065645841247e-324, 0.785398163397449], [2.25, 3]}
CP(1) => []
x := {[-1.6007351252398, -1], [0, 0.913415070727159], [0, 0], [-0.5, 0], [0, 0.5], [-4.94065645841247e-324, 0.785398163397449], [-0.5, 0], [-1, 0], [-4.94065645841247e-324, 0.785398163397449], [2.25, 3]}
split: 7 -0.5 (196)
x := {[-1.6007351252398, -1], [0, 0.913415070727159], [0, 0], [-0.5, 0], [0.5, 1], [-4.94065645841247e-324, 0.785398163397449], [-1, -0.5], [-1, 0], [-4.94065645841247e-324, 0.785398163397449], [2.25, 3]}
CP(1) => []
x := {[-1.6007351252398, -1], [0, 0.913415070727159], [0, 0], [-0.5, 0], [0.5, 1], [-4.94065645841247e-324, 0.785398163397449], [-0.5, 0], [-1, 0], [-4.94065645841247e-324, 0.785398163397449], [2.25, 3]}
split: 7 -0.5 (196)
x := {[-1.6007351252398, -1], [0, 0.913415070727159], [0, 0], [-0.5, 0], [0, 0.5], [-4.94065645841247e-324, 0.785398163397449], [-1, -0.5], [-1, 0], [0.785398163397449, 1.5707963267949], [2.25, 3]}
CP(2) => {[-1.6007351252398, -1], [0, 0.913415070727159], [0, 0], [-0.5, 0], [0, 0.5], [-4.94065645841247e-324, 0.785398163397449], [-1, -0.5], [-1, -0.5], [0.785398163397449, 1.5707963267949], [2.25, 3]}
split: 1 0.456708 (197)
x := {[-1.6007351252398, -1], [0, 0.913415070727159], [0, 0], [-0.5, 0], [0, 0.5], [-4.94065645841247e-324, 0.785398163397449], [-0.5, 0], [-1, 0], [0.785398163397449, 1.5707963267949], [2.25, 3]}
split: 7 -0.5 (198)
x := {[-1.6007351252398, -1], [0, 0.913415070727159], [0, 0], [-0.5, 0], [0.5, 1], [-4.94065645841247e-324, 0.785398163397449], [-1, -0.5], [-1, 0], [0.785398163397449, 1.5707963267949], [2.25, 3]}
CP(2) => {[-1.6007351252398, -1], [0, 0.913415070727159], [0, 0], [-0.5, 0], [0.5, 1], [-4.94065645841247e-324, 0.785398163397449], [-1, -0.5], [-1, -0.5], [0.785398163397449, 1.5707963267949], [2.25, 3]}
split: 1 0.456708 (199)
x := {[-1.6007351252398, -1], [0, 0.913415070727159], [0, 0], [-0.5, 0], [0.5, 1], [-4.94065645841247e-324, 0.785398163397449], [-0.5, 0], [-1, 0], [0.785398163397449, 1.5707963267949], [2.25, 3]}
split: 7 -0.5 (200)
x := {[-1.6007351252398, -1], [0, 0.913415070727159], [0, 0], [-0.5, 0], [0, 0.5], [0.785398163397449, 1.5707963267949], [-1, -0.5], [-1, 0], [-4.94065645841247e-324, 0.785398163397449], [2.25, 3]}
CP(1) => []
x := {[-1.6007351252398, -1], [0, 0.913415070727159], [0, 0], [-0.5, 0], [0, 0.5], [0.785398163397449, 1.5707963267949], [-0.5, 0], [-1, 0], [-4.94065645841247e-324, 0.785398163397449], [2.25, 3]}
split: 7 -0.5 (200)
x := {[-1.6007351252398, -1], [0, 0.913415070727159], [0, 0], [-0.5, 0], [0.5, 1], [0.785398163397449, 1.5707963267949], [-1, -0.5], [-1, 0], [-4.94065645841247e-324, 0.785398163397449], [2.25, 3]}
CP(1) => []
x := {[-1.6007351252398, -1], [0, 0.913415070727159], [0, 0], [-0.5, 0], [0.5, 1], [0.785398163397449, 1.5707963267949], [-0.5, 0], [-1, 0], [-4.94065645841247e-324, 0.785398163397449], [2.25, 3]}
split: 7 -0.5 (200)
x := {[-1.6007351252398, -1], [0, 0.913415070727159], [0, 0], [-0.5, 0], [0, 0.5], [0.785398163397449, 1.5707963267949], [-1, -0.5], [-1, 0], [0.785398163397449, 1.5707963267949], [2.25, 3]}
CP(2) => {[-1.6007351252398, -1], [0, 0.913415070727159], [0, 0], [-0.5, 0], [0, 0.5], [0.785398163397449, 1.5707963267949], [-1, -0.5], [-1, -0.5], [0.785398163397449, 1.5707963267949], [2.25, 3]}
split: 1 0.456708 (201)
x := {[-1.6007351252398, -1], [0, 0.913415070727159], [0, 0], [-0.5, 0], [0, 0.5], [0.785398163397449, 1.5707963267949], [-0.5, 0], [-1, 0], [0.785398163397449, 1.5707963267949], [2.25, 3]}
split: 7 -0.5 (202)
x := {[-1.6007351252398, -1], [0, 0.913415070727159], [0, 0], [-0.5, 0], [0.5, 1], [0.785398163397449, 1.5707963267949], [-1, -0.5], [-1, 0], [0.785398163397449, 1.5707963267949], [2.25, 3]}
CP(2) => {[-1.6007351252398, -1], [0, 0.913415070727159], [0, 0], [-0.5, 0], [0.5, 1], [0.785398163397449, 1.5707963267949], [-1, -0.5], [-1, -0.5], [0.785398163397449, 1.5707963267949], [2.25, 3]}
split: 1 0.456708 (203)
x := {[-1.6007351252398, -1], [0, 0.913415070727159], [0, 0], [-0.5, 0], [0.5, 1], [0.785398163397449, 1.5707963267949], [-0.5, 0], [-1, 0], [0.785398163397449, 1.5707963267949], [2.25, 3]}
split: 7 -0.5 (204)
x := {[-1.6007351252398, -1], [-0.913415070727159, 0], [0, 0], [-1, -0.5], [0.5, 1], [-4.94065645841247e-324, 0.785398163397449], [0, 0.5], [-1, -0.5], [-4.94065645841247e-324, 0.785398163397449], [2.25, 3]}
split: 1 -0.456708 (205)
x := {[-1.6007351252398, -1], [-0.913415070727159, 0], [0, 0], [-1, -0.5], [0.5, 1], [-4.94065645841247e-324, 0.785398163397449], [0, 0.5], [-0.5, 0], [-4.94065645841247e-324, 0.785398163397449], [2.25, 3]}
split: 1 -0.456708 (206)
x := {[-1.6007351252398, -1], [-0.913415070727159, -0.456707535363579], [0, 0], [-1, -0.5], [0.5, 1], [-4.94065645841247e-324, 0.785398163397449], [0.5, 1], [-1, -0.5], [-4.94065645841247e-324, 0.785398163397449], [2.25, 3]}
CP(2) => {[-1.36026017793925, -1], [-0.913415070727159, -0.456707535363579], [0, 0], [-1, -0.5], [0.5, 1], [-4.94065645841247e-324, 0.785398163397449], [0.5, 1], [-1, -0.5], [-4.94065645841247e-324, 0.785398163397449], [2.25, 3]}
split: 5 0.392699 (207)
x := {[-1.6007351252398, -1], [-0.456707535363579, 0], [0, 0], [-1, -0.5], [0.5, 1], [-4.94065645841247e-324, 0.785398163397449], [0.5, 1], [-1, -0.5], [-4.94065645841247e-324, 0.785398163397449], [2.25, 3]}
split: 5 0.392699 (208)
x := {[-1.6007351252398, -1], [-0.913415070727159, 0], [0, 0], [-0.5, 0], [0, 0.5], [-4.94065645841247e-324, 0.785398163397449], [0, 0.5], [-1, 0], [-4.94065645841247e-324, 0.785398163397449], [2.25, 3]}
split: 7 -0.5 (209)
x := {[-1.6007351252398, -1], [-0.913415070727159, 0], [0, 0], [-0.5, 0], [0, 0.5], [-4.94065645841247e-324, 0.785398163397449], [0.5, 1], [-1, 0], [-4.94065645841247e-324, 0.785398163397449], [2.25, 3]}
CP(2) => {[-1.6007351252398, -1], [-0.913415070727159, 0], [0, 0], [-0.5, 0], [0, 0.5], [-4.94065645841247e-324, 0.785398163397449], [0.5, 1], [-1, -0.5], [-4.94065645841247e-324, 0.785398163397449], [2.25, 3]}
split: 1 -0.456708 (210)
x := {[-1.6007351252398, -1], [-0.913415070727159, 0], [0, 0], [-0.5, 0], [0.5, 1], [-4.94065645841247e-324, 0.785398163397449], [0, 0.5], [-1, 0], [-4.94065645841247e-324, 0.785398163397449], [2.25, 3]}
split: 7 -0.5 (211)
x := {[-1.6007351252398, -1], [-0.913415070727159, 0], [0, 0], [-0.5, 0], [0.5, 1], [-4.94065645841247e-324, 0.785398163397449], [0.5, 1], [-1, 0], [-4.94065645841247e-324, 0.785398163397449], [2.25, 3]}
CP(2) => {[-1.6007351252398, -1], [-0.913415070727159, 0], [0, 0], [-0.5, 0], [0.5, 1], [-4.94065645841247e-324, 0.785398163397449], [0.5, 1], [-1, -0.5], [-4.94065645841247e-324, 0.785398163397449], [2.25, 3]}
split: 1 -0.456708 (212)
x := {[-1.6007351252398, -1], [-0.913415070727159, 0], [0, 0], [-1, -0.5], [0.5, 1], [-4.94065645841247e-324, 0.785398163397449], [0, 0.5], [-1, -0.5], [0.785398163397449, 1.5707963267949], [2.25, 3]}
split: 1 -0.456708 (213)
x := {[-1.6007351252398, -1], [-0.913415070727159, 0], [0, 0], [-1, -0.5], [0.5, 1], [-4.94065645841247e-324, 0.785398163397449], [0, 0.5], [-0.5, 0], [0.785398163397449, 1.5707963267949], [2.25, 3]}
split: 1 -0.456708 (214)
x := {[-1.6007351252398, -1], [-0.913415070727159, -0.456707535363579], [0, 0], [-1, -0.5], [0.5, 1], [-4.94065645841247e-324, 0.785398163397449], [0.5, 1], [-1, -0.5], [0.785398163397449, 1.5707963267949], [2.25, 3]}
CP(2) => {[-1.36026017793925, -1], [-0.913415070727159, -0.456707535363579], [0, 0], [-1, -0.5], [0.5, 1], [-4.94065645841247e-324, 0.785398163397449], [0.5, 1], [-1, -0.5], [0.785398163397449, 1.5707963267949], [2.25, 3]}
split: 5 0.392699 (215)
x := {[-1.6007351252398, -1], [-0.456707535363579, 0], [0, 0], [-1, -0.5], [0.5, 1], [-4.94065645841247e-324, 0.785398163397449], [0.5, 1], [-1, -0.5], [0.785398163397449, 1.5707963267949], [2.25, 3]}
split: 5 0.392699 (216)
x := {[-1.6007351252398, -1], [-0.913415070727159, 0], [0, 0], [-0.5, 0], [0, 0.5], [-4.94065645841247e-324, 0.785398163397449], [0, 0.5], [-1, 0], [0.785398163397449, 1.5707963267949], [2.25, 3]}
split: 7 -0.5 (217)
x := {[-1.6007351252398, -1], [-0.913415070727159, 0], [0, 0], [-0.5, 0], [0, 0.5], [-4.94065645841247e-324, 0.785398163397449], [0.5, 1], [-1, 0], [0.785398163397449, 1.5707963267949], [2.25, 3]}
CP(2) => {[-1.6007351252398, -1], [-0.913415070727159, 0], [0, 0], [-0.5, 0], [0, 0.5], [-4.94065645841247e-324, 0.785398163397449], [0.5, 1], [-1, -0.5], [0.785398163397449, 1.5707963267949], [2.25, 3]}
split: 1 -0.456708 (218)
x := {[-1.6007351252398, -1], [-0.913415070727159, 0], [0, 0], [-0.5, 0], [0.5, 1], [-4.94065645841247e-324, 0.785398163397449], [0, 0.5], [-1, 0], [0.785398163397449, 1.5707963267949], [2.25, 3]}
split: 7 -0.5 (219)
x := {[-1.6007351252398, -1], [-0.913415070727159, 0], [0, 0], [-0.5, 0], [0.5, 1], [-4.94065645841247e-324, 0.785398163397449], [0.5, 1], [-1, 0], [0.785398163397449, 1.5707963267949], [2.25, 3]}
CP(2) => {[-1.6007351252398, -1], [-0.913415070727159, 0], [0, 0], [-0.5, 0], [0.5, 1], [-4.94065645841247e-324, 0.785398163397449], [0.5, 1], [-1, -0.5], [0.785398163397449, 1.5707963267949], [2.25, 3]}
split: 1 -0.456708 (220)
x := {[-1.6007351252398, -1], [-0.913415070727159, 0], [0, 0], [-0.5, 0], [0, 0.5], [0.785398163397449, 1.5707963267949], [0, 0.5], [-1, 0], [-4.94065645841247e-324, 0.785398163397449], [2.25, 3]}
split: 7 -0.5 (221)
x := {[-1.6007351252398, -1], [-0.913415070727159, 0], [0, 0], [-0.5, 0], [0, 0.5], [0.785398163397449, 1.5707963267949], [0.5, 1], [-1, 0], [-4.94065645841247e-324, 0.785398163397449], [2.25, 3]}
CP(2) => {[-1.6007351252398, -1], [-0.913415070727159, 0], [0, 0], [-0.5, 0], [0, 0.5], [0.785398163397449, 1.5707963267949], [0.5, 1], [-1, -0.5], [-4.94065645841247e-324, 0.785398163397449], [2.25, 3]}
split: 1 -0.456708 (222)
x := {[-1.6007351252398, -1], [-0.913415070727159, 0], [0, 0], [-0.5, 0], [0.5, 1], [0.785398163397449, 1.5707963267949], [0, 0.5], [-1, 0], [-4.94065645841247e-324, 0.785398163397449], [2.25, 3]}
split: 7 -0.5 (223)
x := {[-1.6007351252398, -1], [-0.913415070727159, 0], [0, 0], [-0.5, 0], [0.5, 1], [0.785398163397449, 1.5707963267949], [0.5, 1], [-1, 0], [-4.94065645841247e-324, 0.785398163397449], [2.25, 3]}
CP(2) => {[-1.6007351252398, -1], [-0.913415070727159, 0], [0, 0], [-0.5, 0], [0.5, 1], [0.785398163397449, 1.5707963267949], [0.5, 1], [-1, -0.5], [-4.94065645841247e-324, 0.785398163397449], [2.25, 3]}
split: 1 -0.456708 (224)
x := {[-1.6007351252398, -1], [-0.913415070727159, 0], [0, 0], [-0.5, 0], [0, 0.5], [0.785398163397449, 1.5707963267949], [0, 0.5], [-1, 0], [0.785398163397449, 1.5707963267949], [2.25, 3]}
split: 7 -0.5 (225)
x := {[-1.6007351252398, -1], [-0.913415070727159, 0], [0, 0], [-0.5, 0], [0, 0.5], [0.785398163397449, 1.5707963267949], [0.5, 1], [-1, 0], [0.785398163397449, 1.5707963267949], [2.25, 3]}
CP(2) => {[-1.6007351252398, -1], [-0.913415070727159, 0], [0, 0], [-0.5, 0], [0, 0.5], [0.785398163397449, 1.5707963267949], [0.5, 1], [-1, -0.5], [0.785398163397449, 1.5707963267949], [2.25, 3]}
split: 1 -0.456708 (226)
x := {[-1.6007351252398, -1], [-0.913415070727159, 0], [0, 0], [-0.5, 0], [0.5, 1], [0.785398163397449, 1.5707963267949], [0, 0.5], [-1, 0], [0.785398163397449, 1.5707963267949], [2.25, 3]}
split: 7 -0.5 (227)
x := {[-1.6007351252398, -1], [-0.913415070727159, 0], [0, 0], [-0.5, 0], [0.5, 1], [0.785398163397449, 1.5707963267949], [0.5, 1], [-1, 0], [0.785398163397449, 1.5707963267949], [2.25, 3]}
CP(2) => {[-1.6007351252398, -1], [-0.913415070727159, 0], [0, 0], [-0.5, 0], [0.5, 1], [0.785398163397449, 1.5707963267949], [0.5, 1], [-1, -0.5], [0.785398163397449, 1.5707963267949], [2.25, 3]}
split: 1 -0.456708 (228)
x := {[-1.6007351252398, -1], [0, 0.913415070727159], [0, 0], [-0.5, 0], [0, 0.5], [-4.94065645841247e-324, 0.785398163397449], [0, 0.5], [-1, 0], [-4.94065645841247e-324, 0.785398163397449], [2.25, 3]}
split: 7 -0.5 (229)
x := {[-1.6007351252398, -1], [0, 0.913415070727159], [0, 0], [-0.5, 0], [0, 0.5], [-4.94065645841247e-324, 0.785398163397449], [0.5, 1], [-1, 0], [-4.94065645841247e-324, 0.785398163397449], [2.25, 3]}
CP(2) => {[-1.6007351252398, -1], [0, 0.913415070727159], [0, 0], [-0.5, 0], [0, 0.5], [-4.94065645841247e-324, 0.785398163397449], [0.5, 1], [-1, -0.5], [-4.94065645841247e-324, 0.785398163397449], [2.25, 3]}
split: 1 0.456708 (230)
x := {[-1.6007351252398, -1], [0, 0.913415070727159], [0, 0], [-0.5, 0], [0.5, 1], [-4.94065645841247e-324, 0.785398163397449], [0, 0.5], [-1, 0], [-4.94065645841247e-324, 0.785398163397449], [2.25, 3]}
split: 7 -0.5 (231)
x := {[-1.6007351252398, -1], [0, 0.913415070727159], [0, 0], [-0.5, 0], [0.5, 1], [-4.94065645841247e-324, 0.785398163397449], [0.5, 1], [-1, 0], [-4.94065645841247e-324, 0.785398163397449], [2.25, 3]}
CP(2) => {[-1.6007351252398, -1], [0, 0.913415070727159], [0, 0], [-0.5, 0], [0.5, 1], [-4.94065645841247e-324, 0.785398163397449], [0.5, 1], [-1, -0.5], [-4.94065645841247e-324, 0.785398163397449], [2.25, 3]}
split: 1 0.456708 (232)
x := {[-1.6007351252398, -1], [0, 0.913415070727159], [0, 0], [-0.5, 0], [0, 0.5], [-4.94065645841247e-324, 0.785398163397449], [0, 0.5], [-1, 0], [0.785398163397449, 1.5707963267949], [2.25, 3]}
split: 7 -0.5 (233)
x := {[-1.6007351252398, -1], [0, 0.913415070727159], [0, 0], [-0.5, 0], [0, 0.5], [-4.94065645841247e-324, 0.785398163397449], [0.5, 1], [-1, 0], [0.785398163397449, 1.5707963267949], [2.25, 3]}
CP(2) => {[-1.6007351252398, -1], [0, 0.913415070727159], [0, 0], [-0.5, 0], [0, 0.5], [-4.94065645841247e-324, 0.785398163397449], [0.5, 1], [-1, -0.5], [0.785398163397449, 1.5707963267949], [2.25, 3]}
split: 1 0.456708 (234)
x := {[-1.6007351252398, -1], [0, 0.913415070727159], [0, 0], [-0.5, 0], [0.5, 1], [-4.94065645841247e-324, 0.785398163397449], [0, 0.5], [-1, 0], [0.785398163397449, 1.5707963267949], [2.25, 3]}
split: 7 -0.5 (235)
x := {[-1.6007351252398, -1], [0, 0.913415070727159], [0, 0], [-0.5, 0], [0.5, 1], [-4.94065645841247e-324, 0.785398163397449], [0.5, 1], [-1, 0], [0.785398163397449, 1.5707963267949], [2.25, 3]}
CP(2) => {[-1.6007351252398, -1], [0, 0.913415070727159], [0, 0], [-0.5, 0], [0.5, 1], [-4.94065645841247e-324, 0.785398163397449], [0.5, 1], [-1, -0.5], [0.785398163397449, 1.5707963267949], [2.25, 3]}
split: 1 0.456708 (236)
x := {[-1.6007351252398, -1], [0, 0.913415070727159], [0, 0], [-0.5, 0], [0, 0.5], [0.785398163397449, 1.5707963267949], [0, 0.5], [-1, 0], [-4.94065645841247e-324, 0.785398163397449], [2.25, 3]}
split: 7 -0.5 (237)
x := {[-1.6007351252398, -1], [0, 0.913415070727159], [0, 0], [-0.5, 0], [0, 0.5], [0.785398163397449, 1.5707963267949], [0.5, 1], [-1, 0], [-4.94065645841247e-324, 0.785398163397449], [2.25, 3]}
CP(2) => {[-1.6007351252398, -1], [0, 0.913415070727159], [0, 0], [-0.5, 0], [0, 0.5], [0.785398163397449, 1.5707963267949], [0.5, 1], [-1, -0.5], [-4.94065645841247e-324, 0.785398163397449], [2.25, 3]}
split: 1 0.456708 (238)
x := {[-1.6007351252398, -1], [0, 0.913415070727159], [0, 0], [-0.5, 0], [0.5, 1], [0.785398163397449, 1.5707963267949], [0, 0.5], [-1, 0], [-4.94065645841247e-324, 0.785398163397449], [2.25, 3]}
split: 7 -0.5 (239)
x := {[-1.6007351252398, -1], [0, 0.913415070727159], [0, 0], [-0.5, 0], [0.5, 1], [0.785398163397449, 1.5707963267949], [0.5, 1], [-1, 0], [-4.94065645841247e-324, 0.785398163397449], [2.25, 3]}
CP(2) => {[-1.6007351252398, -1], [0, 0.913415070727159], [0, 0], [-0.5, 0], [0.5, 1], [0.785398163397449, 1.5707963267949], [0.5, 1], [-1, -0.5], [-4.94065645841247e-324, 0.785398163397449], [2.25, 3]}
split: 1 0.456708 (240)
x := {[-1.6007351252398, -1], [0, 0.913415070727159], [0, 0], [-0.5, 0], [0, 0.5], [0.785398163397449, 1.5707963267949], [0, 0.5], [-1, 0], [0.785398163397449, 1.5707963267949], [2.25, 3]}
split: 7 -0.5 (241)
x := {[-1.6007351252398, -1], [0, 0.913415070727159], [0, 0], [-0.5, 0], [0, 0.5], [0.785398163397449, 1.5707963267949], [0.5, 1], [-1, 0], [0.785398163397449, 1.5707963267949], [2.25, 3]}
CP(2) => {[-1.6007351252398, -1], [0, 0.913415070727159], [0, 0], [-0.5, 0], [0, 0.5], [0.785398163397449, 1.5707963267949], [0.5, 1], [-1, -0.5], [0.785398163397449, 1.5707963267949], [2.25, 3]}
split: 1 0.456708 (242)
x := {[-1.6007351252398, -1], [0, 0.913415070727159], [0, 0], [-0.5, 0], [0.5, 1], [0.785398163397449, 1.5707963267949], [0, 0.5], [-1, 0], [0.785398163397449, 1.5707963267949], [2.25, 3]}
split: 7 -0.5 (243)
x := {[-1.6007351252398, -1], [0, 0.913415070727159], [0, 0], [-0.5, 0], [0.5, 1], [0.785398163397449, 1.5707963267949], [0.5, 1], [-1, 0], [0.785398163397449, 1.5707963267949], [2.25, 3]}
CP(2) => {[-1.6007351252398, -1], [0, 0.913415070727159], [0, 0], [-0.5, 0], [0.5, 1], [0.785398163397449, 1.5707963267949], [0.5, 1], [-1, -0.5], [0.785398163397449, 1.5707963267949], [2.25, 3]}
split: 1 0.456708 (244)
x := {[-1.6007351252398, -1], [-0.913415070727159, 0], [0, 0], [0, 0.5], [0, 0.5], [-4.94065645841247e-324, 0.785398163397449], [-1, -0.5], [-1, 0], [-4.94065645841247e-324, 0.785398163397449], [2.25, 3]}
CP(1) => []
x := {[-1.6007351252398, -1], [-0.913415070727159, 0], [0, 0], [0, 0.5], [0, 0.5], [-4.94065645841247e-324, 0.785398163397449], [-0.5, 0], [-1, 0], [-4.94065645841247e-324, 0.785398163397449], [2.25, 3]}
split: 7 -0.5 (244)
x := {[-1.6007351252398, -1], [-0.913415070727159, 0], [0, 0], [0, 0.5], [0.5, 1], [-4.94065645841247e-324, 0.785398163397449], [-1, -0.5], [-1, 0], [-4.94065645841247e-324, 0.785398163397449], [2.25, 3]}
CP(1) => []
x := {[-1.6007351252398, -1], [-0.913415070727159, 0], [0, 0], [0, 0.5], [0.5, 1], [-4.94065645841247e-324, 0.785398163397449], [-0.5, 0], [-1, 0], [-4.94065645841247e-324, 0.785398163397449], [2.25, 3]}
split: 7 -0.5 (244)
x := {[-1.6007351252398, -1], [-0.913415070727159, 0], [0, 0], [0.5, 1], [0.5, 1], [-4.94065645841247e-324, 0.785398163397449], [-0.5, 0], [-1, -0.5], [-4.94065645841247e-324, 0.785398163397449], [2.25, 3]}
split: 1 -0.456708 (245)
x := {[-1.6007351252398, -1], [-0.913415070727159, 0], [0, 0], [0.5, 1], [0.5, 1], [-4.94065645841247e-324, 0.785398163397449], [-0.5, 0], [-0.5, 0], [-4.94065645841247e-324, 0.785398163397449], [2.25, 3]}
split: 1 -0.456708 (246)
x := {[-1.6007351252398, -1], [-0.913415070727159, 0], [0, 0], [0, 0.5], [0, 0.5], [-4.94065645841247e-324, 0.785398163397449], [-1, -0.5], [-1, 0], [0.785398163397449, 1.5707963267949], [2.25, 3]}
CP(1) => []
x := {[-1.6007351252398, -1], [-0.913415070727159, 0], [0, 0], [0, 0.5], [0, 0.5], [-4.94065645841247e-324, 0.785398163397449], [-0.5, 0], [-1, 0], [0.785398163397449, 1.5707963267949], [2.25, 3]}
split: 7 -0.5 (246)
x := {[-1.6007351252398, -1], [-0.913415070727159, 0], [0, 0], [0, 0.5], [0.5, 1], [-4.94065645841247e-324, 0.785398163397449], [-1, -0.5], [-1, 0], [0.785398163397449, 1.5707963267949], [2.25, 3]}
CP(1) => []
x := {[-1.6007351252398, -1], [-0.913415070727159, 0], [0, 0], [0, 0.5], [0.5, 1], [-4.94065645841247e-324, 0.785398163397449], [-0.5, 0], [-1, 0], [0.785398163397449, 1.5707963267949], [2.25, 3]}
split: 7 -0.5 (246)
x := {[-1.6007351252398, -1], [-0.913415070727159, 0], [0, 0], [0.5, 1], [0.5, 1], [-4.94065645841247e-324, 0.785398163397449], [-0.5, 0], [-1, -0.5], [0.785398163397449, 1.5707963267949], [2.25, 3]}
split: 1 -0.456708 (247)
x := {[-1.6007351252398, -1], [-0.913415070727159, 0], [0, 0], [0.5, 1], [0.5, 1], [-4.94065645841247e-324, 0.785398163397449], [-0.5, 0], [-0.5, 0], [0.785398163397449, 1.5707963267949], [2.25, 3]}
split: 1 -0.456708 (248)
x := {[-1.6007351252398, -1], [-0.913415070727159, 0], [0, 0], [0, 0.5], [0, 0.5], [0.785398163397449, 1.5707963267949], [-1, -0.5], [-1, 0], [-4.94065645841247e-324, 0.785398163397449], [2.25, 3]}
CP(1) => []
x := {[-1.6007351252398, -1], [-0.913415070727159, 0], [0, 0], [0, 0.5], [0, 0.5], [0.785398163397449, 1.5707963267949], [-0.5, 0], [-1, 0], [-4.94065645841247e-324, 0.785398163397449], [2.25, 3]}
split: 7 -0.5 (248)
x := {[-1.6007351252398, -1], [-0.913415070727159, 0], [0, 0], [0, 0.5], [0.5, 1], [0.785398163397449, 1.5707963267949], [-1, -0.5], [-1, 0], [-4.94065645841247e-324, 0.785398163397449], [2.25, 3]}
CP(1) => []
x := {[-1.6007351252398, -1], [-0.913415070727159, 0], [0, 0], [0, 0.5], [0.5, 1], [0.785398163397449, 1.5707963267949], [-0.5, 0], [-1, 0], [-4.94065645841247e-324, 0.785398163397449], [2.25, 3]}
split: 7 -0.5 (248)
x := {[-1.6007351252398, -1], [-0.913415070727159, 0], [0, 0], [0.5, 1], [0.5, 1], [0.785398163397449, 1.5707963267949], [-0.5, 0], [-1, -0.5], [-4.94065645841247e-324, 0.785398163397449], [2.25, 3]}
split: 1 -0.456708 (249)
x := {[-1.6007351252398, -1], [-0.913415070727159, 0], [0, 0], [0.5, 1], [0.5, 1], [0.785398163397449, 1.5707963267949], [-0.5, 0], [-0.5, 0], [-4.94065645841247e-324, 0.785398163397449], [2.25, 3]}
split: 1 -0.456708 (250)
x := {[-1.6007351252398, -1], [-0.913415070727159, 0], [0, 0], [0, 0.5], [0, 0.5], [0.785398163397449, 1.5707963267949], [-1, -0.5], [-1, 0], [0.785398163397449, 1.5707963267949], [2.25, 3]}
CP(1) => []
x := {[-1.6007351252398, -1], [-0.913415070727159, 0], [0, 0], [0, 0.5], [0, 0.5], [0.785398163397449, 1.5707963267949], [-0.5, 0], [-1, 0], [0.785398163397449, 1.5707963267949], [2.25, 3]}
split: 7 -0.5 (250)
x := {[-1.6007351252398, -1], [-0.913415070727159, 0], [0, 0], [0, 0.5], [0.5, 1], [0.785398163397449, 1.5707963267949], [-1, -0.5], [-1, 0], [0.785398163397449, 1.5707963267949], [2.25, 3]}
CP(1) => []
x := {[-1.6007351252398, -1], [-0.913415070727159, 0], [0, 0], [0, 0.5], [0.5, 1], [0.785398163397449, 1.5707963267949], [-0.5, 0], [-1, 0], [0.785398163397449, 1.5707963267949], [2.25, 3]}
split: 7 -0.5 (250)
x := {[-1.6007351252398, -1], [-0.913415070727159, 0], [0, 0], [0.5, 1], [0.5, 1], [0.785398163397449, 1.5707963267949], [-0.5, 0], [-1, -0.5], [0.785398163397449, 1.5707963267949], [2.25, 3]}
split: 1 -0.456708 (251)
x := {[-1.6007351252398, -1], [-0.913415070727159, 0], [0, 0], [0.5, 1], [0.5, 1], [0.785398163397449, 1.5707963267949], [-0.5, 0], [-0.5, 0], [0.785398163397449, 1.5707963267949], [2.25, 3]}
split: 1 -0.456708 (252)
x := {[-1.6007351252398, -1], [0, 0.913415070727159], [0, 0], [0, 0.5], [0, 0.5], [-4.94065645841247e-324, 0.785398163397449], [-1, -0.5], [-1, 0], [-4.94065645841247e-324, 0.785398163397449], [2.25, 3]}
CP(1) => []
x := {[-1.6007351252398, -1], [0, 0.913415070727159], [0, 0], [0, 0.5], [0, 0.5], [-4.94065645841247e-324, 0.785398163397449], [-0.5, 0], [-1, 0], [-4.94065645841247e-324, 0.785398163397449], [2.25, 3]}
split: 7 -0.5 (252)
x := {[-1.6007351252398, -1], [0, 0.913415070727159], [0, 0], [0, 0.5], [0.5, 1], [-4.94065645841247e-324, 0.785398163397449], [-1, -0.5], [-1, 0], [-4.94065645841247e-324, 0.785398163397449], [2.25, 3]}
CP(1) => []
x := {[-1.6007351252398, -1], [0, 0.913415070727159], [0, 0], [0, 0.5], [0.5, 1], [-4.94065645841247e-324, 0.785398163397449], [-0.5, 0], [-1, 0], [-4.94065645841247e-324, 0.785398163397449], [2.25, 3]}
split: 7 -0.5 (252)
x := {[-1.6007351252398, -1], [0, 0.913415070727159], [0, 0], [0.5, 1], [0.5, 1], [-4.94065645841247e-324, 0.785398163397449], [-0.5, 0], [-1, -0.5], [-4.94065645841247e-324, 0.785398163397449], [2.25, 3]}
split: 1 0.456708 (253)
x := {[-1.6007351252398, -1], [0, 0.913415070727159], [0, 0], [0.5, 1], [0.5, 1], [-4.94065645841247e-324, 0.785398163397449], [-0.5, 0], [-0.5, 0], [-4.94065645841247e-324, 0.785398163397449], [2.25, 3]}
split: 1 0.456708 (254)
x := {[-1.6007351252398, -1], [0, 0.913415070727159], [0, 0], [0, 0.5], [0, 0.5], [-4.94065645841247e-324, 0.785398163397449], [-1, -0.5], [-1, 0], [0.785398163397449, 1.5707963267949], [2.25, 3]}
CP(2) => {[-1.6007351252398, -1], [0, 0.913415070727159], [0, 0], [0, 0.5], [0, 0.5], [-4.94065645841247e-324, 0.785398163397449], [-1, -0.5], [-1, -0.5], [0.785398163397449, 1.5707963267949], [2.25, 3]}
split: 1 0.456708 (255)
x := {[-1.6007351252398, -1], [0, 0.913415070727159], [0, 0], [0, 0.5], [0, 0.5], [-4.94065645841247e-324, 0.785398163397449], [-0.5, 0], [-1, 0], [0.785398163397449, 1.5707963267949], [2.25, 3]}
split: 7 -0.5 (256)
x := {[-1.6007351252398, -1], [0, 0.913415070727159], [0, 0], [0, 0.5], [0.5, 1], [-4.94065645841247e-324, 0.785398163397449], [-1, -0.5], [-1, 0], [0.785398163397449, 1.5707963267949], [2.25, 3]}
CP(2) => {[-1.6007351252398, -1], [0, 0.913415070727159], [0, 0], [0, 0.5], [0.5, 1], [-4.94065645841247e-324, 0.785398163397449], [-1, -0.5], [-1, -0.5], [0.785398163397449, 1.5707963267949], [2.25, 3]}
split: 1 0.456708 (257)
x := {[-1.6007351252398, -1], [0, 0.913415070727159], [0, 0], [0, 0.5], [0.5, 1], [-4.94065645841247e-324, 0.785398163397449], [-0.5, 0], [-1, 0], [0.785398163397449, 1.5707963267949], [2.25, 3]}
split: 7 -0.5 (258)
x := {[-1.6007351252398, -1], [0, 0.456707535363579], [0, 0], [0.5, 1], [0.5, 1], [-4.94065645841247e-324, 0.785398163397449], [-1, -0.5], [-1, -0.5], [0.785398163397449, 1.5707963267949], [2.25, 3]}
split: 5 0.392699 (259)
x := {[-1.6007351252398, -1], [0.456707535363579, 0.913415070727159], [0, 0], [0.5, 1], [0.5, 1], [-4.94065645841247e-324, 0.785398163397449], [-1, -0.5], [-1, -0.5], [0.785398163397449, 1.5707963267949], [2.25, 3]}
CP(2) => {[-1.36026017793925, -1], [0.456707535363579, 0.913415070727159], [0, 0], [0.5, 1], [0.5, 1], [-4.94065645841247e-324, 0.785398163397449], [-1, -0.5], [-1, -0.5], [0.785398163397449, 1.5707963267949], [2.25, 3]}
split: 5 0.392699 (260)
x := {[-1.6007351252398, -1], [0, 0.913415070727159], [0, 0], [0.5, 1], [0.5, 1], [-4.94065645841247e-324, 0.785398163397449], [-0.5, 0], [-1, -0.5], [0.785398163397449, 1.5707963267949], [2.25, 3]}
split: 1 0.456708 (261)
x := {[-1.6007351252398, -1], [0, 0.913415070727159], [0, 0], [0.5, 1], [0.5, 1], [-4.94065645841247e-324, 0.785398163397449], [-0.5, 0], [-0.5, 0], [0.785398163397449, 1.5707963267949], [2.25, 3]}
split: 1 0.456708 (262)
x := {[-1.6007351252398, -1], [0, 0.913415070727159], [0, 0], [0, 0.5], [0, 0.5], [0.785398163397449, 1.5707963267949], [-1, -0.5], [-1, 0], [-4.94065645841247e-324, 0.785398163397449], [2.25, 3]}
CP(1) => []
x := {[-1.6007351252398, -1], [0, 0.913415070727159], [0, 0], [0, 0.5], [0, 0.5], [0.785398163397449, 1.5707963267949], [-0.5, 0], [-1, 0], [-4.94065645841247e-324, 0.785398163397449], [2.25, 3]}
split: 7 -0.5 (262)
x := {[-1.6007351252398, -1], [0, 0.913415070727159], [0, 0], [0, 0.5], [0.5, 1], [0.785398163397449, 1.5707963267949], [-1, -0.5], [-1, 0], [-4.94065645841247e-324, 0.785398163397449], [2.25, 3]}
CP(1) => []
x := {[-1.6007351252398, -1], [0, 0.913415070727159], [0, 0], [0, 0.5], [0.5, 1], [0.785398163397449, 1.5707963267949], [-0.5, 0], [-1, 0], [-4.94065645841247e-324, 0.785398163397449], [2.25, 3]}
split: 7 -0.5 (262)
x := {[-1.6007351252398, -1], [0, 0.913415070727159], [0, 0], [0.5, 1], [0.5, 1], [0.785398163397449, 1.5707963267949], [-0.5, 0], [-1, -0.5], [-4.94065645841247e-324, 0.785398163397449], [2.25, 3]}
split: 1 0.456708 (263)
x := {[-1.6007351252398, -1], [0, 0.913415070727159], [0, 0], [0.5, 1], [0.5, 1], [0.785398163397449, 1.5707963267949], [-0.5, 0], [-0.5, 0], [-4.94065645841247e-324, 0.785398163397449], [2.25, 3]}
split: 1 0.456708 (264)
x := {[-1.6007351252398, -1], [0, 0.913415070727159], [0, 0], [0, 0.5], [0, 0.5], [0.785398163397449, 1.5707963267949], [-1, -0.5], [-1, 0], [0.785398163397449, 1.5707963267949], [2.25, 3]}
CP(2) => {[-1.6007351252398, -1], [0, 0.913415070727159], [0, 0], [0, 0.5], [0, 0.5], [0.785398163397449, 1.5707963267949], [-1, -0.5], [-1, -0.5], [0.785398163397449, 1.5707963267949], [2.25, 3]}
split: 1 0.456708 (265)
x := {[-1.6007351252398, -1], [0, 0.913415070727159], [0, 0], [0, 0.5], [0, 0.5], [0.785398163397449, 1.5707963267949], [-0.5, 0], [-1, 0], [0.785398163397449, 1.5707963267949], [2.25, 3]}
split: 7 -0.5 (266)
x := {[-1.6007351252398, -1], [0, 0.913415070727159], [0, 0], [0, 0.5], [0.5, 1], [0.785398163397449, 1.5707963267949], [-1, -0.5], [-1, 0], [0.785398163397449, 1.5707963267949], [2.25, 3]}
CP(2) => {[-1.6007351252398, -1], [0, 0.913415070727159], [0, 0], [0, 0.5], [0.5, 1], [0.785398163397449, 1.5707963267949], [-1, -0.5], [-1, -0.5], [0.785398163397449, 1.5707963267949], [2.25, 3]}
split: 1 0.456708 (267)
x := {[-1.6007351252398, -1], [0, 0.913415070727159], [0, 0], [0, 0.5], [0.5, 1], [0.785398163397449, 1.5707963267949], [-0.5, 0], [-1, 0], [0.785398163397449, 1.5707963267949], [2.25, 3]}
split: 7 -0.5 (268)
x := {[-1.6007351252398, -1], [0, 0.456707535363579], [0, 0], [0.5, 1], [0.5, 1], [0.785398163397449, 1.5707963267949], [-1, -0.5], [-1, -0.5], [0.785398163397449, 1.5707963267949], [2.25, 3]}
split: 5 1.1781 (269)
x := {[-1.6007351252398, -1], [0.456707535363579, 0.913415070727159], [0, 0], [0.5, 1], [0.5, 1], [0.785398163397449, 1.5707963267949], [-1, -0.5], [-1, -0.5], [0.785398163397449, 1.5707963267949], [2.25, 3]}
CP(2) => {[-1.36026017793925, -1], [0.456707535363579, 0.913415070727159], [0, 0], [0.5, 1], [0.5, 1], [0.785398163397449, 1.5707963267949], [-1, -0.5], [-1, -0.5], [0.785398163397449, 1.5707963267949], [2.25, 3]}
split: 5 1.1781 (270)
x := {[-1.6007351252398, -1], [0, 0.913415070727159], [0, 0], [0.5, 1], [0.5, 1], [0.785398163397449, 1.5707963267949], [-0.5, 0], [-1, -0.5], [0.785398163397449, 1.5707963267949], [2.25, 3]}
split: 1 0.456708 (271)
x := {[-1.6007351252398, -1], [0, 0.913415070727159], [0, 0], [0.5, 1], [0.5, 1], [0.785398163397449, 1.5707963267949], [-0.5, 0], [-0.5, 0], [0.785398163397449, 1.5707963267949], [2.25, 3]}
split: 1 0.456708 (272)
x := {[-1.6007351252398, -1], [-0.913415070727159, 0], [0, 0], [0, 0.5], [0, 0.5], [-4.94065645841247e-324, 0.785398163397449], [0, 0.5], [-1, 0], [-4.94065645841247e-324, 0.785398163397449], [2.25, 3]}
split: 7 -0.5 (273)
x := {[-1.6007351252398, -1], [-0.913415070727159, 0], [0, 0], [0, 0.5], [0, 0.5], [-4.94065645841247e-324, 0.785398163397449], [0.5, 1], [-1, 0], [-4.94065645841247e-324, 0.785398163397449], [2.25, 3]}
CP(2) => {[-1.6007351252398, -1], [-0.913415070727159, 0], [0, 0], [0, 0.5], [0, 0.5], [-4.94065645841247e-324, 0.785398163397449], [0.5, 1], [-1, -0.5], [-4.94065645841247e-324, 0.785398163397449], [2.25, 3]}
split: 1 -0.456708 (274)
x := {[-1.6007351252398, -1], [-0.913415070727159, 0], [0, 0], [0, 0.5], [0.5, 1], [-4.94065645841247e-324, 0.785398163397449], [0, 0.5], [-1, 0], [-4.94065645841247e-324, 0.785398163397449], [2.25, 3]}
split: 7 -0.5 (275)
x := {[-1.6007351252398, -1], [-0.913415070727159, 0], [0, 0], [0, 0.5], [0.5, 1], [-4.94065645841247e-324, 0.785398163397449], [0.5, 1], [-1, 0], [-4.94065645841247e-324, 0.785398163397449], [2.25, 3]}
CP(2) => {[-1.6007351252398, -1], [-0.913415070727159, 0], [0, 0], [0, 0.5], [0.5, 1], [-4.94065645841247e-324, 0.785398163397449], [0.5, 1], [-1, -0.5], [-4.94065645841247e-324, 0.785398163397449], [2.25, 3]}
split: 1 -0.456708 (276)
x := {[-1.6007351252398, -1], [-0.913415070727159, 0], [0, 0], [0.5, 1], [0.5, 1], [-4.94065645841247e-324, 0.785398163397449], [0, 0.5], [-1, -0.5], [-4.94065645841247e-324, 0.785398163397449], [2.25, 3]}
split: 1 -0.456708 (277)
x := {[-1.6007351252398, -1], [-0.913415070727159, 0], [0, 0], [0.5, 1], [0.5, 1], [-4.94065645841247e-324, 0.785398163397449], [0, 0.5], [-0.5, 0], [-4.94065645841247e-324, 0.785398163397449], [2.25, 3]}
split: 1 -0.456708 (278)
x := {[-1.6007351252398, -1], [-0.913415070727159, -0.456707535363579], [0, 0], [0.5, 1], [0.5, 1], [-4.94065645841247e-324, 0.785398163397449], [0.5, 1], [-1, -0.5], [-4.94065645841247e-324, 0.785398163397449], [2.25, 3]}
CP(2) => {[-1.36026017793925, -1], [-0.913415070727159, -0.456707535363579], [0, 0], [0.5, 1], [0.5, 1], [-4.94065645841247e-324, 0.785398163397449], [0.5, 1], [-1, -0.5], [-4.94065645841247e-324, 0.785398163397449], [2.25, 3]}
split: 5 0.392699 (279)
x := {[-1.6007351252398, -1], [-0.456707535363579, 0], [0, 0], [0.5, 1], [0.5, 1], [-4.94065645841247e-324, 0.785398163397449], [0.5, 1], [-1, -0.5], [-4.94065645841247e-324, 0.785398163397449], [2.25, 3]}
split: 5 0.392699 (280)
x := {[-1.6007351252398, -1], [-0.913415070727159, 0], [0, 0], [0, 0.5], [0, 0.5], [-4.94065645841247e-324, 0.785398163397449], [0, 0.5], [-1, 0], [0.785398163397449, 1.5707963267949], [2.25, 3]}
split: 7 -0.5 (281)
x := {[-1.6007351252398, -1], [-0.913415070727159, 0], [0, 0], [0, 0.5], [0, 0.5], [-4.94065645841247e-324, 0.785398163397449], [0.5, 1], [-1, 0], [0.785398163397449, 1.5707963267949], [2.25, 3]}
CP(2) => {[-1.6007351252398, -1], [-0.913415070727159, 0], [0, 0], [0, 0.5], [0, 0.5], [-4.94065645841247e-324, 0.785398163397449], [0.5, 1], [-1, -0.5], [0.785398163397449, 1.5707963267949], [2.25, 3]}
split: 1 -0.456708 (282)
x := {[-1.6007351252398, -1], [-0.913415070727159, 0], [0, 0], [0, 0.5], [0.5, 1], [-4.94065645841247e-324, 0.785398163397449], [0, 0.5], [-1, 0], [0.785398163397449, 1.5707963267949], [2.25, 3]}
split: 7 -0.5 (283)
x := {[-1.6007351252398, -1], [-0.913415070727159, 0], [0, 0], [0, 0.5], [0.5, 1], [-4.94065645841247e-324, 0.785398163397449], [0.5, 1], [-1, 0], [0.785398163397449, 1.5707963267949], [2.25, 3]}
CP(2) => {[-1.6007351252398, -1], [-0.913415070727159, 0], [0, 0], [0, 0.5], [0.5, 1], [-4.94065645841247e-324, 0.785398163397449], [0.5, 1], [-1, -0.5], [0.785398163397449, 1.5707963267949], [2.25, 3]}
split: 1 -0.456708 (284)
x := {[-1.6007351252398, -1], [-0.913415070727159, 0], [0, 0], [0.5, 1], [0.5, 1], [-4.94065645841247e-324, 0.785398163397449], [0, 0.5], [-1, -0.5], [0.785398163397449, 1.5707963267949], [2.25, 3]}
split: 1 -0.456708 (285)
x := {[-1.6007351252398, -1], [-0.913415070727159, 0], [0, 0], [0.5, 1], [0.5, 1], [-4.94065645841247e-324, 0.785398163397449], [0, 0.5], [-0.5, 0], [0.785398163397449, 1.5707963267949], [2.25, 3]}
split: 1 -0.456708 (286)
x := {[-1.6007351252398, -1], [-0.913415070727159, -0.456707535363579], [0, 0], [0.5, 1], [0.5, 1], [-4.94065645841247e-324, 0.785398163397449], [0.5, 1], [-1, -0.5], [0.785398163397449, 1.5707963267949], [2.25, 3]}
CP(2) => {[-1.36026017793925, -1], [-0.913415070727159, -0.456707535363579], [0, 0], [0.5, 1], [0.5, 1], [-4.94065645841247e-324, 0.785398163397449], [0.5, 1], [-1, -0.5], [0.785398163397449, 1.5707963267949], [2.25, 3]}
split: 5 0.392699 (287)
x := {[-1.6007351252398, -1], [-0.456707535363579, 0], [0, 0], [0.5, 1], [0.5, 1], [-4.94065645841247e-324, 0.785398163397449], [0.5, 1], [-1, -0.5], [0.785398163397449, 1.5707963267949], [2.25, 3]}
split: 5 0.392699 (288)
x := {[-1.6007351252398, -1], [-0.913415070727159, 0], [0, 0], [0, 0.5], [0, 0.5], [0.785398163397449, 1.5707963267949], [0, 0.5], [-1, 0], [-4.94065645841247e-324, 0.785398163397449], [2.25, 3]}
split: 7 -0.5 (289)
x := {[-1.6007351252398, -1], [-0.913415070727159, 0], [0, 0], [0, 0.5], [0, 0.5], [0.785398163397449, 1.5707963267949], [0.5, 1], [-1, 0], [-4.94065645841247e-324, 0.785398163397449], [2.25, 3]}
CP(2) => {[-1.6007351252398, -1], [-0.913415070727159, 0], [0, 0], [0, 0.5], [0, 0.5], [0.785398163397449, 1.5707963267949], [0.5, 1], [-1, -0.5], [-4.94065645841247e-324, 0.785398163397449], [2.25, 3]}
split: 1 -0.456708 (290)
x := {[-1.6007351252398, -1], [-0.913415070727159, 0], [0, 0], [0, 0.5], [0.5, 1], [0.785398163397449, 1.5707963267949], [0, 0.5], [-1, 0], [-4.94065645841247e-324, 0.785398163397449], [2.25, 3]}
split: 7 -0.5 (291)
x := {[-1.6007351252398, -1], [-0.913415070727159, 0], [0, 0], [0, 0.5], [0.5, 1], [0.785398163397449, 1.5707963267949], [0.5, 1], [-1, 0], [-4.94065645841247e-324, 0.785398163397449], [2.25, 3]}
CP(2) => {[-1.6007351252398, -1], [-0.913415070727159, 0], [0, 0], [0, 0.5], [0.5, 1], [0.785398163397449, 1.5707963267949], [0.5, 1], [-1, -0.5], [-4.94065645841247e-324, 0.785398163397449], [2.25, 3]}
split: 1 -0.456708 (292)
x := {[-1.6007351252398, -1], [-0.913415070727159, 0], [0, 0], [0.5, 1], [0.5, 1], [0.785398163397449, 1.5707963267949], [0, 0.5], [-1, -0.5], [-4.94065645841247e-324, 0.785398163397449], [2.25, 3]}
split: 1 -0.456708 (293)
x := {[-1.6007351252398, -1], [-0.913415070727159, 0], [0, 0], [0.5, 1], [0.5, 1], [0.785398163397449, 1.5707963267949], [0, 0.5], [-0.5, 0], [-4.94065645841247e-324, 0.785398163397449], [2.25, 3]}
split: 1 -0.456708 (294)
x := {[-1.6007351252398, -1], [-0.913415070727159, -0.456707535363579], [0, 0], [0.5, 1], [0.5, 1], [0.785398163397449, 1.5707963267949], [0.5, 1], [-1, -0.5], [-4.94065645841247e-324, 0.785398163397449], [2.25, 3]}
CP(2) => {[-1.36026017793925, -1], [-0.913415070727159, -0.456707535363579], [0, 0], [0.5, 1], [0.5, 1], [0.785398163397449, 1.5707963267949], [0.5, 1], [-1, -0.5], [-4.94065645841247e-324, 0.785398163397449], [2.25, 3]}
split: 8 0.392699 (295)
x := {[-1.6007351252398, -1], [-0.456707535363579, 0], [0, 0], [0.5, 1], [0.5, 1], [0.785398163397449, 1.5707963267949], [0.5, 1], [-1, -0.5], [-4.94065645841247e-324, 0.785398163397449], [2.25, 3]}
split: 8 0.392699 (296)
x := {[-1.6007351252398, -1], [-0.913415070727159, 0], [0, 0], [0, 0.5], [0, 0.5], [0.785398163397449, 1.5707963267949], [0, 0.5], [-1, 0], [0.785398163397449, 1.5707963267949], [2.25, 3]}
split: 7 -0.5 (297)
x := {[-1.6007351252398, -1], [-0.913415070727159, 0], [0, 0], [0, 0.5], [0, 0.5], [0.785398163397449, 1.5707963267949], [0.5, 1], [-1, 0], [0.785398163397449, 1.5707963267949], [2.25, 3]}
CP(2) => {[-1.6007351252398, -1], [-0.913415070727159, 0], [0, 0], [0, 0.5], [0, 0.5], [0.785398163397449, 1.5707963267949], [0.5, 1], [-1, -0.5], [0.785398163397449, 1.5707963267949], [2.25, 3]}
split: 1 -0.456708 (298)
x := {[-1.6007351252398, -1], [-0.913415070727159, 0], [0, 0], [0, 0.5], [0.5, 1], [0.785398163397449, 1.5707963267949], [0, 0.5], [-1, 0], [0.785398163397449, 1.5707963267949], [2.25, 3]}
split: 7 -0.5 (299)
x := {[-1.6007351252398, -1], [-0.913415070727159, 0], [0, 0], [0, 0.5], [0.5, 1], [0.785398163397449, 1.5707963267949], [0.5, 1], [-1, 0], [0.785398163397449, 1.5707963267949], [2.25, 3]}
CP(2) => {[-1.6007351252398, -1], [-0.913415070727159, 0], [0, 0], [0, 0.5], [0.5, 1], [0.785398163397449, 1.5707963267949], [0.5, 1], [-1, -0.5], [0.785398163397449, 1.5707963267949], [2.25, 3]}
split: 1 -0.456708 (300)
x := {[-1.6007351252398, -1], [-0.913415070727159, 0], [0, 0], [0.5, 1], [0.5, 1], [0.785398163397449, 1.5707963267949], [0, 0.5], [-1, -0.5], [0.785398163397449, 1.5707963267949], [2.25, 3]}
split: 1 -0.456708 (301)
x := {[-1.6007351252398, -1], [-0.913415070727159, 0], [0, 0], [0.5, 1], [0.5, 1], [0.785398163397449, 1.5707963267949], [0, 0.5], [-0.5, 0], [0.785398163397449, 1.5707963267949], [2.25, 3]}
split: 1 -0.456708 (302)
x := {[-1.6007351252398, -1], [-0.913415070727159, -0.456707535363579], [0, 0], [0.5, 1], [0.5, 1], [0.785398163397449, 1.5707963267949], [0.5, 1], [-1, -0.5], [0.785398163397449, 1.5707963267949], [2.25, 3]}
CP(2) => {[-1.36026017793925, -1], [-0.913415070727159, -0.456707535363579], [0, 0], [0.5, 1], [0.5, 1], [0.785398163397449, 1.5707963267949], [0.5, 1], [-1, -0.5], [0.785398163397449, 1.5707963267949], [2.25, 3]}
split: 5 1.1781 (303)
x := {[-1.6007351252398, -1], [-0.456707535363579, 0], [0, 0], [0.5, 1], [0.5, 1], [0.785398163397449, 1.5707963267949], [0.5, 1], [-1, -0.5], [0.785398163397449, 1.5707963267949], [2.25, 3]}
split: 5 1.1781 (304)
x := {[-1.6007351252398, -1], [0, 0.913415070727159], [0, 0], [0, 0.5], [0, 0.5], [-4.94065645841247e-324, 0.785398163397449], [0, 0.5], [-1, 0], [-4.94065645841247e-324, 0.785398163397449], [2.25, 3]}
split: 7 -0.5 (305)
x := {[-1.6007351252398, -1], [0, 0.913415070727159], [0, 0], [0, 0.5], [0, 0.5], [-4.94065645841247e-324, 0.785398163397449], [0.5, 1], [-1, 0], [-4.94065645841247e-324, 0.785398163397449], [2.25, 3]}
CP(2) => {[-1.6007351252398, -1], [0, 0.913415070727159], [0, 0], [0, 0.5], [0, 0.5], [-4.94065645841247e-324, 0.785398163397449], [0.5, 1], [-1, -0.5], [-4.94065645841247e-324, 0.785398163397449], [2.25, 3]}
split: 1 0.456708 (306)
x := {[-1.6007351252398, -1], [0, 0.913415070727159], [0, 0], [0, 0.5], [0.5, 1], [-4.94065645841247e-324, 0.785398163397449], [0, 0.5], [-1, 0], [-4.94065645841247e-324, 0.785398163397449], [2.25, 3]}
split: 7 -0.5 (307)
x := {[-1.6007351252398, -1], [0, 0.913415070727159], [0, 0], [0, 0.5], [0.5, 1], [-4.94065645841247e-324, 0.785398163397449], [0.5, 1], [-1, 0], [-4.94065645841247e-324, 0.785398163397449], [2.25, 3]}
CP(2) => {[-1.6007351252398, -1], [0, 0.913415070727159], [0, 0], [0, 0.5], [0.5, 1], [-4.94065645841247e-324, 0.785398163397449], [0.5, 1], [-1, -0.5], [-4.94065645841247e-324, 0.785398163397449], [2.25, 3]}
split: 1 0.456708 (308)
x := {[-1.6007351252398, -1], [0, 0.913415070727159], [0, 0], [0.5, 1], [0.5, 1], [-4.94065645841247e-324, 0.785398163397449], [0, 0.5], [-1, -0.5], [-4.94065645841247e-324, 0.785398163397449], [2.25, 3]}
split: 1 0.456708 (309)
x := {[-1.6007351252398, -1], [0, 0.913415070727159], [0, 0], [0.5, 1], [0.5, 1], [-4.94065645841247e-324, 0.785398163397449], [0, 0.5], [-0.5, 0], [-4.94065645841247e-324, 0.785398163397449], [2.25, 3]}
split: 1 0.456708 (310)
x := {[-1.6007351252398, -1], [0, 0.456707535363579], [0, 0], [0.5, 1], [0.5, 1], [-4.94065645841247e-324, 0.785398163397449], [0.5, 1], [-1, -0.5], [-4.94065645841247e-324, 0.785398163397449], [2.25, 3]}
split: 5 0.392699 (311)
x := {[-1.6007351252398, -1], [0.456707535363579, 0.913415070727159], [0, 0], [0.5, 1], [0.5, 1], [-4.94065645841247e-324, 0.785398163397449], [0.5, 1], [-1, -0.5], [-4.94065645841247e-324, 0.785398163397449], [2.25, 3]}
CP(2) => {[-1.36026017793925, -1], [0.456707535363579, 0.913415070727159], [0, 0], [0.5, 1], [0.5, 1], [-4.94065645841247e-324, 0.785398163397449], [0.5, 1], [-1, -0.5], [-4.94065645841247e-324, 0.785398163397449], [2.25, 3]}
split: 5 0.392699 (312)
x := {[-1.6007351252398, -1], [0, 0.913415070727159], [0, 0], [0, 0.5], [0, 0.5], [-4.94065645841247e-324, 0.785398163397449], [0, 0.5], [-1, 0], [0.785398163397449, 1.5707963267949], [2.25, 3]}
split: 7 -0.5 (313)
x := {[-1.6007351252398, -1], [0, 0.913415070727159], [0, 0], [0, 0.5], [0, 0.5], [-4.94065645841247e-324, 0.785398163397449], [0.5, 1], [-1, 0], [0.785398163397449, 1.5707963267949], [2.25, 3]}
CP(2) => {[-1.6007351252398, -1], [0, 0.913415070727159], [0, 0], [0, 0.5], [0, 0.5], [-4.94065645841247e-324, 0.785398163397449], [0.5, 1], [-1, -0.5], [0.785398163397449, 1.5707963267949], [2.25, 3]}
split: 1 0.456708 (314)
x := {[-1.6007351252398, -1], [0, 0.913415070727159], [0, 0], [0, 0.5], [0.5, 1], [-4.94065645841247e-324, 0.785398163397449], [0, 0.5], [-1, 0], [0.785398163397449, 1.5707963267949], [2.25, 3]}
split: 7 -0.5 (315)
x := {[-1.6007351252398, -1], [0, 0.913415070727159], [0, 0], [0, 0.5], [0.5, 1], [-4.94065645841247e-324, 0.785398163397449], [0.5, 1], [-1, 0], [0.785398163397449, 1.5707963267949], [2.25, 3]}
CP(2) => {[-1.6007351252398, -1], [0, 0.913415070727159], [0, 0], [0, 0.5], [0.5, 1], [-4.94065645841247e-324, 0.785398163397449], [0.5, 1], [-1, -0.5], [0.785398163397449, 1.5707963267949], [2.25, 3]}
split: 1 0.456708 (316)
x := {[-1.6007351252398, -1], [0, 0.913415070727159], [0, 0], [0.5, 1], [0.5, 1], [-4.94065645841247e-324, 0.785398163397449], [0, 0.5], [-1, -0.5], [0.785398163397449, 1.5707963267949], [2.25, 3]}
split: 1 0.456708 (317)
x := {[-1.6007351252398, -1], [0, 0.913415070727159], [0, 0], [0.5, 1], [0.5, 1], [-4.94065645841247e-324, 0.785398163397449], [0, 0.5], [-0.5, 0], [0.785398163397449, 1.5707963267949], [2.25, 3]}
split: 1 0.456708 (318)
x := {[-1.6007351252398, -1], [0, 0.456707535363579], [0, 0], [0.5, 1], [0.5, 1], [-4.94065645841247e-324, 0.785398163397449], [0.5, 1], [-1, -0.5], [0.785398163397449, 1.5707963267949], [2.25, 3]}
split: 5 0.392699 (319)
x := {[-1.6007351252398, -1], [0.456707535363579, 0.913415070727159], [0, 0], [0.5, 1], [0.5, 1], [-4.94065645841247e-324, 0.785398163397449], [0.5, 1], [-1, -0.5], [0.785398163397449, 1.5707963267949], [2.25, 3]}
CP(2) => {[-1.36026017793925, -1], [0.456707535363579, 0.913415070727159], [0, 0], [0.5, 1], [0.5, 1], [-4.94065645841247e-324, 0.785398163397449], [0.5, 1], [-1, -0.5], [0.785398163397449, 1.5707963267949], [2.25, 3]}
split: 5 0.392699 (320)
x := {[-1.6007351252398, -1], [0, 0.913415070727159], [0, 0], [0, 0.5], [0, 0.5], [0.785398163397449, 1.5707963267949], [0, 0.5], [-1, 0], [-4.94065645841247e-324, 0.785398163397449], [2.25, 3]}
split: 7 -0.5 (321)
x := {[-1.6007351252398, -1], [0, 0.913415070727159], [0, 0], [0, 0.5], [0, 0.5], [0.785398163397449, 1.5707963267949], [0.5, 1], [-1, 0], [-4.94065645841247e-324, 0.785398163397449], [2.25, 3]}
CP(2) => {[-1.6007351252398, -1], [0, 0.913415070727159], [0, 0], [0, 0.5], [0, 0.5], [0.785398163397449, 1.5707963267949], [0.5, 1], [-1, -0.5], [-4.94065645841247e-324, 0.785398163397449], [2.25, 3]}
split: 1 0.456708 (322)
x := {[-1.6007351252398, -1], [0, 0.913415070727159], [0, 0], [0, 0.5], [0.5, 1], [0.785398163397449, 1.5707963267949], [0, 0.5], [-1, 0], [-4.94065645841247e-324, 0.785398163397449], [2.25, 3]}
split: 7 -0.5 (323)
x := {[-1.6007351252398, -1], [0, 0.913415070727159], [0, 0], [0, 0.5], [0.5, 1], [0.785398163397449, 1.5707963267949], [0.5, 1], [-1, 0], [-4.94065645841247e-324, 0.785398163397449], [2.25, 3]}
CP(2) => {[-1.6007351252398, -1], [0, 0.913415070727159], [0, 0], [0, 0.5], [0.5, 1], [0.785398163397449, 1.5707963267949], [0.5, 1], [-1, -0.5], [-4.94065645841247e-324, 0.785398163397449], [2.25, 3]}
split: 1 0.456708 (324)
x := {[-1.6007351252398, -1], [0, 0.913415070727159], [0, 0], [0.5, 1], [0.5, 1], [0.785398163397449, 1.5707963267949], [0, 0.5], [-1, -0.5], [-4.94065645841247e-324, 0.785398163397449], [2.25, 3]}
split: 1 0.456708 (325)
x := {[-1.6007351252398, -1], [0, 0.913415070727159], [0, 0], [0.5, 1], [0.5, 1], [0.785398163397449, 1.5707963267949], [0, 0.5], [-0.5, 0], [-4.94065645841247e-324, 0.785398163397449], [2.25, 3]}
split: 1 0.456708 (326)
x := {[-1.6007351252398, -1], [0, 0.456707535363579], [0, 0], [0.5, 1], [0.5, 1], [0.785398163397449, 1.5707963267949], [0.5, 1], [-1, -0.5], [-4.94065645841247e-324, 0.785398163397449], [2.25, 3]}
split: 8 0.392699 (327)
x := {[-1.6007351252398, -1], [0.456707535363579, 0.913415070727159], [0, 0], [0.5, 1], [0.5, 1], [0.785398163397449, 1.5707963267949], [0.5, 1], [-1, -0.5], [-4.94065645841247e-324, 0.785398163397449], [2.25, 3]}
CP(2) => {[-1.36026017793925, -1], [0.456707535363579, 0.913415070727159], [0, 0], [0.5, 1], [0.5, 1], [0.785398163397449, 1.5707963267949], [0.5, 1], [-1, -0.5], [-4.94065645841247e-324, 0.785398163397449], [2.25, 3]}
split: 8 0.392699 (328)
x := {[-1.6007351252398, -1], [0, 0.913415070727159], [0, 0], [0, 0.5], [0, 0.5], [0.785398163397449, 1.5707963267949], [0, 0.5], [-1, 0], [0.785398163397449, 1.5707963267949], [2.25, 3]}
split: 7 -0.5 (329)
x := {[-1.6007351252398, -1], [0, 0.913415070727159], [0, 0], [0, 0.5], [0, 0.5], [0.785398163397449, 1.5707963267949], [0.5, 1], [-1, 0], [0.785398163397449, 1.5707963267949], [2.25, 3]}
CP(2) => {[-1.6007351252398, -1], [0, 0.913415070727159], [0, 0], [0, 0.5], [0, 0.5], [0.785398163397449, 1.5707963267949], [0.5, 1], [-1, -0.5], [0.785398163397449, 1.5707963267949], [2.25, 3]}
split: 1 0.456708 (330)
x := {[-1.6007351252398, -1], [0, 0.913415070727159], [0, 0], [0, 0.5], [0.5, 1], [0.785398163397449, 1.5707963267949], [0, 0.5], [-1, 0], [0.785398163397449, 1.5707963267949], [2.25, 3]}
split: 7 -0.5 (331)
x := {[-1.6007351252398, -1], [0, 0.913415070727159], [0, 0], [0, 0.5], [0.5, 1], [0.785398163397449, 1.5707963267949], [0.5, 1], [-1, 0], [0.785398163397449, 1.5707963267949], [2.25, 3]}
CP(2) => {[-1.6007351252398, -1], [0, 0.913415070727159], [0, 0], [0, 0.5], [0.5, 1], [0.785398163397449, 1.5707963267949], [0.5, 1], [-1, -0.5], [0.785398163397449, 1.5707963267949], [2.25, 3]}
split: 1 0.456708 (332)
x := {[-1.6007351252398, -1], [0, 0.913415070727159], [0, 0], [0.5, 1], [0.5, 1], [0.785398163397449, 1.5707963267949], [0, 0.5], [-1, -0.5], [0.785398163397449, 1.5707963267949], [2.25, 3]}
split: 1 0.456708 (333)
x := {[-1.6007351252398, -1], [0, 0.913415070727159], [0, 0], [0.5, 1], [0.5, 1], [0.785398163397449, 1.5707963267949], [0, 0.5], [-0.5, 0], [0.785398163397449, 1.5707963267949], [2.25, 3]}
split: 1 0.456708 (334)
x := {[-1.6007351252398, -1], [0, 0.456707535363579], [0, 0], [0.5, 1], [0.5, 1], [0.785398163397449, 1.5707963267949], [0.5, 1], [-1, -0.5], [0.785398163397449, 1.5707963267949], [2.25, 3]}
split: 5 1.1781 (335)
x := {[-1.6007351252398, -1], [0.456707535363579, 0.913415070727159], [0, 0], [0.5, 1], [0.5, 1], [0.785398163397449, 1.5707963267949], [0.5, 1], [-1, -0.5], [0.785398163397449, 1.5707963267949], [2.25, 3]}
CP(2) => {[-1.36026017793925, -1], [0.456707535363579, 0.913415070727159], [0, 0], [0.5, 1], [0.5, 1], [0.785398163397449, 1.5707963267949], [0.5, 1], [-1, -0.5], [0.785398163397449, 1.5707963267949], [2.25, 3]}
split: 5 1.1781 (336)
x := {[-1.6007351252398, -1], [-0.913415070727159, -0.456707535363579], [0, 0], [-1, -0.5], [0.5, 1], [-4.94065645841247e-324, 0.785398163397449], [-0.5, 0], [-1, -0.5], [-4.94065645841247e-324, 0.785398163397449], [2.25, 3]}
CP(2) => {[-1.36026017793925, -1], [-0.913415070727159, -0.456707535363579], [0, 0], [-1, -0.5], [0.5, 1], [-4.94065645841247e-324, 0.785398163397449], [-0.5, 0], [-1, -0.5], [-4.94065645841247e-324, 0.785398163397449], [2.25, 3]}
split: 5 0.392699 (337)
x := {[-1.6007351252398, -1], [-0.456707535363579, 0], [0, 0], [-1, -0.5], [0.5, 1], [-4.94065645841247e-324, 0.785398163397449], [-0.5, 0], [-1, -0.5], [-4.94065645841247e-324, 0.785398163397449], [2.25, 3]}
split: 5 0.392699 (338)
x := {[-1.6007351252398, -1], [-0.913415070727159, -0.456707535363579], [0, 0], [-1, -0.5], [0.5, 1], [-4.94065645841247e-324, 0.785398163397449], [-0.5, 0], [-0.5, 0], [-4.94065645841247e-324, 0.785398163397449], [2.25, 3]}
CP(1) => []
x := {[-1.6007351252398, -1], [-0.456707535363579, 0], [0, 0], [-1, -0.5], [0.5, 1], [-4.94065645841247e-324, 0.785398163397449], [-0.5, 0], [-0.5, 0], [-4.94065645841247e-324, 0.785398163397449], [2.25, 3]}
split: 5 0.392699 (338)
x := {[-1.6007351252398, -1], [-0.913415070727159, 0], [0, 0], [-0.5, 0], [0, 0.5], [-4.94065645841247e-324, 0.785398163397449], [-0.5, 0], [-1, -0.5], [-4.94065645841247e-324, 0.785398163397449], [2.25, 3]}
split: 1 -0.456708 (339)
x := {[-1.6007351252398, -1], [-0.913415070727159, 0], [0, 0], [-0.5, 0], [0, 0.5], [-4.94065645841247e-324, 0.785398163397449], [-0.5, 0], [-0.5, 0], [-4.94065645841247e-324, 0.785398163397449], [2.25, 3]}
split: 1 -0.456708 (340)
x := {[-1.6007351252398, -1], [-0.913415070727159, 0], [0, 0], [-0.5, 0], [0.5, 1], [-4.94065645841247e-324, 0.785398163397449], [-0.5, 0], [-1, -0.5], [-4.94065645841247e-324, 0.785398163397449], [2.25, 3]}
split: 1 -0.456708 (341)
x := {[-1.6007351252398, -1], [-0.913415070727159, 0], [0, 0], [-0.5, 0], [0.5, 1], [-4.94065645841247e-324, 0.785398163397449], [-0.5, 0], [-0.5, 0], [-4.94065645841247e-324, 0.785398163397449], [2.25, 3]}
split: 1 -0.456708 (342)
x := {[-1.6007351252398, -1], [-0.913415070727159, -0.456707535363579], [0, 0], [-1, -0.5], [0.5, 1], [-4.94065645841247e-324, 0.785398163397449], [-0.5, 0], [-1, -0.5], [0.785398163397449, 1.5707963267949], [2.25, 3]}
CP(2) => {[-1.36026017793925, -1], [-0.913415070727159, -0.456707535363579], [0, 0], [-1, -0.5], [0.5, 1], [-4.94065645841247e-324, 0.785398163397449], [-0.5, 0], [-1, -0.5], [0.785398163397449, 1.5707963267949], [2.25, 3]}
split: 5 0.392699 (343)
x := {[-1.6007351252398, -1], [-0.456707535363579, 0], [0, 0], [-1, -0.5], [0.5, 1], [-4.94065645841247e-324, 0.785398163397449], [-0.5, 0], [-1, -0.5], [0.785398163397449, 1.5707963267949], [2.25, 3]}
CP(1) => []
x := {[-1.6007351252398, -1], [-0.913415070727159, -0.456707535363579], [0, 0], [-1, -0.5], [0.5, 1], [-4.94065645841247e-324, 0.785398163397449], [-0.5, 0], [-0.5, 0], [0.785398163397449, 1.5707963267949], [2.25, 3]}
CP(2) => {[-1.36026017793925, -1], [-0.913415070727159, -0.456707535363579], [0, 0], [-1, -0.5], [0.5, 1], [-4.94065645841247e-324, 0.785398163397449], [-0.5, 0], [-0.5, 0], [0.785398163397449, 1.5707963267949], [2.25, 3]}
split: 5 0.392699 (343)
x := {[-1.6007351252398, -1], [-0.456707535363579, 0], [0, 0], [-1, -0.5], [0.5, 1], [-4.94065645841247e-324, 0.785398163397449], [-0.5, 0], [-0.5, 0], [0.785398163397449, 1.5707963267949], [2.25, 3]}
split: 5 0.392699 (344)
x := {[-1.6007351252398, -1], [-0.913415070727159, 0], [0, 0], [-0.5, 0], [0, 0.5], [-4.94065645841247e-324, 0.785398163397449], [-0.5, 0], [-1, -0.5], [0.785398163397449, 1.5707963267949], [2.25, 3]}
split: 1 -0.456708 (345)
x := {[-1.6007351252398, -1], [-0.913415070727159, 0], [0, 0], [-0.5, 0], [0, 0.5], [-4.94065645841247e-324, 0.785398163397449], [-0.5, 0], [-0.5, 0], [0.785398163397449, 1.5707963267949], [2.25, 3]}
split: 1 -0.456708 (346)
x := {[-1.6007351252398, -1], [-0.913415070727159, 0], [0, 0], [-0.5, 0], [0.5, 1], [-4.94065645841247e-324, 0.785398163397449], [-0.5, 0], [-1, -0.5], [0.785398163397449, 1.5707963267949], [2.25, 3]}
split: 1 -0.456708 (347)
x := {[-1.6007351252398, -1], [-0.913415070727159, 0], [0, 0], [-0.5, 0], [0.5, 1], [-4.94065645841247e-324, 0.785398163397449], [-0.5, 0], [-0.5, 0], [0.785398163397449, 1.5707963267949], [2.25, 3]}
split: 1 -0.456708 (348)
x := {[-1.6007351252398, -1], [-0.913415070727159, 0], [0, 0], [-0.5, 0], [0, 0.5], [0.785398163397449, 1.5707963267949], [-0.5, 0], [-1, -0.5], [-4.94065645841247e-324, 0.785398163397449], [2.25, 3]}
split: 1 -0.456708 (349)
x := {[-1.6007351252398, -1], [-0.913415070727159, 0], [0, 0], [-0.5, 0], [0, 0.5], [0.785398163397449, 1.5707963267949], [-0.5, 0], [-0.5, 0], [-4.94065645841247e-324, 0.785398163397449], [2.25, 3]}
split: 1 -0.456708 (350)
x := {[-1.6007351252398, -1], [-0.913415070727159, 0], [0, 0], [-0.5, 0], [0.5, 1], [0.785398163397449, 1.5707963267949], [-0.5, 0], [-1, -0.5], [-4.94065645841247e-324, 0.785398163397449], [2.25, 3]}
split: 1 -0.456708 (351)
x := {[-1.6007351252398, -1], [-0.913415070727159, 0], [0, 0], [-0.5, 0], [0.5, 1], [0.785398163397449, 1.5707963267949], [-0.5, 0], [-0.5, 0], [-4.94065645841247e-324, 0.785398163397449], [2.25, 3]}
split: 1 -0.456708 (352)
x := {[-1.6007351252398, -1], [-0.913415070727159, 0], [0, 0], [-0.5, 0], [0, 0.5], [0.785398163397449, 1.5707963267949], [-0.5, 0], [-1, -0.5], [0.785398163397449, 1.5707963267949], [2.25, 3]}
split: 1 -0.456708 (353)
x := {[-1.6007351252398, -1], [-0.913415070727159, 0], [0, 0], [-0.5, 0], [0, 0.5], [0.785398163397449, 1.5707963267949], [-0.5, 0], [-0.5, 0], [0.785398163397449, 1.5707963267949], [2.25, 3]}
split: 1 -0.456708 (354)
x := {[-1.6007351252398, -1], [-0.913415070727159, 0], [0, 0], [-0.5, 0], [0.5, 1], [0.785398163397449, 1.5707963267949], [-0.5, 0], [-1, -0.5], [0.785398163397449, 1.5707963267949], [2.25, 3]}
split: 1 -0.456708 (355)
x := {[-1.6007351252398, -1], [-0.913415070727159, 0], [0, 0], [-0.5, 0], [0.5, 1], [0.785398163397449, 1.5707963267949], [-0.5, 0], [-0.5, 0], [0.785398163397449, 1.5707963267949], [2.25, 3]}
split: 1 -0.456708 (356)
x := {[-1.6007351252398, -1], [0, 0.913415070727159], [0, 0], [-0.5, 0], [0, 0.5], [-4.94065645841247e-324, 0.785398163397449], [-0.5, 0], [-1, -0.5], [-4.94065645841247e-324, 0.785398163397449], [2.25, 3]}
split: 1 0.456708 (357)
x := {[-1.6007351252398, -1], [0, 0.913415070727159], [0, 0], [-0.5, 0], [0, 0.5], [-4.94065645841247e-324, 0.785398163397449], [-0.5, 0], [-0.5, 0], [-4.94065645841247e-324, 0.785398163397449], [2.25, 3]}
split: 1 0.456708 (358)
x := {[-1.6007351252398, -1], [0, 0.913415070727159], [0, 0], [-0.5, 0], [0.5, 1], [-4.94065645841247e-324, 0.785398163397449], [-0.5, 0], [-1, -0.5], [-4.94065645841247e-324, 0.785398163397449], [2.25, 3]}
split: 1 0.456708 (359)
x := {[-1.6007351252398, -1], [0, 0.913415070727159], [0, 0], [-0.5, 0], [0.5, 1], [-4.94065645841247e-324, 0.785398163397449], [-0.5, 0], [-0.5, 0], [-4.94065645841247e-324, 0.785398163397449], [2.25, 3]}
split: 1 0.456708 (360)
x := {[-1.6007351252398, -1], [0, 0.456707535363579], [0, 0], [-0.5, 0], [0, 0.5], [-4.94065645841247e-324, 0.785398163397449], [-1, -0.5], [-1, -0.5], [0.785398163397449, 1.5707963267949], [2.25, 3]}
split: 5 0.392699 (361)
x := {[-1.6007351252398, -1], [0.456707535363579, 0.913415070727159], [0, 0], [-0.5, 0], [0, 0.5], [-4.94065645841247e-324, 0.785398163397449], [-1, -0.5], [-1, -0.5], [0.785398163397449, 1.5707963267949], [2.25, 3]}
CP(2) => {[-1.36026017793925, -1], [0.456707535363579, 0.913415070727159], [0, 0], [-0.5, 0], [0, 0.5], [-4.94065645841247e-324, 0.785398163397449], [-1, -0.5], [-1, -0.5], [0.785398163397449, 1.5707963267949], [2.25, 3]}
split: 5 0.392699 (362)
x := {[-1.6007351252398, -1], [0, 0.913415070727159], [0, 0], [-0.5, 0], [0, 0.5], [-4.94065645841247e-324, 0.785398163397449], [-0.5, 0], [-1, -0.5], [0.785398163397449, 1.5707963267949], [2.25, 3]}
split: 1 0.456708 (363)
x := {[-1.6007351252398, -1], [0, 0.913415070727159], [0, 0], [-0.5, 0], [0, 0.5], [-4.94065645841247e-324, 0.785398163397449], [-0.5, 0], [-0.5, 0], [0.785398163397449, 1.5707963267949], [2.25, 3]}
split: 1 0.456708 (364)
x := {[-1.6007351252398, -1], [0, 0.456707535363579], [0, 0], [-0.5, 0], [0.5, 1], [-4.94065645841247e-324, 0.785398163397449], [-1, -0.5], [-1, -0.5], [0.785398163397449, 1.5707963267949], [2.25, 3]}
CP(1) => []
x := {[-1.6007351252398, -1], [0.456707535363579, 0.913415070727159], [0, 0], [-0.5, 0], [0.5, 1], [-4.94065645841247e-324, 0.785398163397449], [-1, -0.5], [-1, -0.5], [0.785398163397449, 1.5707963267949], [2.25, 3]}
CP(2) => {[-1.36026017793925, -1], [0.456707535363579, 0.913415070727159], [0, 0], [-0.5, 0], [0.5, 1], [-4.94065645841247e-324, 0.785398163397449], [-1, -0.5], [-1, -0.5], [0.785398163397449, 1.5707963267949], [2.25, 3]}
split: 5 0.392699 (364)
x := {[-1.6007351252398, -1], [0, 0.913415070727159], [0, 0], [-0.5, 0], [0.5, 1], [-4.94065645841247e-324, 0.785398163397449], [-0.5, 0], [-1, -0.5], [0.785398163397449, 1.5707963267949], [2.25, 3]}
split: 1 0.456708 (365)
x := {[-1.6007351252398, -1], [0, 0.913415070727159], [0, 0], [-0.5, 0], [0.5, 1], [-4.94065645841247e-324, 0.785398163397449], [-0.5, 0], [-0.5, 0], [0.785398163397449, 1.5707963267949], [2.25, 3]}
split: 1 0.456708 (366)
x := {[-1.6007351252398, -1], [0, 0.913415070727159], [0, 0], [-0.5, 0], [0, 0.5], [0.785398163397449, 1.5707963267949], [-0.5, 0], [-1, -0.5], [-4.94065645841247e-324, 0.785398163397449], [2.25, 3]}
split: 1 0.456708 (367)
x := {[-1.6007351252398, -1], [0, 0.913415070727159], [0, 0], [-0.5, 0], [0, 0.5], [0.785398163397449, 1.5707963267949], [-0.5, 0], [-0.5, 0], [-4.94065645841247e-324, 0.785398163397449], [2.25, 3]}
split: 1 0.456708 (368)
x := {[-1.6007351252398, -1], [0, 0.913415070727159], [0, 0], [-0.5, 0], [0.5, 1], [0.785398163397449, 1.5707963267949], [-0.5, 0], [-1, -0.5], [-4.94065645841247e-324, 0.785398163397449], [2.25, 3]}
split: 1 0.456708 (369)
x := {[-1.6007351252398, -1], [0, 0.913415070727159], [0, 0], [-0.5, 0], [0.5, 1], [0.785398163397449, 1.5707963267949], [-0.5, 0], [-0.5, 0], [-4.94065645841247e-324, 0.785398163397449], [2.25, 3]}
split: 1 0.456708 (370)
x := {[-1.6007351252398, -1], [0, 0.456707535363579], [0, 0], [-0.5, 0], [0, 0.5], [0.785398163397449, 1.5707963267949], [-1, -0.5], [-1, -0.5], [0.785398163397449, 1.5707963267949], [2.25, 3]}
split: 5 1.1781 (371)
x := {[-1.6007351252398, -1], [0.456707535363579, 0.913415070727159], [0, 0], [-0.5, 0], [0, 0.5], [0.785398163397449, 1.5707963267949], [-1, -0.5], [-1, -0.5], [0.785398163397449, 1.5707963267949], [2.25, 3]}
CP(1) => []
x := {[-1.6007351252398, -1], [0, 0.913415070727159], [0, 0], [-0.5, 0], [0, 0.5], [0.785398163397449, 1.5707963267949], [-0.5, 0], [-1, -0.5], [0.785398163397449, 1.5707963267949], [2.25, 3]}
split: 1 0.456708 (371)
x := {[-1.6007351252398, -1], [0, 0.913415070727159], [0, 0], [-0.5, 0], [0, 0.5], [0.785398163397449, 1.5707963267949], [-0.5, 0], [-0.5, 0], [0.785398163397449, 1.5707963267949], [2.25, 3]}
split: 1 0.456708 (372)
x := {[-1.6007351252398, -1], [0, 0.456707535363579], [0, 0], [-0.5, 0], [0.5, 1], [0.785398163397449, 1.5707963267949], [-1, -0.5], [-1, -0.5], [0.785398163397449, 1.5707963267949], [2.25, 3]}
split: 5 1.1781 (373)
x := {[-1.6007351252398, -1], [0.456707535363579, 0.913415070727159], [0, 0], [-0.5, 0], [0.5, 1], [0.785398163397449, 1.5707963267949], [-1, -0.5], [-1, -0.5], [0.785398163397449, 1.5707963267949], [2.25, 3]}
CP(2) => {[-1.36026017793925, -1], [0.456707535363579, 0.913415070727159], [0, 0], [-0.5, 0], [0.5, 1], [0.785398163397449, 1.5707963267949], [-1, -0.5], [-1, -0.5], [0.785398163397449, 1.5707963267949], [2.25, 3]}
split: 5 1.1781 (374)
x := {[-1.6007351252398, -1], [0, 0.913415070727159], [0, 0], [-0.5, 0], [0.5, 1], [0.785398163397449, 1.5707963267949], [-0.5, 0], [-1, -0.5], [0.785398163397449, 1.5707963267949], [2.25, 3]}
split: 1 0.456708 (375)
x := {[-1.6007351252398, -1], [0, 0.913415070727159], [0, 0], [-0.5, 0], [0.5, 1], [0.785398163397449, 1.5707963267949], [-0.5, 0], [-0.5, 0], [0.785398163397449, 1.5707963267949], [2.25, 3]}
split: 1 0.456708 (376)
x := {[-1.6007351252398, -1], [-0.913415070727159, -0.456707535363579], [0, 0], [-1, -0.5], [0.5, 1], [-4.94065645841247e-324, 0.785398163397449], [0, 0.5], [-1, -0.5], [-4.94065645841247e-324, 0.785398163397449], [2.25, 3]}
CP(2) => {[-1.36026017793925, -1], [-0.913415070727159, -0.456707535363579], [0, 0], [-1, -0.5], [0.5, 1], [-4.94065645841247e-324, 0.785398163397449], [0, 0.5], [-1, -0.5], [-4.94065645841247e-324, 0.785398163397449], [2.25, 3]}
split: 5 0.392699 (377)
x := {[-1.6007351252398, -1], [-0.456707535363579, 0], [0, 0], [-1, -0.5], [0.5, 1], [-4.94065645841247e-324, 0.785398163397449], [0, 0.5], [-1, -0.5], [-4.94065645841247e-324, 0.785398163397449], [2.25, 3]}
split: 5 0.392699 (378)
x := {[-1.6007351252398, -1], [-0.913415070727159, -0.456707535363579], [0, 0], [-1, -0.5], [0.5, 1], [-4.94065645841247e-324, 0.785398163397449], [0, 0.5], [-0.5, 0], [-4.94065645841247e-324, 0.785398163397449], [2.25, 3]}
CP(1) => []
x := {[-1.6007351252398, -1], [-0.456707535363579, 0], [0, 0], [-1, -0.5], [0.5, 1], [-4.94065645841247e-324, 0.785398163397449], [0, 0.5], [-0.5, 0], [-4.94065645841247e-324, 0.785398163397449], [2.25, 3]}
split: 5 0.392699 (378)
x := {[-1.36026017793925, -1], [-0.913415070727159, -0.456707535363579], [0, 0], [-1, -0.5], [0.5, 1], [-4.94065645841247e-324, 0.392699081698724], [0.5, 1], [-1, -0.5], [-4.94065645841247e-324, 0.785398163397449], [2.25, 3]}
split: 8 0.392699 (379)
x := {[-1.36026017793925, -1], [-0.913415070727159, -0.456707535363579], [0, 0], [-1, -0.5], [0.5, 1], [0.392699081698724, 0.785398163397449], [0.5, 1], [-1, -0.5], [-4.94065645841247e-324, 0.785398163397449], [2.25, 3]}
CP(1) => []
x := {[-1.6007351252398, -1], [-0.456707535363579, 0], [0, 0], [-1, -0.5], [0.5, 1], [-4.94065645841247e-324, 0.392699081698724], [0.5, 1], [-1, -0.5], [-4.94065645841247e-324, 0.785398163397449], [2.25, 3]}
split: 8 0.392699 (379)
x := {[-1.6007351252398, -1], [-0.456707535363579, 0], [0, 0], [-1, -0.5], [0.5, 1], [0.392699081698724, 0.785398163397449], [0.5, 1], [-1, -0.5], [-4.94065645841247e-324, 0.785398163397449], [2.25, 3]}
CP(1) => []
x := {[-1.6007351252398, -1], [-0.913415070727159, 0], [0, 0], [-0.5, 0], [0, 0.5], [-4.94065645841247e-324, 0.785398163397449], [0, 0.5], [-1, -0.5], [-4.94065645841247e-324, 0.785398163397449], [2.25, 3]}
split: 1 -0.456708 (379)
x := {[-1.6007351252398, -1], [-0.913415070727159, 0], [0, 0], [-0.5, 0], [0, 0.5], [-4.94065645841247e-324, 0.785398163397449], [0, 0.5], [-0.5, 0], [-4.94065645841247e-324, 0.785398163397449], [2.25, 3]}
split: 1 -0.456708 (380)
x := {[-1.6007351252398, -1], [-0.913415070727159, -0.456707535363579], [0, 0], [-0.5, 0], [0, 0.5], [-4.94065645841247e-324, 0.785398163397449], [0.5, 1], [-1, -0.5], [-4.94065645841247e-324, 0.785398163397449], [2.25, 3]}
CP(2) => {[-1.36026017793925, -1], [-0.913415070727159, -0.456707535363579], [0, 0], [-0.5, 0], [0, 0.5], [-4.94065645841247e-324, 0.785398163397449], [0.5, 1], [-1, -0.5], [-4.94065645841247e-324, 0.785398163397449], [2.25, 3]}
split: 5 0.392699 (381)
x := {[-1.6007351252398, -1], [-0.456707535363579, 0], [0, 0], [-0.5, 0], [0, 0.5], [-4.94065645841247e-324, 0.785398163397449], [0.5, 1], [-1, -0.5], [-4.94065645841247e-324, 0.785398163397449], [2.25, 3]}
CP(1) => []
x := {[-1.6007351252398, -1], [-0.913415070727159, 0], [0, 0], [-0.5, 0], [0.5, 1], [-4.94065645841247e-324, 0.785398163397449], [0, 0.5], [-1, -0.5], [-4.94065645841247e-324, 0.785398163397449], [2.25, 3]}
split: 1 -0.456708 (381)
x := {[-1.6007351252398, -1], [-0.913415070727159, 0], [0, 0], [-0.5, 0], [0.5, 1], [-4.94065645841247e-324, 0.785398163397449], [0, 0.5], [-0.5, 0], [-4.94065645841247e-324, 0.785398163397449], [2.25, 3]}
split: 1 -0.456708 (382)
x := {[-1.6007351252398, -1], [-0.913415070727159, -0.456707535363579], [0, 0], [-0.5, 0], [0.5, 1], [-4.94065645841247e-324, 0.785398163397449], [0.5, 1], [-1, -0.5], [-4.94065645841247e-324, 0.785398163397449], [2.25, 3]}
CP(2) => {[-1.36026017793925, -1], [-0.913415070727159, -0.456707535363579], [0, 0], [-0.5, 0], [0.5, 1], [-4.94065645841247e-324, 0.785398163397449], [0.5, 1], [-1, -0.5], [-4.94065645841247e-324, 0.785398163397449], [2.25, 3]}
split: 5 0.392699 (383)
x := {[-1.6007351252398, -1], [-0.456707535363579, 0], [0, 0], [-0.5, 0], [0.5, 1], [-4.94065645841247e-324, 0.785398163397449], [0.5, 1], [-1, -0.5], [-4.94065645841247e-324, 0.785398163397449], [2.25, 3]}
split: 5 0.392699 (384)
x := {[-1.6007351252398, -1], [-0.913415070727159, -0.456707535363579], [0, 0], [-1, -0.5], [0.5, 1], [-4.94065645841247e-324, 0.785398163397449], [0, 0.5], [-1, -0.5], [0.785398163397449, 1.5707963267949], [2.25, 3]}
CP(2) => {[-1.36026017793925, -1], [-0.913415070727159, -0.456707535363579], [0, 0], [-1, -0.5], [0.5, 1], [-4.94065645841247e-324, 0.785398163397449], [0, 0.5], [-1, -0.5], [0.785398163397449, 1.5707963267949], [2.25, 3]}
split: 5 0.392699 (385)
x := {[-1.6007351252398, -1], [-0.456707535363579, 0], [0, 0], [-1, -0.5], [0.5, 1], [-4.94065645841247e-324, 0.785398163397449], [0, 0.5], [-1, -0.5], [0.785398163397449, 1.5707963267949], [2.25, 3]}
split: 5 0.392699 (386)
x := {[-1.6007351252398, -1], [-0.913415070727159, -0.456707535363579], [0, 0], [-1, -0.5], [0.5, 1], [-4.94065645841247e-324, 0.785398163397449], [0, 0.5], [-0.5, 0], [0.785398163397449, 1.5707963267949], [2.25, 3]}
CP(2) => {[-1.36026017793925, -1], [-0.913415070727159, -0.456707535363579], [0, 0], [-1, -0.5], [0.5, 1], [-4.94065645841247e-324, 0.785398163397449], [0, 0.5], [-0.5, 0], [0.785398163397449, 1.5707963267949], [2.25, 3]}
split: 5 0.392699 (387)
x := {[-1.6007351252398, -1], [-0.456707535363579, 0], [0, 0], [-1, -0.5], [0.5, 1], [-4.94065645841247e-324, 0.785398163397449], [0, 0.5], [-0.5, 0], [0.785398163397449, 1.5707963267949], [2.25, 3]}
split: 5 0.392699 (388)
x := {[-1.36026017793925, -1], [-0.913415070727159, -0.456707535363579], [0, 0], [-1, -0.5], [0.5, 1], [-4.94065645841247e-324, 0.392699081698724], [0.5, 1], [-1, -0.5], [0.785398163397449, 1.5707963267949], [2.25, 3]}
split: 8 1.1781 (389)
x := {[-1.36026017793925, -1], [-0.913415070727159, -0.456707535363579], [0, 0], [-1, -0.5], [0.5, 1], [0.392699081698724, 0.785398163397449], [0.5, 1], [-1, -0.5], [0.785398163397449, 1.5707963267949], [2.25, 3]}
CP(1) => []
x := {[-1.6007351252398, -1], [-0.456707535363579, 0], [0, 0], [-1, -0.5], [0.5, 1], [-4.94065645841247e-324, 0.392699081698724], [0.5, 1], [-1, -0.5], [0.785398163397449, 1.5707963267949], [2.25, 3]}
split: 8 1.1781 (389)
x := {[-1.6007351252398, -1], [-0.456707535363579, 0], [0, 0], [-1, -0.5], [0.5, 1], [0.392699081698724, 0.785398163397449], [0.5, 1], [-1, -0.5], [0.785398163397449, 1.5707963267949], [2.25, 3]}
CP(1) => []
x := {[-1.6007351252398, -1], [-0.913415070727159, 0], [0, 0], [-0.5, 0], [0, 0.5], [-4.94065645841247e-324, 0.785398163397449], [0, 0.5], [-1, -0.5], [0.785398163397449, 1.5707963267949], [2.25, 3]}
split: 1 -0.456708 (389)
x := {[-1.6007351252398, -1], [-0.913415070727159, 0], [0, 0], [-0.5, 0], [0, 0.5], [-4.94065645841247e-324, 0.785398163397449], [0, 0.5], [-0.5, 0], [0.785398163397449, 1.5707963267949], [2.25, 3]}
split: 1 -0.456708 (390)
x := {[-1.6007351252398, -1], [-0.913415070727159, -0.456707535363579], [0, 0], [-0.5, 0], [0, 0.5], [-4.94065645841247e-324, 0.785398163397449], [0.5, 1], [-1, -0.5], [0.785398163397449, 1.5707963267949], [2.25, 3]}
CP(2) => {[-1.36026017793925, -1], [-0.913415070727159, -0.456707535363579], [0, 0], [-0.5, 0], [0, 0.5], [-4.94065645841247e-324, 0.785398163397449], [0.5, 1], [-1, -0.5], [0.785398163397449, 1.5707963267949], [2.25, 3]}
split: 5 0.392699 (391)
x := {[-1.6007351252398, -1], [-0.456707535363579, 0], [0, 0], [-0.5, 0], [0, 0.5], [-4.94065645841247e-324, 0.785398163397449], [0.5, 1], [-1, -0.5], [0.785398163397449, 1.5707963267949], [2.25, 3]}
CP(1) => []
x := {[-1.6007351252398, -1], [-0.913415070727159, 0], [0, 0], [-0.5, 0], [0.5, 1], [-4.94065645841247e-324, 0.785398163397449], [0, 0.5], [-1, -0.5], [0.785398163397449, 1.5707963267949], [2.25, 3]}
split: 1 -0.456708 (391)
x := {[-1.6007351252398, -1], [-0.913415070727159, 0], [0, 0], [-0.5, 0], [0.5, 1], [-4.94065645841247e-324, 0.785398163397449], [0, 0.5], [-0.5, 0], [0.785398163397449, 1.5707963267949], [2.25, 3]}
split: 1 -0.456708 (392)
x := {[-1.6007351252398, -1], [-0.913415070727159, -0.456707535363579], [0, 0], [-0.5, 0], [0.5, 1], [-4.94065645841247e-324, 0.785398163397449], [0.5, 1], [-1, -0.5], [0.785398163397449, 1.5707963267949], [2.25, 3]}
CP(2) => {[-1.36026017793925, -1], [-0.913415070727159, -0.456707535363579], [0, 0], [-0.5, 0], [0.5, 1], [-4.94065645841247e-324, 0.785398163397449], [0.5, 1], [-1, -0.5], [0.785398163397449, 1.5707963267949], [2.25, 3]}
split: 5 0.392699 (393)
x := {[-1.6007351252398, -1], [-0.456707535363579, 0], [0, 0], [-0.5, 0], [0.5, 1], [-4.94065645841247e-324, 0.785398163397449], [0.5, 1], [-1, -0.5], [0.785398163397449, 1.5707963267949], [2.25, 3]}
split: 5 0.392699 (394)
x := {[-1.6007351252398, -1], [-0.913415070727159, 0], [0, 0], [-0.5, 0], [0, 0.5], [0.785398163397449, 1.5707963267949], [0, 0.5], [-1, -0.5], [-4.94065645841247e-324, 0.785398163397449], [2.25, 3]}
split: 1 -0.456708 (395)
x := {[-1.6007351252398, -1], [-0.913415070727159, 0], [0, 0], [-0.5, 0], [0, 0.5], [0.785398163397449, 1.5707963267949], [0, 0.5], [-0.5, 0], [-4.94065645841247e-324, 0.785398163397449], [2.25, 3]}
split: 1 -0.456708 (396)
x := {[-1.6007351252398, -1], [-0.913415070727159, -0.456707535363579], [0, 0], [-0.5, 0], [0, 0.5], [0.785398163397449, 1.5707963267949], [0.5, 1], [-1, -0.5], [-4.94065645841247e-324, 0.785398163397449], [2.25, 3]}
CP(2) => {[-1.36026017793925, -1], [-0.913415070727159, -0.456707535363579], [0, 0], [-0.5, 0], [0, 0.5], [0.785398163397449, 1.5707963267949], [0.5, 1], [-1, -0.5], [-4.94065645841247e-324, 0.785398163397449], [2.25, 3]}
split: 8 0.392699 (397)
x := {[-1.6007351252398, -1], [-0.456707535363579, 0], [0, 0], [-0.5, 0], [0, 0.5], [0.785398163397449, 1.5707963267949], [0.5, 1], [-1, -0.5], [-4.94065645841247e-324, 0.785398163397449], [2.25, 3]}
split: 8 0.392699 (398)
x := {[-1.6007351252398, -1], [-0.913415070727159, 0], [0, 0], [-0.5, 0], [0.5, 1], [0.785398163397449, 1.5707963267949], [0, 0.5], [-1, -0.5], [-4.94065645841247e-324, 0.785398163397449], [2.25, 3]}
split: 1 -0.456708 (399)
x := {[-1.6007351252398, -1], [-0.913415070727159, 0], [0, 0], [-0.5, 0], [0.5, 1], [0.785398163397449, 1.5707963267949], [0, 0.5], [-0.5, 0], [-4.94065645841247e-324, 0.785398163397449], [2.25, 3]}
split: 1 -0.456708 (400)
x := {[-1.6007351252398, -1], [-0.913415070727159, -0.456707535363579], [0, 0], [-0.5, 0], [0.5, 1], [0.785398163397449, 1.5707963267949], [0.5, 1], [-1, -0.5], [-4.94065645841247e-324, 0.785398163397449], [2.25, 3]}
CP(2) => {[-1.36026017793925, -1], [-0.913415070727159, -0.456707535363579], [0, 0], [-0.5, 0], [0.5, 1], [0.785398163397449, 1.5707963267949], [0.5, 1], [-1, -0.5], [-4.94065645841247e-324, 0.785398163397449], [2.25, 3]}
split: 8 0.392699 (401)
x := {[-1.6007351252398, -1], [-0.456707535363579, 0], [0, 0], [-0.5, 0], [0.5, 1], [0.785398163397449, 1.5707963267949], [0.5, 1], [-1, -0.5], [-4.94065645841247e-324, 0.785398163397449], [2.25, 3]}
split: 8 0.392699 (402)
x := {[-1.6007351252398, -1], [-0.913415070727159, 0], [0, 0], [-0.5, 0], [0, 0.5], [0.785398163397449, 1.5707963267949], [0, 0.5], [-1, -0.5], [0.785398163397449, 1.5707963267949], [2.25, 3]}
split: 1 -0.456708 (403)
x := {[-1.6007351252398, -1], [-0.913415070727159, 0], [0, 0], [-0.5, 0], [0, 0.5], [0.785398163397449, 1.5707963267949], [0, 0.5], [-0.5, 0], [0.785398163397449, 1.5707963267949], [2.25, 3]}
split: 1 -0.456708 (404)
x := {[-1.6007351252398, -1], [-0.913415070727159, -0.456707535363579], [0, 0], [-0.5, 0], [0, 0.5], [0.785398163397449, 1.5707963267949], [0.5, 1], [-1, -0.5], [0.785398163397449, 1.5707963267949], [2.25, 3]}
CP(2) => {[-1.36026017793925, -1], [-0.913415070727159, -0.456707535363579], [0, 0], [-0.5, 0], [0, 0.5], [0.785398163397449, 1.5707963267949], [0.5, 1], [-1, -0.5], [0.785398163397449, 1.5707963267949], [2.25, 3]}
split: 5 1.1781 (405)
x := {[-1.6007351252398, -1], [-0.456707535363579, 0], [0, 0], [-0.5, 0], [0, 0.5], [0.785398163397449, 1.5707963267949], [0.5, 1], [-1, -0.5], [0.785398163397449, 1.5707963267949], [2.25, 3]}
split: 5 1.1781 (406)
x := {[-1.6007351252398, -1], [-0.913415070727159, 0], [0, 0], [-0.5, 0], [0.5, 1], [0.785398163397449, 1.5707963267949], [0, 0.5], [-1, -0.5], [0.785398163397449, 1.5707963267949], [2.25, 3]}
split: 1 -0.456708 (407)
x := {[-1.6007351252398, -1], [-0.913415070727159, 0], [0, 0], [-0.5, 0], [0.5, 1], [0.785398163397449, 1.5707963267949], [0, 0.5], [-0.5, 0], [0.785398163397449, 1.5707963267949], [2.25, 3]}
split: 1 -0.456708 (408)
x := {[-1.6007351252398, -1], [-0.913415070727159, -0.456707535363579], [0, 0], [-0.5, 0], [0.5, 1], [0.785398163397449, 1.5707963267949], [0.5, 1], [-1, -0.5], [0.785398163397449, 1.5707963267949], [2.25, 3]}
CP(2) => {[-1.36026017793925, -1], [-0.913415070727159, -0.456707535363579], [0, 0], [-0.5, 0], [0.5, 1], [0.785398163397449, 1.5707963267949], [0.5, 1], [-1, -0.5], [0.785398163397449, 1.5707963267949], [2.25, 3]}
split: 5 1.1781 (409)
x := {[-1.6007351252398, -1], [-0.456707535363579, 0], [0, 0], [-0.5, 0], [0.5, 1], [0.785398163397449, 1.5707963267949], [0.5, 1], [-1, -0.5], [0.785398163397449, 1.5707963267949], [2.25, 3]}
split: 5 1.1781 (410)
x := {[-1.6007351252398, -1], [0, 0.913415070727159], [0, 0], [-0.5, 0], [0, 0.5], [-4.94065645841247e-324, 0.785398163397449], [0, 0.5], [-1, -0.5], [-4.94065645841247e-324, 0.785398163397449], [2.25, 3]}
split: 1 0.456708 (411)
x := {[-1.6007351252398, -1], [0, 0.913415070727159], [0, 0], [-0.5, 0], [0, 0.5], [-4.94065645841247e-324, 0.785398163397449], [0, 0.5], [-0.5, 0], [-4.94065645841247e-324, 0.785398163397449], [2.25, 3]}
split: 1 0.456708 (412)
x := {[-1.6007351252398, -1], [0, 0.456707535363579], [0, 0], [-0.5, 0], [0, 0.5], [-4.94065645841247e-324, 0.785398163397449], [0.5, 1], [-1, -0.5], [-4.94065645841247e-324, 0.785398163397449], [2.25, 3]}
split: 5 0.392699 (413)
x := {[-1.6007351252398, -1], [0.456707535363579, 0.913415070727159], [0, 0], [-0.5, 0], [0, 0.5], [-4.94065645841247e-324, 0.785398163397449], [0.5, 1], [-1, -0.5], [-4.94065645841247e-324, 0.785398163397449], [2.25, 3]}
CP(2) => {[-1.36026017793925, -1], [0.456707535363579, 0.913415070727159], [0, 0], [-0.5, 0], [0, 0.5], [-4.94065645841247e-324, 0.785398163397449], [0.5, 1], [-1, -0.5], [-4.94065645841247e-324, 0.785398163397449], [2.25, 3]}
split: 5 0.392699 (414)
x := {[-1.6007351252398, -1], [0, 0.913415070727159], [0, 0], [-0.5, 0], [0.5, 1], [-4.94065645841247e-324, 0.785398163397449], [0, 0.5], [-1, -0.5], [-4.94065645841247e-324, 0.785398163397449], [2.25, 3]}
split: 1 0.456708 (415)
x := {[-1.6007351252398, -1], [0, 0.913415070727159], [0, 0], [-0.5, 0], [0.5, 1], [-4.94065645841247e-324, 0.785398163397449], [0, 0.5], [-0.5, 0], [-4.94065645841247e-324, 0.785398163397449], [2.25, 3]}
split: 1 0.456708 (416)
x := {[-1.6007351252398, -1], [0, 0.456707535363579], [0, 0], [-0.5, 0], [0.5, 1], [-4.94065645841247e-324, 0.785398163397449], [0.5, 1], [-1, -0.5], [-4.94065645841247e-324, 0.785398163397449], [2.25, 3]}
CP(1) => []
x := {[-1.6007351252398, -1], [0.456707535363579, 0.913415070727159], [0, 0], [-0.5, 0], [0.5, 1], [-4.94065645841247e-324, 0.785398163397449], [0.5, 1], [-1, -0.5], [-4.94065645841247e-324, 0.785398163397449], [2.25, 3]}
CP(2) => {[-1.36026017793925, -1], [0.456707535363579, 0.913415070727159], [0, 0], [-0.5, 0], [0.5, 1], [-4.94065645841247e-324, 0.785398163397449], [0.5, 1], [-1, -0.5], [-4.94065645841247e-324, 0.785398163397449], [2.25, 3]}
split: 5 0.392699 (416)
x := {[-1.6007351252398, -1], [0, 0.913415070727159], [0, 0], [-0.5, 0], [0, 0.5], [-4.94065645841247e-324, 0.785398163397449], [0, 0.5], [-1, -0.5], [0.785398163397449, 1.5707963267949], [2.25, 3]}
split: 1 0.456708 (417)
x := {[-1.6007351252398, -1], [0, 0.913415070727159], [0, 0], [-0.5, 0], [0, 0.5], [-4.94065645841247e-324, 0.785398163397449], [0, 0.5], [-0.5, 0], [0.785398163397449, 1.5707963267949], [2.25, 3]}
split: 1 0.456708 (418)
x := {[-1.6007351252398, -1], [0, 0.456707535363579], [0, 0], [-0.5, 0], [0, 0.5], [-4.94065645841247e-324, 0.785398163397449], [0.5, 1], [-1, -0.5], [0.785398163397449, 1.5707963267949], [2.25, 3]}
split: 5 0.392699 (419)
x := {[-1.6007351252398, -1], [0.456707535363579, 0.913415070727159], [0, 0], [-0.5, 0], [0, 0.5], [-4.94065645841247e-324, 0.785398163397449], [0.5, 1], [-1, -0.5], [0.785398163397449, 1.5707963267949], [2.25, 3]}
CP(2) => {[-1.36026017793925, -1], [0.456707535363579, 0.913415070727159], [0, 0], [-0.5, 0], [0, 0.5], [-4.94065645841247e-324, 0.785398163397449], [0.5, 1], [-1, -0.5], [0.785398163397449, 1.5707963267949], [2.25, 3]}
split: 5 0.392699 (420)
x := {[-1.6007351252398, -1], [0, 0.913415070727159], [0, 0], [-0.5, 0], [0.5, 1], [-4.94065645841247e-324, 0.785398163397449], [0, 0.5], [-1, -0.5], [0.785398163397449, 1.5707963267949], [2.25, 3]}
split: 1 0.456708 (421)
x := {[-1.6007351252398, -1], [0, 0.913415070727159], [0, 0], [-0.5, 0], [0.5, 1], [-4.94065645841247e-324, 0.785398163397449], [0, 0.5], [-0.5, 0], [0.785398163397449, 1.5707963267949], [2.25, 3]}
split: 1 0.456708 (422)
x := {[-1.6007351252398, -1], [0, 0.456707535363579], [0, 0], [-0.5, 0], [0.5, 1], [-4.94065645841247e-324, 0.785398163397449], [0.5, 1], [-1, -0.5], [0.785398163397449, 1.5707963267949], [2.25, 3]}
CP(1) => []
x := {[-1.6007351252398, -1], [0.456707535363579, 0.913415070727159], [0, 0], [-0.5, 0], [0.5, 1], [-4.94065645841247e-324, 0.785398163397449], [0.5, 1], [-1, -0.5], [0.785398163397449, 1.5707963267949], [2.25, 3]}
CP(2) => {[-1.36026017793925, -1], [0.456707535363579, 0.913415070727159], [0, 0], [-0.5, 0], [0.5, 1], [-4.94065645841247e-324, 0.785398163397449], [0.5, 1], [-1, -0.5], [0.785398163397449, 1.5707963267949], [2.25, 3]}
split: 5 0.392699 (422)
x := {[-1.6007351252398, -1], [0, 0.913415070727159], [0, 0], [-0.5, 0], [0, 0.5], [0.785398163397449, 1.5707963267949], [0, 0.5], [-1, -0.5], [-4.94065645841247e-324, 0.785398163397449], [2.25, 3]}
split: 1 0.456708 (423)
x := {[-1.6007351252398, -1], [0, 0.913415070727159], [0, 0], [-0.5, 0], [0, 0.5], [0.785398163397449, 1.5707963267949], [0, 0.5], [-0.5, 0], [-4.94065645841247e-324, 0.785398163397449], [2.25, 3]}
split: 1 0.456708 (424)
x := {[-1.6007351252398, -1], [0, 0.456707535363579], [0, 0], [-0.5, 0], [0, 0.5], [0.785398163397449, 1.5707963267949], [0.5, 1], [-1, -0.5], [-4.94065645841247e-324, 0.785398163397449], [2.25, 3]}
split: 8 0.392699 (425)
x := {[-1.6007351252398, -1], [0.456707535363579, 0.913415070727159], [0, 0], [-0.5, 0], [0, 0.5], [0.785398163397449, 1.5707963267949], [0.5, 1], [-1, -0.5], [-4.94065645841247e-324, 0.785398163397449], [2.25, 3]}
CP(1) => []
x := {[-1.6007351252398, -1], [0, 0.913415070727159], [0, 0], [-0.5, 0], [0.5, 1], [0.785398163397449, 1.5707963267949], [0, 0.5], [-1, -0.5], [-4.94065645841247e-324, 0.785398163397449], [2.25, 3]}
split: 1 0.456708 (425)
x := {[-1.6007351252398, -1], [0, 0.913415070727159], [0, 0], [-0.5, 0], [0.5, 1], [0.785398163397449, 1.5707963267949], [0, 0.5], [-0.5, 0], [-4.94065645841247e-324, 0.785398163397449], [2.25, 3]}
split: 1 0.456708 (426)
x := {[-1.6007351252398, -1], [0, 0.456707535363579], [0, 0], [-0.5, 0], [0.5, 1], [0.785398163397449, 1.5707963267949], [0.5, 1], [-1, -0.5], [-4.94065645841247e-324, 0.785398163397449], [2.25, 3]}
split: 8 0.392699 (427)
x := {[-1.6007351252398, -1], [0.456707535363579, 0.913415070727159], [0, 0], [-0.5, 0], [0.5, 1], [0.785398163397449, 1.5707963267949], [0.5, 1], [-1, -0.5], [-4.94065645841247e-324, 0.785398163397449], [2.25, 3]}
CP(2) => {[-1.36026017793925, -1], [0.456707535363579, 0.913415070727159], [0, 0], [-0.5, 0], [0.5, 1], [0.785398163397449, 1.5707963267949], [0.5, 1], [-1, -0.5], [-4.94065645841247e-324, 0.785398163397449], [2.25, 3]}
split: 8 0.392699 (428)
x := {[-1.6007351252398, -1], [0, 0.913415070727159], [0, 0], [-0.5, 0], [0, 0.5], [0.785398163397449, 1.5707963267949], [0, 0.5], [-1, -0.5], [0.785398163397449, 1.5707963267949], [2.25, 3]}
split: 1 0.456708 (429)
x := {[-1.6007351252398, -1], [0, 0.913415070727159], [0, 0], [-0.5, 0], [0, 0.5], [0.785398163397449, 1.5707963267949], [0, 0.5], [-0.5, 0], [0.785398163397449, 1.5707963267949], [2.25, 3]}
split: 1 0.456708 (430)
x := {[-1.6007351252398, -1], [0, 0.456707535363579], [0, 0], [-0.5, 0], [0, 0.5], [0.785398163397449, 1.5707963267949], [0.5, 1], [-1, -0.5], [0.785398163397449, 1.5707963267949], [2.25, 3]}
split: 5 1.1781 (431)
x := {[-1.6007351252398, -1], [0.456707535363579, 0.913415070727159], [0, 0], [-0.5, 0], [0, 0.5], [0.785398163397449, 1.5707963267949], [0.5, 1], [-1, -0.5], [0.785398163397449, 1.5707963267949], [2.25, 3]}
CP(1) => []
x := {[-1.6007351252398, -1], [0, 0.913415070727159], [0, 0], [-0.5, 0], [0.5, 1], [0.785398163397449, 1.5707963267949], [0, 0.5], [-1, -0.5], [0.785398163397449, 1.5707963267949], [2.25, 3]}
split: 1 0.456708 (431)
x := {[-1.6007351252398, -1], [0, 0.913415070727159], [0, 0], [-0.5, 0], [0.5, 1], [0.785398163397449, 1.5707963267949], [0, 0.5], [-0.5, 0], [0.785398163397449, 1.5707963267949], [2.25, 3]}
split: 1 0.456708 (432)
x := {[-1.6007351252398, -1], [0, 0.456707535363579], [0, 0], [-0.5, 0], [0.5, 1], [0.785398163397449, 1.5707963267949], [0.5, 1], [-1, -0.5], [0.785398163397449, 1.5707963267949], [2.25, 3]}
split: 5 1.1781 (433)
x := {[-1.6007351252398, -1], [0.456707535363579, 0.913415070727159], [0, 0], [-0.5, 0], [0.5, 1], [0.785398163397449, 1.5707963267949], [0.5, 1], [-1, -0.5], [0.785398163397449, 1.5707963267949], [2.25, 3]}
CP(2) => {[-1.36026017793925, -1], [0.456707535363579, 0.913415070727159], [0, 0], [-0.5, 0], [0.5, 1], [0.785398163397449, 1.5707963267949], [0.5, 1], [-1, -0.5], [0.785398163397449, 1.5707963267949], [2.25, 3]}
split: 5 1.1781 (434)
x := {[-1.6007351252398, -1], [-0.913415070727159, 0], [0, 0], [0, 0.5], [0, 0.5], [-4.94065645841247e-324, 0.785398163397449], [-0.5, 0], [-1, -0.5], [-4.94065645841247e-324, 0.785398163397449], [2.25, 3]}
split: 1 -0.456708 (435)
x := {[-1.6007351252398, -1], [-0.913415070727159, 0], [0, 0], [0, 0.5], [0, 0.5], [-4.94065645841247e-324, 0.785398163397449], [-0.5, 0], [-0.5, 0], [-4.94065645841247e-324, 0.785398163397449], [2.25, 3]}
split: 1 -0.456708 (436)
x := {[-1.6007351252398, -1], [-0.913415070727159, 0], [0, 0], [0, 0.5], [0.5, 1], [-4.94065645841247e-324, 0.785398163397449], [-0.5, 0], [-1, -0.5], [-4.94065645841247e-324, 0.785398163397449], [2.25, 3]}
split: 1 -0.456708 (437)
x := {[-1.6007351252398, -1], [-0.913415070727159, 0], [0, 0], [0, 0.5], [0.5, 1], [-4.94065645841247e-324, 0.785398163397449], [-0.5, 0], [-0.5, 0], [-4.94065645841247e-324, 0.785398163397449], [2.25, 3]}
split: 1 -0.456708 (438)
x := {[-1.6007351252398, -1], [-0.913415070727159, -0.456707535363579], [0, 0], [0.5, 1], [0.5, 1], [-4.94065645841247e-324, 0.785398163397449], [-0.5, 0], [-1, -0.5], [-4.94065645841247e-324, 0.785398163397449], [2.25, 3]}
CP(2) => {[-1.36026017793925, -1], [-0.913415070727159, -0.456707535363579], [0, 0], [0.5, 1], [0.5, 1], [-4.94065645841247e-324, 0.785398163397449], [-0.5, 0], [-1, -0.5], [-4.94065645841247e-324, 0.785398163397449], [2.25, 3]}
split: 5 0.392699 (439)
x := {[-1.6007351252398, -1], [-0.456707535363579, 0], [0, 0], [0.5, 1], [0.5, 1], [-4.94065645841247e-324, 0.785398163397449], [-0.5, 0], [-1, -0.5], [-4.94065645841247e-324, 0.785398163397449], [2.25, 3]}
split: 5 0.392699 (440)
x := {[-1.6007351252398, -1], [-0.913415070727159, -0.456707535363579], [0, 0], [0.5, 1], [0.5, 1], [-4.94065645841247e-324, 0.785398163397449], [-0.5, 0], [-0.5, 0], [-4.94065645841247e-324, 0.785398163397449], [2.25, 3]}
CP(1) => []
x := {[-1.6007351252398, -1], [-0.456707535363579, 0], [0, 0], [0.5, 1], [0.5, 1], [-4.94065645841247e-324, 0.785398163397449], [-0.5, 0], [-0.5, 0], [-4.94065645841247e-324, 0.785398163397449], [2.25, 3]}
split: 5 0.392699 (440)
x := {[-1.6007351252398, -1], [-0.913415070727159, 0], [0, 0], [0, 0.5], [0, 0.5], [-4.94065645841247e-324, 0.785398163397449], [-0.5, 0], [-1, -0.5], [0.785398163397449, 1.5707963267949], [2.25, 3]}
split: 1 -0.456708 (441)
x := {[-1.6007351252398, -1], [-0.913415070727159, 0], [0, 0], [0, 0.5], [0, 0.5], [-4.94065645841247e-324, 0.785398163397449], [-0.5, 0], [-0.5, 0], [0.785398163397449, 1.5707963267949], [2.25, 3]}
split: 1 -0.456708 (442)
x := {[-1.6007351252398, -1], [-0.913415070727159, 0], [0, 0], [0, 0.5], [0.5, 1], [-4.94065645841247e-324, 0.785398163397449], [-0.5, 0], [-1, -0.5], [0.785398163397449, 1.5707963267949], [2.25, 3]}
split: 1 -0.456708 (443)
x := {[-1.6007351252398, -1], [-0.913415070727159, 0], [0, 0], [0, 0.5], [0.5, 1], [-4.94065645841247e-324, 0.785398163397449], [-0.5, 0], [-0.5, 0], [0.785398163397449, 1.5707963267949], [2.25, 3]}
split: 1 -0.456708 (444)
x := {[-1.6007351252398, -1], [-0.913415070727159, -0.456707535363579], [0, 0], [0.5, 1], [0.5, 1], [-4.94065645841247e-324, 0.785398163397449], [-0.5, 0], [-1, -0.5], [0.785398163397449, 1.5707963267949], [2.25, 3]}
CP(2) => {[-1.36026017793925, -1], [-0.913415070727159, -0.456707535363579], [0, 0], [0.5, 1], [0.5, 1], [-4.94065645841247e-324, 0.785398163397449], [-0.5, 0], [-1, -0.5], [0.785398163397449, 1.5707963267949], [2.25, 3]}
split: 5 0.392699 (445)
x := {[-1.6007351252398, -1], [-0.456707535363579, 0], [0, 0], [0.5, 1], [0.5, 1], [-4.94065645841247e-324, 0.785398163397449], [-0.5, 0], [-1, -0.5], [0.785398163397449, 1.5707963267949], [2.25, 3]}
CP(1) => []
x := {[-1.6007351252398, -1], [-0.913415070727159, -0.456707535363579], [0, 0], [0.5, 1], [0.5, 1], [-4.94065645841247e-324, 0.785398163397449], [-0.5, 0], [-0.5, 0], [0.785398163397449, 1.5707963267949], [2.25, 3]}
CP(2) => {[-1.36026017793925, -1], [-0.913415070727159, -0.456707535363579], [0, 0], [0.5, 1], [0.5, 1], [-4.94065645841247e-324, 0.785398163397449], [-0.5, 0], [-0.5, 0], [0.785398163397449, 1.5707963267949], [2.25, 3]}
split: 5 0.392699 (445)
x := {[-1.6007351252398, -1], [-0.456707535363579, 0], [0, 0], [0.5, 1], [0.5, 1], [-4.94065645841247e-324, 0.785398163397449], [-0.5, 0], [-0.5, 0], [0.785398163397449, 1.5707963267949], [2.25, 3]}
split: 5 0.392699 (446)
x := {[-1.6007351252398, -1], [-0.913415070727159, 0], [0, 0], [0, 0.5], [0, 0.5], [0.785398163397449, 1.5707963267949], [-0.5, 0], [-1, -0.5], [-4.94065645841247e-324, 0.785398163397449], [2.25, 3]}
split: 1 -0.456708 (447)
x := {[-1.6007351252398, -1], [-0.913415070727159, 0], [0, 0], [0, 0.5], [0, 0.5], [0.785398163397449, 1.5707963267949], [-0.5, 0], [-0.5, 0], [-4.94065645841247e-324, 0.785398163397449], [2.25, 3]}
split: 1 -0.456708 (448)
x := {[-1.6007351252398, -1], [-0.913415070727159, 0], [0, 0], [0, 0.5], [0.5, 1], [0.785398163397449, 1.5707963267949], [-0.5, 0], [-1, -0.5], [-4.94065645841247e-324, 0.785398163397449], [2.25, 3]}
split: 1 -0.456708 (449)
x := {[-1.6007351252398, -1], [-0.913415070727159, 0], [0, 0], [0, 0.5], [0.5, 1], [0.785398163397449, 1.5707963267949], [-0.5, 0], [-0.5, 0], [-4.94065645841247e-324, 0.785398163397449], [2.25, 3]}
split: 1 -0.456708 (450)
x := {[-1.6007351252398, -1], [-0.913415070727159, -0.456707535363579], [0, 0], [0.5, 1], [0.5, 1], [0.785398163397449, 1.5707963267949], [-0.5, 0], [-1, -0.5], [-4.94065645841247e-324, 0.785398163397449], [2.25, 3]}
CP(2) => {[-1.36026017793925, -1], [-0.913415070727159, -0.456707535363579], [0, 0], [0.5, 1], [0.5, 1], [0.785398163397449, 1.5707963267949], [-0.5, 0], [-1, -0.5], [-4.94065645841247e-324, 0.785398163397449], [2.25, 3]}
split: 8 0.392699 (451)
x := {[-1.6007351252398, -1], [-0.456707535363579, 0], [0, 0], [0.5, 1], [0.5, 1], [0.785398163397449, 1.5707963267949], [-0.5, 0], [-1, -0.5], [-4.94065645841247e-324, 0.785398163397449], [2.25, 3]}
split: 8 0.392699 (452)
x := {[-1.6007351252398, -1], [-0.913415070727159, -0.456707535363579], [0, 0], [0.5, 1], [0.5, 1], [0.785398163397449, 1.5707963267949], [-0.5, 0], [-0.5, 0], [-4.94065645841247e-324, 0.785398163397449], [2.25, 3]}
CP(1) => []
x := {[-1.6007351252398, -1], [-0.456707535363579, 0], [0, 0], [0.5, 1], [0.5, 1], [0.785398163397449, 1.5707963267949], [-0.5, 0], [-0.5, 0], [-4.94065645841247e-324, 0.785398163397449], [2.25, 3]}
split: 8 0.392699 (452)
x := {[-1.6007351252398, -1], [-0.913415070727159, 0], [0, 0], [0, 0.5], [0, 0.5], [0.785398163397449, 1.5707963267949], [-0.5, 0], [-1, -0.5], [0.785398163397449, 1.5707963267949], [2.25, 3]}
split: 1 -0.456708 (453)
x := {[-1.6007351252398, -1], [-0.913415070727159, 0], [0, 0], [0, 0.5], [0, 0.5], [0.785398163397449, 1.5707963267949], [-0.5, 0], [-0.5, 0], [0.785398163397449, 1.5707963267949], [2.25, 3]}
split: 1 -0.456708 (454)
x := {[-1.6007351252398, -1], [-0.913415070727159, 0], [0, 0], [0, 0.5], [0.5, 1], [0.785398163397449, 1.5707963267949], [-0.5, 0], [-1, -0.5], [0.785398163397449, 1.5707963267949], [2.25, 3]}
split: 1 -0.456708 (455)
x := {[-1.6007351252398, -1], [-0.913415070727159, 0], [0, 0], [0, 0.5], [0.5, 1], [0.785398163397449, 1.5707963267949], [-0.5, 0], [-0.5, 0], [0.785398163397449, 1.5707963267949], [2.25, 3]}
split: 1 -0.456708 (456)
x := {[-1.6007351252398, -1], [-0.913415070727159, -0.456707535363579], [0, 0], [0.5, 1], [0.5, 1], [0.785398163397449, 1.5707963267949], [-0.5, 0], [-1, -0.5], [0.785398163397449, 1.5707963267949], [2.25, 3]}
CP(2) => {[-1.36026017793925, -1], [-0.913415070727159, -0.456707535363579], [0, 0], [0.5, 1], [0.5, 1], [0.785398163397449, 1.5707963267949], [-0.5, 0], [-1, -0.5], [0.785398163397449, 1.5707963267949], [2.25, 3]}
split: 5 1.1781 (457)
x := {[-1.6007351252398, -1], [-0.456707535363579, 0], [0, 0], [0.5, 1], [0.5, 1], [0.785398163397449, 1.5707963267949], [-0.5, 0], [-1, -0.5], [0.785398163397449, 1.5707963267949], [2.25, 3]}
CP(1) => []
x := {[-1.6007351252398, -1], [-0.913415070727159, -0.456707535363579], [0, 0], [0.5, 1], [0.5, 1], [0.785398163397449, 1.5707963267949], [-0.5, 0], [-0.5, 0], [0.785398163397449, 1.5707963267949], [2.25, 3]}
CP(2) => {[-1.36026017793925, -1], [-0.913415070727159, -0.456707535363579], [0, 0], [0.5, 1], [0.5, 1], [0.785398163397449, 1.5707963267949], [-0.5, 0], [-0.5, 0], [0.785398163397449, 1.5707963267949], [2.25, 3]}
split: 5 1.1781 (457)
x := {[-1.6007351252398, -1], [-0.456707535363579, 0], [0, 0], [0.5, 1], [0.5, 1], [0.785398163397449, 1.5707963267949], [-0.5, 0], [-0.5, 0], [0.785398163397449, 1.5707963267949], [2.25, 3]}
split: 5 1.1781 (458)
x := {[-1.6007351252398, -1], [0, 0.913415070727159], [0, 0], [0, 0.5], [0, 0.5], [-4.94065645841247e-324, 0.785398163397449], [-0.5, 0], [-1, -0.5], [-4.94065645841247e-324, 0.785398163397449], [2.25, 3]}
split: 1 0.456708 (459)
x := {[-1.6007351252398, -1], [0, 0.913415070727159], [0, 0], [0, 0.5], [0, 0.5], [-4.94065645841247e-324, 0.785398163397449], [-0.5, 0], [-0.5, 0], [-4.94065645841247e-324, 0.785398163397449], [2.25, 3]}
split: 1 0.456708 (460)
x := {[-1.6007351252398, -1], [0, 0.913415070727159], [0, 0], [0, 0.5], [0.5, 1], [-4.94065645841247e-324, 0.785398163397449], [-0.5, 0], [-1, -0.5], [-4.94065645841247e-324, 0.785398163397449], [2.25, 3]}
split: 1 0.456708 (461)
x := {[-1.6007351252398, -1], [0, 0.913415070727159], [0, 0], [0, 0.5], [0.5, 1], [-4.94065645841247e-324, 0.785398163397449], [-0.5, 0], [-0.5, 0], [-4.94065645841247e-324, 0.785398163397449], [2.25, 3]}
split: 1 0.456708 (462)
x := {[-1.6007351252398, -1], [0, 0.456707535363579], [0, 0], [0.5, 1], [0.5, 1], [-4.94065645841247e-324, 0.785398163397449], [-0.5, 0], [-1, -0.5], [-4.94065645841247e-324, 0.785398163397449], [2.25, 3]}
split: 5 0.392699 (463)
x := {[-1.6007351252398, -1], [0.456707535363579, 0.913415070727159], [0, 0], [0.5, 1], [0.5, 1], [-4.94065645841247e-324, 0.785398163397449], [-0.5, 0], [-1, -0.5], [-4.94065645841247e-324, 0.785398163397449], [2.25, 3]}
CP(2) => {[-1.36026017793925, -1], [0.456707535363579, 0.913415070727159], [0, 0], [0.5, 1], [0.5, 1], [-4.94065645841247e-324, 0.785398163397449], [-0.5, 0], [-1, -0.5], [-4.94065645841247e-324, 0.785398163397449], [2.25, 3]}
split: 5 0.392699 (464)
x := {[-1.6007351252398, -1], [0, 0.456707535363579], [0, 0], [0.5, 1], [0.5, 1], [-4.94065645841247e-324, 0.785398163397449], [-0.5, 0], [-0.5, 0], [-4.94065645841247e-324, 0.785398163397449], [2.25, 3]}
split: 5 0.392699 (465)
x := {[-1.6007351252398, -1], [0.456707535363579, 0.913415070727159], [0, 0], [0.5, 1], [0.5, 1], [-4.94065645841247e-324, 0.785398163397449], [-0.5, 0], [-0.5, 0], [-4.94065645841247e-324, 0.785398163397449], [2.25, 3]}
CP(2) => {[-1.36026017793925, -1], [0.456707535363579, 0.913415070727159], [0, 0], [0.5, 1], [0.5, 1], [-4.94065645841247e-324, 0.785398163397449], [-0.5, 0], [-0.5, 0], [-4.94065645841247e-324, 0.785398163397449], [2.25, 3]}
split: 5 0.392699 (466)
x := {[-1.6007351252398, -1], [0, 0.456707535363579], [0, 0], [0, 0.5], [0, 0.5], [-4.94065645841247e-324, 0.785398163397449], [-1, -0.5], [-1, -0.5], [0.785398163397449, 1.5707963267949], [2.25, 3]}
split: 5 0.392699 (467)
x := {[-1.6007351252398, -1], [0.456707535363579, 0.913415070727159], [0, 0], [0, 0.5], [0, 0.5], [-4.94065645841247e-324, 0.785398163397449], [-1, -0.5], [-1, -0.5], [0.785398163397449, 1.5707963267949], [2.25, 3]}
CP(2) => {[-1.36026017793925, -1], [0.456707535363579, 0.913415070727159], [0, 0], [0, 0.5], [0, 0.5], [-4.94065645841247e-324, 0.785398163397449], [-1, -0.5], [-1, -0.5], [0.785398163397449, 1.5707963267949], [2.25, 3]}
split: 5 0.392699 (468)
x := {[-1.6007351252398, -1], [0, 0.913415070727159], [0, 0], [0, 0.5], [0, 0.5], [-4.94065645841247e-324, 0.785398163397449], [-0.5, 0], [-1, -0.5], [0.785398163397449, 1.5707963267949], [2.25, 3]}
split: 1 0.456708 (469)
x := {[-1.6007351252398, -1], [0, 0.913415070727159], [0, 0], [0, 0.5], [0, 0.5], [-4.94065645841247e-324, 0.785398163397449], [-0.5, 0], [-0.5, 0], [0.785398163397449, 1.5707963267949], [2.25, 3]}
split: 1 0.456708 (470)
x := {[-1.6007351252398, -1], [0, 0.456707535363579], [0, 0], [0, 0.5], [0.5, 1], [-4.94065645841247e-324, 0.785398163397449], [-1, -0.5], [-1, -0.5], [0.785398163397449, 1.5707963267949], [2.25, 3]}
split: 5 0.392699 (471)
x := {[-1.6007351252398, -1], [0.456707535363579, 0.913415070727159], [0, 0], [0, 0.5], [0.5, 1], [-4.94065645841247e-324, 0.785398163397449], [-1, -0.5], [-1, -0.5], [0.785398163397449, 1.5707963267949], [2.25, 3]}
CP(2) => {[-1.36026017793925, -1], [0.456707535363579, 0.913415070727159], [0, 0], [0, 0.5], [0.5, 1], [-4.94065645841247e-324, 0.785398163397449], [-1, -0.5], [-1, -0.5], [0.785398163397449, 1.5707963267949], [2.25, 3]}
split: 5 0.392699 (472)
x := {[-1.6007351252398, -1], [0, 0.913415070727159], [0, 0], [0, 0.5], [0.5, 1], [-4.94065645841247e-324, 0.785398163397449], [-0.5, 0], [-1, -0.5], [0.785398163397449, 1.5707963267949], [2.25, 3]}
split: 1 0.456708 (473)
x := {[-1.6007351252398, -1], [0, 0.913415070727159], [0, 0], [0, 0.5], [0.5, 1], [-4.94065645841247e-324, 0.785398163397449], [-0.5, 0], [-0.5, 0], [0.785398163397449, 1.5707963267949], [2.25, 3]}
split: 1 0.456708 (474)
x := {[-1.6007351252398, -1], [0, 0.456707535363579], [0, 0], [0.5, 1], [0.5, 1], [-4.94065645841247e-324, 0.392699081698724], [-1, -0.5], [-1, -0.5], [0.785398163397449, 1.5707963267949], [2.25, 3]}
split: 8 1.1781 (475)
x := {[-1.6007351252398, -1], [0, 0.456707535363579], [0, 0], [0.5, 1], [0.5, 1], [0.392699081698724, 0.785398163397449], [-1, -0.5], [-1, -0.5], [0.785398163397449, 1.5707963267949], [2.25, 3]}
split: 8 1.1781 (476)
x := {[-1.36026017793925, -1], [0.456707535363579, 0.913415070727159], [0, 0], [0.5, 1], [0.5, 1], [-4.94065645841247e-324, 0.392699081698724], [-1, -0.5], [-1, -0.5], [0.785398163397449, 1.5707963267949], [2.25, 3]}
split: 8 1.1781 (477)
x := {[-1.36026017793925, -1], [0.456707535363579, 0.913415070727159], [0, 0], [0.5, 1], [0.5, 1], [0.392699081698724, 0.785398163397449], [-1, -0.5], [-1, -0.5], [0.785398163397449, 1.5707963267949], [2.25, 3]}
split: 8 1.1781 (478)
x := {[-1.6007351252398, -1], [0, 0.456707535363579], [0, 0], [0.5, 1], [0.5, 1], [-4.94065645841247e-324, 0.785398163397449], [-0.5, 0], [-1, -0.5], [0.785398163397449, 1.5707963267949], [2.25, 3]}
split: 5 0.392699 (479)
x := {[-1.6007351252398, -1], [0.456707535363579, 0.913415070727159], [0, 0], [0.5, 1], [0.5, 1], [-4.94065645841247e-324, 0.785398163397449], [-0.5, 0], [-1, -0.5], [0.785398163397449, 1.5707963267949], [2.25, 3]}
CP(2) => {[-1.36026017793925, -1], [0.456707535363579, 0.913415070727159], [0, 0], [0.5, 1], [0.5, 1], [-4.94065645841247e-324, 0.785398163397449], [-0.5, 0], [-1, -0.5], [0.785398163397449, 1.5707963267949], [2.25, 3]}
split: 5 0.392699 (480)
x := {[-1.6007351252398, -1], [0, 0.456707535363579], [0, 0], [0.5, 1], [0.5, 1], [-4.94065645841247e-324, 0.785398163397449], [-0.5, 0], [-0.5, 0], [0.785398163397449, 1.5707963267949], [2.25, 3]}
CP(1) => []
x := {[-1.6007351252398, -1], [0.456707535363579, 0.913415070727159], [0, 0], [0.5, 1], [0.5, 1], [-4.94065645841247e-324, 0.785398163397449], [-0.5, 0], [-0.5, 0], [0.785398163397449, 1.5707963267949], [2.25, 3]}
CP(2) => {[-1.36026017793925, -1], [0.456707535363579, 0.913415070727159], [0, 0], [0.5, 1], [0.5, 1], [-4.94065645841247e-324, 0.785398163397449], [-0.5, 0], [-0.5, 0], [0.785398163397449, 1.5707963267949], [2.25, 3]}
split: 5 0.392699 (480)
x := {[-1.6007351252398, -1], [0, 0.913415070727159], [0, 0], [0, 0.5], [0, 0.5], [0.785398163397449, 1.5707963267949], [-0.5, 0], [-1, -0.5], [-4.94065645841247e-324, 0.785398163397449], [2.25, 3]}
split: 1 0.456708 (481)
x := {[-1.6007351252398, -1], [0, 0.913415070727159], [0, 0], [0, 0.5], [0, 0.5], [0.785398163397449, 1.5707963267949], [-0.5, 0], [-0.5, 0], [-4.94065645841247e-324, 0.785398163397449], [2.25, 3]}
split: 1 0.456708 (482)
x := {[-1.6007351252398, -1], [0, 0.913415070727159], [0, 0], [0, 0.5], [0.5, 1], [0.785398163397449, 1.5707963267949], [-0.5, 0], [-1, -0.5], [-4.94065645841247e-324, 0.785398163397449], [2.25, 3]}
split: 1 0.456708 (483)
x := {[-1.6007351252398, -1], [0, 0.913415070727159], [0, 0], [0, 0.5], [0.5, 1], [0.785398163397449, 1.5707963267949], [-0.5, 0], [-0.5, 0], [-4.94065645841247e-324, 0.785398163397449], [2.25, 3]}
split: 1 0.456708 (484)
x := {[-1.6007351252398, -1], [0, 0.456707535363579], [0, 0], [0.5, 1], [0.5, 1], [0.785398163397449, 1.5707963267949], [-0.5, 0], [-1, -0.5], [-4.94065645841247e-324, 0.785398163397449], [2.25, 3]}
split: 8 0.392699 (485)
x := {[-1.6007351252398, -1], [0.456707535363579, 0.913415070727159], [0, 0], [0.5, 1], [0.5, 1], [0.785398163397449, 1.5707963267949], [-0.5, 0], [-1, -0.5], [-4.94065645841247e-324, 0.785398163397449], [2.25, 3]}
CP(2) => {[-1.36026017793925, -1], [0.456707535363579, 0.913415070727159], [0, 0], [0.5, 1], [0.5, 1], [0.785398163397449, 1.5707963267949], [-0.5, 0], [-1, -0.5], [-4.94065645841247e-324, 0.785398163397449], [2.25, 3]}
split: 8 0.392699 (486)
x := {[-1.6007351252398, -1], [0, 0.456707535363579], [0, 0], [0.5, 1], [0.5, 1], [0.785398163397449, 1.5707963267949], [-0.5, 0], [-0.5, 0], [-4.94065645841247e-324, 0.785398163397449], [2.25, 3]}
split: 8 0.392699 (487)
x := {[-1.6007351252398, -1], [0.456707535363579, 0.913415070727159], [0, 0], [0.5, 1], [0.5, 1], [0.785398163397449, 1.5707963267949], [-0.5, 0], [-0.5, 0], [-4.94065645841247e-324, 0.785398163397449], [2.25, 3]}
CP(2) => {[-1.36026017793925, -1], [0.456707535363579, 0.913415070727159], [0, 0], [0.5, 1], [0.5, 1], [0.785398163397449, 1.5707963267949], [-0.5, 0], [-0.5, 0], [-4.94065645841247e-324, 0.785398163397449], [2.25, 3]}
split: 8 0.392699 (488)
x := {[-1.6007351252398, -1], [0, 0.456707535363579], [0, 0], [0, 0.5], [0, 0.5], [0.785398163397449, 1.5707963267949], [-1, -0.5], [-1, -0.5], [0.785398163397449, 1.5707963267949], [2.25, 3]}
split: 5 1.1781 (489)
x := {[-1.6007351252398, -1], [0.456707535363579, 0.913415070727159], [0, 0], [0, 0.5], [0, 0.5], [0.785398163397449, 1.5707963267949], [-1, -0.5], [-1, -0.5], [0.785398163397449, 1.5707963267949], [2.25, 3]}
CP(1) => []
x := {[-1.6007351252398, -1], [0, 0.913415070727159], [0, 0], [0, 0.5], [0, 0.5], [0.785398163397449, 1.5707963267949], [-0.5, 0], [-1, -0.5], [0.785398163397449, 1.5707963267949], [2.25, 3]}
split: 1 0.456708 (489)
x := {[-1.6007351252398, -1], [0, 0.913415070727159], [0, 0], [0, 0.5], [0, 0.5], [0.785398163397449, 1.5707963267949], [-0.5, 0], [-0.5, 0], [0.785398163397449, 1.5707963267949], [2.25, 3]}
split: 1 0.456708 (490)
x := {[-1.6007351252398, -1], [0, 0.456707535363579], [0, 0], [0, 0.5], [0.5, 1], [0.785398163397449, 1.5707963267949], [-1, -0.5], [-1, -0.5], [0.785398163397449, 1.5707963267949], [2.25, 3]}
split: 5 1.1781 (491)
x := {[-1.6007351252398, -1], [0.456707535363579, 0.913415070727159], [0, 0], [0, 0.5], [0.5, 1], [0.785398163397449, 1.5707963267949], [-1, -0.5], [-1, -0.5], [0.785398163397449, 1.5707963267949], [2.25, 3]}
CP(2) => {[-1.36026017793925, -1], [0.456707535363579, 0.913415070727159], [0, 0], [0, 0.5], [0.5, 1], [0.785398163397449, 1.5707963267949], [-1, -0.5], [-1, -0.5], [0.785398163397449, 1.5707963267949], [2.25, 3]}
split: 5 1.1781 (492)
x := {[-1.6007351252398, -1], [0, 0.913415070727159], [0, 0], [0, 0.5], [0.5, 1], [0.785398163397449, 1.5707963267949], [-0.5, 0], [-1, -0.5], [0.785398163397449, 1.5707963267949], [2.25, 3]}
split: 1 0.456708 (493)
x := {[-1.6007351252398, -1], [0, 0.913415070727159], [0, 0], [0, 0.5], [0.5, 1], [0.785398163397449, 1.5707963267949], [-0.5, 0], [-0.5, 0], [0.785398163397449, 1.5707963267949], [2.25, 3]}
split: 1 0.456708 (494)
x := {[-1.6007351252398, -1], [0, 0.456707535363579], [0, 0], [0.5, 1], [0.5, 1], [0.785398163397449, 1.17809724509617], [-1, -0.5], [-1, -0.5], [0.785398163397449, 1.5707963267949], [2.25, 3]}
split: 8 1.1781 (495)
x := {[-1.6007351252398, -1], [0, 0.456707535363579], [0, 0], [0.5, 1], [0.5, 1], [1.17809724509617, 1.5707963267949], [-1, -0.5], [-1, -0.5], [0.785398163397449, 1.5707963267949], [2.25, 3]}
split: 8 1.1781 (496)
x := {[-1.36026017793925, -1], [0.456707535363579, 0.913415070727159], [0, 0], [0.5, 1], [0.5, 1], [0.785398163397449, 1.17809724509617], [-1, -0.5], [-1, -0.5], [0.785398163397449, 1.5707963267949], [2.25, 3]}
CP(1) => []
x := {[-1.36026017793925, -1], [0.456707535363579, 0.913415070727159], [0, 0], [0.5, 1], [0.5, 1], [1.17809724509617, 1.5707963267949], [-1, -0.5], [-1, -0.5], [0.785398163397449, 1.5707963267949], [2.25, 3]}
split: 8 1.1781 (496)
x := {[-1.6007351252398, -1], [0, 0.456707535363579], [0, 0], [0.5, 1], [0.5, 1], [0.785398163397449, 1.5707963267949], [-0.5, 0], [-1, -0.5], [0.785398163397449, 1.5707963267949], [2.25, 3]}
split: 5 1.1781 (497)
x := {[-1.6007351252398, -1], [0.456707535363579, 0.913415070727159], [0, 0], [0.5, 1], [0.5, 1], [0.785398163397449, 1.5707963267949], [-0.5, 0], [-1, -0.5], [0.785398163397449, 1.5707963267949], [2.25, 3]}
CP(2) => {[-1.36026017793925, -1], [0.456707535363579, 0.913415070727159], [0, 0], [0.5, 1], [0.5, 1], [0.785398163397449, 1.5707963267949], [-0.5, 0], [-1, -0.5], [0.785398163397449, 1.5707963267949], [2.25, 3]}
split: 5 1.1781 (498)
x := {[-1.6007351252398, -1], [0, 0.456707535363579], [0, 0], [0.5, 1], [0.5, 1], [0.785398163397449, 1.5707963267949], [-0.5, 0], [-0.5, 0], [0.785398163397449, 1.5707963267949], [2.25, 3]}
CP(1) => []
x := {[-1.6007351252398, -1], [0.456707535363579, 0.913415070727159], [0, 0], [0.5, 1], [0.5, 1], [0.785398163397449, 1.5707963267949], [-0.5, 0], [-0.5, 0], [0.785398163397449, 1.5707963267949], [2.25, 3]}
CP(2) => {[-1.36026017793925, -1], [0.456707535363579, 0.913415070727159], [0, 0], [0.5, 1], [0.5, 1], [0.785398163397449, 1.5707963267949], [-0.5, 0], [-0.5, 0], [0.785398163397449, 1.5707963267949], [2.25, 3]}
split: 5 1.1781 (498)
x := {[-1.6007351252398, -1], [-0.913415070727159, 0], [0, 0], [0, 0.5], [0, 0.5], [-4.94065645841247e-324, 0.785398163397449], [0, 0.5], [-1, -0.5], [-4.94065645841247e-324, 0.785398163397449], [2.25, 3]}
split: 1 -0.456708 (499)
x := {[-1.6007351252398, -1], [-0.913415070727159, 0], [0, 0], [0, 0.5], [0, 0.5], [-4.94065645841247e-324, 0.785398163397449], [0, 0.5], [-0.5, 0], [-4.94065645841247e-324, 0.785398163397449], [2.25, 3]}
split: 1 -0.456708 (500)
x := {[-1.6007351252398, -1], [-0.913415070727159, -0.456707535363579], [0, 0], [0, 0.5], [0, 0.5], [-4.94065645841247e-324, 0.785398163397449], [0.5, 1], [-1, -0.5], [-4.94065645841247e-324, 0.785398163397449], [2.25, 3]}
CP(2) => {[-1.36026017793925, -1], [-0.913415070727159, -0.456707535363579], [0, 0], [0, 0.5], [0, 0.5], [-4.94065645841247e-324, 0.785398163397449], [0.5, 1], [-1, -0.5], [-4.94065645841247e-324, 0.785398163397449], [2.25, 3]}
split: 5 0.392699 (501)
x := {[-1.6007351252398, -1], [-0.456707535363579, 0], [0, 0], [0, 0.5], [0, 0.5], [-4.94065645841247e-324, 0.785398163397449], [0.5, 1], [-1, -0.5], [-4.94065645841247e-324, 0.785398163397449], [2.25, 3]}
split: 5 0.392699 (502)
x := {[-1.6007351252398, -1], [-0.913415070727159, 0], [0, 0], [0, 0.5], [0.5, 1], [-4.94065645841247e-324, 0.785398163397449], [0, 0.5], [-1, -0.5], [-4.94065645841247e-324, 0.785398163397449], [2.25, 3]}
split: 1 -0.456708 (503)
x := {[-1.6007351252398, -1], [-0.913415070727159, 0], [0, 0], [0, 0.5], [0.5, 1], [-4.94065645841247e-324, 0.785398163397449], [0, 0.5], [-0.5, 0], [-4.94065645841247e-324, 0.785398163397449], [2.25, 3]}
split: 1 -0.456708 (504)
x := {[-1.6007351252398, -1], [-0.913415070727159, -0.456707535363579], [0, 0], [0, 0.5], [0.5, 1], [-4.94065645841247e-324, 0.785398163397449], [0.5, 1], [-1, -0.5], [-4.94065645841247e-324, 0.785398163397449], [2.25, 3]}
CP(2) => {[-1.36026017793925, -1], [-0.913415070727159, -0.456707535363579], [0, 0], [0, 0.5], [0.5, 1], [-4.94065645841247e-324, 0.785398163397449], [0.5, 1], [-1, -0.5], [-4.94065645841247e-324, 0.785398163397449], [2.25, 3]}
split: 5 0.392699 (505)
x := {[-1.6007351252398, -1], [-0.456707535363579, 0], [0, 0], [0, 0.5], [0.5, 1], [-4.94065645841247e-324, 0.785398163397449], [0.5, 1], [-1, -0.5], [-4.94065645841247e-324, 0.785398163397449], [2.25, 3]}
split: 5 0.392699 (506)
x := {[-1.6007351252398, -1], [-0.913415070727159, -0.456707535363579], [0, 0], [0.5, 1], [0.5, 1], [-4.94065645841247e-324, 0.785398163397449], [0, 0.5], [-1, -0.5], [-4.94065645841247e-324, 0.785398163397449], [2.25, 3]}
CP(2) => {[-1.36026017793925, -1], [-0.913415070727159, -0.456707535363579], [0, 0], [0.5, 1], [0.5, 1], [-4.94065645841247e-324, 0.785398163397449], [0, 0.5], [-1, -0.5], [-4.94065645841247e-324, 0.785398163397449], [2.25, 3]}
split: 5 0.392699 (507)
x := {[-1.6007351252398, -1], [-0.456707535363579, 0], [0, 0], [0.5, 1], [0.5, 1], [-4.94065645841247e-324, 0.785398163397449], [0, 0.5], [-1, -0.5], [-4.94065645841247e-324, 0.785398163397449], [2.25, 3]}
split: 5 0.392699 (508)
x := {[-1.6007351252398, -1], [-0.913415070727159, -0.456707535363579], [0, 0], [0.5, 1], [0.5, 1], [-4.94065645841247e-324, 0.785398163397449], [0, 0.5], [-0.5, 0], [-4.94065645841247e-324, 0.785398163397449], [2.25, 3]}
CP(1) => []
x := {[-1.6007351252398, -1], [-0.456707535363579, 0], [0, 0], [0.5, 1], [0.5, 1], [-4.94065645841247e-324, 0.785398163397449], [0, 0.5], [-0.5, 0], [-4.94065645841247e-324, 0.785398163397449], [2.25, 3]}
split: 5 0.392699 (508)
x := {[-1.36026017793925, -1], [-0.913415070727159, -0.456707535363579], [0, 0], [0.5, 1], [0.5, 1], [-4.94065645841247e-324, 0.392699081698724], [0.5, 1], [-1, -0.5], [-4.94065645841247e-324, 0.785398163397449], [2.25, 3]}
split: 8 0.392699 (509)
x := {[-1.36026017793925, -1], [-0.913415070727159, -0.456707535363579], [0, 0], [0.5, 1], [0.5, 1], [0.392699081698724, 0.785398163397449], [0.5, 1], [-1, -0.5], [-4.94065645841247e-324, 0.785398163397449], [2.25, 3]}
split: 8 0.392699 (510)
x := {[-1.6007351252398, -1], [-0.456707535363579, 0], [0, 0], [0.5, 1], [0.5, 1], [-4.94065645841247e-324, 0.392699081698724], [0.5, 1], [-1, -0.5], [-4.94065645841247e-324, 0.785398163397449], [2.25, 3]}
split: 8 0.392699 (511)
x := {[-1.6007351252398, -1], [-0.456707535363579, 0], [0, 0], [0.5, 1], [0.5, 1], [0.392699081698724, 0.785398163397449], [0.5, 1], [-1, -0.5], [-4.94065645841247e-324, 0.785398163397449], [2.25, 3]}
split: 8 0.392699 (512)
x := {[-1.6007351252398, -1], [-0.913415070727159, 0], [0, 0], [0, 0.5], [0, 0.5], [-4.94065645841247e-324, 0.785398163397449], [0, 0.5], [-1, -0.5], [0.785398163397449, 1.5707963267949], [2.25, 3]}
split: 1 -0.456708 (513)
x := {[-1.6007351252398, -1], [-0.913415070727159, 0], [0, 0], [0, 0.5], [0, 0.5], [-4.94065645841247e-324, 0.785398163397449], [0, 0.5], [-0.5, 0], [0.785398163397449, 1.5707963267949], [2.25, 3]}
split: 1 -0.456708 (514)
x := {[-1.6007351252398, -1], [-0.913415070727159, -0.456707535363579], [0, 0], [0, 0.5], [0, 0.5], [-4.94065645841247e-324, 0.785398163397449], [0.5, 1], [-1, -0.5], [0.785398163397449, 1.5707963267949], [2.25, 3]}
CP(2) => {[-1.36026017793925, -1], [-0.913415070727159, -0.456707535363579], [0, 0], [0, 0.5], [0, 0.5], [-4.94065645841247e-324, 0.785398163397449], [0.5, 1], [-1, -0.5], [0.785398163397449, 1.5707963267949], [2.25, 3]}
split: 5 0.392699 (515)
x := {[-1.6007351252398, -1], [-0.456707535363579, 0], [0, 0], [0, 0.5], [0, 0.5], [-4.94065645841247e-324, 0.785398163397449], [0.5, 1], [-1, -0.5], [0.785398163397449, 1.5707963267949], [2.25, 3]}
split: 5 0.392699 (516)
x := {[-1.6007351252398, -1], [-0.913415070727159, 0], [0, 0], [0, 0.5], [0.5, 1], [-4.94065645841247e-324, 0.785398163397449], [0, 0.5], [-1, -0.5], [0.785398163397449, 1.5707963267949], [2.25, 3]}
split: 1 -0.456708 (517)
x := {[-1.6007351252398, -1], [-0.913415070727159, 0], [0, 0], [0, 0.5], [0.5, 1], [-4.94065645841247e-324, 0.785398163397449], [0, 0.5], [-0.5, 0], [0.785398163397449, 1.5707963267949], [2.25, 3]}
split: 1 -0.456708 (518)
x := {[-1.6007351252398, -1], [-0.913415070727159, -0.456707535363579], [0, 0], [0, 0.5], [0.5, 1], [-4.94065645841247e-324, 0.785398163397449], [0.5, 1], [-1, -0.5], [0.785398163397449, 1.5707963267949], [2.25, 3]}
CP(2) => {[-1.36026017793925, -1], [-0.913415070727159, -0.456707535363579], [0, 0], [0, 0.5], [0.5, 1], [-4.94065645841247e-324, 0.785398163397449], [0.5, 1], [-1, -0.5], [0.785398163397449, 1.5707963267949], [2.25, 3]}
split: 5 0.392699 (519)
x := {[-1.6007351252398, -1], [-0.456707535363579, 0], [0, 0], [0, 0.5], [0.5, 1], [-4.94065645841247e-324, 0.785398163397449], [0.5, 1], [-1, -0.5], [0.785398163397449, 1.5707963267949], [2.25, 3]}
split: 5 0.392699 (520)
x := {[-1.6007351252398, -1], [-0.913415070727159, -0.456707535363579], [0, 0], [0.5, 1], [0.5, 1], [-4.94065645841247e-324, 0.785398163397449], [0, 0.5], [-1, -0.5], [0.785398163397449, 1.5707963267949], [2.25, 3]}
CP(2) => {[-1.36026017793925, -1], [-0.913415070727159, -0.456707535363579], [0, 0], [0.5, 1], [0.5, 1], [-4.94065645841247e-324, 0.785398163397449], [0, 0.5], [-1, -0.5], [0.785398163397449, 1.5707963267949], [2.25, 3]}
split: 5 0.392699 (521)
x := {[-1.6007351252398, -1], [-0.456707535363579, 0], [0, 0], [0.5, 1], [0.5, 1], [-4.94065645841247e-324, 0.785398163397449], [0, 0.5], [-1, -0.5], [0.785398163397449, 1.5707963267949], [2.25, 3]}
split: 5 0.392699 (522)
x := {[-1.6007351252398, -1], [-0.913415070727159, -0.456707535363579], [0, 0], [0.5, 1], [0.5, 1], [-4.94065645841247e-324, 0.785398163397449], [0, 0.5], [-0.5, 0], [0.785398163397449, 1.5707963267949], [2.25, 3]}
CP(2) => {[-1.36026017793925, -1], [-0.913415070727159, -0.456707535363579], [0, 0], [0.5, 1], [0.5, 1], [-4.94065645841247e-324, 0.785398163397449], [0, 0.5], [-0.5, 0], [0.785398163397449, 1.5707963267949], [2.25, 3]}
split: 5 0.392699 (523)
x := {[-1.6007351252398, -1], [-0.456707535363579, 0], [0, 0], [0.5, 1], [0.5, 1], [-4.94065645841247e-324, 0.785398163397449], [0, 0.5], [-0.5, 0], [0.785398163397449, 1.5707963267949], [2.25, 3]}
split: 5 0.392699 (524)
x := {[-1.36026017793925, -1], [-0.913415070727159, -0.456707535363579], [0, 0], [0.5, 1], [0.5, 1], [-4.94065645841247e-324, 0.392699081698724], [0.5, 1], [-1, -0.5], [0.785398163397449, 1.5707963267949], [2.25, 3]}
split: 8 1.1781 (525)
x := {[-1.36026017793925, -1], [-0.913415070727159, -0.456707535363579], [0, 0], [0.5, 1], [0.5, 1], [0.392699081698724, 0.785398163397449], [0.5, 1], [-1, -0.5], [0.785398163397449, 1.5707963267949], [2.25, 3]}
split: 8 1.1781 (526)
x := {[-1.6007351252398, -1], [-0.456707535363579, 0], [0, 0], [0.5, 1], [0.5, 1], [-4.94065645841247e-324, 0.392699081698724], [0.5, 1], [-1, -0.5], [0.785398163397449, 1.5707963267949], [2.25, 3]}
split: 8 1.1781 (527)
x := {[-1.6007351252398, -1], [-0.456707535363579, 0], [0, 0], [0.5, 1], [0.5, 1], [0.392699081698724, 0.785398163397449], [0.5, 1], [-1, -0.5], [0.785398163397449, 1.5707963267949], [2.25, 3]}
split: 8 1.1781 (528)
x := {[-1.6007351252398, -1], [-0.913415070727159, 0], [0, 0], [0, 0.5], [0, 0.5], [0.785398163397449, 1.5707963267949], [0, 0.5], [-1, -0.5], [-4.94065645841247e-324, 0.785398163397449], [2.25, 3]}
split: 1 -0.456708 (529)
x := {[-1.6007351252398, -1], [-0.913415070727159, 0], [0, 0], [0, 0.5], [0, 0.5], [0.785398163397449, 1.5707963267949], [0, 0.5], [-0.5, 0], [-4.94065645841247e-324, 0.785398163397449], [2.25, 3]}
split: 1 -0.456708 (530)
x := {[-1.6007351252398, -1], [-0.913415070727159, -0.456707535363579], [0, 0], [0, 0.5], [0, 0.5], [0.785398163397449, 1.5707963267949], [0.5, 1], [-1, -0.5], [-4.94065645841247e-324, 0.785398163397449], [2.25, 3]}
CP(2) => {[-1.36026017793925, -1], [-0.913415070727159, -0.456707535363579], [0, 0], [0, 0.5], [0, 0.5], [0.785398163397449, 1.5707963267949], [0.5, 1], [-1, -0.5], [-4.94065645841247e-324, 0.785398163397449], [2.25, 3]}
split: 8 0.392699 (531)
x := {[-1.6007351252398, -1], [-0.456707535363579, 0], [0, 0], [0, 0.5], [0, 0.5], [0.785398163397449, 1.5707963267949], [0.5, 1], [-1, -0.5], [-4.94065645841247e-324, 0.785398163397449], [2.25, 3]}
split: 8 0.392699 (532)
x := {[-1.6007351252398, -1], [-0.913415070727159, 0], [0, 0], [0, 0.5], [0.5, 1], [0.785398163397449, 1.5707963267949], [0, 0.5], [-1, -0.5], [-4.94065645841247e-324, 0.785398163397449], [2.25, 3]}
split: 1 -0.456708 (533)
x := {[-1.6007351252398, -1], [-0.913415070727159, 0], [0, 0], [0, 0.5], [0.5, 1], [0.785398163397449, 1.5707963267949], [0, 0.5], [-0.5, 0], [-4.94065645841247e-324, 0.785398163397449], [2.25, 3]}
split: 1 -0.456708 (534)
x := {[-1.6007351252398, -1], [-0.913415070727159, -0.456707535363579], [0, 0], [0, 0.5], [0.5, 1], [0.785398163397449, 1.5707963267949], [0.5, 1], [-1, -0.5], [-4.94065645841247e-324, 0.785398163397449], [2.25, 3]}
CP(2) => {[-1.36026017793925, -1], [-0.913415070727159, -0.456707535363579], [0, 0], [0, 0.5], [0.5, 1], [0.785398163397449, 1.5707963267949], [0.5, 1], [-1, -0.5], [-4.94065645841247e-324, 0.785398163397449], [2.25, 3]}
split: 8 0.392699 (535)
x := {[-1.6007351252398, -1], [-0.456707535363579, 0], [0, 0], [0, 0.5], [0.5, 1], [0.785398163397449, 1.5707963267949], [0.5, 1], [-1, -0.5], [-4.94065645841247e-324, 0.785398163397449], [2.25, 3]}
split: 8 0.392699 (536)
x := {[-1.6007351252398, -1], [-0.913415070727159, -0.456707535363579], [0, 0], [0.5, 1], [0.5, 1], [0.785398163397449, 1.5707963267949], [0, 0.5], [-1, -0.5], [-4.94065645841247e-324, 0.785398163397449], [2.25, 3]}
CP(2) => {[-1.36026017793925, -1], [-0.913415070727159, -0.456707535363579], [0, 0], [0.5, 1], [0.5, 1], [0.785398163397449, 1.5707963267949], [0, 0.5], [-1, -0.5], [-4.94065645841247e-324, 0.785398163397449], [2.25, 3]}
split: 8 0.392699 (537)
x := {[-1.6007351252398, -1], [-0.456707535363579, 0], [0, 0], [0.5, 1], [0.5, 1], [0.785398163397449, 1.5707963267949], [0, 0.5], [-1, -0.5], [-4.94065645841247e-324, 0.785398163397449], [2.25, 3]}
split: 8 0.392699 (538)
x := {[-1.6007351252398, -1], [-0.913415070727159, -0.456707535363579], [0, 0], [0.5, 1], [0.5, 1], [0.785398163397449, 1.5707963267949], [0, 0.5], [-0.5, 0], [-4.94065645841247e-324, 0.785398163397449], [2.25, 3]}
CP(1) => []
x := {[-1.6007351252398, -1], [-0.456707535363579, 0], [0, 0], [0.5, 1], [0.5, 1], [0.785398163397449, 1.5707963267949], [0, 0.5], [-0.5, 0], [-4.94065645841247e-324, 0.785398163397449], [2.25, 3]}
split: 8 0.392699 (538)
x := {[-1.36026017793925, -1], [-0.913415070727159, -0.456707535363579], [0, 0], [0.5, 1], [0.5, 1], [0.785398163397449, 1.5707963267949], [0.5, 1], [-1, -0.5], [-4.94065645841247e-324, 0.392699081698724], [2.25, 3]}
split: 5 1.1781 (539)
x := {[-1.36026017793925, -1], [-0.913415070727159, -0.456707535363579], [0, 0], [0.5, 1], [0.5, 1], [0.785398163397449, 1.5707963267949], [0.5, 1], [-1, -0.5], [0.392699081698724, 0.785398163397449], [2.25, 3]}
CP(1) => []
x := {[-1.6007351252398, -1], [-0.456707535363579, 0], [0, 0], [0.5, 1], [0.5, 1], [0.785398163397449, 1.5707963267949], [0.5, 1], [-1, -0.5], [-4.94065645841247e-324, 0.392699081698724], [2.25, 3]}
split: 5 1.1781 (539)
x := {[-1.6007351252398, -1], [-0.456707535363579, 0], [0, 0], [0.5, 1], [0.5, 1], [0.785398163397449, 1.5707963267949], [0.5, 1], [-1, -0.5], [0.392699081698724, 0.785398163397449], [2.25, 3]}
split: 5 1.1781 (540)
x := {[-1.6007351252398, -1], [-0.913415070727159, 0], [0, 0], [0, 0.5], [0, 0.5], [0.785398163397449, 1.5707963267949], [0, 0.5], [-1, -0.5], [0.785398163397449, 1.5707963267949], [2.25, 3]}
split: 1 -0.456708 (541)
x := {[-1.6007351252398, -1], [-0.913415070727159, 0], [0, 0], [0, 0.5], [0, 0.5], [0.785398163397449, 1.5707963267949], [0, 0.5], [-0.5, 0], [0.785398163397449, 1.5707963267949], [2.25, 3]}
split: 1 -0.456708 (542)
x := {[-1.6007351252398, -1], [-0.913415070727159, -0.456707535363579], [0, 0], [0, 0.5], [0, 0.5], [0.785398163397449, 1.5707963267949], [0.5, 1], [-1, -0.5], [0.785398163397449, 1.5707963267949], [2.25, 3]}
CP(2) => {[-1.36026017793925, -1], [-0.913415070727159, -0.456707535363579], [0, 0], [0, 0.5], [0, 0.5], [0.785398163397449, 1.5707963267949], [0.5, 1], [-1, -0.5], [0.785398163397449, 1.5707963267949], [2.25, 3]}
split: 5 1.1781 (543)
x := {[-1.6007351252398, -1], [-0.456707535363579, 0], [0, 0], [0, 0.5], [0, 0.5], [0.785398163397449, 1.5707963267949], [0.5, 1], [-1, -0.5], [0.785398163397449, 1.5707963267949], [2.25, 3]}
split: 5 1.1781 (544)
x := {[-1.6007351252398, -1], [-0.913415070727159, 0], [0, 0], [0, 0.5], [0.5, 1], [0.785398163397449, 1.5707963267949], [0, 0.5], [-1, -0.5], [0.785398163397449, 1.5707963267949], [2.25, 3]}
split: 1 -0.456708 (545)
x := {[-1.6007351252398, -1], [-0.913415070727159, 0], [0, 0], [0, 0.5], [0.5, 1], [0.785398163397449, 1.5707963267949], [0, 0.5], [-0.5, 0], [0.785398163397449, 1.5707963267949], [2.25, 3]}
split: 1 -0.456708 (546)
x := {[-1.6007351252398, -1], [-0.913415070727159, -0.456707535363579], [0, 0], [0, 0.5], [0.5, 1], [0.785398163397449, 1.5707963267949], [0.5, 1], [-1, -0.5], [0.785398163397449, 1.5707963267949], [2.25, 3]}
CP(2) => {[-1.36026017793925, -1], [-0.913415070727159, -0.456707535363579], [0, 0], [0, 0.5], [0.5, 1], [0.785398163397449, 1.5707963267949], [0.5, 1], [-1, -0.5], [0.785398163397449, 1.5707963267949], [2.25, 3]}
split: 5 1.1781 (547)
x := {[-1.6007351252398, -1], [-0.456707535363579, 0], [0, 0], [0, 0.5], [0.5, 1], [0.785398163397449, 1.5707963267949], [0.5, 1], [-1, -0.5], [0.785398163397449, 1.5707963267949], [2.25, 3]}
split: 5 1.1781 (548)
x := {[-1.6007351252398, -1], [-0.913415070727159, -0.456707535363579], [0, 0], [0.5, 1], [0.5, 1], [0.785398163397449, 1.5707963267949], [0, 0.5], [-1, -0.5], [0.785398163397449, 1.5707963267949], [2.25, 3]}
CP(2) => {[-1.36026017793925, -1], [-0.913415070727159, -0.456707535363579], [0, 0], [0.5, 1], [0.5, 1], [0.785398163397449, 1.5707963267949], [0, 0.5], [-1, -0.5], [0.785398163397449, 1.5707963267949], [2.25, 3]}
split: 5 1.1781 (549)
x := {[-1.6007351252398, -1], [-0.456707535363579, 0], [0, 0], [0.5, 1], [0.5, 1], [0.785398163397449, 1.5707963267949], [0, 0.5], [-1, -0.5], [0.785398163397449, 1.5707963267949], [2.25, 3]}
split: 5 1.1781 (550)
x := {[-1.6007351252398, -1], [-0.913415070727159, -0.456707535363579], [0, 0], [0.5, 1], [0.5, 1], [0.785398163397449, 1.5707963267949], [0, 0.5], [-0.5, 0], [0.785398163397449, 1.5707963267949], [2.25, 3]}
CP(2) => {[-1.36026017793925, -1], [-0.913415070727159, -0.456707535363579], [0, 0], [0.5, 1], [0.5, 1], [0.785398163397449, 1.5707963267949], [0, 0.5], [-0.5, 0], [0.785398163397449, 1.5707963267949], [2.25, 3]}
split: 5 1.1781 (551)
x := {[-1.6007351252398, -1], [-0.456707535363579, 0], [0, 0], [0.5, 1], [0.5, 1], [0.785398163397449, 1.5707963267949], [0, 0.5], [-0.5, 0], [0.785398163397449, 1.5707963267949], [2.25, 3]}
split: 5 1.1781 (552)
x := {[-1.36026017793925, -1], [-0.913415070727159, -0.456707535363579], [0, 0], [0.5, 1], [0.5, 1], [0.785398163397449, 1.17809724509617], [0.5, 1], [-1, -0.5], [0.785398163397449, 1.5707963267949], [2.25, 3]}
split: 8 1.1781 (553)
x := {[-1.36026017793925, -1], [-0.913415070727159, -0.456707535363579], [0, 0], [0.5, 1], [0.5, 1], [1.17809724509617, 1.5707963267949], [0.5, 1], [-1, -0.5], [0.785398163397449, 1.5707963267949], [2.25, 3]}
split: 8 1.1781 (554)
x := {[-1.6007351252398, -1], [-0.456707535363579, 0], [0, 0], [0.5, 1], [0.5, 1], [0.785398163397449, 1.17809724509617], [0.5, 1], [-1, -0.5], [0.785398163397449, 1.5707963267949], [2.25, 3]}
split: 8 1.1781 (555)
x := {[-1.6007351252398, -1], [-0.456707535363579, 0], [0, 0], [0.5, 1], [0.5, 1], [1.17809724509617, 1.5707963267949], [0.5, 1], [-1, -0.5], [0.785398163397449, 1.5707963267949], [2.25, 3]}
split: 8 1.1781 (556)
x := {[-1.6007351252398, -1], [0, 0.913415070727159], [0, 0], [0, 0.5], [0, 0.5], [-4.94065645841247e-324, 0.785398163397449], [0, 0.5], [-1, -0.5], [-4.94065645841247e-324, 0.785398163397449], [2.25, 3]}
split: 1 0.456708 (557)
x := {[-1.6007351252398, -1], [0, 0.913415070727159], [0, 0], [0, 0.5], [0, 0.5], [-4.94065645841247e-324, 0.785398163397449], [0, 0.5], [-0.5, 0], [-4.94065645841247e-324, 0.785398163397449], [2.25, 3]}
split: 1 0.456708 (558)
x := {[-1.6007351252398, -1], [0, 0.456707535363579], [0, 0], [0, 0.5], [0, 0.5], [-4.94065645841247e-324, 0.785398163397449], [0.5, 1], [-1, -0.5], [-4.94065645841247e-324, 0.785398163397449], [2.25, 3]}
split: 5 0.392699 (559)
x := {[-1.6007351252398, -1], [0.456707535363579, 0.913415070727159], [0, 0], [0, 0.5], [0, 0.5], [-4.94065645841247e-324, 0.785398163397449], [0.5, 1], [-1, -0.5], [-4.94065645841247e-324, 0.785398163397449], [2.25, 3]}
CP(2) => {[-1.36026017793925, -1], [0.456707535363579, 0.913415070727159], [0, 0], [0, 0.5], [0, 0.5], [-4.94065645841247e-324, 0.785398163397449], [0.5, 1], [-1, -0.5], [-4.94065645841247e-324, 0.785398163397449], [2.25, 3]}
split: 5 0.392699 (560)
x := {[-1.6007351252398, -1], [0, 0.913415070727159], [0, 0], [0, 0.5], [0.5, 1], [-4.94065645841247e-324, 0.785398163397449], [0, 0.5], [-1, -0.5], [-4.94065645841247e-324, 0.785398163397449], [2.25, 3]}
split: 1 0.456708 (561)
x := {[-1.6007351252398, -1], [0, 0.913415070727159], [0, 0], [0, 0.5], [0.5, 1], [-4.94065645841247e-324, 0.785398163397449], [0, 0.5], [-0.5, 0], [-4.94065645841247e-324, 0.785398163397449], [2.25, 3]}
split: 1 0.456708 (562)
x := {[-1.6007351252398, -1], [0, 0.456707535363579], [0, 0], [0, 0.5], [0.5, 1], [-4.94065645841247e-324, 0.785398163397449], [0.5, 1], [-1, -0.5], [-4.94065645841247e-324, 0.785398163397449], [2.25, 3]}
split: 5 0.392699 (563)
x := {[-1.6007351252398, -1], [0.456707535363579, 0.913415070727159], [0, 0], [0, 0.5], [0.5, 1], [-4.94065645841247e-324, 0.785398163397449], [0.5, 1], [-1, -0.5], [-4.94065645841247e-324, 0.785398163397449], [2.25, 3]}
CP(2) => {[-1.36026017793925, -1], [0.456707535363579, 0.913415070727159], [0, 0], [0, 0.5], [0.5, 1], [-4.94065645841247e-324, 0.785398163397449], [0.5, 1], [-1, -0.5], [-4.94065645841247e-324, 0.785398163397449], [2.25, 3]}
split: 5 0.392699 (564)
x := {[-1.6007351252398, -1], [0, 0.456707535363579], [0, 0], [0.5, 1], [0.5, 1], [-4.94065645841247e-324, 0.785398163397449], [0, 0.5], [-1, -0.5], [-4.94065645841247e-324, 0.785398163397449], [2.25, 3]}
split: 5 0.392699 (565)
x := {[-1.6007351252398, -1], [0.456707535363579, 0.913415070727159], [0, 0], [0.5, 1], [0.5, 1], [-4.94065645841247e-324, 0.785398163397449], [0, 0.5], [-1, -0.5], [-4.94065645841247e-324, 0.785398163397449], [2.25, 3]}
CP(2) => {[-1.36026017793925, -1], [0.456707535363579, 0.913415070727159], [0, 0], [0.5, 1], [0.5, 1], [-4.94065645841247e-324, 0.785398163397449], [0, 0.5], [-1, -0.5], [-4.94065645841247e-324, 0.785398163397449], [2.25, 3]}
split: 5 0.392699 (566)
x := {[-1.6007351252398, -1], [0, 0.456707535363579], [0, 0], [0.5, 1], [0.5, 1], [-4.94065645841247e-324, 0.785398163397449], [0, 0.5], [-0.5, 0], [-4.94065645841247e-324, 0.785398163397449], [2.25, 3]}
split: 5 0.392699 (567)
x := {[-1.6007351252398, -1], [0.456707535363579, 0.913415070727159], [0, 0], [0.5, 1], [0.5, 1], [-4.94065645841247e-324, 0.785398163397449], [0, 0.5], [-0.5, 0], [-4.94065645841247e-324, 0.785398163397449], [2.25, 3]}
CP(2) => {[-1.36026017793925, -1], [0.456707535363579, 0.913415070727159], [0, 0], [0.5, 1], [0.5, 1], [-4.94065645841247e-324, 0.785398163397449], [0, 0.5], [-0.5, 0], [-4.94065645841247e-324, 0.785398163397449], [2.25, 3]}
split: 5 0.392699 (568)
x := {[-1.6007351252398, -1], [0, 0.456707535363579], [0, 0], [0.5, 1], [0.5, 1], [-4.94065645841247e-324, 0.392699081698724], [0.5, 1], [-1, -0.5], [-4.94065645841247e-324, 0.785398163397449], [2.25, 3]}
split: 8 0.392699 (569)
x := {[-1.6007351252398, -1], [0, 0.456707535363579], [0, 0], [0.5, 1], [0.5, 1], [0.392699081698724, 0.785398163397449], [0.5, 1], [-1, -0.5], [-4.94065645841247e-324, 0.785398163397449], [2.25, 3]}
split: 8 0.392699 (570)
x := {[-1.36026017793925, -1], [0.456707535363579, 0.913415070727159], [0, 0], [0.5, 1], [0.5, 1], [-4.94065645841247e-324, 0.392699081698724], [0.5, 1], [-1, -0.5], [-4.94065645841247e-324, 0.785398163397449], [2.25, 3]}
split: 8 0.392699 (571)
x := {[-1.36026017793925, -1], [0.456707535363579, 0.913415070727159], [0, 0], [0.5, 1], [0.5, 1], [0.392699081698724, 0.785398163397449], [0.5, 1], [-1, -0.5], [-4.94065645841247e-324, 0.785398163397449], [2.25, 3]}
split: 8 0.392699 (572)
x := {[-1.6007351252398, -1], [0, 0.913415070727159], [0, 0], [0, 0.5], [0, 0.5], [-4.94065645841247e-324, 0.785398163397449], [0, 0.5], [-1, -0.5], [0.785398163397449, 1.5707963267949], [2.25, 3]}
split: 1 0.456708 (573)
x := {[-1.6007351252398, -1], [0, 0.913415070727159], [0, 0], [0, 0.5], [0, 0.5], [-4.94065645841247e-324, 0.785398163397449], [0, 0.5], [-0.5, 0], [0.785398163397449, 1.5707963267949], [2.25, 3]}
split: 1 0.456708 (574)
x := {[-1.6007351252398, -1], [0, 0.456707535363579], [0, 0], [0, 0.5], [0, 0.5], [-4.94065645841247e-324, 0.785398163397449], [0.5, 1], [-1, -0.5], [0.785398163397449, 1.5707963267949], [2.25, 3]}
split: 5 0.392699 (575)
x := {[-1.6007351252398, -1], [0.456707535363579, 0.913415070727159], [0, 0], [0, 0.5], [0, 0.5], [-4.94065645841247e-324, 0.785398163397449], [0.5, 1], [-1, -0.5], [0.785398163397449, 1.5707963267949], [2.25, 3]}
CP(2) => {[-1.36026017793925, -1], [0.456707535363579, 0.913415070727159], [0, 0], [0, 0.5], [0, 0.5], [-4.94065645841247e-324, 0.785398163397449], [0.5, 1], [-1, -0.5], [0.785398163397449, 1.5707963267949], [2.25, 3]}
split: 5 0.392699 (576)
x := {[-1.6007351252398, -1], [0, 0.913415070727159], [0, 0], [0, 0.5], [0.5, 1], [-4.94065645841247e-324, 0.785398163397449], [0, 0.5], [-1, -0.5], [0.785398163397449, 1.5707963267949], [2.25, 3]}
split: 1 0.456708 (577)
x := {[-1.6007351252398, -1], [0, 0.913415070727159], [0, 0], [0, 0.5], [0.5, 1], [-4.94065645841247e-324, 0.785398163397449], [0, 0.5], [-0.5, 0], [0.785398163397449, 1.5707963267949], [2.25, 3]}
split: 1 0.456708 (578)
x := {[-1.6007351252398, -1], [0, 0.456707535363579], [0, 0], [0, 0.5], [0.5, 1], [-4.94065645841247e-324, 0.785398163397449], [0.5, 1], [-1, -0.5], [0.785398163397449, 1.5707963267949], [2.25, 3]}
split: 5 0.392699 (579)
x := {[-1.6007351252398, -1], [0.456707535363579, 0.913415070727159], [0, 0], [0, 0.5], [0.5, 1], [-4.94065645841247e-324, 0.785398163397449], [0.5, 1], [-1, -0.5], [0.785398163397449, 1.5707963267949], [2.25, 3]}
CP(2) => {[-1.36026017793925, -1], [0.456707535363579, 0.913415070727159], [0, 0], [0, 0.5], [0.5, 1], [-4.94065645841247e-324, 0.785398163397449], [0.5, 1], [-1, -0.5], [0.785398163397449, 1.5707963267949], [2.25, 3]}
split: 5 0.392699 (580)
x := {[-1.6007351252398, -1], [0, 0.456707535363579], [0, 0], [0.5, 1], [0.5, 1], [-4.94065645841247e-324, 0.785398163397449], [0, 0.5], [-1, -0.5], [0.785398163397449, 1.5707963267949], [2.25, 3]}
split: 5 0.392699 (581)
x := {[-1.6007351252398, -1], [0.456707535363579, 0.913415070727159], [0, 0], [0.5, 1], [0.5, 1], [-4.94065645841247e-324, 0.785398163397449], [0, 0.5], [-1, -0.5], [0.785398163397449, 1.5707963267949], [2.25, 3]}
CP(2) => {[-1.36026017793925, -1], [0.456707535363579, 0.913415070727159], [0, 0], [0.5, 1], [0.5, 1], [-4.94065645841247e-324, 0.785398163397449], [0, 0.5], [-1, -0.5], [0.785398163397449, 1.5707963267949], [2.25, 3]}
split: 5 0.392699 (582)
x := {[-1.6007351252398, -1], [0, 0.456707535363579], [0, 0], [0.5, 1], [0.5, 1], [-4.94065645841247e-324, 0.785398163397449], [0, 0.5], [-0.5, 0], [0.785398163397449, 1.5707963267949], [2.25, 3]}
split: 5 0.392699 (583)
x := {[-1.6007351252398, -1], [0.456707535363579, 0.913415070727159], [0, 0], [0.5, 1], [0.5, 1], [-4.94065645841247e-324, 0.785398163397449], [0, 0.5], [-0.5, 0], [0.785398163397449, 1.5707963267949], [2.25, 3]}
CP(2) => {[-1.36026017793925, -1], [0.456707535363579, 0.913415070727159], [0, 0], [0.5, 1], [0.5, 1], [-4.94065645841247e-324, 0.785398163397449], [0, 0.5], [-0.5, 0], [0.785398163397449, 1.5707963267949], [2.25, 3]}
split: 5 0.392699 (584)
x := {[-1.6007351252398, -1], [0, 0.456707535363579], [0, 0], [0.5, 1], [0.5, 1], [-4.94065645841247e-324, 0.392699081698724], [0.5, 1], [-1, -0.5], [0.785398163397449, 1.5707963267949], [2.25, 3]}
split: 8 1.1781 (585)
x := {[-1.6007351252398, -1], [0, 0.456707535363579], [0, 0], [0.5, 1], [0.5, 1], [0.392699081698724, 0.785398163397449], [0.5, 1], [-1, -0.5], [0.785398163397449, 1.5707963267949], [2.25, 3]}
split: 8 1.1781 (586)
x := {[-1.36026017793925, -1], [0.456707535363579, 0.913415070727159], [0, 0], [0.5, 1], [0.5, 1], [-4.94065645841247e-324, 0.392699081698724], [0.5, 1], [-1, -0.5], [0.785398163397449, 1.5707963267949], [2.25, 3]}
split: 8 1.1781 (587)
x := {[-1.36026017793925, -1], [0.456707535363579, 0.913415070727159], [0, 0], [0.5, 1], [0.5, 1], [0.392699081698724, 0.785398163397449], [0.5, 1], [-1, -0.5], [0.785398163397449, 1.5707963267949], [2.25, 3]}
split: 8 1.1781 (588)
x := {[-1.6007351252398, -1], [0, 0.913415070727159], [0, 0], [0, 0.5], [0, 0.5], [0.785398163397449, 1.5707963267949], [0, 0.5], [-1, -0.5], [-4.94065645841247e-324, 0.785398163397449], [2.25, 3]}
split: 1 0.456708 (589)
x := {[-1.6007351252398, -1], [0, 0.913415070727159], [0, 0], [0, 0.5], [0, 0.5], [0.785398163397449, 1.5707963267949], [0, 0.5], [-0.5, 0], [-4.94065645841247e-324, 0.785398163397449], [2.25, 3]}
split: 1 0.456708 (590)
x := {[-1.6007351252398, -1], [0, 0.456707535363579], [0, 0], [0, 0.5], [0, 0.5], [0.785398163397449, 1.5707963267949], [0.5, 1], [-1, -0.5], [-4.94065645841247e-324, 0.785398163397449], [2.25, 3]}
split: 8 0.392699 (591)
x := {[-1.6007351252398, -1], [0.456707535363579, 0.913415070727159], [0, 0], [0, 0.5], [0, 0.5], [0.785398163397449, 1.5707963267949], [0.5, 1], [-1, -0.5], [-4.94065645841247e-324, 0.785398163397449], [2.25, 3]}
CP(1) => []
x := {[-1.6007351252398, -1], [0, 0.913415070727159], [0, 0], [0, 0.5], [0.5, 1], [0.785398163397449, 1.5707963267949], [0, 0.5], [-1, -0.5], [-4.94065645841247e-324, 0.785398163397449], [2.25, 3]}
split: 1 0.456708 (591)
x := {[-1.6007351252398, -1], [0, 0.913415070727159], [0, 0], [0, 0.5], [0.5, 1], [0.785398163397449, 1.5707963267949], [0, 0.5], [-0.5, 0], [-4.94065645841247e-324, 0.785398163397449], [2.25, 3]}
split: 1 0.456708 (592)
x := {[-1.6007351252398, -1], [0, 0.456707535363579], [0, 0], [0, 0.5], [0.5, 1], [0.785398163397449, 1.5707963267949], [0.5, 1], [-1, -0.5], [-4.94065645841247e-324, 0.785398163397449], [2.25, 3]}
split: 8 0.392699 (593)
x := {[-1.6007351252398, -1], [0.456707535363579, 0.913415070727159], [0, 0], [0, 0.5], [0.5, 1], [0.785398163397449, 1.5707963267949], [0.5, 1], [-1, -0.5], [-4.94065645841247e-324, 0.785398163397449], [2.25, 3]}
CP(2) => {[-1.36026017793925, -1], [0.456707535363579, 0.913415070727159], [0, 0], [0, 0.5], [0.5, 1], [0.785398163397449, 1.5707963267949], [0.5, 1], [-1, -0.5], [-4.94065645841247e-324, 0.785398163397449], [2.25, 3]}
split: 8 0.392699 (594)
x := {[-1.6007351252398, -1], [0, 0.456707535363579], [0, 0], [0.5, 1], [0.5, 1], [0.785398163397449, 1.5707963267949], [0, 0.5], [-1, -0.5], [-4.94065645841247e-324, 0.785398163397449], [2.25, 3]}
split: 8 0.392699 (595)
x := {[-1.6007351252398, -1], [0.456707535363579, 0.913415070727159], [0, 0], [0.5, 1], [0.5, 1], [0.785398163397449, 1.5707963267949], [0, 0.5], [-1, -0.5], [-4.94065645841247e-324, 0.785398163397449], [2.25, 3]}
CP(2) => {[-1.36026017793925, -1], [0.456707535363579, 0.913415070727159], [0, 0], [0.5, 1], [0.5, 1], [0.785398163397449, 1.5707963267949], [0, 0.5], [-1, -0.5], [-4.94065645841247e-324, 0.785398163397449], [2.25, 3]}
split: 8 0.392699 (596)
x := {[-1.6007351252398, -1], [0, 0.456707535363579], [0, 0], [0.5, 1], [0.5, 1], [0.785398163397449, 1.5707963267949], [0, 0.5], [-0.5, 0], [-4.94065645841247e-324, 0.785398163397449], [2.25, 3]}
split: 8 0.392699 (597)
x := {[-1.6007351252398, -1], [0.456707535363579, 0.913415070727159], [0, 0], [0.5, 1], [0.5, 1], [0.785398163397449, 1.5707963267949], [0, 0.5], [-0.5, 0], [-4.94065645841247e-324, 0.785398163397449], [2.25, 3]}
CP(2) => {[-1.36026017793925, -1], [0.456707535363579, 0.913415070727159], [0, 0], [0.5, 1], [0.5, 1], [0.785398163397449, 1.5707963267949], [0, 0.5], [-0.5, 0], [-4.94065645841247e-324, 0.785398163397449], [2.25, 3]}
split: 8 0.392699 (598)
x := {[-1.6007351252398, -1], [0, 0.456707535363579], [0, 0], [0.5, 1], [0.5, 1], [0.785398163397449, 1.5707963267949], [0.5, 1], [-1, -0.5], [-4.94065645841247e-324, 0.392699081698724], [2.25, 3]}
split: 5 1.1781 (599)
x := {[-1.6007351252398, -1], [0, 0.456707535363579], [0, 0], [0.5, 1], [0.5, 1], [0.785398163397449, 1.5707963267949], [0.5, 1], [-1, -0.5], [0.392699081698724, 0.785398163397449], [2.25, 3]}
split: 5 1.1781 (600)
x := {[-1.36026017793925, -1], [0.456707535363579, 0.913415070727159], [0, 0], [0.5, 1], [0.5, 1], [0.785398163397449, 1.5707963267949], [0.5, 1], [-1, -0.5], [-4.94065645841247e-324, 0.392699081698724], [2.25, 3]}
split: 5 1.1781 (601)
x := {[-1.36026017793925, -1], [0.456707535363579, 0.913415070727159], [0, 0], [0.5, 1], [0.5, 1], [0.785398163397449, 1.5707963267949], [0.5, 1], [-1, -0.5], [0.392699081698724, 0.785398163397449], [2.25, 3]}
split: 5 1.1781 (602)
x := {[-1.6007351252398, -1], [0, 0.913415070727159], [0, 0], [0, 0.5], [0, 0.5], [0.785398163397449, 1.5707963267949], [0, 0.5], [-1, -0.5], [0.785398163397449, 1.5707963267949], [2.25, 3]}
split: 1 0.456708 (603)
x := {[-1.6007351252398, -1], [0, 0.913415070727159], [0, 0], [0, 0.5], [0, 0.5], [0.785398163397449, 1.5707963267949], [0, 0.5], [-0.5, 0], [0.785398163397449, 1.5707963267949], [2.25, 3]}
split: 1 0.456708 (604)
x := {[-1.6007351252398, -1], [0, 0.456707535363579], [0, 0], [0, 0.5], [0, 0.5], [0.785398163397449, 1.5707963267949], [0.5, 1], [-1, -0.5], [0.785398163397449, 1.5707963267949], [2.25, 3]}
split: 5 1.1781 (605)
x := {[-1.6007351252398, -1], [0.456707535363579, 0.913415070727159], [0, 0], [0, 0.5], [0, 0.5], [0.785398163397449, 1.5707963267949], [0.5, 1], [-1, -0.5], [0.785398163397449, 1.5707963267949], [2.25, 3]}
CP(1) => []
x := {[-1.6007351252398, -1], [0, 0.913415070727159], [0, 0], [0, 0.5], [0.5, 1], [0.785398163397449, 1.5707963267949], [0, 0.5], [-1, -0.5], [0.785398163397449, 1.5707963267949], [2.25, 3]}
split: 1 0.456708 (605)
x := {[-1.6007351252398, -1], [0, 0.913415070727159], [0, 0], [0, 0.5], [0.5, 1], [0.785398163397449, 1.5707963267949], [0, 0.5], [-0.5, 0], [0.785398163397449, 1.5707963267949], [2.25, 3]}
split: 1 0.456708 (606)
x := {[-1.6007351252398, -1], [0, 0.456707535363579], [0, 0], [0, 0.5], [0.5, 1], [0.785398163397449, 1.5707963267949], [0.5, 1], [-1, -0.5], [0.785398163397449, 1.5707963267949], [2.25, 3]}
split: 5 1.1781 (607)
x := {[-1.6007351252398, -1], [0.456707535363579, 0.913415070727159], [0, 0], [0, 0.5], [0.5, 1], [0.785398163397449, 1.5707963267949], [0.5, 1], [-1, -0.5], [0.785398163397449, 1.5707963267949], [2.25, 3]}
CP(2) => {[-1.36026017793925, -1], [0.456707535363579, 0.913415070727159], [0, 0], [0, 0.5], [0.5, 1], [0.785398163397449, 1.5707963267949], [0.5, 1], [-1, -0.5], [0.785398163397449, 1.5707963267949], [2.25, 3]}
split: 5 1.1781 (608)
x := {[-1.6007351252398, -1], [0, 0.456707535363579], [0, 0], [0.5, 1], [0.5, 1], [0.785398163397449, 1.5707963267949], [0, 0.5], [-1, -0.5], [0.785398163397449, 1.5707963267949], [2.25, 3]}
split: 5 1.1781 (609)
x := {[-1.6007351252398, -1], [0.456707535363579, 0.913415070727159], [0, 0], [0.5, 1], [0.5, 1], [0.785398163397449, 1.5707963267949], [0, 0.5], [-1, -0.5], [0.785398163397449, 1.5707963267949], [2.25, 3]}
CP(2) => {[-1.36026017793925, -1], [0.456707535363579, 0.913415070727159], [0, 0], [0.5, 1], [0.5, 1], [0.785398163397449, 1.5707963267949], [0, 0.5], [-1, -0.5], [0.785398163397449, 1.5707963267949], [2.25, 3]}
split: 5 1.1781 (610)
x := {[-1.6007351252398, -1], [0, 0.456707535363579], [0, 0], [0.5, 1], [0.5, 1], [0.785398163397449, 1.5707963267949], [0, 0.5], [-0.5, 0], [0.785398163397449, 1.5707963267949], [2.25, 3]}
split: 5 1.1781 (611)
x := {[-1.6007351252398, -1], [0.456707535363579, 0.913415070727159], [0, 0], [0.5, 1], [0.5, 1], [0.785398163397449, 1.5707963267949], [0, 0.5], [-0.5, 0], [0.785398163397449, 1.5707963267949], [2.25, 3]}
CP(2) => {[-1.36026017793925, -1], [0.456707535363579, 0.913415070727159], [0, 0], [0.5, 1], [0.5, 1], [0.785398163397449, 1.5707963267949], [0, 0.5], [-0.5, 0], [0.785398163397449, 1.5707963267949], [2.25, 3]}
split: 5 1.1781 (612)
x := {[-1.6007351252398, -1], [0, 0.456707535363579], [0, 0], [0.5, 1], [0.5, 1], [0.785398163397449, 1.17809724509617], [0.5, 1], [-1, -0.5], [0.785398163397449, 1.5707963267949], [2.25, 3]}
split: 8 1.1781 (613)
x := {[-1.6007351252398, -1], [0, 0.456707535363579], [0, 0], [0.5, 1], [0.5, 1], [1.17809724509617, 1.5707963267949], [0.5, 1], [-1, -0.5], [0.785398163397449, 1.5707963267949], [2.25, 3]}
split: 8 1.1781 (614)
x := {[-1.36026017793925, -1], [0.456707535363579, 0.913415070727159], [0, 0], [0.5, 1], [0.5, 1], [0.785398163397449, 1.17809724509617], [0.5, 1], [-1, -0.5], [0.785398163397449, 1.5707963267949], [2.25, 3]}
CP(1) => []
x := {[-1.36026017793925, -1], [0.456707535363579, 0.913415070727159], [0, 0], [0.5, 1], [0.5, 1], [1.17809724509617, 1.5707963267949], [0.5, 1], [-1, -0.5], [0.785398163397449, 1.5707963267949], [2.25, 3]}
split: 8 1.1781 (614)
x := {[-1.36026017793925, -1], [-0.913415070727159, -0.456707535363579], [0, 0], [-1, -0.5], [0.5, 1], [-4.94065645841247e-324, 0.392699081698724], [-0.5, 0], [-1, -0.5], [-4.94065645841247e-324, 0.785398163397449], [2.25, 3]}
split: 8 0.392699 (615)
x := {[-1.36026017793925, -1], [-0.913415070727159, -0.456707535363579], [0, 0], [-1, -0.5], [0.5, 1], [0.392699081698724, 0.785398163397449], [-0.5, 0], [-1, -0.5], [-4.94065645841247e-324, 0.785398163397449], [2.25, 3]}
CP(1) => []
x := {[-1.6007351252398, -1], [-0.456707535363579, 0], [0, 0], [-1, -0.5], [0.5, 1], [-4.94065645841247e-324, 0.392699081698724], [-0.5, 0], [-1, -0.5], [-4.94065645841247e-324, 0.785398163397449], [2.25, 3]}
split: 8 0.392699 (615)
x := {[-1.6007351252398, -1], [-0.456707535363579, 0], [0, 0], [-1, -0.5], [0.5, 1], [0.392699081698724, 0.785398163397449], [-0.5, 0], [-1, -0.5], [-4.94065645841247e-324, 0.785398163397449], [2.25, 3]}
CP(1) => []
x := {[-1.6007351252398, -1], [-0.456707535363579, 0], [0, 0], [-1, -0.5], [0.5, 1], [-4.94065645841247e-324, 0.392699081698724], [-0.5, 0], [-0.5, 0], [-4.94065645841247e-324, 0.785398163397449], [2.25, 3]}
split: 8 0.392699 (615)
x := {[-1.6007351252398, -1], [-0.456707535363579, 0], [0, 0], [-1, -0.5], [0.5, 1], [0.392699081698724, 0.785398163397449], [-0.5, 0], [-0.5, 0], [-4.94065645841247e-324, 0.785398163397449], [2.25, 3]}
CP(1) => []
x := {[-1.6007351252398, -1], [-0.913415070727159, -0.456707535363579], [0, 0], [-0.5, 0], [0, 0.5], [-4.94065645841247e-324, 0.785398163397449], [-0.5, 0], [-1, -0.5], [-4.94065645841247e-324, 0.785398163397449], [2.25, 3]}
CP(2) => {[-1.36026017793925, -1], [-0.913415070727159, -0.456707535363579], [0, 0], [-0.5, 0], [0, 0.5], [-4.94065645841247e-324, 0.785398163397449], [-0.5, 0], [-1, -0.5], [-4.94065645841247e-324, 0.785398163397449], [2.25, 3]}
split: 5 0.392699 (615)
x := {[-1.6007351252398, -1], [-0.456707535363579, 0], [0, 0], [-0.5, 0], [0, 0.5], [-4.94065645841247e-324, 0.785398163397449], [-0.5, 0], [-1, -0.5], [-4.94065645841247e-324, 0.785398163397449], [2.25, 3]}
CP(1) => []
x := {[-1.6007351252398, -1], [-0.913415070727159, -0.456707535363579], [0, 0], [-0.5, 0], [0, 0.5], [-4.94065645841247e-324, 0.785398163397449], [-0.5, 0], [-0.5, 0], [-4.94065645841247e-324, 0.785398163397449], [2.25, 3]}
CP(1) => []
x := {[-1.6007351252398, -1], [-0.456707535363579, 0], [0, 0], [-0.5, 0], [0, 0.5], [-4.94065645841247e-324, 0.785398163397449], [-0.5, 0], [-0.5, 0], [-4.94065645841247e-324, 0.785398163397449], [2.25, 3]}
CP(1) => []
x := {[-1.6007351252398, -1], [-0.913415070727159, -0.456707535363579], [0, 0], [-0.5, 0], [0.5, 1], [-4.94065645841247e-324, 0.785398163397449], [-0.5, 0], [-1, -0.5], [-4.94065645841247e-324, 0.785398163397449], [2.25, 3]}
CP(2) => {[-1.36026017793925, -1], [-0.913415070727159, -0.456707535363579], [0, 0], [-0.5, 0], [0.5, 1], [-4.94065645841247e-324, 0.785398163397449], [-0.5, 0], [-1, -0.5], [-4.94065645841247e-324, 0.785398163397449], [2.25, 3]}
split: 5 0.392699 (613)
x := {[-1.6007351252398, -1], [-0.456707535363579, 0], [0, 0], [-0.5, 0], [0.5, 1], [-4.94065645841247e-324, 0.785398163397449], [-0.5, 0], [-1, -0.5], [-4.94065645841247e-324, 0.785398163397449], [2.25, 3]}
split: 5 0.392699 (614)
x := {[-1.6007351252398, -1], [-0.913415070727159, -0.456707535363579], [0, 0], [-0.5, 0], [0.5, 1], [-4.94065645841247e-324, 0.785398163397449], [-0.5, 0], [-0.5, 0], [-4.94065645841247e-324, 0.785398163397449], [2.25, 3]}
CP(1) => []
x := {[-1.6007351252398, -1], [-0.456707535363579, 0], [0, 0], [-0.5, 0], [0.5, 1], [-4.94065645841247e-324, 0.785398163397449], [-0.5, 0], [-0.5, 0], [-4.94065645841247e-324, 0.785398163397449], [2.25, 3]}
split: 5 0.392699 (614)
x := {[-1.36026017793925, -1], [-0.913415070727159, -0.456707535363579], [0, 0], [-1, -0.5], [0.5, 1], [-4.94065645841247e-324, 0.392699081698724], [-0.5, 0], [-1, -0.5], [0.785398163397449, 1.5707963267949], [2.25, 3]}
split: 8 1.1781 (615)
x := {[-1.36026017793925, -1], [-0.913415070727159, -0.456707535363579], [0, 0], [-1, -0.5], [0.5, 1], [0.392699081698724, 0.785398163397449], [-0.5, 0], [-1, -0.5], [0.785398163397449, 1.5707963267949], [2.25, 3]}
CP(1) => []
x := {[-1.36026017793925, -1], [-0.913415070727159, -0.456707535363579], [0, 0], [-1, -0.5], [0.5, 1], [-4.94065645841247e-324, 0.392699081698724], [-0.5, 0], [-0.5, 0], [0.785398163397449, 1.5707963267949], [2.25, 3]}
split: 8 1.1781 (615)
x := {[-1.36026017793925, -1], [-0.913415070727159, -0.456707535363579], [0, 0], [-1, -0.5], [0.5, 1], [0.392699081698724, 0.785398163397449], [-0.5, 0], [-0.5, 0], [0.785398163397449, 1.5707963267949], [2.25, 3]}
CP(1) => []
x := {[-1.6007351252398, -1], [-0.456707535363579, 0], [0, 0], [-1, -0.5], [0.5, 1], [-4.94065645841247e-324, 0.392699081698724], [-0.5, 0], [-0.5, 0], [0.785398163397449, 1.5707963267949], [2.25, 3]}
split: 8 1.1781 (615)
x := {[-1.6007351252398, -1], [-0.456707535363579, 0], [0, 0], [-1, -0.5], [0.5, 1], [0.392699081698724, 0.785398163397449], [-0.5, 0], [-0.5, 0], [0.785398163397449, 1.5707963267949], [2.25, 3]}
CP(1) => []
x := {[-1.6007351252398, -1], [-0.913415070727159, -0.456707535363579], [0, 0], [-0.5, 0], [0, 0.5], [-4.94065645841247e-324, 0.785398163397449], [-0.5, 0], [-1, -0.5], [0.785398163397449, 1.5707963267949], [2.25, 3]}
CP(2) => {[-1.36026017793925, -1], [-0.913415070727159, -0.456707535363579], [0, 0], [-0.5, 0], [0, 0.5], [-4.94065645841247e-324, 0.785398163397449], [-0.5, 0], [-1, -0.5], [0.785398163397449, 1.5707963267949], [2.25, 3]}
split: 5 0.392699 (615)
x := {[-1.6007351252398, -1], [-0.456707535363579, 0], [0, 0], [-0.5, 0], [0, 0.5], [-4.94065645841247e-324, 0.785398163397449], [-0.5, 0], [-1, -0.5], [0.785398163397449, 1.5707963267949], [2.25, 3]}
CP(1) => []
x := {[-1.6007351252398, -1], [-0.913415070727159, -0.456707535363579], [0, 0], [-0.5, 0], [0, 0.5], [-4.94065645841247e-324, 0.785398163397449], [-0.5, 0], [-0.5, 0], [0.785398163397449, 1.5707963267949], [2.25, 3]}
CP(2) => {[-1.36026017793925, -1], [-0.913415070727159, -0.456707535363579], [0, 0], [-0.5, 0], [0, 0.5], [-4.94065645841247e-324, 0.785398163397449], [-0.5, 0], [-0.5, 0], [0.785398163397449, 1.5707963267949], [2.25, 3]}
split: 5 0.392699 (615)
x := {[-1.6007351252398, -1], [-0.456707535363579, 0], [0, 0], [-0.5, 0], [0, 0.5], [-4.94065645841247e-324, 0.785398163397449], [-0.5, 0], [-0.5, 0], [0.785398163397449, 1.5707963267949], [2.25, 3]}
CP(1) => []
x := {[-1.6007351252398, -1], [-0.913415070727159, -0.456707535363579], [0, 0], [-0.5, 0], [0.5, 1], [-4.94065645841247e-324, 0.785398163397449], [-0.5, 0], [-1, -0.5], [0.785398163397449, 1.5707963267949], [2.25, 3]}
CP(2) => {[-1.36026017793925, -1], [-0.913415070727159, -0.456707535363579], [0, 0], [-0.5, 0], [0.5, 1], [-4.94065645841247e-324, 0.785398163397449], [-0.5, 0], [-1, -0.5], [0.785398163397449, 1.5707963267949], [2.25, 3]}
split: 5 0.392699 (615)
x := {[-1.6007351252398, -1], [-0.456707535363579, 0], [0, 0], [-0.5, 0], [0.5, 1], [-4.94065645841247e-324, 0.785398163397449], [-0.5, 0], [-1, -0.5], [0.785398163397449, 1.5707963267949], [2.25, 3]}
CP(1) => []
x := {[-1.6007351252398, -1], [-0.913415070727159, -0.456707535363579], [0, 0], [-0.5, 0], [0.5, 1], [-4.94065645841247e-324, 0.785398163397449], [-0.5, 0], [-0.5, 0], [0.785398163397449, 1.5707963267949], [2.25, 3]}
CP(2) => {[-1.36026017793925, -1], [-0.913415070727159, -0.456707535363579], [0, 0], [-0.5, 0], [0.5, 1], [-4.94065645841247e-324, 0.785398163397449], [-0.5, 0], [-0.5, 0], [0.785398163397449, 1.5707963267949], [2.25, 3]}
split: 5 0.392699 (615)
x := {[-1.6007351252398, -1], [-0.456707535363579, 0], [0, 0], [-0.5, 0], [0.5, 1], [-4.94065645841247e-324, 0.785398163397449], [-0.5, 0], [-0.5, 0], [0.785398163397449, 1.5707963267949], [2.25, 3]}
split: 5 0.392699 (616)
x := {[-1.6007351252398, -1], [-0.913415070727159, -0.456707535363579], [0, 0], [-0.5, 0], [0, 0.5], [0.785398163397449, 1.5707963267949], [-0.5, 0], [-1, -0.5], [-4.94065645841247e-324, 0.785398163397449], [2.25, 3]}
CP(2) => {[-1.36026017793925, -1], [-0.913415070727159, -0.456707535363579], [0, 0], [-0.5, 0], [0, 0.5], [0.785398163397449, 1.5707963267949], [-0.5, 0], [-1, -0.5], [-4.94065645841247e-324, 0.785398163397449], [2.25, 3]}
split: 8 0.392699 (617)
x := {[-1.6007351252398, -1], [-0.456707535363579, 0], [0, 0], [-0.5, 0], [0, 0.5], [0.785398163397449, 1.5707963267949], [-0.5, 0], [-1, -0.5], [-4.94065645841247e-324, 0.785398163397449], [2.25, 3]}
split: 8 0.392699 (618)
x := {[-1.6007351252398, -1], [-0.913415070727159, -0.456707535363579], [0, 0], [-0.5, 0], [0, 0.5], [0.785398163397449, 1.5707963267949], [-0.5, 0], [-0.5, 0], [-4.94065645841247e-324, 0.785398163397449], [2.25, 3]}
CP(1) => []
x := {[-1.6007351252398, -1], [-0.456707535363579, 0], [0, 0], [-0.5, 0], [0, 0.5], [0.785398163397449, 1.5707963267949], [-0.5, 0], [-0.5, 0], [-4.94065645841247e-324, 0.785398163397449], [2.25, 3]}
split: 8 0.392699 (618)
x := {[-1.6007351252398, -1], [-0.913415070727159, -0.456707535363579], [0, 0], [-0.5, 0], [0.5, 1], [0.785398163397449, 1.5707963267949], [-0.5, 0], [-1, -0.5], [-4.94065645841247e-324, 0.785398163397449], [2.25, 3]}
CP(2) => {[-1.36026017793925, -1], [-0.913415070727159, -0.456707535363579], [0, 0], [-0.5, 0], [0.5, 1], [0.785398163397449, 1.5707963267949], [-0.5, 0], [-1, -0.5], [-4.94065645841247e-324, 0.785398163397449], [2.25, 3]}
split: 8 0.392699 (619)
x := {[-1.6007351252398, -1], [-0.456707535363579, 0], [0, 0], [-0.5, 0], [0.5, 1], [0.785398163397449, 1.5707963267949], [-0.5, 0], [-1, -0.5], [-4.94065645841247e-324, 0.785398163397449], [2.25, 3]}
split: 8 0.392699 (620)
x := {[-1.6007351252398, -1], [-0.913415070727159, -0.456707535363579], [0, 0], [-0.5, 0], [0.5, 1], [0.785398163397449, 1.5707963267949], [-0.5, 0], [-0.5, 0], [-4.94065645841247e-324, 0.785398163397449], [2.25, 3]}
CP(1) => []
x := {[-1.6007351252398, -1], [-0.456707535363579, 0], [0, 0], [-0.5, 0], [0.5, 1], [0.785398163397449, 1.5707963267949], [-0.5, 0], [-0.5, 0], [-4.94065645841247e-324, 0.785398163397449], [2.25, 3]}
split: 8 0.392699 (620)
x := {[-1.6007351252398, -1], [-0.913415070727159, -0.456707535363579], [0, 0], [-0.5, 0], [0, 0.5], [0.785398163397449, 1.5707963267949], [-0.5, 0], [-1, -0.5], [0.785398163397449, 1.5707963267949], [2.25, 3]}
CP(2) => {[-1.36026017793925, -1], [-0.913415070727159, -0.456707535363579], [0, 0], [-0.5, 0], [0, 0.5], [0.785398163397449, 1.5707963267949], [-0.5, 0], [-1, -0.5], [0.785398163397449, 1.5707963267949], [2.25, 3]}
split: 5 1.1781 (621)
x := {[-1.6007351252398, -1], [-0.456707535363579, 0], [0, 0], [-0.5, 0], [0, 0.5], [0.785398163397449, 1.5707963267949], [-0.5, 0], [-1, -0.5], [0.785398163397449, 1.5707963267949], [2.25, 3]}
CP(1) => []
x := {[-1.6007351252398, -1], [-0.913415070727159, -0.456707535363579], [0, 0], [-0.5, 0], [0, 0.5], [0.785398163397449, 1.5707963267949], [-0.5, 0], [-0.5, 0], [0.785398163397449, 1.5707963267949], [2.25, 3]}
CP(2) => {[-1.36026017793925, -1], [-0.913415070727159, -0.456707535363579], [0, 0], [-0.5, 0], [0, 0.5], [0.785398163397449, 1.5707963267949], [-0.5, 0], [-0.5, 0], [0.785398163397449, 1.5707963267949], [2.25, 3]}
split: 5 1.1781 (621)
x := {[-1.6007351252398, -1], [-0.456707535363579, 0], [0, 0], [-0.5, 0], [0, 0.5], [0.785398163397449, 1.5707963267949], [-0.5, 0], [-0.5, 0], [0.785398163397449, 1.5707963267949], [2.25, 3]}
split: 5 1.1781 (622)
x := {[-1.6007351252398, -1], [-0.913415070727159, -0.456707535363579], [0, 0], [-0.5, 0], [0.5, 1], [0.785398163397449, 1.5707963267949], [-0.5, 0], [-1, -0.5], [0.785398163397449, 1.5707963267949], [2.25, 3]}
CP(2) => {[-1.36026017793925, -1], [-0.913415070727159, -0.456707535363579], [0, 0], [-0.5, 0], [0.5, 1], [0.785398163397449, 1.5707963267949], [-0.5, 0], [-1, -0.5], [0.785398163397449, 1.5707963267949], [2.25, 3]}
split: 5 1.1781 (623)
x := {[-1.6007351252398, -1], [-0.456707535363579, 0], [0, 0], [-0.5, 0], [0.5, 1], [0.785398163397449, 1.5707963267949], [-0.5, 0], [-1, -0.5], [0.785398163397449, 1.5707963267949], [2.25, 3]}
CP(1) => []
x := {[-1.6007351252398, -1], [-0.913415070727159, -0.456707535363579], [0, 0], [-0.5, 0], [0.5, 1], [0.785398163397449, 1.5707963267949], [-0.5, 0], [-0.5, 0], [0.785398163397449, 1.5707963267949], [2.25, 3]}
CP(2) => {[-1.36026017793925, -1], [-0.913415070727159, -0.456707535363579], [0, 0], [-0.5, 0], [0.5, 1], [0.785398163397449, 1.5707963267949], [-0.5, 0], [-0.5, 0], [0.785398163397449, 1.5707963267949], [2.25, 3]}
split: 5 1.1781 (623)
x := {[-1.6007351252398, -1], [-0.456707535363579, 0], [0, 0], [-0.5, 0], [0.5, 1], [0.785398163397449, 1.5707963267949], [-0.5, 0], [-0.5, 0], [0.785398163397449, 1.5707963267949], [2.25, 3]}
split: 5 1.1781 (624)
x := {[-1.6007351252398, -1], [0, 0.456707535363579], [0, 0], [-0.5, 0], [0, 0.5], [-4.94065645841247e-324, 0.785398163397449], [-0.5, 0], [-1, -0.5], [-4.94065645841247e-324, 0.785398163397449], [2.25, 3]}
split: 5 0.392699 (625)
x := {[-1.6007351252398, -1], [0.456707535363579, 0.913415070727159], [0, 0], [-0.5, 0], [0, 0.5], [-4.94065645841247e-324, 0.785398163397449], [-0.5, 0], [-1, -0.5], [-4.94065645841247e-324, 0.785398163397449], [2.25, 3]}
CP(2) => {[-1.36026017793925, -1], [0.456707535363579, 0.913415070727159], [0, 0], [-0.5, 0], [0, 0.5], [-4.94065645841247e-324, 0.785398163397449], [-0.5, 0], [-1, -0.5], [-4.94065645841247e-324, 0.785398163397449], [2.25, 3]}
split: 5 0.392699 (626)
x := {[-1.6007351252398, -1], [0, 0.456707535363579], [0, 0], [-0.5, 0], [0, 0.5], [-4.94065645841247e-324, 0.785398163397449], [-0.5, 0], [-0.5, 0], [-4.94065645841247e-324, 0.785398163397449], [2.25, 3]}
split: 5 0.392699 (627)
x := {[-1.6007351252398, -1], [0.456707535363579, 0.913415070727159], [0, 0], [-0.5, 0], [0, 0.5], [-4.94065645841247e-324, 0.785398163397449], [-0.5, 0], [-0.5, 0], [-4.94065645841247e-324, 0.785398163397449], [2.25, 3]}
CP(2) => {[-1.36026017793925, -1], [0.456707535363579, 0.913415070727159], [0, 0], [-0.5, 0], [0, 0.5], [-4.94065645841247e-324, 0.785398163397449], [-0.5, 0], [-0.5, 0], [-4.94065645841247e-324, 0.785398163397449], [2.25, 3]}
split: 5 0.392699 (628)
x := {[-1.6007351252398, -1], [0, 0.456707535363579], [0, 0], [-0.5, 0], [0.5, 1], [-4.94065645841247e-324, 0.785398163397449], [-0.5, 0], [-1, -0.5], [-4.94065645841247e-324, 0.785398163397449], [2.25, 3]}
CP(1) => []
x := {[-1.6007351252398, -1], [0.456707535363579, 0.913415070727159], [0, 0], [-0.5, 0], [0.5, 1], [-4.94065645841247e-324, 0.785398163397449], [-0.5, 0], [-1, -0.5], [-4.94065645841247e-324, 0.785398163397449], [2.25, 3]}
CP(2) => {[-1.36026017793925, -1], [0.456707535363579, 0.913415070727159], [0, 0], [-0.5, 0], [0.5, 1], [-4.94065645841247e-324, 0.785398163397449], [-0.5, 0], [-1, -0.5], [-4.94065645841247e-324, 0.785398163397449], [2.25, 3]}
split: 5 0.392699 (628)
x := {[-1.6007351252398, -1], [0, 0.456707535363579], [0, 0], [-0.5, 0], [0.5, 1], [-4.94065645841247e-324, 0.785398163397449], [-0.5, 0], [-0.5, 0], [-4.94065645841247e-324, 0.785398163397449], [2.25, 3]}
CP(1) => []
x := {[-1.6007351252398, -1], [0.456707535363579, 0.913415070727159], [0, 0], [-0.5, 0], [0.5, 1], [-4.94065645841247e-324, 0.785398163397449], [-0.5, 0], [-0.5, 0], [-4.94065645841247e-324, 0.785398163397449], [2.25, 3]}
CP(2) => {[-1.36026017793925, -1], [0.456707535363579, 0.913415070727159], [0, 0], [-0.5, 0], [0.5, 1], [-4.94065645841247e-324, 0.785398163397449], [-0.5, 0], [-0.5, 0], [-4.94065645841247e-324, 0.785398163397449], [2.25, 3]}
split: 5 0.392699 (628)
x := {[-1.6007351252398, -1], [0, 0.456707535363579], [0, 0], [-0.5, 0], [0, 0.5], [-4.94065645841247e-324, 0.392699081698724], [-1, -0.5], [-1, -0.5], [0.785398163397449, 1.5707963267949], [2.25, 3]}
CP(1) => []
x := {[-1.6007351252398, -1], [0, 0.456707535363579], [0, 0], [-0.5, 0], [0, 0.5], [0.392699081698724, 0.785398163397449], [-1, -0.5], [-1, -0.5], [0.785398163397449, 1.5707963267949], [2.25, 3]}
CP(1) => []
x := {[-1.36026017793925, -1], [0.456707535363579, 0.913415070727159], [0, 0], [-0.5, 0], [0, 0.5], [-4.94065645841247e-324, 0.392699081698724], [-1, -0.5], [-1, -0.5], [0.785398163397449, 1.5707963267949], [2.25, 3]}
split: 8 1.1781 (627)
x := {[-1.36026017793925, -1], [0.456707535363579, 0.913415070727159], [0, 0], [-0.5, 0], [0, 0.5], [0.392699081698724, 0.785398163397449], [-1, -0.5], [-1, -0.5], [0.785398163397449, 1.5707963267949], [2.25, 3]}
CP(1) => []
x := {[-1.6007351252398, -1], [0, 0.456707535363579], [0, 0], [-0.5, 0], [0, 0.5], [-4.94065645841247e-324, 0.785398163397449], [-0.5, 0], [-1, -0.5], [0.785398163397449, 1.5707963267949], [2.25, 3]}
split: 5 0.392699 (627)
x := {[-1.6007351252398, -1], [0.456707535363579, 0.913415070727159], [0, 0], [-0.5, 0], [0, 0.5], [-4.94065645841247e-324, 0.785398163397449], [-0.5, 0], [-1, -0.5], [0.785398163397449, 1.5707963267949], [2.25, 3]}
CP(2) => {[-1.36026017793925, -1], [0.456707535363579, 0.913415070727159], [0, 0], [-0.5, 0], [0, 0.5], [-4.94065645841247e-324, 0.785398163397449], [-0.5, 0], [-1, -0.5], [0.785398163397449, 1.5707963267949], [2.25, 3]}
split: 5 0.392699 (628)
x := {[-1.6007351252398, -1], [0, 0.456707535363579], [0, 0], [-0.5, 0], [0, 0.5], [-4.94065645841247e-324, 0.785398163397449], [-0.5, 0], [-0.5, 0], [0.785398163397449, 1.5707963267949], [2.25, 3]}
CP(1) => []
x := {[-1.6007351252398, -1], [0.456707535363579, 0.913415070727159], [0, 0], [-0.5, 0], [0, 0.5], [-4.94065645841247e-324, 0.785398163397449], [-0.5, 0], [-0.5, 0], [0.785398163397449, 1.5707963267949], [2.25, 3]}
CP(2) => {[-1.36026017793925, -1], [0.456707535363579, 0.913415070727159], [0, 0], [-0.5, 0], [0, 0.5], [-4.94065645841247e-324, 0.785398163397449], [-0.5, 0], [-0.5, 0], [0.785398163397449, 1.5707963267949], [2.25, 3]}
split: 5 0.392699 (628)
x := {[-1.36026017793925, -1], [0.456707535363579, 0.913415070727159], [0, 0], [-0.5, 0], [0.5, 1], [-4.94065645841247e-324, 0.392699081698724], [-1, -0.5], [-1, -0.5], [0.785398163397449, 1.5707963267949], [2.25, 3]}
CP(1) => []
x := {[-1.36026017793925, -1], [0.456707535363579, 0.913415070727159], [0, 0], [-0.5, 0], [0.5, 1], [0.392699081698724, 0.785398163397449], [-1, -0.5], [-1, -0.5], [0.785398163397449, 1.5707963267949], [2.25, 3]}
CP(1) => []
x := {[-1.6007351252398, -1], [0, 0.456707535363579], [0, 0], [-0.5, 0], [0.5, 1], [-4.94065645841247e-324, 0.785398163397449], [-0.5, 0], [-1, -0.5], [0.785398163397449, 1.5707963267949], [2.25, 3]}
CP(1) => []
x := {[-1.6007351252398, -1], [0.456707535363579, 0.913415070727159], [0, 0], [-0.5, 0], [0.5, 1], [-4.94065645841247e-324, 0.785398163397449], [-0.5, 0], [-1, -0.5], [0.785398163397449, 1.5707963267949], [2.25, 3]}
CP(2) => {[-1.36026017793925, -1], [0.456707535363579, 0.913415070727159], [0, 0], [-0.5, 0], [0.5, 1], [-4.94065645841247e-324, 0.785398163397449], [-0.5, 0], [-1, -0.5], [0.785398163397449, 1.5707963267949], [2.25, 3]}
split: 5 0.392699 (626)
x := {[-1.6007351252398, -1], [0, 0.456707535363579], [0, 0], [-0.5, 0], [0.5, 1], [-4.94065645841247e-324, 0.785398163397449], [-0.5, 0], [-0.5, 0], [0.785398163397449, 1.5707963267949], [2.25, 3]}
CP(1) => []
x := {[-1.6007351252398, -1], [0.456707535363579, 0.913415070727159], [0, 0], [-0.5, 0], [0.5, 1], [-4.94065645841247e-324, 0.785398163397449], [-0.5, 0], [-0.5, 0], [0.785398163397449, 1.5707963267949], [2.25, 3]}
CP(2) => {[-1.36026017793925, -1], [0.456707535363579, 0.913415070727159], [0, 0], [-0.5, 0], [0.5, 1], [-4.94065645841247e-324, 0.785398163397449], [-0.5, 0], [-0.5, 0], [0.785398163397449, 1.5707963267949], [2.25, 3]}
split: 5 0.392699 (626)
x := {[-1.6007351252398, -1], [0, 0.456707535363579], [0, 0], [-0.5, 0], [0, 0.5], [0.785398163397449, 1.5707963267949], [-0.5, 0], [-1, -0.5], [-4.94065645841247e-324, 0.785398163397449], [2.25, 3]}
split: 8 0.392699 (627)
x := {[-1.6007351252398, -1], [0.456707535363579, 0.913415070727159], [0, 0], [-0.5, 0], [0, 0.5], [0.785398163397449, 1.5707963267949], [-0.5, 0], [-1, -0.5], [-4.94065645841247e-324, 0.785398163397449], [2.25, 3]}
CP(1) => []
x := {[-1.6007351252398, -1], [0, 0.456707535363579], [0, 0], [-0.5, 0], [0, 0.5], [0.785398163397449, 1.5707963267949], [-0.5, 0], [-0.5, 0], [-4.94065645841247e-324, 0.785398163397449], [2.25, 3]}
split: 8 0.392699 (627)
x := {[-1.6007351252398, -1], [0.456707535363579, 0.913415070727159], [0, 0], [-0.5, 0], [0, 0.5], [0.785398163397449, 1.5707963267949], [-0.5, 0], [-0.5, 0], [-4.94065645841247e-324, 0.785398163397449], [2.25, 3]}
CP(1) => []
x := {[-1.6007351252398, -1], [0, 0.456707535363579], [0, 0], [-0.5, 0], [0.5, 1], [0.785398163397449, 1.5707963267949], [-0.5, 0], [-1, -0.5], [-4.94065645841247e-324, 0.785398163397449], [2.25, 3]}
split: 8 0.392699 (627)
x := {[-1.6007351252398, -1], [0.456707535363579, 0.913415070727159], [0, 0], [-0.5, 0], [0.5, 1], [0.785398163397449, 1.5707963267949], [-0.5, 0], [-1, -0.5], [-4.94065645841247e-324, 0.785398163397449], [2.25, 3]}
CP(2) => {[-1.36026017793925, -1], [0.456707535363579, 0.913415070727159], [0, 0], [-0.5, 0], [0.5, 1], [0.785398163397449, 1.5707963267949], [-0.5, 0], [-1, -0.5], [-4.94065645841247e-324, 0.785398163397449], [2.25, 3]}
split: 8 0.392699 (628)
x := {[-1.6007351252398, -1], [0, 0.456707535363579], [0, 0], [-0.5, 0], [0.5, 1], [0.785398163397449, 1.5707963267949], [-0.5, 0], [-0.5, 0], [-4.94065645841247e-324, 0.785398163397449], [2.25, 3]}
split: 8 0.392699 (629)
x := {[-1.6007351252398, -1], [0.456707535363579, 0.913415070727159], [0, 0], [-0.5, 0], [0.5, 1], [0.785398163397449, 1.5707963267949], [-0.5, 0], [-0.5, 0], [-4.94065645841247e-324, 0.785398163397449], [2.25, 3]}
CP(2) => {[-1.36026017793925, -1], [0.456707535363579, 0.913415070727159], [0, 0], [-0.5, 0], [0.5, 1], [0.785398163397449, 1.5707963267949], [-0.5, 0], [-0.5, 0], [-4.94065645841247e-324, 0.785398163397449], [2.25, 3]}
split: 8 0.392699 (630)
x := {[-1.6007351252398, -1], [0, 0.456707535363579], [0, 0], [-0.5, 0], [0, 0.5], [0.785398163397449, 1.17809724509617], [-1, -0.5], [-1, -0.5], [0.785398163397449, 1.5707963267949], [2.25, 3]}
CP(1) => []
x := {[-1.6007351252398, -1], [0, 0.456707535363579], [0, 0], [-0.5, 0], [0, 0.5], [1.17809724509617, 1.5707963267949], [-1, -0.5], [-1, -0.5], [0.785398163397449, 1.5707963267949], [2.25, 3]}
CP(1) => []
x := {[-1.6007351252398, -1], [0, 0.456707535363579], [0, 0], [-0.5, 0], [0, 0.5], [0.785398163397449, 1.5707963267949], [-0.5, 0], [-1, -0.5], [0.785398163397449, 1.5707963267949], [2.25, 3]}
split: 5 1.1781 (629)
x := {[-1.6007351252398, -1], [0.456707535363579, 0.913415070727159], [0, 0], [-0.5, 0], [0, 0.5], [0.785398163397449, 1.5707963267949], [-0.5, 0], [-1, -0.5], [0.785398163397449, 1.5707963267949], [2.25, 3]}
CP(1) => []
x := {[-1.6007351252398, -1], [0, 0.456707535363579], [0, 0], [-0.5, 0], [0, 0.5], [0.785398163397449, 1.5707963267949], [-0.5, 0], [-0.5, 0], [0.785398163397449, 1.5707963267949], [2.25, 3]}
CP(1) => []
x := {[-1.6007351252398, -1], [0.456707535363579, 0.913415070727159], [0, 0], [-0.5, 0], [0, 0.5], [0.785398163397449, 1.5707963267949], [-0.5, 0], [-0.5, 0], [0.785398163397449, 1.5707963267949], [2.25, 3]}
CP(1) => []
x := {[-1.6007351252398, -1], [0, 0.456707535363579], [0, 0], [-0.5, 0], [0.5, 1], [0.785398163397449, 1.17809724509617], [-1, -0.5], [-1, -0.5], [0.785398163397449, 1.5707963267949], [2.25, 3]}
CP(1) => []
x := {[-1.6007351252398, -1], [0, 0.456707535363579], [0, 0], [-0.5, 0], [0.5, 1], [1.17809724509617, 1.5707963267949], [-1, -0.5], [-1, -0.5], [0.785398163397449, 1.5707963267949], [2.25, 3]}
CP(1) => []
x := {[-1.36026017793925, -1], [0.456707535363579, 0.913415070727159], [0, 0], [-0.5, 0], [0.5, 1], [0.785398163397449, 1.17809724509617], [-1, -0.5], [-1, -0.5], [0.785398163397449, 1.5707963267949], [2.25, 3]}
CP(1) => []
x := {[-1.36026017793925, -1], [0.456707535363579, 0.913415070727159], [0, 0], [-0.5, 0], [0.5, 1], [1.17809724509617, 1.5707963267949], [-1, -0.5], [-1, -0.5], [0.785398163397449, 1.5707963267949], [2.25, 3]}
[truncated: 33,522 more rows]
