# Supplementary material for: Rigorous packing of unit squares into a circle
Source: J Glob Optim. 2018 Oct 3;73(3):547–65. doi: 10.1007/s10898-018-0711-5 (PMC6394747; doi:10.1007/s10898-018-0711-5)
Supplement: Supplementary file 1 — Supplementary material 1 (zip 65514 KB) [file 10898_2018_711_MOESM1_ESM.zip › n3/phase3/T7T16aT29.txt]

x := {[-3, 3], [-3, 3], [-4.94065645841247e-324, 1.5707963267949], [-3, 3], [-3, 3], [-4.94065645841247e-324, 1.5707963267949], [-3, 3], [-3, 3], [-4.94065645841247e-324, 1.5707963267949], [0, 3]}
CP(2) => {[-2, -1], [-1, 1], [-4.94065645841247e-324, 1.5707963267949], [-1, 1], [0, 1], [0, 0], [1, 2], [-1, 1], [-4.94065645841247e-324, 1.5707963267949], [0, 3]}
split: 9 1.5 (2)
x := {[-2, -1], [-1, 1], [-4.94065645841247e-324, 1.5707963267949], [-1, 1], [0, 1], [0, 0], [1, 2], [-1, 1], [-4.94065645841247e-324, 1.5707963267949], [0, 1.5]}
CP(1) => []
x := {[-2, -1], [-1, 1], [-4.94065645841247e-324, 1.5707963267949], [-1, 1], [0, 1], [0, 0], [1, 2], [-1, 1], [-4.94065645841247e-324, 1.5707963267949], [1.5, 3]}
split: 1 0 (2)
x := {[-2, -1], [-1, 0], [-4.94065645841247e-324, 1.5707963267949], [-1, 1], [0, 1], [0, 0], [1, 2], [-1, 1], [-4.94065645841247e-324, 1.5707963267949], [1.5, 3]}
split: 3 0 (3)
x := {[-2, -1], [0, 1], [-4.94065645841247e-324, 1.5707963267949], [-1, 1], [0, 1], [0, 0], [1, 2], [-1, 1], [-4.94065645841247e-324, 1.5707963267949], [1.5, 3]}
split: 3 0 (4)
x := {[-2, -1], [-1, 0], [-4.94065645841247e-324, 1.5707963267949], [-1, 0], [0, 1], [0, 0], [1, 2], [-1, 1], [-4.94065645841247e-324, 1.5707963267949], [1.5, 3]}
split: 7 0 (5)
x := {[-2, -1], [-1, 0], [-4.94065645841247e-324, 1.5707963267949], [0, 1], [0, 1], [0, 0], [1, 2], [-1, 1], [-4.94065645841247e-324, 1.5707963267949], [1.5, 3]}
split: 7 0 (6)
x := {[-2, -1], [0, 1], [-4.94065645841247e-324, 1.5707963267949], [-1, 0], [0, 1], [0, 0], [1, 2], [-1, 1], [-4.94065645841247e-324, 1.5707963267949], [1.5, 3]}
split: 7 0 (7)
x := {[-2, -1], [0, 1], [-4.94065645841247e-324, 1.5707963267949], [0, 1], [0, 1], [0, 0], [1, 2], [-1, 1], [-4.94065645841247e-324, 1.5707963267949], [1.5, 3]}
split: 7 0 (8)
x := {[-2, -1], [-1, 0], [-4.94065645841247e-324, 1.5707963267949], [-1, 0], [0, 1], [0, 0], [1, 2], [-1, 0], [-4.94065645841247e-324, 1.5707963267949], [1.5, 3]}
split: 2 0.785398 (9)
x := {[-2, -1], [-1, 0], [-4.94065645841247e-324, 1.5707963267949], [-1, 0], [0, 1], [0, 0], [1, 2], [0, 1], [-4.94065645841247e-324, 1.5707963267949], [1.5, 3]}
split: 2 0.785398 (10)
x := {[-2, -1], [-1, 0], [-4.94065645841247e-324, 1.5707963267949], [0, 1], [0, 1], [0, 0], [1, 2], [-1, 0], [-4.94065645841247e-324, 1.5707963267949], [1.5, 3]}
split: 2 0.785398 (11)
x := {[-2, -1], [-1, 0], [-4.94065645841247e-324, 1.5707963267949], [0, 1], [0, 1], [0, 0], [1, 2], [0, 1], [-4.94065645841247e-324, 1.5707963267949], [1.5, 3]}
split: 2 0.785398 (12)
x := {[-2, -1], [0, 1], [-4.94065645841247e-324, 1.5707963267949], [-1, 0], [0, 1], [0, 0], [1, 2], [-1, 0], [-4.94065645841247e-324, 1.5707963267949], [1.5, 3]}
split: 2 0.785398 (13)
x := {[-2, -1], [0, 1], [-4.94065645841247e-324, 1.5707963267949], [-1, 0], [0, 1], [0, 0], [1, 2], [0, 1], [-4.94065645841247e-324, 1.5707963267949], [1.5, 3]}
split: 2 0.785398 (14)
x := {[-2, -1], [0, 1], [-4.94065645841247e-324, 1.5707963267949], [0, 1], [0, 1], [0, 0], [1, 2], [-1, 0], [-4.94065645841247e-324, 1.5707963267949], [1.5, 3]}
split: 2 0.785398 (15)
x := {[-2, -1], [0, 1], [-4.94065645841247e-324, 1.5707963267949], [0, 1], [0, 1], [0, 0], [1, 2], [0, 1], [-4.94065645841247e-324, 1.5707963267949], [1.5, 3]}
split: 2 0.785398 (16)
x := {[-2, -1], [-1, 0], [-4.94065645841247e-324, 0.785398163397449], [-1, 0], [0, 1], [0, 0], [1, 2], [-1, 0], [-4.94065645841247e-324, 1.5707963267949], [1.5, 3]}
split: 8 0.785398 (17)
x := {[-2, -1], [-1, 0], [0.785398163397449, 1.5707963267949], [-1, 0], [0, 1], [0, 0], [1, 2], [-1, 0], [-4.94065645841247e-324, 1.5707963267949], [1.5, 3]}
split: 8 0.785398 (18)
x := {[-2, -1], [-1, 0], [-4.94065645841247e-324, 0.785398163397449], [-1, 0], [0, 1], [0, 0], [1, 2], [0, 1], [-4.94065645841247e-324, 1.5707963267949], [1.5, 3]}
split: 8 0.785398 (19)
x := {[-2, -1], [-1, 0], [0.785398163397449, 1.5707963267949], [-1, 0], [0, 1], [0, 0], [1, 2], [0, 1], [-4.94065645841247e-324, 1.5707963267949], [1.5, 3]}
split: 8 0.785398 (20)
x := {[-2, -1], [-1, 0], [-4.94065645841247e-324, 0.785398163397449], [0, 1], [0, 1], [0, 0], [1, 2], [-1, 0], [-4.94065645841247e-324, 1.5707963267949], [1.5, 3]}
split: 8 0.785398 (21)
x := {[-2, -1], [-1, 0], [0.785398163397449, 1.5707963267949], [0, 1], [0, 1], [0, 0], [1, 2], [-1, 0], [-4.94065645841247e-324, 1.5707963267949], [1.5, 3]}
split: 8 0.785398 (22)
x := {[-2, -1], [-1, 0], [-4.94065645841247e-324, 0.785398163397449], [0, 1], [0, 1], [0, 0], [1, 2], [0, 1], [-4.94065645841247e-324, 1.5707963267949], [1.5, 3]}
split: 8 0.785398 (23)
x := {[-2, -1], [-1, 0], [0.785398163397449, 1.5707963267949], [0, 1], [0, 1], [0, 0], [1, 2], [0, 1], [-4.94065645841247e-324, 1.5707963267949], [1.5, 3]}
split: 8 0.785398 (24)
x := {[-2, -1], [0, 1], [-4.94065645841247e-324, 0.785398163397449], [-1, 0], [0, 1], [0, 0], [1, 2], [-1, 0], [-4.94065645841247e-324, 1.5707963267949], [1.5, 3]}
split: 8 0.785398 (25)
x := {[-2, -1], [0, 1], [0.785398163397449, 1.5707963267949], [-1, 0], [0, 1], [0, 0], [1, 2], [-1, 0], [-4.94065645841247e-324, 1.5707963267949], [1.5, 3]}
split: 8 0.785398 (26)
x := {[-2, -1], [0, 1], [-4.94065645841247e-324, 0.785398163397449], [-1, 0], [0, 1], [0, 0], [1, 2], [0, 1], [-4.94065645841247e-324, 1.5707963267949], [1.5, 3]}
split: 8 0.785398 (27)
x := {[-2, -1], [0, 1], [0.785398163397449, 1.5707963267949], [-1, 0], [0, 1], [0, 0], [1, 2], [0, 1], [-4.94065645841247e-324, 1.5707963267949], [1.5, 3]}
split: 8 0.785398 (28)
x := {[-2, -1], [0, 1], [-4.94065645841247e-324, 0.785398163397449], [0, 1], [0, 1], [0, 0], [1, 2], [-1, 0], [-4.94065645841247e-324, 1.5707963267949], [1.5, 3]}
split: 8 0.785398 (29)
x := {[-2, -1], [0, 1], [0.785398163397449, 1.5707963267949], [0, 1], [0, 1], [0, 0], [1, 2], [-1, 0], [-4.94065645841247e-324, 1.5707963267949], [1.5, 3]}
split: 8 0.785398 (30)
x := {[-2, -1], [0, 1], [-4.94065645841247e-324, 0.785398163397449], [0, 1], [0, 1], [0, 0], [1, 2], [0, 1], [-4.94065645841247e-324, 1.5707963267949], [1.5, 3]}
split: 8 0.785398 (31)
x := {[-2, -1], [0, 1], [0.785398163397449, 1.5707963267949], [0, 1], [0, 1], [0, 0], [1, 2], [0, 1], [-4.94065645841247e-324, 1.5707963267949], [1.5, 3]}
split: 8 0.785398 (32)
x := {[-2, -1], [-1, 0], [-4.94065645841247e-324, 0.785398163397449], [-1, 0], [0, 1], [0, 0], [1, 2], [-1, 0], [-4.94065645841247e-324, 0.785398163397449], [1.5, 3]}
split: 9 2.25 (33)
x := {[-2, -1], [-1, 0], [-4.94065645841247e-324, 0.785398163397449], [-1, 0], [0, 1], [0, 0], [1, 2], [-1, 0], [0.785398163397449, 1.5707963267949], [1.5, 3]}
split: 9 2.25 (34)
x := {[-2, -1], [-1, 0], [0.785398163397449, 1.5707963267949], [-1, 0], [0, 1], [0, 0], [1, 2], [-1, 0], [-4.94065645841247e-324, 0.785398163397449], [1.5, 3]}
split: 9 2.25 (35)
x := {[-2, -1], [-1, 0], [0.785398163397449, 1.5707963267949], [-1, 0], [0, 1], [0, 0], [1, 2], [-1, 0], [0.785398163397449, 1.5707963267949], [1.5, 3]}
split: 9 2.25 (36)
x := {[-2, -1], [-1, 0], [-4.94065645841247e-324, 0.785398163397449], [-1, 0], [0, 1], [0, 0], [1, 2], [0, 1], [-4.94065645841247e-324, 0.785398163397449], [1.5, 3]}
split: 9 2.25 (37)
x := {[-2, -1], [-1, 0], [-4.94065645841247e-324, 0.785398163397449], [-1, 0], [0, 1], [0, 0], [1, 2], [0, 1], [0.785398163397449, 1.5707963267949], [1.5, 3]}
split: 9 2.25 (38)
x := {[-2, -1], [-1, 0], [0.785398163397449, 1.5707963267949], [-1, 0], [0, 1], [0, 0], [1, 2], [0, 1], [-4.94065645841247e-324, 0.785398163397449], [1.5, 3]}
split: 9 2.25 (39)
x := {[-2, -1], [-1, 0], [0.785398163397449, 1.5707963267949], [-1, 0], [0, 1], [0, 0], [1, 2], [0, 1], [0.785398163397449, 1.5707963267949], [1.5, 3]}
split: 9 2.25 (40)
x := {[-2, -1], [-1, 0], [-4.94065645841247e-324, 0.785398163397449], [0, 1], [0, 1], [0, 0], [1, 2], [-1, 0], [-4.94065645841247e-324, 0.785398163397449], [1.5, 3]}
split: 9 2.25 (41)
x := {[-2, -1], [-1, 0], [-4.94065645841247e-324, 0.785398163397449], [0, 1], [0, 1], [0, 0], [1, 2], [-1, 0], [0.785398163397449, 1.5707963267949], [1.5, 3]}
split: 9 2.25 (42)
x := {[-2, -1], [-1, 0], [0.785398163397449, 1.5707963267949], [0, 1], [0, 1], [0, 0], [1, 2], [-1, 0], [-4.94065645841247e-324, 0.785398163397449], [1.5, 3]}
split: 9 2.25 (43)
x := {[-2, -1], [-1, 0], [0.785398163397449, 1.5707963267949], [0, 1], [0, 1], [0, 0], [1, 2], [-1, 0], [0.785398163397449, 1.5707963267949], [1.5, 3]}
split: 9 2.25 (44)
x := {[-2, -1], [-1, 0], [-4.94065645841247e-324, 0.785398163397449], [0, 1], [0, 1], [0, 0], [1, 2], [0, 1], [-4.94065645841247e-324, 0.785398163397449], [1.5, 3]}
split: 9 2.25 (45)
x := {[-2, -1], [-1, 0], [-4.94065645841247e-324, 0.785398163397449], [0, 1], [0, 1], [0, 0], [1, 2], [0, 1], [0.785398163397449, 1.5707963267949], [1.5, 3]}
split: 9 2.25 (46)
x := {[-2, -1], [-1, 0], [0.785398163397449, 1.5707963267949], [0, 1], [0, 1], [0, 0], [1, 2], [0, 1], [-4.94065645841247e-324, 0.785398163397449], [1.5, 3]}
split: 9 2.25 (47)
x := {[-2, -1], [-1, 0], [0.785398163397449, 1.5707963267949], [0, 1], [0, 1], [0, 0], [1, 2], [0, 1], [0.785398163397449, 1.5707963267949], [1.5, 3]}
split: 9 2.25 (48)
x := {[-2, -1], [0, 1], [-4.94065645841247e-324, 0.785398163397449], [-1, 0], [0, 1], [0, 0], [1, 2], [-1, 0], [-4.94065645841247e-324, 0.785398163397449], [1.5, 3]}
split: 9 2.25 (49)
x := {[-2, -1], [0, 1], [-4.94065645841247e-324, 0.785398163397449], [-1, 0], [0, 1], [0, 0], [1, 2], [-1, 0], [0.785398163397449, 1.5707963267949], [1.5, 3]}
split: 9 2.25 (50)
x := {[-2, -1], [0, 1], [0.785398163397449, 1.5707963267949], [-1, 0], [0, 1], [0, 0], [1, 2], [-1, 0], [-4.94065645841247e-324, 0.785398163397449], [1.5, 3]}
split: 9 2.25 (51)
x := {[-2, -1], [0, 1], [0.785398163397449, 1.5707963267949], [-1, 0], [0, 1], [0, 0], [1, 2], [-1, 0], [0.785398163397449, 1.5707963267949], [1.5, 3]}
split: 9 2.25 (52)
x := {[-2, -1], [0, 1], [-4.94065645841247e-324, 0.785398163397449], [-1, 0], [0, 1], [0, 0], [1, 2], [0, 1], [-4.94065645841247e-324, 0.785398163397449], [1.5, 3]}
split: 9 2.25 (53)
x := {[-2, -1], [0, 1], [-4.94065645841247e-324, 0.785398163397449], [-1, 0], [0, 1], [0, 0], [1, 2], [0, 1], [0.785398163397449, 1.5707963267949], [1.5, 3]}
split: 9 2.25 (54)
x := {[-2, -1], [0, 1], [0.785398163397449, 1.5707963267949], [-1, 0], [0, 1], [0, 0], [1, 2], [0, 1], [-4.94065645841247e-324, 0.785398163397449], [1.5, 3]}
split: 9 2.25 (55)
x := {[-2, -1], [0, 1], [0.785398163397449, 1.5707963267949], [-1, 0], [0, 1], [0, 0], [1, 2], [0, 1], [0.785398163397449, 1.5707963267949], [1.5, 3]}
split: 9 2.25 (56)
x := {[-2, -1], [0, 1], [-4.94065645841247e-324, 0.785398163397449], [0, 1], [0, 1], [0, 0], [1, 2], [-1, 0], [-4.94065645841247e-324, 0.785398163397449], [1.5, 3]}
split: 9 2.25 (57)
x := {[-2, -1], [0, 1], [-4.94065645841247e-324, 0.785398163397449], [0, 1], [0, 1], [0, 0], [1, 2], [-1, 0], [0.785398163397449, 1.5707963267949], [1.5, 3]}
split: 9 2.25 (58)
x := {[-2, -1], [0, 1], [0.785398163397449, 1.5707963267949], [0, 1], [0, 1], [0, 0], [1, 2], [-1, 0], [-4.94065645841247e-324, 0.785398163397449], [1.5, 3]}
split: 9 2.25 (59)
x := {[-2, -1], [0, 1], [0.785398163397449, 1.5707963267949], [0, 1], [0, 1], [0, 0], [1, 2], [-1, 0], [0.785398163397449, 1.5707963267949], [1.5, 3]}
split: 9 2.25 (60)
x := {[-2, -1], [0, 1], [-4.94065645841247e-324, 0.785398163397449], [0, 1], [0, 1], [0, 0], [1, 2], [0, 1], [-4.94065645841247e-324, 0.785398163397449], [1.5, 3]}
split: 9 2.25 (61)
x := {[-2, -1], [0, 1], [-4.94065645841247e-324, 0.785398163397449], [0, 1], [0, 1], [0, 0], [1, 2], [0, 1], [0.785398163397449, 1.5707963267949], [1.5, 3]}
split: 9 2.25 (62)
x := {[-2, -1], [0, 1], [0.785398163397449, 1.5707963267949], [0, 1], [0, 1], [0, 0], [1, 2], [0, 1], [-4.94065645841247e-324, 0.785398163397449], [1.5, 3]}
split: 9 2.25 (63)
x := {[-2, -1], [0, 1], [0.785398163397449, 1.5707963267949], [0, 1], [0, 1], [0, 0], [1, 2], [0, 1], [0.785398163397449, 1.5707963267949], [1.5, 3]}
split: 9 2.25 (64)
x := {[-2, -1], [-1, 0], [-4.94065645841247e-324, 0.785398163397449], [-1, 0], [0, 1], [0, 0], [1, 2], [-1, 0], [-4.94065645841247e-324, 0.785398163397449], [1.5, 2.25]}
CP(2) => []
x := {[-2, -1], [-1, 0], [-4.94065645841247e-324, 0.785398163397449], [-1, 0], [0, 1], [0, 0], [1, 2], [-1, 0], [-4.94065645841247e-324, 0.785398163397449], [2.25, 3]}
split: 0 -1.5 (64)
x := {[-2, -1], [-1, 0], [-4.94065645841247e-324, 0.785398163397449], [-1, 0], [0, 1], [0, 0], [1, 2], [-1, 0], [0.785398163397449, 1.5707963267949], [1.5, 2.25]}
CP(2) => []
x := {[-2, -1], [-1, 0], [-4.94065645841247e-324, 0.785398163397449], [-1, 0], [0, 1], [0, 0], [1, 2], [-1, 0], [0.785398163397449, 1.5707963267949], [2.25, 3]}
split: 0 -1.5 (64)
x := {[-2, -1], [-1, 0], [0.785398163397449, 1.5707963267949], [-1, 0], [0, 1], [0, 0], [1, 2], [-1, 0], [-4.94065645841247e-324, 0.785398163397449], [1.5, 2.25]}
CP(2) => []
x := {[-2, -1], [-1, 0], [0.785398163397449, 1.5707963267949], [-1, 0], [0, 1], [0, 0], [1, 2], [-1, 0], [-4.94065645841247e-324, 0.785398163397449], [2.25, 3]}
split: 0 -1.5 (64)
x := {[-2, -1], [-1, 0], [0.785398163397449, 1.5707963267949], [-1, 0], [0, 1], [0, 0], [1, 2], [-1, 0], [0.785398163397449, 1.5707963267949], [1.5, 2.25]}
CP(2) => {[-1.42680679131596, -1], [-1, 0], [0.785398163397449, 1.5707963267949], [-0.761239574833685, 0], [0, 0.761239574833685], [0, 0], [1, 1.42680679131596], [-1, 0], [0.785398163397449, 1.5707963267949], [1.5, 2.25]}
split: 1 -0.5 (65)
x := {[-2, -1], [-1, 0], [0.785398163397449, 1.5707963267949], [-1, 0], [0, 1], [0, 0], [1, 2], [-1, 0], [0.785398163397449, 1.5707963267949], [2.25, 3]}
split: 0 -1.5 (66)
x := {[-2, -1], [-1, 0], [-4.94065645841247e-324, 0.785398163397449], [-1, 0], [0, 1], [0, 0], [1, 2], [0, 1], [-4.94065645841247e-324, 0.785398163397449], [1.5, 2.25]}
CP(2) => []
x := {[-2, -1], [-1, 0], [-4.94065645841247e-324, 0.785398163397449], [-1, 0], [0, 1], [0, 0], [1, 2], [0, 1], [-4.94065645841247e-324, 0.785398163397449], [2.25, 3]}
split: 0 -1.5 (66)
x := {[-2, -1], [-1, 0], [-4.94065645841247e-324, 0.785398163397449], [-1, 0], [0, 1], [0, 0], [1, 2], [0, 1], [0.785398163397449, 1.5707963267949], [1.5, 2.25]}
CP(2) => []
x := {[-2, -1], [-1, 0], [-4.94065645841247e-324, 0.785398163397449], [-1, 0], [0, 1], [0, 0], [1, 2], [0, 1], [0.785398163397449, 1.5707963267949], [2.25, 3]}
split: 0 -1.5 (66)
x := {[-2, -1], [-1, 0], [0.785398163397449, 1.5707963267949], [-1, 0], [0, 1], [0, 0], [1, 2], [0, 1], [-4.94065645841247e-324, 0.785398163397449], [1.5, 2.25]}
CP(2) => []
x := {[-2, -1], [-1, 0], [0.785398163397449, 1.5707963267949], [-1, 0], [0, 1], [0, 0], [1, 2], [0, 1], [-4.94065645841247e-324, 0.785398163397449], [2.25, 3]}
split: 0 -1.5 (66)
x := {[-2, -1], [-1, 0], [0.785398163397449, 1.5707963267949], [-1, 0], [0, 1], [0, 0], [1, 2], [0, 1], [0.785398163397449, 1.5707963267949], [1.5, 2.25]}
CP(2) => {[-1.42680679131596, -1], [-1, 0], [0.785398163397449, 1.5707963267949], [-0.761239574833685, 0], [0, 0.761239574833685], [0, 0], [1, 1.42680679131596], [0, 1], [0.785398163397449, 1.5707963267949], [1.5, 2.25]}
split: 1 -0.5 (67)
x := {[-2, -1], [-1, 0], [0.785398163397449, 1.5707963267949], [-1, 0], [0, 1], [0, 0], [1, 2], [0, 1], [0.785398163397449, 1.5707963267949], [2.25, 3]}
split: 0 -1.5 (68)
x := {[-2, -1], [-1, 0], [-4.94065645841247e-324, 0.785398163397449], [0, 1], [0, 1], [0, 0], [1, 2], [-1, 0], [-4.94065645841247e-324, 0.785398163397449], [1.5, 2.25]}
CP(2) => []
x := {[-2, -1], [-1, 0], [-4.94065645841247e-324, 0.785398163397449], [0, 1], [0, 1], [0, 0], [1, 2], [-1, 0], [-4.94065645841247e-324, 0.785398163397449], [2.25, 3]}
split: 0 -1.5 (68)
x := {[-2, -1], [-1, 0], [-4.94065645841247e-324, 0.785398163397449], [0, 1], [0, 1], [0, 0], [1, 2], [-1, 0], [0.785398163397449, 1.5707963267949], [1.5, 2.25]}
CP(2) => []
x := {[-2, -1], [-1, 0], [-4.94065645841247e-324, 0.785398163397449], [0, 1], [0, 1], [0, 0], [1, 2], [-1, 0], [0.785398163397449, 1.5707963267949], [2.25, 3]}
split: 0 -1.5 (68)
x := {[-2, -1], [-1, 0], [0.785398163397449, 1.5707963267949], [0, 1], [0, 1], [0, 0], [1, 2], [-1, 0], [-4.94065645841247e-324, 0.785398163397449], [1.5, 2.25]}
CP(2) => []
x := {[-2, -1], [-1, 0], [0.785398163397449, 1.5707963267949], [0, 1], [0, 1], [0, 0], [1, 2], [-1, 0], [-4.94065645841247e-324, 0.785398163397449], [2.25, 3]}
split: 0 -1.5 (68)
x := {[-2, -1], [-1, 0], [0.785398163397449, 1.5707963267949], [0, 1], [0, 1], [0, 0], [1, 2], [-1, 0], [0.785398163397449, 1.5707963267949], [1.5, 2.25]}
CP(2) => {[-1.42680679131596, -1], [-1, 0], [0.785398163397449, 1.5707963267949], [0, 0.761239574833685], [0, 0.761239574833685], [0, 0], [1, 1.42680679131596], [-1, 0], [0.785398163397449, 1.5707963267949], [1.5, 2.25]}
split: 1 -0.5 (69)
x := {[-2, -1], [-1, 0], [0.785398163397449, 1.5707963267949], [0, 1], [0, 1], [0, 0], [1, 2], [-1, 0], [0.785398163397449, 1.5707963267949], [2.25, 3]}
split: 0 -1.5 (70)
x := {[-2, -1], [-1, 0], [-4.94065645841247e-324, 0.785398163397449], [0, 1], [0, 1], [0, 0], [1, 2], [0, 1], [-4.94065645841247e-324, 0.785398163397449], [1.5, 2.25]}
CP(2) => []
x := {[-2, -1], [-1, 0], [-4.94065645841247e-324, 0.785398163397449], [0, 1], [0, 1], [0, 0], [1, 2], [0, 1], [-4.94065645841247e-324, 0.785398163397449], [2.25, 3]}
split: 0 -1.5 (70)
x := {[-2, -1], [-1, 0], [-4.94065645841247e-324, 0.785398163397449], [0, 1], [0, 1], [0, 0], [1, 2], [0, 1], [0.785398163397449, 1.5707963267949], [1.5, 2.25]}
CP(2) => []
x := {[-2, -1], [-1, 0], [-4.94065645841247e-324, 0.785398163397449], [0, 1], [0, 1], [0, 0], [1, 2], [0, 1], [0.785398163397449, 1.5707963267949], [2.25, 3]}
split: 0 -1.5 (70)
x := {[-2, -1], [-1, 0], [0.785398163397449, 1.5707963267949], [0, 1], [0, 1], [0, 0], [1, 2], [0, 1], [-4.94065645841247e-324, 0.785398163397449], [1.5, 2.25]}
CP(2) => []
x := {[-2, -1], [-1, 0], [0.785398163397449, 1.5707963267949], [0, 1], [0, 1], [0, 0], [1, 2], [0, 1], [-4.94065645841247e-324, 0.785398163397449], [2.25, 3]}
split: 0 -1.5 (70)
x := {[-2, -1], [-1, 0], [0.785398163397449, 1.5707963267949], [0, 1], [0, 1], [0, 0], [1, 2], [0, 1], [0.785398163397449, 1.5707963267949], [1.5, 2.25]}
CP(2) => {[-1.42680679131596, -1], [-1, 0], [0.785398163397449, 1.5707963267949], [0, 0.761239574833685], [0, 0.761239574833685], [0, 0], [1, 1.42680679131596], [0, 1], [0.785398163397449, 1.5707963267949], [1.5, 2.25]}
split: 1 -0.5 (71)
x := {[-2, -1], [-1, 0], [0.785398163397449, 1.5707963267949], [0, 1], [0, 1], [0, 0], [1, 2], [0, 1], [0.785398163397449, 1.5707963267949], [2.25, 3]}
split: 0 -1.5 (72)
x := {[-2, -1], [0, 1], [-4.94065645841247e-324, 0.785398163397449], [-1, 0], [0, 1], [0, 0], [1, 2], [-1, 0], [-4.94065645841247e-324, 0.785398163397449], [1.5, 2.25]}
CP(2) => []
x := {[-2, -1], [0, 1], [-4.94065645841247e-324, 0.785398163397449], [-1, 0], [0, 1], [0, 0], [1, 2], [-1, 0], [-4.94065645841247e-324, 0.785398163397449], [2.25, 3]}
split: 0 -1.5 (72)
x := {[-2, -1], [0, 1], [-4.94065645841247e-324, 0.785398163397449], [-1, 0], [0, 1], [0, 0], [1, 2], [-1, 0], [0.785398163397449, 1.5707963267949], [1.5, 2.25]}
CP(2) => []
x := {[-2, -1], [0, 1], [-4.94065645841247e-324, 0.785398163397449], [-1, 0], [0, 1], [0, 0], [1, 2], [-1, 0], [0.785398163397449, 1.5707963267949], [2.25, 3]}
split: 0 -1.5 (72)
x := {[-2, -1], [0, 1], [0.785398163397449, 1.5707963267949], [-1, 0], [0, 1], [0, 0], [1, 2], [-1, 0], [-4.94065645841247e-324, 0.785398163397449], [1.5, 2.25]}
CP(2) => []
x := {[-2, -1], [0, 1], [0.785398163397449, 1.5707963267949], [-1, 0], [0, 1], [0, 0], [1, 2], [-1, 0], [-4.94065645841247e-324, 0.785398163397449], [2.25, 3]}
split: 0 -1.5 (72)
x := {[-2, -1], [0, 1], [0.785398163397449, 1.5707963267949], [-1, 0], [0, 1], [0, 0], [1, 2], [-1, 0], [0.785398163397449, 1.5707963267949], [1.5, 2.25]}
CP(2) => {[-1.42680679131596, -1], [0, 1], [0.785398163397449, 1.5707963267949], [-0.761239574833685, 0], [0, 0.761239574833685], [0, 0], [1, 1.42680679131596], [-1, 0], [0.785398163397449, 1.5707963267949], [1.5, 2.25]}
split: 1 0.5 (73)
x := {[-2, -1], [0, 1], [0.785398163397449, 1.5707963267949], [-1, 0], [0, 1], [0, 0], [1, 2], [-1, 0], [0.785398163397449, 1.5707963267949], [2.25, 3]}
split: 0 -1.5 (74)
x := {[-2, -1], [0, 1], [-4.94065645841247e-324, 0.785398163397449], [-1, 0], [0, 1], [0, 0], [1, 2], [0, 1], [-4.94065645841247e-324, 0.785398163397449], [1.5, 2.25]}
CP(2) => []
x := {[-2, -1], [0, 1], [-4.94065645841247e-324, 0.785398163397449], [-1, 0], [0, 1], [0, 0], [1, 2], [0, 1], [-4.94065645841247e-324, 0.785398163397449], [2.25, 3]}
split: 0 -1.5 (74)
x := {[-2, -1], [0, 1], [-4.94065645841247e-324, 0.785398163397449], [-1, 0], [0, 1], [0, 0], [1, 2], [0, 1], [0.785398163397449, 1.5707963267949], [1.5, 2.25]}
CP(2) => []
x := {[-2, -1], [0, 1], [-4.94065645841247e-324, 0.785398163397449], [-1, 0], [0, 1], [0, 0], [1, 2], [0, 1], [0.785398163397449, 1.5707963267949], [2.25, 3]}
split: 0 -1.5 (74)
x := {[-2, -1], [0, 1], [0.785398163397449, 1.5707963267949], [-1, 0], [0, 1], [0, 0], [1, 2], [0, 1], [-4.94065645841247e-324, 0.785398163397449], [1.5, 2.25]}
CP(2) => []
x := {[-2, -1], [0, 1], [0.785398163397449, 1.5707963267949], [-1, 0], [0, 1], [0, 0], [1, 2], [0, 1], [-4.94065645841247e-324, 0.785398163397449], [2.25, 3]}
split: 0 -1.5 (74)
x := {[-2, -1], [0, 1], [0.785398163397449, 1.5707963267949], [-1, 0], [0, 1], [0, 0], [1, 2], [0, 1], [0.785398163397449, 1.5707963267949], [1.5, 2.25]}
CP(2) => {[-1.42680679131596, -1], [0, 1], [0.785398163397449, 1.5707963267949], [-0.761239574833685, 0], [0, 0.761239574833685], [0, 0], [1, 1.42680679131596], [0, 1], [0.785398163397449, 1.5707963267949], [1.5, 2.25]}
split: 1 0.5 (75)
x := {[-2, -1], [0, 1], [0.785398163397449, 1.5707963267949], [-1, 0], [0, 1], [0, 0], [1, 2], [0, 1], [0.785398163397449, 1.5707963267949], [2.25, 3]}
split: 0 -1.5 (76)
x := {[-2, -1], [0, 1], [-4.94065645841247e-324, 0.785398163397449], [0, 1], [0, 1], [0, 0], [1, 2], [-1, 0], [-4.94065645841247e-324, 0.785398163397449], [1.5, 2.25]}
CP(2) => []
x := {[-2, -1], [0, 1], [-4.94065645841247e-324, 0.785398163397449], [0, 1], [0, 1], [0, 0], [1, 2], [-1, 0], [-4.94065645841247e-324, 0.785398163397449], [2.25, 3]}
split: 0 -1.5 (76)
x := {[-2, -1], [0, 1], [-4.94065645841247e-324, 0.785398163397449], [0, 1], [0, 1], [0, 0], [1, 2], [-1, 0], [0.785398163397449, 1.5707963267949], [1.5, 2.25]}
CP(2) => []
x := {[-2, -1], [0, 1], [-4.94065645841247e-324, 0.785398163397449], [0, 1], [0, 1], [0, 0], [1, 2], [-1, 0], [0.785398163397449, 1.5707963267949], [2.25, 3]}
split: 0 -1.5 (76)
x := {[-2, -1], [0, 1], [0.785398163397449, 1.5707963267949], [0, 1], [0, 1], [0, 0], [1, 2], [-1, 0], [-4.94065645841247e-324, 0.785398163397449], [1.5, 2.25]}
CP(2) => []
x := {[-2, -1], [0, 1], [0.785398163397449, 1.5707963267949], [0, 1], [0, 1], [0, 0], [1, 2], [-1, 0], [-4.94065645841247e-324, 0.785398163397449], [2.25, 3]}
split: 0 -1.5 (76)
x := {[-2, -1], [0, 1], [0.785398163397449, 1.5707963267949], [0, 1], [0, 1], [0, 0], [1, 2], [-1, 0], [0.785398163397449, 1.5707963267949], [1.5, 2.25]}
CP(2) => {[-1.42680679131596, -1], [0, 1], [0.785398163397449, 1.5707963267949], [0, 0.761239574833685], [0, 0.761239574833685], [0, 0], [1, 1.42680679131596], [-1, 0], [0.785398163397449, 1.5707963267949], [1.5, 2.25]}
split: 1 0.5 (77)
x := {[-2, -1], [0, 1], [0.785398163397449, 1.5707963267949], [0, 1], [0, 1], [0, 0], [1, 2], [-1, 0], [0.785398163397449, 1.5707963267949], [2.25, 3]}
split: 0 -1.5 (78)
x := {[-2, -1], [0, 1], [-4.94065645841247e-324, 0.785398163397449], [0, 1], [0, 1], [0, 0], [1, 2], [0, 1], [-4.94065645841247e-324, 0.785398163397449], [1.5, 2.25]}
CP(2) => []
x := {[-2, -1], [0, 1], [-4.94065645841247e-324, 0.785398163397449], [0, 1], [0, 1], [0, 0], [1, 2], [0, 1], [-4.94065645841247e-324, 0.785398163397449], [2.25, 3]}
split: 0 -1.5 (78)
x := {[-2, -1], [0, 1], [-4.94065645841247e-324, 0.785398163397449], [0, 1], [0, 1], [0, 0], [1, 2], [0, 1], [0.785398163397449, 1.5707963267949], [1.5, 2.25]}
CP(2) => []
x := {[-2, -1], [0, 1], [-4.94065645841247e-324, 0.785398163397449], [0, 1], [0, 1], [0, 0], [1, 2], [0, 1], [0.785398163397449, 1.5707963267949], [2.25, 3]}
split: 0 -1.5 (78)
x := {[-2, -1], [0, 1], [0.785398163397449, 1.5707963267949], [0, 1], [0, 1], [0, 0], [1, 2], [0, 1], [-4.94065645841247e-324, 0.785398163397449], [1.5, 2.25]}
CP(2) => []
x := {[-2, -1], [0, 1], [0.785398163397449, 1.5707963267949], [0, 1], [0, 1], [0, 0], [1, 2], [0, 1], [-4.94065645841247e-324, 0.785398163397449], [2.25, 3]}
split: 0 -1.5 (78)
x := {[-2, -1], [0, 1], [0.785398163397449, 1.5707963267949], [0, 1], [0, 1], [0, 0], [1, 2], [0, 1], [0.785398163397449, 1.5707963267949], [1.5, 2.25]}
CP(2) => {[-1.42680679131596, -1], [0, 1], [0.785398163397449, 1.5707963267949], [0, 0.761239574833685], [0, 0.761239574833685], [0, 0], [1, 1.42680679131596], [0, 1], [0.785398163397449, 1.5707963267949], [1.5, 2.25]}
split: 1 0.5 (79)
x := {[-2, -1], [0, 1], [0.785398163397449, 1.5707963267949], [0, 1], [0, 1], [0, 0], [1, 2], [0, 1], [0.785398163397449, 1.5707963267949], [2.25, 3]}
split: 0 -1.5 (80)
x := {[-2, -1.5], [-1, 0], [-4.94065645841247e-324, 0.785398163397449], [-1, 0], [0, 1], [0, 0], [1, 2], [-1, 0], [-4.94065645841247e-324, 0.785398163397449], [2.25, 3]}
CP(4) => {[-1.93606821860723, -1.5], [-0.5, 0], [-4.94065645841247e-324, 0.383937310709108], [-1, 0], [0, 1], [0, 0], [1, 2], [-1, 0], [-4.94065645841247e-324, 0.785398163397449], [2.25, 3]}
split: 3 -0.5 (81)
x := {[-1.5, -1], [-1, 0], [-4.94065645841247e-324, 0.785398163397449], [-1, 0], [0, 1], [0, 0], [1, 2], [-1, 0], [-4.94065645841247e-324, 0.785398163397449], [2.25, 3]}
split: 1 -0.5 (82)
x := {[-2, -1.5], [-1, 0], [-4.94065645841247e-324, 0.785398163397449], [-1, 0], [0, 1], [0, 0], [1, 2], [-1, 0], [0.785398163397449, 1.5707963267949], [2.25, 3]}
CP(4) => {[-1.93606821860723, -1.5], [-0.5, 0], [-4.94065645841247e-324, 0.383937310709108], [-1, 0], [0, 1], [0, 0], [1, 2], [-1, 0], [0.785398163397449, 1.5707963267949], [2.25, 3]}
split: 3 -0.5 (83)
x := {[-1.5, -1], [-1, 0], [-4.94065645841247e-324, 0.785398163397449], [-1, 0], [0, 1], [0, 0], [1, 2], [-1, 0], [0.785398163397449, 1.5707963267949], [2.25, 3]}
split: 1 -0.5 (84)
x := {[-2, -1.5], [-1, 0], [0.785398163397449, 1.5707963267949], [-1, 0], [0, 1], [0, 0], [1, 2], [-1, 0], [-4.94065645841247e-324, 0.785398163397449], [2.25, 3]}
CP(2) => {[-2, -1.5], [-0.5, 0], [0.785398163397449, 1.5707963267949], [-1, 0], [0, 1], [0, 0], [1, 2], [-1, 0], [-4.94065645841247e-324, 0.785398163397449], [2.25, 3]}
split: 3 -0.5 (85)
x := {[-1.5, -1], [-1, 0], [0.785398163397449, 1.5707963267949], [-1, 0], [0, 1], [0, 0], [1, 2], [-1, 0], [-4.94065645841247e-324, 0.785398163397449], [2.25, 3]}
split: 1 -0.5 (86)
x := {[-1.42680679131596, -1], [-1, -0.5], [0.785398163397449, 1.5707963267949], [-0.761239574833685, 0], [0, 0.761239574833685], [0, 0], [1, 1.42680679131596], [-1, 0], [0.785398163397449, 1.5707963267949], [1.5, 2.25]}
CP(2) => {[-1.35936264313632, -1], [-1, -0.5], [0.785398163397449, 1.5611882734062], [-0.761239574833685, 0], [0, 0.761239574833685], [0, 0], [1, 1.42680679131596], [-1, 0], [0.785398163397449, 1.5707963267949], [1.5, 2.25]}
split: 7 -0.5 (87)
x := {[-1.42680679131596, -1], [-0.5, 0], [0.785398163397449, 1.5707963267949], [-0.761239574833685, 0], [0, 0.761239574833685], [0, 0], [1, 1.42680679131596], [-1, 0], [0.785398163397449, 1.5707963267949], [1.5, 2.25]}
split: 7 -0.5 (88)
x := {[-2, -1.5], [-1, 0], [0.785398163397449, 1.5707963267949], [-1, 0], [0, 1], [0, 0], [1, 2], [-1, 0], [0.785398163397449, 1.5707963267949], [2.25, 3]}
CP(2) => {[-2, -1.5], [-0.5, 0], [0.785398163397449, 1.5707963267949], [-1, 0], [0, 1], [0, 0], [1, 2], [-1, 0], [0.785398163397449, 1.5707963267949], [2.25, 3]}
split: 3 -0.5 (89)
x := {[-1.5, -1], [-1, 0], [0.785398163397449, 1.5707963267949], [-1, 0], [0, 1], [0, 0], [1, 2], [-1, 0], [0.785398163397449, 1.5707963267949], [2.25, 3]}
split: 1 -0.5 (90)
x := {[-2, -1.5], [-1, 0], [-4.94065645841247e-324, 0.785398163397449], [-1, 0], [0, 1], [0, 0], [1, 2], [0, 1], [-4.94065645841247e-324, 0.785398163397449], [2.25, 3]}
CP(4) => {[-1.93606821860723, -1.5], [-0.5, 0], [-4.94065645841247e-324, 0.383937310709108], [-1, 0], [0, 1], [0, 0], [1, 2], [0, 1], [-4.94065645841247e-324, 0.785398163397449], [2.25, 3]}
split: 3 -0.5 (91)
x := {[-1.5, -1], [-1, 0], [-4.94065645841247e-324, 0.785398163397449], [-1, 0], [0, 1], [0, 0], [1, 2], [0, 1], [-4.94065645841247e-324, 0.785398163397449], [2.25, 3]}
split: 1 -0.5 (92)
x := {[-2, -1.5], [-1, 0], [-4.94065645841247e-324, 0.785398163397449], [-1, 0], [0, 1], [0, 0], [1, 2], [0, 1], [0.785398163397449, 1.5707963267949], [2.25, 3]}
CP(4) => {[-1.93606821860723, -1.5], [-0.5, 0], [-4.94065645841247e-324, 0.383937310709108], [-1, 0], [0, 1], [0, 0], [1, 2], [0, 1], [0.785398163397449, 1.5707963267949], [2.25, 3]}
split: 3 -0.5 (93)
x := {[-1.5, -1], [-1, 0], [-4.94065645841247e-324, 0.785398163397449], [-1, 0], [0, 1], [0, 0], [1, 2], [0, 1], [0.785398163397449, 1.5707963267949], [2.25, 3]}
split: 1 -0.5 (94)
x := {[-2, -1.5], [-1, 0], [0.785398163397449, 1.5707963267949], [-1, 0], [0, 1], [0, 0], [1, 2], [0, 1], [-4.94065645841247e-324, 0.785398163397449], [2.25, 3]}
CP(2) => {[-2, -1.5], [-0.5, 0], [0.785398163397449, 1.5707963267949], [-1, 0], [0, 1], [0, 0], [1, 2], [0, 1], [-4.94065645841247e-324, 0.785398163397449], [2.25, 3]}
split: 3 -0.5 (95)
x := {[-1.5, -1], [-1, 0], [0.785398163397449, 1.5707963267949], [-1, 0], [0, 1], [0, 0], [1, 2], [0, 1], [-4.94065645841247e-324, 0.785398163397449], [2.25, 3]}
split: 1 -0.5 (96)
x := {[-1.42680679131596, -1], [-1, -0.5], [0.785398163397449, 1.5707963267949], [-0.761239574833685, 0], [0, 0.761239574833685], [0, 0], [1, 1.42680679131596], [0, 1], [0.785398163397449, 1.5707963267949], [1.5, 2.25]}
CP(2) => {[-1.35936264313632, -1], [-1, -0.5], [0.785398163397449, 1.5611882734062], [-0.761239574833685, 0], [0, 0.761239574833685], [0, 0], [1, 1.42680679131596], [0, 1], [0.785398163397449, 1.5707963267949], [1.5, 2.25]}
split: 7 0.5 (97)
x := {[-1.42680679131596, -1], [-0.5, 0], [0.785398163397449, 1.5707963267949], [-0.761239574833685, 0], [0, 0.761239574833685], [0, 0], [1, 1.42680679131596], [0, 1], [0.785398163397449, 1.5707963267949], [1.5, 2.25]}
split: 7 0.5 (98)
x := {[-2, -1.5], [-1, 0], [0.785398163397449, 1.5707963267949], [-1, 0], [0, 1], [0, 0], [1, 2], [0, 1], [0.785398163397449, 1.5707963267949], [2.25, 3]}
CP(2) => {[-2, -1.5], [-0.5, 0], [0.785398163397449, 1.5707963267949], [-1, 0], [0, 1], [0, 0], [1, 2], [0, 1], [0.785398163397449, 1.5707963267949], [2.25, 3]}
split: 3 -0.5 (99)
x := {[-1.5, -1], [-1, 0], [0.785398163397449, 1.5707963267949], [-1, 0], [0, 1], [0, 0], [1, 2], [0, 1], [0.785398163397449, 1.5707963267949], [2.25, 3]}
split: 1 -0.5 (100)
x := {[-2, -1.5], [-1, 0], [-4.94065645841247e-324, 0.785398163397449], [0, 1], [0, 1], [0, 0], [1, 2], [-1, 0], [-4.94065645841247e-324, 0.785398163397449], [2.25, 3]}
CP(4) => {[-1.93606821860723, -1.5], [-0.5, 0], [-4.94065645841247e-324, 0.383937310709108], [0, 1], [0, 1], [0, 0], [1, 2], [-1, 0], [-4.94065645841247e-324, 0.785398163397449], [2.25, 3]}
split: 3 0.5 (101)
x := {[-1.5, -1], [-1, 0], [-4.94065645841247e-324, 0.785398163397449], [0, 1], [0, 1], [0, 0], [1, 2], [-1, 0], [-4.94065645841247e-324, 0.785398163397449], [2.25, 3]}
split: 1 -0.5 (102)
x := {[-2, -1.5], [-1, 0], [-4.94065645841247e-324, 0.785398163397449], [0, 1], [0, 1], [0, 0], [1, 2], [-1, 0], [0.785398163397449, 1.5707963267949], [2.25, 3]}
CP(4) => {[-1.93606821860723, -1.5], [-0.5, 0], [-4.94065645841247e-324, 0.383937310709108], [0, 1], [0, 1], [0, 0], [1, 2], [-1, 0], [0.785398163397449, 1.5707963267949], [2.25, 3]}
split: 3 0.5 (103)
x := {[-1.5, -1], [-1, 0], [-4.94065645841247e-324, 0.785398163397449], [0, 1], [0, 1], [0, 0], [1, 2], [-1, 0], [0.785398163397449, 1.5707963267949], [2.25, 3]}
split: 1 -0.5 (104)
x := {[-2, -1.5], [-1, 0], [0.785398163397449, 1.5707963267949], [0, 1], [0, 1], [0, 0], [1, 2], [-1, 0], [-4.94065645841247e-324, 0.785398163397449], [2.25, 3]}
CP(2) => {[-2, -1.5], [-0.5, 0], [0.785398163397449, 1.5707963267949], [0, 1], [0, 1], [0, 0], [1, 2], [-1, 0], [-4.94065645841247e-324, 0.785398163397449], [2.25, 3]}
split: 3 0.5 (105)
x := {[-1.5, -1], [-1, 0], [0.785398163397449, 1.5707963267949], [0, 1], [0, 1], [0, 0], [1, 2], [-1, 0], [-4.94065645841247e-324, 0.785398163397449], [2.25, 3]}
split: 1 -0.5 (106)
x := {[-1.42680679131596, -1], [-1, -0.5], [0.785398163397449, 1.5707963267949], [0, 0.761239574833685], [0, 0.761239574833685], [0, 0], [1, 1.42680679131596], [-1, 0], [0.785398163397449, 1.5707963267949], [1.5, 2.25]}
CP(2) => {[-1.35936264313632, -1], [-1, -0.5], [0.785398163397449, 1.5611882734062], [0, 0.761239574833685], [0, 0.761239574833685], [0, 0], [1, 1.42680679131596], [-1, 0], [0.785398163397449, 1.5707963267949], [1.5, 2.25]}
split: 7 -0.5 (107)
x := {[-1.42680679131596, -1], [-0.5, 0], [0.785398163397449, 1.5707963267949], [0, 0.761239574833685], [0, 0.761239574833685], [0, 0], [1, 1.42680679131596], [-1, 0], [0.785398163397449, 1.5707963267949], [1.5, 2.25]}
split: 7 -0.5 (108)
x := {[-2, -1.5], [-1, 0], [0.785398163397449, 1.5707963267949], [0, 1], [0, 1], [0, 0], [1, 2], [-1, 0], [0.785398163397449, 1.5707963267949], [2.25, 3]}
CP(2) => {[-2, -1.5], [-0.5, 0], [0.785398163397449, 1.5707963267949], [0, 1], [0, 1], [0, 0], [1, 2], [-1, 0], [0.785398163397449, 1.5707963267949], [2.25, 3]}
split: 3 0.5 (109)
x := {[-1.5, -1], [-1, 0], [0.785398163397449, 1.5707963267949], [0, 1], [0, 1], [0, 0], [1, 2], [-1, 0], [0.785398163397449, 1.5707963267949], [2.25, 3]}
split: 1 -0.5 (110)
x := {[-2, -1.5], [-1, 0], [-4.94065645841247e-324, 0.785398163397449], [0, 1], [0, 1], [0, 0], [1, 2], [0, 1], [-4.94065645841247e-324, 0.785398163397449], [2.25, 3]}
CP(4) => {[-1.93606821860723, -1.5], [-0.5, 0], [-4.94065645841247e-324, 0.383937310709108], [0, 1], [0, 1], [0, 0], [1, 2], [0, 1], [-4.94065645841247e-324, 0.785398163397449], [2.25, 3]}
split: 3 0.5 (111)
x := {[-1.5, -1], [-1, 0], [-4.94065645841247e-324, 0.785398163397449], [0, 1], [0, 1], [0, 0], [1, 2], [0, 1], [-4.94065645841247e-324, 0.785398163397449], [2.25, 3]}
split: 1 -0.5 (112)
x := {[-2, -1.5], [-1, 0], [-4.94065645841247e-324, 0.785398163397449], [0, 1], [0, 1], [0, 0], [1, 2], [0, 1], [0.785398163397449, 1.5707963267949], [2.25, 3]}
CP(4) => {[-1.93606821860723, -1.5], [-0.5, 0], [-4.94065645841247e-324, 0.383937310709108], [0, 1], [0, 1], [0, 0], [1, 2], [0, 1], [0.785398163397449, 1.5707963267949], [2.25, 3]}
split: 3 0.5 (113)
x := {[-1.5, -1], [-1, 0], [-4.94065645841247e-324, 0.785398163397449], [0, 1], [0, 1], [0, 0], [1, 2], [0, 1], [0.785398163397449, 1.5707963267949], [2.25, 3]}
split: 1 -0.5 (114)
x := {[-2, -1.5], [-1, 0], [0.785398163397449, 1.5707963267949], [0, 1], [0, 1], [0, 0], [1, 2], [0, 1], [-4.94065645841247e-324, 0.785398163397449], [2.25, 3]}
CP(2) => {[-2, -1.5], [-0.5, 0], [0.785398163397449, 1.5707963267949], [0, 1], [0, 1], [0, 0], [1, 2], [0, 1], [-4.94065645841247e-324, 0.785398163397449], [2.25, 3]}
split: 3 0.5 (115)
x := {[-1.5, -1], [-1, 0], [0.785398163397449, 1.5707963267949], [0, 1], [0, 1], [0, 0], [1, 2], [0, 1], [-4.94065645841247e-324, 0.785398163397449], [2.25, 3]}
split: 1 -0.5 (116)
x := {[-1.42680679131596, -1], [-1, -0.5], [0.785398163397449, 1.5707963267949], [0, 0.761239574833685], [0, 0.761239574833685], [0, 0], [1, 1.42680679131596], [0, 1], [0.785398163397449, 1.5707963267949], [1.5, 2.25]}
CP(2) => {[-1.35936264313632, -1], [-1, -0.5], [0.785398163397449, 1.5611882734062], [0, 0.761239574833685], [0, 0.761239574833685], [0, 0], [1, 1.42680679131596], [0, 1], [0.785398163397449, 1.5707963267949], [1.5, 2.25]}
split: 7 0.5 (117)
x := {[-1.42680679131596, -1], [-0.5, 0], [0.785398163397449, 1.5707963267949], [0, 0.761239574833685], [0, 0.761239574833685], [0, 0], [1, 1.42680679131596], [0, 1], [0.785398163397449, 1.5707963267949], [1.5, 2.25]}
split: 7 0.5 (118)
x := {[-2, -1.5], [-1, 0], [0.785398163397449, 1.5707963267949], [0, 1], [0, 1], [0, 0], [1, 2], [0, 1], [0.785398163397449, 1.5707963267949], [2.25, 3]}
CP(2) => {[-2, -1.5], [-0.5, 0], [0.785398163397449, 1.5707963267949], [0, 1], [0, 1], [0, 0], [1, 2], [0, 1], [0.785398163397449, 1.5707963267949], [2.25, 3]}
split: 3 0.5 (119)
x := {[-1.5, -1], [-1, 0], [0.785398163397449, 1.5707963267949], [0, 1], [0, 1], [0, 0], [1, 2], [0, 1], [0.785398163397449, 1.5707963267949], [2.25, 3]}
split: 1 -0.5 (120)
x := {[-2, -1.5], [0, 1], [-4.94065645841247e-324, 0.785398163397449], [-1, 0], [0, 1], [0, 0], [1, 2], [-1, 0], [-4.94065645841247e-324, 0.785398163397449], [2.25, 3]}
CP(2) => []
x := {[-1.5, -1], [0, 1], [-4.94065645841247e-324, 0.785398163397449], [-1, 0], [0, 1], [0, 0], [1, 2], [-1, 0], [-4.94065645841247e-324, 0.785398163397449], [2.25, 3]}
split: 1 0.5 (120)
x := {[-2, -1.5], [0, 1], [-4.94065645841247e-324, 0.785398163397449], [-1, 0], [0, 1], [0, 0], [1, 2], [-1, 0], [0.785398163397449, 1.5707963267949], [2.25, 3]}
CP(2) => []
x := {[-1.5, -1], [0, 1], [-4.94065645841247e-324, 0.785398163397449], [-1, 0], [0, 1], [0, 0], [1, 2], [-1, 0], [0.785398163397449, 1.5707963267949], [2.25, 3]}
split: 1 0.5 (120)
x := {[-2, -1.5], [0, 1], [0.785398163397449, 1.5707963267949], [-1, 0], [0, 1], [0, 0], [1, 2], [-1, 0], [-4.94065645841247e-324, 0.785398163397449], [2.25, 3]}
CP(2) => {[-2, -1.5], [0, 0.5], [0.785398163397449, 1.5707963267949], [-1, 0], [0, 1], [0, 0], [1, 2], [-1, 0], [-4.94065645841247e-324, 0.785398163397449], [2.25, 3]}
split: 3 -0.5 (121)
x := {[-1.5, -1], [0, 1], [0.785398163397449, 1.5707963267949], [-1, 0], [0, 1], [0, 0], [1, 2], [-1, 0], [-4.94065645841247e-324, 0.785398163397449], [2.25, 3]}
split: 1 0.5 (122)
x := {[-1.42680679131596, -1], [0, 0.5], [0.785398163397449, 1.5707963267949], [-0.761239574833685, 0], [0, 0.761239574833685], [0, 0], [1, 1.42680679131596], [-1, 0], [0.785398163397449, 1.5707963267949], [1.5, 2.25]}
split: 7 -0.5 (123)
x := {[-1.42680679131596, -1], [0.5, 1], [0.785398163397449, 1.5707963267949], [-0.761239574833685, 0], [0, 0.761239574833685], [0, 0], [1, 1.42680679131596], [-1, 0], [0.785398163397449, 1.5707963267949], [1.5, 2.25]}
CP(1) => []
x := {[-2, -1.5], [0, 1], [0.785398163397449, 1.5707963267949], [-1, 0], [0, 1], [0, 0], [1, 2], [-1, 0], [0.785398163397449, 1.5707963267949], [2.25, 3]}
CP(2) => {[-2, -1.5], [0, 0.5], [0.785398163397449, 1.5707963267949], [-1, 0], [0, 1], [0, 0], [1, 2], [-1, 0], [0.785398163397449, 1.5707963267949], [2.25, 3]}
split: 3 -0.5 (123)
x := {[-1.5, -1], [0, 1], [0.785398163397449, 1.5707963267949], [-1, 0], [0, 1], [0, 0], [1, 2], [-1, 0], [0.785398163397449, 1.5707963267949], [2.25, 3]}
split: 1 0.5 (124)
x := {[-2, -1.5], [0, 1], [-4.94065645841247e-324, 0.785398163397449], [-1, 0], [0, 1], [0, 0], [1, 2], [0, 1], [-4.94065645841247e-324, 0.785398163397449], [2.25, 3]}
CP(2) => []
x := {[-1.5, -1], [0, 1], [-4.94065645841247e-324, 0.785398163397449], [-1, 0], [0, 1], [0, 0], [1, 2], [0, 1], [-4.94065645841247e-324, 0.785398163397449], [2.25, 3]}
split: 1 0.5 (124)
x := {[-2, -1.5], [0, 1], [-4.94065645841247e-324, 0.785398163397449], [-1, 0], [0, 1], [0, 0], [1, 2], [0, 1], [0.785398163397449, 1.5707963267949], [2.25, 3]}
CP(2) => []
x := {[-1.5, -1], [0, 1], [-4.94065645841247e-324, 0.785398163397449], [-1, 0], [0, 1], [0, 0], [1, 2], [0, 1], [0.785398163397449, 1.5707963267949], [2.25, 3]}
split: 1 0.5 (124)
x := {[-2, -1.5], [0, 1], [0.785398163397449, 1.5707963267949], [-1, 0], [0, 1], [0, 0], [1, 2], [0, 1], [-4.94065645841247e-324, 0.785398163397449], [2.25, 3]}
CP(2) => {[-2, -1.5], [0, 0.5], [0.785398163397449, 1.5707963267949], [-1, 0], [0, 1], [0, 0], [1, 2], [0, 1], [-4.94065645841247e-324, 0.785398163397449], [2.25, 3]}
split: 3 -0.5 (125)
x := {[-1.5, -1], [0, 1], [0.785398163397449, 1.5707963267949], [-1, 0], [0, 1], [0, 0], [1, 2], [0, 1], [-4.94065645841247e-324, 0.785398163397449], [2.25, 3]}
split: 1 0.5 (126)
x := {[-1.42680679131596, -1], [0, 0.5], [0.785398163397449, 1.5707963267949], [-0.761239574833685, 0], [0, 0.761239574833685], [0, 0], [1, 1.42680679131596], [0, 1], [0.785398163397449, 1.5707963267949], [1.5, 2.25]}
split: 7 0.5 (127)
x := {[-1.42680679131596, -1], [0.5, 1], [0.785398163397449, 1.5707963267949], [-0.761239574833685, 0], [0, 0.761239574833685], [0, 0], [1, 1.42680679131596], [0, 1], [0.785398163397449, 1.5707963267949], [1.5, 2.25]}
CP(1) => []
x := {[-2, -1.5], [0, 1], [0.785398163397449, 1.5707963267949], [-1, 0], [0, 1], [0, 0], [1, 2], [0, 1], [0.785398163397449, 1.5707963267949], [2.25, 3]}
CP(2) => {[-2, -1.5], [0, 0.5], [0.785398163397449, 1.5707963267949], [-1, 0], [0, 1], [0, 0], [1, 2], [0, 1], [0.785398163397449, 1.5707963267949], [2.25, 3]}
split: 3 -0.5 (127)
x := {[-1.5, -1], [0, 1], [0.785398163397449, 1.5707963267949], [-1, 0], [0, 1], [0, 0], [1, 2], [0, 1], [0.785398163397449, 1.5707963267949], [2.25, 3]}
split: 1 0.5 (128)
x := {[-2, -1.5], [0, 1], [-4.94065645841247e-324, 0.785398163397449], [0, 1], [0, 1], [0, 0], [1, 2], [-1, 0], [-4.94065645841247e-324, 0.785398163397449], [2.25, 3]}
CP(7) => {[-1.73034940291243, -1.5], [0, 0.5], [-4.94065645841247e-324, 0.199179998599883], [0, 1], [0, 1], [0, 0], [1, 2], [-1, 0], [-4.94065645841247e-324, 0.785398163397449], [2.25, 3]}
split: 3 0.5 (129)
x := {[-1.5, -1], [0, 1], [-4.94065645841247e-324, 0.785398163397449], [0, 1], [0, 1], [0, 0], [1, 2], [-1, 0], [-4.94065645841247e-324, 0.785398163397449], [2.25, 3]}
split: 1 0.5 (130)
x := {[-2, -1.5], [0, 1], [-4.94065645841247e-324, 0.785398163397449], [0, 1], [0, 1], [0, 0], [1, 2], [-1, 0], [0.785398163397449, 1.5707963267949], [2.25, 3]}
CP(7) => {[-1.73034940291243, -1.5], [0, 0.5], [-4.94065645841247e-324, 0.199179998599883], [0, 1], [0, 1], [0, 0], [1, 2], [-1, 0], [0.785398163397449, 1.5707963267949], [2.25, 3]}
split: 3 0.5 (131)
x := {[-1.5, -1], [0, 1], [-4.94065645841247e-324, 0.785398163397449], [0, 1], [0, 1], [0, 0], [1, 2], [-1, 0], [0.785398163397449, 1.5707963267949], [2.25, 3]}
split: 1 0.5 (132)
x := {[-2, -1.5], [0, 1], [0.785398163397449, 1.5707963267949], [0, 1], [0, 1], [0, 0], [1, 2], [-1, 0], [-4.94065645841247e-324, 0.785398163397449], [2.25, 3]}
CP(2) => {[-2, -1.5], [0, 0.5], [0.785398163397449, 1.5707963267949], [0, 1], [0, 1], [0, 0], [1, 2], [-1, 0], [-4.94065645841247e-324, 0.785398163397449], [2.25, 3]}
split: 3 0.5 (133)
x := {[-1.5, -1], [0, 1], [0.785398163397449, 1.5707963267949], [0, 1], [0, 1], [0, 0], [1, 2], [-1, 0], [-4.94065645841247e-324, 0.785398163397449], [2.25, 3]}
split: 1 0.5 (134)
x := {[-1.42680679131596, -1], [0, 0.5], [0.785398163397449, 1.5707963267949], [0, 0.761239574833685], [0, 0.761239574833685], [0, 0], [1, 1.42680679131596], [-1, 0], [0.785398163397449, 1.5707963267949], [1.5, 2.25]}
split: 7 -0.5 (135)
x := {[-1.42680679131596, -1], [0.5, 1], [0.785398163397449, 1.5707963267949], [0, 0.761239574833685], [0, 0.761239574833685], [0, 0], [1, 1.42680679131596], [-1, 0], [0.785398163397449, 1.5707963267949], [1.5, 2.25]}
split: 7 -0.5 (136)
x := {[-2, -1.5], [0, 1], [0.785398163397449, 1.5707963267949], [0, 1], [0, 1], [0, 0], [1, 2], [-1, 0], [0.785398163397449, 1.5707963267949], [2.25, 3]}
CP(2) => {[-2, -1.5], [0, 0.5], [0.785398163397449, 1.5707963267949], [0, 1], [0, 1], [0, 0], [1, 2], [-1, 0], [0.785398163397449, 1.5707963267949], [2.25, 3]}
split: 3 0.5 (137)
x := {[-1.5, -1], [0, 1], [0.785398163397449, 1.5707963267949], [0, 1], [0, 1], [0, 0], [1, 2], [-1, 0], [0.785398163397449, 1.5707963267949], [2.25, 3]}
split: 1 0.5 (138)
x := {[-2, -1.5], [0, 1], [-4.94065645841247e-324, 0.785398163397449], [0, 1], [0, 1], [0, 0], [1, 2], [0, 1], [-4.94065645841247e-324, 0.785398163397449], [2.25, 3]}
CP(7) => {[-1.73034940291243, -1.5], [0, 0.5], [-4.94065645841247e-324, 0.199179998599883], [0, 1], [0, 1], [0, 0], [1, 2], [0, 1], [-4.94065645841247e-324, 0.785398163397449], [2.25, 3]}
split: 3 0.5 (139)
x := {[-1.5, -1], [0, 1], [-4.94065645841247e-324, 0.785398163397449], [0, 1], [0, 1], [0, 0], [1, 2], [0, 1], [-4.94065645841247e-324, 0.785398163397449], [2.25, 3]}
split: 1 0.5 (140)
x := {[-2, -1.5], [0, 1], [-4.94065645841247e-324, 0.785398163397449], [0, 1], [0, 1], [0, 0], [1, 2], [0, 1], [0.785398163397449, 1.5707963267949], [2.25, 3]}
CP(7) => {[-1.73034940291243, -1.5], [0, 0.5], [-4.94065645841247e-324, 0.199179998599883], [0, 1], [0, 1], [0, 0], [1, 2], [0, 1], [0.785398163397449, 1.5707963267949], [2.25, 3]}
split: 3 0.5 (141)
x := {[-1.5, -1], [0, 1], [-4.94065645841247e-324, 0.785398163397449], [0, 1], [0, 1], [0, 0], [1, 2], [0, 1], [0.785398163397449, 1.5707963267949], [2.25, 3]}
split: 1 0.5 (142)
x := {[-2, -1.5], [0, 1], [0.785398163397449, 1.5707963267949], [0, 1], [0, 1], [0, 0], [1, 2], [0, 1], [-4.94065645841247e-324, 0.785398163397449], [2.25, 3]}
CP(2) => {[-2, -1.5], [0, 0.5], [0.785398163397449, 1.5707963267949], [0, 1], [0, 1], [0, 0], [1, 2], [0, 1], [-4.94065645841247e-324, 0.785398163397449], [2.25, 3]}
split: 3 0.5 (143)
x := {[-1.5, -1], [0, 1], [0.785398163397449, 1.5707963267949], [0, 1], [0, 1], [0, 0], [1, 2], [0, 1], [-4.94065645841247e-324, 0.785398163397449], [2.25, 3]}
split: 1 0.5 (144)
x := {[-1.42680679131596, -1], [0, 0.5], [0.785398163397449, 1.5707963267949], [0, 0.761239574833685], [0, 0.761239574833685], [0, 0], [1, 1.42680679131596], [0, 1], [0.785398163397449, 1.5707963267949], [1.5, 2.25]}
split: 7 0.5 (145)
x := {[-1.42680679131596, -1], [0.5, 1], [0.785398163397449, 1.5707963267949], [0, 0.761239574833685], [0, 0.761239574833685], [0, 0], [1, 1.42680679131596], [0, 1], [0.785398163397449, 1.5707963267949], [1.5, 2.25]}
split: 7 0.5 (146)
x := {[-2, -1.5], [0, 1], [0.785398163397449, 1.5707963267949], [0, 1], [0, 1], [0, 0], [1, 2], [0, 1], [0.785398163397449, 1.5707963267949], [2.25, 3]}
CP(2) => {[-2, -1.5], [0, 0.5], [0.785398163397449, 1.5707963267949], [0, 1], [0, 1], [0, 0], [1, 2], [0, 1], [0.785398163397449, 1.5707963267949], [2.25, 3]}
split: 3 0.5 (147)
x := {[-1.5, -1], [0, 1], [0.785398163397449, 1.5707963267949], [0, 1], [0, 1], [0, 0], [1, 2], [0, 1], [0.785398163397449, 1.5707963267949], [2.25, 3]}
split: 1 0.5 (148)
x := {[-1.93606821860723, -1.5], [-0.5, 0], [-4.94065645841247e-324, 0.383937310709108], [-1, -0.5], [0, 1], [0, 0], [1, 2], [-1, 0], [-4.94065645841247e-324, 0.785398163397449], [2.25, 3]}
CP(2) => []
x := {[-1.93606821860723, -1.5], [-0.5, 0], [-4.94065645841247e-324, 0.383937310709108], [-0.5, 0], [0, 1], [0, 0], [1, 2], [-1, 0], [-4.94065645841247e-324, 0.785398163397449], [2.25, 3]}
CP(1) => {[-1.91715741185101, -1.5], [-0.5, 0], [-4.94065645841247e-324, 0.366478509741674], [-0.5, 0], [0, 1], [0, 0], [1, 2], [-1, 0], [-4.94065645841247e-324, 0.785398163397449], [2.25, 3]}
split: 4 0.5 (148)
x := {[-1.5, -1], [-1, -0.5], [-4.94065645841247e-324, 0.785398163397449], [-1, 0], [0, 1], [0, 0], [1, 2], [-1, 0], [-4.94065645841247e-324, 0.785398163397449], [2.25, 3]}
split: 3 -0.5 (149)
x := {[-1.5, -1], [-0.5, 0], [-4.94065645841247e-324, 0.785398163397449], [-1, 0], [0, 1], [0, 0], [1, 2], [-1, 0], [-4.94065645841247e-324, 0.785398163397449], [2.25, 3]}
split: 3 -0.5 (150)
x := {[-1.93606821860723, -1.5], [-0.5, 0], [-4.94065645841247e-324, 0.383937310709108], [-1, -0.5], [0, 1], [0, 0], [1, 2], [-1, 0], [0.785398163397449, 1.5707963267949], [2.25, 3]}
CP(2) => []
x := {[-1.93606821860723, -1.5], [-0.5, 0], [-4.94065645841247e-324, 0.383937310709108], [-0.5, 0], [0, 1], [0, 0], [1, 2], [-1, 0], [0.785398163397449, 1.5707963267949], [2.25, 3]}
CP(1) => {[-1.91715741185101, -1.5], [-0.5, 0], [-4.94065645841247e-324, 0.366478509741674], [-0.5, 0], [0, 1], [0, 0], [1, 2], [-1, 0], [0.785398163397449, 1.5707963267949], [2.25, 3]}
split: 4 0.5 (150)
x := {[-1.5, -1], [-1, -0.5], [-4.94065645841247e-324, 0.785398163397449], [-1, 0], [0, 1], [0, 0], [1, 2], [-1, 0], [0.785398163397449, 1.5707963267949], [2.25, 3]}
split: 3 -0.5 (151)
x := {[-1.5, -1], [-0.5, 0], [-4.94065645841247e-324, 0.785398163397449], [-1, 0], [0, 1], [0, 0], [1, 2], [-1, 0], [0.785398163397449, 1.5707963267949], [2.25, 3]}
split: 3 -0.5 (152)
x := {[-2, -1.5], [-0.5, 0], [0.785398163397449, 1.5707963267949], [-1, -0.5], [0, 1], [0, 0], [1, 2], [-1, 0], [-4.94065645841247e-324, 0.785398163397449], [2.25, 3]}
CP(2) => {[-2, -1.5], [-0.5, 0], [0.785398163397449, 1.5707963267949], [-1, -0.5], [0.5, 1], [0, 0], [1, 2], [-1, 0], [-4.94065645841247e-324, 0.785398163397449], [2.25, 3]}
split: 6 1.5 (153)
x := {[-2, -1.5], [-0.5, 0], [0.785398163397449, 1.5707963267949], [-0.5, 0], [0, 1], [0, 0], [1, 2], [-1, 0], [-4.94065645841247e-324, 0.785398163397449], [2.25, 3]}
split: 4 0.5 (154)
x := {[-1.5, -1], [-1, -0.5], [0.785398163397449, 1.5707963267949], [-1, 0], [0, 1], [0, 0], [1, 2], [-1, 0], [-4.94065645841247e-324, 0.785398163397449], [2.25, 3]}
split: 3 -0.5 (155)
x := {[-1.5, -1], [-0.5, 0], [0.785398163397449, 1.5707963267949], [-1, 0], [0, 1], [0, 0], [1, 2], [-1, 0], [-4.94065645841247e-324, 0.785398163397449], [2.25, 3]}
split: 3 -0.5 (156)
x := {[-1.35936264313632, -1], [-1, -0.5], [0.785398163397449, 1.5611882734062], [-0.761239574833685, 0], [0, 0.761239574833685], [0, 0], [1, 1.42680679131596], [-1, -0.5], [0.785398163397449, 1.5707963267949], [1.5, 2.25]}
CP(1) => {[-1.35025747269143, -1], [-1, -0.5], [0.785398163397449, 1.55336637630821], [-0.761239574833685, 0], [0, 0.761239574833685], [0, 0], [1, 1.42341020107378], [-1, -0.5], [0.785398163397449, 1.56787871841902], [1.5, 2.25]}
split: 8 1.17664 (157)
x := {[-1.35936264313632, -1], [-1, -0.5], [0.785398163397449, 1.5611882734062], [-0.761239574833685, 0], [0, 0.761239574833685], [0, 0], [1, 1.42680679131596], [-0.5, 0], [0.785398163397449, 1.5707963267949], [1.5, 2.25]}
CP(1) => {[-1.35025747269143, -1], [-1, -0.5], [0.785398163397449, 1.55336637630821], [-0.761239574833685, 0], [0, 0.761239574833685], [0, 0], [1, 1.42680679131596], [-0.5, 0], [0.785398163397449, 1.5707963267949], [1.5, 2.25]}
split: 8 1.1781 (158)
x := {[-1.42680679131596, -1], [-0.5, 0], [0.785398163397449, 1.5707963267949], [-0.761239574833685, 0], [0, 0.761239574833685], [0, 0], [1, 1.42680679131596], [-1, -0.5], [0.785398163397449, 1.5707963267949], [1.5, 2.25]}
split: 2 1.1781 (159)
x := {[-1.42680679131596, -1], [-0.5, 0], [0.785398163397449, 1.5707963267949], [-0.761239574833685, 0], [0, 0.761239574833685], [0, 0], [1, 1.42680679131596], [-0.5, 0], [0.785398163397449, 1.5707963267949], [1.5, 2.25]}
split: 2 1.1781 (160)
x := {[-2, -1.5], [-0.5, 0], [0.785398163397449, 1.5707963267949], [-1, -0.5], [0, 1], [0, 0], [1, 2], [-1, 0], [0.785398163397449, 1.5707963267949], [2.25, 3]}
CP(2) => {[-2, -1.5], [-0.5, 0], [0.785398163397449, 1.5707963267949], [-1, -0.5], [0.5, 1], [0, 0], [1, 2], [-1, 0], [0.785398163397449, 1.5707963267949], [2.25, 3]}
split: 6 1.5 (161)
x := {[-2, -1.5], [-0.5, 0], [0.785398163397449, 1.5707963267949], [-0.5, 0], [0, 1], [0, 0], [1, 2], [-1, 0], [0.785398163397449, 1.5707963267949], [2.25, 3]}
split: 4 0.5 (162)
x := {[-1.5, -1], [-1, -0.5], [0.785398163397449, 1.5707963267949], [-1, 0], [0, 1], [0, 0], [1, 2], [-1, 0], [0.785398163397449, 1.5707963267949], [2.25, 3]}
split: 3 -0.5 (163)
x := {[-1.5, -1], [-0.5, 0], [0.785398163397449, 1.5707963267949], [-1, 0], [0, 1], [0, 0], [1, 2], [-1, 0], [0.785398163397449, 1.5707963267949], [2.25, 3]}
split: 3 -0.5 (164)
x := {[-1.93606821860723, -1.5], [-0.5, 0], [-4.94065645841247e-324, 0.383937310709108], [-1, -0.5], [0, 1], [0, 0], [1, 2], [0, 1], [-4.94065645841247e-324, 0.785398163397449], [2.25, 3]}
CP(2) => []
x := {[-1.93606821860723, -1.5], [-0.5, 0], [-4.94065645841247e-324, 0.383937310709108], [-0.5, 0], [0, 1], [0, 0], [1, 2], [0, 1], [-4.94065645841247e-324, 0.785398163397449], [2.25, 3]}
CP(1) => {[-1.91715741185101, -1.5], [-0.5, 0], [-4.94065645841247e-324, 0.366478509741674], [-0.5, 0], [0, 1], [0, 0], [1, 2], [0, 1], [-4.94065645841247e-324, 0.785398163397449], [2.25, 3]}
split: 4 0.5 (164)
x := {[-1.5, -1], [-1, -0.5], [-4.94065645841247e-324, 0.785398163397449], [-1, 0], [0, 1], [0, 0], [1, 2], [0, 1], [-4.94065645841247e-324, 0.785398163397449], [2.25, 3]}
split: 3 -0.5 (165)
x := {[-1.5, -1], [-0.5, 0], [-4.94065645841247e-324, 0.785398163397449], [-1, 0], [0, 1], [0, 0], [1, 2], [0, 1], [-4.94065645841247e-324, 0.785398163397449], [2.25, 3]}
split: 3 -0.5 (166)
x := {[-1.93606821860723, -1.5], [-0.5, 0], [-4.94065645841247e-324, 0.383937310709108], [-1, -0.5], [0, 1], [0, 0], [1, 2], [0, 1], [0.785398163397449, 1.5707963267949], [2.25, 3]}
CP(2) => []
x := {[-1.93606821860723, -1.5], [-0.5, 0], [-4.94065645841247e-324, 0.383937310709108], [-0.5, 0], [0, 1], [0, 0], [1, 2], [0, 1], [0.785398163397449, 1.5707963267949], [2.25, 3]}
CP(1) => {[-1.91715741185101, -1.5], [-0.5, 0], [-4.94065645841247e-324, 0.366478509741674], [-0.5, 0], [0, 1], [0, 0], [1, 2], [0, 1], [0.785398163397449, 1.5707963267949], [2.25, 3]}
split: 4 0.5 (166)
x := {[-1.5, -1], [-1, -0.5], [-4.94065645841247e-324, 0.785398163397449], [-1, 0], [0, 1], [0, 0], [1, 2], [0, 1], [0.785398163397449, 1.5707963267949], [2.25, 3]}
split: 3 -0.5 (167)
x := {[-1.5, -1], [-0.5, 0], [-4.94065645841247e-324, 0.785398163397449], [-1, 0], [0, 1], [0, 0], [1, 2], [0, 1], [0.785398163397449, 1.5707963267949], [2.25, 3]}
split: 3 -0.5 (168)
x := {[-2, -1.5], [-0.5, 0], [0.785398163397449, 1.5707963267949], [-1, -0.5], [0, 1], [0, 0], [1, 2], [0, 1], [-4.94065645841247e-324, 0.785398163397449], [2.25, 3]}
CP(2) => {[-2, -1.5], [-0.5, 0], [0.785398163397449, 1.5707963267949], [-1, -0.5], [0.5, 1], [0, 0], [1, 2], [0, 1], [-4.94065645841247e-324, 0.785398163397449], [2.25, 3]}
split: 6 1.5 (169)
x := {[-2, -1.5], [-0.5, 0], [0.785398163397449, 1.5707963267949], [-0.5, 0], [0, 1], [0, 0], [1, 2], [0, 1], [-4.94065645841247e-324, 0.785398163397449], [2.25, 3]}
split: 4 0.5 (170)
x := {[-1.5, -1], [-1, -0.5], [0.785398163397449, 1.5707963267949], [-1, 0], [0, 1], [0, 0], [1, 2], [0, 1], [-4.94065645841247e-324, 0.785398163397449], [2.25, 3]}
split: 3 -0.5 (171)
x := {[-1.5, -1], [-0.5, 0], [0.785398163397449, 1.5707963267949], [-1, 0], [0, 1], [0, 0], [1, 2], [0, 1], [-4.94065645841247e-324, 0.785398163397449], [2.25, 3]}
split: 3 -0.5 (172)
x := {[-1.35936264313632, -1], [-1, -0.5], [0.785398163397449, 1.5611882734062], [-0.761239574833685, 0], [0, 0.761239574833685], [0, 0], [1, 1.42680679131596], [0, 0.5], [0.785398163397449, 1.5707963267949], [1.5, 2.25]}
CP(1) => {[-1.35025747269143, -1], [-1, -0.5], [0.785398163397449, 1.55336637630821], [-0.761239574833685, 0], [0, 0.761239574833685], [0, 0], [1, 1.42680679131596], [0, 0.5], [0.785398163397449, 1.5707963267949], [1.5, 2.25]}
split: 8 1.1781 (173)
x := {[-1.35936264313632, -1], [-1, -0.5], [0.785398163397449, 1.5611882734062], [-0.761239574833685, 0], [0, 0.761239574833685], [0, 0], [1, 1.42680679131596], [0.5, 1], [0.785398163397449, 1.5707963267949], [1.5, 2.25]}
CP(2) => {[-1.33734232572562, -1], [-1, -0.5], [0.785398163397449, 1.49174671863265], [-0.761239574833685, 0], [0, 0.761239574833685], [0, 0], [1, 1.35936264313632], [0.5, 1], [0.785398163397449, 1.5611882734062], [1.5, 2.25]}
split: 8 1.17329 (174)
x := {[-1.42680679131596, -1], [-0.5, 0], [0.785398163397449, 1.5707963267949], [-0.761239574833685, 0], [0, 0.761239574833685], [0, 0], [1, 1.42680679131596], [0, 0.5], [0.785398163397449, 1.5707963267949], [1.5, 2.25]}
split: 2 1.1781 (175)
x := {[-1.42680679131596, -1], [-0.5, 0], [0.785398163397449, 1.5707963267949], [-0.761239574833685, 0], [0, 0.761239574833685], [0, 0], [1, 1.42680679131596], [0.5, 1], [0.785398163397449, 1.5707963267949], [1.5, 2.25]}
CP(2) => {[-1.42680679131596, -1], [-0.5, 0], [0.785398163397449, 1.5707963267949], [-0.761239574833685, 0], [0, 0.761239574833685], [0, 0], [1, 1.35936264313632], [0.5, 1], [0.785398163397449, 1.5611882734062], [1.5, 2.25]}
split: 2 1.1781 (176)
x := {[-2, -1.5], [-0.5, 0], [0.785398163397449, 1.5707963267949], [-1, -0.5], [0, 1], [0, 0], [1, 2], [0, 1], [0.785398163397449, 1.5707963267949], [2.25, 3]}
CP(2) => {[-2, -1.5], [-0.5, 0], [0.785398163397449, 1.5707963267949], [-1, -0.5], [0.5, 1], [0, 0], [1, 2], [0, 1], [0.785398163397449, 1.5707963267949], [2.25, 3]}
split: 6 1.5 (177)
x := {[-2, -1.5], [-0.5, 0], [0.785398163397449, 1.5707963267949], [-0.5, 0], [0, 1], [0, 0], [1, 2], [0, 1], [0.785398163397449, 1.5707963267949], [2.25, 3]}
split: 4 0.5 (178)
x := {[-1.5, -1], [-1, -0.5], [0.785398163397449, 1.5707963267949], [-1, 0], [0, 1], [0, 0], [1, 2], [0, 1], [0.785398163397449, 1.5707963267949], [2.25, 3]}
split: 3 -0.5 (179)
x := {[-1.5, -1], [-0.5, 0], [0.785398163397449, 1.5707963267949], [-1, 0], [0, 1], [0, 0], [1, 2], [0, 1], [0.785398163397449, 1.5707963267949], [2.25, 3]}
split: 3 -0.5 (180)
x := {[-1.93606821860723, -1.5], [-0.5, 0], [-4.94065645841247e-324, 0.383937310709108], [0, 0.5], [0, 1], [0, 0], [1, 2], [-1, 0], [-4.94065645841247e-324, 0.785398163397449], [2.25, 3]}
CP(1) => {[-1.91715741185101, -1.5], [-0.5, 0], [-4.94065645841247e-324, 0.366478509741674], [0, 0.5], [0, 1], [0, 0], [1, 2], [-1, 0], [-4.94065645841247e-324, 0.785398163397449], [2.25, 3]}
split: 4 0.5 (181)
x := {[-1.93606821860723, -1.5], [-0.5, 0], [-4.94065645841247e-324, 0.383937310709108], [0.5, 1], [0, 1], [0, 0], [1, 2], [-1, 0], [-4.94065645841247e-324, 0.785398163397449], [2.25, 3]}
CP(2) => {[-1.90833187731717, -1.5], [-0.5, 0], [-4.94065645841247e-324, 0.358370854398642], [0.5, 1], [0.5, 1], [0, 0], [1, 2], [-1, 0], [-4.94065645841247e-324, 0.785398163397449], [2.25, 3]}
split: 6 1.5 (182)
x := {[-1.5, -1], [-1, -0.5], [-4.94065645841247e-324, 0.785398163397449], [0, 1], [0, 1], [0, 0], [1, 2], [-1, 0], [-4.94065645841247e-324, 0.785398163397449], [2.25, 3]}
split: 3 0.5 (183)
x := {[-1.5, -1], [-0.5, 0], [-4.94065645841247e-324, 0.785398163397449], [0, 1], [0, 1], [0, 0], [1, 2], [-1, 0], [-4.94065645841247e-324, 0.785398163397449], [2.25, 3]}
split: 3 0.5 (184)
x := {[-1.93606821860723, -1.5], [-0.5, 0], [-4.94065645841247e-324, 0.383937310709108], [0, 0.5], [0, 1], [0, 0], [1, 2], [-1, 0], [0.785398163397449, 1.5707963267949], [2.25, 3]}
CP(1) => {[-1.91715741185101, -1.5], [-0.5, 0], [-4.94065645841247e-324, 0.366478509741674], [0, 0.5], [0, 1], [0, 0], [1, 2], [-1, 0], [0.785398163397449, 1.5707963267949], [2.25, 3]}
split: 4 0.5 (185)
x := {[-1.93606821860723, -1.5], [-0.5, 0], [-4.94065645841247e-324, 0.383937310709108], [0.5, 1], [0, 1], [0, 0], [1, 2], [-1, 0], [0.785398163397449, 1.5707963267949], [2.25, 3]}
CP(2) => {[-1.90833187731717, -1.5], [-0.5, 0], [-4.94065645841247e-324, 0.358370854398642], [0.5, 1], [0.5, 1], [0, 0], [1, 2], [-1, 0], [0.785398163397449, 1.5707963267949], [2.25, 3]}
split: 6 1.5 (186)
x := {[-1.5, -1], [-1, -0.5], [-4.94065645841247e-324, 0.785398163397449], [0, 1], [0, 1], [0, 0], [1, 2], [-1, 0], [0.785398163397449, 1.5707963267949], [2.25, 3]}
split: 3 0.5 (187)
x := {[-1.5, -1], [-0.5, 0], [-4.94065645841247e-324, 0.785398163397449], [0, 1], [0, 1], [0, 0], [1, 2], [-1, 0], [0.785398163397449, 1.5707963267949], [2.25, 3]}
split: 3 0.5 (188)
x := {[-2, -1.5], [-0.5, 0], [0.785398163397449, 1.5707963267949], [0, 0.5], [0, 1], [0, 0], [1, 2], [-1, 0], [-4.94065645841247e-324, 0.785398163397449], [2.25, 3]}
split: 4 0.5 (189)
x := {[-2, -1.5], [-0.5, 0], [0.785398163397449, 1.5707963267949], [0.5, 1], [0, 1], [0, 0], [1, 2], [-1, 0], [-4.94065645841247e-324, 0.785398163397449], [2.25, 3]}
CP(2) => {[-2, -1.5], [-0.5, 0], [0.785398163397449, 1.5707963267949], [0.5, 1], [0.5, 1], [0, 0], [1, 2], [-1, 0], [-4.94065645841247e-324, 0.785398163397449], [2.25, 3]}
split: 6 1.5 (190)
x := {[-1.5, -1], [-1, -0.5], [0.785398163397449, 1.5707963267949], [0, 1], [0, 1], [0, 0], [1, 2], [-1, 0], [-4.94065645841247e-324, 0.785398163397449], [2.25, 3]}
split: 3 0.5 (191)
x := {[-1.5, -1], [-0.5, 0], [0.785398163397449, 1.5707963267949], [0, 1], [0, 1], [0, 0], [1, 2], [-1, 0], [-4.94065645841247e-324, 0.785398163397449], [2.25, 3]}
split: 3 0.5 (192)
x := {[-1.35936264313632, -1], [-1, -0.5], [0.785398163397449, 1.5611882734062], [0, 0.761239574833685], [0, 0.761239574833685], [0, 0], [1, 1.42680679131596], [-1, -0.5], [0.785398163397449, 1.5707963267949], [1.5, 2.25]}
CP(1) => {[-1.35025747269143, -1], [-1, -0.5], [0.785398163397449, 1.55336637630821], [0, 0.761239574833685], [0, 0.761239574833685], [0, 0], [1, 1.42341020107378], [-1, -0.5], [0.785398163397449, 1.56787871841902], [1.5, 2.25]}
split: 8 1.17664 (193)
x := {[-1.35936264313632, -1], [-1, -0.5], [0.785398163397449, 1.5611882734062], [0, 0.761239574833685], [0, 0.761239574833685], [0, 0], [1, 1.42680679131596], [-0.5, 0], [0.785398163397449, 1.5707963267949], [1.5, 2.25]}
CP(1) => {[-1.35025747269143, -1], [-1, -0.5], [0.785398163397449, 1.55336637630821], [0, 0.761239574833685], [0, 0.761239574833685], [0, 0], [1, 1.42680679131596], [-0.5, 0], [0.785398163397449, 1.5707963267949], [1.5, 2.25]}
split: 8 1.1781 (194)
x := {[-1.42680679131596, -1], [-0.5, 0], [0.785398163397449, 1.5707963267949], [0, 0.761239574833685], [0, 0.761239574833685], [0, 0], [1, 1.42680679131596], [-1, -0.5], [0.785398163397449, 1.5707963267949], [1.5, 2.25]}
split: 2 1.1781 (195)
x := {[-1.42680679131596, -1], [-0.5, 0], [0.785398163397449, 1.5707963267949], [0, 0.761239574833685], [0, 0.761239574833685], [0, 0], [1, 1.42680679131596], [-0.5, 0], [0.785398163397449, 1.5707963267949], [1.5, 2.25]}
split: 2 1.1781 (196)
x := {[-2, -1.5], [-0.5, 0], [0.785398163397449, 1.5707963267949], [0, 0.5], [0, 1], [0, 0], [1, 2], [-1, 0], [0.785398163397449, 1.5707963267949], [2.25, 3]}
split: 4 0.5 (197)
x := {[-2, -1.5], [-0.5, 0], [0.785398163397449, 1.5707963267949], [0.5, 1], [0, 1], [0, 0], [1, 2], [-1, 0], [0.785398163397449, 1.5707963267949], [2.25, 3]}
CP(2) => {[-2, -1.5], [-0.5, 0], [0.785398163397449, 1.5707963267949], [0.5, 1], [0.5, 1], [0, 0], [1, 2], [-1, 0], [0.785398163397449, 1.5707963267949], [2.25, 3]}
split: 6 1.5 (198)
x := {[-1.5, -1], [-1, -0.5], [0.785398163397449, 1.5707963267949], [0, 1], [0, 1], [0, 0], [1, 2], [-1, 0], [0.785398163397449, 1.5707963267949], [2.25, 3]}
split: 3 0.5 (199)
x := {[-1.5, -1], [-0.5, 0], [0.785398163397449, 1.5707963267949], [0, 1], [0, 1], [0, 0], [1, 2], [-1, 0], [0.785398163397449, 1.5707963267949], [2.25, 3]}
split: 3 0.5 (200)
x := {[-1.93606821860723, -1.5], [-0.5, 0], [-4.94065645841247e-324, 0.383937310709108], [0, 0.5], [0, 1], [0, 0], [1, 2], [0, 1], [-4.94065645841247e-324, 0.785398163397449], [2.25, 3]}
CP(1) => {[-1.91715741185101, -1.5], [-0.5, 0], [-4.94065645841247e-324, 0.366478509741674], [0, 0.5], [0, 1], [0, 0], [1, 2], [0, 1], [-4.94065645841247e-324, 0.785398163397449], [2.25, 3]}
split: 4 0.5 (201)
x := {[-1.93606821860723, -1.5], [-0.5, 0], [-4.94065645841247e-324, 0.383937310709108], [0.5, 1], [0, 1], [0, 0], [1, 2], [0, 1], [-4.94065645841247e-324, 0.785398163397449], [2.25, 3]}
CP(2) => {[-1.90833187731717, -1.5], [-0.5, 0], [-4.94065645841247e-324, 0.358370854398642], [0.5, 1], [0.5, 1], [0, 0], [1, 2], [0, 1], [-4.94065645841247e-324, 0.785398163397449], [2.25, 3]}
split: 6 1.5 (202)
x := {[-1.5, -1], [-1, -0.5], [-4.94065645841247e-324, 0.785398163397449], [0, 1], [0, 1], [0, 0], [1, 2], [0, 1], [-4.94065645841247e-324, 0.785398163397449], [2.25, 3]}
split: 3 0.5 (203)
x := {[-1.5, -1], [-0.5, 0], [-4.94065645841247e-324, 0.785398163397449], [0, 1], [0, 1], [0, 0], [1, 2], [0, 1], [-4.94065645841247e-324, 0.785398163397449], [2.25, 3]}
split: 3 0.5 (204)
x := {[-1.93606821860723, -1.5], [-0.5, 0], [-4.94065645841247e-324, 0.383937310709108], [0, 0.5], [0, 1], [0, 0], [1, 2], [0, 1], [0.785398163397449, 1.5707963267949], [2.25, 3]}
CP(1) => {[-1.91715741185101, -1.5], [-0.5, 0], [-4.94065645841247e-324, 0.366478509741674], [0, 0.5], [0, 1], [0, 0], [1, 2], [0, 1], [0.785398163397449, 1.5707963267949], [2.25, 3]}
split: 4 0.5 (205)
x := {[-1.93606821860723, -1.5], [-0.5, 0], [-4.94065645841247e-324, 0.383937310709108], [0.5, 1], [0, 1], [0, 0], [1, 2], [0, 1], [0.785398163397449, 1.5707963267949], [2.25, 3]}
CP(2) => {[-1.90833187731717, -1.5], [-0.5, 0], [-4.94065645841247e-324, 0.358370854398642], [0.5, 1], [0.5, 1], [0, 0], [1, 2], [0, 1], [0.785398163397449, 1.5707963267949], [2.25, 3]}
split: 6 1.5 (206)
x := {[-1.5, -1], [-1, -0.5], [-4.94065645841247e-324, 0.785398163397449], [0, 1], [0, 1], [0, 0], [1, 2], [0, 1], [0.785398163397449, 1.5707963267949], [2.25, 3]}
split: 3 0.5 (207)
x := {[-1.5, -1], [-0.5, 0], [-4.94065645841247e-324, 0.785398163397449], [0, 1], [0, 1], [0, 0], [1, 2], [0, 1], [0.785398163397449, 1.5707963267949], [2.25, 3]}
split: 3 0.5 (208)
x := {[-2, -1.5], [-0.5, 0], [0.785398163397449, 1.5707963267949], [0, 0.5], [0, 1], [0, 0], [1, 2], [0, 1], [-4.94065645841247e-324, 0.785398163397449], [2.25, 3]}
split: 4 0.5 (209)
x := {[-2, -1.5], [-0.5, 0], [0.785398163397449, 1.5707963267949], [0.5, 1], [0, 1], [0, 0], [1, 2], [0, 1], [-4.94065645841247e-324, 0.785398163397449], [2.25, 3]}
CP(2) => {[-2, -1.5], [-0.5, 0], [0.785398163397449, 1.5707963267949], [0.5, 1], [0.5, 1], [0, 0], [1, 2], [0, 1], [-4.94065645841247e-324, 0.785398163397449], [2.25, 3]}
split: 6 1.5 (210)
x := {[-1.5, -1], [-1, -0.5], [0.785398163397449, 1.5707963267949], [0, 1], [0, 1], [0, 0], [1, 2], [0, 1], [-4.94065645841247e-324, 0.785398163397449], [2.25, 3]}
split: 3 0.5 (211)
x := {[-1.5, -1], [-0.5, 0], [0.785398163397449, 1.5707963267949], [0, 1], [0, 1], [0, 0], [1, 2], [0, 1], [-4.94065645841247e-324, 0.785398163397449], [2.25, 3]}
split: 3 0.5 (212)
x := {[-1.35936264313632, -1], [-1, -0.5], [0.785398163397449, 1.5611882734062], [0, 0.761239574833685], [0, 0.761239574833685], [0, 0], [1, 1.42680679131596], [0, 0.5], [0.785398163397449, 1.5707963267949], [1.5, 2.25]}
CP(1) => {[-1.35025747269143, -1], [-1, -0.5], [0.785398163397449, 1.55336637630821], [0, 0.761239574833685], [0, 0.761239574833685], [0, 0], [1, 1.42680679131596], [0, 0.5], [0.785398163397449, 1.5707963267949], [1.5, 2.25]}
split: 8 1.1781 (213)
x := {[-1.35936264313632, -1], [-1, -0.5], [0.785398163397449, 1.5611882734062], [0, 0.761239574833685], [0, 0.761239574833685], [0, 0], [1, 1.42680679131596], [0.5, 1], [0.785398163397449, 1.5707963267949], [1.5, 2.25]}
CP(2) => {[-1.33734232572562, -1], [-1, -0.5], [0.785398163397449, 1.49174671863265], [0, 0.761239574833685], [0, 0.761239574833685], [0, 0], [1, 1.35936264313632], [0.5, 1], [0.785398163397449, 1.5611882734062], [1.5, 2.25]}
split: 8 1.17329 (214)
x := {[-1.42680679131596, -1], [-0.5, 0], [0.785398163397449, 1.5707963267949], [0, 0.761239574833685], [0, 0.761239574833685], [0, 0], [1, 1.42680679131596], [0, 0.5], [0.785398163397449, 1.5707963267949], [1.5, 2.25]}
split: 2 1.1781 (215)
x := {[-1.42680679131596, -1], [-0.5, 0], [0.785398163397449, 1.5707963267949], [0, 0.761239574833685], [0, 0.761239574833685], [0, 0], [1, 1.42680679131596], [0.5, 1], [0.785398163397449, 1.5707963267949], [1.5, 2.25]}
CP(2) => {[-1.42680679131596, -1], [-0.5, 0], [0.785398163397449, 1.5707963267949], [0, 0.761239574833685], [0, 0.761239574833685], [0, 0], [1, 1.35936264313632], [0.5, 1], [0.785398163397449, 1.5611882734062], [1.5, 2.25]}
split: 2 1.1781 (216)
x := {[-2, -1.5], [-0.5, 0], [0.785398163397449, 1.5707963267949], [0, 0.5], [0, 1], [0, 0], [1, 2], [0, 1], [0.785398163397449, 1.5707963267949], [2.25, 3]}
split: 4 0.5 (217)
x := {[-2, -1.5], [-0.5, 0], [0.785398163397449, 1.5707963267949], [0.5, 1], [0, 1], [0, 0], [1, 2], [0, 1], [0.785398163397449, 1.5707963267949], [2.25, 3]}
CP(2) => {[-2, -1.5], [-0.5, 0], [0.785398163397449, 1.5707963267949], [0.5, 1], [0.5, 1], [0, 0], [1, 2], [0, 1], [0.785398163397449, 1.5707963267949], [2.25, 3]}
split: 6 1.5 (218)
x := {[-1.5, -1], [-1, -0.5], [0.785398163397449, 1.5707963267949], [0, 1], [0, 1], [0, 0], [1, 2], [0, 1], [0.785398163397449, 1.5707963267949], [2.25, 3]}
split: 3 0.5 (219)
x := {[-1.5, -1], [-0.5, 0], [0.785398163397449, 1.5707963267949], [0, 1], [0, 1], [0, 0], [1, 2], [0, 1], [0.785398163397449, 1.5707963267949], [2.25, 3]}
split: 3 0.5 (220)
x := {[-1.5, -1], [0, 0.5], [-4.94065645841247e-324, 0.785398163397449], [-1, 0], [0, 1], [0, 0], [1, 2], [-1, 0], [-4.94065645841247e-324, 0.785398163397449], [2.25, 3]}
split: 3 -0.5 (221)
x := {[-1.5, -1], [0.5, 1], [-4.94065645841247e-324, 0.785398163397449], [-1, 0], [0, 1], [0, 0], [1, 2], [-1, 0], [-4.94065645841247e-324, 0.785398163397449], [2.25, 3]}
split: 3 -0.5 (222)
x := {[-1.5, -1], [0, 0.5], [-4.94065645841247e-324, 0.785398163397449], [-1, 0], [0, 1], [0, 0], [1, 2], [-1, 0], [0.785398163397449, 1.5707963267949], [2.25, 3]}
split: 3 -0.5 (223)
x := {[-1.5, -1], [0.5, 1], [-4.94065645841247e-324, 0.785398163397449], [-1, 0], [0, 1], [0, 0], [1, 2], [-1, 0], [0.785398163397449, 1.5707963267949], [2.25, 3]}
split: 3 -0.5 (224)
x := {[-2, -1.5], [0, 0.5], [0.785398163397449, 1.5707963267949], [-1, -0.5], [0, 1], [0, 0], [1, 2], [-1, 0], [-4.94065645841247e-324, 0.785398163397449], [2.25, 3]}
CP(2) => {[-2, -1.5], [0, 0.5], [0.785398163397449, 1.5707963267949], [-1, -0.5], [0.5, 1], [0, 0], [1, 2], [-1, 0], [-4.94065645841247e-324, 0.785398163397449], [2.25, 3]}
split: 6 1.5 (225)
x := {[-2, -1.5], [0, 0.5], [0.785398163397449, 1.5707963267949], [-0.5, 0], [0, 1], [0, 0], [1, 2], [-1, 0], [-4.94065645841247e-324, 0.785398163397449], [2.25, 3]}
split: 4 0.5 (226)
x := {[-1.5, -1], [0, 0.5], [0.785398163397449, 1.5707963267949], [-1, 0], [0, 1], [0, 0], [1, 2], [-1, 0], [-4.94065645841247e-324, 0.785398163397449], [2.25, 3]}
split: 3 -0.5 (227)
x := {[-1.5, -1], [0.5, 1], [0.785398163397449, 1.5707963267949], [-1, 0], [0, 1], [0, 0], [1, 2], [-1, 0], [-4.94065645841247e-324, 0.785398163397449], [2.25, 3]}
split: 3 -0.5 (228)
x := {[-1.42680679131596, -1], [0, 0.5], [0.785398163397449, 1.5707963267949], [-0.761239574833685, 0], [0, 0.761239574833685], [0, 0], [1, 1.42680679131596], [-1, -0.5], [0.785398163397449, 1.5707963267949], [1.5, 2.25]}
split: 2 1.1781 (229)
x := {[-1.42680679131596, -1], [0, 0.5], [0.785398163397449, 1.5707963267949], [-0.761239574833685, 0], [0, 0.761239574833685], [0, 0], [1, 1.42680679131596], [-0.5, 0], [0.785398163397449, 1.5707963267949], [1.5, 2.25]}
split: 2 1.1781 (230)
x := {[-2, -1.5], [0, 0.5], [0.785398163397449, 1.5707963267949], [-1, -0.5], [0, 1], [0, 0], [1, 2], [-1, 0], [0.785398163397449, 1.5707963267949], [2.25, 3]}
CP(2) => {[-2, -1.5], [0, 0.5], [0.785398163397449, 1.5707963267949], [-1, -0.5], [0.5, 1], [0, 0], [1, 2], [-1, 0], [0.785398163397449, 1.5707963267949], [2.25, 3]}
split: 6 1.5 (231)
x := {[-2, -1.5], [0, 0.5], [0.785398163397449, 1.5707963267949], [-0.5, 0], [0, 1], [0, 0], [1, 2], [-1, 0], [0.785398163397449, 1.5707963267949], [2.25, 3]}
split: 4 0.5 (232)
x := {[-1.5, -1], [0, 0.5], [0.785398163397449, 1.5707963267949], [-1, 0], [0, 1], [0, 0], [1, 2], [-1, 0], [0.785398163397449, 1.5707963267949], [2.25, 3]}
split: 3 -0.5 (233)
x := {[-1.5, -1], [0.5, 1], [0.785398163397449, 1.5707963267949], [-1, 0], [0, 1], [0, 0], [1, 2], [-1, 0], [0.785398163397449, 1.5707963267949], [2.25, 3]}
split: 3 -0.5 (234)
x := {[-1.5, -1], [0, 0.5], [-4.94065645841247e-324, 0.785398163397449], [-1, 0], [0, 1], [0, 0], [1, 2], [0, 1], [-4.94065645841247e-324, 0.785398163397449], [2.25, 3]}
split: 3 -0.5 (235)
x := {[-1.5, -1], [0.5, 1], [-4.94065645841247e-324, 0.785398163397449], [-1, 0], [0, 1], [0, 0], [1, 2], [0, 1], [-4.94065645841247e-324, 0.785398163397449], [2.25, 3]}
split: 3 -0.5 (236)
x := {[-1.5, -1], [0, 0.5], [-4.94065645841247e-324, 0.785398163397449], [-1, 0], [0, 1], [0, 0], [1, 2], [0, 1], [0.785398163397449, 1.5707963267949], [2.25, 3]}
split: 3 -0.5 (237)
x := {[-1.5, -1], [0.5, 1], [-4.94065645841247e-324, 0.785398163397449], [-1, 0], [0, 1], [0, 0], [1, 2], [0, 1], [0.785398163397449, 1.5707963267949], [2.25, 3]}
split: 3 -0.5 (238)
x := {[-2, -1.5], [0, 0.5], [0.785398163397449, 1.5707963267949], [-1, -0.5], [0, 1], [0, 0], [1, 2], [0, 1], [-4.94065645841247e-324, 0.785398163397449], [2.25, 3]}
CP(2) => {[-2, -1.5], [0, 0.5], [0.785398163397449, 1.5707963267949], [-1, -0.5], [0.5, 1], [0, 0], [1, 2], [0, 1], [-4.94065645841247e-324, 0.785398163397449], [2.25, 3]}
split: 6 1.5 (239)
x := {[-2, -1.5], [0, 0.5], [0.785398163397449, 1.5707963267949], [-0.5, 0], [0, 1], [0, 0], [1, 2], [0, 1], [-4.94065645841247e-324, 0.785398163397449], [2.25, 3]}
split: 4 0.5 (240)
x := {[-1.5, -1], [0, 0.5], [0.785398163397449, 1.5707963267949], [-1, 0], [0, 1], [0, 0], [1, 2], [0, 1], [-4.94065645841247e-324, 0.785398163397449], [2.25, 3]}
split: 3 -0.5 (241)
x := {[-1.5, -1], [0.5, 1], [0.785398163397449, 1.5707963267949], [-1, 0], [0, 1], [0, 0], [1, 2], [0, 1], [-4.94065645841247e-324, 0.785398163397449], [2.25, 3]}
split: 3 -0.5 (242)
x := {[-1.42680679131596, -1], [0, 0.5], [0.785398163397449, 1.5707963267949], [-0.761239574833685, 0], [0, 0.761239574833685], [0, 0], [1, 1.42680679131596], [0, 0.5], [0.785398163397449, 1.5707963267949], [1.5, 2.25]}
split: 2 1.1781 (243)
x := {[-1.42680679131596, -1], [0, 0.5], [0.785398163397449, 1.5707963267949], [-0.761239574833685, 0], [0, 0.761239574833685], [0, 0], [1, 1.42680679131596], [0.5, 1], [0.785398163397449, 1.5707963267949], [1.5, 2.25]}
CP(2) => {[-1.42680679131596, -1], [0, 0.5], [0.785398163397449, 1.5707963267949], [-0.761239574833685, 0], [0, 0.761239574833685], [0, 0], [1, 1.35936264313632], [0.5, 1], [0.785398163397449, 1.5611882734062], [1.5, 2.25]}
split: 2 1.1781 (244)
x := {[-2, -1.5], [0, 0.5], [0.785398163397449, 1.5707963267949], [-1, -0.5], [0, 1], [0, 0], [1, 2], [0, 1], [0.785398163397449, 1.5707963267949], [2.25, 3]}
CP(2) => {[-2, -1.5], [0, 0.5], [0.785398163397449, 1.5707963267949], [-1, -0.5], [0.5, 1], [0, 0], [1, 2], [0, 1], [0.785398163397449, 1.5707963267949], [2.25, 3]}
split: 6 1.5 (245)
x := {[-2, -1.5], [0, 0.5], [0.785398163397449, 1.5707963267949], [-0.5, 0], [0, 1], [0, 0], [1, 2], [0, 1], [0.785398163397449, 1.5707963267949], [2.25, 3]}
split: 4 0.5 (246)
x := {[-1.5, -1], [0, 0.5], [0.785398163397449, 1.5707963267949], [-1, 0], [0, 1], [0, 0], [1, 2], [0, 1], [0.785398163397449, 1.5707963267949], [2.25, 3]}
split: 3 -0.5 (247)
x := {[-1.5, -1], [0.5, 1], [0.785398163397449, 1.5707963267949], [-1, 0], [0, 1], [0, 0], [1, 2], [0, 1], [0.785398163397449, 1.5707963267949], [2.25, 3]}
split: 3 -0.5 (248)
x := {[-1.73034940291243, -1.5], [0, 0.5], [-4.94065645841247e-324, 0.199179998599883], [0, 0.5], [0, 1], [0, 0], [1, 2], [-1, 0], [-4.94065645841247e-324, 0.785398163397449], [2.25, 3]}
CP(1) => []
x := {[-1.73034940291243, -1.5], [0, 0.5], [-4.94065645841247e-324, 0.199179998599883], [0.5, 1], [0, 1], [0, 0], [1, 2], [-1, 0], [-4.94065645841247e-324, 0.785398163397449], [2.25, 3]}
CP(2) => {[-1.70963346176227, -1.5], [0, 0.49152473873975], [-4.94065645841247e-324, 0.181058652996307], [0.5, 1], [0.5, 1], [0, 0], [1, 2], [-1, 0], [-4.94065645841247e-324, 0.785398163397449], [2.25, 3]}
split: 6 1.5 (248)
x := {[-1.5, -1], [0, 0.5], [-4.94065645841247e-324, 0.785398163397449], [0, 1], [0, 1], [0, 0], [1, 2], [-1, 0], [-4.94065645841247e-324, 0.785398163397449], [2.25, 3]}
split: 3 0.5 (249)
x := {[-1.5, -1], [0.5, 1], [-4.94065645841247e-324, 0.785398163397449], [0, 1], [0, 1], [0, 0], [1, 2], [-1, 0], [-4.94065645841247e-324, 0.785398163397449], [2.25, 3]}
split: 3 0.5 (250)
x := {[-1.73034940291243, -1.5], [0, 0.5], [-4.94065645841247e-324, 0.199179998599883], [0, 0.5], [0, 1], [0, 0], [1, 2], [-1, 0], [0.785398163397449, 1.5707963267949], [2.25, 3]}
CP(1) => []
x := {[-1.73034940291243, -1.5], [0, 0.5], [-4.94065645841247e-324, 0.199179998599883], [0.5, 1], [0, 1], [0, 0], [1, 2], [-1, 0], [0.785398163397449, 1.5707963267949], [2.25, 3]}
CP(2) => {[-1.70963346176227, -1.5], [0, 0.49152473873975], [-4.94065645841247e-324, 0.181058652996307], [0.5, 1], [0.5, 1], [0, 0], [1, 2], [-1, 0], [0.785398163397449, 1.5707963267949], [2.25, 3]}
split: 6 1.5 (250)
x := {[-1.5, -1], [0, 0.5], [-4.94065645841247e-324, 0.785398163397449], [0, 1], [0, 1], [0, 0], [1, 2], [-1, 0], [0.785398163397449, 1.5707963267949], [2.25, 3]}
split: 3 0.5 (251)
x := {[-1.5, -1], [0.5, 1], [-4.94065645841247e-324, 0.785398163397449], [0, 1], [0, 1], [0, 0], [1, 2], [-1, 0], [0.785398163397449, 1.5707963267949], [2.25, 3]}
split: 3 0.5 (252)
x := {[-2, -1.5], [0, 0.5], [0.785398163397449, 1.5707963267949], [0, 0.5], [0, 1], [0, 0], [1, 2], [-1, 0], [-4.94065645841247e-324, 0.785398163397449], [2.25, 3]}
split: 4 0.5 (253)
x := {[-2, -1.5], [0, 0.5], [0.785398163397449, 1.5707963267949], [0.5, 1], [0, 1], [0, 0], [1, 2], [-1, 0], [-4.94065645841247e-324, 0.785398163397449], [2.25, 3]}
CP(2) => {[-2, -1.5], [0, 0.5], [0.785398163397449, 1.5707963267949], [0.5, 1], [0.5, 1], [0, 0], [1, 2], [-1, 0], [-4.94065645841247e-324, 0.785398163397449], [2.25, 3]}
split: 6 1.5 (254)
x := {[-1.5, -1], [0, 0.5], [0.785398163397449, 1.5707963267949], [0, 1], [0, 1], [0, 0], [1, 2], [-1, 0], [-4.94065645841247e-324, 0.785398163397449], [2.25, 3]}
split: 3 0.5 (255)
x := {[-1.5, -1], [0.5, 1], [0.785398163397449, 1.5707963267949], [0, 1], [0, 1], [0, 0], [1, 2], [-1, 0], [-4.94065645841247e-324, 0.785398163397449], [2.25, 3]}
split: 3 0.5 (256)
x := {[-1.42680679131596, -1], [0, 0.5], [0.785398163397449, 1.5707963267949], [0, 0.761239574833685], [0, 0.761239574833685], [0, 0], [1, 1.42680679131596], [-1, -0.5], [0.785398163397449, 1.5707963267949], [1.5, 2.25]}
split: 2 1.1781 (257)
x := {[-1.42680679131596, -1], [0, 0.5], [0.785398163397449, 1.5707963267949], [0, 0.761239574833685], [0, 0.761239574833685], [0, 0], [1, 1.42680679131596], [-0.5, 0], [0.785398163397449, 1.5707963267949], [1.5, 2.25]}
split: 2 1.1781 (258)
x := {[-1.42680679131596, -1], [0.5, 1], [0.785398163397449, 1.5707963267949], [0, 0.761239574833685], [0, 0.761239574833685], [0, 0], [1, 1.42680679131596], [-1, -0.5], [0.785398163397449, 1.5707963267949], [1.5, 2.25]}
split: 2 1.1781 (259)
x := {[-1.42680679131596, -1], [0.5, 1], [0.785398163397449, 1.5707963267949], [0, 0.761239574833685], [0, 0.761239574833685], [0, 0], [1, 1.42680679131596], [-0.5, 0], [0.785398163397449, 1.5707963267949], [1.5, 2.25]}
split: 2 1.1781 (260)
x := {[-2, -1.5], [0, 0.5], [0.785398163397449, 1.5707963267949], [0, 0.5], [0, 1], [0, 0], [1, 2], [-1, 0], [0.785398163397449, 1.5707963267949], [2.25, 3]}
split: 4 0.5 (261)
x := {[-2, -1.5], [0, 0.5], [0.785398163397449, 1.5707963267949], [0.5, 1], [0, 1], [0, 0], [1, 2], [-1, 0], [0.785398163397449, 1.5707963267949], [2.25, 3]}
CP(2) => {[-2, -1.5], [0, 0.5], [0.785398163397449, 1.5707963267949], [0.5, 1], [0.5, 1], [0, 0], [1, 2], [-1, 0], [0.785398163397449, 1.5707963267949], [2.25, 3]}
split: 6 1.5 (262)
x := {[-1.5, -1], [0, 0.5], [0.785398163397449, 1.5707963267949], [0, 1], [0, 1], [0, 0], [1, 2], [-1, 0], [0.785398163397449, 1.5707963267949], [2.25, 3]}
split: 3 0.5 (263)
x := {[-1.5, -1], [0.5, 1], [0.785398163397449, 1.5707963267949], [0, 1], [0, 1], [0, 0], [1, 2], [-1, 0], [0.785398163397449, 1.5707963267949], [2.25, 3]}
split: 3 0.5 (264)
x := {[-1.73034940291243, -1.5], [0, 0.5], [-4.94065645841247e-324, 0.199179998599883], [0, 0.5], [0, 1], [0, 0], [1, 2], [0, 1], [-4.94065645841247e-324, 0.785398163397449], [2.25, 3]}
CP(1) => []
x := {[-1.73034940291243, -1.5], [0, 0.5], [-4.94065645841247e-324, 0.199179998599883], [0.5, 1], [0, 1], [0, 0], [1, 2], [0, 1], [-4.94065645841247e-324, 0.785398163397449], [2.25, 3]}
CP(2) => {[-1.70963346176227, -1.5], [0, 0.49152473873975], [-4.94065645841247e-324, 0.181058652996307], [0.5, 1], [0.5, 1], [0, 0], [1, 2], [0, 1], [-4.94065645841247e-324, 0.785398163397449], [2.25, 3]}
split: 6 1.5 (264)
x := {[-1.5, -1], [0, 0.5], [-4.94065645841247e-324, 0.785398163397449], [0, 1], [0, 1], [0, 0], [1, 2], [0, 1], [-4.94065645841247e-324, 0.785398163397449], [2.25, 3]}
split: 3 0.5 (265)
x := {[-1.5, -1], [0.5, 1], [-4.94065645841247e-324, 0.785398163397449], [0, 1], [0, 1], [0, 0], [1, 2], [0, 1], [-4.94065645841247e-324, 0.785398163397449], [2.25, 3]}
split: 3 0.5 (266)
x := {[-1.73034940291243, -1.5], [0, 0.5], [-4.94065645841247e-324, 0.199179998599883], [0, 0.5], [0, 1], [0, 0], [1, 2], [0, 1], [0.785398163397449, 1.5707963267949], [2.25, 3]}
CP(1) => []
x := {[-1.73034940291243, -1.5], [0, 0.5], [-4.94065645841247e-324, 0.199179998599883], [0.5, 1], [0, 1], [0, 0], [1, 2], [0, 1], [0.785398163397449, 1.5707963267949], [2.25, 3]}
CP(2) => {[-1.70963346176227, -1.5], [0, 0.49152473873975], [-4.94065645841247e-324, 0.181058652996307], [0.5, 1], [0.5, 1], [0, 0], [1, 2], [0, 1], [0.785398163397449, 1.5707963267949], [2.25, 3]}
split: 6 1.5 (266)
x := {[-1.5, -1], [0, 0.5], [-4.94065645841247e-324, 0.785398163397449], [0, 1], [0, 1], [0, 0], [1, 2], [0, 1], [0.785398163397449, 1.5707963267949], [2.25, 3]}
split: 3 0.5 (267)
x := {[-1.5, -1], [0.5, 1], [-4.94065645841247e-324, 0.785398163397449], [0, 1], [0, 1], [0, 0], [1, 2], [0, 1], [0.785398163397449, 1.5707963267949], [2.25, 3]}
split: 3 0.5 (268)
x := {[-2, -1.5], [0, 0.5], [0.785398163397449, 1.5707963267949], [0, 0.5], [0, 1], [0, 0], [1, 2], [0, 1], [-4.94065645841247e-324, 0.785398163397449], [2.25, 3]}
split: 4 0.5 (269)
x := {[-2, -1.5], [0, 0.5], [0.785398163397449, 1.5707963267949], [0.5, 1], [0, 1], [0, 0], [1, 2], [0, 1], [-4.94065645841247e-324, 0.785398163397449], [2.25, 3]}
CP(2) => {[-2, -1.5], [0, 0.5], [0.785398163397449, 1.5707963267949], [0.5, 1], [0.5, 1], [0, 0], [1, 2], [0, 1], [-4.94065645841247e-324, 0.785398163397449], [2.25, 3]}
split: 6 1.5 (270)
x := {[-1.5, -1], [0, 0.5], [0.785398163397449, 1.5707963267949], [0, 1], [0, 1], [0, 0], [1, 2], [0, 1], [-4.94065645841247e-324, 0.785398163397449], [2.25, 3]}
split: 3 0.5 (271)
x := {[-1.5, -1], [0.5, 1], [0.785398163397449, 1.5707963267949], [0, 1], [0, 1], [0, 0], [1, 2], [0, 1], [-4.94065645841247e-324, 0.785398163397449], [2.25, 3]}
split: 3 0.5 (272)
x := {[-1.42680679131596, -1], [0, 0.5], [0.785398163397449, 1.5707963267949], [0, 0.761239574833685], [0, 0.761239574833685], [0, 0], [1, 1.42680679131596], [0, 0.5], [0.785398163397449, 1.5707963267949], [1.5, 2.25]}
split: 2 1.1781 (273)
x := {[-1.42680679131596, -1], [0, 0.5], [0.785398163397449, 1.5707963267949], [0, 0.761239574833685], [0, 0.761239574833685], [0, 0], [1, 1.42680679131596], [0.5, 1], [0.785398163397449, 1.5707963267949], [1.5, 2.25]}
CP(2) => {[-1.42680679131596, -1], [0, 0.5], [0.785398163397449, 1.5707963267949], [0, 0.761239574833685], [0, 0.761239574833685], [0, 0], [1, 1.35936264313632], [0.5, 1], [0.785398163397449, 1.5611882734062], [1.5, 2.25]}
split: 2 1.1781 (274)
x := {[-1.42680679131596, -1], [0.5, 1], [0.785398163397449, 1.5707963267949], [0, 0.761239574833685], [0, 0.761239574833685], [0, 0], [1, 1.42680679131596], [0, 0.5], [0.785398163397449, 1.5707963267949], [1.5, 2.25]}
split: 2 1.1781 (275)
x := {[-1.42680679131596, -1], [0.5, 1], [0.785398163397449, 1.5707963267949], [0, 0.761239574833685], [0, 0.761239574833685], [0, 0], [1, 1.42680679131596], [0.5, 1], [0.785398163397449, 1.5707963267949], [1.5, 2.25]}
CP(2) => {[-1.42093565243268, -1], [0.5, 1], [0.785398163397449, 1.56575311255039], [0, 0.761239574833685], [0, 0.761239574833685], [0, 0], [1, 1.35936264313632], [0.5, 1], [0.785398163397449, 1.5611882734062], [1.5, 2.25]}
split: 2 1.17558 (276)
x := {[-2, -1.5], [0, 0.5], [0.785398163397449, 1.5707963267949], [0, 0.5], [0, 1], [0, 0], [1, 2], [0, 1], [0.785398163397449, 1.5707963267949], [2.25, 3]}
split: 4 0.5 (277)
x := {[-2, -1.5], [0, 0.5], [0.785398163397449, 1.5707963267949], [0.5, 1], [0, 1], [0, 0], [1, 2], [0, 1], [0.785398163397449, 1.5707963267949], [2.25, 3]}
CP(2) => {[-2, -1.5], [0, 0.5], [0.785398163397449, 1.5707963267949], [0.5, 1], [0.5, 1], [0, 0], [1, 2], [0, 1], [0.785398163397449, 1.5707963267949], [2.25, 3]}
split: 6 1.5 (278)
x := {[-1.5, -1], [0, 0.5], [0.785398163397449, 1.5707963267949], [0, 1], [0, 1], [0, 0], [1, 2], [0, 1], [0.785398163397449, 1.5707963267949], [2.25, 3]}
split: 3 0.5 (279)
x := {[-1.5, -1], [0.5, 1], [0.785398163397449, 1.5707963267949], [0, 1], [0, 1], [0, 0], [1, 2], [0, 1], [0.785398163397449, 1.5707963267949], [2.25, 3]}
split: 3 0.5 (280)
x := {[-1.91715741185101, -1.5], [-0.5, 0], [-4.94065645841247e-324, 0.366478509741674], [-0.5, 0], [0, 0.5], [0, 0], [1, 2], [-1, 0], [-4.94065645841247e-324, 0.785398163397449], [2.25, 3]}
CP(1) => []
x := {[-1.91715741185101, -1.5], [-0.5, 0], [-4.94065645841247e-324, 0.366478509741674], [-0.5, 0], [0.5, 1], [0, 0], [1, 2], [-1, 0], [-4.94065645841247e-324, 0.785398163397449], [2.25, 3]}
CP(1) => {[-1.90833187731717, -1.5], [-0.5, 0], [-4.94065645841247e-324, 0.358370854398642], [-0.5, 0], [0.5, 1], [0, 0], [1, 2], [-1, 0], [-4.94065645841247e-324, 0.785398163397449], [2.25, 3]}
split: 6 1.5 (280)
x := {[-1.5, -1], [-1, -0.5], [-4.94065645841247e-324, 0.785398163397449], [-1, -0.5], [0, 1], [0, 0], [1, 2], [-1, 0], [-4.94065645841247e-324, 0.785398163397449], [2.25, 3]}
CP(2) => {[-1.5, -1], [-1, -0.5], [-4.94065645841247e-324, 0.785398163397449], [-1, -0.5], [0.5, 1], [0, 0], [1, 2], [-1, 0], [-4.94065645841247e-324, 0.785398163397449], [2.25, 3]}
split: 6 1.5 (281)
x := {[-1.5, -1], [-1, -0.5], [-4.94065645841247e-324, 0.785398163397449], [-0.5, 0], [0, 1], [0, 0], [1, 2], [-1, 0], [-4.94065645841247e-324, 0.785398163397449], [2.25, 3]}
split: 4 0.5 (282)
x := {[-1.5, -1], [-0.5, 0], [-4.94065645841247e-324, 0.785398163397449], [-1, -0.5], [0, 1], [0, 0], [1, 2], [-1, 0], [-4.94065645841247e-324, 0.785398163397449], [2.25, 3]}
CP(2) => {[-1.5, -1], [-0.5, 0], [-4.94065645841247e-324, 0.785398163397449], [-1, -0.5], [0.5, 1], [0, 0], [1, 2], [-1, 0], [-4.94065645841247e-324, 0.785398163397449], [2.25, 3]}
split: 6 1.5 (283)
x := {[-1.5, -1], [-0.5, 0], [-4.94065645841247e-324, 0.785398163397449], [-0.5, 0], [0, 1], [0, 0], [1, 2], [-1, 0], [-4.94065645841247e-324, 0.785398163397449], [2.25, 3]}
split: 4 0.5 (284)
x := {[-1.91715741185101, -1.5], [-0.5, 0], [-4.94065645841247e-324, 0.366478509741674], [-0.5, 0], [0, 0.5], [0, 0], [1, 2], [-1, 0], [0.785398163397449, 1.5707963267949], [2.25, 3]}
CP(1) => []
x := {[-1.91715741185101, -1.5], [-0.5, 0], [-4.94065645841247e-324, 0.366478509741674], [-0.5, 0], [0.5, 1], [0, 0], [1, 2], [-1, 0], [0.785398163397449, 1.5707963267949], [2.25, 3]}
CP(1) => {[-1.90833187731717, -1.5], [-0.5, 0], [-4.94065645841247e-324, 0.358370854398642], [-0.5, 0], [0.5, 1], [0, 0], [1, 2], [-1, 0], [0.785398163397449, 1.5707963267949], [2.25, 3]}
split: 6 1.5 (284)
x := {[-1.5, -1], [-1, -0.5], [-4.94065645841247e-324, 0.785398163397449], [-1, -0.5], [0, 1], [0, 0], [1, 2], [-1, 0], [0.785398163397449, 1.5707963267949], [2.25, 3]}
CP(2) => {[-1.5, -1], [-1, -0.5], [-4.94065645841247e-324, 0.785398163397449], [-1, -0.5], [0.5, 1], [0, 0], [1, 2], [-1, 0], [0.785398163397449, 1.5707963267949], [2.25, 3]}
split: 6 1.5 (285)
x := {[-1.5, -1], [-1, -0.5], [-4.94065645841247e-324, 0.785398163397449], [-0.5, 0], [0, 1], [0, 0], [1, 2], [-1, 0], [0.785398163397449, 1.5707963267949], [2.25, 3]}
split: 4 0.5 (286)
x := {[-1.5, -1], [-0.5, 0], [-4.94065645841247e-324, 0.785398163397449], [-1, -0.5], [0, 1], [0, 0], [1, 2], [-1, 0], [0.785398163397449, 1.5707963267949], [2.25, 3]}
CP(2) => {[-1.5, -1], [-0.5, 0], [-4.94065645841247e-324, 0.785398163397449], [-1, -0.5], [0.5, 1], [0, 0], [1, 2], [-1, 0], [0.785398163397449, 1.5707963267949], [2.25, 3]}
split: 6 1.5 (287)
x := {[-1.5, -1], [-0.5, 0], [-4.94065645841247e-324, 0.785398163397449], [-0.5, 0], [0, 1], [0, 0], [1, 2], [-1, 0], [0.785398163397449, 1.5707963267949], [2.25, 3]}
split: 4 0.5 (288)
x := {[-2, -1.5], [-0.5, 0], [0.785398163397449, 1.5707963267949], [-1, -0.5], [0.5, 1], [0, 0], [1, 1.5], [-1, 0], [-4.94065645841247e-324, 0.785398163397449], [2.25, 3]}
split: 7 -0.5 (289)
x := {[-2, -1.5], [-0.5, 0], [0.785398163397449, 1.5707963267949], [-1, -0.5], [0.5, 1], [0, 0], [1.5, 2], [-1, 0], [-4.94065645841247e-324, 0.785398163397449], [2.25, 3]}
CP(7) => {[-2, -1.5], [-0.5, 0], [0.785398163397449, 1.5707963267949], [-1, -0.5], [0.5, 1], [0, 0], [1.5, 1.73034940291243], [-0.5, 0], [-4.94065645841247e-324, 0.199179998599883], [2.25, 3]}
split: 2 1.1781 (290)
x := {[-2, -1.5], [-0.5, 0], [0.785398163397449, 1.5707963267949], [-0.5, 0], [0, 0.5], [0, 0], [1, 2], [-1, 0], [-4.94065645841247e-324, 0.785398163397449], [2.25, 3]}
split: 6 1.5 (291)
x := {[-2, -1.5], [-0.5, 0], [0.785398163397449, 1.5707963267949], [-0.5, 0], [0.5, 1], [0, 0], [1, 2], [-1, 0], [-4.94065645841247e-324, 0.785398163397449], [2.25, 3]}
split: 6 1.5 (292)
x := {[-1.5, -1], [-1, -0.5], [0.785398163397449, 1.5707963267949], [-1, -0.5], [0, 1], [0, 0], [1, 2], [-1, 0], [-4.94065645841247e-324, 0.785398163397449], [2.25, 3]}
CP(2) => {[-1.5, -1], [-1, -0.5], [0.785398163397449, 1.5707963267949], [-1, -0.5], [0.5, 1], [0, 0], [1, 2], [-1, 0], [-4.94065645841247e-324, 0.785398163397449], [2.25, 3]}
split: 6 1.5 (293)
x := {[-1.5, -1], [-1, -0.5], [0.785398163397449, 1.5707963267949], [-0.5, 0], [0, 1], [0, 0], [1, 2], [-1, 0], [-4.94065645841247e-324, 0.785398163397449], [2.25, 3]}
split: 4 0.5 (294)
x := {[-1.5, -1], [-0.5, 0], [0.785398163397449, 1.5707963267949], [-1, -0.5], [0, 1], [0, 0], [1, 2], [-1, 0], [-4.94065645841247e-324, 0.785398163397449], [2.25, 3]}
CP(2) => []
x := {[-1.5, -1], [-0.5, 0], [0.785398163397449, 1.5707963267949], [-0.5, 0], [0, 1], [0, 0], [1, 2], [-1, 0], [-4.94065645841247e-324, 0.785398163397449], [2.25, 3]}
split: 4 0.5 (294)
x := {[-1.35025747269143, -1], [-1, -0.5], [0.785398163397449, 1.55336637630821], [-0.761239574833685, 0], [0, 0.761239574833685], [0, 0], [1, 1.42341020107378], [-1, -0.5], [0.785398163397449, 1.17663844090824], [1.5, 2.25]}
CP(1) => []
x := {[-1.35025747269143, -1], [-1, -0.5], [0.785398163397449, 1.55336637630821], [-0.761239574833685, 0], [0, 0.761239574833685], [0, 0], [1, 1.42341020107378], [-1, -0.5], [1.17663844090824, 1.56787871841902], [1.5, 2.25]}
CP(1) => []
x := {[-1.35025747269143, -1], [-1, -0.5], [0.785398163397449, 1.55336637630821], [-0.761239574833685, 0], [0, 0.761239574833685], [0, 0], [1, 1.42680679131596], [-0.5, 0], [0.785398163397449, 1.17809724509617], [1.5, 2.25]}
CP(1) => []
x := {[-1.35025747269143, -1], [-1, -0.5], [0.785398163397449, 1.55336637630821], [-0.761239574833685, 0], [0, 0.761239574833685], [0, 0], [1, 1.42680679131596], [-0.5, 0], [1.17809724509617, 1.5707963267949], [1.5, 2.25]}
CP(1) => []
x := {[-1.42680679131596, -1], [-0.5, 0], [0.785398163397449, 1.17809724509617], [-0.761239574833685, 0], [0, 0.761239574833685], [0, 0], [1, 1.42680679131596], [-1, -0.5], [0.785398163397449, 1.5707963267949], [1.5, 2.25]}
CP(1) => []
x := {[-1.42680679131596, -1], [-0.5, 0], [1.17809724509617, 1.5707963267949], [-0.761239574833685, 0], [0, 0.761239574833685], [0, 0], [1, 1.42680679131596], [-1, -0.5], [0.785398163397449, 1.5707963267949], [1.5, 2.25]}
CP(1) => []
x := {[-1.42680679131596, -1], [-0.5, 0], [0.785398163397449, 1.17809724509617], [-0.761239574833685, 0], [0, 0.761239574833685], [0, 0], [1, 1.42680679131596], [-0.5, 0], [0.785398163397449, 1.5707963267949], [1.5, 2.25]}
CP(1) => []
x := {[-1.42680679131596, -1], [-0.5, 0], [1.17809724509617, 1.5707963267949], [-0.761239574833685, 0], [0, 0.761239574833685], [0, 0], [1, 1.42680679131596], [-0.5, 0], [0.785398163397449, 1.5707963267949], [1.5, 2.25]}
CP(1) => []
x := {[-2, -1.5], [-0.5, 0], [0.785398163397449, 1.5707963267949], [-1, -0.5], [0.5, 1], [0, 0], [1, 1.5], [-1, 0], [0.785398163397449, 1.5707963267949], [2.25, 3]}
split: 7 -0.5 (287)
x := {[-2, -1.5], [-0.5, 0], [0.785398163397449, 1.5707963267949], [-1, -0.5], [0.5, 1], [0, 0], [1.5, 2], [-1, 0], [0.785398163397449, 1.5707963267949], [2.25, 3]}
CP(2) => {[-2, -1.5], [-0.5, 0], [0.785398163397449, 1.5707963267949], [-1, -0.5], [0.5, 1], [0, 0], [1.5, 2], [-0.5, 0], [0.785398163397449, 1.5707963267949], [2.25, 3]}
split: 2 1.1781 (288)
x := {[-2, -1.5], [-0.5, 0], [0.785398163397449, 1.5707963267949], [-0.5, 0], [0, 0.5], [0, 0], [1, 2], [-1, 0], [0.785398163397449, 1.5707963267949], [2.25, 3]}
split: 6 1.5 (289)
x := {[-2, -1.5], [-0.5, 0], [0.785398163397449, 1.5707963267949], [-0.5, 0], [0.5, 1], [0, 0], [1, 2], [-1, 0], [0.785398163397449, 1.5707963267949], [2.25, 3]}
split: 6 1.5 (290)
x := {[-1.5, -1], [-1, -0.5], [0.785398163397449, 1.5707963267949], [-1, -0.5], [0, 1], [0, 0], [1, 2], [-1, 0], [0.785398163397449, 1.5707963267949], [2.25, 3]}
CP(2) => {[-1.5, -1], [-1, -0.5], [0.785398163397449, 1.5707963267949], [-1, -0.5], [0.5, 1], [0, 0], [1, 2], [-1, 0], [0.785398163397449, 1.5707963267949], [2.25, 3]}
split: 6 1.5 (291)
x := {[-1.5, -1], [-1, -0.5], [0.785398163397449, 1.5707963267949], [-0.5, 0], [0, 1], [0, 0], [1, 2], [-1, 0], [0.785398163397449, 1.5707963267949], [2.25, 3]}
split: 4 0.5 (292)
x := {[-1.5, -1], [-0.5, 0], [0.785398163397449, 1.5707963267949], [-1, -0.5], [0, 1], [0, 0], [1, 2], [-1, 0], [0.785398163397449, 1.5707963267949], [2.25, 3]}
CP(2) => []
x := {[-1.5, -1], [-0.5, 0], [0.785398163397449, 1.5707963267949], [-0.5, 0], [0, 1], [0, 0], [1, 2], [-1, 0], [0.785398163397449, 1.5707963267949], [2.25, 3]}
split: 4 0.5 (292)
x := {[-1.91715741185101, -1.5], [-0.5, 0], [-4.94065645841247e-324, 0.366478509741674], [-0.5, 0], [0, 0.5], [0, 0], [1, 2], [0, 1], [-4.94065645841247e-324, 0.785398163397449], [2.25, 3]}
CP(1) => []
x := {[-1.91715741185101, -1.5], [-0.5, 0], [-4.94065645841247e-324, 0.366478509741674], [-0.5, 0], [0.5, 1], [0, 0], [1, 2], [0, 1], [-4.94065645841247e-324, 0.785398163397449], [2.25, 3]}
CP(1) => {[-1.90833187731717, -1.5], [-0.5, 0], [-4.94065645841247e-324, 0.358370854398642], [-0.5, 0], [0.5, 1], [0, 0], [1, 2], [0, 1], [-4.94065645841247e-324, 0.785398163397449], [2.25, 3]}
split: 6 1.5 (292)
x := {[-1.5, -1], [-1, -0.5], [-4.94065645841247e-324, 0.785398163397449], [-1, -0.5], [0, 1], [0, 0], [1, 2], [0, 1], [-4.94065645841247e-324, 0.785398163397449], [2.25, 3]}
CP(2) => {[-1.5, -1], [-1, -0.5], [-4.94065645841247e-324, 0.785398163397449], [-1, -0.5], [0.5, 1], [0, 0], [1, 2], [0, 1], [-4.94065645841247e-324, 0.785398163397449], [2.25, 3]}
split: 6 1.5 (293)
x := {[-1.5, -1], [-1, -0.5], [-4.94065645841247e-324, 0.785398163397449], [-0.5, 0], [0, 1], [0, 0], [1, 2], [0, 1], [-4.94065645841247e-324, 0.785398163397449], [2.25, 3]}
split: 4 0.5 (294)
x := {[-1.5, -1], [-0.5, 0], [-4.94065645841247e-324, 0.785398163397449], [-1, -0.5], [0, 1], [0, 0], [1, 2], [0, 1], [-4.94065645841247e-324, 0.785398163397449], [2.25, 3]}
CP(2) => {[-1.5, -1], [-0.5, 0], [-4.94065645841247e-324, 0.785398163397449], [-1, -0.5], [0.5, 1], [0, 0], [1, 2], [0, 1], [-4.94065645841247e-324, 0.785398163397449], [2.25, 3]}
split: 6 1.5 (295)
x := {[-1.5, -1], [-0.5, 0], [-4.94065645841247e-324, 0.785398163397449], [-0.5, 0], [0, 1], [0, 0], [1, 2], [0, 1], [-4.94065645841247e-324, 0.785398163397449], [2.25, 3]}
split: 4 0.5 (296)
x := {[-1.91715741185101, -1.5], [-0.5, 0], [-4.94065645841247e-324, 0.366478509741674], [-0.5, 0], [0, 0.5], [0, 0], [1, 2], [0, 1], [0.785398163397449, 1.5707963267949], [2.25, 3]}
CP(1) => []
x := {[-1.91715741185101, -1.5], [-0.5, 0], [-4.94065645841247e-324, 0.366478509741674], [-0.5, 0], [0.5, 1], [0, 0], [1, 2], [0, 1], [0.785398163397449, 1.5707963267949], [2.25, 3]}
CP(1) => {[-1.90833187731717, -1.5], [-0.5, 0], [-4.94065645841247e-324, 0.358370854398642], [-0.5, 0], [0.5, 1], [0, 0], [1, 2], [0, 1], [0.785398163397449, 1.5707963267949], [2.25, 3]}
split: 6 1.5 (296)
x := {[-1.5, -1], [-1, -0.5], [-4.94065645841247e-324, 0.785398163397449], [-1, -0.5], [0, 1], [0, 0], [1, 2], [0, 1], [0.785398163397449, 1.5707963267949], [2.25, 3]}
CP(2) => {[-1.5, -1], [-1, -0.5], [-4.94065645841247e-324, 0.785398163397449], [-1, -0.5], [0.5, 1], [0, 0], [1, 2], [0, 1], [0.785398163397449, 1.5707963267949], [2.25, 3]}
split: 6 1.5 (297)
x := {[-1.5, -1], [-1, -0.5], [-4.94065645841247e-324, 0.785398163397449], [-0.5, 0], [0, 1], [0, 0], [1, 2], [0, 1], [0.785398163397449, 1.5707963267949], [2.25, 3]}
split: 4 0.5 (298)
x := {[-1.5, -1], [-0.5, 0], [-4.94065645841247e-324, 0.785398163397449], [-1, -0.5], [0, 1], [0, 0], [1, 2], [0, 1], [0.785398163397449, 1.5707963267949], [2.25, 3]}
CP(2) => {[-1.5, -1], [-0.5, 0], [-4.94065645841247e-324, 0.785398163397449], [-1, -0.5], [0.5, 1], [0, 0], [1, 2], [0, 1], [0.785398163397449, 1.5707963267949], [2.25, 3]}
split: 6 1.5 (299)
x := {[-1.5, -1], [-0.5, 0], [-4.94065645841247e-324, 0.785398163397449], [-0.5, 0], [0, 1], [0, 0], [1, 2], [0, 1], [0.785398163397449, 1.5707963267949], [2.25, 3]}
split: 4 0.5 (300)
x := {[-2, -1.5], [-0.5, 0], [0.785398163397449, 1.5707963267949], [-1, -0.5], [0.5, 1], [0, 0], [1, 1.5], [0, 1], [-4.94065645841247e-324, 0.785398163397449], [2.25, 3]}
split: 7 0.5 (301)
x := {[-2, -1.5], [-0.5, 0], [0.785398163397449, 1.5707963267949], [-1, -0.5], [0.5, 1], [0, 0], [1.5, 2], [0, 1], [-4.94065645841247e-324, 0.785398163397449], [2.25, 3]}
CP(4) => {[-2, -1.5], [-0.5, 0], [0.785398163397449, 1.5707963267949], [-1, -0.5], [0.5, 1], [0, 0], [1.5, 1.93606821860723], [0, 0.5], [-4.94065645841247e-324, 0.383937310709108], [2.25, 3]}
split: 2 1.1781 (302)
x := {[-2, -1.5], [-0.5, 0], [0.785398163397449, 1.5707963267949], [-0.5, 0], [0, 0.5], [0, 0], [1, 2], [0, 1], [-4.94065645841247e-324, 0.785398163397449], [2.25, 3]}
split: 6 1.5 (303)
x := {[-2, -1.5], [-0.5, 0], [0.785398163397449, 1.5707963267949], [-0.5, 0], [0.5, 1], [0, 0], [1, 2], [0, 1], [-4.94065645841247e-324, 0.785398163397449], [2.25, 3]}
split: 6 1.5 (304)
x := {[-1.5, -1], [-1, -0.5], [0.785398163397449, 1.5707963267949], [-1, -0.5], [0, 1], [0, 0], [1, 2], [0, 1], [-4.94065645841247e-324, 0.785398163397449], [2.25, 3]}
CP(2) => {[-1.5, -1], [-1, -0.5], [0.785398163397449, 1.5707963267949], [-1, -0.5], [0.5, 1], [0, 0], [1, 2], [0, 1], [-4.94065645841247e-324, 0.785398163397449], [2.25, 3]}
split: 6 1.5 (305)
x := {[-1.5, -1], [-1, -0.5], [0.785398163397449, 1.5707963267949], [-0.5, 0], [0, 1], [0, 0], [1, 2], [0, 1], [-4.94065645841247e-324, 0.785398163397449], [2.25, 3]}
split: 4 0.5 (306)
x := {[-1.5, -1], [-0.5, 0], [0.785398163397449, 1.5707963267949], [-1, -0.5], [0, 1], [0, 0], [1, 2], [0, 1], [-4.94065645841247e-324, 0.785398163397449], [2.25, 3]}
CP(2) => []
x := {[-1.5, -1], [-0.5, 0], [0.785398163397449, 1.5707963267949], [-0.5, 0], [0, 1], [0, 0], [1, 2], [0, 1], [-4.94065645841247e-324, 0.785398163397449], [2.25, 3]}
split: 4 0.5 (306)
x := {[-1.35025747269143, -1], [-1, -0.5], [0.785398163397449, 1.55336637630821], [-0.761239574833685, 0], [0, 0.761239574833685], [0, 0], [1, 1.42680679131596], [0, 0.5], [0.785398163397449, 1.17809724509617], [1.5, 2.25]}
CP(1) => []
x := {[-1.35025747269143, -1], [-1, -0.5], [0.785398163397449, 1.55336637630821], [-0.761239574833685, 0], [0, 0.761239574833685], [0, 0], [1, 1.42680679131596], [0, 0.5], [1.17809724509617, 1.5707963267949], [1.5, 2.25]}
CP(1) => []
x := {[-1.33734232572562, -1], [-1, -0.5], [0.785398163397449, 1.49174671863265], [-0.761239574833685, 0], [0, 0.761239574833685], [0, 0], [1, 1.35936264313632], [0.5, 1], [0.785398163397449, 1.17329321840182], [1.5, 2.25]}
CP(1) => []
x := {[-1.33734232572562, -1], [-1, -0.5], [0.785398163397449, 1.49174671863265], [-0.761239574833685, 0], [0, 0.761239574833685], [0, 0], [1, 1.35936264313632], [0.5, 1], [1.17329321840182, 1.5611882734062], [1.5, 2.25]}
CP(1) => []
x := {[-1.42680679131596, -1], [-0.5, 0], [0.785398163397449, 1.17809724509617], [-0.761239574833685, 0], [0, 0.761239574833685], [0, 0], [1, 1.42680679131596], [0, 0.5], [0.785398163397449, 1.5707963267949], [1.5, 2.25]}
CP(1) => []
x := {[-1.42680679131596, -1], [-0.5, 0], [1.17809724509617, 1.5707963267949], [-0.761239574833685, 0], [0, 0.761239574833685], [0, 0], [1, 1.42680679131596], [0, 0.5], [0.785398163397449, 1.5707963267949], [1.5, 2.25]}
CP(1) => []
x := {[-1.42680679131596, -1], [-0.5, 0], [0.785398163397449, 1.17809724509617], [-0.761239574833685, 0], [0, 0.761239574833685], [0, 0], [1, 1.35936264313632], [0.5, 1], [0.785398163397449, 1.5611882734062], [1.5, 2.25]}
CP(1) => []
x := {[-1.42680679131596, -1], [-0.5, 0], [1.17809724509617, 1.5707963267949], [-0.761239574833685, 0], [0, 0.761239574833685], [0, 0], [1, 1.35936264313632], [0.5, 1], [0.785398163397449, 1.5611882734062], [1.5, 2.25]}
CP(1) => []
x := {[-2, -1.5], [-0.5, 0], [0.785398163397449, 1.5707963267949], [-1, -0.5], [0.5, 1], [0, 0], [1, 1.5], [0, 1], [0.785398163397449, 1.5707963267949], [2.25, 3]}
split: 7 0.5 (299)
x := {[-2, -1.5], [-0.5, 0], [0.785398163397449, 1.5707963267949], [-1, -0.5], [0.5, 1], [0, 0], [1.5, 2], [0, 1], [0.785398163397449, 1.5707963267949], [2.25, 3]}
CP(2) => {[-2, -1.5], [-0.5, 0], [0.785398163397449, 1.5707963267949], [-1, -0.5], [0.5, 1], [0, 0], [1.5, 2], [0, 0.5], [0.785398163397449, 1.5707963267949], [2.25, 3]}
split: 2 1.1781 (300)
x := {[-2, -1.5], [-0.5, 0], [0.785398163397449, 1.5707963267949], [-0.5, 0], [0, 0.5], [0, 0], [1, 2], [0, 1], [0.785398163397449, 1.5707963267949], [2.25, 3]}
split: 6 1.5 (301)
x := {[-2, -1.5], [-0.5, 0], [0.785398163397449, 1.5707963267949], [-0.5, 0], [0.5, 1], [0, 0], [1, 2], [0, 1], [0.785398163397449, 1.5707963267949], [2.25, 3]}
split: 6 1.5 (302)
x := {[-1.5, -1], [-1, -0.5], [0.785398163397449, 1.5707963267949], [-1, -0.5], [0, 1], [0, 0], [1, 2], [0, 1], [0.785398163397449, 1.5707963267949], [2.25, 3]}
CP(2) => {[-1.5, -1], [-1, -0.5], [0.785398163397449, 1.5707963267949], [-1, -0.5], [0.5, 1], [0, 0], [1, 2], [0, 1], [0.785398163397449, 1.5707963267949], [2.25, 3]}
split: 6 1.5 (303)
x := {[-1.5, -1], [-1, -0.5], [0.785398163397449, 1.5707963267949], [-0.5, 0], [0, 1], [0, 0], [1, 2], [0, 1], [0.785398163397449, 1.5707963267949], [2.25, 3]}
split: 4 0.5 (304)
x := {[-1.5, -1], [-0.5, 0], [0.785398163397449, 1.5707963267949], [-1, -0.5], [0, 1], [0, 0], [1, 2], [0, 1], [0.785398163397449, 1.5707963267949], [2.25, 3]}
CP(2) => []
x := {[-1.5, -1], [-0.5, 0], [0.785398163397449, 1.5707963267949], [-0.5, 0], [0, 1], [0, 0], [1, 2], [0, 1], [0.785398163397449, 1.5707963267949], [2.25, 3]}
split: 4 0.5 (304)
x := {[-1.91715741185101, -1.5], [-0.5, 0], [-4.94065645841247e-324, 0.366478509741674], [0, 0.5], [0, 0.5], [0, 0], [1, 2], [-1, 0], [-4.94065645841247e-324, 0.785398163397449], [2.25, 3]}
CP(1) => {[-1.90833187731717, -1.5], [-0.5, 0], [-4.94065645841247e-324, 0.358370854398642], [0, 0.5], [0, 0.5], [0, 0], [1, 2], [-1, 0], [-4.94065645841247e-324, 0.785398163397449], [2.25, 3]}
split: 6 1.5 (305)
x := {[-1.91715741185101, -1.5], [-0.5, 0], [-4.94065645841247e-324, 0.366478509741674], [0, 0.5], [0.5, 1], [0, 0], [1, 2], [-1, 0], [-4.94065645841247e-324, 0.785398163397449], [2.25, 3]}
CP(1) => {[-1.90833187731717, -1.5], [-0.5, 0], [-4.94065645841247e-324, 0.358370854398642], [0, 0.5], [0.5, 1], [0, 0], [1, 2], [-1, 0], [-4.94065645841247e-324, 0.785398163397449], [2.25, 3]}
split: 6 1.5 (306)
x := {[-1.90833187731717, -1.5], [-0.5, 0], [-4.94065645841247e-324, 0.358370854398642], [0.5, 1], [0.5, 1], [0, 0], [1, 1.5], [-1, 0], [-4.94065645841247e-324, 0.785398163397449], [2.25, 3]}
CP(1) => {[-1.90427099189402, -1.5], [-0.5, 0], [-4.94065645841247e-324, 0.354648577314122], [0.5, 1], [0.5, 1], [0, 0], [1, 1.5], [-1, 0], [-4.94065645841247e-324, 0.785398163397449], [2.25, 3]}
split: 7 -0.5 (307)
x := {[-1.90833187731717, -1.5], [-0.5, 0], [-4.94065645841247e-324, 0.358370854398642], [0.5, 1], [0.5, 1], [0, 0], [1.5, 2], [-1, 0], [-4.94065645841247e-324, 0.785398163397449], [2.25, 3]}
CP(3) => []
x := {[-1.5, -1], [-1, -0.5], [-4.94065645841247e-324, 0.785398163397449], [0, 0.5], [0, 1], [0, 0], [1, 2], [-1, 0], [-4.94065645841247e-324, 0.785398163397449], [2.25, 3]}
split: 4 0.5 (307)
x := {[-1.5, -1], [-1, -0.5], [-4.94065645841247e-324, 0.785398163397449], [0.5, 1], [0, 1], [0, 0], [1, 2], [-1, 0], [-4.94065645841247e-324, 0.785398163397449], [2.25, 3]}
CP(2) => {[-1.5, -1], [-1, -0.5], [-4.94065645841247e-324, 0.785398163397449], [0.5, 1], [0.5, 1], [0, 0], [1, 2], [-1, 0], [-4.94065645841247e-324, 0.785398163397449], [2.25, 3]}
split: 6 1.5 (308)
x := {[-1.5, -1], [-0.5, 0], [-4.94065645841247e-324, 0.785398163397449], [0, 0.5], [0, 1], [0, 0], [1, 2], [-1, 0], [-4.94065645841247e-324, 0.785398163397449], [2.25, 3]}
split: 4 0.5 (309)
x := {[-1.5, -1], [-0.5, 0], [-4.94065645841247e-324, 0.785398163397449], [0.5, 1], [0, 1], [0, 0], [1, 2], [-1, 0], [-4.94065645841247e-324, 0.785398163397449], [2.25, 3]}
CP(2) => {[-1.5, -1], [-0.5, 0], [-4.94065645841247e-324, 0.785398163397449], [0.5, 1], [0.5, 1], [0, 0], [1, 2], [-1, 0], [-4.94065645841247e-324, 0.785398163397449], [2.25, 3]}
split: 6 1.5 (310)
x := {[-1.91715741185101, -1.5], [-0.5, 0], [-4.94065645841247e-324, 0.366478509741674], [0, 0.5], [0, 0.5], [0, 0], [1, 2], [-1, 0], [0.785398163397449, 1.5707963267949], [2.25, 3]}
CP(1) => {[-1.90833187731717, -1.5], [-0.5, 0], [-4.94065645841247e-324, 0.358370854398642], [0, 0.5], [0, 0.5], [0, 0], [1, 2], [-1, 0], [0.785398163397449, 1.5707963267949], [2.25, 3]}
split: 6 1.5 (311)
x := {[-1.91715741185101, -1.5], [-0.5, 0], [-4.94065645841247e-324, 0.366478509741674], [0, 0.5], [0.5, 1], [0, 0], [1, 2], [-1, 0], [0.785398163397449, 1.5707963267949], [2.25, 3]}
CP(1) => {[-1.90833187731717, -1.5], [-0.5, 0], [-4.94065645841247e-324, 0.358370854398642], [0, 0.5], [0.5, 1], [0, 0], [1, 2], [-1, 0], [0.785398163397449, 1.5707963267949], [2.25, 3]}
split: 6 1.5 (312)
x := {[-1.90833187731717, -1.5], [-0.5, 0], [-4.94065645841247e-324, 0.358370854398642], [0.5, 1], [0.5, 1], [0, 0], [1, 1.5], [-1, 0], [0.785398163397449, 1.5707963267949], [2.25, 3]}
CP(1) => {[-1.90427099189402, -1.5], [-0.5, 0], [-4.94065645841247e-324, 0.354648577314122], [0.5, 1], [0.5, 1], [0, 0], [1, 1.5], [-1, 0], [0.785398163397449, 1.5707963267949], [2.25, 3]}
split: 7 -0.5 (313)
x := {[-1.90833187731717, -1.5], [-0.5, 0], [-4.94065645841247e-324, 0.358370854398642], [0.5, 1], [0.5, 1], [0, 0], [1.5, 2], [-1, 0], [0.785398163397449, 1.5707963267949], [2.25, 3]}
CP(2) => {[-1.90241490937188, -1.5], [-0.5, 0], [-4.94065645841247e-324, 0.352948970788828], [0.5, 1], [0.5, 1], [0, 0], [1.5, 2], [-0.5, 0], [0.785398163397449, 1.5707963267949], [2.25, 3]}
split: 8 1.1781 (314)
x := {[-1.5, -1], [-1, -0.5], [-4.94065645841247e-324, 0.785398163397449], [0, 0.5], [0, 1], [0, 0], [1, 2], [-1, 0], [0.785398163397449, 1.5707963267949], [2.25, 3]}
split: 4 0.5 (315)
x := {[-1.5, -1], [-1, -0.5], [-4.94065645841247e-324, 0.785398163397449], [0.5, 1], [0, 1], [0, 0], [1, 2], [-1, 0], [0.785398163397449, 1.5707963267949], [2.25, 3]}
CP(2) => {[-1.5, -1], [-1, -0.5], [-4.94065645841247e-324, 0.785398163397449], [0.5, 1], [0.5, 1], [0, 0], [1, 2], [-1, 0], [0.785398163397449, 1.5707963267949], [2.25, 3]}
split: 6 1.5 (316)
x := {[-1.5, -1], [-0.5, 0], [-4.94065645841247e-324, 0.785398163397449], [0, 0.5], [0, 1], [0, 0], [1, 2], [-1, 0], [0.785398163397449, 1.5707963267949], [2.25, 3]}
split: 4 0.5 (317)
x := {[-1.5, -1], [-0.5, 0], [-4.94065645841247e-324, 0.785398163397449], [0.5, 1], [0, 1], [0, 0], [1, 2], [-1, 0], [0.785398163397449, 1.5707963267949], [2.25, 3]}
CP(2) => {[-1.5, -1], [-0.5, 0], [-4.94065645841247e-324, 0.785398163397449], [0.5, 1], [0.5, 1], [0, 0], [1, 2], [-1, 0], [0.785398163397449, 1.5707963267949], [2.25, 3]}
split: 6 1.5 (318)
x := {[-2, -1.5], [-0.5, 0], [0.785398163397449, 1.5707963267949], [0, 0.5], [0, 0.5], [0, 0], [1, 2], [-1, 0], [-4.94065645841247e-324, 0.785398163397449], [2.25, 3]}
split: 6 1.5 (319)
x := {[-2, -1.5], [-0.5, 0], [0.785398163397449, 1.5707963267949], [0, 0.5], [0.5, 1], [0, 0], [1, 2], [-1, 0], [-4.94065645841247e-324, 0.785398163397449], [2.25, 3]}
split: 6 1.5 (320)
x := {[-2, -1.5], [-0.5, 0], [0.785398163397449, 1.5707963267949], [0.5, 1], [0.5, 1], [0, 0], [1, 1.5], [-1, 0], [-4.94065645841247e-324, 0.785398163397449], [2.25, 3]}
split: 7 -0.5 (321)
x := {[-2, -1.5], [-0.5, 0], [0.785398163397449, 1.5707963267949], [0.5, 1], [0.5, 1], [0, 0], [1.5, 2], [-1, 0], [-4.94065645841247e-324, 0.785398163397449], [2.25, 3]}
CP(3) => []
x := {[-1.5, -1], [-1, -0.5], [0.785398163397449, 1.5707963267949], [0, 0.5], [0, 1], [0, 0], [1, 2], [-1, 0], [-4.94065645841247e-324, 0.785398163397449], [2.25, 3]}
split: 4 0.5 (321)
x := {[-1.5, -1], [-1, -0.5], [0.785398163397449, 1.5707963267949], [0.5, 1], [0, 1], [0, 0], [1, 2], [-1, 0], [-4.94065645841247e-324, 0.785398163397449], [2.25, 3]}
CP(2) => {[-1.5, -1], [-1, -0.5], [0.785398163397449, 1.5707963267949], [0.5, 1], [0.5, 1], [0, 0], [1, 2], [-1, 0], [-4.94065645841247e-324, 0.785398163397449], [2.25, 3]}
split: 6 1.5 (322)
x := {[-1.5, -1], [-0.5, 0], [0.785398163397449, 1.5707963267949], [0, 0.5], [0, 1], [0, 0], [1, 2], [-1, 0], [-4.94065645841247e-324, 0.785398163397449], [2.25, 3]}
split: 4 0.5 (323)
x := {[-1.5, -1], [-0.5, 0], [0.785398163397449, 1.5707963267949], [0.5, 1], [0, 1], [0, 0], [1, 2], [-1, 0], [-4.94065645841247e-324, 0.785398163397449], [2.25, 3]}
CP(2) => {[-1.5, -1], [-0.5, 0], [0.785398163397449, 1.5707963267949], [0.5, 1], [0.5, 1], [0, 0], [1, 2], [-1, 0], [-4.94065645841247e-324, 0.785398163397449], [2.25, 3]}
split: 6 1.5 (324)
x := {[-1.35025747269143, -1], [-1, -0.5], [0.785398163397449, 1.55336637630821], [0, 0.761239574833685], [0, 0.761239574833685], [0, 0], [1, 1.42341020107378], [-1, -0.5], [0.785398163397449, 1.17663844090824], [1.5, 2.25]}
CP(1) => []
x := {[-1.35025747269143, -1], [-1, -0.5], [0.785398163397449, 1.55336637630821], [0, 0.761239574833685], [0, 0.761239574833685], [0, 0], [1, 1.42341020107378], [-1, -0.5], [1.17663844090824, 1.56787871841902], [1.5, 2.25]}
CP(1) => []
x := {[-1.35025747269143, -1], [-1, -0.5], [0.785398163397449, 1.55336637630821], [0, 0.761239574833685], [0, 0.761239574833685], [0, 0], [1, 1.42680679131596], [-0.5, 0], [0.785398163397449, 1.17809724509617], [1.5, 2.25]}
CP(1) => []
x := {[-1.35025747269143, -1], [-1, -0.5], [0.785398163397449, 1.55336637630821], [0, 0.761239574833685], [0, 0.761239574833685], [0, 0], [1, 1.42680679131596], [-0.5, 0], [1.17809724509617, 1.5707963267949], [1.5, 2.25]}
CP(1) => []
x := {[-1.42680679131596, -1], [-0.5, 0], [0.785398163397449, 1.17809724509617], [0, 0.761239574833685], [0, 0.761239574833685], [0, 0], [1, 1.42680679131596], [-1, -0.5], [0.785398163397449, 1.5707963267949], [1.5, 2.25]}
CP(1) => []
x := {[-1.42680679131596, -1], [-0.5, 0], [1.17809724509617, 1.5707963267949], [0, 0.761239574833685], [0, 0.761239574833685], [0, 0], [1, 1.42680679131596], [-1, -0.5], [0.785398163397449, 1.5707963267949], [1.5, 2.25]}
CP(1) => []
x := {[-1.42680679131596, -1], [-0.5, 0], [0.785398163397449, 1.17809724509617], [0, 0.761239574833685], [0, 0.761239574833685], [0, 0], [1, 1.42680679131596], [-0.5, 0], [0.785398163397449, 1.5707963267949], [1.5, 2.25]}
CP(1) => []
x := {[-1.42680679131596, -1], [-0.5, 0], [1.17809724509617, 1.5707963267949], [0, 0.761239574833685], [0, 0.761239574833685], [0, 0], [1, 1.42680679131596], [-0.5, 0], [0.785398163397449, 1.5707963267949], [1.5, 2.25]}
CP(1) => []
x := {[-2, -1.5], [-0.5, 0], [0.785398163397449, 1.5707963267949], [0, 0.5], [0, 0.5], [0, 0], [1, 2], [-1, 0], [0.785398163397449, 1.5707963267949], [2.25, 3]}
split: 6 1.5 (317)
x := {[-2, -1.5], [-0.5, 0], [0.785398163397449, 1.5707963267949], [0, 0.5], [0.5, 1], [0, 0], [1, 2], [-1, 0], [0.785398163397449, 1.5707963267949], [2.25, 3]}
split: 6 1.5 (318)
x := {[-2, -1.5], [-0.5, 0], [0.785398163397449, 1.5707963267949], [0.5, 1], [0.5, 1], [0, 0], [1, 1.5], [-1, 0], [0.785398163397449, 1.5707963267949], [2.25, 3]}
split: 7 -0.5 (319)
x := {[-2, -1.5], [-0.5, 0], [0.785398163397449, 1.5707963267949], [0.5, 1], [0.5, 1], [0, 0], [1.5, 2], [-1, 0], [0.785398163397449, 1.5707963267949], [2.25, 3]}
CP(2) => {[-2, -1.5], [-0.5, 0], [0.785398163397449, 1.5707963267949], [0.5, 1], [0.5, 1], [0, 0], [1.5, 2], [-0.5, 0], [0.785398163397449, 1.5707963267949], [2.25, 3]}
split: 2 1.1781 (320)
x := {[-1.5, -1], [-1, -0.5], [0.785398163397449, 1.5707963267949], [0, 0.5], [0, 1], [0, 0], [1, 2], [-1, 0], [0.785398163397449, 1.5707963267949], [2.25, 3]}
split: 4 0.5 (321)
x := {[-1.5, -1], [-1, -0.5], [0.785398163397449, 1.5707963267949], [0.5, 1], [0, 1], [0, 0], [1, 2], [-1, 0], [0.785398163397449, 1.5707963267949], [2.25, 3]}
CP(2) => {[-1.5, -1], [-1, -0.5], [0.785398163397449, 1.5707963267949], [0.5, 1], [0.5, 1], [0, 0], [1, 2], [-1, 0], [0.785398163397449, 1.5707963267949], [2.25, 3]}
split: 6 1.5 (322)
x := {[-1.5, -1], [-0.5, 0], [0.785398163397449, 1.5707963267949], [0, 0.5], [0, 1], [0, 0], [1, 2], [-1, 0], [0.785398163397449, 1.5707963267949], [2.25, 3]}
split: 4 0.5 (323)
x := {[-1.5, -1], [-0.5, 0], [0.785398163397449, 1.5707963267949], [0.5, 1], [0, 1], [0, 0], [1, 2], [-1, 0], [0.785398163397449, 1.5707963267949], [2.25, 3]}
CP(2) => {[-1.5, -1], [-0.5, 0], [0.785398163397449, 1.5707963267949], [0.5, 1], [0.5, 1], [0, 0], [1, 2], [-1, 0], [0.785398163397449, 1.5707963267949], [2.25, 3]}
split: 6 1.5 (324)
x := {[-1.91715741185101, -1.5], [-0.5, 0], [-4.94065645841247e-324, 0.366478509741674], [0, 0.5], [0, 0.5], [0, 0], [1, 2], [0, 1], [-4.94065645841247e-324, 0.785398163397449], [2.25, 3]}
CP(1) => {[-1.90833187731717, -1.5], [-0.5, 0], [-4.94065645841247e-324, 0.358370854398642], [0, 0.5], [0, 0.5], [0, 0], [1, 2], [0, 1], [-4.94065645841247e-324, 0.785398163397449], [2.25, 3]}
split: 6 1.5 (325)
x := {[-1.91715741185101, -1.5], [-0.5, 0], [-4.94065645841247e-324, 0.366478509741674], [0, 0.5], [0.5, 1], [0, 0], [1, 2], [0, 1], [-4.94065645841247e-324, 0.785398163397449], [2.25, 3]}
CP(1) => {[-1.90833187731717, -1.5], [-0.5, 0], [-4.94065645841247e-324, 0.358370854398642], [0, 0.5], [0.5, 1], [0, 0], [1, 2], [0, 1], [-4.94065645841247e-324, 0.785398163397449], [2.25, 3]}
split: 6 1.5 (326)
x := {[-1.90833187731717, -1.5], [-0.5, 0], [-4.94065645841247e-324, 0.358370854398642], [0.5, 1], [0.5, 1], [0, 0], [1, 1.5], [0, 1], [-4.94065645841247e-324, 0.785398163397449], [2.25, 3]}
CP(1) => []
x := {[-1.90833187731717, -1.5], [-0.5, 0], [-4.94065645841247e-324, 0.358370854398642], [0.5, 1], [0.5, 1], [0, 0], [1.5, 2], [0, 1], [-4.94065645841247e-324, 0.785398163397449], [2.25, 3]}
CP(4) => {[-1.90118436886649, -1.5], [-0.5, 0], [-4.94065645841247e-324, 0.351822756970162], [0.5, 1], [0.5, 1], [0, 0], [1.5, 1.93606821860723], [0, 0.5], [-4.94065645841247e-324, 0.383937310709108], [2.25, 3]}
split: 9 2.625 (326)
x := {[-1.5, -1], [-1, -0.5], [-4.94065645841247e-324, 0.785398163397449], [0, 0.5], [0, 1], [0, 0], [1, 2], [0, 1], [-4.94065645841247e-324, 0.785398163397449], [2.25, 3]}
split: 4 0.5 (327)
x := {[-1.5, -1], [-1, -0.5], [-4.94065645841247e-324, 0.785398163397449], [0.5, 1], [0, 1], [0, 0], [1, 2], [0, 1], [-4.94065645841247e-324, 0.785398163397449], [2.25, 3]}
CP(2) => {[-1.5, -1], [-1, -0.5], [-4.94065645841247e-324, 0.785398163397449], [0.5, 1], [0.5, 1], [0, 0], [1, 2], [0, 1], [-4.94065645841247e-324, 0.785398163397449], [2.25, 3]}
split: 6 1.5 (328)
x := {[-1.5, -1], [-0.5, 0], [-4.94065645841247e-324, 0.785398163397449], [0, 0.5], [0, 1], [0, 0], [1, 2], [0, 1], [-4.94065645841247e-324, 0.785398163397449], [2.25, 3]}
split: 4 0.5 (329)
x := {[-1.5, -1], [-0.5, 0], [-4.94065645841247e-324, 0.785398163397449], [0.5, 1], [0, 1], [0, 0], [1, 2], [0, 1], [-4.94065645841247e-324, 0.785398163397449], [2.25, 3]}
CP(2) => {[-1.5, -1], [-0.5, 0], [-4.94065645841247e-324, 0.785398163397449], [0.5, 1], [0.5, 1], [0, 0], [1, 2], [0, 1], [-4.94065645841247e-324, 0.785398163397449], [2.25, 3]}
split: 6 1.5 (330)
x := {[-1.91715741185101, -1.5], [-0.5, 0], [-4.94065645841247e-324, 0.366478509741674], [0, 0.5], [0, 0.5], [0, 0], [1, 2], [0, 1], [0.785398163397449, 1.5707963267949], [2.25, 3]}
CP(1) => {[-1.90833187731717, -1.5], [-0.5, 0], [-4.94065645841247e-324, 0.358370854398642], [0, 0.5], [0, 0.5], [0, 0], [1, 2], [0, 1], [0.785398163397449, 1.5707963267949], [2.25, 3]}
split: 6 1.5 (331)
x := {[-1.91715741185101, -1.5], [-0.5, 0], [-4.94065645841247e-324, 0.366478509741674], [0, 0.5], [0.5, 1], [0, 0], [1, 2], [0, 1], [0.785398163397449, 1.5707963267949], [2.25, 3]}
CP(1) => {[-1.90833187731717, -1.5], [-0.5, 0], [-4.94065645841247e-324, 0.358370854398642], [0, 0.5], [0.5, 1], [0, 0], [1, 2], [0, 1], [0.785398163397449, 1.5707963267949], [2.25, 3]}
split: 6 1.5 (332)
x := {[-1.90833187731717, -1.5], [-0.5, 0], [-4.94065645841247e-324, 0.358370854398642], [0.5, 1], [0.5, 1], [0, 0], [1, 1.5], [0, 1], [0.785398163397449, 1.5707963267949], [2.25, 3]}
CP(1) => []
x := {[-1.90833187731717, -1.5], [-0.5, 0], [-4.94065645841247e-324, 0.358370854398642], [0.5, 1], [0.5, 1], [0, 0], [1.5, 2], [0, 1], [0.785398163397449, 1.5707963267949], [2.25, 3]}
CP(1) => []
x := {[-1.5, -1], [-1, -0.5], [-4.94065645841247e-324, 0.785398163397449], [0, 0.5], [0, 1], [0, 0], [1, 2], [0, 1], [0.785398163397449, 1.5707963267949], [2.25, 3]}
split: 4 0.5 (331)
x := {[-1.5, -1], [-1, -0.5], [-4.94065645841247e-324, 0.785398163397449], [0.5, 1], [0, 1], [0, 0], [1, 2], [0, 1], [0.785398163397449, 1.5707963267949], [2.25, 3]}
CP(2) => {[-1.5, -1], [-1, -0.5], [-4.94065645841247e-324, 0.785398163397449], [0.5, 1], [0.5, 1], [0, 0], [1, 2], [0, 1], [0.785398163397449, 1.5707963267949], [2.25, 3]}
split: 6 1.5 (332)
x := {[-1.5, -1], [-0.5, 0], [-4.94065645841247e-324, 0.785398163397449], [0, 0.5], [0, 1], [0, 0], [1, 2], [0, 1], [0.785398163397449, 1.5707963267949], [2.25, 3]}
split: 4 0.5 (333)
x := {[-1.5, -1], [-0.5, 0], [-4.94065645841247e-324, 0.785398163397449], [0.5, 1], [0, 1], [0, 0], [1, 2], [0, 1], [0.785398163397449, 1.5707963267949], [2.25, 3]}
CP(2) => {[-1.5, -1], [-0.5, 0], [-4.94065645841247e-324, 0.785398163397449], [0.5, 1], [0.5, 1], [0, 0], [1, 2], [0, 1], [0.785398163397449, 1.5707963267949], [2.25, 3]}
split: 6 1.5 (334)
x := {[-2, -1.5], [-0.5, 0], [0.785398163397449, 1.5707963267949], [0, 0.5], [0, 0.5], [0, 0], [1, 2], [0, 1], [-4.94065645841247e-324, 0.785398163397449], [2.25, 3]}
split: 6 1.5 (335)
x := {[-2, -1.5], [-0.5, 0], [0.785398163397449, 1.5707963267949], [0, 0.5], [0.5, 1], [0, 0], [1, 2], [0, 1], [-4.94065645841247e-324, 0.785398163397449], [2.25, 3]}
split: 6 1.5 (336)
x := {[-2, -1.5], [-0.5, 0], [0.785398163397449, 1.5707963267949], [0.5, 1], [0.5, 1], [0, 0], [1, 1.5], [0, 1], [-4.94065645841247e-324, 0.785398163397449], [2.25, 3]}
CP(1) => []
x := {[-2, -1.5], [-0.5, 0], [0.785398163397449, 1.5707963267949], [0.5, 1], [0.5, 1], [0, 0], [1.5, 2], [0, 1], [-4.94065645841247e-324, 0.785398163397449], [2.25, 3]}
CP(4) => {[-2, -1.5], [-0.5, 0], [0.785398163397449, 1.5707963267949], [0.5, 1], [0.5, 1], [0, 0], [1.5, 1.93606821860723], [0, 0.5], [-4.94065645841247e-324, 0.383937310709108], [2.25, 3]}
split: 2 1.1781 (336)
x := {[-1.5, -1], [-1, -0.5], [0.785398163397449, 1.5707963267949], [0, 0.5], [0, 1], [0, 0], [1, 2], [0, 1], [-4.94065645841247e-324, 0.785398163397449], [2.25, 3]}
split: 4 0.5 (337)
x := {[-1.5, -1], [-1, -0.5], [0.785398163397449, 1.5707963267949], [0.5, 1], [0, 1], [0, 0], [1, 2], [0, 1], [-4.94065645841247e-324, 0.785398163397449], [2.25, 3]}
CP(2) => {[-1.5, -1], [-1, -0.5], [0.785398163397449, 1.5707963267949], [0.5, 1], [0.5, 1], [0, 0], [1, 2], [0, 1], [-4.94065645841247e-324, 0.785398163397449], [2.25, 3]}
split: 6 1.5 (338)
x := {[-1.5, -1], [-0.5, 0], [0.785398163397449, 1.5707963267949], [0, 0.5], [0, 1], [0, 0], [1, 2], [0, 1], [-4.94065645841247e-324, 0.785398163397449], [2.25, 3]}
split: 4 0.5 (339)
x := {[-1.5, -1], [-0.5, 0], [0.785398163397449, 1.5707963267949], [0.5, 1], [0, 1], [0, 0], [1, 2], [0, 1], [-4.94065645841247e-324, 0.785398163397449], [2.25, 3]}
CP(2) => {[-1.5, -1], [-0.5, 0], [0.785398163397449, 1.5707963267949], [0.5, 1], [0.5, 1], [0, 0], [1, 2], [0, 1], [-4.94065645841247e-324, 0.785398163397449], [2.25, 3]}
split: 6 1.5 (340)
x := {[-1.35025747269143, -1], [-1, -0.5], [0.785398163397449, 1.55336637630821], [0, 0.761239574833685], [0, 0.761239574833685], [0, 0], [1, 1.42680679131596], [0, 0.5], [0.785398163397449, 1.17809724509617], [1.5, 2.25]}
CP(1) => []
x := {[-1.35025747269143, -1], [-1, -0.5], [0.785398163397449, 1.55336637630821], [0, 0.761239574833685], [0, 0.761239574833685], [0, 0], [1, 1.42680679131596], [0, 0.5], [1.17809724509617, 1.5707963267949], [1.5, 2.25]}
CP(1) => []
x := {[-1.33734232572562, -1], [-1, -0.5], [0.785398163397449, 1.49174671863265], [0, 0.761239574833685], [0, 0.761239574833685], [0, 0], [1, 1.35936264313632], [0.5, 1], [0.785398163397449, 1.17329321840182], [1.5, 2.25]}
CP(1) => []
x := {[-1.33734232572562, -1], [-1, -0.5], [0.785398163397449, 1.49174671863265], [0, 0.761239574833685], [0, 0.761239574833685], [0, 0], [1, 1.35936264313632], [0.5, 1], [1.17329321840182, 1.5611882734062], [1.5, 2.25]}
CP(1) => []
x := {[-1.42680679131596, -1], [-0.5, 0], [0.785398163397449, 1.17809724509617], [0, 0.761239574833685], [0, 0.761239574833685], [0, 0], [1, 1.42680679131596], [0, 0.5], [0.785398163397449, 1.5707963267949], [1.5, 2.25]}
CP(1) => []
x := {[-1.42680679131596, -1], [-0.5, 0], [1.17809724509617, 1.5707963267949], [0, 0.761239574833685], [0, 0.761239574833685], [0, 0], [1, 1.42680679131596], [0, 0.5], [0.785398163397449, 1.5707963267949], [1.5, 2.25]}
CP(1) => []
x := {[-1.42680679131596, -1], [-0.5, 0], [0.785398163397449, 1.17809724509617], [0, 0.761239574833685], [0, 0.761239574833685], [0, 0], [1, 1.35936264313632], [0.5, 1], [0.785398163397449, 1.5611882734062], [1.5, 2.25]}
CP(1) => []
x := {[-1.42680679131596, -1], [-0.5, 0], [1.17809724509617, 1.5707963267949], [0, 0.761239574833685], [0, 0.761239574833685], [0, 0], [1, 1.35936264313632], [0.5, 1], [0.785398163397449, 1.5611882734062], [1.5, 2.25]}
CP(1) => []
x := {[-2, -1.5], [-0.5, 0], [0.785398163397449, 1.5707963267949], [0, 0.5], [0, 0.5], [0, 0], [1, 2], [0, 1], [0.785398163397449, 1.5707963267949], [2.25, 3]}
split: 6 1.5 (333)
x := {[-2, -1.5], [-0.5, 0], [0.785398163397449, 1.5707963267949], [0, 0.5], [0.5, 1], [0, 0], [1, 2], [0, 1], [0.785398163397449, 1.5707963267949], [2.25, 3]}
split: 6 1.5 (334)
x := {[-2, -1.5], [-0.5, 0], [0.785398163397449, 1.5707963267949], [0.5, 1], [0.5, 1], [0, 0], [1, 1.5], [0, 1], [0.785398163397449, 1.5707963267949], [2.25, 3]}
CP(1) => []
x := {[-2, -1.5], [-0.5, 0], [0.785398163397449, 1.5707963267949], [0.5, 1], [0.5, 1], [0, 0], [1.5, 2], [0, 1], [0.785398163397449, 1.5707963267949], [2.25, 3]}
CP(1) => []
x := {[-1.5, -1], [-1, -0.5], [0.785398163397449, 1.5707963267949], [0, 0.5], [0, 1], [0, 0], [1, 2], [0, 1], [0.785398163397449, 1.5707963267949], [2.25, 3]}
split: 4 0.5 (333)
x := {[-1.5, -1], [-1, -0.5], [0.785398163397449, 1.5707963267949], [0.5, 1], [0, 1], [0, 0], [1, 2], [0, 1], [0.785398163397449, 1.5707963267949], [2.25, 3]}
CP(2) => {[-1.5, -1], [-1, -0.5], [0.785398163397449, 1.5707963267949], [0.5, 1], [0.5, 1], [0, 0], [1, 2], [0, 1], [0.785398163397449, 1.5707963267949], [2.25, 3]}
split: 6 1.5 (334)
x := {[-1.5, -1], [-0.5, 0], [0.785398163397449, 1.5707963267949], [0, 0.5], [0, 1], [0, 0], [1, 2], [0, 1], [0.785398163397449, 1.5707963267949], [2.25, 3]}
split: 4 0.5 (335)
x := {[-1.5, -1], [-0.5, 0], [0.785398163397449, 1.5707963267949], [0.5, 1], [0, 1], [0, 0], [1, 2], [0, 1], [0.785398163397449, 1.5707963267949], [2.25, 3]}
CP(2) => {[-1.5, -1], [-0.5, 0], [0.785398163397449, 1.5707963267949], [0.5, 1], [0.5, 1], [0, 0], [1, 2], [0, 1], [0.785398163397449, 1.5707963267949], [2.25, 3]}
split: 6 1.5 (336)
x := {[-1.5, -1], [0, 0.5], [-4.94065645841247e-324, 0.785398163397449], [-1, -0.5], [0, 1], [0, 0], [1, 2], [-1, 0], [-4.94065645841247e-324, 0.785398163397449], [2.25, 3]}
CP(1) => []
x := {[-1.5, -1], [0, 0.5], [-4.94065645841247e-324, 0.785398163397449], [-0.5, 0], [0, 1], [0, 0], [1, 2], [-1, 0], [-4.94065645841247e-324, 0.785398163397449], [2.25, 3]}
split: 4 0.5 (336)
x := {[-1.5, -1], [0.5, 1], [-4.94065645841247e-324, 0.785398163397449], [-1, -0.5], [0, 1], [0, 0], [1, 2], [-1, 0], [-4.94065645841247e-324, 0.785398163397449], [2.25, 3]}
CP(1) => []
x := {[-1.5, -1], [0.5, 1], [-4.94065645841247e-324, 0.785398163397449], [-0.5, 0], [0, 1], [0, 0], [1, 2], [-1, 0], [-4.94065645841247e-324, 0.785398163397449], [2.25, 3]}
split: 4 0.5 (336)
x := {[-1.5, -1], [0, 0.5], [-4.94065645841247e-324, 0.785398163397449], [-1, -0.5], [0, 1], [0, 0], [1, 2], [-1, 0], [0.785398163397449, 1.5707963267949], [2.25, 3]}
CP(1) => []
x := {[-1.5, -1], [0, 0.5], [-4.94065645841247e-324, 0.785398163397449], [-0.5, 0], [0, 1], [0, 0], [1, 2], [-1, 0], [0.785398163397449, 1.5707963267949], [2.25, 3]}
split: 4 0.5 (336)
x := {[-1.5, -1], [0.5, 1], [-4.94065645841247e-324, 0.785398163397449], [-1, -0.5], [0, 1], [0, 0], [1, 2], [-1, 0], [0.785398163397449, 1.5707963267949], [2.25, 3]}
CP(1) => []
x := {[-1.5, -1], [0.5, 1], [-4.94065645841247e-324, 0.785398163397449], [-0.5, 0], [0, 1], [0, 0], [1, 2], [-1, 0], [0.785398163397449, 1.5707963267949], [2.25, 3]}
split: 4 0.5 (336)
x := {[-2, -1.5], [0, 0.5], [0.785398163397449, 1.5707963267949], [-1, -0.5], [0.5, 1], [0, 0], [1, 1.5], [-1, 0], [-4.94065645841247e-324, 0.785398163397449], [2.25, 3]}
split: 7 -0.5 (337)
x := {[-2, -1.5], [0, 0.5], [0.785398163397449, 1.5707963267949], [-1, -0.5], [0.5, 1], [0, 0], [1.5, 2], [-1, 0], [-4.94065645841247e-324, 0.785398163397449], [2.25, 3]}
CP(7) => {[-2, -1.5], [0, 0.5], [0.785398163397449, 1.5707963267949], [-1, -0.5], [0.5, 1], [0, 0], [1.5, 1.73034940291243], [-0.5, 0], [-4.94065645841247e-324, 0.199179998599883], [2.25, 3]}
split: 2 1.1781 (338)
x := {[-2, -1.5], [0, 0.5], [0.785398163397449, 1.5707963267949], [-0.5, 0], [0, 0.5], [0, 0], [1, 2], [-1, 0], [-4.94065645841247e-324, 0.785398163397449], [2.25, 3]}
split: 6 1.5 (339)
x := {[-2, -1.5], [0, 0.5], [0.785398163397449, 1.5707963267949], [-0.5, 0], [0.5, 1], [0, 0], [1, 2], [-1, 0], [-4.94065645841247e-324, 0.785398163397449], [2.25, 3]}
split: 6 1.5 (340)
x := {[-1.5, -1], [0, 0.5], [0.785398163397449, 1.5707963267949], [-1, -0.5], [0, 1], [0, 0], [1, 2], [-1, 0], [-4.94065645841247e-324, 0.785398163397449], [2.25, 3]}
CP(1) => []
x := {[-1.5, -1], [0, 0.5], [0.785398163397449, 1.5707963267949], [-0.5, 0], [0, 1], [0, 0], [1, 2], [-1, 0], [-4.94065645841247e-324, 0.785398163397449], [2.25, 3]}
split: 4 0.5 (340)
x := {[-1.5, -1], [0.5, 1], [0.785398163397449, 1.5707963267949], [-1, -0.5], [0, 1], [0, 0], [1, 2], [-1, 0], [-4.94065645841247e-324, 0.785398163397449], [2.25, 3]}
CP(1) => []
x := {[-1.5, -1], [0.5, 1], [0.785398163397449, 1.5707963267949], [-0.5, 0], [0, 1], [0, 0], [1, 2], [-1, 0], [-4.94065645841247e-324, 0.785398163397449], [2.25, 3]}
split: 4 0.5 (340)
x := {[-1.42680679131596, -1], [0, 0.5], [0.785398163397449, 1.17809724509617], [-0.761239574833685, 0], [0, 0.761239574833685], [0, 0], [1, 1.42680679131596], [-1, -0.5], [0.785398163397449, 1.5707963267949], [1.5, 2.25]}
CP(1) => []
x := {[-1.42680679131596, -1], [0, 0.5], [1.17809724509617, 1.5707963267949], [-0.761239574833685, 0], [0, 0.761239574833685], [0, 0], [1, 1.42680679131596], [-1, -0.5], [0.785398163397449, 1.5707963267949], [1.5, 2.25]}
CP(1) => []
x := {[-1.42680679131596, -1], [0, 0.5], [0.785398163397449, 1.17809724509617], [-0.761239574833685, 0], [0, 0.761239574833685], [0, 0], [1, 1.42680679131596], [-0.5, 0], [0.785398163397449, 1.5707963267949], [1.5, 2.25]}
CP(1) => []
x := {[-1.42680679131596, -1], [0, 0.5], [1.17809724509617, 1.5707963267949], [-0.761239574833685, 0], [0, 0.761239574833685], [0, 0], [1, 1.42680679131596], [-0.5, 0], [0.785398163397449, 1.5707963267949], [1.5, 2.25]}
CP(1) => []
x := {[-2, -1.5], [0, 0.5], [0.785398163397449, 1.5707963267949], [-1, -0.5], [0.5, 1], [0, 0], [1, 1.5], [-1, 0], [0.785398163397449, 1.5707963267949], [2.25, 3]}
split: 7 -0.5 (337)
x := {[-2, -1.5], [0, 0.5], [0.785398163397449, 1.5707963267949], [-1, -0.5], [0.5, 1], [0, 0], [1.5, 2], [-1, 0], [0.785398163397449, 1.5707963267949], [2.25, 3]}
CP(2) => {[-2, -1.5], [0, 0.5], [0.785398163397449, 1.5707963267949], [-1, -0.5], [0.5, 1], [0, 0], [1.5, 2], [-0.5, 0], [0.785398163397449, 1.5707963267949], [2.25, 3]}
split: 2 1.1781 (338)
x := {[-2, -1.5], [0, 0.5], [0.785398163397449, 1.5707963267949], [-0.5, 0], [0, 0.5], [0, 0], [1, 2], [-1, 0], [0.785398163397449, 1.5707963267949], [2.25, 3]}
split: 6 1.5 (339)
x := {[-2, -1.5], [0, 0.5], [0.785398163397449, 1.5707963267949], [-0.5, 0], [0.5, 1], [0, 0], [1, 2], [-1, 0], [0.785398163397449, 1.5707963267949], [2.25, 3]}
split: 6 1.5 (340)
x := {[-1.5, -1], [0, 0.5], [0.785398163397449, 1.5707963267949], [-1, -0.5], [0, 1], [0, 0], [1, 2], [-1, 0], [0.785398163397449, 1.5707963267949], [2.25, 3]}
CP(1) => []
x := {[-1.5, -1], [0, 0.5], [0.785398163397449, 1.5707963267949], [-0.5, 0], [0, 1], [0, 0], [1, 2], [-1, 0], [0.785398163397449, 1.5707963267949], [2.25, 3]}
split: 4 0.5 (340)
x := {[-1.5, -1], [0.5, 1], [0.785398163397449, 1.5707963267949], [-1, -0.5], [0, 1], [0, 0], [1, 2], [-1, 0], [0.785398163397449, 1.5707963267949], [2.25, 3]}
CP(1) => []
x := {[-1.5, -1], [0.5, 1], [0.785398163397449, 1.5707963267949], [-0.5, 0], [0, 1], [0, 0], [1, 2], [-1, 0], [0.785398163397449, 1.5707963267949], [2.25, 3]}
split: 4 0.5 (340)
x := {[-1.5, -1], [0, 0.5], [-4.94065645841247e-324, 0.785398163397449], [-1, -0.5], [0, 1], [0, 0], [1, 2], [0, 1], [-4.94065645841247e-324, 0.785398163397449], [2.25, 3]}
CP(1) => []
x := {[-1.5, -1], [0, 0.5], [-4.94065645841247e-324, 0.785398163397449], [-0.5, 0], [0, 1], [0, 0], [1, 2], [0, 1], [-4.94065645841247e-324, 0.785398163397449], [2.25, 3]}
split: 4 0.5 (340)
x := {[-1.5, -1], [0.5, 1], [-4.94065645841247e-324, 0.785398163397449], [-1, -0.5], [0, 1], [0, 0], [1, 2], [0, 1], [-4.94065645841247e-324, 0.785398163397449], [2.25, 3]}
CP(1) => []
x := {[-1.5, -1], [0.5, 1], [-4.94065645841247e-324, 0.785398163397449], [-0.5, 0], [0, 1], [0, 0], [1, 2], [0, 1], [-4.94065645841247e-324, 0.785398163397449], [2.25, 3]}
split: 4 0.5 (340)
x := {[-1.5, -1], [0, 0.5], [-4.94065645841247e-324, 0.785398163397449], [-1, -0.5], [0, 1], [0, 0], [1, 2], [0, 1], [0.785398163397449, 1.5707963267949], [2.25, 3]}
CP(1) => []
x := {[-1.5, -1], [0, 0.5], [-4.94065645841247e-324, 0.785398163397449], [-0.5, 0], [0, 1], [0, 0], [1, 2], [0, 1], [0.785398163397449, 1.5707963267949], [2.25, 3]}
split: 4 0.5 (340)
x := {[-1.5, -1], [0.5, 1], [-4.94065645841247e-324, 0.785398163397449], [-1, -0.5], [0, 1], [0, 0], [1, 2], [0, 1], [0.785398163397449, 1.5707963267949], [2.25, 3]}
CP(1) => []
x := {[-1.5, -1], [0.5, 1], [-4.94065645841247e-324, 0.785398163397449], [-0.5, 0], [0, 1], [0, 0], [1, 2], [0, 1], [0.785398163397449, 1.5707963267949], [2.25, 3]}
split: 4 0.5 (340)
x := {[-2, -1.5], [0, 0.5], [0.785398163397449, 1.5707963267949], [-1, -0.5], [0.5, 1], [0, 0], [1, 1.5], [0, 1], [-4.94065645841247e-324, 0.785398163397449], [2.25, 3]}
split: 7 0.5 (341)
x := {[-2, -1.5], [0, 0.5], [0.785398163397449, 1.5707963267949], [-1, -0.5], [0.5, 1], [0, 0], [1.5, 2], [0, 1], [-4.94065645841247e-324, 0.785398163397449], [2.25, 3]}
CP(4) => {[-2, -1.5], [0, 0.5], [0.785398163397449, 1.5707963267949], [-1, -0.5], [0.5, 1], [0, 0], [1.5, 1.93606821860723], [0, 0.5], [-4.94065645841247e-324, 0.383937310709108], [2.25, 3]}
split: 2 1.1781 (342)
x := {[-2, -1.5], [0, 0.5], [0.785398163397449, 1.5707963267949], [-0.5, 0], [0, 0.5], [0, 0], [1, 2], [0, 1], [-4.94065645841247e-324, 0.785398163397449], [2.25, 3]}
split: 6 1.5 (343)
x := {[-2, -1.5], [0, 0.5], [0.785398163397449, 1.5707963267949], [-0.5, 0], [0.5, 1], [0, 0], [1, 2], [0, 1], [-4.94065645841247e-324, 0.785398163397449], [2.25, 3]}
split: 6 1.5 (344)
x := {[-1.5, -1], [0, 0.5], [0.785398163397449, 1.5707963267949], [-1, -0.5], [0, 1], [0, 0], [1, 2], [0, 1], [-4.94065645841247e-324, 0.785398163397449], [2.25, 3]}
CP(1) => []
x := {[-1.5, -1], [0, 0.5], [0.785398163397449, 1.5707963267949], [-0.5, 0], [0, 1], [0, 0], [1, 2], [0, 1], [-4.94065645841247e-324, 0.785398163397449], [2.25, 3]}
split: 4 0.5 (344)
x := {[-1.5, -1], [0.5, 1], [0.785398163397449, 1.5707963267949], [-1, -0.5], [0, 1], [0, 0], [1, 2], [0, 1], [-4.94065645841247e-324, 0.785398163397449], [2.25, 3]}
CP(1) => []
x := {[-1.5, -1], [0.5, 1], [0.785398163397449, 1.5707963267949], [-0.5, 0], [0, 1], [0, 0], [1, 2], [0, 1], [-4.94065645841247e-324, 0.785398163397449], [2.25, 3]}
split: 4 0.5 (344)
x := {[-1.42680679131596, -1], [0, 0.5], [0.785398163397449, 1.17809724509617], [-0.761239574833685, 0], [0, 0.761239574833685], [0, 0], [1, 1.42680679131596], [0, 0.5], [0.785398163397449, 1.5707963267949], [1.5, 2.25]}
CP(1) => []
x := {[-1.42680679131596, -1], [0, 0.5], [1.17809724509617, 1.5707963267949], [-0.761239574833685, 0], [0, 0.761239574833685], [0, 0], [1, 1.42680679131596], [0, 0.5], [0.785398163397449, 1.5707963267949], [1.5, 2.25]}
CP(1) => []
x := {[-1.42680679131596, -1], [0, 0.5], [0.785398163397449, 1.17809724509617], [-0.761239574833685, 0], [0, 0.761239574833685], [0, 0], [1, 1.35936264313632], [0.5, 1], [0.785398163397449, 1.5611882734062], [1.5, 2.25]}
CP(1) => []
x := {[-1.42680679131596, -1], [0, 0.5], [1.17809724509617, 1.5707963267949], [-0.761239574833685, 0], [0, 0.761239574833685], [0, 0], [1, 1.35936264313632], [0.5, 1], [0.785398163397449, 1.5611882734062], [1.5, 2.25]}
CP(1) => []
x := {[-2, -1.5], [0, 0.5], [0.785398163397449, 1.5707963267949], [-1, -0.5], [0.5, 1], [0, 0], [1, 1.5], [0, 1], [0.785398163397449, 1.5707963267949], [2.25, 3]}
split: 7 0.5 (341)
x := {[-2, -1.5], [0, 0.5], [0.785398163397449, 1.5707963267949], [-1, -0.5], [0.5, 1], [0, 0], [1.5, 2], [0, 1], [0.785398163397449, 1.5707963267949], [2.25, 3]}
CP(2) => {[-2, -1.5], [0, 0.5], [0.785398163397449, 1.5707963267949], [-1, -0.5], [0.5, 1], [0, 0], [1.5, 2], [0, 0.5], [0.785398163397449, 1.5707963267949], [2.25, 3]}
split: 2 1.1781 (342)
x := {[-2, -1.5], [0, 0.5], [0.785398163397449, 1.5707963267949], [-0.5, 0], [0, 0.5], [0, 0], [1, 2], [0, 1], [0.785398163397449, 1.5707963267949], [2.25, 3]}
split: 6 1.5 (343)
x := {[-2, -1.5], [0, 0.5], [0.785398163397449, 1.5707963267949], [-0.5, 0], [0.5, 1], [0, 0], [1, 2], [0, 1], [0.785398163397449, 1.5707963267949], [2.25, 3]}
split: 6 1.5 (344)
x := {[-1.5, -1], [0, 0.5], [0.785398163397449, 1.5707963267949], [-1, -0.5], [0, 1], [0, 0], [1, 2], [0, 1], [0.785398163397449, 1.5707963267949], [2.25, 3]}
CP(1) => []
x := {[-1.5, -1], [0, 0.5], [0.785398163397449, 1.5707963267949], [-0.5, 0], [0, 1], [0, 0], [1, 2], [0, 1], [0.785398163397449, 1.5707963267949], [2.25, 3]}
split: 4 0.5 (344)
x := {[-1.5, -1], [0.5, 1], [0.785398163397449, 1.5707963267949], [-1, -0.5], [0, 1], [0, 0], [1, 2], [0, 1], [0.785398163397449, 1.5707963267949], [2.25, 3]}
CP(1) => []
x := {[-1.5, -1], [0.5, 1], [0.785398163397449, 1.5707963267949], [-0.5, 0], [0, 1], [0, 0], [1, 2], [0, 1], [0.785398163397449, 1.5707963267949], [2.25, 3]}
split: 4 0.5 (344)
x := {[-1.70963346176227, -1.5], [0, 0.49152473873975], [-4.94065645841247e-324, 0.181058652996307], [0.5, 1], [0.5, 1], [0, 0], [1, 1.5], [-1, 0], [-4.94065645841247e-324, 0.785398163397449], [2.25, 3]}
CP(1) => {[-1.70526696755704, -1.5], [0, 0.47984719505758], [-4.94065645841247e-324, 0.177246911190641], [0.5, 1], [0.5, 1], [0, 0], [1, 1.5], [-1, 0], [-4.94065645841247e-324, 0.785398163397449], [2.25, 3]}
split: 7 -0.5 (345)
x := {[-1.70963346176227, -1.5], [0, 0.49152473873975], [-4.94065645841247e-324, 0.181058652996307], [0.5, 1], [0.5, 1], [0, 0], [1.5, 2], [-1, 0], [-4.94065645841247e-324, 0.785398163397449], [2.25, 3]}
CP(3) => []
x := {[-1.5, -1], [0, 0.5], [-4.94065645841247e-324, 0.785398163397449], [0, 0.5], [0, 1], [0, 0], [1, 2], [-1, 0], [-4.94065645841247e-324, 0.785398163397449], [2.25, 3]}
split: 4 0.5 (345)
x := {[-1.5, -1], [0, 0.5], [-4.94065645841247e-324, 0.785398163397449], [0.5, 1], [0, 1], [0, 0], [1, 2], [-1, 0], [-4.94065645841247e-324, 0.785398163397449], [2.25, 3]}
CP(2) => {[-1.5, -1], [0, 0.5], [-4.94065645841247e-324, 0.785398163397449], [0.5, 1], [0.5, 1], [0, 0], [1, 2], [-1, 0], [-4.94065645841247e-324, 0.785398163397449], [2.25, 3]}
split: 6 1.5 (346)
x := {[-1.5, -1], [0.5, 1], [-4.94065645841247e-324, 0.785398163397449], [0, 0.5], [0, 1], [0, 0], [1, 2], [-1, 0], [-4.94065645841247e-324, 0.785398163397449], [2.25, 3]}
split: 4 0.5 (347)
x := {[-1.5, -1], [0.5, 1], [-4.94065645841247e-324, 0.785398163397449], [0.5, 1], [0, 1], [0, 0], [1, 2], [-1, 0], [-4.94065645841247e-324, 0.785398163397449], [2.25, 3]}
CP(2) => {[-1.5, -1], [0.5, 1], [-4.94065645841247e-324, 0.785398163397449], [0.5, 1], [0.5, 1], [0, 0], [1, 2], [-1, 0], [-4.94065645841247e-324, 0.785398163397449], [2.25, 3]}
split: 6 1.5 (348)
x := {[-1.70963346176227, -1.5], [0, 0.49152473873975], [-4.94065645841247e-324, 0.181058652996307], [0.5, 1], [0.5, 1], [0, 0], [1, 1.5], [-1, 0], [0.785398163397449, 1.5707963267949], [2.25, 3]}
CP(1) => {[-1.70526696755704, -1.5], [0, 0.47984719505758], [-4.94065645841247e-324, 0.177246911190641], [0.5, 1], [0.5, 1], [0, 0], [1, 1.5], [-1, 0], [0.785398163397449, 1.5707963267949], [2.25, 3]}
split: 7 -0.5 (349)
x := {[-1.70963346176227, -1.5], [0, 0.49152473873975], [-4.94065645841247e-324, 0.181058652996307], [0.5, 1], [0.5, 1], [0, 0], [1.5, 2], [-1, 0], [0.785398163397449, 1.5707963267949], [2.25, 3]}
CP(2) => {[-1.70277843545475, -1.5], [0, 0.473211140216337], [-4.94065645841247e-324, 0.175075708396667], [0.5, 1], [0.5, 1], [0, 0], [1.5, 2], [-0.5, 0], [0.785398163397449, 1.5707963267949], [2.25, 3]}
split: 8 1.1781 (350)
x := {[-1.5, -1], [0, 0.5], [-4.94065645841247e-324, 0.785398163397449], [0, 0.5], [0, 1], [0, 0], [1, 2], [-1, 0], [0.785398163397449, 1.5707963267949], [2.25, 3]}
split: 4 0.5 (351)
x := {[-1.5, -1], [0, 0.5], [-4.94065645841247e-324, 0.785398163397449], [0.5, 1], [0, 1], [0, 0], [1, 2], [-1, 0], [0.785398163397449, 1.5707963267949], [2.25, 3]}
CP(2) => {[-1.5, -1], [0, 0.5], [-4.94065645841247e-324, 0.785398163397449], [0.5, 1], [0.5, 1], [0, 0], [1, 2], [-1, 0], [0.785398163397449, 1.5707963267949], [2.25, 3]}
split: 6 1.5 (352)
x := {[-1.5, -1], [0.5, 1], [-4.94065645841247e-324, 0.785398163397449], [0, 0.5], [0, 1], [0, 0], [1, 2], [-1, 0], [0.785398163397449, 1.5707963267949], [2.25, 3]}
split: 4 0.5 (353)
x := {[-1.5, -1], [0.5, 1], [-4.94065645841247e-324, 0.785398163397449], [0.5, 1], [0, 1], [0, 0], [1, 2], [-1, 0], [0.785398163397449, 1.5707963267949], [2.25, 3]}
CP(2) => {[-1.5, -1], [0.5, 1], [-4.94065645841247e-324, 0.785398163397449], [0.5, 1], [0.5, 1], [0, 0], [1, 2], [-1, 0], [0.785398163397449, 1.5707963267949], [2.25, 3]}
split: 6 1.5 (354)
x := {[-2, -1.5], [0, 0.5], [0.785398163397449, 1.5707963267949], [0, 0.5], [0, 0.5], [0, 0], [1, 2], [-1, 0], [-4.94065645841247e-324, 0.785398163397449], [2.25, 3]}
split: 6 1.5 (355)
x := {[-2, -1.5], [0, 0.5], [0.785398163397449, 1.5707963267949], [0, 0.5], [0.5, 1], [0, 0], [1, 2], [-1, 0], [-4.94065645841247e-324, 0.785398163397449], [2.25, 3]}
split: 6 1.5 (356)
x := {[-2, -1.5], [0, 0.5], [0.785398163397449, 1.5707963267949], [0.5, 1], [0.5, 1], [0, 0], [1, 1.5], [-1, 0], [-4.94065645841247e-324, 0.785398163397449], [2.25, 3]}
split: 7 -0.5 (357)
x := {[-2, -1.5], [0, 0.5], [0.785398163397449, 1.5707963267949], [0.5, 1], [0.5, 1], [0, 0], [1.5, 2], [-1, 0], [-4.94065645841247e-324, 0.785398163397449], [2.25, 3]}
CP(3) => []
x := {[-1.5, -1], [0, 0.5], [0.785398163397449, 1.5707963267949], [0, 0.5], [0, 1], [0, 0], [1, 2], [-1, 0], [-4.94065645841247e-324, 0.785398163397449], [2.25, 3]}
split: 4 0.5 (357)
x := {[-1.5, -1], [0, 0.5], [0.785398163397449, 1.5707963267949], [0.5, 1], [0, 1], [0, 0], [1, 2], [-1, 0], [-4.94065645841247e-324, 0.785398163397449], [2.25, 3]}
CP(2) => {[-1.5, -1], [0, 0.5], [0.785398163397449, 1.5707963267949], [0.5, 1], [0.5, 1], [0, 0], [1, 2], [-1, 0], [-4.94065645841247e-324, 0.785398163397449], [2.25, 3]}
split: 6 1.5 (358)
x := {[-1.5, -1], [0.5, 1], [0.785398163397449, 1.5707963267949], [0, 0.5], [0, 1], [0, 0], [1, 2], [-1, 0], [-4.94065645841247e-324, 0.785398163397449], [2.25, 3]}
split: 4 0.5 (359)
x := {[-1.5, -1], [0.5, 1], [0.785398163397449, 1.5707963267949], [0.5, 1], [0, 1], [0, 0], [1, 2], [-1, 0], [-4.94065645841247e-324, 0.785398163397449], [2.25, 3]}
CP(2) => {[-1.5, -1], [0.5, 1], [0.785398163397449, 1.5707963267949], [0.5, 1], [0.5, 1], [0, 0], [1, 2], [-1, 0], [-4.94065645841247e-324, 0.785398163397449], [2.25, 3]}
split: 6 1.5 (360)
x := {[-1.42680679131596, -1], [0, 0.5], [0.785398163397449, 1.17809724509617], [0, 0.761239574833685], [0, 0.761239574833685], [0, 0], [1, 1.42680679131596], [-1, -0.5], [0.785398163397449, 1.5707963267949], [1.5, 2.25]}
CP(1) => []
x := {[-1.42680679131596, -1], [0, 0.5], [1.17809724509617, 1.5707963267949], [0, 0.761239574833685], [0, 0.761239574833685], [0, 0], [1, 1.42680679131596], [-1, -0.5], [0.785398163397449, 1.5707963267949], [1.5, 2.25]}
CP(1) => []
x := {[-1.42680679131596, -1], [0, 0.5], [0.785398163397449, 1.17809724509617], [0, 0.761239574833685], [0, 0.761239574833685], [0, 0], [1, 1.42680679131596], [-0.5, 0], [0.785398163397449, 1.5707963267949], [1.5, 2.25]}
CP(1) => []
x := {[-1.42680679131596, -1], [0, 0.5], [1.17809724509617, 1.5707963267949], [0, 0.761239574833685], [0, 0.761239574833685], [0, 0], [1, 1.42680679131596], [-0.5, 0], [0.785398163397449, 1.5707963267949], [1.5, 2.25]}
CP(1) => []
x := {[-1.42680679131596, -1], [0.5, 1], [0.785398163397449, 1.17809724509617], [0, 0.761239574833685], [0, 0.761239574833685], [0, 0], [1, 1.42680679131596], [-1, -0.5], [0.785398163397449, 1.5707963267949], [1.5, 2.25]}
CP(1) => []
x := {[-1.42680679131596, -1], [0.5, 1], [1.17809724509617, 1.5707963267949], [0, 0.761239574833685], [0, 0.761239574833685], [0, 0], [1, 1.42680679131596], [-1, -0.5], [0.785398163397449, 1.5707963267949], [1.5, 2.25]}
CP(1) => []
x := {[-1.42680679131596, -1], [0.5, 1], [0.785398163397449, 1.17809724509617], [0, 0.761239574833685], [0, 0.761239574833685], [0, 0], [1, 1.42680679131596], [-0.5, 0], [0.785398163397449, 1.5707963267949], [1.5, 2.25]}
CP(1) => []
x := {[-1.42680679131596, -1], [0.5, 1], [1.17809724509617, 1.5707963267949], [0, 0.761239574833685], [0, 0.761239574833685], [0, 0], [1, 1.42680679131596], [-0.5, 0], [0.785398163397449, 1.5707963267949], [1.5, 2.25]}
CP(1) => []
x := {[-2, -1.5], [0, 0.5], [0.785398163397449, 1.5707963267949], [0, 0.5], [0, 0.5], [0, 0], [1, 2], [-1, 0], [0.785398163397449, 1.5707963267949], [2.25, 3]}
split: 6 1.5 (353)
x := {[-2, -1.5], [0, 0.5], [0.785398163397449, 1.5707963267949], [0, 0.5], [0.5, 1], [0, 0], [1, 2], [-1, 0], [0.785398163397449, 1.5707963267949], [2.25, 3]}
split: 6 1.5 (354)
x := {[-2, -1.5], [0, 0.5], [0.785398163397449, 1.5707963267949], [0.5, 1], [0.5, 1], [0, 0], [1, 1.5], [-1, 0], [0.785398163397449, 1.5707963267949], [2.25, 3]}
split: 7 -0.5 (355)
x := {[-2, -1.5], [0, 0.5], [0.785398163397449, 1.5707963267949], [0.5, 1], [0.5, 1], [0, 0], [1.5, 2], [-1, 0], [0.785398163397449, 1.5707963267949], [2.25, 3]}
CP(2) => {[-2, -1.5], [0, 0.5], [0.785398163397449, 1.5707963267949], [0.5, 1], [0.5, 1], [0, 0], [1.5, 2], [-0.5, 0], [0.785398163397449, 1.5707963267949], [2.25, 3]}
split: 2 1.1781 (356)
x := {[-1.5, -1], [0, 0.5], [0.785398163397449, 1.5707963267949], [0, 0.5], [0, 1], [0, 0], [1, 2], [-1, 0], [0.785398163397449, 1.5707963267949], [2.25, 3]}
split: 4 0.5 (357)
x := {[-1.5, -1], [0, 0.5], [0.785398163397449, 1.5707963267949], [0.5, 1], [0, 1], [0, 0], [1, 2], [-1, 0], [0.785398163397449, 1.5707963267949], [2.25, 3]}
CP(2) => {[-1.5, -1], [0, 0.5], [0.785398163397449, 1.5707963267949], [0.5, 1], [0.5, 1], [0, 0], [1, 2], [-1, 0], [0.785398163397449, 1.5707963267949], [2.25, 3]}
split: 6 1.5 (358)
x := {[-1.5, -1], [0.5, 1], [0.785398163397449, 1.5707963267949], [0, 0.5], [0, 1], [0, 0], [1, 2], [-1, 0], [0.785398163397449, 1.5707963267949], [2.25, 3]}
split: 4 0.5 (359)
x := {[-1.5, -1], [0.5, 1], [0.785398163397449, 1.5707963267949], [0.5, 1], [0, 1], [0, 0], [1, 2], [-1, 0], [0.785398163397449, 1.5707963267949], [2.25, 3]}
CP(2) => {[-1.5, -1], [0.5, 1], [0.785398163397449, 1.5707963267949], [0.5, 1], [0.5, 1], [0, 0], [1, 2], [-1, 0], [0.785398163397449, 1.5707963267949], [2.25, 3]}
split: 6 1.5 (360)
x := {[-1.70963346176227, -1.5], [0, 0.49152473873975], [-4.94065645841247e-324, 0.181058652996307], [0.5, 1], [0.5, 1], [0, 0], [1, 1.5], [0, 1], [-4.94065645841247e-324, 0.785398163397449], [2.25, 3]}
CP(1) => []
x := {[-1.70963346176227, -1.5], [0, 0.49152473873975], [-4.94065645841247e-324, 0.181058652996307], [0.5, 1], [0.5, 1], [0, 0], [1.5, 2], [0, 1], [-4.94065645841247e-324, 0.785398163397449], [2.25, 3]}
CP(4) => {[-1.70056568079297, -1.5], [0, 0.467322304715622], [-4.94065645841247e-324, 0.173145817276941], [0.5, 1], [0.5, 1], [0, 0], [1.5, 1.93606821860723], [0, 0.5], [-4.94065645841247e-324, 0.383937310709108], [2.25, 3]}
split: 9 2.625 (360)
x := {[-1.5, -1], [0, 0.5], [-4.94065645841247e-324, 0.785398163397449], [0, 0.5], [0, 1], [0, 0], [1, 2], [0, 1], [-4.94065645841247e-324, 0.785398163397449], [2.25, 3]}
split: 4 0.5 (361)
x := {[-1.5, -1], [0, 0.5], [-4.94065645841247e-324, 0.785398163397449], [0.5, 1], [0, 1], [0, 0], [1, 2], [0, 1], [-4.94065645841247e-324, 0.785398163397449], [2.25, 3]}
CP(2) => {[-1.5, -1], [0, 0.5], [-4.94065645841247e-324, 0.785398163397449], [0.5, 1], [0.5, 1], [0, 0], [1, 2], [0, 1], [-4.94065645841247e-324, 0.785398163397449], [2.25, 3]}
split: 6 1.5 (362)
x := {[-1.5, -1], [0.5, 1], [-4.94065645841247e-324, 0.785398163397449], [0, 0.5], [0, 1], [0, 0], [1, 2], [0, 1], [-4.94065645841247e-324, 0.785398163397449], [2.25, 3]}
split: 4 0.5 (363)
x := {[-1.5, -1], [0.5, 1], [-4.94065645841247e-324, 0.785398163397449], [0.5, 1], [0, 1], [0, 0], [1, 2], [0, 1], [-4.94065645841247e-324, 0.785398163397449], [2.25, 3]}
CP(2) => {[-1.5, -1], [0.5, 1], [-4.94065645841247e-324, 0.785398163397449], [0.5, 1], [0.5, 1], [0, 0], [1, 2], [0, 1], [-4.94065645841247e-324, 0.785398163397449], [2.25, 3]}
split: 6 1.5 (364)
x := {[-1.70963346176227, -1.5], [0, 0.49152473873975], [-4.94065645841247e-324, 0.181058652996307], [0.5, 1], [0.5, 1], [0, 0], [1, 1.5], [0, 1], [0.785398163397449, 1.5707963267949], [2.25, 3]}
CP(1) => []
x := {[-1.70963346176227, -1.5], [0, 0.49152473873975], [-4.94065645841247e-324, 0.181058652996307], [0.5, 1], [0.5, 1], [0, 0], [1.5, 2], [0, 1], [0.785398163397449, 1.5707963267949], [2.25, 3]}
CP(1) => []
x := {[-1.5, -1], [0, 0.5], [-4.94065645841247e-324, 0.785398163397449], [0, 0.5], [0, 1], [0, 0], [1, 2], [0, 1], [0.785398163397449, 1.5707963267949], [2.25, 3]}
split: 4 0.5 (363)
x := {[-1.5, -1], [0, 0.5], [-4.94065645841247e-324, 0.785398163397449], [0.5, 1], [0, 1], [0, 0], [1, 2], [0, 1], [0.785398163397449, 1.5707963267949], [2.25, 3]}
CP(2) => {[-1.5, -1], [0, 0.5], [-4.94065645841247e-324, 0.785398163397449], [0.5, 1], [0.5, 1], [0, 0], [1, 2], [0, 1], [0.785398163397449, 1.5707963267949], [2.25, 3]}
split: 6 1.5 (364)
x := {[-1.5, -1], [0.5, 1], [-4.94065645841247e-324, 0.785398163397449], [0, 0.5], [0, 1], [0, 0], [1, 2], [0, 1], [0.785398163397449, 1.5707963267949], [2.25, 3]}
split: 4 0.5 (365)
x := {[-1.5, -1], [0.5, 1], [-4.94065645841247e-324, 0.785398163397449], [0.5, 1], [0, 1], [0, 0], [1, 2], [0, 1], [0.785398163397449, 1.5707963267949], [2.25, 3]}
CP(2) => {[-1.5, -1], [0.5, 1], [-4.94065645841247e-324, 0.785398163397449], [0.5, 1], [0.5, 1], [0, 0], [1, 2], [0, 1], [0.785398163397449, 1.5707963267949], [2.25, 3]}
split: 6 1.5 (366)
x := {[-2, -1.5], [0, 0.5], [0.785398163397449, 1.5707963267949], [0, 0.5], [0, 0.5], [0, 0], [1, 2], [0, 1], [-4.94065645841247e-324, 0.785398163397449], [2.25, 3]}
split: 6 1.5 (367)
x := {[-2, -1.5], [0, 0.5], [0.785398163397449, 1.5707963267949], [0, 0.5], [0.5, 1], [0, 0], [1, 2], [0, 1], [-4.94065645841247e-324, 0.785398163397449], [2.25, 3]}
split: 6 1.5 (368)
x := {[-2, -1.5], [0, 0.5], [0.785398163397449, 1.5707963267949], [0.5, 1], [0.5, 1], [0, 0], [1, 1.5], [0, 1], [-4.94065645841247e-324, 0.785398163397449], [2.25, 3]}
CP(1) => []
x := {[-2, -1.5], [0, 0.5], [0.785398163397449, 1.5707963267949], [0.5, 1], [0.5, 1], [0, 0], [1.5, 2], [0, 1], [-4.94065645841247e-324, 0.785398163397449], [2.25, 3]}
CP(4) => {[-2, -1.5], [0, 0.5], [0.785398163397449, 1.5707963267949], [0.5, 1], [0.5, 1], [0, 0], [1.5, 1.93606821860723], [0, 0.5], [-4.94065645841247e-324, 0.383937310709108], [2.25, 3]}
split: 2 1.1781 (368)
x := {[-1.5, -1], [0, 0.5], [0.785398163397449, 1.5707963267949], [0, 0.5], [0, 1], [0, 0], [1, 2], [0, 1], [-4.94065645841247e-324, 0.785398163397449], [2.25, 3]}
split: 4 0.5 (369)
x := {[-1.5, -1], [0, 0.5], [0.785398163397449, 1.5707963267949], [0.5, 1], [0, 1], [0, 0], [1, 2], [0, 1], [-4.94065645841247e-324, 0.785398163397449], [2.25, 3]}
CP(2) => {[-1.5, -1], [0, 0.5], [0.785398163397449, 1.5707963267949], [0.5, 1], [0.5, 1], [0, 0], [1, 2], [0, 1], [-4.94065645841247e-324, 0.785398163397449], [2.25, 3]}
split: 6 1.5 (370)
x := {[-1.5, -1], [0.5, 1], [0.785398163397449, 1.5707963267949], [0, 0.5], [0, 1], [0, 0], [1, 2], [0, 1], [-4.94065645841247e-324, 0.785398163397449], [2.25, 3]}
split: 4 0.5 (371)
x := {[-1.5, -1], [0.5, 1], [0.785398163397449, 1.5707963267949], [0.5, 1], [0, 1], [0, 0], [1, 2], [0, 1], [-4.94065645841247e-324, 0.785398163397449], [2.25, 3]}
CP(2) => {[-1.5, -1], [0.5, 1], [0.785398163397449, 1.5707963267949], [0.5, 1], [0.5, 1], [0, 0], [1, 2], [0, 1], [-4.94065645841247e-324, 0.785398163397449], [2.25, 3]}
split: 6 1.5 (372)
x := {[-1.42680679131596, -1], [0, 0.5], [0.785398163397449, 1.17809724509617], [0, 0.761239574833685], [0, 0.761239574833685], [0, 0], [1, 1.42680679131596], [0, 0.5], [0.785398163397449, 1.5707963267949], [1.5, 2.25]}
CP(1) => []
x := {[-1.42680679131596, -1], [0, 0.5], [1.17809724509617, 1.5707963267949], [0, 0.761239574833685], [0, 0.761239574833685], [0, 0], [1, 1.42680679131596], [0, 0.5], [0.785398163397449, 1.5707963267949], [1.5, 2.25]}
CP(1) => []
x := {[-1.42680679131596, -1], [0, 0.5], [0.785398163397449, 1.17809724509617], [0, 0.761239574833685], [0, 0.761239574833685], [0, 0], [1, 1.35936264313632], [0.5, 1], [0.785398163397449, 1.5611882734062], [1.5, 2.25]}
CP(1) => []
x := {[-1.42680679131596, -1], [0, 0.5], [1.17809724509617, 1.5707963267949], [0, 0.761239574833685], [0, 0.761239574833685], [0, 0], [1, 1.35936264313632], [0.5, 1], [0.785398163397449, 1.5611882734062], [1.5, 2.25]}
CP(1) => []
x := {[-1.42680679131596, -1], [0.5, 1], [0.785398163397449, 1.17809724509617], [0, 0.761239574833685], [0, 0.761239574833685], [0, 0], [1, 1.42680679131596], [0, 0.5], [0.785398163397449, 1.5707963267949], [1.5, 2.25]}
CP(1) => []
x := {[-1.42680679131596, -1], [0.5, 1], [1.17809724509617, 1.5707963267949], [0, 0.761239574833685], [0, 0.761239574833685], [0, 0], [1, 1.42680679131596], [0, 0.5], [0.785398163397449, 1.5707963267949], [1.5, 2.25]}
CP(1) => []
x := {[-1.42093565243268, -1], [0.5, 1], [0.785398163397449, 1.17557563797392], [0, 0.761239574833685], [0, 0.761239574833685], [0, 0], [1, 1.35936264313632], [0.5, 1], [0.785398163397449, 1.5611882734062], [1.5, 2.25]}
CP(1) => []
x := {[-1.42093565243268, -1], [0.5, 1], [1.17557563797392, 1.56575311255039], [0, 0.761239574833685], [0, 0.761239574833685], [0, 0], [1, 1.35936264313632], [0.5, 1], [0.785398163397449, 1.5611882734062], [1.5, 2.25]}
CP(1) => []
x := {[-2, -1.5], [0, 0.5], [0.785398163397449, 1.5707963267949], [0, 0.5], [0, 0.5], [0, 0], [1, 2], [0, 1], [0.785398163397449, 1.5707963267949], [2.25, 3]}
split: 6 1.5 (365)
x := {[-2, -1.5], [0, 0.5], [0.785398163397449, 1.5707963267949], [0, 0.5], [0.5, 1], [0, 0], [1, 2], [0, 1], [0.785398163397449, 1.5707963267949], [2.25, 3]}
split: 6 1.5 (366)
x := {[-2, -1.5], [0, 0.5], [0.785398163397449, 1.5707963267949], [0.5, 1], [0.5, 1], [0, 0], [1, 1.5], [0, 1], [0.785398163397449, 1.5707963267949], [2.25, 3]}
CP(1) => []
x := {[-2, -1.5], [0, 0.5], [0.785398163397449, 1.5707963267949], [0.5, 1], [0.5, 1], [0, 0], [1.5, 2], [0, 1], [0.785398163397449, 1.5707963267949], [2.25, 3]}
CP(1) => []
x := {[-1.5, -1], [0, 0.5], [0.785398163397449, 1.5707963267949], [0, 0.5], [0, 1], [0, 0], [1, 2], [0, 1], [0.785398163397449, 1.5707963267949], [2.25, 3]}
split: 4 0.5 (365)
x := {[-1.5, -1], [0, 0.5], [0.785398163397449, 1.5707963267949], [0.5, 1], [0, 1], [0, 0], [1, 2], [0, 1], [0.785398163397449, 1.5707963267949], [2.25, 3]}
CP(2) => {[-1.5, -1], [0, 0.5], [0.785398163397449, 1.5707963267949], [0.5, 1], [0.5, 1], [0, 0], [1, 2], [0, 1], [0.785398163397449, 1.5707963267949], [2.25, 3]}
split: 6 1.5 (366)
x := {[-1.5, -1], [0.5, 1], [0.785398163397449, 1.5707963267949], [0, 0.5], [0, 1], [0, 0], [1, 2], [0, 1], [0.785398163397449, 1.5707963267949], [2.25, 3]}
split: 4 0.5 (367)
x := {[-1.5, -1], [0.5, 1], [0.785398163397449, 1.5707963267949], [0.5, 1], [0, 1], [0, 0], [1, 2], [0, 1], [0.785398163397449, 1.5707963267949], [2.25, 3]}
CP(2) => {[-1.5, -1], [0.5, 1], [0.785398163397449, 1.5707963267949], [0.5, 1], [0.5, 1], [0, 0], [1, 2], [0, 1], [0.785398163397449, 1.5707963267949], [2.25, 3]}
split: 6 1.5 (368)
x := {[-1.90833187731717, -1.5], [-0.5, 0], [-4.94065645841247e-324, 0.358370854398642], [-0.5, 0], [0.5, 1], [0, 0], [1, 1.5], [-1, 0], [-4.94065645841247e-324, 0.785398163397449], [2.25, 3]}
CP(1) => {[-1.90427099189402, -1.5], [-0.5, 0], [-4.94065645841247e-324, 0.354648577314122], [-0.5, 0], [0.5, 1], [0, 0], [1, 1.5], [-1, 0], [-4.94065645841247e-324, 0.785398163397449], [2.25, 3]}
split: 7 -0.5 (369)
x := {[-1.90833187731717, -1.5], [-0.5, 0], [-4.94065645841247e-324, 0.358370854398642], [-0.5, 0], [0.5, 1], [0, 0], [1.5, 2], [-1, 0], [-4.94065645841247e-324, 0.785398163397449], [2.25, 3]}
CP(5) => []
x := {[-1.5, -1], [-1, -0.5], [-4.94065645841247e-324, 0.785398163397449], [-1, -0.5], [0.5, 1], [0, 0], [1, 1.5], [-1, 0], [-4.94065645841247e-324, 0.785398163397449], [2.25, 3]}
split: 7 -0.5 (369)
x := {[-1.5, -1], [-1, -0.5], [-4.94065645841247e-324, 0.785398163397449], [-1, -0.5], [0.5, 1], [0, 0], [1.5, 2], [-1, 0], [-4.94065645841247e-324, 0.785398163397449], [2.25, 3]}
CP(7) => {[-1.5, -1], [-1, -0.5], [-4.94065645841247e-324, 0.785398163397449], [-1, -0.5], [0.5, 1], [0, 0], [1.5, 1.73034940291243], [-0.5, 0], [-4.94065645841247e-324, 0.199179998599883], [2.25, 3]}
split: 2 0.392699 (370)
x := {[-1.5, -1], [-1, -0.5], [-4.94065645841247e-324, 0.785398163397449], [-0.5, 0], [0, 0.5], [0, 0], [1, 2], [-1, 0], [-4.94065645841247e-324, 0.785398163397449], [2.25, 3]}
split: 6 1.5 (371)
x := {[-1.5, -1], [-1, -0.5], [-4.94065645841247e-324, 0.785398163397449], [-0.5, 0], [0.5, 1], [0, 0], [1, 2], [-1, 0], [-4.94065645841247e-324, 0.785398163397449], [2.25, 3]}
split: 6 1.5 (372)
x := {[-1.5, -1], [-0.5, 0], [-4.94065645841247e-324, 0.785398163397449], [-1, -0.5], [0.5, 1], [0, 0], [1, 1.5], [-1, 0], [-4.94065645841247e-324, 0.785398163397449], [2.25, 3]}
split: 7 -0.5 (373)
x := {[-1.5, -1], [-0.5, 0], [-4.94065645841247e-324, 0.785398163397449], [-1, -0.5], [0.5, 1], [0, 0], [1.5, 2], [-1, 0], [-4.94065645841247e-324, 0.785398163397449], [2.25, 3]}
CP(7) => {[-1.5, -1], [-0.5, 0], [-4.94065645841247e-324, 0.785398163397449], [-1, -0.5], [0.5, 1], [0, 0], [1.5, 1.73034940291243], [-0.5, 0], [-4.94065645841247e-324, 0.199179998599883], [2.25, 3]}
split: 2 0.392699 (374)
x := {[-1.5, -1], [-0.5, 0], [-4.94065645841247e-324, 0.785398163397449], [-0.5, 0], [0, 0.5], [0, 0], [1, 2], [-1, 0], [-4.94065645841247e-324, 0.785398163397449], [2.25, 3]}
CP(1) => []
x := {[-1.5, -1], [-0.5, 0], [-4.94065645841247e-324, 0.785398163397449], [-0.5, 0], [0.5, 1], [0, 0], [1, 2], [-1, 0], [-4.94065645841247e-324, 0.785398163397449], [2.25, 3]}
split: 6 1.5 (374)
x := {[-1.90833187731717, -1.5], [-0.5, 0], [-4.94065645841247e-324, 0.358370854398642], [-0.5, 0], [0.5, 1], [0, 0], [1, 1.5], [-1, 0], [0.785398163397449, 1.5707963267949], [2.25, 3]}
CP(1) => {[-1.90427099189402, -1.5], [-0.5, 0], [-4.94065645841247e-324, 0.354648577314122], [-0.5, 0], [0.5, 1], [0, 0], [1, 1.5], [-1, 0], [0.785398163397449, 1.5707963267949], [2.25, 3]}
split: 7 -0.5 (375)
x := {[-1.90833187731717, -1.5], [-0.5, 0], [-4.94065645841247e-324, 0.358370854398642], [-0.5, 0], [0.5, 1], [0, 0], [1.5, 2], [-1, 0], [0.785398163397449, 1.5707963267949], [2.25, 3]}
CP(2) => {[-1.90241490937188, -1.5], [-0.5, 0], [-4.94065645841247e-324, 0.352948970788828], [-0.5, 0], [0.5, 1], [0, 0], [1.5, 2], [-0.5, 0], [0.785398163397449, 1.5707963267949], [2.25, 3]}
split: 8 1.1781 (376)
x := {[-1.5, -1], [-1, -0.5], [-4.94065645841247e-324, 0.785398163397449], [-1, -0.5], [0.5, 1], [0, 0], [1, 1.5], [-1, 0], [0.785398163397449, 1.5707963267949], [2.25, 3]}
split: 7 -0.5 (377)
x := {[-1.5, -1], [-1, -0.5], [-4.94065645841247e-324, 0.785398163397449], [-1, -0.5], [0.5, 1], [0, 0], [1.5, 2], [-1, 0], [0.785398163397449, 1.5707963267949], [2.25, 3]}
CP(2) => {[-1.5, -1], [-1, -0.5], [-4.94065645841247e-324, 0.785398163397449], [-1, -0.5], [0.5, 1], [0, 0], [1.5, 2], [-0.5, 0], [0.785398163397449, 1.5707963267949], [2.25, 3]}
split: 2 0.392699 (378)
x := {[-1.5, -1], [-1, -0.5], [-4.94065645841247e-324, 0.785398163397449], [-0.5, 0], [0, 0.5], [0, 0], [1, 2], [-1, 0], [0.785398163397449, 1.5707963267949], [2.25, 3]}
split: 6 1.5 (379)
x := {[-1.5, -1], [-1, -0.5], [-4.94065645841247e-324, 0.785398163397449], [-0.5, 0], [0.5, 1], [0, 0], [1, 2], [-1, 0], [0.785398163397449, 1.5707963267949], [2.25, 3]}
split: 6 1.5 (380)
x := {[-1.5, -1], [-0.5, 0], [-4.94065645841247e-324, 0.785398163397449], [-1, -0.5], [0.5, 1], [0, 0], [1, 1.5], [-1, 0], [0.785398163397449, 1.5707963267949], [2.25, 3]}
split: 7 -0.5 (381)
x := {[-1.5, -1], [-0.5, 0], [-4.94065645841247e-324, 0.785398163397449], [-1, -0.5], [0.5, 1], [0, 0], [1.5, 2], [-1, 0], [0.785398163397449, 1.5707963267949], [2.25, 3]}
CP(2) => {[-1.5, -1], [-0.5, 0], [-4.94065645841247e-324, 0.785398163397449], [-1, -0.5], [0.5, 1], [0, 0], [1.5, 2], [-0.5, 0], [0.785398163397449, 1.5707963267949], [2.25, 3]}
split: 2 0.392699 (382)
x := {[-1.5, -1], [-0.5, 0], [-4.94065645841247e-324, 0.785398163397449], [-0.5, 0], [0, 0.5], [0, 0], [1, 2], [-1, 0], [0.785398163397449, 1.5707963267949], [2.25, 3]}
CP(1) => []
x := {[-1.5, -1], [-0.5, 0], [-4.94065645841247e-324, 0.785398163397449], [-0.5, 0], [0.5, 1], [0, 0], [1, 2], [-1, 0], [0.785398163397449, 1.5707963267949], [2.25, 3]}
split: 6 1.5 (382)
x := {[-2, -1.5], [-0.5, 0], [0.785398163397449, 1.5707963267949], [-1, -0.5], [0.5, 1], [0, 0], [1, 1.5], [-1, -0.5], [-4.94065645841247e-324, 0.785398163397449], [2.25, 3]}
split: 8 0.392699 (383)
x := {[-2, -1.5], [-0.5, 0], [0.785398163397449, 1.5707963267949], [-1, -0.5], [0.5, 1], [0, 0], [1, 1.5], [-0.5, 0], [-4.94065645841247e-324, 0.785398163397449], [2.25, 3]}
split: 8 0.392699 (384)
x := {[-2, -1.5], [-0.5, 0], [0.785398163397449, 1.17809724509617], [-1, -0.5], [0.5, 1], [0, 0], [1.5, 1.73034940291243], [-0.5, 0], [-4.94065645841247e-324, 0.199179998599883], [2.25, 3]}
CP(1) => []
x := {[-2, -1.5], [-0.5, 0], [1.17809724509617, 1.5707963267949], [-1, -0.5], [0.5, 1], [0, 0], [1.5, 1.73034940291243], [-0.5, 0], [-4.94065645841247e-324, 0.199179998599883], [2.25, 3]}
CP(1) => []
x := {[-2, -1.5], [-0.5, 0], [0.785398163397449, 1.5707963267949], [-0.5, 0], [0, 0.5], [0, 0], [1, 1.5], [-1, 0], [-4.94065645841247e-324, 0.785398163397449], [2.25, 3]}
split: 7 -0.5 (383)
x := {[-2, -1.5], [-0.5, 0], [0.785398163397449, 1.5707963267949], [-0.5, 0], [0, 0.5], [0, 0], [1.5, 2], [-1, 0], [-4.94065645841247e-324, 0.785398163397449], [2.25, 3]}
CP(7) => {[-2, -1.5], [-0.5, 0], [0.785398163397449, 1.5707963267949], [-0.5, 0], [0, 0.5], [0, 0], [1.5, 1.73034940291243], [-0.5, 0], [-4.94065645841247e-324, 0.199179998599883], [2.25, 3]}
split: 2 1.1781 (384)
x := {[-2, -1.5], [-0.5, 0], [0.785398163397449, 1.5707963267949], [-0.5, 0], [0.5, 1], [0, 0], [1, 1.5], [-1, 0], [-4.94065645841247e-324, 0.785398163397449], [2.25, 3]}
split: 7 -0.5 (385)
x := {[-2, -1.5], [-0.5, 0], [0.785398163397449, 1.5707963267949], [-0.5, 0], [0.5, 1], [0, 0], [1.5, 2], [-1, 0], [-4.94065645841247e-324, 0.785398163397449], [2.25, 3]}
CP(5) => []
x := {[-1.5, -1], [-1, -0.5], [0.785398163397449, 1.5707963267949], [-1, -0.5], [0.5, 1], [0, 0], [1, 1.5], [-1, 0], [-4.94065645841247e-324, 0.785398163397449], [2.25, 3]}
split: 7 -0.5 (385)
x := {[-1.5, -1], [-1, -0.5], [0.785398163397449, 1.5707963267949], [-1, -0.5], [0.5, 1], [0, 0], [1.5, 2], [-1, 0], [-4.94065645841247e-324, 0.785398163397449], [2.25, 3]}
CP(7) => {[-1.5, -1], [-1, -0.5], [0.785398163397449, 1.5707963267949], [-1, -0.5], [0.5, 1], [0, 0], [1.5, 1.73034940291243], [-0.5, 0], [-4.94065645841247e-324, 0.199179998599883], [2.25, 3]}
split: 2 1.1781 (386)
x := {[-1.5, -1], [-1, -0.5], [0.785398163397449, 1.5707963267949], [-0.5, 0], [0, 0.5], [0, 0], [1, 2], [-1, 0], [-4.94065645841247e-324, 0.785398163397449], [2.25, 3]}
split: 6 1.5 (387)
x := {[-1.5, -1], [-1, -0.5], [0.785398163397449, 1.5707963267949], [-0.5, 0], [0.5, 1], [0, 0], [1, 2], [-1, 0], [-4.94065645841247e-324, 0.785398163397449], [2.25, 3]}
split: 6 1.5 (388)
x := {[-1.5, -1], [-0.5, 0], [0.785398163397449, 1.5707963267949], [-0.5, 0], [0, 0.5], [0, 0], [1, 2], [-1, 0], [-4.94065645841247e-324, 0.785398163397449], [2.25, 3]}
split: 6 1.5 (389)
x := {[-1.5, -1], [-0.5, 0], [0.785398163397449, 1.5707963267949], [-0.5, 0], [0.5, 1], [0, 0], [1, 2], [-1, 0], [-4.94065645841247e-324, 0.785398163397449], [2.25, 3]}
split: 6 1.5 (390)
x := {[-2, -1.5], [-0.5, 0], [0.785398163397449, 1.5707963267949], [-1, -0.5], [0.5, 1], [0, 0], [1, 1.5], [-1, -0.5], [0.785398163397449, 1.5707963267949], [2.25, 3]}
split: 2 1.1781 (391)
x := {[-2, -1.5], [-0.5, 0], [0.785398163397449, 1.5707963267949], [-1, -0.5], [0.5, 1], [0, 0], [1, 1.5], [-0.5, 0], [0.785398163397449, 1.5707963267949], [2.25, 3]}
split: 2 1.1781 (392)
x := {[-2, -1.5], [-0.5, 0], [0.785398163397449, 1.17809724509617], [-1, -0.5], [0.5, 1], [0, 0], [1.5, 2], [-0.5, 0], [0.785398163397449, 1.5707963267949], [2.25, 3]}
CP(1) => []
x := {[-2, -1.5], [-0.5, 0], [1.17809724509617, 1.5707963267949], [-1, -0.5], [0.5, 1], [0, 0], [1.5, 2], [-0.5, 0], [0.785398163397449, 1.5707963267949], [2.25, 3]}
CP(1) => []
x := {[-2, -1.5], [-0.5, 0], [0.785398163397449, 1.5707963267949], [-0.5, 0], [0, 0.5], [0, 0], [1, 1.5], [-1, 0], [0.785398163397449, 1.5707963267949], [2.25, 3]}
split: 7 -0.5 (391)
x := {[-2, -1.5], [-0.5, 0], [0.785398163397449, 1.5707963267949], [-0.5, 0], [0, 0.5], [0, 0], [1.5, 2], [-1, 0], [0.785398163397449, 1.5707963267949], [2.25, 3]}
CP(2) => {[-2, -1.5], [-0.5, 0], [0.785398163397449, 1.5707963267949], [-0.5, 0], [0, 0.5], [0, 0], [1.5, 2], [-0.5, 0], [0.785398163397449, 1.5707963267949], [2.25, 3]}
split: 2 1.1781 (392)
x := {[-2, -1.5], [-0.5, 0], [0.785398163397449, 1.5707963267949], [-0.5, 0], [0.5, 1], [0, 0], [1, 1.5], [-1, 0], [0.785398163397449, 1.5707963267949], [2.25, 3]}
split: 7 -0.5 (393)
x := {[-2, -1.5], [-0.5, 0], [0.785398163397449, 1.5707963267949], [-0.5, 0], [0.5, 1], [0, 0], [1.5, 2], [-1, 0], [0.785398163397449, 1.5707963267949], [2.25, 3]}
CP(2) => {[-2, -1.5], [-0.5, 0], [0.785398163397449, 1.5707963267949], [-0.5, 0], [0.5, 1], [0, 0], [1.5, 2], [-0.5, 0], [0.785398163397449, 1.5707963267949], [2.25, 3]}
split: 2 1.1781 (394)
x := {[-1.5, -1], [-1, -0.5], [0.785398163397449, 1.5707963267949], [-1, -0.5], [0.5, 1], [0, 0], [1, 1.5], [-1, 0], [0.785398163397449, 1.5707963267949], [2.25, 3]}
split: 7 -0.5 (395)
x := {[-1.5, -1], [-1, -0.5], [0.785398163397449, 1.5707963267949], [-1, -0.5], [0.5, 1], [0, 0], [1.5, 2], [-1, 0], [0.785398163397449, 1.5707963267949], [2.25, 3]}
CP(2) => {[-1.5, -1], [-1, -0.5], [0.785398163397449, 1.5707963267949], [-1, -0.5], [0.5, 1], [0, 0], [1.5, 2], [-0.5, 0], [0.785398163397449, 1.5707963267949], [2.25, 3]}
split: 2 1.1781 (396)
x := {[-1.5, -1], [-1, -0.5], [0.785398163397449, 1.5707963267949], [-0.5, 0], [0, 0.5], [0, 0], [1, 2], [-1, 0], [0.785398163397449, 1.5707963267949], [2.25, 3]}
split: 6 1.5 (397)
x := {[-1.5, -1], [-1, -0.5], [0.785398163397449, 1.5707963267949], [-0.5, 0], [0.5, 1], [0, 0], [1, 2], [-1, 0], [0.785398163397449, 1.5707963267949], [2.25, 3]}
split: 6 1.5 (398)
x := {[-1.5, -1], [-0.5, 0], [0.785398163397449, 1.5707963267949], [-0.5, 0], [0, 0.5], [0, 0], [1, 2], [-1, 0], [0.785398163397449, 1.5707963267949], [2.25, 3]}
split: 6 1.5 (399)
x := {[-1.5, -1], [-0.5, 0], [0.785398163397449, 1.5707963267949], [-0.5, 0], [0.5, 1], [0, 0], [1, 2], [-1, 0], [0.785398163397449, 1.5707963267949], [2.25, 3]}
split: 6 1.5 (400)
x := {[-1.90833187731717, -1.5], [-0.5, 0], [-4.94065645841247e-324, 0.358370854398642], [-0.5, 0], [0.5, 1], [0, 0], [1, 1.5], [0, 1], [-4.94065645841247e-324, 0.785398163397449], [2.25, 3]}
CP(1) => {[-1.90427099189402, -1.5], [-0.5, 0], [-4.94065645841247e-324, 0.354648577314122], [-0.5, 0], [0.5, 1], [0, 0], [1, 1.5], [0, 1], [-4.94065645841247e-324, 0.785398163397449], [2.25, 3]}
split: 7 0.5 (401)
x := {[-1.90833187731717, -1.5], [-0.5, 0], [-4.94065645841247e-324, 0.358370854398642], [-0.5, 0], [0.5, 1], [0, 0], [1.5, 2], [0, 1], [-4.94065645841247e-324, 0.785398163397449], [2.25, 3]}
CP(4) => {[-1.90118436886649, -1.5], [-0.5, 0], [-4.94065645841247e-324, 0.351822756970162], [-0.5, 0], [0.5, 1], [0, 0], [1.5, 1.93606821860723], [0, 0.5], [-4.94065645841247e-324, 0.383937310709108], [2.25, 3]}
split: 9 2.625 (402)
x := {[-1.5, -1], [-1, -0.5], [-4.94065645841247e-324, 0.785398163397449], [-1, -0.5], [0.5, 1], [0, 0], [1, 1.5], [0, 1], [-4.94065645841247e-324, 0.785398163397449], [2.25, 3]}
split: 7 0.5 (403)
x := {[-1.5, -1], [-1, -0.5], [-4.94065645841247e-324, 0.785398163397449], [-1, -0.5], [0.5, 1], [0, 0], [1.5, 2], [0, 1], [-4.94065645841247e-324, 0.785398163397449], [2.25, 3]}
CP(4) => {[-1.5, -1], [-1, -0.5], [-4.94065645841247e-324, 0.785398163397449], [-1, -0.5], [0.5, 1], [0, 0], [1.5, 1.93606821860723], [0, 0.5], [-4.94065645841247e-324, 0.383937310709108], [2.25, 3]}
split: 2 0.392699 (404)
x := {[-1.5, -1], [-1, -0.5], [-4.94065645841247e-324, 0.785398163397449], [-0.5, 0], [0, 0.5], [0, 0], [1, 2], [0, 1], [-4.94065645841247e-324, 0.785398163397449], [2.25, 3]}
split: 6 1.5 (405)
x := {[-1.5, -1], [-1, -0.5], [-4.94065645841247e-324, 0.785398163397449], [-0.5, 0], [0.5, 1], [0, 0], [1, 2], [0, 1], [-4.94065645841247e-324, 0.785398163397449], [2.25, 3]}
split: 6 1.5 (406)
x := {[-1.5, -1], [-0.5, 0], [-4.94065645841247e-324, 0.785398163397449], [-1, -0.5], [0.5, 1], [0, 0], [1, 1.5], [0, 1], [-4.94065645841247e-324, 0.785398163397449], [2.25, 3]}
split: 7 0.5 (407)
x := {[-1.5, -1], [-0.5, 0], [-4.94065645841247e-324, 0.785398163397449], [-1, -0.5], [0.5, 1], [0, 0], [1.5, 2], [0, 1], [-4.94065645841247e-324, 0.785398163397449], [2.25, 3]}
CP(4) => {[-1.5, -1], [-0.5, 0], [-4.94065645841247e-324, 0.785398163397449], [-1, -0.5], [0.5, 1], [0, 0], [1.5, 1.93606821860723], [0, 0.5], [-4.94065645841247e-324, 0.383937310709108], [2.25, 3]}
split: 2 0.392699 (408)
x := {[-1.5, -1], [-0.5, 0], [-4.94065645841247e-324, 0.785398163397449], [-0.5, 0], [0, 0.5], [0, 0], [1, 2], [0, 1], [-4.94065645841247e-324, 0.785398163397449], [2.25, 3]}
CP(1) => []
x := {[-1.5, -1], [-0.5, 0], [-4.94065645841247e-324, 0.785398163397449], [-0.5, 0], [0.5, 1], [0, 0], [1, 2], [0, 1], [-4.94065645841247e-324, 0.785398163397449], [2.25, 3]}
split: 6 1.5 (408)
x := {[-1.90833187731717, -1.5], [-0.5, 0], [-4.94065645841247e-324, 0.358370854398642], [-0.5, 0], [0.5, 1], [0, 0], [1, 1.5], [0, 1], [0.785398163397449, 1.5707963267949], [2.25, 3]}
CP(1) => {[-1.90427099189402, -1.5], [-0.5, 0], [-4.94065645841247e-324, 0.354648577314122], [-0.5, 0], [0.5, 1], [0, 0], [1, 1.5], [0, 1], [0.785398163397449, 1.5707963267949], [2.25, 3]}
split: 7 0.5 (409)
x := {[-1.90833187731717, -1.5], [-0.5, 0], [-4.94065645841247e-324, 0.358370854398642], [-0.5, 0], [0.5, 1], [0, 0], [1.5, 2], [0, 1], [0.785398163397449, 1.5707963267949], [2.25, 3]}
CP(2) => {[-1.90241490937188, -1.5], [-0.5, 0], [-4.94065645841247e-324, 0.352948970788828], [-0.5, 0], [0.5, 1], [0, 0], [1.5, 2], [0, 0.5], [0.785398163397449, 1.5707963267949], [2.25, 3]}
split: 8 1.1781 (410)
x := {[-1.5, -1], [-1, -0.5], [-4.94065645841247e-324, 0.785398163397449], [-1, -0.5], [0.5, 1], [0, 0], [1, 1.5], [0, 1], [0.785398163397449, 1.5707963267949], [2.25, 3]}
split: 7 0.5 (411)
x := {[-1.5, -1], [-1, -0.5], [-4.94065645841247e-324, 0.785398163397449], [-1, -0.5], [0.5, 1], [0, 0], [1.5, 2], [0, 1], [0.785398163397449, 1.5707963267949], [2.25, 3]}
CP(2) => {[-1.5, -1], [-1, -0.5], [-4.94065645841247e-324, 0.785398163397449], [-1, -0.5], [0.5, 1], [0, 0], [1.5, 2], [0, 0.5], [0.785398163397449, 1.5707963267949], [2.25, 3]}
split: 2 0.392699 (412)
x := {[-1.5, -1], [-1, -0.5], [-4.94065645841247e-324, 0.785398163397449], [-0.5, 0], [0, 0.5], [0, 0], [1, 2], [0, 1], [0.785398163397449, 1.5707963267949], [2.25, 3]}
split: 6 1.5 (413)
x := {[-1.5, -1], [-1, -0.5], [-4.94065645841247e-324, 0.785398163397449], [-0.5, 0], [0.5, 1], [0, 0], [1, 2], [0, 1], [0.785398163397449, 1.5707963267949], [2.25, 3]}
split: 6 1.5 (414)
x := {[-1.5, -1], [-0.5, 0], [-4.94065645841247e-324, 0.785398163397449], [-1, -0.5], [0.5, 1], [0, 0], [1, 1.5], [0, 1], [0.785398163397449, 1.5707963267949], [2.25, 3]}
split: 7 0.5 (415)
x := {[-1.5, -1], [-0.5, 0], [-4.94065645841247e-324, 0.785398163397449], [-1, -0.5], [0.5, 1], [0, 0], [1.5, 2], [0, 1], [0.785398163397449, 1.5707963267949], [2.25, 3]}
CP(2) => {[-1.5, -1], [-0.5, 0], [-4.94065645841247e-324, 0.785398163397449], [-1, -0.5], [0.5, 1], [0, 0], [1.5, 2], [0, 0.5], [0.785398163397449, 1.5707963267949], [2.25, 3]}
split: 2 0.392699 (416)
x := {[-1.5, -1], [-0.5, 0], [-4.94065645841247e-324, 0.785398163397449], [-0.5, 0], [0, 0.5], [0, 0], [1, 2], [0, 1], [0.785398163397449, 1.5707963267949], [2.25, 3]}
CP(1) => []
x := {[-1.5, -1], [-0.5, 0], [-4.94065645841247e-324, 0.785398163397449], [-0.5, 0], [0.5, 1], [0, 0], [1, 2], [0, 1], [0.785398163397449, 1.5707963267949], [2.25, 3]}
split: 6 1.5 (416)
x := {[-2, -1.5], [-0.5, 0], [0.785398163397449, 1.5707963267949], [-1, -0.5], [0.5, 1], [0, 0], [1, 1.5], [0, 0.5], [-4.94065645841247e-324, 0.785398163397449], [2.25, 3]}
split: 8 0.392699 (417)
x := {[-2, -1.5], [-0.5, 0], [0.785398163397449, 1.5707963267949], [-1, -0.5], [0.5, 1], [0, 0], [1, 1.5], [0.5, 1], [-4.94065645841247e-324, 0.785398163397449], [2.25, 3]}
split: 8 0.392699 (418)
x := {[-2, -1.5], [-0.5, 0], [0.785398163397449, 1.17809724509617], [-1, -0.5], [0.5, 1], [0, 0], [1.5, 1.93606821860723], [0, 0.5], [-4.94065645841247e-324, 0.383937310709108], [2.25, 3]}
CP(1) => []
x := {[-2, -1.5], [-0.5, 0], [1.17809724509617, 1.5707963267949], [-1, -0.5], [0.5, 1], [0, 0], [1.5, 1.93606821860723], [0, 0.5], [-4.94065645841247e-324, 0.383937310709108], [2.25, 3]}
CP(1) => []
x := {[-2, -1.5], [-0.5, 0], [0.785398163397449, 1.5707963267949], [-0.5, 0], [0, 0.5], [0, 0], [1, 1.5], [0, 1], [-4.94065645841247e-324, 0.785398163397449], [2.25, 3]}
split: 7 0.5 (417)
x := {[-2, -1.5], [-0.5, 0], [0.785398163397449, 1.5707963267949], [-0.5, 0], [0, 0.5], [0, 0], [1.5, 2], [0, 1], [-4.94065645841247e-324, 0.785398163397449], [2.25, 3]}
CP(4) => {[-2, -1.5], [-0.5, 0], [0.785398163397449, 1.5707963267949], [-0.5, 0], [0, 0.5], [0, 0], [1.5, 1.93606821860723], [0, 0.5], [-4.94065645841247e-324, 0.383937310709108], [2.25, 3]}
split: 2 1.1781 (418)
x := {[-2, -1.5], [-0.5, 0], [0.785398163397449, 1.5707963267949], [-0.5, 0], [0.5, 1], [0, 0], [1, 1.5], [0, 1], [-4.94065645841247e-324, 0.785398163397449], [2.25, 3]}
split: 7 0.5 (419)
x := {[-2, -1.5], [-0.5, 0], [0.785398163397449, 1.5707963267949], [-0.5, 0], [0.5, 1], [0, 0], [1.5, 2], [0, 1], [-4.94065645841247e-324, 0.785398163397449], [2.25, 3]}
CP(4) => {[-2, -1.5], [-0.5, 0], [0.785398163397449, 1.5707963267949], [-0.5, 0], [0.5, 1], [0, 0], [1.5, 1.93606821860723], [0, 0.5], [-4.94065645841247e-324, 0.383937310709108], [2.25, 3]}
split: 2 1.1781 (420)
x := {[-1.5, -1], [-1, -0.5], [0.785398163397449, 1.5707963267949], [-1, -0.5], [0.5, 1], [0, 0], [1, 1.5], [0, 1], [-4.94065645841247e-324, 0.785398163397449], [2.25, 3]}
split: 7 0.5 (421)
x := {[-1.5, -1], [-1, -0.5], [0.785398163397449, 1.5707963267949], [-1, -0.5], [0.5, 1], [0, 0], [1.5, 2], [0, 1], [-4.94065645841247e-324, 0.785398163397449], [2.25, 3]}
CP(4) => {[-1.5, -1], [-1, -0.5], [0.785398163397449, 1.5707963267949], [-1, -0.5], [0.5, 1], [0, 0], [1.5, 1.93606821860723], [0, 0.5], [-4.94065645841247e-324, 0.383937310709108], [2.25, 3]}
split: 2 1.1781 (422)
x := {[-1.5, -1], [-1, -0.5], [0.785398163397449, 1.5707963267949], [-0.5, 0], [0, 0.5], [0, 0], [1, 2], [0, 1], [-4.94065645841247e-324, 0.785398163397449], [2.25, 3]}
split: 6 1.5 (423)
x := {[-1.5, -1], [-1, -0.5], [0.785398163397449, 1.5707963267949], [-0.5, 0], [0.5, 1], [0, 0], [1, 2], [0, 1], [-4.94065645841247e-324, 0.785398163397449], [2.25, 3]}
split: 6 1.5 (424)
x := {[-1.5, -1], [-0.5, 0], [0.785398163397449, 1.5707963267949], [-0.5, 0], [0, 0.5], [0, 0], [1, 2], [0, 1], [-4.94065645841247e-324, 0.785398163397449], [2.25, 3]}
split: 6 1.5 (425)
x := {[-1.5, -1], [-0.5, 0], [0.785398163397449, 1.5707963267949], [-0.5, 0], [0.5, 1], [0, 0], [1, 2], [0, 1], [-4.94065645841247e-324, 0.785398163397449], [2.25, 3]}
split: 6 1.5 (426)
x := {[-2, -1.5], [-0.5, 0], [0.785398163397449, 1.5707963267949], [-1, -0.5], [0.5, 1], [0, 0], [1, 1.5], [0, 0.5], [0.785398163397449, 1.5707963267949], [2.25, 3]}
split: 2 1.1781 (427)
x := {[-2, -1.5], [-0.5, 0], [0.785398163397449, 1.5707963267949], [-1, -0.5], [0.5, 1], [0, 0], [1, 1.5], [0.5, 1], [0.785398163397449, 1.5707963267949], [2.25, 3]}
split: 2 1.1781 (428)
x := {[-2, -1.5], [-0.5, 0], [0.785398163397449, 1.17809724509617], [-1, -0.5], [0.5, 1], [0, 0], [1.5, 2], [0, 0.5], [0.785398163397449, 1.5707963267949], [2.25, 3]}
CP(1) => []
x := {[-2, -1.5], [-0.5, 0], [1.17809724509617, 1.5707963267949], [-1, -0.5], [0.5, 1], [0, 0], [1.5, 2], [0, 0.5], [0.785398163397449, 1.5707963267949], [2.25, 3]}
CP(1) => []
x := {[-2, -1.5], [-0.5, 0], [0.785398163397449, 1.5707963267949], [-0.5, 0], [0, 0.5], [0, 0], [1, 1.5], [0, 1], [0.785398163397449, 1.5707963267949], [2.25, 3]}
split: 7 0.5 (427)
x := {[-2, -1.5], [-0.5, 0], [0.785398163397449, 1.5707963267949], [-0.5, 0], [0, 0.5], [0, 0], [1.5, 2], [0, 1], [0.785398163397449, 1.5707963267949], [2.25, 3]}
CP(2) => {[-2, -1.5], [-0.5, 0], [0.785398163397449, 1.5707963267949], [-0.5, 0], [0, 0.5], [0, 0], [1.5, 2], [0, 0.5], [0.785398163397449, 1.5707963267949], [2.25, 3]}
split: 2 1.1781 (428)
x := {[-2, -1.5], [-0.5, 0], [0.785398163397449, 1.5707963267949], [-0.5, 0], [0.5, 1], [0, 0], [1, 1.5], [0, 1], [0.785398163397449, 1.5707963267949], [2.25, 3]}
split: 7 0.5 (429)
x := {[-2, -1.5], [-0.5, 0], [0.785398163397449, 1.5707963267949], [-0.5, 0], [0.5, 1], [0, 0], [1.5, 2], [0, 1], [0.785398163397449, 1.5707963267949], [2.25, 3]}
CP(2) => {[-2, -1.5], [-0.5, 0], [0.785398163397449, 1.5707963267949], [-0.5, 0], [0.5, 1], [0, 0], [1.5, 2], [0, 0.5], [0.785398163397449, 1.5707963267949], [2.25, 3]}
split: 2 1.1781 (430)
x := {[-1.5, -1], [-1, -0.5], [0.785398163397449, 1.5707963267949], [-1, -0.5], [0.5, 1], [0, 0], [1, 1.5], [0, 1], [0.785398163397449, 1.5707963267949], [2.25, 3]}
split: 7 0.5 (431)
x := {[-1.5, -1], [-1, -0.5], [0.785398163397449, 1.5707963267949], [-1, -0.5], [0.5, 1], [0, 0], [1.5, 2], [0, 1], [0.785398163397449, 1.5707963267949], [2.25, 3]}
CP(2) => {[-1.5, -1], [-1, -0.5], [0.785398163397449, 1.5707963267949], [-1, -0.5], [0.5, 1], [0, 0], [1.5, 2], [0, 0.5], [0.785398163397449, 1.5707963267949], [2.25, 3]}
split: 2 1.1781 (432)
x := {[-1.5, -1], [-1, -0.5], [0.785398163397449, 1.5707963267949], [-0.5, 0], [0, 0.5], [0, 0], [1, 2], [0, 1], [0.785398163397449, 1.5707963267949], [2.25, 3]}
split: 6 1.5 (433)
x := {[-1.5, -1], [-1, -0.5], [0.785398163397449, 1.5707963267949], [-0.5, 0], [0.5, 1], [0, 0], [1, 2], [0, 1], [0.785398163397449, 1.5707963267949], [2.25, 3]}
split: 6 1.5 (434)
x := {[-1.5, -1], [-0.5, 0], [0.785398163397449, 1.5707963267949], [-0.5, 0], [0, 0.5], [0, 0], [1, 2], [0, 1], [0.785398163397449, 1.5707963267949], [2.25, 3]}
split: 6 1.5 (435)
x := {[-1.5, -1], [-0.5, 0], [0.785398163397449, 1.5707963267949], [-0.5, 0], [0.5, 1], [0, 0], [1, 2], [0, 1], [0.785398163397449, 1.5707963267949], [2.25, 3]}
split: 6 1.5 (436)
x := {[-1.90833187731717, -1.5], [-0.5, 0], [-4.94065645841247e-324, 0.358370854398642], [0, 0.5], [0, 0.5], [0, 0], [1, 1.5], [-1, 0], [-4.94065645841247e-324, 0.785398163397449], [2.25, 3]}
CP(1) => {[-1.90427099189402, -1.5], [-0.5, 0], [-4.94065645841247e-324, 0.354648577314122], [0, 0.5], [0, 0.5], [0, 0], [1, 1.5], [-1, 0], [-4.94065645841247e-324, 0.785398163397449], [2.25, 3]}
split: 7 -0.5 (437)
x := {[-1.90833187731717, -1.5], [-0.5, 0], [-4.94065645841247e-324, 0.358370854398642], [0, 0.5], [0, 0.5], [0, 0], [1.5, 2], [-1, 0], [-4.94065645841247e-324, 0.785398163397449], [2.25, 3]}
CP(7) => {[-1.90089369450238, -1.5], [-0.5, 0], [-4.94065645841247e-324, 0.351556794352965], [0, 0.5], [0, 0.5], [0, 0], [1.5, 1.73034940291243], [-0.5, 0], [-4.94065645841247e-324, 0.199179998599883], [2.25, 3]}
split: 9 2.625 (438)
x := {[-1.90833187731717, -1.5], [-0.5, 0], [-4.94065645841247e-324, 0.358370854398642], [0, 0.5], [0.5, 1], [0, 0], [1, 1.5], [-1, 0], [-4.94065645841247e-324, 0.785398163397449], [2.25, 3]}
CP(1) => {[-1.90427099189402, -1.5], [-0.5, 0], [-4.94065645841247e-324, 0.354648577314122], [0, 0.5], [0.5, 1], [0, 0], [1, 1.5], [-1, 0], [-4.94065645841247e-324, 0.785398163397449], [2.25, 3]}
split: 7 -0.5 (439)
x := {[-1.90833187731717, -1.5], [-0.5, 0], [-4.94065645841247e-324, 0.358370854398642], [0, 0.5], [0.5, 1], [0, 0], [1.5, 2], [-1, 0], [-4.94065645841247e-324, 0.785398163397449], [2.25, 3]}
CP(2) => []
x := {[-1.90427099189402, -1.5], [-0.5, 0], [-4.94065645841247e-324, 0.354648577314122], [0.5, 1], [0.5, 1], [0, 0], [1, 1.5], [-1, -0.5], [-4.94065645841247e-324, 0.785398163397449], [2.25, 3]}
split: 8 0.392699 (439)
x := {[-1.90427099189402, -1.5], [-0.5, 0], [-4.94065645841247e-324, 0.354648577314122], [0.5, 1], [0.5, 1], [0, 0], [1, 1.5], [-0.5, 0], [-4.94065645841247e-324, 0.785398163397449], [2.25, 3]}
CP(1) => []
x := {[-1.5, -1], [-1, -0.5], [-4.94065645841247e-324, 0.785398163397449], [0, 0.5], [0, 0.5], [0, 0], [1, 2], [-1, 0], [-4.94065645841247e-324, 0.785398163397449], [2.25, 3]}
split: 6 1.5 (439)
x := {[-1.5, -1], [-1, -0.5], [-4.94065645841247e-324, 0.785398163397449], [0, 0.5], [0.5, 1], [0, 0], [1, 2], [-1, 0], [-4.94065645841247e-324, 0.785398163397449], [2.25, 3]}
split: 6 1.5 (440)
x := {[-1.5, -1], [-1, -0.5], [-4.94065645841247e-324, 0.785398163397449], [0.5, 1], [0.5, 1], [0, 0], [1, 1.5], [-1, 0], [-4.94065645841247e-324, 0.785398163397449], [2.25, 3]}
split: 7 -0.5 (441)
x := {[-1.5, -1], [-1, -0.5], [-4.94065645841247e-324, 0.785398163397449], [0.5, 1], [0.5, 1], [0, 0], [1.5, 2], [-1, 0], [-4.94065645841247e-324, 0.785398163397449], [2.25, 3]}
CP(3) => []
x := {[-1.5, -1], [-0.5, 0], [-4.94065645841247e-324, 0.785398163397449], [0, 0.5], [0, 0.5], [0, 0], [1, 2], [-1, 0], [-4.94065645841247e-324, 0.785398163397449], [2.25, 3]}
split: 6 1.5 (441)
x := {[-1.5, -1], [-0.5, 0], [-4.94065645841247e-324, 0.785398163397449], [0, 0.5], [0.5, 1], [0, 0], [1, 2], [-1, 0], [-4.94065645841247e-324, 0.785398163397449], [2.25, 3]}
split: 6 1.5 (442)
x := {[-1.5, -1], [-0.5, 0], [-4.94065645841247e-324, 0.785398163397449], [0.5, 1], [0.5, 1], [0, 0], [1, 1.5], [-1, 0], [-4.94065645841247e-324, 0.785398163397449], [2.25, 3]}
split: 7 -0.5 (443)
x := {[-1.5, -1], [-0.5, 0], [-4.94065645841247e-324, 0.785398163397449], [0.5, 1], [0.5, 1], [0, 0], [1.5, 2], [-1, 0], [-4.94065645841247e-324, 0.785398163397449], [2.25, 3]}
CP(3) => []
x := {[-1.90833187731717, -1.5], [-0.5, 0], [-4.94065645841247e-324, 0.358370854398642], [0, 0.5], [0, 0.5], [0, 0], [1, 1.5], [-1, 0], [0.785398163397449, 1.5707963267949], [2.25, 3]}
CP(1) => {[-1.90427099189402, -1.5], [-0.5, 0], [-4.94065645841247e-324, 0.354648577314122], [0, 0.5], [0, 0.5], [0, 0], [1, 1.5], [-1, 0], [0.785398163397449, 1.5707963267949], [2.25, 3]}
split: 7 -0.5 (443)
x := {[-1.90833187731717, -1.5], [-0.5, 0], [-4.94065645841247e-324, 0.358370854398642], [0, 0.5], [0, 0.5], [0, 0], [1.5, 2], [-1, 0], [0.785398163397449, 1.5707963267949], [2.25, 3]}
CP(2) => {[-1.90241490937188, -1.5], [-0.5, 0], [-4.94065645841247e-324, 0.352948970788828], [0, 0.5], [0, 0.5], [0, 0], [1.5, 2], [-0.5, 0], [0.785398163397449, 1.5707963267949], [2.25, 3]}
split: 8 1.1781 (444)
x := {[-1.90833187731717, -1.5], [-0.5, 0], [-4.94065645841247e-324, 0.358370854398642], [0, 0.5], [0.5, 1], [0, 0], [1, 1.5], [-1, 0], [0.785398163397449, 1.5707963267949], [2.25, 3]}
CP(1) => {[-1.90427099189402, -1.5], [-0.5, 0], [-4.94065645841247e-324, 0.354648577314122], [0, 0.5], [0.5, 1], [0, 0], [1, 1.5], [-1, 0], [0.785398163397449, 1.5707963267949], [2.25, 3]}
split: 7 -0.5 (445)
x := {[-1.90833187731717, -1.5], [-0.5, 0], [-4.94065645841247e-324, 0.358370854398642], [0, 0.5], [0.5, 1], [0, 0], [1.5, 2], [-1, 0], [0.785398163397449, 1.5707963267949], [2.25, 3]}
CP(2) => {[-1.90241490937188, -1.5], [-0.5, 0], [-4.94065645841247e-324, 0.352948970788828], [0, 0.5], [0.5, 1], [0, 0], [1.5, 2], [-0.5, 0], [0.785398163397449, 1.5707963267949], [2.25, 3]}
split: 8 1.1781 (446)
x := {[-1.90427099189402, -1.5], [-0.5, 0], [-4.94065645841247e-324, 0.354648577314122], [0.5, 1], [0.5, 1], [0, 0], [1, 1.5], [-1, -0.5], [0.785398163397449, 1.5707963267949], [2.25, 3]}
split: 8 1.1781 (447)
x := {[-1.90427099189402, -1.5], [-0.5, 0], [-4.94065645841247e-324, 0.354648577314122], [0.5, 1], [0.5, 1], [0, 0], [1, 1.5], [-0.5, 0], [0.785398163397449, 1.5707963267949], [2.25, 3]}
split: 8 1.1781 (448)
x := {[-1.90241490937188, -1.5], [-0.5, 0], [-4.94065645841247e-324, 0.352948970788828], [0.5, 1], [0.5, 1], [0, 0], [1.5, 2], [-0.5, 0], [0.785398163397449, 1.17809724509617], [2.25, 3]}
CP(1) => []
x := {[-1.90241490937188, -1.5], [-0.5, 0], [-4.94065645841247e-324, 0.352948970788828], [0.5, 1], [0.5, 1], [0, 0], [1.5, 2], [-0.5, 0], [1.17809724509617, 1.5707963267949], [2.25, 3]}
CP(1) => []
x := {[-1.5, -1], [-1, -0.5], [-4.94065645841247e-324, 0.785398163397449], [0, 0.5], [0, 0.5], [0, 0], [1, 2], [-1, 0], [0.785398163397449, 1.5707963267949], [2.25, 3]}
split: 6 1.5 (447)
x := {[-1.5, -1], [-1, -0.5], [-4.94065645841247e-324, 0.785398163397449], [0, 0.5], [0.5, 1], [0, 0], [1, 2], [-1, 0], [0.785398163397449, 1.5707963267949], [2.25, 3]}
split: 6 1.5 (448)
x := {[-1.5, -1], [-1, -0.5], [-4.94065645841247e-324, 0.785398163397449], [0.5, 1], [0.5, 1], [0, 0], [1, 1.5], [-1, 0], [0.785398163397449, 1.5707963267949], [2.25, 3]}
split: 7 -0.5 (449)
x := {[-1.5, -1], [-1, -0.5], [-4.94065645841247e-324, 0.785398163397449], [0.5, 1], [0.5, 1], [0, 0], [1.5, 2], [-1, 0], [0.785398163397449, 1.5707963267949], [2.25, 3]}
CP(2) => {[-1.5, -1], [-1, -0.5], [-4.94065645841247e-324, 0.785398163397449], [0.5, 1], [0.5, 1], [0, 0], [1.5, 2], [-0.5, 0], [0.785398163397449, 1.5707963267949], [2.25, 3]}
split: 2 0.392699 (450)
x := {[-1.5, -1], [-0.5, 0], [-4.94065645841247e-324, 0.785398163397449], [0, 0.5], [0, 0.5], [0, 0], [1, 2], [-1, 0], [0.785398163397449, 1.5707963267949], [2.25, 3]}
split: 6 1.5 (451)
x := {[-1.5, -1], [-0.5, 0], [-4.94065645841247e-324, 0.785398163397449], [0, 0.5], [0.5, 1], [0, 0], [1, 2], [-1, 0], [0.785398163397449, 1.5707963267949], [2.25, 3]}
split: 6 1.5 (452)
x := {[-1.5, -1], [-0.5, 0], [-4.94065645841247e-324, 0.785398163397449], [0.5, 1], [0.5, 1], [0, 0], [1, 1.5], [-1, 0], [0.785398163397449, 1.5707963267949], [2.25, 3]}
split: 7 -0.5 (453)
x := {[-1.5, -1], [-0.5, 0], [-4.94065645841247e-324, 0.785398163397449], [0.5, 1], [0.5, 1], [0, 0], [1.5, 2], [-1, 0], [0.785398163397449, 1.5707963267949], [2.25, 3]}
CP(2) => {[-1.5, -1], [-0.5, 0], [-4.94065645841247e-324, 0.785398163397449], [0.5, 1], [0.5, 1], [0, 0], [1.5, 2], [-0.5, 0], [0.785398163397449, 1.5707963267949], [2.25, 3]}
split: 2 0.392699 (454)
x := {[-2, -1.5], [-0.5, 0], [0.785398163397449, 1.5707963267949], [0, 0.5], [0, 0.5], [0, 0], [1, 1.5], [-1, 0], [-4.94065645841247e-324, 0.785398163397449], [2.25, 3]}
split: 7 -0.5 (455)
x := {[-2, -1.5], [-0.5, 0], [0.785398163397449, 1.5707963267949], [0, 0.5], [0, 0.5], [0, 0], [1.5, 2], [-1, 0], [-4.94065645841247e-324, 0.785398163397449], [2.25, 3]}
CP(7) => {[-2, -1.5], [-0.5, 0], [0.785398163397449, 1.5707963267949], [0, 0.5], [0, 0.5], [0, 0], [1.5, 1.73034940291243], [-0.5, 0], [-4.94065645841247e-324, 0.199179998599883], [2.25, 3]}
split: 2 1.1781 (456)
x := {[-2, -1.5], [-0.5, 0], [0.785398163397449, 1.5707963267949], [0, 0.5], [0.5, 1], [0, 0], [1, 1.5], [-1, 0], [-4.94065645841247e-324, 0.785398163397449], [2.25, 3]}
split: 7 -0.5 (457)
x := {[-2, -1.5], [-0.5, 0], [0.785398163397449, 1.5707963267949], [0, 0.5], [0.5, 1], [0, 0], [1.5, 2], [-1, 0], [-4.94065645841247e-324, 0.785398163397449], [2.25, 3]}
CP(2) => []
x := {[-2, -1.5], [-0.5, 0], [0.785398163397449, 1.5707963267949], [0.5, 1], [0.5, 1], [0, 0], [1, 1.5], [-1, -0.5], [-4.94065645841247e-324, 0.785398163397449], [2.25, 3]}
split: 8 0.392699 (457)
x := {[-2, -1.5], [-0.5, 0], [0.785398163397449, 1.5707963267949], [0.5, 1], [0.5, 1], [0, 0], [1, 1.5], [-0.5, 0], [-4.94065645841247e-324, 0.785398163397449], [2.25, 3]}
CP(1) => []
x := {[-1.5, -1], [-1, -0.5], [0.785398163397449, 1.5707963267949], [0, 0.5], [0, 0.5], [0, 0], [1, 2], [-1, 0], [-4.94065645841247e-324, 0.785398163397449], [2.25, 3]}
split: 6 1.5 (457)
x := {[-1.5, -1], [-1, -0.5], [0.785398163397449, 1.5707963267949], [0, 0.5], [0.5, 1], [0, 0], [1, 2], [-1, 0], [-4.94065645841247e-324, 0.785398163397449], [2.25, 3]}
split: 6 1.5 (458)
x := {[-1.5, -1], [-1, -0.5], [0.785398163397449, 1.5707963267949], [0.5, 1], [0.5, 1], [0, 0], [1, 1.5], [-1, 0], [-4.94065645841247e-324, 0.785398163397449], [2.25, 3]}
split: 7 -0.5 (459)
x := {[-1.5, -1], [-1, -0.5], [0.785398163397449, 1.5707963267949], [0.5, 1], [0.5, 1], [0, 0], [1.5, 2], [-1, 0], [-4.94065645841247e-324, 0.785398163397449], [2.25, 3]}
CP(3) => []
x := {[-1.5, -1], [-0.5, 0], [0.785398163397449, 1.5707963267949], [0, 0.5], [0, 0.5], [0, 0], [1, 2], [-1, 0], [-4.94065645841247e-324, 0.785398163397449], [2.25, 3]}
split: 6 1.5 (459)
x := {[-1.5, -1], [-0.5, 0], [0.785398163397449, 1.5707963267949], [0, 0.5], [0.5, 1], [0, 0], [1, 2], [-1, 0], [-4.94065645841247e-324, 0.785398163397449], [2.25, 3]}
split: 6 1.5 (460)
x := {[-1.5, -1], [-0.5, 0], [0.785398163397449, 1.5707963267949], [0.5, 1], [0.5, 1], [0, 0], [1, 1.5], [-1, 0], [-4.94065645841247e-324, 0.785398163397449], [2.25, 3]}
split: 7 -0.5 (461)
x := {[-1.5, -1], [-0.5, 0], [0.785398163397449, 1.5707963267949], [0.5, 1], [0.5, 1], [0, 0], [1.5, 2], [-1, 0], [-4.94065645841247e-324, 0.785398163397449], [2.25, 3]}
CP(3) => []
x := {[-2, -1.5], [-0.5, 0], [0.785398163397449, 1.5707963267949], [0, 0.5], [0, 0.5], [0, 0], [1, 1.5], [-1, 0], [0.785398163397449, 1.5707963267949], [2.25, 3]}
split: 7 -0.5 (461)
x := {[-2, -1.5], [-0.5, 0], [0.785398163397449, 1.5707963267949], [0, 0.5], [0, 0.5], [0, 0], [1.5, 2], [-1, 0], [0.785398163397449, 1.5707963267949], [2.25, 3]}
CP(2) => {[-2, -1.5], [-0.5, 0], [0.785398163397449, 1.5707963267949], [0, 0.5], [0, 0.5], [0, 0], [1.5, 2], [-0.5, 0], [0.785398163397449, 1.5707963267949], [2.25, 3]}
split: 2 1.1781 (462)
x := {[-2, -1.5], [-0.5, 0], [0.785398163397449, 1.5707963267949], [0, 0.5], [0.5, 1], [0, 0], [1, 1.5], [-1, 0], [0.785398163397449, 1.5707963267949], [2.25, 3]}
split: 7 -0.5 (463)
x := {[-2, -1.5], [-0.5, 0], [0.785398163397449, 1.5707963267949], [0, 0.5], [0.5, 1], [0, 0], [1.5, 2], [-1, 0], [0.785398163397449, 1.5707963267949], [2.25, 3]}
CP(2) => {[-2, -1.5], [-0.5, 0], [0.785398163397449, 1.5707963267949], [0, 0.5], [0.5, 1], [0, 0], [1.5, 2], [-0.5, 0], [0.785398163397449, 1.5707963267949], [2.25, 3]}
split: 2 1.1781 (464)
x := {[-2, -1.5], [-0.5, 0], [0.785398163397449, 1.5707963267949], [0.5, 1], [0.5, 1], [0, 0], [1, 1.5], [-1, -0.5], [0.785398163397449, 1.5707963267949], [2.25, 3]}
split: 2 1.1781 (465)
x := {[-2, -1.5], [-0.5, 0], [0.785398163397449, 1.5707963267949], [0.5, 1], [0.5, 1], [0, 0], [1, 1.5], [-0.5, 0], [0.785398163397449, 1.5707963267949], [2.25, 3]}
split: 2 1.1781 (466)
x := {[-2, -1.5], [-0.5, 0], [0.785398163397449, 1.17809724509617], [0.5, 1], [0.5, 1], [0, 0], [1.5, 2], [-0.5, 0], [0.785398163397449, 1.5707963267949], [2.25, 3]}
CP(3) => []
x := {[-2, -1.5], [-0.5, 0], [1.17809724509617, 1.5707963267949], [0.5, 1], [0.5, 1], [0, 0], [1.5, 2], [-0.5, 0], [0.785398163397449, 1.5707963267949], [2.25, 3]}
CP(2) => {[-1.85754077426544, -1.5], [-0.5, 0], [1.17809724509617, 1.5707963267949], [0.5, 1], [0.5, 1], [0, 0], [1.5, 2], [-0.5, 0], [0.785398163397449, 1.5707963267949], [2.25, 3]}
split: 8 1.1781 (466)
x := {[-1.5, -1], [-1, -0.5], [0.785398163397449, 1.5707963267949], [0, 0.5], [0, 0.5], [0, 0], [1, 2], [-1, 0], [0.785398163397449, 1.5707963267949], [2.25, 3]}
split: 6 1.5 (467)
x := {[-1.5, -1], [-1, -0.5], [0.785398163397449, 1.5707963267949], [0, 0.5], [0.5, 1], [0, 0], [1, 2], [-1, 0], [0.785398163397449, 1.5707963267949], [2.25, 3]}
split: 6 1.5 (468)
x := {[-1.5, -1], [-1, -0.5], [0.785398163397449, 1.5707963267949], [0.5, 1], [0.5, 1], [0, 0], [1, 1.5], [-1, 0], [0.785398163397449, 1.5707963267949], [2.25, 3]}
split: 7 -0.5 (469)
x := {[-1.5, -1], [-1, -0.5], [0.785398163397449, 1.5707963267949], [0.5, 1], [0.5, 1], [0, 0], [1.5, 2], [-1, 0], [0.785398163397449, 1.5707963267949], [2.25, 3]}
CP(2) => {[-1.5, -1], [-1, -0.5], [0.785398163397449, 1.5707963267949], [0.5, 1], [0.5, 1], [0, 0], [1.5, 2], [-0.5, 0], [0.785398163397449, 1.5707963267949], [2.25, 3]}
split: 2 1.1781 (470)
x := {[-1.5, -1], [-0.5, 0], [0.785398163397449, 1.5707963267949], [0, 0.5], [0, 0.5], [0, 0], [1, 2], [-1, 0], [0.785398163397449, 1.5707963267949], [2.25, 3]}
split: 6 1.5 (471)
x := {[-1.5, -1], [-0.5, 0], [0.785398163397449, 1.5707963267949], [0, 0.5], [0.5, 1], [0, 0], [1, 2], [-1, 0], [0.785398163397449, 1.5707963267949], [2.25, 3]}
split: 6 1.5 (472)
x := {[-1.5, -1], [-0.5, 0], [0.785398163397449, 1.5707963267949], [0.5, 1], [0.5, 1], [0, 0], [1, 1.5], [-1, 0], [0.785398163397449, 1.5707963267949], [2.25, 3]}
split: 7 -0.5 (473)
x := {[-1.5, -1], [-0.5, 0], [0.785398163397449, 1.5707963267949], [0.5, 1], [0.5, 1], [0, 0], [1.5, 2], [-1, 0], [0.785398163397449, 1.5707963267949], [2.25, 3]}
CP(2) => {[-1.5, -1], [-0.5, 0], [0.785398163397449, 1.5707963267949], [0.5, 1], [0.5, 1], [0, 0], [1.5, 2], [-0.5, 0], [0.785398163397449, 1.5707963267949], [2.25, 3]}
split: 2 1.1781 (474)
x := {[-1.90833187731717, -1.5], [-0.5, 0], [-4.94065645841247e-324, 0.358370854398642], [0, 0.5], [0, 0.5], [0, 0], [1, 1.5], [0, 1], [-4.94065645841247e-324, 0.785398163397449], [2.25, 3]}
CP(1) => {[-1.90427099189402, -1.5], [-0.5, 0], [-4.94065645841247e-324, 0.354648577314122], [0, 0.5], [0, 0.5], [0, 0], [1, 1.5], [0, 1], [-4.94065645841247e-324, 0.785398163397449], [2.25, 3]}
split: 7 0.5 (475)
x := {[-1.90833187731717, -1.5], [-0.5, 0], [-4.94065645841247e-324, 0.358370854398642], [0, 0.5], [0, 0.5], [0, 0], [1.5, 2], [0, 1], [-4.94065645841247e-324, 0.785398163397449], [2.25, 3]}
CP(2) => []
x := {[-1.90833187731717, -1.5], [-0.5, 0], [-4.94065645841247e-324, 0.358370854398642], [0, 0.5], [0.5, 1], [0, 0], [1, 1.5], [0, 1], [-4.94065645841247e-324, 0.785398163397449], [2.25, 3]}
CP(1) => {[-1.90427099189402, -1.5], [-0.5, 0], [-4.94065645841247e-324, 0.354648577314122], [0, 0.5], [0.5, 1], [0, 0], [1, 1.5], [0, 1], [-4.94065645841247e-324, 0.785398163397449], [2.25, 3]}
split: 7 0.5 (475)
x := {[-1.90833187731717, -1.5], [-0.5, 0], [-4.94065645841247e-324, 0.358370854398642], [0, 0.5], [0.5, 1], [0, 0], [1.5, 2], [0, 1], [-4.94065645841247e-324, 0.785398163397449], [2.25, 3]}
CP(4) => {[-1.90118436886649, -1.5], [-0.5, 0], [-4.94065645841247e-324, 0.351822756970162], [0, 0.5], [0.5, 1], [0, 0], [1.5, 1.93606821860723], [0, 0.5], [-4.94065645841247e-324, 0.383937310709108], [2.25, 3]}
split: 9 2.625 (476)
x := {[-1.90118436886649, -1.5], [-0.5, 0], [-4.94065645841247e-324, 0.351822756970162], [0.5, 1], [0.5, 1], [0, 0], [1.5, 1.93606821860723], [0, 0.5], [-4.94065645841247e-324, 0.383937310709108], [2.25, 2.625]}
CP(1) => []
x := {[-1.90118436886649, -1.5], [-0.5, 0], [-4.94065645841247e-324, 0.351822756970162], [0.5, 1], [0.5, 1], [0, 0], [1.5, 1.93606821860723], [0, 0.5], [-4.94065645841247e-324, 0.383937310709108], [2.625, 3]}
CP(1) => {[-1.9010093896808, -1.5], [-0.5, 0], [-4.94065645841247e-324, 0.351662650570124], [0.5, 1], [0.5, 1], [0, 0], [1.5, 1.91715741185101], [0, 0.5], [-4.94065645841247e-324, 0.366478509741674], [2.625, 3]}
split: 1 -0.25 (476)
x := {[-1.5, -1], [-1, -0.5], [-4.94065645841247e-324, 0.785398163397449], [0, 0.5], [0, 0.5], [0, 0], [1, 2], [0, 1], [-4.94065645841247e-324, 0.785398163397449], [2.25, 3]}
split: 6 1.5 (477)
x := {[-1.5, -1], [-1, -0.5], [-4.94065645841247e-324, 0.785398163397449], [0, 0.5], [0.5, 1], [0, 0], [1, 2], [0, 1], [-4.94065645841247e-324, 0.785398163397449], [2.25, 3]}
split: 6 1.5 (478)
x := {[-1.5, -1], [-1, -0.5], [-4.94065645841247e-324, 0.785398163397449], [0.5, 1], [0.5, 1], [0, 0], [1, 1.5], [0, 1], [-4.94065645841247e-324, 0.785398163397449], [2.25, 3]}
CP(1) => []
x := {[-1.5, -1], [-1, -0.5], [-4.94065645841247e-324, 0.785398163397449], [0.5, 1], [0.5, 1], [0, 0], [1.5, 2], [0, 1], [-4.94065645841247e-324, 0.785398163397449], [2.25, 3]}
CP(4) => {[-1.5, -1], [-1, -0.5], [-4.94065645841247e-324, 0.785398163397449], [0.5, 1], [0.5, 1], [0, 0], [1.5, 1.93606821860723], [0, 0.5], [-4.94065645841247e-324, 0.383937310709108], [2.25, 3]}
split: 2 0.392699 (478)
x := {[-1.5, -1], [-0.5, 0], [-4.94065645841247e-324, 0.785398163397449], [0, 0.5], [0, 0.5], [0, 0], [1, 2], [0, 1], [-4.94065645841247e-324, 0.785398163397449], [2.25, 3]}
split: 6 1.5 (479)
x := {[-1.5, -1], [-0.5, 0], [-4.94065645841247e-324, 0.785398163397449], [0, 0.5], [0.5, 1], [0, 0], [1, 2], [0, 1], [-4.94065645841247e-324, 0.785398163397449], [2.25, 3]}
split: 6 1.5 (480)
x := {[-1.5, -1], [-0.5, 0], [-4.94065645841247e-324, 0.785398163397449], [0.5, 1], [0.5, 1], [0, 0], [1, 1.5], [0, 1], [-4.94065645841247e-324, 0.785398163397449], [2.25, 3]}
CP(1) => []
x := {[-1.5, -1], [-0.5, 0], [-4.94065645841247e-324, 0.785398163397449], [0.5, 1], [0.5, 1], [0, 0], [1.5, 2], [0, 1], [-4.94065645841247e-324, 0.785398163397449], [2.25, 3]}
CP(4) => {[-1.5, -1], [-0.5, 0], [-4.94065645841247e-324, 0.785398163397449], [0.5, 1], [0.5, 1], [0, 0], [1.5, 1.93606821860723], [0, 0.5], [-4.94065645841247e-324, 0.383937310709108], [2.25, 3]}
split: 2 0.392699 (480)
x := {[-1.90833187731717, -1.5], [-0.5, 0], [-4.94065645841247e-324, 0.358370854398642], [0, 0.5], [0, 0.5], [0, 0], [1, 1.5], [0, 1], [0.785398163397449, 1.5707963267949], [2.25, 3]}
CP(1) => {[-1.90427099189402, -1.5], [-0.5, 0], [-4.94065645841247e-324, 0.354648577314122], [0, 0.5], [0, 0.5], [0, 0], [1, 1.5], [0, 1], [0.785398163397449, 1.5707963267949], [2.25, 3]}
split: 7 0.5 (481)
x := {[-1.90833187731717, -1.5], [-0.5, 0], [-4.94065645841247e-324, 0.358370854398642], [0, 0.5], [0, 0.5], [0, 0], [1.5, 2], [0, 1], [0.785398163397449, 1.5707963267949], [2.25, 3]}
CP(2) => {[-1.90241490937188, -1.5], [-0.5, 0], [-4.94065645841247e-324, 0.352948970788828], [0, 0.5], [0, 0.5], [0, 0], [1.5, 2], [0, 0.5], [0.785398163397449, 1.5707963267949], [2.25, 3]}
split: 8 1.1781 (482)
x := {[-1.90833187731717, -1.5], [-0.5, 0], [-4.94065645841247e-324, 0.358370854398642], [0, 0.5], [0.5, 1], [0, 0], [1, 1.5], [0, 1], [0.785398163397449, 1.5707963267949], [2.25, 3]}
CP(1) => {[-1.90427099189402, -1.5], [-0.5, 0], [-4.94065645841247e-324, 0.354648577314122], [0, 0.5], [0.5, 1], [0, 0], [1, 1.5], [0, 1], [0.785398163397449, 1.5707963267949], [2.25, 3]}
split: 7 0.5 (483)
x := {[-1.90833187731717, -1.5], [-0.5, 0], [-4.94065645841247e-324, 0.358370854398642], [0, 0.5], [0.5, 1], [0, 0], [1.5, 2], [0, 1], [0.785398163397449, 1.5707963267949], [2.25, 3]}
CP(2) => {[-1.90241490937188, -1.5], [-0.5, 0], [-4.94065645841247e-324, 0.352948970788828], [0, 0.5], [0.5, 1], [0, 0], [1.5, 2], [0, 0.5], [0.785398163397449, 1.5707963267949], [2.25, 3]}
split: 8 1.1781 (484)
x := {[-1.5, -1], [-1, -0.5], [-4.94065645841247e-324, 0.785398163397449], [0, 0.5], [0, 0.5], [0, 0], [1, 2], [0, 1], [0.785398163397449, 1.5707963267949], [2.25, 3]}
split: 6 1.5 (485)
x := {[-1.5, -1], [-1, -0.5], [-4.94065645841247e-324, 0.785398163397449], [0, 0.5], [0.5, 1], [0, 0], [1, 2], [0, 1], [0.785398163397449, 1.5707963267949], [2.25, 3]}
split: 6 1.5 (486)
x := {[-1.5, -1], [-1, -0.5], [-4.94065645841247e-324, 0.785398163397449], [0.5, 1], [0.5, 1], [0, 0], [1, 1.5], [0, 1], [0.785398163397449, 1.5707963267949], [2.25, 3]}
CP(1) => []
x := {[-1.5, -1], [-1, -0.5], [-4.94065645841247e-324, 0.785398163397449], [0.5, 1], [0.5, 1], [0, 0], [1.5, 2], [0, 1], [0.785398163397449, 1.5707963267949], [2.25, 3]}
CP(1) => []
x := {[-1.5, -1], [-0.5, 0], [-4.94065645841247e-324, 0.785398163397449], [0, 0.5], [0, 0.5], [0, 0], [1, 2], [0, 1], [0.785398163397449, 1.5707963267949], [2.25, 3]}
split: 6 1.5 (485)
x := {[-1.5, -1], [-0.5, 0], [-4.94065645841247e-324, 0.785398163397449], [0, 0.5], [0.5, 1], [0, 0], [1, 2], [0, 1], [0.785398163397449, 1.5707963267949], [2.25, 3]}
split: 6 1.5 (486)
x := {[-1.5, -1], [-0.5, 0], [-4.94065645841247e-324, 0.785398163397449], [0.5, 1], [0.5, 1], [0, 0], [1, 1.5], [0, 1], [0.785398163397449, 1.5707963267949], [2.25, 3]}
CP(1) => []
x := {[-1.5, -1], [-0.5, 0], [-4.94065645841247e-324, 0.785398163397449], [0.5, 1], [0.5, 1], [0, 0], [1.5, 2], [0, 1], [0.785398163397449, 1.5707963267949], [2.25, 3]}
CP(1) => []
x := {[-2, -1.5], [-0.5, 0], [0.785398163397449, 1.5707963267949], [0, 0.5], [0, 0.5], [0, 0], [1, 1.5], [0, 1], [-4.94065645841247e-324, 0.785398163397449], [2.25, 3]}
split: 7 0.5 (485)
x := {[-2, -1.5], [-0.5, 0], [0.785398163397449, 1.5707963267949], [0, 0.5], [0, 0.5], [0, 0], [1.5, 2], [0, 1], [-4.94065645841247e-324, 0.785398163397449], [2.25, 3]}
CP(2) => []
x := {[-2, -1.5], [-0.5, 0], [0.785398163397449, 1.5707963267949], [0, 0.5], [0.5, 1], [0, 0], [1, 1.5], [0, 1], [-4.94065645841247e-324, 0.785398163397449], [2.25, 3]}
split: 7 0.5 (485)
x := {[-2, -1.5], [-0.5, 0], [0.785398163397449, 1.5707963267949], [0, 0.5], [0.5, 1], [0, 0], [1.5, 2], [0, 1], [-4.94065645841247e-324, 0.785398163397449], [2.25, 3]}
CP(4) => {[-2, -1.5], [-0.5, 0], [0.785398163397449, 1.5707963267949], [0, 0.5], [0.5, 1], [0, 0], [1.5, 1.93606821860723], [0, 0.5], [-4.94065645841247e-324, 0.383937310709108], [2.25, 3]}
split: 2 1.1781 (486)
x := {[-2, -1.5], [-0.5, 0], [0.785398163397449, 1.17809724509617], [0.5, 1], [0.5, 1], [0, 0], [1.5, 1.93606821860723], [0, 0.5], [-4.94065645841247e-324, 0.383937310709108], [2.25, 3]}
CP(3) => []
x := {[-2, -1.5], [-0.5, 0], [1.17809724509617, 1.5707963267949], [0.5, 1], [0.5, 1], [0, 0], [1.5, 1.93606821860723], [0, 0.5], [-4.94065645841247e-324, 0.383937310709108], [2.25, 3]}
CP(2) => {[-1.85754077426544, -1.5], [-0.5, 0], [1.17809724509617, 1.5707963267949], [0.5, 1], [0.5, 1], [0, 0], [1.5, 1.90833187731717], [0, 0.5], [-4.94065645841247e-324, 0.358370854398642], [2.25, 3]}
split: 9 2.625 (486)
x := {[-1.5, -1], [-1, -0.5], [0.785398163397449, 1.5707963267949], [0, 0.5], [0, 0.5], [0, 0], [1, 2], [0, 1], [-4.94065645841247e-324, 0.785398163397449], [2.25, 3]}
split: 6 1.5 (487)
x := {[-1.5, -1], [-1, -0.5], [0.785398163397449, 1.5707963267949], [0, 0.5], [0.5, 1], [0, 0], [1, 2], [0, 1], [-4.94065645841247e-324, 0.785398163397449], [2.25, 3]}
split: 6 1.5 (488)
x := {[-1.5, -1], [-1, -0.5], [0.785398163397449, 1.5707963267949], [0.5, 1], [0.5, 1], [0, 0], [1, 1.5], [0, 1], [-4.94065645841247e-324, 0.785398163397449], [2.25, 3]}
CP(1) => []
x := {[-1.5, -1], [-1, -0.5], [0.785398163397449, 1.5707963267949], [0.5, 1], [0.5, 1], [0, 0], [1.5, 2], [0, 1], [-4.94065645841247e-324, 0.785398163397449], [2.25, 3]}
CP(4) => {[-1.5, -1], [-1, -0.5], [0.785398163397449, 1.5707963267949], [0.5, 1], [0.5, 1], [0, 0], [1.5, 1.93606821860723], [0, 0.5], [-4.94065645841247e-324, 0.383937310709108], [2.25, 3]}
split: 2 1.1781 (488)
x := {[-1.5, -1], [-0.5, 0], [0.785398163397449, 1.5707963267949], [0, 0.5], [0, 0.5], [0, 0], [1, 2], [0, 1], [-4.94065645841247e-324, 0.785398163397449], [2.25, 3]}
split: 6 1.5 (489)
x := {[-1.5, -1], [-0.5, 0], [0.785398163397449, 1.5707963267949], [0, 0.5], [0.5, 1], [0, 0], [1, 2], [0, 1], [-4.94065645841247e-324, 0.785398163397449], [2.25, 3]}
split: 6 1.5 (490)
x := {[-1.5, -1], [-0.5, 0], [0.785398163397449, 1.5707963267949], [0.5, 1], [0.5, 1], [0, 0], [1, 1.5], [0, 1], [-4.94065645841247e-324, 0.785398163397449], [2.25, 3]}
CP(1) => []
x := {[-1.5, -1], [-0.5, 0], [0.785398163397449, 1.5707963267949], [0.5, 1], [0.5, 1], [0, 0], [1.5, 2], [0, 1], [-4.94065645841247e-324, 0.785398163397449], [2.25, 3]}
CP(4) => {[-1.5, -1], [-0.5, 0], [0.785398163397449, 1.5707963267949], [0.5, 1], [0.5, 1], [0, 0], [1.5, 1.93606821860723], [0, 0.5], [-4.94065645841247e-324, 0.383937310709108], [2.25, 3]}
split: 2 1.1781 (490)
x := {[-2, -1.5], [-0.5, 0], [0.785398163397449, 1.5707963267949], [0, 0.5], [0, 0.5], [0, 0], [1, 1.5], [0, 1], [0.785398163397449, 1.5707963267949], [2.25, 3]}
split: 7 0.5 (491)
x := {[-2, -1.5], [-0.5, 0], [0.785398163397449, 1.5707963267949], [0, 0.5], [0, 0.5], [0, 0], [1.5, 2], [0, 1], [0.785398163397449, 1.5707963267949], [2.25, 3]}
CP(2) => {[-2, -1.5], [-0.5, 0], [0.785398163397449, 1.5707963267949], [0, 0.5], [0, 0.5], [0, 0], [1.5, 2], [0, 0.5], [0.785398163397449, 1.5707963267949], [2.25, 3]}
split: 2 1.1781 (492)
x := {[-2, -1.5], [-0.5, 0], [0.785398163397449, 1.5707963267949], [0, 0.5], [0.5, 1], [0, 0], [1, 1.5], [0, 1], [0.785398163397449, 1.5707963267949], [2.25, 3]}
split: 7 0.5 (493)
x := {[-2, -1.5], [-0.5, 0], [0.785398163397449, 1.5707963267949], [0, 0.5], [0.5, 1], [0, 0], [1.5, 2], [0, 1], [0.785398163397449, 1.5707963267949], [2.25, 3]}
CP(2) => {[-2, -1.5], [-0.5, 0], [0.785398163397449, 1.5707963267949], [0, 0.5], [0.5, 1], [0, 0], [1.5, 2], [0, 0.5], [0.785398163397449, 1.5707963267949], [2.25, 3]}
split: 2 1.1781 (494)
x := {[-1.5, -1], [-1, -0.5], [0.785398163397449, 1.5707963267949], [0, 0.5], [0, 0.5], [0, 0], [1, 2], [0, 1], [0.785398163397449, 1.5707963267949], [2.25, 3]}
split: 6 1.5 (495)
x := {[-1.5, -1], [-1, -0.5], [0.785398163397449, 1.5707963267949], [0, 0.5], [0.5, 1], [0, 0], [1, 2], [0, 1], [0.785398163397449, 1.5707963267949], [2.25, 3]}
split: 6 1.5 (496)
x := {[-1.5, -1], [-1, -0.5], [0.785398163397449, 1.5707963267949], [0.5, 1], [0.5, 1], [0, 0], [1, 1.5], [0, 1], [0.785398163397449, 1.5707963267949], [2.25, 3]}
CP(1) => []
x := {[-1.5, -1], [-1, -0.5], [0.785398163397449, 1.5707963267949], [0.5, 1], [0.5, 1], [0, 0], [1.5, 2], [0, 1], [0.785398163397449, 1.5707963267949], [2.25, 3]}
CP(1) => []
x := {[-1.5, -1], [-0.5, 0], [0.785398163397449, 1.5707963267949], [0, 0.5], [0, 0.5], [0, 0], [1, 2], [0, 1], [0.785398163397449, 1.5707963267949], [2.25, 3]}
split: 6 1.5 (495)
x := {[-1.5, -1], [-0.5, 0], [0.785398163397449, 1.5707963267949], [0, 0.5], [0.5, 1], [0, 0], [1, 2], [0, 1], [0.785398163397449, 1.5707963267949], [2.25, 3]}
split: 6 1.5 (496)
x := {[-1.5, -1], [-0.5, 0], [0.785398163397449, 1.5707963267949], [0.5, 1], [0.5, 1], [0, 0], [1, 1.5], [0, 1], [0.785398163397449, 1.5707963267949], [2.25, 3]}
CP(1) => []
x := {[-1.5, -1], [-0.5, 0], [0.785398163397449, 1.5707963267949], [0.5, 1], [0.5, 1], [0, 0], [1.5, 2], [0, 1], [0.785398163397449, 1.5707963267949], [2.25, 3]}
CP(1) => []
x := {[-1.5, -1], [0, 0.5], [-4.94065645841247e-324, 0.785398163397449], [-0.5, 0], [0, 0.5], [0, 0], [1, 2], [-1, 0], [-4.94065645841247e-324, 0.785398163397449], [2.25, 3]}
split: 6 1.5 (495)
x := {[-1.5, -1], [0, 0.5], [-4.94065645841247e-324, 0.785398163397449], [-0.5, 0], [0.5, 1], [0, 0], [1, 2], [-1, 0], [-4.94065645841247e-324, 0.785398163397449], [2.25, 3]}
CP(1) => []
x := {[-1.5, -1], [0.5, 1], [-4.94065645841247e-324, 0.785398163397449], [-0.5, 0], [0, 0.5], [0, 0], [1, 2], [-1, 0], [-4.94065645841247e-324, 0.785398163397449], [2.25, 3]}
split: 6 1.5 (495)
x := {[-1.5, -1], [0.5, 1], [-4.94065645841247e-324, 0.785398163397449], [-0.5, 0], [0.5, 1], [0, 0], [1, 2], [-1, 0], [-4.94065645841247e-324, 0.785398163397449], [2.25, 3]}
split: 6 1.5 (496)
x := {[-1.5, -1], [0, 0.5], [-4.94065645841247e-324, 0.785398163397449], [-0.5, 0], [0, 0.5], [0, 0], [1, 2], [-1, 0], [0.785398163397449, 1.5707963267949], [2.25, 3]}
split: 6 1.5 (497)
x := {[-1.5, -1], [0, 0.5], [-4.94065645841247e-324, 0.785398163397449], [-0.5, 0], [0.5, 1], [0, 0], [1, 2], [-1, 0], [0.785398163397449, 1.5707963267949], [2.25, 3]}
CP(1) => []
x := {[-1.5, -1], [0.5, 1], [-4.94065645841247e-324, 0.785398163397449], [-0.5, 0], [0, 0.5], [0, 0], [1, 2], [-1, 0], [0.785398163397449, 1.5707963267949], [2.25, 3]}
split: 6 1.5 (497)
x := {[-1.5, -1], [0.5, 1], [-4.94065645841247e-324, 0.785398163397449], [-0.5, 0], [0.5, 1], [0, 0], [1, 2], [-1, 0], [0.785398163397449, 1.5707963267949], [2.25, 3]}
split: 6 1.5 (498)
x := {[-2, -1.5], [0, 0.5], [0.785398163397449, 1.5707963267949], [-1, -0.5], [0.5, 1], [0, 0], [1, 1.5], [-1, -0.5], [-4.94065645841247e-324, 0.785398163397449], [2.25, 3]}
split: 8 0.392699 (499)
x := {[-2, -1.5], [0, 0.5], [0.785398163397449, 1.5707963267949], [-1, -0.5], [0.5, 1], [0, 0], [1, 1.5], [-0.5, 0], [-4.94065645841247e-324, 0.785398163397449], [2.25, 3]}
split: 8 0.392699 (500)
x := {[-2, -1.5], [0, 0.5], [0.785398163397449, 1.17809724509617], [-1, -0.5], [0.5, 1], [0, 0], [1.5, 1.73034940291243], [-0.5, 0], [-4.94065645841247e-324, 0.199179998599883], [2.25, 3]}
CP(1) => []
x := {[-2, -1.5], [0, 0.5], [1.17809724509617, 1.5707963267949], [-1, -0.5], [0.5, 1], [0, 0], [1.5, 1.73034940291243], [-0.5, 0], [-4.94065645841247e-324, 0.199179998599883], [2.25, 3]}
CP(2) => {[-1.921626306698, -1.5], [0, 0.5], [1.17809724509617, 1.5707963267949], [-1, -0.5], [0.5, 1], [0, 0], [1.5, 1.70963346176227], [-0.49152473873975, 0], [-4.94065645841247e-324, 0.181058652996307], [2.25, 3]}
split: 9 2.625 (500)
x := {[-2, -1.5], [0, 0.5], [0.785398163397449, 1.5707963267949], [-0.5, 0], [0, 0.5], [0, 0], [1, 1.5], [-1, 0], [-4.94065645841247e-324, 0.785398163397449], [2.25, 3]}
split: 7 -0.5 (501)
x := {[-2, -1.5], [0, 0.5], [0.785398163397449, 1.5707963267949], [-0.5, 0], [0, 0.5], [0, 0], [1.5, 2], [-1, 0], [-4.94065645841247e-324, 0.785398163397449], [2.25, 3]}
CP(7) => {[-2, -1.5], [0, 0.5], [0.785398163397449, 1.5707963267949], [-0.5, 0], [0, 0.5], [0, 0], [1.5, 1.73034940291243], [-0.5, 0], [-4.94065645841247e-324, 0.199179998599883], [2.25, 3]}
split: 2 1.1781 (502)
x := {[-2, -1.5], [0, 0.5], [0.785398163397449, 1.5707963267949], [-0.5, 0], [0.5, 1], [0, 0], [1, 1.5], [-1, 0], [-4.94065645841247e-324, 0.785398163397449], [2.25, 3]}
split: 7 -0.5 (503)
x := {[-2, -1.5], [0, 0.5], [0.785398163397449, 1.5707963267949], [-0.5, 0], [0.5, 1], [0, 0], [1.5, 2], [-1, 0], [-4.94065645841247e-324, 0.785398163397449], [2.25, 3]}
CP(5) => []
x := {[-1.5, -1], [0, 0.5], [0.785398163397449, 1.5707963267949], [-0.5, 0], [0, 0.5], [0, 0], [1, 2], [-1, 0], [-4.94065645841247e-324, 0.785398163397449], [2.25, 3]}
split: 6 1.5 (503)
x := {[-1.5, -1], [0, 0.5], [0.785398163397449, 1.5707963267949], [-0.5, 0], [0.5, 1], [0, 0], [1, 2], [-1, 0], [-4.94065645841247e-324, 0.785398163397449], [2.25, 3]}
split: 6 1.5 (504)
x := {[-1.5, -1], [0.5, 1], [0.785398163397449, 1.5707963267949], [-0.5, 0], [0, 0.5], [0, 0], [1, 2], [-1, 0], [-4.94065645841247e-324, 0.785398163397449], [2.25, 3]}
CP(1) => []
x := {[-1.5, -1], [0.5, 1], [0.785398163397449, 1.5707963267949], [-0.5, 0], [0.5, 1], [0, 0], [1, 2], [-1, 0], [-4.94065645841247e-324, 0.785398163397449], [2.25, 3]}
split: 6 1.5 (504)
x := {[-2, -1.5], [0, 0.5], [0.785398163397449, 1.5707963267949], [-1, -0.5], [0.5, 1], [0, 0], [1, 1.5], [-1, -0.5], [0.785398163397449, 1.5707963267949], [2.25, 3]}
split: 2 1.1781 (505)
x := {[-2, -1.5], [0, 0.5], [0.785398163397449, 1.5707963267949], [-1, -0.5], [0.5, 1], [0, 0], [1, 1.5], [-0.5, 0], [0.785398163397449, 1.5707963267949], [2.25, 3]}
split: 2 1.1781 (506)
x := {[-2, -1.5], [0, 0.5], [0.785398163397449, 1.17809724509617], [-1, -0.5], [0.5, 1], [0, 0], [1.5, 2], [-0.5, 0], [0.785398163397449, 1.5707963267949], [2.25, 3]}
CP(1) => []
x := {[-2, -1.5], [0, 0.5], [1.17809724509617, 1.5707963267949], [-1, -0.5], [0.5, 1], [0, 0], [1.5, 2], [-0.5, 0], [0.785398163397449, 1.5707963267949], [2.25, 3]}
CP(2) => {[-1.921626306698, -1.5], [0, 0.5], [1.17809724509617, 1.5707963267949], [-1, -0.5], [0.5, 1], [0, 0], [1.5, 2], [-0.5, 0], [0.785398163397449, 1.5707963267949], [2.25, 3]}
split: 8 1.1781 (506)
x := {[-2, -1.5], [0, 0.5], [0.785398163397449, 1.5707963267949], [-0.5, 0], [0, 0.5], [0, 0], [1, 1.5], [-1, 0], [0.785398163397449, 1.5707963267949], [2.25, 3]}
split: 7 -0.5 (507)
x := {[-2, -1.5], [0, 0.5], [0.785398163397449, 1.5707963267949], [-0.5, 0], [0, 0.5], [0, 0], [1.5, 2], [-1, 0], [0.785398163397449, 1.5707963267949], [2.25, 3]}
CP(2) => {[-2, -1.5], [0, 0.5], [0.785398163397449, 1.5707963267949], [-0.5, 0], [0, 0.5], [0, 0], [1.5, 2], [-0.5, 0], [0.785398163397449, 1.5707963267949], [2.25, 3]}
split: 2 1.1781 (508)
x := {[-2, -1.5], [0, 0.5], [0.785398163397449, 1.5707963267949], [-0.5, 0], [0.5, 1], [0, 0], [1, 1.5], [-1, 0], [0.785398163397449, 1.5707963267949], [2.25, 3]}
split: 7 -0.5 (509)
x := {[-2, -1.5], [0, 0.5], [0.785398163397449, 1.5707963267949], [-0.5, 0], [0.5, 1], [0, 0], [1.5, 2], [-1, 0], [0.785398163397449, 1.5707963267949], [2.25, 3]}
CP(2) => {[-2, -1.5], [0, 0.5], [0.785398163397449, 1.5707963267949], [-0.5, 0], [0.5, 1], [0, 0], [1.5, 2], [-0.5, 0], [0.785398163397449, 1.5707963267949], [2.25, 3]}
split: 2 1.1781 (510)
x := {[-1.5, -1], [0, 0.5], [0.785398163397449, 1.5707963267949], [-0.5, 0], [0, 0.5], [0, 0], [1, 2], [-1, 0], [0.785398163397449, 1.5707963267949], [2.25, 3]}
split: 6 1.5 (511)
x := {[-1.5, -1], [0, 0.5], [0.785398163397449, 1.5707963267949], [-0.5, 0], [0.5, 1], [0, 0], [1, 2], [-1, 0], [0.785398163397449, 1.5707963267949], [2.25, 3]}
split: 6 1.5 (512)
x := {[-1.5, -1], [0.5, 1], [0.785398163397449, 1.5707963267949], [-0.5, 0], [0, 0.5], [0, 0], [1, 2], [-1, 0], [0.785398163397449, 1.5707963267949], [2.25, 3]}
CP(1) => []
x := {[-1.5, -1], [0.5, 1], [0.785398163397449, 1.5707963267949], [-0.5, 0], [0.5, 1], [0, 0], [1, 2], [-1, 0], [0.785398163397449, 1.5707963267949], [2.25, 3]}
split: 6 1.5 (512)
x := {[-1.5, -1], [0, 0.5], [-4.94065645841247e-324, 0.785398163397449], [-0.5, 0], [0, 0.5], [0, 0], [1, 2], [0, 1], [-4.94065645841247e-324, 0.785398163397449], [2.25, 3]}
split: 6 1.5 (513)
x := {[-1.5, -1], [0, 0.5], [-4.94065645841247e-324, 0.785398163397449], [-0.5, 0], [0.5, 1], [0, 0], [1, 2], [0, 1], [-4.94065645841247e-324, 0.785398163397449], [2.25, 3]}
CP(1) => []
x := {[-1.5, -1], [0.5, 1], [-4.94065645841247e-324, 0.785398163397449], [-0.5, 0], [0, 0.5], [0, 0], [1, 2], [0, 1], [-4.94065645841247e-324, 0.785398163397449], [2.25, 3]}
split: 6 1.5 (513)
x := {[-1.5, -1], [0.5, 1], [-4.94065645841247e-324, 0.785398163397449], [-0.5, 0], [0.5, 1], [0, 0], [1, 2], [0, 1], [-4.94065645841247e-324, 0.785398163397449], [2.25, 3]}
split: 6 1.5 (514)
x := {[-1.5, -1], [0, 0.5], [-4.94065645841247e-324, 0.785398163397449], [-0.5, 0], [0, 0.5], [0, 0], [1, 2], [0, 1], [0.785398163397449, 1.5707963267949], [2.25, 3]}
split: 6 1.5 (515)
x := {[-1.5, -1], [0, 0.5], [-4.94065645841247e-324, 0.785398163397449], [-0.5, 0], [0.5, 1], [0, 0], [1, 2], [0, 1], [0.785398163397449, 1.5707963267949], [2.25, 3]}
CP(1) => []
x := {[-1.5, -1], [0.5, 1], [-4.94065645841247e-324, 0.785398163397449], [-0.5, 0], [0, 0.5], [0, 0], [1, 2], [0, 1], [0.785398163397449, 1.5707963267949], [2.25, 3]}
split: 6 1.5 (515)
x := {[-1.5, -1], [0.5, 1], [-4.94065645841247e-324, 0.785398163397449], [-0.5, 0], [0.5, 1], [0, 0], [1, 2], [0, 1], [0.785398163397449, 1.5707963267949], [2.25, 3]}
split: 6 1.5 (516)
x := {[-2, -1.5], [0, 0.5], [0.785398163397449, 1.5707963267949], [-1, -0.5], [0.5, 1], [0, 0], [1, 1.5], [0, 0.5], [-4.94065645841247e-324, 0.785398163397449], [2.25, 3]}
split: 8 0.392699 (517)
x := {[-2, -1.5], [0, 0.5], [0.785398163397449, 1.5707963267949], [-1, -0.5], [0.5, 1], [0, 0], [1, 1.5], [0.5, 1], [-4.94065645841247e-324, 0.785398163397449], [2.25, 3]}
split: 8 0.392699 (518)
x := {[-2, -1.5], [0, 0.5], [0.785398163397449, 1.17809724509617], [-1, -0.5], [0.5, 1], [0, 0], [1.5, 1.93606821860723], [0, 0.5], [-4.94065645841247e-324, 0.383937310709108], [2.25, 3]}
CP(1) => []
[truncated: 21,399 more rows]
