# Supplementary material for: Rigorous packing of unit squares into a circle
Source: J Glob Optim. 2018 Oct 3;73(3):547–65. doi: 10.1007/s10898-018-0711-5 (PMC6394747; doi:10.1007/s10898-018-0711-5)
Supplement: Supplementary file 1 — Supplementary material 1 (zip 65514 KB) [file 10898_2018_711_MOESM1_ESM.zip › n3/phase3/discarded.txt]

0 0 1 2 ANY_IN [1	5]
1 0 1 3 ANY_IN [1	5]
2 0 1 4 ANY_IN [1	5]
3 0 1 5 ANY_IN [1	5]
4 0 1 6 ANY_IN [1	5]
5 0 1 7 ANY_IN [1	5]
6 0 1 8 ANY_IN [1	5]
7 0 1 9 ANY_IN [1	5]
8 0 1 10 ANY_IN [1	5]
9 0 1 11 ANY_IN [1	5]
10 0 1 12 ANY_IN [1	5]
11 0 1 13 ANY_IN [1	5]
12 0 1 14 ANY_IN [1	5]
13 0 1 15 ANY_IN [1	5]
14 0 1 16 ANY_IN [1	5]
15 0 1 17 ANY_IN [1	5]
16 0 1 18 ANY_IN [1	5]
17 0 1 19 ANY_IN [1	5]
18 0 1 20 ANY_IN [1	5]
19 0 1 21 ANY_IN [1	5]
20 0 1 22 ANY_IN [1	5]
21 0 1 23 ANY_IN [1	5]
22 0 1 24 ANY_IN [1	5]
23 0 1 25 ANY_IN [1	5]
24 0 1 26 ANY_IN [1	5]
25 0 1 27 ANY_IN [1	5]
26 0 1 28 ANY_IN [1	5]
27 0 1 29 ANY_IN [1	5]
28 0 1 30 ANY_IN [1	5]
29 0 1 31 ANY_IN [1	5]
30 0 1 32 ANY_IN [1	5]
31 0 1 33 ANY_IN [1	5]
32 0 1 34 ANY_IN [1	5]
33 0 1 35 ANY_IN [1	5]
34 0 2 3 ANY_IN [1	5] REFID
35 0 2 4 ANY_IN [1	5] REFID
36 0 2 5 ANY_IN [1	5]
37 0 2 6 ANY_IN [1	5] REFID
38 0 2 7 ANY_IN [1	5] REFID
39 0 2 8 ANY_IN [1	5] ROT90
40 0 2 9 ANY_IN [1	5] REFX
41 0 2 10 ANY_IN [1	5] REFID
42 0 2 11 ANY_IN [1	5] REFID
43 0 2 12 ANY_IN [1	5] REFID
44 0 2 13 ANY_IN [1	5] REFID
45 0 2 14 ANY_IN [1	5] ROT270
46 0 2 15 ANY_IN [1	5] REFID
47 0 2 16 ANY_IN [1	5] REFID
48 0 2 17 ANY_IN [1	5] REFID
49 0 2 18 ANY_IN [1	5] REFID
50 0 2 19 ANY_IN [1	5] REFID
51 0 2 20 ANY_IN [1	5] ROT90
52 0 2 21 ANY_IN [1	5] REFID
53 0 2 22 ANY_IN [1	5] REFID
54 0 2 23 ANY_IN [1	5] REFID
55 0 2 24 ANY_IN [1	5] REFID
56 0 2 25 ANY_IN [1	5] REFID
57 0 2 26 ANY_IN [1	5] ROT270
58 0 2 27 ANY_IN [1	5] REFY
59 0 2 28 ANY_IN [1	5] REFID
60 0 2 29 ANY_IN [1	5] REFID
61 0 2 30 ANY_IN [1	5] REFID
62 0 2 31 ANY_IN [1	5] ROT180
63 0 2 32 ANY_IN [1	5] REFID
64 0 2 33 ANY_IN [1	5] REFID
65 0 2 34 ANY_IN [1	5] REFID
66 0 2 35 ANY_IN [1	5] ROT180
67 0 3 4 ALL_IN [0	15] REFID
68 0 3 5 ANY_IN [1	5]
69 0 3 6 ALL_IN [0	13] REFID
70 0 3 7 ALL_IN [0	12] REFID
71 0 3 8 ANY_IN [1	5] ROT90
72 0 3 9 ANY_IN [1	5] REFX
73 0 3 10 ALL_IN [0	10]
74 0 3 11 ALL_IN [0	11]
75 0 3 12 ALL_IN [0	12]
76 0 3 13 ALL_IN [0	13]
77 0 3 14 ANY_IN [1	5] ROT270
78 0 3 15 ALL_IN [0	15]
79 0 3 16 ALL_IN [0	3]
80 0 3 17 ALL_IN [0	17]
81 0 3 18 ALL_IN [0	17] REFID
82 0 3 19 ALL_IN [0	3]
83 0 3 20 ANY_IN [1	5] ROT90
84 0 3 21 ALL_IN [21]
85 0 3 22 ALL_IN [0	3]
86 0 3 23 ALL_IN [21] REFY
87 0 3 24 ALL_IN [0	11] REFID
88 0 3 25 ALL_IN [0	10] ROT270
89 0 3 26 ANY_IN [1	5] ROT270
90 0 3 27 ANY_IN [1	5] REFY
91 0 3 28 ALL_IN [21] ROT90
92 0 3 29 ALL_IN [0	3]
93 0 3 30 ALL_IN [21] REFID
94 0 3 31 ANY_IN [1	5] ROT180
95 0 3 32 ANY_IN [1	5] REFMID
96 0 3 33 ALL_IN [0	3]
97 0 3 34 ALL_IN [0	3]
98 0 3 35 ANY_IN [1	5] ROT180
99 0 4 5 ANY_IN [1	5]
100 0 4 6 ALL_IN [21] ROT270
101 0 4 7 ALL_IN [21] REFMID
102 0 4 8 ANY_IN [1	5] ROT90
103 0 4 9 ANY_IN [1	5] REFX
104 0 4 10 ALL_IN [0	10]
105 0 4 11 ALL_IN [0	11]
106 0 4 12 ALL_IN [0	12]
107 0 4 13 ALL_IN [0	13]
108 0 4 14 ANY_IN [1	5] ROT270
109 0 4 15 ALL_IN [0	15]
110 0 4 16 ALL_IN [21] REFMID
111 0 4 17 ALL_IN [0	17]
112 0 4 18 ALL_IN [0	18	0]
113 0 4 19 ALL_IN [21] REFMID
114 0 4 20 ANY_IN [1	5] ROT90
115 0 4 21 ALL_IN [21]
116 0 4 22 ALL_IN [21] REFMID
117 0 4 23 ALL_IN [21] REFY
118 0 4 24 ALL_IN [21] REFMID
119 0 4 25 ALL_IN [0	11] ROT270
120 0 4 26 ANY_IN [1	5] ROT270
121 0 4 27 ANY_IN [1	5] REFY
122 0 4 28 ALL_IN [21] ROT90
123 0 4 29 ALL_IN [21] REFMID
124 0 4 30 ALL_IN [21] REFID
125 0 4 31 ANY_IN [1	5] ROT180
126 0 4 32 ANY_IN [1	5] REFMID
127 0 4 33 ALL_IN [21] REFMID
128 0 4 34 ALL_IN [21] REFMID
129 0 4 35 ANY_IN [1	5] ROT180
130 0 5 6 ANY_IN [1	5]
131 0 5 7 ANY_IN [1	5]
132 0 5 8 ANY_IN [1	5]
133 0 5 9 ANY_IN [1	5]
134 0 5 10 ANY_IN [1	5]
135 0 5 11 ANY_IN [1	5]
136 0 5 12 ANY_IN [1	5]
137 0 5 13 ANY_IN [1	5]
138 0 5 14 ANY_IN [1	5]
139 0 5 15 ANY_IN [1	5]
140 0 5 16 ANY_IN [1	5]
141 0 5 17 ANY_IN [1	5]
142 0 5 18 ANY_IN [1	5]
143 0 5 19 ANY_IN [1	5]
144 0 5 20 ANY_IN [1	5]
145 0 5 21 ANY_IN [1	5]
146 0 5 22 ANY_IN [1	5]
147 0 5 23 ANY_IN [1	5]
148 0 5 24 ANY_IN [1	5]
149 0 5 25 ANY_IN [1	5]
150 0 5 26 ANY_IN [1	5]
151 0 5 27 ANY_IN [1	5]
152 0 5 28 ANY_IN [1	5]
153 0 5 29 ANY_IN [1	5]
154 0 5 30 ANY_IN [1	5]
155 0 5 31 ANY_IN [1	5]
156 0 5 32 ANY_IN [1	5]
157 0 5 33 ANY_IN [1	5]
158 0 5 34 ANY_IN [1	5]
159 0 5 35 ANY_IN [1	5]
160 0 6 7 ALL_IN [21] ROT270
161 0 6 8 ANY_IN [1	5] ROT90
162 0 6 9 ANY_IN [1	5] REFX
163 0 6 10 ALL_IN [0	10]
164 0 6 11 ALL_IN [0	11]
165 0 6 12 ALL_IN [0	12]
166 0 6 13 ALL_IN [0	13]
167 0 6 14 ANY_IN [1	5] ROT270
168 0 6 15 ALL_IN [0	15]
169 0 6 16 ALL_IN [21] ROT270
170 0 6 17 ALL_IN [0	17]
171 0 6 18 ALL_IN [0	18	0]
172 0 6 19 ALL_IN [21] ROT270
173 0 6 20 ANY_IN [1	5] ROT90
174 0 6 21 ALL_IN [21]
175 0 6 22 ALL_IN [21] ROT270
176 0 6 23 ALL_IN [21] ROT270
177 0 6 24 ALL_IN [21] ROT270
178 0 6 25 ALL_IN [0	11] ROT270
179 0 6 26 ANY_IN [1	5] ROT270
180 0 6 27 ANY_IN [1	5] REFY
181 0 6 28 ALL_IN [21] ROT90
182 0 6 29 ALL_IN [21] ROT270
183 0 6 30 ALL_IN [21] ROT270
184 0 6 31 ANY_IN [1	5] ROT180
185 0 6 32 ANY_IN [1	5] REFMID
186 0 6 33 ALL_IN [21] ROT270
187 0 6 34 ALL_IN [21] ROT270
188 0 6 35 ANY_IN [1	5] ROT180
189 0 7 8 ANY_IN [1	5] ROT90
190 0 7 9 ANY_IN [1	5] REFX
191 0 7 10 ALL_IN [0	10]
192 0 7 11 ALL_IN [0	11]
193 0 7 12 ALL_IN [0	12]
194 0 7 13 ALL_IN [0	13]
195 0 7 14 ANY_IN [1	5] ROT270
196 0 7 15 ALL_IN [0	15]
197 0 7 16 ALL_IN [0	7]
198 0 7 17 ALL_IN [0	17]
199 0 7 18 ALL_IN [0	18	0]
200 0 7 19 ALL_IN [0	7]
201 0 7 20 ANY_IN [1	5] ROT90
202 0 7 21 ALL_IN [21]
203 0 7 22 ALL_IN [0	7]
204 0 7 23 ALL_IN [21] REFY
205 0 7 24 ALL_IN [0	24]
206 0 7 25 ALL_IN [0	11] ROT270
207 0 7 26 ANY_IN [1	5] ROT270
208 0 7 27 ANY_IN [1	5] REFY
209 0 7 28 ALL_IN [21] ROT90
210 0 7 29 ALL_IN [0	7]
211 0 7 30 ALL_IN [21] REFID
212 0 7 31 ANY_IN [1	5] ROT180
213 0 7 32 ANY_IN [1	5] REFMID
214 0 7 33 ALL_IN [0	7]
215 0 7 34 ALL_IN [0	7]
216 0 7 35 ANY_IN [1	5] ROT180
217 0 8 9 ANY_IN [1	5] ROT90
218 0 8 10 ANY_IN [1	5] ROT90
219 0 8 11 ANY_IN [1	5] ROT90
220 0 8 12 ANY_IN [1	5] ROT90
221 0 8 13 ANY_IN [1	5] ROT90
222 0 8 14 ANY_IN [1	5] ROT90
223 0 8 15 ANY_IN [1	5] ROT90
224 0 8 16 ANY_IN [1	5] ROT90
225 0 8 17 ANY_IN [1	5] ROT90
226 0 8 18 ANY_IN [1	5] ROT90
227 0 8 19 ANY_IN [1	5] ROT90
228 0 8 20 ANY_IN [1	5] ROT90
229 0 8 21 ANY_IN [1	5] ROT90
230 0 8 22 ANY_IN [1	5] ROT90
231 0 8 23 ANY_IN [1	5] ROT90
232 0 8 24 ANY_IN [1	5] ROT90
233 0 8 25 ANY_IN [1	5] ROT90
234 0 8 26 ANY_IN [1	5] ROT90
235 0 8 27 ANY_IN [1	5] ROT90
236 0 8 28 ANY_IN [1	5] ROT90
237 0 8 29 ANY_IN [1	5] ROT90
238 0 8 30 ANY_IN [1	5] ROT90
239 0 8 31 ANY_IN [1	5] ROT90
240 0 8 32 ANY_IN [1	5] ROT90
241 0 8 33 ANY_IN [1	5] ROT90
242 0 8 34 ANY_IN [1	5] ROT90
243 0 8 35 ANY_IN [1	5] ROT90
244 0 9 10 ANY_IN [1	5] REFX
245 0 9 11 ANY_IN [1	5] REFX
246 0 9 12 ANY_IN [1	5] REFX
247 0 9 13 ANY_IN [1	5] REFX
248 0 9 14 ANY_IN [1	5] ROT270
249 0 9 15 ANY_IN [1	5] REFX
250 0 9 16 ANY_IN [1	5] REFX
251 0 9 17 ANY_IN [1	5] REFX
252 0 9 18 ANY_IN [1	5] REFX
253 0 9 19 ANY_IN [1	5] REFX
254 0 9 20 ANY_IN [1	5] ROT90
255 0 9 21 ANY_IN [1	5] REFX
256 0 9 22 ANY_IN [1	5] REFX
257 0 9 23 ANY_IN [1	5] REFX
258 0 9 24 ANY_IN [1	5] REFX
259 0 9 25 ANY_IN [1	5] REFX
260 0 9 26 ANY_IN [1	5] ROT270
261 0 9 27 ANY_IN [1	5] REFX
262 0 9 28 ANY_IN [1	5] REFX
263 0 9 29 ANY_IN [1	5] REFX
264 0 9 30 ANY_IN [1	5] REFX
265 0 9 31 ANY_IN [1	5] ROT180
266 0 9 32 ANY_IN [1	5] REFX
267 0 9 33 ANY_IN [1	5] REFX
268 0 9 34 ANY_IN [1	5] REFX
269 0 9 35 ANY_IN [1	5] ROT180
270 0 10 11 ALL_IN [0	10]
271 0 10 12 ALL_IN [0	10]
272 0 10 13 ALL_IN [0	10]
273 0 10 14 ANY_IN [1	5] ROT270
274 0 10 15 ALL_IN [0	10]
275 0 10 16 ALL_IN [0	10]
276 0 10 17 ALL_IN [0	10]
277 0 10 18 ALL_IN [0	10]
278 0 10 19 ALL_IN [0	10]
279 0 10 20 ANY_IN [1	5] ROT90
280 0 10 21 ALL_IN [0	10]
281 0 10 22 ALL_IN [0	10]
282 0 10 23 ALL_IN [0	10]
283 0 10 24 ALL_IN [0	10]
284 0 10 25 ALL_IN [0	10]
285 0 10 26 ANY_IN [1	5] ROT270
286 0 10 27 ANY_IN [1	5] REFY
287 0 10 28 ALL_IN [0	10]
288 0 10 29 ALL_IN [0	10]
289 0 10 30 ALL_IN [0	10]
290 0 10 31 ANY_IN [1	5] ROT180
291 0 10 32 ANY_IN [1	5] REFMID
292 0 10 33 ALL_IN [0	10]
293 0 10 34 ALL_IN [0	10]
294 0 10 35 ANY_IN [1	5] ROT180
295 0 11 12 ALL_IN [0	11]
296 0 11 13 ALL_IN [0	11]
297 0 11 14 ANY_IN [1	5] ROT270
298 0 11 15 ALL_IN [0	11]
299 0 11 16 ALL_IN [0	11]
300 0 11 17 ALL_IN [0	11]
301 0 11 18 ALL_IN [0	11]
302 0 11 19 ALL_IN [0	11]
303 0 11 20 ANY_IN [1	5] ROT90
304 0 11 21 ALL_IN [0	11]
305 0 11 22 ALL_IN [0	11]
306 0 11 23 ALL_IN [0	11]
307 0 11 24 ALL_IN [0	11]
308 0 11 25 ALL_IN [0	11]
309 0 11 26 ANY_IN [1	5] ROT270
310 0 11 27 ANY_IN [1	5] REFY
311 0 11 28 ALL_IN [0	11]
312 0 11 29 ALL_IN [0	11]
313 0 11 30 ALL_IN [0	11]
314 0 11 31 ANY_IN [1	5] ROT180
315 0 11 32 ANY_IN [1	5] REFMID
316 0 11 33 ALL_IN [0	10] ROT90
317 0 11 34 ALL_IN [0	11]
318 0 11 35 ANY_IN [1	5] ROT180
319 0 12 13 ALL_IN [0	12]
320 0 12 14 ANY_IN [1	5] ROT270
321 0 12 15 ALL_IN [0	12]
322 0 12 16 ALL_IN [0	12]
323 0 12 17 ALL_IN [0	12]
324 0 12 18 ALL_IN [0	12]
325 0 12 19 ALL_IN [0	12]
326 0 12 20 ANY_IN [1	5] ROT90
327 0 12 21 ALL_IN [0	12]
328 0 12 22 ALL_IN [0	12]
329 0 12 23 ALL_IN [0	12]
330 0 12 24 ALL_IN [0	12]
331 0 12 25 ALL_IN [0	11] ROT270
332 0 12 26 ANY_IN [1	5] ROT270
333 0 12 27 ANY_IN [1	5] REFY
334 0 12 28 ALL_IN [0	12]
335 0 12 29 ALL_IN [0	12]
336 0 12 30 ALL_IN [0	12]
337 0 12 31 ANY_IN [1	5] ROT180
338 0 12 32 ANY_IN [1	5] REFMID
339 0 12 33 ALL_IN [0	12]
340 0 12 34 ALL_IN [0	12]
341 0 12 35 ANY_IN [1	5] ROT180
342 0 13 14 ANY_IN [1	5] ROT270
343 0 13 15 ALL_IN [0	13]
344 0 13 16 ALL_IN [0	13]
345 0 13 17 ALL_IN [0	13]
346 0 13 18 ALL_IN [0	13]
347 0 13 19 ALL_IN [0	13]
348 0 13 20 ANY_IN [1	5] ROT90
349 0 13 21 ALL_IN [0	13]
350 0 13 22 ALL_IN [0	13]
351 0 13 23 ALL_IN [0	13]
352 0 13 24 ALL_IN [0	13]
353 0 13 25 ALL_IN [0	11] ROT270
354 0 13 26 ANY_IN [1	5] ROT270
355 0 13 27 ANY_IN [1	5] REFY
356 0 13 28 ALL_IN [0	13]
357 0 13 29 ALL_IN [0	13]
358 0 13 30 ALL_IN [0	13]
359 0 13 31 ANY_IN [1	5] ROT180
360 0 13 32 ANY_IN [1	5] REFMID
361 0 13 33 ALL_IN [0	13]
362 0 13 34 ALL_IN [0	13]
363 0 13 35 ANY_IN [1	5] ROT180
364 0 14 15 ANY_IN [1	5] ROT270
365 0 14 16 ANY_IN [1	5] ROT270
366 0 14 17 ANY_IN [1	5] ROT270
367 0 14 18 ANY_IN [1	5] ROT270
368 0 14 19 ANY_IN [1	5] ROT270
369 0 14 20 ANY_IN [1	5] ROT90
370 0 14 21 ANY_IN [1	5] ROT270
371 0 14 22 ANY_IN [1	5] ROT270
372 0 14 23 ANY_IN [1	5] ROT270
373 0 14 24 ANY_IN [1	5] ROT270
374 0 14 25 ANY_IN [1	5] ROT270
375 0 14 26 ANY_IN [1	5] ROT270
376 0 14 27 ANY_IN [1	5] ROT270
377 0 14 28 ANY_IN [1	5] ROT270
378 0 14 29 ANY_IN [1	5] ROT270
379 0 14 30 ANY_IN [1	5] ROT270
380 0 14 31 ANY_IN [1	5] ROT180
381 0 14 32 ANY_IN [1	5] ROT270
382 0 14 33 ANY_IN [1	5] ROT270
383 0 14 34 ANY_IN [1	5] ROT270
384 0 14 35 ANY_IN [1	5] ROT180
385 0 15 16 ALL_IN [0	15]
386 0 15 17 ALL_IN [0	15]
387 0 15 18 ALL_IN [0	15]
388 0 15 19 ALL_IN [0	15]
389 0 15 20 ANY_IN [1	5] ROT90
390 0 15 21 ALL_IN [0	15]
391 0 15 22 ALL_IN [0	15]
392 0 15 23 ALL_IN [0	15]
393 0 15 24 ALL_IN [0	13] REFY
394 0 15 25 ALL_IN [0	11] ROT270
395 0 15 26 ANY_IN [1	5] ROT270
396 0 15 27 ANY_IN [1	5] REFY
397 0 15 28 ALL_IN [0	15]
398 0 15 29 ALL_IN [0	15]
399 0 15 30 ALL_IN [0	15]
400 0 15 31 ANY_IN [1	5] ROT180
401 0 15 32 ANY_IN [1	5] REFMID
402 0 15 33 ALL_IN [0	15]
403 0 15 34 ALL_IN [0	15]
404 0 15 35 ANY_IN [1	5] ROT180
405 0 16 17 ALL_IN [0	17]
406 0 16 18 ALL_IN [0	18	0]
408 0 16 20 ANY_IN [1	5] ROT90
409 0 16 21 ALL_IN [21]
410 0 16 22 ALL_IN [7	17] ROT90
411 0 16 23 ALL_IN [21] REFY
412 0 16 24 ALL_IN [0	24]
413 0 16 25 ALL_IN [0	11] ROT270
414 0 16 26 ANY_IN [1	5] ROT270
415 0 16 27 ANY_IN [1	5] REFY
416 0 16 28 ALL_IN [21] ROT90
418 0 16 30 ALL_IN [21] REFID
419 0 16 31 ANY_IN [1	5] ROT180
420 0 16 32 ANY_IN [1	5] REFMID
421 0 16 33 ALL_IN [0	17] REFMID
422 0 16 34 ALL_IN [0	18	0] ROT180
423 0 16 35 ANY_IN [1	5] ROT180
424 0 17 18 ALL_IN [0	17]
425 0 17 19 ALL_IN [0	17]
426 0 17 20 ANY_IN [1	5] ROT90
427 0 17 21 ALL_IN [0	17]
428 0 17 22 ALL_IN [0	17]
429 0 17 23 ALL_IN [0	17]
430 0 17 24 ALL_IN [0	17]
431 0 17 25 ALL_IN [0	11] ROT270
432 0 17 26 ANY_IN [1	5] ROT270
433 0 17 27 ANY_IN [1	5] REFY
434 0 17 28 ALL_IN [0	17]
435 0 17 29 ALL_IN [0	17]
436 0 17 30 ALL_IN [0	17]
437 0 17 31 ANY_IN [1	5] ROT180
438 0 17 32 ANY_IN [1	5] REFMID
439 0 17 33 ALL_IN [0	17]
440 0 17 34 ALL_IN [0	17]
441 0 17 35 ANY_IN [1	5] ROT180
442 0 18 19 ALL_IN [0	18	0]
443 0 18 20 ANY_IN [1	5] ROT90
444 0 18 21 ALL_IN [0	18	0]
445 0 18 22 ALL_IN [0	18	0]
446 0 18 23 ALL_IN [0	18	0]
447 0 18 24 ALL_IN [0	18	0]
448 0 18 25 ALL_IN [0	11] ROT270
449 0 18 26 ANY_IN [1	5] ROT270
450 0 18 27 ANY_IN [1	5] REFY
451 0 18 28 ALL_IN [0	18	0]
452 0 18 29 ALL_IN [0	18	0]
453 0 18 30 ALL_IN [0	18	0]
454 0 18 31 ANY_IN [1	5] ROT180
455 0 18 32 ANY_IN [1	5] REFMID
456 0 18 33 ALL_IN [0	18	0]
457 0 18 34 ALL_IN [0	18	0]
458 0 18 35 ANY_IN [1	5] ROT180
459 0 19 20 ANY_IN [1	5] ROT90
460 0 19 21 ALL_IN [21]
462 0 19 23 ALL_IN [21] REFY
463 0 19 24 ALL_IN [0	17] REFY
464 0 19 25 ALL_IN [0	11] ROT270
465 0 19 26 ANY_IN [1	5] ROT270
466 0 19 27 ANY_IN [1	5] REFY
467 0 19 28 ALL_IN [21] ROT90
468 0 19 29 ALL_IN [7	17] ROT180
469 0 19 30 ALL_IN [21] REFID
470 0 19 31 ANY_IN [1	5] ROT180
471 0 19 32 ANY_IN [1	5] REFMID
472 0 19 33 ALL_IN [0	18	0] REFMID
473 0 19 34 ALL_IN [0	17] ROT180
474 0 19 35 ANY_IN [1	5] ROT180
475 0 20 21 ANY_IN [1	5] ROT90
476 0 20 22 ANY_IN [1	5] ROT90
477 0 20 23 ANY_IN [1	5] ROT90
478 0 20 24 ANY_IN [1	5] ROT90
479 0 20 25 ANY_IN [1	5] ROT90
480 0 20 26 ANY_IN [1	5] ROT90
481 0 20 27 ANY_IN [1	5] ROT90
482 0 20 28 ANY_IN [1	5] ROT90
483 0 20 29 ANY_IN [1	5] ROT90
484 0 20 30 ANY_IN [1	5] ROT90
485 0 20 31 ANY_IN [1	5] ROT90
486 0 20 32 ANY_IN [1	5] ROT90
487 0 20 33 ANY_IN [1	5] ROT90
488 0 20 34 ANY_IN [1	5] ROT90
489 0 20 35 ANY_IN [1	5] ROT90
490 0 21 22 ALL_IN [21]
491 0 21 23 ALL_IN [21]
492 0 21 24 ALL_IN [21]
493 0 21 25 ALL_IN [0	11] ROT270
494 0 21 26 ANY_IN [1	5] ROT270
495 0 21 27 ANY_IN [1	5] REFY
496 0 21 28 ALL_IN [21]
497 0 21 29 ALL_IN [21]
498 0 21 30 ALL_IN [21]
499 0 21 31 ANY_IN [1	5] ROT180
500 0 21 32 ANY_IN [1	5] REFMID
501 0 21 33 ALL_IN [21]
502 0 21 34 ALL_IN [0	15] ROT180
503 0 21 35 ANY_IN [1	5] ROT180
504 0 22 23 ALL_IN [21] REFY
505 0 22 24 ALL_IN [0	24]
506 0 22 25 ALL_IN [0	11] ROT270
507 0 22 26 ANY_IN [1	5] ROT270
508 0 22 27 ANY_IN [1	5] REFY
509 0 22 28 ALL_IN [21] ROT90
511 0 22 30 ALL_IN [21] REFID
512 0 22 31 ANY_IN [1	5] ROT180
513 0 22 32 ANY_IN [1	5] REFMID
514 0 22 33 ALL_IN [0	7] REFMID
515 0 22 34 ALL_IN [0	12] ROT180
516 0 22 35 ANY_IN [1	5] ROT180
517 0 23 24 ALL_IN [21] REFY
518 0 23 25 ALL_IN [0	11] ROT270
519 0 23 26 ANY_IN [1	5] ROT270
520 0 23 27 ANY_IN [1	5] REFY
521 0 23 28 ALL_IN [21] ROT90
522 0 23 29 ALL_IN [21] REFY
523 0 23 30 ALL_IN [21] REFY
524 0 23 31 ANY_IN [1	5] ROT180
525 0 23 32 ANY_IN [1	5] REFMID
526 0 23 33 ALL_IN [21] REFY
527 0 23 34 ALL_IN [0	13] ROT180
528 0 23 35 ANY_IN [1	5] ROT180
529 0 24 25 ALL_IN [0	11] ROT270
530 0 24 26 ANY_IN [1	5] ROT270
531 0 24 27 ANY_IN [1	5] REFY
532 0 24 28 ALL_IN [21] ROT90
533 0 24 29 ALL_IN [0	24]
534 0 24 30 ALL_IN [21] REFID
535 0 24 31 ANY_IN [1	5] ROT180
536 0 24 32 ANY_IN [1	5] REFMID
537 0 24 33 ALL_IN [0	11] REFY
538 0 24 34 ALL_IN [0	10] ROT180
539 0 24 35 ANY_IN [1	5] ROT180
540 0 25 26 ANY_IN [1	5] ROT270
541 0 25 27 ANY_IN [1	5] REFY
542 0 25 28 ALL_IN [0	11] ROT270
543 0 25 29 ALL_IN [0	11] ROT270
544 0 25 30 ALL_IN [0	11] ROT270
545 0 25 31 ANY_IN [1	5] ROT180
546 0 25 32 ANY_IN [1	5] REFMID
547 0 25 33 ALL_IN [0	11] ROT270
548 0 25 34 ALL_IN [0	11] ROT180
549 0 25 35 ANY_IN [1	5] ROT180
550 0 26 27 ANY_IN [1	5] ROT270
551 0 26 28 ANY_IN [1	5] ROT270
552 0 26 29 ANY_IN [1	5] ROT270
553 0 26 30 ANY_IN [1	5] ROT270
554 0 26 31 ANY_IN [1	5] ROT180
555 0 26 32 ANY_IN [1	5] ROT270
556 0 26 33 ANY_IN [1	5] ROT270
557 0 26 34 ANY_IN [1	5] ROT270
558 0 26 35 ANY_IN [1	5] ROT180
559 0 27 28 ANY_IN [1	5] REFY
560 0 27 29 ANY_IN [1	5] REFY
561 0 27 30 ANY_IN [1	5] REFY
562 0 27 31 ANY_IN [1	5] ROT180
563 0 27 32 ANY_IN [1	5] REFY
564 0 27 33 ANY_IN [1	5] REFY
565 0 27 34 ANY_IN [1	5] REFY
566 0 27 35 ANY_IN [1	5] ROT180
567 0 28 29 ALL_IN [21] ROT90
568 0 28 30 ALL_IN [21] ROT90
569 0 28 31 ANY_IN [1	5] ROT180
570 0 28 32 ANY_IN [1	5] REFMID
571 0 28 33 ALL_IN [0	13] REFMID
572 0 28 34 ALL_IN [21] ROT90
573 0 28 35 ANY_IN [1	5] ROT180
574 0 29 30 ALL_IN [21] REFID
575 0 29 31 ANY_IN [1	5] ROT180
576 0 29 32 ANY_IN [1	5] REFMID
577 0 29 33 ALL_IN [0	12] REFMID
578 0 29 34 ALL_IN [0	7] ROT180
579 0 29 35 ANY_IN [1	5] ROT180
580 0 30 31 ANY_IN [1	5] ROT180
581 0 30 32 ANY_IN [1	5] REFMID
582 0 30 33 ALL_IN [0	15] REFMID
583 0 30 34 ALL_IN [21] REFID
584 0 30 35 ANY_IN [1	5] ROT180
585 0 31 32 ANY_IN [1	5] ROT180
586 0 31 33 ANY_IN [1	5] ROT180
587 0 31 34 ANY_IN [1	5] ROT180
588 0 31 35 ANY_IN [1	5] ROT180
589 0 32 33 ANY_IN [1	5] REFMID
590 0 32 34 ANY_IN [1	5] REFMID
591 0 32 35 ANY_IN [1	5] ROT180
592 0 33 34 ALL_IN [0	3] ROT180
593 0 33 35 ANY_IN [1	5] ROT180
594 0 34 35 ANY_IN [1	5] ROT180
595 1 2 3 ANY_IN [1	5]
596 1 2 4 ANY_IN [1	5]
597 1 2 5 ANY_IN [1	5]
598 1 2 6 ANY_IN [1	5]
599 1 2 7 ANY_IN [1	5]
600 1 2 8 ANY_IN [1	5]
601 1 2 9 ANY_IN [1	5]
602 1 2 10 ANY_IN [1	5]
603 1 2 11 ANY_IN [1	5]
604 1 2 12 ANY_IN [1	5]
605 1 2 13 ANY_IN [1	5]
606 1 2 14 ANY_IN [1	5]
607 1 2 15 ANY_IN [1	5]
608 1 2 16 ANY_IN [1	5]
609 1 2 17 ANY_IN [1	5]
610 1 2 18 ANY_IN [1	5]
611 1 2 19 ANY_IN [1	5]
612 1 2 20 ANY_IN [1	5]
613 1 2 21 ANY_IN [1	5]
614 1 2 22 ANY_IN [1	5]
615 1 2 23 ANY_IN [1	5]
616 1 2 24 ANY_IN [1	5]
617 1 2 25 ANY_IN [1	5]
618 1 2 26 ANY_IN [1	5]
619 1 2 27 ANY_IN [1	5]
620 1 2 28 ANY_IN [1	5]
621 1 2 29 ANY_IN [1	5]
622 1 2 30 ANY_IN [1	5]
623 1 2 31 ANY_IN [1	5]
624 1 2 32 ANY_IN [1	5]
625 1 2 33 ANY_IN [1	5]
626 1 2 34 ANY_IN [1	5]
627 1 2 35 ANY_IN [1	5]
628 1 3 4 ANY_IN [1	5]
629 1 3 5 ANY_IN [1	5]
630 1 3 6 ANY_IN [1	5]
631 1 3 7 ANY_IN [1	5]
632 1 3 8 ANY_IN [1	5]
633 1 3 9 ANY_IN [1	5]
634 1 3 10 ANY_IN [1	5]
635 1 3 11 ANY_IN [1	5]
636 1 3 12 ANY_IN [1	5]
637 1 3 13 ANY_IN [1	5]
638 1 3 14 ANY_IN [1	5]
639 1 3 15 ANY_IN [1	5]
640 1 3 16 ANY_IN [1	5]
641 1 3 17 ANY_IN [1	5]
642 1 3 18 ANY_IN [1	5]
643 1 3 19 ANY_IN [1	5]
644 1 3 20 ANY_IN [1	5]
645 1 3 21 ANY_IN [1	5]
646 1 3 22 ANY_IN [1	5]
647 1 3 23 ANY_IN [1	5]
648 1 3 24 ANY_IN [1	5]
649 1 3 25 ANY_IN [1	5]
650 1 3 26 ANY_IN [1	5]
651 1 3 27 ANY_IN [1	5]
652 1 3 28 ANY_IN [1	5]
653 1 3 29 ANY_IN [1	5]
654 1 3 30 ANY_IN [1	5]
655 1 3 31 ANY_IN [1	5]
656 1 3 32 ANY_IN [1	5]
657 1 3 33 ANY_IN [1	5]
658 1 3 34 ANY_IN [1	5]
659 1 3 35 ANY_IN [1	5]
660 1 4 5 ANY_IN [1	5]
661 1 4 6 ANY_IN [1	5]
662 1 4 7 ANY_IN [1	5]
663 1 4 8 ANY_IN [1	5]
664 1 4 9 ANY_IN [1	5]
665 1 4 10 ANY_IN [1	5]
666 1 4 11 ANY_IN [1	5]
667 1 4 12 ANY_IN [1	5]
668 1 4 13 ANY_IN [1	5]
669 1 4 14 ANY_IN [1	5]
670 1 4 15 ANY_IN [1	5]
671 1 4 16 ANY_IN [1	5]
672 1 4 17 ANY_IN [1	5]
673 1 4 18 ANY_IN [1	5]
674 1 4 19 ANY_IN [1	5]
675 1 4 20 ANY_IN [1	5]
676 1 4 21 ANY_IN [1	5]
677 1 4 22 ANY_IN [1	5]
678 1 4 23 ANY_IN [1	5]
679 1 4 24 ANY_IN [1	5]
680 1 4 25 ANY_IN [1	5]
681 1 4 26 ANY_IN [1	5]
682 1 4 27 ANY_IN [1	5]
683 1 4 28 ANY_IN [1	5]
684 1 4 29 ANY_IN [1	5]
685 1 4 30 ANY_IN [1	5]
686 1 4 31 ANY_IN [1	5]
687 1 4 32 ANY_IN [1	5]
688 1 4 33 ANY_IN [1	5]
689 1 4 34 ANY_IN [1	5]
690 1 4 35 ANY_IN [1	5]
691 1 5 6 ANY_IN [1	5]
692 1 5 7 ANY_IN [1	5]
693 1 5 8 ANY_IN [1	5]
694 1 5 9 ANY_IN [1	5]
695 1 5 10 ANY_IN [1	5]
696 1 5 11 ANY_IN [1	5]
697 1 5 12 ANY_IN [1	5]
698 1 5 13 ANY_IN [1	5]
699 1 5 14 ANY_IN [1	5]
700 1 5 15 ANY_IN [1	5]
701 1 5 16 ANY_IN [1	5]
702 1 5 17 ANY_IN [1	5]
703 1 5 18 ANY_IN [1	5]
704 1 5 19 ANY_IN [1	5]
705 1 5 20 ANY_IN [1	5]
706 1 5 21 ANY_IN [1	5]
707 1 5 22 ANY_IN [1	5]
708 1 5 23 ANY_IN [1	5]
709 1 5 24 ANY_IN [1	5]
710 1 5 25 ANY_IN [1	5]
711 1 5 26 ANY_IN [1	5]
712 1 5 27 ANY_IN [1	5]
713 1 5 28 ANY_IN [1	5]
714 1 5 29 ANY_IN [1	5]
715 1 5 30 ANY_IN [1	5]
716 1 5 31 ANY_IN [1	5]
717 1 5 32 ANY_IN [1	5]
718 1 5 33 ANY_IN [1	5]
719 1 5 34 ANY_IN [1	5]
720 1 5 35 ANY_IN [1	5]
721 1 6 7 ANY_IN [1	5]
722 1 6 8 ANY_IN [1	5]
723 1 6 9 ANY_IN [1	5]
724 1 6 10 ANY_IN [1	5]
725 1 6 11 ANY_IN [1	5]
726 1 6 12 ANY_IN [1	5]
727 1 6 13 ANY_IN [1	5]
728 1 6 14 ANY_IN [1	5]
729 1 6 15 ANY_IN [1	5]
730 1 6 16 ANY_IN [1	5]
731 1 6 17 ANY_IN [1	5]
732 1 6 18 ANY_IN [1	5]
733 1 6 19 ANY_IN [1	5]
734 1 6 20 ANY_IN [1	5]
735 1 6 21 ANY_IN [1	5]
736 1 6 22 ANY_IN [1	5]
737 1 6 23 ANY_IN [1	5]
738 1 6 24 ANY_IN [1	5]
739 1 6 25 ANY_IN [1	5]
740 1 6 26 ANY_IN [1	5]
741 1 6 27 ANY_IN [1	5]
742 1 6 28 ANY_IN [1	5]
743 1 6 29 ANY_IN [1	5]
744 1 6 30 ANY_IN [1	5]
745 1 6 31 ANY_IN [1	5]
746 1 6 32 ANY_IN [1	5]
747 1 6 33 ANY_IN [1	5]
748 1 6 34 ANY_IN [1	5]
749 1 6 35 ANY_IN [1	5]
750 1 7 8 ANY_IN [1	5]
751 1 7 9 ANY_IN [1	5]
752 1 7 10 ANY_IN [1	5]
753 1 7 11 ANY_IN [1	5]
754 1 7 12 ANY_IN [1	5]
755 1 7 13 ANY_IN [1	5]
756 1 7 14 ANY_IN [1	5]
757 1 7 15 ANY_IN [1	5]
758 1 7 16 ANY_IN [1	5]
759 1 7 17 ANY_IN [1	5]
760 1 7 18 ANY_IN [1	5]
761 1 7 19 ANY_IN [1	5]
762 1 7 20 ANY_IN [1	5]
763 1 7 21 ANY_IN [1	5]
764 1 7 22 ANY_IN [1	5]
765 1 7 23 ANY_IN [1	5]
766 1 7 24 ANY_IN [1	5]
767 1 7 25 ANY_IN [1	5]
768 1 7 26 ANY_IN [1	5]
769 1 7 27 ANY_IN [1	5]
770 1 7 28 ANY_IN [1	5]
771 1 7 29 ANY_IN [1	5]
772 1 7 30 ANY_IN [1	5]
773 1 7 31 ANY_IN [1	5]
774 1 7 32 ANY_IN [1	5]
775 1 7 33 ANY_IN [1	5]
776 1 7 34 ANY_IN [1	5]
777 1 7 35 ANY_IN [1	5]
778 1 8 9 ANY_IN [1	5]
779 1 8 10 ANY_IN [1	5]
780 1 8 11 ANY_IN [1	5]
781 1 8 12 ANY_IN [1	5]
782 1 8 13 ANY_IN [1	5]
783 1 8 14 ANY_IN [1	5]
784 1 8 15 ANY_IN [1	5]
785 1 8 16 ANY_IN [1	5]
786 1 8 17 ANY_IN [1	5]
787 1 8 18 ANY_IN [1	5]
788 1 8 19 ANY_IN [1	5]
789 1 8 20 ANY_IN [1	5]
790 1 8 21 ANY_IN [1	5]
791 1 8 22 ANY_IN [1	5]
792 1 8 23 ANY_IN [1	5]
793 1 8 24 ANY_IN [1	5]
794 1 8 25 ANY_IN [1	5]
795 1 8 26 ANY_IN [1	5]
796 1 8 27 ANY_IN [1	5]
797 1 8 28 ANY_IN [1	5]
798 1 8 29 ANY_IN [1	5]
799 1 8 30 ANY_IN [1	5]
800 1 8 31 ANY_IN [1	5]
801 1 8 32 ANY_IN [1	5]
802 1 8 33 ANY_IN [1	5]
803 1 8 34 ANY_IN [1	5]
804 1 8 35 ANY_IN [1	5]
805 1 9 10 ANY_IN [1	5]
806 1 9 11 ANY_IN [1	5]
807 1 9 12 ANY_IN [1	5]
808 1 9 13 ANY_IN [1	5]
809 1 9 14 ANY_IN [1	5]
810 1 9 15 ANY_IN [1	5]
811 1 9 16 ANY_IN [1	5]
812 1 9 17 ANY_IN [1	5]
813 1 9 18 ANY_IN [1	5]
814 1 9 19 ANY_IN [1	5]
815 1 9 20 ANY_IN [1	5]
816 1 9 21 ANY_IN [1	5]
817 1 9 22 ANY_IN [1	5]
818 1 9 23 ANY_IN [1	5]
819 1 9 24 ANY_IN [1	5]
820 1 9 25 ANY_IN [1	5]
821 1 9 26 ANY_IN [1	5]
822 1 9 27 ANY_IN [1	5]
823 1 9 28 ANY_IN [1	5]
824 1 9 29 ANY_IN [1	5]
825 1 9 30 ANY_IN [1	5]
826 1 9 31 ANY_IN [1	5]
827 1 9 32 ANY_IN [1	5]
828 1 9 33 ANY_IN [1	5]
829 1 9 34 ANY_IN [1	5]
830 1 9 35 ANY_IN [1	5]
831 1 10 11 ANY_IN [1	5]
832 1 10 12 ANY_IN [1	5]
833 1 10 13 ANY_IN [1	5]
834 1 10 14 ANY_IN [1	5]
835 1 10 15 ANY_IN [1	5]
836 1 10 16 ANY_IN [1	5]
837 1 10 17 ANY_IN [1	5]
838 1 10 18 ANY_IN [1	5]
839 1 10 19 ANY_IN [1	5]
840 1 10 20 ANY_IN [1	5]
841 1 10 21 ANY_IN [1	5]
842 1 10 22 ANY_IN [1	5]
843 1 10 23 ANY_IN [1	5]
844 1 10 24 ANY_IN [1	5]
845 1 10 25 ANY_IN [1	5]
846 1 10 26 ANY_IN [1	5]
847 1 10 27 ANY_IN [1	5]
848 1 10 28 ANY_IN [1	5]
849 1 10 29 ANY_IN [1	5]
850 1 10 30 ANY_IN [1	5]
851 1 10 31 ANY_IN [1	5]
852 1 10 32 ANY_IN [1	5]
853 1 10 33 ANY_IN [1	5]
854 1 10 34 ANY_IN [1	5]
855 1 10 35 ANY_IN [1	5]
856 1 11 12 ANY_IN [1	5]
857 1 11 13 ANY_IN [1	5]
858 1 11 14 ANY_IN [1	5]
859 1 11 15 ANY_IN [1	5]
860 1 11 16 ANY_IN [1	5]
861 1 11 17 ANY_IN [1	5]
862 1 11 18 ANY_IN [1	5]
863 1 11 19 ANY_IN [1	5]
864 1 11 20 ANY_IN [1	5]
865 1 11 21 ANY_IN [1	5]
866 1 11 22 ANY_IN [1	5]
867 1 11 23 ANY_IN [1	5]
868 1 11 24 ANY_IN [1	5]
869 1 11 25 ANY_IN [1	5]
870 1 11 26 ANY_IN [1	5]
871 1 11 27 ANY_IN [1	5]
872 1 11 28 ANY_IN [1	5]
873 1 11 29 ANY_IN [1	5]
874 1 11 30 ANY_IN [1	5]
875 1 11 31 ANY_IN [1	5]
876 1 11 32 ANY_IN [1	5]
877 1 11 33 ANY_IN [1	5]
878 1 11 34 ANY_IN [1	5]
879 1 11 35 ANY_IN [1	5]
880 1 12 13 ANY_IN [1	5]
881 1 12 14 ANY_IN [1	5]
882 1 12 15 ANY_IN [1	5]
883 1 12 16 ANY_IN [1	5]
884 1 12 17 ANY_IN [1	5]
885 1 12 18 ANY_IN [1	5]
886 1 12 19 ANY_IN [1	5]
887 1 12 20 ANY_IN [1	5]
888 1 12 21 ANY_IN [1	5]
889 1 12 22 ANY_IN [1	5]
890 1 12 23 ANY_IN [1	5]
891 1 12 24 ANY_IN [1	5]
892 1 12 25 ANY_IN [1	5]
893 1 12 26 ANY_IN [1	5]
894 1 12 27 ANY_IN [1	5]
895 1 12 28 ANY_IN [1	5]
896 1 12 29 ANY_IN [1	5]
897 1 12 30 ANY_IN [1	5]
898 1 12 31 ANY_IN [1	5]
899 1 12 32 ANY_IN [1	5]
900 1 12 33 ANY_IN [1	5]
901 1 12 34 ANY_IN [1	5]
902 1 12 35 ANY_IN [1	5]
903 1 13 14 ANY_IN [1	5]
904 1 13 15 ANY_IN [1	5]
905 1 13 16 ANY_IN [1	5]
906 1 13 17 ANY_IN [1	5]
907 1 13 18 ANY_IN [1	5]
908 1 13 19 ANY_IN [1	5]
909 1 13 20 ANY_IN [1	5]
910 1 13 21 ANY_IN [1	5]
911 1 13 22 ANY_IN [1	5]
912 1 13 23 ANY_IN [1	5]
913 1 13 24 ANY_IN [1	5]
914 1 13 25 ANY_IN [1	5]
915 1 13 26 ANY_IN [1	5]
916 1 13 27 ANY_IN [1	5]
917 1 13 28 ANY_IN [1	5]
918 1 13 29 ANY_IN [1	5]
919 1 13 30 ANY_IN [1	5]
920 1 13 31 ANY_IN [1	5]
921 1 13 32 ANY_IN [1	5]
922 1 13 33 ANY_IN [1	5]
923 1 13 34 ANY_IN [1	5]
924 1 13 35 ANY_IN [1	5]
925 1 14 15 ANY_IN [1	5]
926 1 14 16 ANY_IN [1	5]
927 1 14 17 ANY_IN [1	5]
928 1 14 18 ANY_IN [1	5]
929 1 14 19 ANY_IN [1	5]
930 1 14 20 ANY_IN [1	5]
931 1 14 21 ANY_IN [1	5]
932 1 14 22 ANY_IN [1	5]
933 1 14 23 ANY_IN [1	5]
934 1 14 24 ANY_IN [1	5]
935 1 14 25 ANY_IN [1	5]
936 1 14 26 ANY_IN [1	5]
937 1 14 27 ANY_IN [1	5]
938 1 14 28 ANY_IN [1	5]
939 1 14 29 ANY_IN [1	5]
940 1 14 30 ANY_IN [1	5]
941 1 14 31 ANY_IN [1	5]
942 1 14 32 ANY_IN [1	5]
943 1 14 33 ANY_IN [1	5]
944 1 14 34 ANY_IN [1	5]
945 1 14 35 ANY_IN [1	5]
946 1 15 16 ANY_IN [1	5]
947 1 15 17 ANY_IN [1	5]
948 1 15 18 ANY_IN [1	5]
949 1 15 19 ANY_IN [1	5]
950 1 15 20 ANY_IN [1	5]
951 1 15 21 ANY_IN [1	5]
952 1 15 22 ANY_IN [1	5]
953 1 15 23 ANY_IN [1	5]
954 1 15 24 ANY_IN [1	5]
955 1 15 25 ANY_IN [1	5]
956 1 15 26 ANY_IN [1	5]
957 1 15 27 ANY_IN [1	5]
958 1 15 28 ANY_IN [1	5]
959 1 15 29 ANY_IN [1	5]
960 1 15 30 ANY_IN [1	5]
961 1 15 31 ANY_IN [1	5]
962 1 15 32 ANY_IN [1	5]
963 1 15 33 ANY_IN [1	5]
964 1 15 34 ANY_IN [1	5]
965 1 15 35 ANY_IN [1	5]
966 1 16 17 ANY_IN [1	5]
967 1 16 18 ANY_IN [1	5]
968 1 16 19 ANY_IN [1	5]
969 1 16 20 ANY_IN [1	5]
970 1 16 21 ANY_IN [1	5]
971 1 16 22 ANY_IN [1	5]
972 1 16 23 ANY_IN [1	5]
973 1 16 24 ANY_IN [1	5]
974 1 16 25 ANY_IN [1	5]
975 1 16 26 ANY_IN [1	5]
976 1 16 27 ANY_IN [1	5]
977 1 16 28 ANY_IN [1	5]
978 1 16 29 ANY_IN [1	5]
979 1 16 30 ANY_IN [1	5]
980 1 16 31 ANY_IN [1	5]
981 1 16 32 ANY_IN [1	5]
982 1 16 33 ANY_IN [1	5]
983 1 16 34 ANY_IN [1	5]
984 1 16 35 ANY_IN [1	5]
985 1 17 18 ANY_IN [1	5]
986 1 17 19 ANY_IN [1	5]
987 1 17 20 ANY_IN [1	5]
988 1 17 21 ANY_IN [1	5]
989 1 17 22 ANY_IN [1	5]
990 1 17 23 ANY_IN [1	5]
991 1 17 24 ANY_IN [1	5]
992 1 17 25 ANY_IN [1	5]
993 1 17 26 ANY_IN [1	5]
994 1 17 27 ANY_IN [1	5]
995 1 17 28 ANY_IN [1	5]
996 1 17 29 ANY_IN [1	5]
997 1 17 30 ANY_IN [1	5]
998 1 17 31 ANY_IN [1	5]
999 1 17 32 ANY_IN [1	5]
1000 1 17 33 ANY_IN [1	5]
1001 1 17 34 ANY_IN [1	5]
1002 1 17 35 ANY_IN [1	5]
1003 1 18 19 ANY_IN [1	5]
1004 1 18 20 ANY_IN [1	5]
1005 1 18 21 ANY_IN [1	5]
1006 1 18 22 ANY_IN [1	5]
1007 1 18 23 ANY_IN [1	5]
1008 1 18 24 ANY_IN [1	5]
1009 1 18 25 ANY_IN [1	5]
1010 1 18 26 ANY_IN [1	5]
1011 1 18 27 ANY_IN [1	5]
1012 1 18 28 ANY_IN [1	5]
1013 1 18 29 ANY_IN [1	5]
1014 1 18 30 ANY_IN [1	5]
1015 1 18 31 ANY_IN [1	5]
1016 1 18 32 ANY_IN [1	5]
1017 1 18 33 ANY_IN [1	5]
1018 1 18 34 ANY_IN [1	5]
1019 1 18 35 ANY_IN [1	5]
1020 1 19 20 ANY_IN [1	5]
1021 1 19 21 ANY_IN [1	5]
1022 1 19 22 ANY_IN [1	5]
1023 1 19 23 ANY_IN [1	5]
1024 1 19 24 ANY_IN [1	5]
1025 1 19 25 ANY_IN [1	5]
1026 1 19 26 ANY_IN [1	5]
1027 1 19 27 ANY_IN [1	5]
1028 1 19 28 ANY_IN [1	5]
1029 1 19 29 ANY_IN [1	5]
1030 1 19 30 ANY_IN [1	5]
1031 1 19 31 ANY_IN [1	5]
1032 1 19 32 ANY_IN [1	5]
1033 1 19 33 ANY_IN [1	5]
1034 1 19 34 ANY_IN [1	5]
1035 1 19 35 ANY_IN [1	5]
1036 1 20 21 ANY_IN [1	5]
1037 1 20 22 ANY_IN [1	5]
1038 1 20 23 ANY_IN [1	5]
1039 1 20 24 ANY_IN [1	5]
1040 1 20 25 ANY_IN [1	5]
1041 1 20 26 ANY_IN [1	5]
1042 1 20 27 ANY_IN [1	5]
1043 1 20 28 ANY_IN [1	5]
1044 1 20 29 ANY_IN [1	5]
1045 1 20 30 ANY_IN [1	5]
1046 1 20 31 ANY_IN [1	5]
1047 1 20 32 ANY_IN [1	5]
1048 1 20 33 ANY_IN [1	5]
1049 1 20 34 ANY_IN [1	5]
1050 1 20 35 ANY_IN [1	5]
1051 1 21 22 ANY_IN [1	5]
1052 1 21 23 ANY_IN [1	5]
1053 1 21 24 ANY_IN [1	5]
1054 1 21 25 ANY_IN [1	5]
1055 1 21 26 ANY_IN [1	5]
1056 1 21 27 ANY_IN [1	5]
1057 1 21 28 ANY_IN [1	5]
1058 1 21 29 ANY_IN [1	5]
1059 1 21 30 ANY_IN [1	5]
1060 1 21 31 ANY_IN [1	5]
1061 1 21 32 ANY_IN [1	5]
1062 1 21 33 ANY_IN [1	5]
1063 1 21 34 ANY_IN [1	5]
1064 1 21 35 ANY_IN [1	5]
1065 1 22 23 ANY_IN [1	5]
1066 1 22 24 ANY_IN [1	5]
1067 1 22 25 ANY_IN [1	5]
1068 1 22 26 ANY_IN [1	5]
1069 1 22 27 ANY_IN [1	5]
1070 1 22 28 ANY_IN [1	5]
1071 1 22 29 ANY_IN [1	5]
1072 1 22 30 ANY_IN [1	5]
1073 1 22 31 ANY_IN [1	5]
1074 1 22 32 ANY_IN [1	5]
1075 1 22 33 ANY_IN [1	5]
1076 1 22 34 ANY_IN [1	5]
1077 1 22 35 ANY_IN [1	5]
1078 1 23 24 ANY_IN [1	5]
1079 1 23 25 ANY_IN [1	5]
1080 1 23 26 ANY_IN [1	5]
1081 1 23 27 ANY_IN [1	5]
1082 1 23 28 ANY_IN [1	5]
1083 1 23 29 ANY_IN [1	5]
1084 1 23 30 ANY_IN [1	5]
1085 1 23 31 ANY_IN [1	5]
1086 1 23 32 ANY_IN [1	5]
1087 1 23 33 ANY_IN [1	5]
1088 1 23 34 ANY_IN [1	5]
1089 1 23 35 ANY_IN [1	5]
1090 1 24 25 ANY_IN [1	5]
1091 1 24 26 ANY_IN [1	5]
1092 1 24 27 ANY_IN [1	5]
1093 1 24 28 ANY_IN [1	5]
1094 1 24 29 ANY_IN [1	5]
1095 1 24 30 ANY_IN [1	5]
1096 1 24 31 ANY_IN [1	5]
1097 1 24 32 ANY_IN [1	5]
1098 1 24 33 ANY_IN [1	5]
1099 1 24 34 ANY_IN [1	5]
1100 1 24 35 ANY_IN [1	5]
1101 1 25 26 ANY_IN [1	5]
1102 1 25 27 ANY_IN [1	5]
1103 1 25 28 ANY_IN [1	5]
1104 1 25 29 ANY_IN [1	5]
1105 1 25 30 ANY_IN [1	5]
1106 1 25 31 ANY_IN [1	5]
1107 1 25 32 ANY_IN [1	5]
1108 1 25 33 ANY_IN [1	5]
1109 1 25 34 ANY_IN [1	5]
1110 1 25 35 ANY_IN [1	5]
1111 1 26 27 ANY_IN [1	5]
1112 1 26 28 ANY_IN [1	5]
1113 1 26 29 ANY_IN [1	5]
1114 1 26 30 ANY_IN [1	5]
1115 1 26 31 ANY_IN [1	5]
1116 1 26 32 ANY_IN [1	5]
1117 1 26 33 ANY_IN [1	5]
1118 1 26 34 ANY_IN [1	5]
1119 1 26 35 ANY_IN [1	5]
1120 1 27 28 ANY_IN [1	5]
1121 1 27 29 ANY_IN [1	5]
1122 1 27 30 ANY_IN [1	5]
1123 1 27 31 ANY_IN [1	5]
1124 1 27 32 ANY_IN [1	5]
1125 1 27 33 ANY_IN [1	5]
1126 1 27 34 ANY_IN [1	5]
1127 1 27 35 ANY_IN [1	5]
1128 1 28 29 ANY_IN [1	5]
1129 1 28 30 ANY_IN [1	5]
1130 1 28 31 ANY_IN [1	5]
1131 1 28 32 ANY_IN [1	5]
1132 1 28 33 ANY_IN [1	5]
1133 1 28 34 ANY_IN [1	5]
1134 1 28 35 ANY_IN [1	5]
1135 1 29 30 ANY_IN [1	5]
1136 1 29 31 ANY_IN [1	5]
1137 1 29 32 ANY_IN [1	5]
1138 1 29 33 ANY_IN [1	5]
1139 1 29 34 ANY_IN [1	5]
1140 1 29 35 ANY_IN [1	5]
1141 1 30 31 ANY_IN [1	5]
1142 1 30 32 ANY_IN [1	5]
1143 1 30 33 ANY_IN [1	5]
1144 1 30 34 ANY_IN [1	5]
1145 1 30 35 ANY_IN [1	5]
1146 1 31 32 ANY_IN [1	5]
1147 1 31 33 ANY_IN [1	5]
1148 1 31 34 ANY_IN [1	5]
1149 1 31 35 ANY_IN [1	5]
1150 1 32 33 ANY_IN [1	5]
1151 1 32 34 ANY_IN [1	5]
1152 1 32 35 ANY_IN [1	5]
1153 1 33 34 ANY_IN [1	5]
1154 1 33 35 ANY_IN [1	5]
1155 1 34 35 ANY_IN [1	5]
1156 2 3 4 ANY_IN [1	5] REFID
1157 2 3 5 ANY_IN [1	5]
1158 2 3 6 ANY_IN [1	5] REFID
1159 2 3 7 ANY_IN [1	5] REFID
1160 2 3 8 ANY_IN [1	5] ROT90
1161 2 3 9 ANY_IN [1	5] REFX
1162 2 3 10 ANY_IN [1	5] REFID
1163 2 3 11 ANY_IN [1	5] REFID
1164 2 3 12 ANY_IN [1	5] REFID
1165 2 3 13 ANY_IN [1	5] REFID
1166 2 3 14 ANY_IN [1	5] ROT270
1167 2 3 15 ANY_IN [1	5] REFID
1168 2 3 16 ANY_IN [1	5] REFID
1169 2 3 17 ANY_IN [1	5] REFID
1170 2 3 18 ANY_IN [1	5] REFID
1171 2 3 19 ANY_IN [1	5] REFID
1172 2 3 20 ANY_IN [1	5] ROT90
1173 2 3 21 ANY_IN [1	5] REFID
1174 2 3 22 ANY_IN [1	5] REFID
1175 2 3 23 ANY_IN [1	5] REFID
1176 2 3 24 ANY_IN [1	5] REFID
1177 2 3 25 ANY_IN [1	5] REFID
1178 2 3 26 ANY_IN [1	5] ROT270
1179 2 3 27 ANY_IN [1	5] REFY
1180 2 3 28 ANY_IN [1	5] REFID
1181 2 3 29 ANY_IN [1	5] REFID
1182 2 3 30 ANY_IN [1	5] REFID
1183 2 3 31 ANY_IN [1	5] ROT180
1184 2 3 32 ANY_IN [1	5] REFID
1185 2 3 33 ANY_IN [1	5] REFID
1186 2 3 34 ANY_IN [1	5] REFID
1187 2 3 35 ANY_IN [1	5] ROT180
1188 2 4 5 ANY_IN [1	5]
1189 2 4 6 ANY_IN [1	5] REFID
1190 2 4 7 ANY_IN [1	5] REFID
1191 2 4 8 ANY_IN [1	5] ROT90
1192 2 4 9 ANY_IN [1	5] REFX
1193 2 4 10 ANY_IN [1	5] REFID
1194 2 4 11 ANY_IN [1	5] REFID
1195 2 4 12 ANY_IN [1	5] REFID
1196 2 4 13 ANY_IN [1	5] REFID
1197 2 4 14 ANY_IN [1	5] ROT270
1198 2 4 15 ANY_IN [1	5] REFID
1199 2 4 16 ANY_IN [1	5] REFID
1200 2 4 17 ANY_IN [1	5] REFID
1201 2 4 18 ANY_IN [1	5] REFID
1202 2 4 19 ANY_IN [1	5] REFID
1203 2 4 20 ANY_IN [1	5] ROT90
1204 2 4 21 ANY_IN [1	5] REFID
1205 2 4 22 ANY_IN [1	5] REFID
1206 2 4 23 ANY_IN [1	5] REFID
1207 2 4 24 ANY_IN [1	5] REFID
1208 2 4 25 ANY_IN [1	5] REFID
1209 2 4 26 ANY_IN [1	5] ROT270
1210 2 4 27 ANY_IN [1	5] REFY
1211 2 4 28 ANY_IN [1	5] REFID
1212 2 4 29 ANY_IN [1	5] REFID
1213 2 4 30 ANY_IN [1	5] REFID
1214 2 4 31 ANY_IN [1	5] ROT180
1215 2 4 32 ANY_IN [1	5] REFID
1216 2 4 33 ANY_IN [1	5] REFID
1217 2 4 34 ANY_IN [1	5] REFID
1218 2 4 35 ANY_IN [1	5] ROT180
1219 2 5 6 ANY_IN [1	5]
1220 2 5 7 ANY_IN [1	5]
1221 2 5 8 ANY_IN [1	5]
1222 2 5 9 ANY_IN [1	5]
1223 2 5 10 ANY_IN [1	5]
1224 2 5 11 ANY_IN [1	5]
1225 2 5 12 ANY_IN [1	5]
1226 2 5 13 ANY_IN [1	5]
1227 2 5 14 ANY_IN [1	5]
1228 2 5 15 ANY_IN [1	5]
1229 2 5 16 ANY_IN [1	5]
1230 2 5 17 ANY_IN [1	5]
1231 2 5 18 ANY_IN [1	5]
1232 2 5 19 ANY_IN [1	5]
1233 2 5 20 ANY_IN [1	5]
1234 2 5 21 ANY_IN [1	5]
1235 2 5 22 ANY_IN [1	5]
1236 2 5 23 ANY_IN [1	5]
1237 2 5 24 ANY_IN [1	5]
1238 2 5 25 ANY_IN [1	5]
1239 2 5 26 ANY_IN [1	5]
1240 2 5 27 ANY_IN [1	5]
1241 2 5 28 ANY_IN [1	5]
1242 2 5 29 ANY_IN [1	5]
1243 2 5 30 ANY_IN [1	5]
1244 2 5 31 ANY_IN [1	5]
1245 2 5 32 ANY_IN [1	5]
1246 2 5 33 ANY_IN [1	5]
1247 2 5 34 ANY_IN [1	5]
1248 2 5 35 ANY_IN [1	5]
1249 2 6 7 ANY_IN [1	5] REFID
1250 2 6 8 ANY_IN [1	5] ROT90
1251 2 6 9 ANY_IN [1	5] REFX
1252 2 6 10 ANY_IN [1	5] REFID
1253 2 6 11 ANY_IN [1	5] REFID
1254 2 6 12 ANY_IN [1	5] REFID
1255 2 6 13 ANY_IN [1	5] REFID
1256 2 6 14 ANY_IN [1	5] ROT270
1257 2 6 15 ANY_IN [1	5] REFID
1258 2 6 16 ANY_IN [1	5] REFID
1259 2 6 17 ANY_IN [1	5] REFID
1260 2 6 18 ANY_IN [1	5] REFID
1261 2 6 19 ANY_IN [1	5] REFID
1262 2 6 20 ANY_IN [1	5] ROT90
1263 2 6 21 ANY_IN [1	5] REFID
1264 2 6 22 ANY_IN [1	5] REFID
1265 2 6 23 ANY_IN [1	5] REFID
1266 2 6 24 ANY_IN [1	5] REFID
1267 2 6 25 ANY_IN [1	5] REFID
1268 2 6 26 ANY_IN [1	5] ROT270
1269 2 6 27 ANY_IN [1	5] REFY
1270 2 6 28 ANY_IN [1	5] REFID
1271 2 6 29 ANY_IN [1	5] REFID
1272 2 6 30 ANY_IN [1	5] REFID
1273 2 6 31 ANY_IN [1	5] ROT180
1274 2 6 32 ANY_IN [1	5] REFID
1275 2 6 33 ANY_IN [1	5] REFID
1276 2 6 34 ANY_IN [1	5] REFID
1277 2 6 35 ANY_IN [1	5] ROT180
1278 2 7 8 ANY_IN [1	5] ROT90
1279 2 7 9 ANY_IN [1	5] REFX
1280 2 7 10 ANY_IN [1	5] REFID
1281 2 7 11 ANY_IN [1	5] REFID
1282 2 7 12 ANY_IN [1	5] REFID
1283 2 7 13 ANY_IN [1	5] REFID
1284 2 7 14 ANY_IN [1	5] ROT270
1285 2 7 15 ANY_IN [1	5] REFID
1286 2 7 16 ANY_IN [1	5] REFID
1287 2 7 17 ANY_IN [1	5] REFID
1288 2 7 18 ANY_IN [1	5] REFID
1289 2 7 19 ANY_IN [1	5] REFID
1290 2 7 20 ANY_IN [1	5] ROT90
1291 2 7 21 ANY_IN [1	5] REFID
1292 2 7 22 ANY_IN [1	5] REFID
1293 2 7 23 ANY_IN [1	5] REFID
1294 2 7 24 ANY_IN [1	5] REFID
1295 2 7 25 ANY_IN [1	5] REFID
1296 2 7 26 ANY_IN [1	5] ROT270
1297 2 7 27 ANY_IN [1	5] REFY
1298 2 7 28 ANY_IN [1	5] REFID
1299 2 7 29 ANY_IN [1	5] REFID
1300 2 7 30 ANY_IN [1	5] REFID
1301 2 7 31 ANY_IN [1	5] ROT180
1302 2 7 32 ANY_IN [1	5] REFID
1303 2 7 33 ANY_IN [1	5] REFID
1304 2 7 34 ANY_IN [1	5] REFID
1305 2 7 35 ANY_IN [1	5] ROT180
1306 2 8 9 ANY_IN [1	5] ROT90
1307 2 8 10 ANY_IN [1	5] ROT90
1308 2 8 11 ANY_IN [1	5] ROT90
1309 2 8 12 ANY_IN [1	5] ROT90
1310 2 8 13 ANY_IN [1	5] ROT90
1311 2 8 14 ANY_IN [1	5] ROT90
1312 2 8 15 ANY_IN [1	5] ROT90
1313 2 8 16 ANY_IN [1	5] ROT90
1314 2 8 17 ANY_IN [1	5] ROT90
1315 2 8 18 ANY_IN [1	5] ROT90
1316 2 8 19 ANY_IN [1	5] ROT90
1317 2 8 20 ANY_IN [1	5] ROT90
1318 2 8 21 ANY_IN [1	5] ROT90
1319 2 8 22 ANY_IN [1	5] ROT90
1320 2 8 23 ANY_IN [1	5] ROT90
1321 2 8 24 ANY_IN [1	5] ROT90
1322 2 8 25 ANY_IN [1	5] ROT90
1323 2 8 26 ANY_IN [1	5] ROT90
1324 2 8 27 ANY_IN [1	5] ROT90
1325 2 8 28 ANY_IN [1	5] ROT90
1326 2 8 29 ANY_IN [1	5] ROT90
1327 2 8 30 ANY_IN [1	5] ROT90
1328 2 8 31 ANY_IN [1	5] ROT90
1329 2 8 32 ANY_IN [1	5] ROT90
1330 2 8 33 ANY_IN [1	5] ROT90
1331 2 8 34 ANY_IN [1	5] ROT90
1332 2 8 35 ANY_IN [1	5] ROT90
1333 2 9 10 ANY_IN [1	5] REFX
1334 2 9 11 ANY_IN [1	5] REFX
1335 2 9 12 ANY_IN [1	5] REFX
1336 2 9 13 ANY_IN [1	5] REFX
1337 2 9 14 ANY_IN [1	5] ROT270
1338 2 9 15 ANY_IN [1	5] REFX
1339 2 9 16 ANY_IN [1	5] REFX
1340 2 9 17 ANY_IN [1	5] REFX
1341 2 9 18 ANY_IN [1	5] REFX
1342 2 9 19 ANY_IN [1	5] REFX
1343 2 9 20 ANY_IN [1	5] ROT90
1344 2 9 21 ANY_IN [1	5] REFX
1345 2 9 22 ANY_IN [1	5] REFX
1346 2 9 23 ANY_IN [1	5] REFX
1347 2 9 24 ANY_IN [1	5] REFX
1348 2 9 25 ANY_IN [1	5] REFX
1349 2 9 26 ANY_IN [1	5] ROT270
1350 2 9 27 ANY_IN [1	5] REFX
1351 2 9 28 ANY_IN [1	5] REFX
1352 2 9 29 ANY_IN [1	5] REFX
1353 2 9 30 ANY_IN [1	5] REFX
1354 2 9 31 ANY_IN [1	5] ROT180
1355 2 9 32 ANY_IN [1	5] REFX
1356 2 9 33 ANY_IN [1	5] REFX
1357 2 9 34 ANY_IN [1	5] REFX
1358 2 9 35 ANY_IN [1	5] ROT180
1359 2 10 11 ANY_IN [1	5] REFID
1360 2 10 12 ANY_IN [1	5] REFID
1361 2 10 13 ANY_IN [1	5] REFID
1362 2 10 14 ANY_IN [1	5] ROT270
1363 2 10 15 ANY_IN [1	5] REFID
1364 2 10 16 ANY_IN [1	5] REFID
1365 2 10 17 ANY_IN [1	5] REFID
1366 2 10 18 ANY_IN [1	5] REFID
1367 2 10 19 ANY_IN [1	5] REFID
1368 2 10 20 ANY_IN [1	5] ROT90
1369 2 10 21 ANY_IN [1	5] REFID
1370 2 10 22 ANY_IN [1	5] REFID
1371 2 10 23 ANY_IN [1	5] REFID
1372 2 10 24 ANY_IN [1	5] REFID
1373 2 10 25 ANY_IN [1	5] REFID
1374 2 10 26 ANY_IN [1	5] ROT270
1375 2 10 27 ANY_IN [1	5] REFY
1376 2 10 28 ANY_IN [1	5] REFID
1377 2 10 29 ANY_IN [1	5] REFID
1378 2 10 30 ANY_IN [1	5] REFID
1379 2 10 31 ANY_IN [1	5] ROT180
1380 2 10 32 ANY_IN [1	5] REFID
1381 2 10 33 ANY_IN [1	5] REFID
1382 2 10 34 ANY_IN [1	5] REFID
1383 2 10 35 ANY_IN [1	5] ROT180
1384 2 11 12 ANY_IN [1	5] REFID
1385 2 11 13 ANY_IN [1	5] REFID
1386 2 11 14 ANY_IN [1	5] ROT270
1387 2 11 15 ANY_IN [1	5] REFID
1388 2 11 16 ANY_IN [1	5] REFID
1389 2 11 17 ANY_IN [1	5] REFID
1390 2 11 18 ANY_IN [1	5] REFID
1391 2 11 19 ANY_IN [1	5] REFID
1392 2 11 20 ANY_IN [1	5] ROT90
1393 2 11 21 ANY_IN [1	5] REFID
1394 2 11 22 ANY_IN [1	5] REFID
1395 2 11 23 ANY_IN [1	5] REFID
1396 2 11 24 ANY_IN [1	5] REFID
1397 2 11 25 ANY_IN [1	5] REFID
1398 2 11 26 ANY_IN [1	5] ROT270
1399 2 11 27 ANY_IN [1	5] REFY
1400 2 11 28 ANY_IN [1	5] REFID
1401 2 11 29 ANY_IN [1	5] REFID
1402 2 11 30 ANY_IN [1	5] REFID
1403 2 11 31 ANY_IN [1	5] ROT180
1404 2 11 32 ANY_IN [1	5] REFID
1405 2 11 33 ANY_IN [1	5] REFID
1406 2 11 34 ANY_IN [1	5] REFID
1407 2 11 35 ANY_IN [1	5] ROT180
1408 2 12 13 ANY_IN [1	5] REFID
1409 2 12 14 ANY_IN [1	5] ROT270
1410 2 12 15 ANY_IN [1	5] REFID
1411 2 12 16 ANY_IN [1	5] REFID
1412 2 12 17 ANY_IN [1	5] REFID
1413 2 12 18 ANY_IN [1	5] REFID
1414 2 12 19 ANY_IN [1	5] REFID
1415 2 12 20 ANY_IN [1	5] ROT90
1416 2 12 21 ANY_IN [1	5] REFID
1417 2 12 22 ANY_IN [1	5] REFID
1418 2 12 23 ANY_IN [1	5] REFID
1419 2 12 24 ANY_IN [1	5] REFID
1420 2 12 25 ANY_IN [1	5] REFID
1421 2 12 26 ANY_IN [1	5] ROT270
1422 2 12 27 ANY_IN [1	5] REFY
1423 2 12 28 ANY_IN [1	5] REFID
1424 2 12 29 ANY_IN [1	5] REFID
1425 2 12 30 ANY_IN [1	5] REFID
1426 2 12 31 ANY_IN [1	5] ROT180
1427 2 12 32 ANY_IN [1	5] REFID
1428 2 12 33 ANY_IN [1	5] REFID
1429 2 12 34 ANY_IN [1	5] REFID
1430 2 12 35 ANY_IN [1	5] ROT180
1431 2 13 14 ANY_IN [1	5] ROT270
1432 2 13 15 ANY_IN [1	5] REFID
1433 2 13 16 ANY_IN [1	5] REFID
1434 2 13 17 ANY_IN [1	5] REFID
1435 2 13 18 ANY_IN [1	5] REFID
1436 2 13 19 ANY_IN [1	5] REFID
1437 2 13 20 ANY_IN [1	5] ROT90
1438 2 13 21 ANY_IN [1	5] REFID
1439 2 13 22 ANY_IN [1	5] REFID
1440 2 13 23 ANY_IN [1	5] REFID
1441 2 13 24 ANY_IN [1	5] REFID
1442 2 13 25 ANY_IN [1	5] REFID
1443 2 13 26 ANY_IN [1	5] ROT270
1444 2 13 27 ANY_IN [1	5] REFY
1445 2 13 28 ANY_IN [1	5] REFID
1446 2 13 29 ANY_IN [1	5] REFID
1447 2 13 30 ANY_IN [1	5] REFID
1448 2 13 31 ANY_IN [1	5] ROT180
1449 2 13 32 ANY_IN [1	5] REFID
1450 2 13 33 ANY_IN [1	5] REFID
1451 2 13 34 ANY_IN [1	5] REFID
1452 2 13 35 ANY_IN [1	5] ROT180
1453 2 14 15 ANY_IN [1	5] ROT270
1454 2 14 16 ANY_IN [1	5] ROT270
1455 2 14 17 ANY_IN [1	5] ROT270
1456 2 14 18 ANY_IN [1	5] ROT270
1457 2 14 19 ANY_IN [1	5] ROT270
1458 2 14 20 ANY_IN [1	5] ROT90
1459 2 14 21 ANY_IN [1	5] ROT270
1460 2 14 22 ANY_IN [1	5] ROT270
1461 2 14 23 ANY_IN [1	5] ROT270
1462 2 14 24 ANY_IN [1	5] ROT270
1463 2 14 25 ANY_IN [1	5] ROT270
1464 2 14 26 ANY_IN [1	5] ROT270
1465 2 14 27 ANY_IN [1	5] ROT270
1466 2 14 28 ANY_IN [1	5] ROT270
1467 2 14 29 ANY_IN [1	5] ROT270
1468 2 14 30 ANY_IN [1	5] ROT270
1469 2 14 31 ANY_IN [1	5] ROT180
1470 2 14 32 ANY_IN [1	5] ROT270
1471 2 14 33 ANY_IN [1	5] ROT270
1472 2 14 34 ANY_IN [1	5] ROT270
1473 2 14 35 ANY_IN [1	5] ROT180
1474 2 15 16 ANY_IN [1	5] REFID
1475 2 15 17 ANY_IN [1	5] REFID
1476 2 15 18 ANY_IN [1	5] REFID
1477 2 15 19 ANY_IN [1	5] REFID
1478 2 15 20 ANY_IN [1	5] ROT90
1479 2 15 21 ANY_IN [1	5] REFID
1480 2 15 22 ANY_IN [1	5] REFID
1481 2 15 23 ANY_IN [1	5] REFID
1482 2 15 24 ANY_IN [1	5] REFID
1483 2 15 25 ANY_IN [1	5] REFID
1484 2 15 26 ANY_IN [1	5] ROT270
1485 2 15 27 ANY_IN [1	5] REFY
1486 2 15 28 ANY_IN [1	5] REFID
1487 2 15 29 ANY_IN [1	5] REFID
1488 2 15 30 ANY_IN [1	5] REFID
1489 2 15 31 ANY_IN [1	5] ROT180
1490 2 15 32 ANY_IN [1	5] REFID
1491 2 15 33 ANY_IN [1	5] REFID
1492 2 15 34 ANY_IN [1	5] REFID
1493 2 15 35 ANY_IN [1	5] ROT180
1494 2 16 17 ANY_IN [1	5] REFID
1495 2 16 18 ANY_IN [1	5] REFID
1496 2 16 19 ANY_IN [1	5] REFID
1497 2 16 20 ANY_IN [1	5] ROT90
1498 2 16 21 ANY_IN [1	5] REFID
1499 2 16 22 ANY_IN [1	5] REFID
1500 2 16 23 ANY_IN [1	5] REFID
1501 2 16 24 ANY_IN [1	5] REFID
1502 2 16 25 ANY_IN [1	5] REFID
1503 2 16 26 ANY_IN [1	5] ROT270
1504 2 16 27 ANY_IN [1	5] REFY
1505 2 16 28 ANY_IN [1	5] REFID
1506 2 16 29 ANY_IN [1	5] REFID
1507 2 16 30 ANY_IN [1	5] REFID
1508 2 16 31 ANY_IN [1	5] ROT180
1509 2 16 32 ANY_IN [1	5] REFID
1510 2 16 33 ANY_IN [1	5] REFID
1511 2 16 34 ANY_IN [1	5] REFID
1512 2 16 35 ANY_IN [1	5] ROT180
1513 2 17 18 ANY_IN [1	5] REFID
1514 2 17 19 ANY_IN [1	5] REFID
1515 2 17 20 ANY_IN [1	5] ROT90
1516 2 17 21 ANY_IN [1	5] REFID
1517 2 17 22 ANY_IN [1	5] REFID
1518 2 17 23 ANY_IN [1	5] REFID
1519 2 17 24 ANY_IN [1	5] REFID
1520 2 17 25 ANY_IN [1	5] REFID
1521 2 17 26 ANY_IN [1	5] ROT270
1522 2 17 27 ANY_IN [1	5] REFY
1523 2 17 28 ANY_IN [1	5] REFID
1524 2 17 29 ANY_IN [1	5] REFID
1525 2 17 30 ANY_IN [1	5] REFID
1526 2 17 31 ANY_IN [1	5] ROT180
1527 2 17 32 ANY_IN [1	5] REFID
1528 2 17 33 ANY_IN [1	5] REFID
1529 2 17 34 ANY_IN [1	5] REFID
1530 2 17 35 ANY_IN [1	5] ROT180
1531 2 18 19 ANY_IN [1	5] REFID
1532 2 18 20 ANY_IN [1	5] ROT90
1533 2 18 21 ANY_IN [1	5] REFID
1534 2 18 22 ANY_IN [1	5] REFID
1535 2 18 23 ANY_IN [1	5] REFID
1536 2 18 24 ANY_IN [1	5] REFID
1537 2 18 25 ANY_IN [1	5] REFID
1538 2 18 26 ANY_IN [1	5] ROT270
1539 2 18 27 ANY_IN [1	5] REFY
1540 2 18 28 ANY_IN [1	5] REFID
1541 2 18 29 ANY_IN [1	5] REFID
1542 2 18 30 ANY_IN [1	5] REFID
1543 2 18 31 ANY_IN [1	5] ROT180
1544 2 18 32 ANY_IN [1	5] REFID
1545 2 18 33 ANY_IN [1	5] REFID
1546 2 18 34 ANY_IN [1	5] REFID
1547 2 18 35 ANY_IN [1	5] ROT180
1548 2 19 20 ANY_IN [1	5] ROT90
1549 2 19 21 ANY_IN [1	5] REFID
1550 2 19 22 ANY_IN [1	5] REFID
1551 2 19 23 ANY_IN [1	5] REFID
1552 2 19 24 ANY_IN [1	5] REFID
1553 2 19 25 ANY_IN [1	5] REFID
1554 2 19 26 ANY_IN [1	5] ROT270
1555 2 19 27 ANY_IN [1	5] REFY
1556 2 19 28 ANY_IN [1	5] REFID
1557 2 19 29 ANY_IN [1	5] REFID
1558 2 19 30 ANY_IN [1	5] REFID
1559 2 19 31 ANY_IN [1	5] ROT180
1560 2 19 32 ANY_IN [1	5] REFID
1561 2 19 33 ANY_IN [1	5] REFID
1562 2 19 34 ANY_IN [1	5] REFID
1563 2 19 35 ANY_IN [1	5] ROT180
1564 2 20 21 ANY_IN [1	5] ROT90
1565 2 20 22 ANY_IN [1	5] ROT90
1566 2 20 23 ANY_IN [1	5] ROT90
1567 2 20 24 ANY_IN [1	5] ROT90
1568 2 20 25 ANY_IN [1	5] ROT90
1569 2 20 26 ANY_IN [1	5] ROT90
1570 2 20 27 ANY_IN [1	5] ROT90
1571 2 20 28 ANY_IN [1	5] ROT90
1572 2 20 29 ANY_IN [1	5] ROT90
1573 2 20 30 ANY_IN [1	5] ROT90
1574 2 20 31 ANY_IN [1	5] ROT90
1575 2 20 32 ANY_IN [1	5] ROT90
1576 2 20 33 ANY_IN [1	5] ROT90
1577 2 20 34 ANY_IN [1	5] ROT90
1578 2 20 35 ANY_IN [1	5] ROT90
1579 2 21 22 ANY_IN [1	5] REFID
1580 2 21 23 ANY_IN [1	5] REFID
1581 2 21 24 ANY_IN [1	5] REFID
1582 2 21 25 ANY_IN [1	5] REFID
1583 2 21 26 ANY_IN [1	5] ROT270
1584 2 21 27 ANY_IN [1	5] REFY
1585 2 21 28 ANY_IN [1	5] REFID
1586 2 21 29 ANY_IN [1	5] REFID
1587 2 21 30 ANY_IN [1	5] REFID
1588 2 21 31 ANY_IN [1	5] ROT180
1589 2 21 32 ANY_IN [1	5] REFID
1590 2 21 33 ANY_IN [1	5] REFID
1591 2 21 34 ANY_IN [1	5] REFID
1592 2 21 35 ANY_IN [1	5] ROT180
1593 2 22 23 ANY_IN [1	5] REFID
1594 2 22 24 ANY_IN [1	5] REFID
1595 2 22 25 ANY_IN [1	5] REFID
1596 2 22 26 ANY_IN [1	5] ROT270
1597 2 22 27 ANY_IN [1	5] REFY
1598 2 22 28 ANY_IN [1	5] REFID
1599 2 22 29 ANY_IN [1	5] REFID
1600 2 22 30 ANY_IN [1	5] REFID
1601 2 22 31 ANY_IN [1	5] ROT180
1602 2 22 32 ANY_IN [1	5] REFID
1603 2 22 33 ANY_IN [1	5] REFID
1604 2 22 34 ANY_IN [1	5] REFID
1605 2 22 35 ANY_IN [1	5] ROT180
1606 2 23 24 ANY_IN [1	5] REFID
1607 2 23 25 ANY_IN [1	5] REFID
1608 2 23 26 ANY_IN [1	5] ROT270
1609 2 23 27 ANY_IN [1	5] REFY
1610 2 23 28 ANY_IN [1	5] REFID
1611 2 23 29 ANY_IN [1	5] REFID
1612 2 23 30 ANY_IN [1	5] REFID
1613 2 23 31 ANY_IN [1	5] ROT180
1614 2 23 32 ANY_IN [1	5] REFID
1615 2 23 33 ANY_IN [1	5] REFID
1616 2 23 34 ANY_IN [1	5] REFID
1617 2 23 35 ANY_IN [1	5] ROT180
1618 2 24 25 ANY_IN [1	5] REFID
1619 2 24 26 ANY_IN [1	5] ROT270
1620 2 24 27 ANY_IN [1	5] REFY
1621 2 24 28 ANY_IN [1	5] REFID
1622 2 24 29 ANY_IN [1	5] REFID
1623 2 24 30 ANY_IN [1	5] REFID
1624 2 24 31 ANY_IN [1	5] ROT180
1625 2 24 32 ANY_IN [1	5] REFID
1626 2 24 33 ANY_IN [1	5] REFID
1627 2 24 34 ANY_IN [1	5] REFID
1628 2 24 35 ANY_IN [1	5] ROT180
1629 2 25 26 ANY_IN [1	5] ROT270
1630 2 25 27 ANY_IN [1	5] REFY
1631 2 25 28 ANY_IN [1	5] REFID
1632 2 25 29 ANY_IN [1	5] REFID
1633 2 25 30 ANY_IN [1	5] REFID
1634 2 25 31 ANY_IN [1	5] ROT180
1635 2 25 32 ANY_IN [1	5] REFID
1636 2 25 33 ANY_IN [1	5] REFID
1637 2 25 34 ANY_IN [1	5] REFID
1638 2 25 35 ANY_IN [1	5] ROT180
1639 2 26 27 ANY_IN [1	5] ROT270
1640 2 26 28 ANY_IN [1	5] ROT270
1641 2 26 29 ANY_IN [1	5] ROT270
1642 2 26 30 ANY_IN [1	5] ROT270
1643 2 26 31 ANY_IN [1	5] ROT180
1644 2 26 32 ANY_IN [1	5] ROT270
1645 2 26 33 ANY_IN [1	5] ROT270
1646 2 26 34 ANY_IN [1	5] ROT270
1647 2 26 35 ANY_IN [1	5] ROT180
1648 2 27 28 ANY_IN [1	5] REFY
1649 2 27 29 ANY_IN [1	5] REFY
1650 2 27 30 ANY_IN [1	5] REFY
1651 2 27 31 ANY_IN [1	5] ROT180
1652 2 27 32 ANY_IN [1	5] REFY
1653 2 27 33 ANY_IN [1	5] REFY
1654 2 27 34 ANY_IN [1	5] REFY
1655 2 27 35 ANY_IN [1	5] ROT180
1656 2 28 29 ANY_IN [1	5] REFID
1657 2 28 30 ANY_IN [1	5] REFID
1658 2 28 31 ANY_IN [1	5] ROT180
1659 2 28 32 ANY_IN [1	5] REFID
1660 2 28 33 ANY_IN [1	5] REFID
1661 2 28 34 ANY_IN [1	5] REFID
1662 2 28 35 ANY_IN [1	5] ROT180
1663 2 29 30 ANY_IN [1	5] REFID
1664 2 29 31 ANY_IN [1	5] ROT180
1665 2 29 32 ANY_IN [1	5] REFID
1666 2 29 33 ANY_IN [1	5] REFID
1667 2 29 34 ANY_IN [1	5] REFID
1668 2 29 35 ANY_IN [1	5] ROT180
1669 2 30 31 ANY_IN [1	5] ROT180
1670 2 30 32 ANY_IN [1	5] REFID
1671 2 30 33 ANY_IN [1	5] REFID
1672 2 30 34 ANY_IN [1	5] REFID
1673 2 30 35 ANY_IN [1	5] ROT180
1674 2 31 32 ANY_IN [1	5] ROT180
1675 2 31 33 ANY_IN [1	5] ROT180
1676 2 31 34 ANY_IN [1	5] ROT180
1677 2 31 35 ANY_IN [1	5] ROT180
1678 2 32 33 ANY_IN [1	5] REFID
1679 2 32 34 ANY_IN [1	5] REFID
1680 2 32 35 ANY_IN [1	5] ROT180
1681 2 33 34 ANY_IN [1	5] REFID
1682 2 33 35 ANY_IN [1	5] ROT180
1683 2 34 35 ANY_IN [1	5] ROT180
1684 3 4 5 ANY_IN [1	5]
1685 3 4 6 ALL_IN [0	13] REFID
1686 3 4 7 ALL_IN [0	12] REFID
1687 3 4 8 ANY_IN [1	5] ROT90
1688 3 4 9 ANY_IN [1	5] REFX
1689 3 4 10 ALL_IN [0	11] REFX
1690 3 4 11 ALL_IN [0	13] ROT90
1691 3 4 12 ALL_IN [0	15] REFID
1692 3 4 13 ALL_IN [0	15] REFID
1693 3 4 14 ANY_IN [1	5] ROT270
1694 3 4 15 ALL_IN [0	15] REFID
1695 3 4 16 ALL_IN [0	15] REFID
1696 3 4 17 ALL_IN [0	15] REFID
1697 3 4 18 ALL_IN [0	15] REFID
1698 3 4 19 ALL_IN [0	15] REFID
1699 3 4 20 ANY_IN [1	5] ROT90
1700 3 4 21 ALL_IN [0	15] REFID
1701 3 4 22 ALL_IN [0	15] REFID
1702 3 4 23 ALL_IN [0	15] REFID
1703 3 4 24 ALL_IN [0	11] REFID
1704 3 4 25 ALL_IN [0	10] ROT270
1705 3 4 26 ANY_IN [1	5] ROT270
1706 3 4 27 ANY_IN [1	5] REFY
1707 3 4 28 ALL_IN [0	15] REFID
1708 3 4 29 ALL_IN [0	15] REFID
1709 3 4 30 ALL_IN [0	15] REFID
1710 3 4 31 ANY_IN [1	5] ROT180
1711 3 4 32 ANY_IN [1	5] REFMID
1712 3 4 33 ALL_IN [0	15] REFID
1713 3 4 34 ALL_IN [0	15] REFID
1714 3 4 35 ANY_IN [1	5] ROT180
1715 3 5 6 ANY_IN [1	5]
1716 3 5 7 ANY_IN [1	5]
1717 3 5 8 ANY_IN [1	5]
1718 3 5 9 ANY_IN [1	5]
1719 3 5 10 ANY_IN [1	5]
1720 3 5 11 ANY_IN [1	5]
1721 3 5 12 ANY_IN [1	5]
1722 3 5 13 ANY_IN [1	5]
1723 3 5 14 ANY_IN [1	5]
1724 3 5 15 ANY_IN [1	5]
1725 3 5 16 ANY_IN [1	5]
1726 3 5 17 ANY_IN [1	5]
1727 3 5 18 ANY_IN [1	5]
1728 3 5 19 ANY_IN [1	5]
1729 3 5 20 ANY_IN [1	5]
1730 3 5 21 ANY_IN [1	5]
1731 3 5 22 ANY_IN [1	5]
1732 3 5 23 ANY_IN [1	5]
1733 3 5 24 ANY_IN [1	5]
1734 3 5 25 ANY_IN [1	5]
1735 3 5 26 ANY_IN [1	5]
1736 3 5 27 ANY_IN [1	5]
1737 3 5 28 ANY_IN [1	5]
1738 3 5 29 ANY_IN [1	5]
1739 3 5 30 ANY_IN [1	5]
1740 3 5 31 ANY_IN [1	5]
1741 3 5 32 ANY_IN [1	5]
1742 3 5 33 ANY_IN [1	5]
1743 3 5 34 ANY_IN [1	5]
1744 3 5 35 ANY_IN [1	5]
1745 3 6 7 ALL_IN [0	12] REFID
1746 3 6 8 ANY_IN [1	5] ROT90
1747 3 6 9 ANY_IN [1	5] REFX
1748 3 6 10 ALL_IN [0	11] REFX
1749 3 6 11 ALL_IN [0	13] REFID
1750 3 6 12 ALL_IN [0	13] REFID
1751 3 6 13 ALL_IN [0	13] REFID
1752 3 6 14 ANY_IN [1	5] ROT270
1753 3 6 15 ALL_IN [0	13] REFID
1754 3 6 16 ALL_IN [0	13] REFID
1755 3 6 17 ALL_IN [0	13] REFID
1756 3 6 18 ALL_IN [0	13] REFID
1757 3 6 19 ALL_IN [0	13] REFID
1758 3 6 20 ANY_IN [1	5] ROT90
1759 3 6 21 ALL_IN [0	13] REFID
1760 3 6 22 ALL_IN [0	13] REFID
1761 3 6 23 ALL_IN [0	13] REFID
1762 3 6 24 ALL_IN [0	11] REFID
1763 3 6 25 ALL_IN [0	10] ROT270
1764 3 6 26 ANY_IN [1	5] ROT270
1765 3 6 27 ANY_IN [1	5] REFY
1766 3 6 28 ALL_IN [0	13] REFID
1767 3 6 29 ALL_IN [0	13] REFID
1768 3 6 30 ALL_IN [0	13] REFID
1769 3 6 31 ANY_IN [1	5] ROT180
1770 3 6 32 ANY_IN [1	5] REFMID
1771 3 6 33 ALL_IN [0	13] REFID
1772 3 6 34 ALL_IN [0	13] REFID
1773 3 6 35 ANY_IN [1	5] ROT180
1774 3 7 8 ANY_IN [1	5] ROT90
1775 3 7 9 ANY_IN [1	5] REFX
1776 3 7 10 ALL_IN [0	11] REFX
1777 3 7 11 ALL_IN [0	12] ROT90
1778 3 7 12 ALL_IN [0	12] REFID
1779 3 7 13 ALL_IN [0	12] REFID
1780 3 7 14 ANY_IN [1	5] ROT270
1781 3 7 15 ALL_IN [0	12] REFID
1782 3 7 16 ALL_IN [0	12] REFID
1783 3 7 17 ALL_IN [0	12] REFID
1784 3 7 18 ALL_IN [0	12] REFID
1785 3 7 19 ALL_IN [0	12] REFID
1786 3 7 20 ANY_IN [1	5] ROT90
1787 3 7 21 ALL_IN [0	12] REFID
1788 3 7 22 ALL_IN [0	12] REFID
1789 3 7 23 ALL_IN [0	12] REFID
1790 3 7 24 ALL_IN [0	11] REFID
1791 3 7 25 ALL_IN [0	10] ROT270
1792 3 7 26 ANY_IN [1	5] ROT270
1793 3 7 27 ANY_IN [1	5] REFY
1794 3 7 28 ALL_IN [0	12] REFID
1795 3 7 29 ALL_IN [0	12] REFID
1796 3 7 30 ALL_IN [0	12] REFID
1797 3 7 31 ANY_IN [1	5] ROT180
1798 3 7 32 ANY_IN [1	5] REFMID
1799 3 7 33 ALL_IN [0	12] REFID
1800 3 7 34 ALL_IN [0	12] REFID
1801 3 7 35 ANY_IN [1	5] ROT180
1802 3 8 9 ANY_IN [1	5] ROT90
1803 3 8 10 ANY_IN [1	5] ROT90
1804 3 8 11 ANY_IN [1	5] ROT90
1805 3 8 12 ANY_IN [1	5] ROT90
1806 3 8 13 ANY_IN [1	5] ROT90
1807 3 8 14 ANY_IN [1	5] ROT90
1808 3 8 15 ANY_IN [1	5] ROT90
1809 3 8 16 ANY_IN [1	5] ROT90
1810 3 8 17 ANY_IN [1	5] ROT90
1811 3 8 18 ANY_IN [1	5] ROT90
1812 3 8 19 ANY_IN [1	5] ROT90
1813 3 8 20 ANY_IN [1	5] ROT90
1814 3 8 21 ANY_IN [1	5] ROT90
1815 3 8 22 ANY_IN [1	5] ROT90
1816 3 8 23 ANY_IN [1	5] ROT90
1817 3 8 24 ANY_IN [1	5] ROT90
1818 3 8 25 ANY_IN [1	5] ROT90
1819 3 8 26 ANY_IN [1	5] ROT90
1820 3 8 27 ANY_IN [1	5] ROT90
1821 3 8 28 ANY_IN [1	5] ROT90
1822 3 8 29 ANY_IN [1	5] ROT90
1823 3 8 30 ANY_IN [1	5] ROT90
1824 3 8 31 ANY_IN [1	5] ROT90
1825 3 8 32 ANY_IN [1	5] ROT90
1826 3 8 33 ANY_IN [1	5] ROT90
1827 3 8 34 ANY_IN [1	5] ROT90
1828 3 8 35 ANY_IN [1	5] ROT90
1829 3 9 10 ANY_IN [1	5] REFX
1830 3 9 11 ANY_IN [1	5] REFX
1831 3 9 12 ANY_IN [1	5] REFX
1832 3 9 13 ANY_IN [1	5] REFX
1833 3 9 14 ANY_IN [1	5] ROT270
1834 3 9 15 ANY_IN [1	5] REFX
1835 3 9 16 ANY_IN [1	5] REFX
1836 3 9 17 ANY_IN [1	5] REFX
1837 3 9 18 ANY_IN [1	5] REFX
1838 3 9 19 ANY_IN [1	5] REFX
1839 3 9 20 ANY_IN [1	5] ROT90
1840 3 9 21 ANY_IN [1	5] REFX
1841 3 9 22 ANY_IN [1	5] REFX
1842 3 9 23 ANY_IN [1	5] REFX
1843 3 9 24 ANY_IN [1	5] REFX
1844 3 9 25 ANY_IN [1	5] REFX
1845 3 9 26 ANY_IN [1	5] ROT270
1846 3 9 27 ANY_IN [1	5] REFX
1847 3 9 28 ANY_IN [1	5] REFX
1848 3 9 29 ANY_IN [1	5] REFX
1849 3 9 30 ANY_IN [1	5] REFX
1850 3 9 31 ANY_IN [1	5] ROT180
1851 3 9 32 ANY_IN [1	5] REFX
1852 3 9 33 ANY_IN [1	5] REFX
1853 3 9 34 ANY_IN [1	5] REFX
1854 3 9 35 ANY_IN [1	5] ROT180
1855 3 10 11 ALL_IN [0	11] REFX
1856 3 10 12 ALL_IN [0	11] REFX
1857 3 10 13 ALL_IN [0	11] REFX
1858 3 10 14 ANY_IN [1	5] ROT270
1859 3 10 15 ALL_IN [0	11] REFX
1860 3 10 16 ALL_IN [0	11] REFX
1861 3 10 17 ALL_IN [0	11] REFX
1862 3 10 18 ALL_IN [0	11] REFX
1863 3 10 19 ALL_IN [0	11] REFX
1864 3 10 20 ANY_IN [1	5] ROT90
1865 3 10 21 ALL_IN [0	11] REFX
1866 3 10 22 ALL_IN [0	11] REFX
1867 3 10 23 ALL_IN [0	11] REFX
1868 3 10 24 ALL_IN [0	11] REFX
1869 3 10 25 ALL_IN [0	10] ROT270
1870 3 10 26 ANY_IN [1	5] ROT270
1871 3 10 27 ANY_IN [1	5] REFY
1872 3 10 28 ALL_IN [0	11] REFX
1873 3 10 29 ALL_IN [0	11] REFX
1874 3 10 30 ALL_IN [0	11] REFX
1875 3 10 31 ANY_IN [1	5] ROT180
1876 3 10 32 ANY_IN [1	5] REFMID
1877 3 10 33 ALL_IN [0	11] REFX
1878 3 10 34 ALL_IN [0	11] REFX
1879 3 10 35 ANY_IN [1	5] ROT180
1880 3 11 12 ALL_IN [0	24] ROT90
1881 3 11 13 ALL_IN [21] REFX
1882 3 11 14 ANY_IN [1	5] ROT270
1883 3 11 15 ALL_IN [21] ROT180
1884 3 11 16 ALL_IN [0	17] ROT90
1885 3 11 17 ALL_IN [0	18	0] ROT90
1886 3 11 18 ALL_IN [0	17] REFID
1887 3 11 19 ALL_IN [0	24] ROT90
1888 3 11 20 ANY_IN [1	5] ROT90
1889 3 11 21 ALL_IN [21]
1890 3 11 22 ALL_IN [0	24] ROT90
1891 3 11 23 ALL_IN [21] REFY
1892 3 11 24 ALL_IN [0	11] REFID
1893 3 11 25 ALL_IN [0	10] ROT270
1894 3 11 26 ANY_IN [1	5] ROT270
1895 3 11 27 ANY_IN [1	5] REFY
1896 3 11 28 ALL_IN [21] ROT90
1897 3 11 29 ALL_IN [0	24] ROT90
1898 3 11 30 ALL_IN [21] REFID
1899 3 11 31 ANY_IN [1	5] ROT180
1900 3 11 32 ANY_IN [1	5] REFMID
1901 3 11 33 ALL_IN [0	10] ROT90
1902 3 11 34 ALL_IN [0	11] ROT90
1903 3 11 35 ANY_IN [1	5] ROT180
1904 3 12 13 ALL_IN [21] REFX
1905 3 12 14 ANY_IN [1	5] ROT270
1906 3 12 15 ALL_IN [21] ROT180
1907 3 12 16 ALL_IN [0	7] REFID
1908 3 12 17 ALL_IN [0	18	0] REFID
1909 3 12 18 ALL_IN [0	17] REFID
1910 3 12 19 ALL_IN [0	7] REFID
1911 3 12 20 ANY_IN [1	5] ROT90
1912 3 12 21 ALL_IN [21]
1913 3 12 22 ALL_IN [0	7] REFID
1914 3 12 23 ALL_IN [21] REFY
1915 3 12 24 ALL_IN [0	11] REFID
1916 3 12 25 ALL_IN [0	10] ROT270
1917 3 12 26 ANY_IN [1	5] ROT270
1918 3 12 27 ANY_IN [1	5] REFY
1919 3 12 28 ALL_IN [21] ROT90
1920 3 12 29 ALL_IN [0	7] REFID
1921 3 12 30 ALL_IN [21] REFID
1922 3 12 31 ANY_IN [1	5] ROT180
1923 3 12 32 ANY_IN [1	5] REFMID
1924 3 12 33 ALL_IN [0	7] REFID
1925 3 12 34 ALL_IN [0	7] REFID
1926 3 12 35 ANY_IN [1	5] ROT180
1927 3 13 14 ANY_IN [1	5] ROT270
1928 3 13 15 ALL_IN [21] ROT180
1929 3 13 16 ALL_IN [21] REFX
1930 3 13 17 ALL_IN [0	18	0] REFID
1931 3 13 18 ALL_IN [0	17] REFID
1932 3 13 19 ALL_IN [21] REFX
1933 3 13 20 ANY_IN [1	5] ROT90
1934 3 13 21 ALL_IN [21]
1935 3 13 22 ALL_IN [21] REFX
1936 3 13 23 ALL_IN [21] REFX
1937 3 13 24 ALL_IN [0	11] REFID
1938 3 13 25 ALL_IN [0	10] ROT270
1939 3 13 26 ANY_IN [1	5] ROT270
1940 3 13 27 ANY_IN [1	5] REFY
1941 3 13 28 ALL_IN [21] ROT90
1942 3 13 29 ALL_IN [21] REFX
1943 3 13 30 ALL_IN [21] REFX
1944 3 13 31 ANY_IN [1	5] ROT180
1945 3 13 32 ANY_IN [1	5] REFMID
1946 3 13 33 ALL_IN [21] REFX
1947 3 13 34 ALL_IN [21] REFX
1948 3 13 35 ANY_IN [1	5] ROT180
1949 3 14 15 ANY_IN [1	5] ROT270
1950 3 14 16 ANY_IN [1	5] ROT270
1951 3 14 17 ANY_IN [1	5] ROT270
1952 3 14 18 ANY_IN [1	5] ROT270
1953 3 14 19 ANY_IN [1	5] ROT270
1954 3 14 20 ANY_IN [1	5] ROT90
1955 3 14 21 ANY_IN [1	5] ROT270
1956 3 14 22 ANY_IN [1	5] ROT270
1957 3 14 23 ANY_IN [1	5] ROT270
1958 3 14 24 ANY_IN [1	5] ROT270
1959 3 14 25 ANY_IN [1	5] ROT270
1960 3 14 26 ANY_IN [1	5] ROT270
1961 3 14 27 ANY_IN [1	5] ROT270
1962 3 14 28 ANY_IN [1	5] ROT270
1963 3 14 29 ANY_IN [1	5] ROT270
1964 3 14 30 ANY_IN [1	5] ROT270
1965 3 14 31 ANY_IN [1	5] ROT180
1966 3 14 32 ANY_IN [1	5] ROT270
1967 3 14 33 ANY_IN [1	5] ROT270
1968 3 14 34 ANY_IN [1	5] ROT270
1969 3 14 35 ANY_IN [1	5] ROT180
1970 3 15 16 ALL_IN [21] ROT180
1971 3 15 17 ALL_IN [0	18	0] REFID
1972 3 15 18 ALL_IN [0	17] REFID
1973 3 15 19 ALL_IN [21] ROT180
1974 3 15 20 ANY_IN [1	5] ROT90
1975 3 15 21 ALL_IN [21]
1976 3 15 22 ALL_IN [21] ROT180
1977 3 15 23 ALL_IN [21] ROT180
1978 3 15 24 ALL_IN [0	11] REFID
1979 3 15 25 ALL_IN [0	10] ROT270
1980 3 15 26 ANY_IN [1	5] ROT270
1981 3 15 27 ANY_IN [1	5] REFY
1982 3 15 28 ALL_IN [21] ROT90
1983 3 15 29 ALL_IN [21] ROT180
1984 3 15 30 ALL_IN [21] ROT180
1985 3 15 31 ANY_IN [1	5] ROT180
1986 3 15 32 ANY_IN [1	5] REFMID
1987 3 15 33 ALL_IN [21] ROT180
1988 3 15 34 ALL_IN [21] ROT180
1989 3 15 35 ANY_IN [1	5] ROT180
1990 3 16 17 ALL_IN [0	18	0] REFID
1991 3 16 18 ALL_IN [0	17] REFID
1992 3 16 19 REFID Unp407
1993 3 16 20 ANY_IN [1	5] ROT90
1994 3 16 21 ALL_IN [21]
1995 3 16 22 ALL_IN [7	17] ROT90
1996 3 16 23 ALL_IN [21] REFY
1997 3 16 24 ALL_IN [0	11] REFID
1998 3 16 25 ALL_IN [0	10] ROT270
1999 3 16 26 ANY_IN [1	5] ROT270
2000 3 16 27 ANY_IN [1	5] REFY
2001 3 16 28 ALL_IN [21] ROT90
2002 3 16 29 REFID Unp461
2003 3 16 30 ALL_IN [21] REFID
[truncated: 5,130 more rows]
