# Supplementary material for: Rigorous packing of unit squares into a circle
Source: J Glob Optim. 2018 Oct 3;73(3):547–65. doi: 10.1007/s10898-018-0711-5 (PMC6394747; doi:10.1007/s10898-018-0711-5)
Supplement: Supplementary file 1 — Supplementary material 1 (zip 65514 KB) [file 10898_2018_711_MOESM1_ESM.zip › n3/phase3/unprocessed.txt]

407 0 16 19  UNPROCESSED  Unprocessed
417 0 16 29  UNPROCESSED  Unprocessed
3591 7 12 16  UNPROCESSED  Unprocessed
3597 7 12 22  UNPROCESSED  Unprocessed
3675 7 16 18  UNPROCESSED  Unprocessed
3676 7 16 19  UNPROCESSED  Unprocessed
3686 7 16 29  UNPROCESSED  Unprocessed
6000 16 17 18  UNPROCESSED  Unprocessed
