# Supplementary material for: Rigorous packing of unit squares into a circle
Source: J Glob Optim. 2018 Oct 3;73(3):547–65. doi: 10.1007/s10898-018-0711-5 (PMC6394747; doi:10.1007/s10898-018-0711-5)
Supplement: Supplementary file 1 — Supplementary material 1 (zip 65514 KB) [file 10898_2018_711_MOESM1_ESM.zip › n3/solver.h]

//------------------------------------------------------------------------------
//  proof3 is part of the proof presented in Section 5 of [1].
//
//  Copyright (C) 2018:
//
//  Tiago de Morais Montanher
//
//  proof3 is free software; you can redistribute it and/or modify it under the
//  terms of the GNU Library General Public License as published by the Free
//  Software Foundation; either version 2 of the License, or (at your option)
//  any later version.
//
//  proof3 is distributed in the hope that it will be useful, but WITHOUT ANY
//  WARRANTY; without even the implied warranty of MERCHANTABILITY or FITNESS
//  FOR A PARTICULAR PURPOSE.  See the GNU Library General Public License for
//  more details.
//
//  You should have received a copy of the GNU Library General Public License
//  along with this library; if not, write to the Free Foundation, Inc., 59
//  Temple Place, Suite 330, Boston, MA  02111-1307 USA
//
//  Please set the parameters in constants.h before running this piece of code.
//
//  Compile this piece of software with:
//  g++ -std=c++11 box.h constraints.h constants.h instance.h intervals.h
//  outlevel.h solver.h main.cpp -Ipath/to/filib/include -Lpath/to/filib/lib/
//  -lprim -o proof3
//
//  This piece of software requires the Filib library [2] for interval
//  arithmetic.
//
//  [1] Rigorous packing of unit squares into a circle (2018). Tiago Montanher,
//  Arnold Neumaier, Miháli Csaba Markót, Ferenc Domes and Hermann Schichl.
//
//  [2] Fi_lib and FILIB++. A fast interval library by M. Lerch, G. Tischler,
//  J. Wolff von Gudenberg, W. Hofschuster, W. Krämer.
//  http://www2.math.uni-wuppertal.de/~xsc/software/filib.html
//------------------------------------------------------------------------------
#ifndef SOLVER_H
#define SOLVER_H

#include <time.h>
#include <vector>
#include <iostream>
#include <fstream>
#include "instance.h"

namespace sqpacking {
/**
 * @brief save_solution saves the box x as a candidate solution using the cluster
 * builder heuristic described in Section 2 of [1].
 * @param solution the vector with candidate solutions.
 * @param x the box to be processed.
 * @param clu_tol the cluster tolerance.
 */
template<int N>
void save_solution(std::vector<BOX<N>>& solution, const BOX<N>& x,
                   double clu_tol) {
  if(solution.empty()) {
    solution.push_back(x);
    return;
  }
  for(BOX<N>& bx : solution) {
    if(box_distance_to<N>(bx, x) < clu_tol) {
     box_hull<N>(bx, x);
     return;
    }
  }
  solution.push_back(x);
}

/**
 * @brief solve employs an interval branch and bound for solving instances
 * described in [1].
 * @param instance the instance to be solved.
 * @param x0 the initial search domain.
 * @param path_to_output the output stream.
 */
template<int N>
void solve(instance<N>& instance, const BOX<3*N+1>& x0,
           std::string path_to_output) {
  // Set the solver parameters.
  std::string instance_name = instance.instance_name();
  T mx_time = instance.max_exec_time();
  long split_priority = instance.split_priority_direction();
  bool complete = instance.complete();

  // Set the output stream.
  std::ofstream os;
  std::string ext = ".txt";
  std::string output_file = path_to_output + instance_name + ext;
  os.open(output_file);

  // Set the working list and the candidate list.
  std::vector<BOX<3*N+1>> solution;
  std::vector<BOX<3*N+1>> working_list;
  working_list.push_back(x0);

  // Initialize the solver.
  long n_iter = 0;
  double elap_time = 0;
  time_t start, current;
  time(&start);

  // Main loop.
  while(!working_list.empty() && elap_time < mx_time) {
    // Compute the elapsed time.
    time(&current);
    elap_time = difftime(current, start);

    // Select a box to be processed.
    BOX<3*N+1> x = working_list.front();
    BOX<3*N+1> x_copy = x;
    working_list.erase(working_list.begin());

    // Display the box to be processed.
    if(output_level > outlevel::low) {
     os << "x     := ";
     box_display<3*N+1>(os, x, false);
     os << ";" << std::endl;
    }

    // Initialize the constraint propagation.
    int n_iter_cp;
    bool interior_contains;

    // Propagate.
    bool prop = instance.propagate(x, interior_contains, n_iter_cp, max_iter_cp,
                                   min_rel_gain_cp, true, os);

    // Eliminate the box if it is proved to be infeasible.
    if(!prop) {
     if(output_level > outlevel::low) {
      os << "CP(" << n_iter_cp << ") => [];" << std::endl;
     }

     // Iterate.
     n_iter++;
     continue;
    }

    // Compute the relative gain. If it is not significant then recover the
    // original box.
    if(box_max_relative_gain<3*N+1>(x_copy, x) < min_rel_gain) {
     x = x_copy;
    } else {
     // Display the processed box.
     if(output_level > outlevel::low) {
      os << "CP(" << n_iter_cp << ") => ";
      box_display<3*N+1>(os, x, false);
      os <<";" << std::endl;
     }
    }

    // If the complete == false then check if x is strictly contained in the
    // feasible domain. If so, save x as a solution and exit.
    if(!complete && interior_contains) {
     save_solution<3*N+1>(solution, x, cluster_tolerance);
     if(output_level > outlevel::low) {
      os << "saved: image of the box strictly contained in the feasible domain;"
         << std::endl;
     }     
     n_iter++;
     break;
    }

    // Check if x can be saved as a candidate solution.
    if(box_max_wid<3*N+1>(x) < acceptance_tolerance) {
     save_solution<3*N+1>(solution, x, cluster_tolerance);
     // if complete == false and the box is small then save it as a candidate
     // and exit.
     if(!complete) {
      if(output_level > outlevel::low) {
       os << "saved: small box;" << std::endl;
      }
      n_iter++;
      break;
     }
     if(output_level > outlevel::low) {
      os << "saved: small box" << "(" << solution.size() <<");" << std::endl;
     }

     // Iterate.
     n_iter++;
     continue;
    }

    // If complete == false then check if the mid-point of x can be saved as
    // a candidate solution.
    if(!complete) {
      BOX<3*N+1> x_mid;
      box_mid<3*N+1>(x_mid, x, acceptance_tolerance);
      if(instance(x_mid, os)) {
        if(output_level > outlevel::low) {
         os << "saved: image of the mid(box) strictly contained in the feasible"
               " domain;" << std::endl;
        }
        save_solution<3*N+1>(solution, x_mid, cluster_tolerance);
        n_iter++;
        break;
      }
    }

    // Split the box x. Save the result in x1 and x2.
    BOX<3*N+1> x1, x2;
    box_split<3*N+1>(x1, x2, os, x, split_priority);
    working_list.push_back(x1);
    working_list.push_back(x2);    

    // Display statistics.
    if(output_level > outlevel::low) {
     os << " (" << working_list.size() << ");" << std::endl;
    }

    // Iterate.
    n_iter++;
  }

  // Display final statistics.
  os << std::endl << std::endl;
  os << " **** SOLUTION STATISTICS ****" << std::endl << std::endl;
  os << " # of steps:      "   << n_iter << std::endl;
  os << " elapsed time:    "   << elap_time << std::endl;
  os << " unprocessed boxes: " << working_list.size() << std::endl;
  os << " candidate boxes: "   << solution.size() << std::endl;
  os << " scaling factor: "    << 2.0 * instance.scaling_factor() << std::endl;

  // Write a message if instance is proved to be infeasible.
  if(solution.empty() && working_list.empty()) {
   os << " Problem has been found infeasible " << std::endl;
  }
  else {
   // Set bx as the union of the unprocessed boxes and the candidate solutions.
   BOX<3*N+1> bx;
   box_hull<3*N+1>(bx, working_list);
   box_hull<3*N+1>(bx, solution);

   // Display the elements in bx.
   os << " Solution must be contained in: " << std::endl;
   box_display<3*N+1>(os, bx, false);
   os << "  max(wid(x)) = " << box_max_wid<3*N+1>(bx) << std::endl << std::endl;

   // Display the elements in solution.
   if(!solution.empty()) {
    os << "Candidate boxes" << std::endl;
    for(auto bx: solution) {
      box_display<3*N+1>(os, bx, false);
      os << "  " << box_max_wid<3*N+1>(bx) << std::endl << std::endl;
    }
   }

   // Display the elements in the working list.
   if(!working_list.empty() && complete) {
    os << "Unprocessed boxes" << std::endl;
    for(auto bx: working_list) {
      box_display<3*N+1>(os, bx, false);
      os << "  " << box_max_wid<3*N+1>(bx) << std::endl << std::endl;
    }
   }
  }

  // Close the output file.
  os.close();
}

} // namespace sqpacking
#endif // SOLVER_H
